# Supplementary material for: Characterization of the bacterial microbiota composition and evolution at different intestinal tract in wild pigs (Sus scrofa ussuricus)
Source: PeerJ. 2020 May 26;8:e9124. doi: 10.7717/peerj.9124 (PMC7258971; doi:10.7717/peerj.9124)
Supplement: Supplemental Information 25 [file peerj-08-9124-s034.gz › D19AH665-Y7CO5_R1.fq]

@M03364:396:000000000-C9LGT:1:1101:22618:1188 1:N:0:10
ACTCCTACGGGAGGCAGCAGTGAGGAATATTGGTCAATGGACGGAAGTCTGAACCAGCCATGCCGCGTGAAGGAATAAGGCCCTATGGGTCGTAAACTTCTTTTGTGGTGGAGCAATAAGATCTACGCGTACGTCGATGAGAGTACATCACGAATAAGCATCGGCTAACTCCGTGCCAGCAGCCGCGGTAATACGGAGGATGCAAGCGTTATCCGGAATTATTGGGTTTAAAGGGTGCGTAGGCTGTTTTGCAAGTCAGGGGTGAAAGCCCGGAGCTCAACTCCGGAACTGCCT
+
GGGGGGGGGGGGGGGGGGGGGGGGGGGGGGGGGGGGGGGGGGGGGGGGGGGGGGGGGGGGGGGGGGGGGGGGGGGGGGGGGGGGGDFFGGGGGGGGGGGGGGGGGFGEFGGCFGFF<FFDE9F5CEFG+@F+@>AFEGFBF?,@DF9CFFGG8@FGGGGGCEGGGFGFGEFGGGGGGGGGGGGGDGGGGFGGGGGCEGGGGGGGFGGGGGGGGGGGGDFCGGGGGGEGEFGGGGGGGGGGGGGGGFA+A8EGGGGGGCFGGGDEGGGGGFEGD=EG4CFGFFGCD7C5CFFG47
@M03364:396:000000000-C9LGT:1:1101:11623:1193 1:N:0:10
ACTCCTACGGGAGGCAGCAGTGGGGAATATTGCACAATGGGGGAAACCCTGATGCAGCAACGCCGCGTGAGTGATGACGGCCTTCGGGTTGTAAAGCTCTGTCTTCAGGGACGATAATGACTGTTCCTGAGAAATAAGCCACGGCTAACTACTTGCCAGCAGCCGCGGTAATACGTAGGTGGCGAGCGTTGTCCGGATTTACTGGGCGTAAAGGGAGCGTAGGCGGATTTTTAAGTGAGATGTGAAATACCCGGGCTTAACTTGGGTGCTGCATTTCAAACTGGAAGTCTAG
+
GGGGGGGGGGGGGGGGGGGGGGGGGGGGGGGFGGGGGGGGGGGGGGGGGGGGGGGGGGGGGGGGGGGGGGGGGGGGGGEGGGGGGGGGGGEGGGGGGGGGGGG<F,F9D8FGGGFC+?FFB-E5,:EF5<D:5,,,9CD8>FECFEGFGGGG,@FEFFEGGFGGGGGGE7>FGG7<F,BFFCDEBCGGGGGGGGGGGCFGGFGGFDFGEGGGGGEGGEGGCEEGGGGC>FGGGGCC7C99CFGGGGGGGGCFD5>EGGGGGFGGGFCGGGGGGGGGGGCFFFEDGGGFFF=*
@M03364:396:000000000-C9LGT:1:1101:11235:1250 1:N:0:10
ACTCCTACGGGAGGCAGCAGTAGGGAATTTTCGTCAATGGGCGCAAGCCTGAACGAGCAATGCCGCGTGGGTGAAGACGGTCTTCGGATTGTAAAGCCCTGTTGCCGGGGACAAAGGACAACCCGAATGGACAGCTGACTGTTTGATGGTACCCGGCCAGAAAGCCACGGCTAACTACGTGCCAGCAGCCGCGGTAATACGTAGGTGGCAAGCGTTATCCGGAATGACTGGGCGTAAAGGGTGCGCAGGCGGCTGTGCAAGTCTGAAGTAAAAGGGACCGGCTCAACCGGTTC
+
GGGGGGGGGGGGGGGGGGGGGGGGGGGGGGGGGGGGGGGDGGGGGGGGGGGGGGGGGGGGGGGGGGEGGGGGGGGGGGGGGGGGGGGGGGGGGGGGGGGGGGGFGFGGGGGGGGAFB<B3,:C++@FG,,8:,+3>FCF=FF<CFG,@FFFGFGGGGGGGGGGGGGGGG*=CFFGGGGGGFGGGFEGGG<FGG@FGGFGGGFGGGGGGGGGGGGGGGGGGGDGGGGGGGGGGGGGEGGGGCEEDGGGGGGGGGGGGGGGGGGF7CCFFGGGGGGGGGGGGF:>DGG<FGF7DD
@M03364:396:000000000-C9LGT:1:1101:21260:1264 1:N:0:10
ACTCCTACGGGAGGCAGCAGTAGGGAATTTTCGTCAATGGGCGCAAGCCTGAACGAGCAATGCCGCGTGGGTGAAGACGGTCTTCGGATTGTAAAGCCCTGTTGCCGGGGACAAAGGACAGCCCGAGTACAAAGCTGACTGTTTGATGGTACCCGGCCAGAAAGCCACGGCTAACTACGTGCCAGCAGCCGCGGTAATACGTAGGTGGCAAGCGTTATCCGGAATGATTGGGCGTAAAGGGTGCGCAGGCGGCTGTGCAAGTCTGAAGTAAAAGGGACCGGCTCAACCGGTTC
+
GGGGGGGGGGGGGGGGGGGGGGGGGGGGGGGGGGGGGGGGGGGGGGGGGGGGGGGGGGGGGGGGGGGGGGGGGGGGGGGGGGGGGGGGGGGGGGGGGGGGGGGCGDGCFGGGGGAFCGEGFDF:3CFF,3C,,BDCFGGGFFGGGFGDFFFFCGGGGCGGGGGGGGGGG7CGGGGGGGGGGGGGGGGGGDGGGGFGGGFGGFGGGGGGGGGGGGGGGGGGGGGEFGCGGFGGGGGGGGGFGGGGGGGGGGGGGGGGGGGGGGGGGFGFCFGGGGGGGGGGEFE:FFGFGFFGG
@M03364:396:000000000-C9LGT:1:1101:10338:1294 1:N:0:10
ACTCCTACGGGAGGCAGCAGTGGGGAATATTGCACAATGGGCGCAAGCCTGATGCAGCGACGCCGCGTGCGGGATGGAGGCCTTCGGGTTGTAAACCGCTTTTGTTCAAGGGCAAGGCACGGTTTCGGCCGTGTTGAGTGGATTGTTCGAATAAGCACCGGCTAACTACGTGCCAGCAGCCGCGGTAATACGTAGGGTGCAAGCGTTATCCGGATTTATTGGGCGTAAAGGGCTCGTAGGCGGTTCGTCGCGTCCGGTGTGAAAGTCCATCGCTTAACGGTGGATCCGCGCCGG
+
GGGGGGGGGGGGGGGGGGGGGGGGGGGGGGGGGGGGGGGGGGGGGGGGGGGGGGGGGGGGGGGGGGGGGGGGGGGGGGGGGGGGGGGGGGGGGGGGGGGGGGGGGGGGGGGGGGGGGGGFG@FEGGGG8855C@FEGFGGGCCFGGGGGGGG>CGGGGGGGGGGGGGGGCEFFGGGGGGGGGGGGGGGGGGGGFGGGGEGGGGGGGGDGGGGGGGGGGGGFGGGGGDGGGGGGGGGGGFGFGGGGGGGGGGGGGGGGGGGGEFFGGGGGGGGGGFCDGGGBFGDFGGFGFFDGG
@M03364:396:000000000-C9LGT:1:1101:15967:1301 1:N:0:10
ACTCCTACGGGAGGCAGCAGTGGGGAATATTGCACAATGGGCGAAAGCCTGATGCAGCAACGCCGCGTGAGCGATGAAGGCCTTCGGGTCGTAAAGCTCTGTCCTCAAGGAAGATAATGACGGTACTTGAGGAGGAAGCCCCGGCTAACTACGTGCCAGCAGCCGCGGTCATACGTAGGGGGCTAGCGTTATCCGGATTTACTGGGCGTAAAGGGTGCGTAGGTGGTTTCTTAAGTCAGGAGTGAAAGGCTACGGCTCAACCGTAGTAAGCTCTTGAAACTGGGAAACTTGAGT
+
GGGGGGGGGGGGGGGGGGGGGGGGGGGGGGGGGGGGGGGGGGGGGGGGGGGGGGGGGGGGGGGGGGGGGGGGGGGGGGGGGGGGGGGGGGGGGGGGGGGGGGGGGGG8FGGGGGGG,EFAFFF8:BFG5,8:5B=+@FGGGGGGGGCFGGFGFGGGGGGGGGGGGGGGG*;FFGGGGGGGGGGGGGGGGGGGGGGGGGGGGGGGGGGGGGGGGGGGGGGGGGGGGGEGGGGGGGGGGGGGGGGGFFGGGGGGGGGGGGGGGGGGGGGGGGGFFGGGGGGGFFGG7FFFDFFF:2
@M03364:396:000000000-C9LGT:1:1101:16271:1313 1:N:0:10
ACTCCTACGGGAGGCAGCAGTGGGGAATATTGCACAATGGGCGAAAGCCTGATGCAGCAACGCCGCGTGAGCGATGAAGGCCTTCGGGTCGTAAAGCTCTGTCCTCAAGGAAGATAATGACGGTACTTGCGGAAGAAGCCCCGGCTAACTACGTGCCAGCAGCCGCGGTCATACGTAGGGGGCTAGCGTTATCCGGAATTACTGGGCGTAAAGGGTGCGTAGGTGGTTTCTTAAGTCAGGAGTGAAAGGCTACGGCTCAACCGTAGTAAGCTCTTGAAACTGGGAAACTTGAGT
+
GGGGGGGGGGGGFGGGGGGGGGGGGGGGGGGGGGGGGGGGGGGGGGGGGGGGGGGGGGGGGGGGGGGGGGGGGGGGGGGGGGGGGGGGGGEGGGGGGGGGGGG8FFG,BEFGGGEF<AFFD::F3CFGACFCF+@=@<=DDGGGC>+@FGFFFGGGGGGGGGGGGGGGG7;FGGGBC@GGEGGC:FGD<CCFGGGGCGGCGG@CFGGGGGGGGGGEEEGGGGGGGG;8CGGGGGGGGGGGEGGGGGFGGGGFCGGEGGGCFGGEGDEFFD?FGG7*>CFGFFGG47DFC6FG60
@M03364:396:000000000-C9LGT:1:1101:15111:1353 1:N:0:10
ACTCCTACGGGAGGCAGCAGTGGGGAATCTTGCGCAATGGGGGCAACCCTGACGCAGCGACGCCGCGTGCGGGACGAAGGCCTTCGGGTCGTAAACCGCTTTCAGCAGGGACGAGGCCGCTCCTGTGACTGTTCCTGCAGAAGAAGCCCCGGCTAAATACGTGCCAGCAGCCGCGGTAATACGTATGGGGCGAGCGTTATCCGGATTCATTGGGCGTAAAGCGCGCGTAGGCGGCCCGTTAGGTCGGAGGTAAAAGCCCGGGGCTCAACCCCGGCGAGCCTCCGATACCGGCGG
+
GGGGGGGGGGGGGGGGGGGGGGGGGGGGGGGGGGGGGGGGGGGGGGGGGGGGGGGGGGGGGGGGGGGGGGGGGGGGGGGGGGGGGGGGGGGGGGGGGGGGGGGFGGGGFGGGGGGGGGGGC>>,?FGG,,@,,<C;C@CFEGFFCFGGGDEEEGGGGGGGDFGGGGGGF:C>CEGEEGGFGGGEGGGGFEGGGGGGGGGGGGGGDGGGGGGGGGGGGGGGGGDEGGEEGGGGGGGGGGGEGGGGGGGGGGG6FFGFGFGGGGGGGGGGGGGGGGEGGDECFFFDD<DDFFDGDD
@M03364:396:000000000-C9LGT:1:1101:12626:1361 1:N:0:10
ACTCCTACGGGAGGCAGCAGTGGGGGATATTGCACAATGGGGGAAACCCTGATGCAGCGACGCCGCGTGAGTGAAGAAGTATTTCGGTATGTAAAGCTCTATCAGCAGGAAAGATAATGACGGTACCTGACTAAGAAGCACCGGCTAAATACGTGCCAGCAGCCGCGGTAATACGTATGGTGCAAGCGTTATCCGGATTTACTGGGTGTAAAGGGAGCGCAGACGGCATGGCAAGCCAGATGTGAAAGGTGGGGGCTCAACCCCCAAGCTGCATTTGGAACTGTCAAGCTAG
+
GGGGGGGGGGGGGGGGGGGGGGGGGGGGGGGGGGGGGGGGGGGGGGGGGGGGGGGGGGGGGGGGGGGGGGGGGGGGGGGGGGGGGGGGGGGGGGGGGGGGGGGGGGGFGGGGGGGGFGGGG7CF=CFG,8@C>:FFGGGCGGGFGGGGGGGGGGGGGGGGGGGGGGGGGFGGGGGGGGGGGGGGGGGGEGGGGGGGGECGGGGGGGFGGGGGGGGGGGGGGGGGGGGGEGGGGGGGGGGC<<EFGGGGGGGGGGGGGGGGGGGGGDGGGGGGGFGGGG?FFFGDGGGFG6/7
@M03364:396:000000000-C9LGT:1:1101:19249:1379 1:N:0:10
ACTCCTACGGGAGGCAGCAGTGGGGAATATTGCACAATGGGCGCAAGCCTGATGCAGCGACGCCGCGTGCGGGATGGAGGCCTTCGGGTTGTAAACCGCTTTTGTTCAAGGGCAAGGCACGGTTGCGGCCGGGTTGAGTGGATTGTTCGAATAAGCACCGGCTAACTACGTGCCAGCAGCCGCGGTAATACGTAGGGTGCAAGCGTTATCCGGATTGATTGGGCGTAAAGGGCTCGTAGGCGGTTCGTCGCGTCCGGTGTGAAAGTCCATCGCTTAACGGTGGATCCGCGCCGG
+
GGGGGGGGGGGGGGGGGGGGGGGGGGGGGGGGGGGGGGGGGGGGGGGGGGGGGGGGGGGGGGGGGGGGGGGGGGGGGGGGGGGGGGGGGGGGGGGGGGGGGGGCFBFGFGGGFGGGG=FF7+F++@FG<*>*>**56D>>F>:FCFCFDGF?1FF<F<FGEECGCGGCFG9<7FGDG@<FCFG5E:EG7CEFFGFGG*;8EGGF>EGCFGGGGG5**3AFEECEG/:8>FGCCFGG5;FGGGGG5CEECGEDCGGEG*7CCCFGGF?CG7@DC:*7CGGD)7E3*7CFFEBG:D
@M03364:396:000000000-C9LGT:1:1101:22202:1385 1:N:0:10
ACTCCTACGGGAGGCAGCAGTGGGGAATATTGCACAATGGGGGAAACCCTGATGCAGCAACGCCGCGTGAGTGATGACGGCCTTCGGGTTGTAAAGCTCTGTCTTCAGGGACGATAATGACGGTACCTGAGGGGGAAGCCACGGCTAACTACGTGCCAGCAGCCGCGGTCATACGTAGGGGGCGAGCGTCATCCGGATTCATTGGGCGTAAAGCGCGCGTAGGCGGCCTGCTAGGTCGGGACTCAAATCCGGGGGCTCAACCCCCGCCCGGTCCCGATACCGACAGGCTTGAGT
+
GGGGGGGGGGGGGGGGGGGGGGGGGGGGGGGGGGGGGGGGGGGGGGGGGGGGGGGGGGGGGGGGGGGGGGGGGGGGGGGGGGGGGGGGGGGGGGGGGGGGGGGFGFGGGGGGGGCFGGGGGFFF7CFGC3@++83+CEFGFGEFGGEFGGFGGFFGGGGGGGGGGGGGG7CGGGGGGGGGGGGGGEGGGGDGGGGGGGEGGGGGGGGGGGGGGGGGGGGGGGGGDEGGGGGGDGGGGGGGGGGGFFFGGGGGGEEGGGGGGGGGGGGGGGG5>EFGDGGDFFCDDDG:CF>CG*
@M03364:396:000000000-C9LGT:1:1101:12584:1388 1:N:0:10
ACTCCTACGGGAGGCAGCAGTGGGGAATATTGCACAATGGGCGCAAGCCTGATGCAGCGACGCCGCGTGCGGGATGGAGGCCTTCGGGTTGTAAACCGCTTTTGTTCAAGGGCAAGGCACGGTTTCGGCCGTGTTGAGTGGATTGTTCGAATAAGCACCGGCTAACTACGTGCCAGCAGCCGCGGTAATACGTAGGGTGCAAGCGTTATCCGGATTTATTGGGCGTAAAGGGCTCGTAGGCGGTTCGTCGCGTCCGGTGTGAAAGTCCATCGCTTAACGGTGGATCCGCGCCGG
+
GGGGGGGGGGGGGGGGGGGGGGGGGGGGGGGGGGGGGGGGGGGGGGGGGGGGGGGGGGGGGGGGGGGGGGGGGGGGGGGGGGGGGGGGGGGGGGGGGGGGGGGGGGGFGGGGGG7FGGGGE:FECEFG@+@553<<FFFFFGGGGEFGECGG1DFGGGGGGGGGGGGGG*BFGGGBFGGGGGGGGGGGGGGGC:CEGGGGGGGGGGGDGFGGGGGGGFGGGGGGGGGGGGGGGGGGGGGGGGGEGGGGGGGGGGGGD8EGGDFGGGGGGGGGGC=CFGGGFFGGGGCFGFFGDG
@M03364:396:000000000-C9LGT:1:1101:15145:1391 1:N:0:10
ACTCCTACGGGAGGCAGCAGTGGGGAATATTGGACAATGGGCGAAAGCCTGATCCAGCGACGCCGCGTGAGCGAAGAAGTATTTCGGTATGTAAAGCTCTATCAGCAGGGAAGAAAATGACGGTACCTGACTAAGAAGCCCCGGCTAACTACGTGCCAGCAGCCGCGGTAATACGTAGGGGGCAAGCGTTATCCGGATTTACTGGGTGTAAAGGGAGCGTAGACGGCAGTGCAAGTCAGAAGTGAAAGCCCGGGGCTTAACCCCGGGACTGCTTTTGAAACTGTGCAGCTGG
+
GGGGGGGGGGGGGGGGGGGGGGGGGGGGGGGGGGGGGGGGGGGGGGGGGGGGGFGGGGGGGGGGGGGGGGGGGGGGGGGGGGGGGGGGGGGGGGGGGGGGGGGGGGGGGGGGGGFGGGGGG-@FAFGF8,8,BFGGFGGGGGGGGEGGGGGGFGGGGGGGGGGGGGGGD7BFGGG@FGGGGGGGGGGGCGDGGGGGGDGGGGGGGGGGGGGGGGGGGGGGGGGGGGGGGFGGGGGGGGGGFGGGGGGGGGGGGGGGGGGGGGGGGGGGGGGG7CCFGGGGFFGGGGGFGFFG
@M03364:396:000000000-C9LGT:1:1101:20695:1411 1:N:0:10
ACTCCTACGGGAGGCAGCAGTAGGGAATTTTCGGCAATGGGGGGAACCCTGACCGAGCAACGCCGCGTGAACGAGGAAGGCCTTCGGGTCGTAAAGTTCTGTTGCGAAGGAAGAACACCGCGGTGAGGAAATACCATGCGGGGGACGGTACCGGAGGAGGAAGCCACGGCTAACTACGTGCCAGCAGCCGCGGTAATACGTAGGTGGCGAGCGTTATCCGGAATGATTGGGCGTAAAGGGTGCGTAGGCGGCCTGTTAAGTCTGAAGTGAAAGGTACCGGCTCAACCGGTAC
+
GGGGGGGGGGGGGGGGGGGGGGGGGGGGGGGGG7FGGGGGGGGGGGGGGGGGGGGGGGGGGGGGGGGGGGGGGG7FGGGGGGGGGGGGGGGGGGGGGGGGGGG9FFG*CFGGGGDF,<1**1=<*=FF,,5,,9<,<C?*12*:?8*/AF:C*2*?5AECECCGGG6EG5CEGGGGGGCGGGGGG*;EG58>CGEGGGGGGGGGCFG>EEEGG8EEFGGGGEGFGC+AFGGGGGGGGGGGGGGG8EEGGGGGEGG9CCECG?FGFCG:FGFFDFGFG::DFEGGGGGFGFE<
@M03364:396:000000000-C9LGT:1:1101:12472:1415 1:N:0:10
ACTCCTACGGGGGCAGCAGTGGGGAATATTGCACAATGGGCGAAAGCCTGATGCAGCAACGCCGCGTGAGCGATGAAGGCCTTCGGGTCGTAAAGCTCTGTCCTCAAGGAAGATAATGACGGTACTTGAGGCGGAAGCCCCGGCTAACTACGTGCCAGCAGCCGCGGTAATACGTAGGGGGCTAGCGTTATCCGGATTTACTGGGCGTAAAGGGTGCGTAGGTGGTTTCTTAAGTCAGGAGTGAAAGGCTACGGCTCAACCGTAGTAAGCTCTTGAAACTGGGAAACTTGAGTG
+
GGGGGGGGGGGGGGGGGGGFGGGGGGGGGGGGGGGGGGGGGGGGGGGGGGGGGGGGGGGGGGGGGGGGGGGGGGGGGGGGGGGGGGGFGGGGGGGGGGGGGGGAFFGGGGGGGF5FFGGGG7FCBEEF>=@385><FFEGGCFFGDGGGGGGGGGGGGGGGGGGGGGGG:CGGGGGGGGGGGGGGGGGGEGGG?EGGGGGGGGGGGGGGGGGGGGGGGGGGEGGGECCF7EEGGGGGGGFEGGGFFGGGGGGGGG5DFGGGCGGGGFGGGCF7EGGGGGGFFGFGGGF=66722
@M03364:396:000000000-C9LGT:1:1101:14682:1428 1:N:0:10
ACTCCTACGGGAGGCAGCAGTGGGGAATATTGCACAATGGGGGAAACCCTGATGCAGCAACGCCGCGTGAGTGATGACGGCCTTCGGGTCGTAAACCGCTTTCAGCAGGGAAGAACTTTGACTGTACCTGCCGAAGAAGCTCCGGCTAACTACGTGCCAGCAGCCGCGGTAATACGTAGGGAGCGAGCGTTATCCGGATTCATTGGGCGTAAAGCGCGCGTAGGCGGCTCGCCAAGCGGGGTCTCAAACCCGGGGGCTCAACCTCCGGCCCGACCCCGAACCGGCGGGCTCG
+
GGGGGGGGGGGGGGGGGGGGGGGGGGGGGGGGGGGGGGGGGGGGGGGGGGGGGGGGGGGGGGGGGGGGGGGGGGGGGGGGGGGGGGGGGGGGGGGGGGGGGGGAFGGGGGGGGGGG9FFGG<F?:CFFB,@368@:@FFGGGGEEGGEGGFGFGGGGGGGGEGGGGGGE1BEFGGGGGGGGGGEGGGGGGGGGGGGGGGGGGGGGGGGGDGCGCFGGGGGGGGEGEGDEGGGGGGFGECEGCGGGGFGGGGGCEDGG8CFCFD<CFEGGGGGDGGGGDDDFFGCG5<>D>FG
@M03364:396:000000000-C9LGT:1:1101:12774:1484 1:N:0:10
ACTCCTACGGGAGGCAGCAGTGGGGAATATTGCACAATGGGCGCAAGCCTGATGCAGCGACGCCGCGTGCGGGATGGAGGCCTTCGGGGCGTAAAGCTCTGTCCTCAAGGAAGAAAATGACCGTACTTGCGGTGGAATCCCCGGCTTACTACGTGCCAGCAGCCGCGGTTATGCGTAGGGGGCTAGCGTTATCCGGATTTACTGGGCGTAAAGGGTGCGTAGGTGGTCTCTTAAGTCTGAAGTGGAAGGGACCGGCTCAACCGGTACAGGCTGTGGAAACTGGCAGGCTGGAGG
+
GGGGGGGGGGGGGGGGGGGGGGGGGGGGGGGGFGGGGGGGF@FGGGCFGGGGGCGGGGGGGGGGGGGGGGEGGGCFDFFFEGEGGFCF+4>@FEG9FFFA<FF,@<D,CDBFG,,@,E<,,3883@3@835*8**+,,,,?:FFE**,87,7*8,813CFACF<FF@:=43<,2<2;:E*8?C:**0:C8EFFGGGG5:@FC:AEFGGEGEF9<EGDEGGEC*<EG/+3+A?EFG::<CEFGC++3<?***::5E5)/?688):><E>7559*0<**2<7687**7)09@3/**
@M03364:396:000000000-C9LGT:1:1101:18956:1499 1:N:0:10
ACTCCTACGGGAGGCAGCAGTGGGGAATATTGCACAATGGGGGAAACCCTGATGCAGCAACGCCGCGTGAGTGATGACGGCCTTCGGGTTGTAAAGCTCTGTCTTCAGGGACGATAATGACTGTACCTAAGTCGGAAGCCACGGCTAACTACGTGCCAGCAGCCGCGGTCATACGTAGGTGGCGAGCGTTGTCCGGATTTACTGGGCGTAAAGGGAGCGTAGGCGGATTTTTAAGTGAGATGTGAAATACTCGGGCTTAACCTGAGTGCTGCATTTCAAACTGGAAGTCTAG
+
GGGGGGGGGGGGGGGGGGGGGGGGGGGGGGGGGGGGGGGGGGGGGGGGGGGGGGGGGGGGGGGGGGGGGGGGGGGGGGGGGGGGGGGGGGGGGGGGGGGGGGGDG<F?FGGGGGGGCCFGA-C5DFGG,:A<,++8@7CDBF:FE+8@FGEF<FEGGGGGGGGGGDEGG=CGGGGGGGGFFGGGGGGGF7CEGGGGGGGGGGGGGGGGGGCGGGGGGEGCEGGGGGCGECGFFFGGFFGGGGGFFFGFFGGGEECEDGGGFFGGGGGGGGGGGGGGGGGGF?CFFGFFC*9:
@M03364:396:000000000-C9LGT:1:1101:20554:1522 1:N:0:10
ACTCCTACGGGAGGCAGCAGTGGGGAATATTGGGCAATGGGGGCAACCCTGACCCAGCAACGCCGCGTGAAGGAAGAAGGCTTTCGGGTTGTAAACTTCTTTTACCAGGGACGAAGGACGTGACGGTACTTGAAGAAAAAGCCACGGCTAACTACGTGCCAGCAGCCGCGGTAATACGGAGGATGCGAGCGTTATCCGGATTCATTGGGTTTAAAGGGTGCGTAGGTGGCCTCTTAAGTCAGCGGTGAAAGTCAGTGGCTCAACCATTGAACTGCCGTTGAAACTGGGGAGCTT
+
GGGGGGGGGGGGGGGGGGGGGGGGGGGGGGGGGGGGGGGGGGGGGGGGGGGGGGGGGGGGGGGGGGGGGGGGGGGGGGGGGGGGGGGGGGGGGGGGGGGGGGGGGGGGGGGGGGGDGFFFG7FF+@FG3,C,,,88,F8FGGGFGFEGGGEGABFCFFEGGFGGGGGGG:CFGGGGGGGGGGGGGGGFGGGGGEFGGEGGGCGGGGGGGEGDGGGGGGGGGGEGGGGGGGFFFGGGGGGGGGGGGGGGGGGGFCFGGGGGGFGGGGFFFGGGGGGGG<:D5BGGGGGFGEFGG9
@M03364:396:000000000-C9LGT:1:1101:12573:1534 1:N:0:10
ACTCCTACGGGAGGCAGCAGTGGGGAATATTGCACAATGGGCGCAAGCCTGATGCAGCGACGCCGCGTGCGGGATGGAGGCCTTCGGGTTGTAAACCGCTTTTGTTCAAGGGCAAGGCACGGTTTCGGCCGGGTTGAGTGGATTGTTCGAATAAGCACCGGCTAACTACGTGCCAGCAGCCGCGGTAATACGTAGGGTGCGAGCGTTATCCGGATTTATTGGGCGTAAAGGGCTCGTAGGCGGTTCGTCGCGTCCGGTGTGAAAGTCCATCGCCTAACGGTGGATCTGCGCCGG
+
GGGGGFFGGGGGGGGGGGGGFGGGGGGGGGGGGGGGGGGGGGGGCFCGGGGGGGGGGGGGGGGGGGGGGGGGGGGGGFGGGGGGGFGGGGGGCFGGFEFFFGGAFCF9<FFGGE77+FFFGF<38@CE8@@**C<:,?F9*3@FF:@>C>CFCGFF<8FGGGEEGGGFGFE7FFGFGGCGGEGGGG5EG<FFC,;CEFGGGGGGGGGGGGFGGGGEGGGGGGGF>E5E*<EEDFCCG5CEFGG>:=EGGGGGGECED8CEG+7?FFD:FF?DDE55CFCDB3C7*9DFGFFD77
@M03364:396:000000000-C9LGT:1:1101:21769:1555 1:N:0:10
ACTCCTACGGGAGGCAGCAGTGGGGAATATTGCACAATGGGCGAAAGCCTGATGCAGCAACGCCGCGTGAGTGATGAAGGCCTTCGGGTCGTAAAACTCTGTCCTCAAGGAAGATAATGACGGTACTTGTGGAGGAAGCCCCGGCTAACTACGTGCCAGCAGCCGCGGTAATACGTAGGGGGCTAGCGTTATCCGGATTTACTGGGCGTAAAGGGTGCGTAGGTGGTCTCTTAAGTCAGGAGTGAAAGGCTACGGCTTAACCGTAGTAAGCTCTTGAAACTGGGAGACTTGAGT
+
GGGGGGGGGGGGGGGGGGGGGGGGGGGGGGGGGGGGGGGGGGGGGGGGGGGGGGGGGGGGGGGGGGGGGGGGGGGGGGGGGGGGGGGGGGGGGGGGGGGGGGG=DFGEFGGGGGFGGGF9F-@><BEG,,8+5,8+8D8FDEGE<7FGGGFGEGGGGGGGGGGGGGGG15=@FGGCGGGGGGGEGGGGCFGGGGGGGDGGGGGGGGGGGGGGGGGGGGEEGGGGGGGGCGFFFCGGGGGGGGGGGGGGGGFGGGGGGGGGGGGEEGEGGGGCGGGGGGGGFFDFGGDFFFFGC0
@M03364:396:000000000-C9LGT:1:1101:17134:1570 1:N:0:10
ACTCCTACGGGAGGCAGCAGTGGGGAATATTGCACAATGGGCGCAAGCCTGATGCAGCGACGCCGCGTGCGGGATGGAGGCCTTCGGGTTGTAAACCGCTTTTGTTCAAGGGCAAGGCGGGTCTTCGGAACCGTTGAGGGGATTGTTCGAATCAGCACCGGCTAACTACGTGCCAGCAGCCGCGGTAATACGTAGGGTGCAAGCGTTATCCGGGTTTATTGGGCGTAAAGGGCTCGTAGGCGGTTCGTCGCGTCCGGTGTGAAAGTCCATCGCTTAACGGAGGATCCGCGCCGG
+
GGGGGGGGGGGGGGGGGGGGGGGGGGGGGGGGGGGGGGGGGGGGGGGGGGGGGGGGGGGGGGGGGGGGGGGGGGGGFFGGGGGGGGG@GEGGGGGGFGGGGGG<F@CBCFD:=F=33+@@:<5,>@FC8*5+C11CF,,<:*16<3@FCB,7*8<,,=BFEE7:F72,5*2<*;:ACGGG8ECCEC8;+3+;C?CEEC>EFG7CE8E**2<C8*1//8AFFGG5:*/*/A9CE8CEGDFE6CGC5>?E8*:CEECE)8>:C+::E*<:F7<>D*:7CCCC))2/*95.<>EDDD
@M03364:396:000000000-C9LGT:1:1101:10336:1595 1:N:0:10
ACTCCTACGGGAGGCAGCAGTAGGGAATTTTCGTCAATGGGCGCAAGCCTGAACGAGCAATGCCGCGTGAACGAGGAAGGTCTTCGGATCGTAAAGTTCTGTTGAGAGGGAAAAAGGAACACCCTAGGAAATGCTGGTGAAGTGATATTACCTTTCGAGGAAGTCACGGCTAACTACGTGCCAGCAGCCGCGGTAATACGTAGGTGGCGAGCGTTATCCGGAATGATTGGGCGTAAAGGGTGCGCAGGCGGCCCGTTAGGTCGGAGGTAAAAGCCCGGGGCTCAACCCCGGCGG
+
GGGGGGGGGGGGGGGGGGGGGGGGGGGGGGGGGGGGGGGGGGGGGGGGGGGGGGGGGGGGGGGGGGGGGGGGGGGGGGGGFGGGGGGGGGGGGGGGFGGGG?FFGGGGGGGGGGGGGGGFEFF++:DF,,8,,CFBDFC=FFGGGFCDFFEFAEGGGGGGGGGGGGGGGGGGGGGGGGGGGGGGGGGGGGGGGGGGGGGGFGGG@FFGGGGGGGGGFFGGGGGGGGCFFGGGGGGGGGGGGGGGEGGGGGGGEGGGGGGGFGGGGGGGDFFGG5E<CDGGFFFFDGD;CDEGG)
@M03364:396:000000000-C9LGT:1:1101:10997:1608 1:N:0:10
ACTCCTACGGGAGGCAGCAGTGAGGAATATTGGTCAATGGGCGGAAGCCTGAACCAGCCAAGTCGCGTGAAGGATGAAGGTATTATGTATTGTAAACTTCTTTAGCAGTGGAGAAATAAGGGAGTCGAGACTCCTGATGCTAGTACACTGAGAATAAGGATCGGCTAACTCCGTGCCAGCAGCCGCGGTAATACGGAAGATGCGAGCGTTATCCGGATTTATTGGGTTTAAAGGGAGCGTAGGCGGAATGGTAAGTCAGCGGTCAAATGTCCGTGCCCAACGCGGTCATGCCGT
+
GGGGGGGGGGGGGGGGGGGGGGGGGGGGGGGGGGGGGGGGGGGGGGGGGGGGGGGGGGGGGGGGGGGGGGGGGGGGGGGGGGGGGGGGGGGGGGGGGGGGGGGGGGGGGGGGGG<F?EFFF=ECFFGG8:@58EF<EFGGGGGGGGCFGGFGBAFGGGGGGGGGGGGGGDGGGGGGGGGGGGGGGGGGGGGGGGGGGGGGGGGGGGGGGGGGGGGGC8EGGGGGGGFEGGGGGGGGGGGGGGGGGGGGGGGGGGGGGGGGGEGGGGGGGGGGGGGGGGGGFFGGGDGEGFFGGD
@M03364:396:000000000-C9LGT:1:1101:16463:1640 1:N:0:10
ACTCCTACGGGAGGCAGCAGTAGGGAATTTTCGTCAATGGGCGCAAGCCTGAACGAGCAATGCCGCGTGGGTGAAGACGGTCTTCGGATTGTAAAGCCCTGTTGCCGGGGACAAAGGACAGCCAGAGTGGAAAGCTGACTGTTTGATGGTACCCGGCCAGAAAGCCACGGCTAACTACGTGCCAGCAGCCGCGGTAATACGTAGGTGGCAAGCGTTATCCGGAATGATTGGGCGTAAAGGGTGCGCAGGCGGCTGTGCAAGTCTGAAGTAAAAGGGACCGGCTCAACCGGTTCC
+
GGGGGGGGGGGGGGGGGGGGGGGGGGGGGGGGGGGGGGGGGGGGGGGGGGGGGGGGGGGGGGGGGGGGGGGGGGGGGGGGGGGGGGGGGGGGGGGGGGGGGGGGGGGCGGGGGGBFFFF<FEF:3BFGC3C,,BFAFFGGFGGGFDFGGGFFFGGGGGGGGGGGGGGGG5>FGGGGGGGGGGGFGGGGGDGGGFFGGGGGGGGGGGGGGGGGGGGGGGGGGGEEGG7CFGGGGGGGGGGFGFGGGGGGGGGGGGEGGGGGGGGGGGGGGGGGGGGGDCEGEFEGGGGFDF>CG*
@M03364:396:000000000-C9LGT:1:1101:23324:1640 1:N:0:10
ACTCCTACGGGAGGCAGCAGTGGGGAATATTGGGCAATGGGCGAAAGCCTGACCCAGCAACGCCGCGTGAGGGAAGAAGGGTTTCGGCTCGTAAACCTCTGTCCTATGGGACGAATGAGATGACAGTAATATAAGAGGAAGCCCCGGCTAACTACGTGCCAGCAGCCGCGGTAATACGTAGGGGGCGAGCGTTGTCAGGAATGATTGGGCGTAAAGAGTACGTAGGCGGTTCTTTAAGCGCAGGGTATAAGGCTAAGGCTTAACCATAGTTGGCCCTGTGAACTGGAGGACTTG
+
GGGGGGGGGGGGGGGGGGGGGGGGGGGGGGGGGGGGGGGGGGGGGGGGGGGGGGGGGGGGGGGGGGGCFFGGGGGGGGGGGGGGGGGGGGGGGGGFGGGGGGGFGGFFFGGGGGC8,,B9D-ED>FGE3,,<8,:CFAGFGGFFDF<FGGDFCFFGGGGGAEFGFGGGG7:F@GGGGGGGGGGDGECCGDGGDGGCGGGGGGGFFFGGGGGGDGGGGGFFGGCCGGGGG>CEGGG7FGGGGDGGD6@?EGGGGGGGGGGGGCCGD=?6FGGGGGCFFGGG@?GCDF9@CDF<C7
@M03364:396:000000000-C9LGT:1:1101:14638:1655 1:N:0:10
ACTCCTACGGGAGGCAGCAGTGGGGAATATTGCACAATGGGGGAAACCCTGATGCAGCAACGCCGCGTGAGTGATGACGGCCTTCGGGTTGTAAAGCTCTGTCTTCAGGGACGATAATGACGGTACCTGCGGAGGAAGCCACGGCTAACTACGTGCCAGCAGCCGCGGTAATACGTAGGTGGCGAGCGTTGTCCGGATTTACTGGGCGTAAAGGGCGTGTAGGCGGCTTTTTAAGTCTGAAGTGAAAGTCCTGCTTTCAAGGTGGGAATTGCTTTGGAGACTGGAAGGCTTG
+
GGGGGGGGGGGGGGGGGGGGGGGGGGGGGGGGGGGGGGGGGGGGGGGGGGGGGGGGGGGGGGGGGGGGGGGGGGGGGGGGGGGGGGGGGGGGGGGGGGGGGGGGGGGFGGGGGGGG@FGFG@FFBFGG,,88@+@BDFGGGGGGGCFFGGGGGGGGGGGGGGGGGGGGG<EGGGGGGGGGGGGGGGGGGGGGGGGGGGGGGGGGGGGGGGGGGGGGGGGGGGGGGGGGGGGGGGGGGGGGGGGGGGGGGGGGGGGGGGGGGGFGGGGGGGGGFGGGG96<>FGGGGGFFF?D
@M03364:396:000000000-C9LGT:1:1101:9112:1659 1:N:0:10
ACTCCTACGGGAGGCAGCAGTAGGGAATTTTCGTCAATGGGCGCAAGCCTGAACGAGCAATGCCGCGTGAACGAGGAAGGTCTTCGGATCGTAAAGTTCTTTTTAGAGGGAAAAAGGAACACCAGAGGCTAAGCAGGTGAAGTGATATTACCTTTCGAGGAAGTCACGGCTAACTACTTGCCAGCAGCCGCGGTAAGACGTAGGTGGCGAGCGTTATCCGTAATGATTGGGCGTAAACGGTGCTTAGGCGGCCTGTTAAGTCTCAAGTGAAAGTTACCGGCTCAACCGTTAC
+
FFGGGAFGGGGDFGGCFDGGG9F9FC8FGGGGDFFGEF-C<FGCGGCGF<FGFGGGGE7FGDFF7FGGGEFCEEC+8EEDEFG<FGG7+>FGGGGG<EFF,FD:,,:,9BFEC==+4,BB,-3:,BFC+,7,:,,,8,:>BFBFC9,9BBCF=3FA@>,@3@FBFCFFG**33DFCG,<;FFF<FGGF>*1:*4*<,>F*4**17FEGE@*:CG8?:@FG;G5C+<+<<C*;C*:CC+;*;AC7+<+02*:>EECFC::<<FG+<*2:**A:72CCF0*)0.*22>FF/))9
@M03364:396:000000000-C9LGT:1:1101:9543:1718 1:N:0:10
ACTCCTACGGGAGGCAGCAGTGGGGAATATTGCACAATGGGGGAAACCCTGATGCAGCAACGCCGCGTGAGTGATGACGGCCTTCGGGTTGTAAAGCTCTGTCTTCAGGGACGATAATGACGGTGCCTTAGGCGGAAGCCACGGCTAACTACGTGCCAGCAGCCGCGGTAATACGTAGGGGGCGAGCGTTGTCCGGAATGATTGGGCGTAAAGGGCGCGTAGGCGGCCTATTAAGTCTGGAGTGAAAGTCCTGCTTTCAAGGTGGGAATTGCTTTGGATACTGATGGGCTGG
+
GGGGGGGGGGGGGGGGGGGGGGGGGGGGGGGGGGGEGGGGGGFGGGGGGGGGGGGGGGGGGGGGGGGEGGGGGGGGGGGGGGGGGGGGGGGGGFGGGGGAGGGGGGGEGGGGGGGGCFF@DB@B+@FD,38,,8@@CFGGGGGGGGGFGGCFEGGGGGGGGGGGGGGGG<8FGGGFGGGGGGGGGEGGEGGGGGDGGGGGFFGGGGGGGGG5CFDGGEDC=EEGGGCCED9CCFGCGGGG7FFGCGGGGGGGGGGGGGGGGGGGGGGFFGGG:FGCF4<>FFGFGGCFC>EG
@M03364:396:000000000-C9LGT:1:1101:21618:1734 1:N:0:10
ACTCCTACGGGAGGCAGCAGTGGGGAATATTGCACAATGGGCGCAAGCCTGATGCAGCGACGCCGCGTGCGGGATGGAGGCCTTCGGGTTGTAAACCGCTTTTTTTCAAGGGCAGGGCACGGTTACGGCTGTGATGAGTGGATTGTTCGAATAAGCACCGGCTAACTACTTGCCAGCAGCCGCGGTAATACGTAGGGTGCAAGCGTTATCCGGATTTATTGGGCGTAAAGGGCTCGTAGGCGGTTCGTCGCGTCCGGTGTGAAAGTCCATCGCTTAACGGTGGATCCGCGCCGG
+
GGGGG<EGGGGGGGGGGGGGGGGGGGGGGGGFGGGFFGGGGGGGECGGF<FGGGGGGGGGGDGGEEGGFGGGGGGGFFGGGGGGGGGGGGGCBFGGGGGCGGG,@CDCGD<BFB+@++@B++:8*8@C**53?,,,38,,8,87,73?FGGGFFF?FGFFGEDGGGCFD,+?:FGGGGGGFGC:?CEEGG9EF6CEGEEGGGFFGGGGGGCCEGGGGGGGGGFFGEEGF7C5C@EGEECECG*>EEGG8*?=EECED?=/;FFG7C9CGGGCDG=GF7EDEFG7*755D);C<D
@M03364:396:000000000-C9LGT:1:1101:16840:1744 1:N:0:10
ACTCCTACGGGAGGCAGCAGTGGGGAATATTGCACAATGGGCGCAAGCCTGATGCAGCGACGCCGCGTGCGGGATGGAGGCCTTCGGGTTGTAAACCGCTTTTGTTCAAGGGCAAGACAAATTTACGGATGTGTTGAGTGGATTGTTCGAATAAGCACCGGCTAACTACTTGCCAGCAGCCGCGGTAATACGTAGGGTGCAAGCGTTATCCGGATTTATTGGGCGTAAAGGGCTCGTAGGCGGTTCGTCGCGTCCGGTGTGAAAGTCCATCGCTTAACGGGGGATCCGCGCCGG
+
GGGGGGGGGGGGGGGGGGGGGGGFGGGGGGGGGGGGGGGGGFEGGGGGGGGGGFFGGGGGGGGGGGGGGGGGGGGGGGGGGGGGGGGGGGGGDFGGGDGEFGGGD@G,<FEGGGGF8,B,,-CF,CFG+++,3<<@@AFDGA<>>FAFGGFF<FG?FFGEEGDGG7CFGGG9AFGGGGGGGGGGCEGC,7<FA<EGGGGGGGGGGGGECCGGE5E8@<FGGGDGG5*CGGGGGGGEEGFGGGGGCEGEGGGGECECGEEE>F7FFGFFGDGGDCFG7*:3)):D<DGFDDEGDD
@M03364:396:000000000-C9LGT:1:1101:16529:1765 1:N:0:10
ACTCCTACGGGAGGCAGCAGTGGGGAATATTGCACAATGGGCGCAAGCCTGATGCAGCGACGCCGCGTGCGGGATGGAGGCCTTCGGGTTGTAAACCGCTTTTGTTCAAGGGCAAGGCACGTTTTCGGCAGTGCTGAGTGGATTGTTCGAATAAGCACCGGCTAACTACGTGCCAGCAGCCGCGGTAATACGTAGGGTGCAAGCGTTATCCGGATTTATTGGGCGTAAAGGGCTCGTAGGCGGTTCGTCGCGTCCGGTGTGAAAGTCCATCGCTTAACGGTGGATCCGCGCCGG
+
GGGGGGGGGGGGGGGGGGGGGGGGGGGGGGGGGGGGGGGGGGGGGGGGGGGGGGGGGGGGGGGGGGGGGGGGGGGGGGGGGGGGGGGGGGGGGGGGGGGCGGGGGGGAGGG@FGFG+DFFE3F><@FG++88@,,3,@,>73,7>FBFGG8<DFGGGGGGGGDGGCGGG=FGGGFGGGGGFGGGGGGGGGGGGGGDDFGGGGGGGGGGGGGGGGGGGGGFGGFFGEEGGGGGGFGGDEGGGGGGGGGGGGGGGDGGGEECG<CFEFGGGFEGGCGGGGGGDFGGGGG@G@FGGG
@M03364:396:000000000-C9LGT:1:1101:19098:1784 1:N:0:10
ACTCCTACGGGAGGCAGCAGTAGGGAATTTTCGTCAATGGGCGCAAGCCTGAACGAGCAATGCCGCGTGAACGAGGAAGGTCTTCGGATCGTAAAGTTCTGTTGAGAGGGAAAAAGGAAAACCAGAGGCAATGCTAGTGAAGTGATATTACCTTTCGAGGAAGTCACGGCTAACTACGTGCCAGCAGCCGCGGTAATACGTAGGTGGCGAGCGTTATCCGGAATGATTGGGCGTAAAGGGTGCGTAGGCGGCCTGTTAAGTCTGAAGTGAAAGGTACCGGCTCAACCGGTAC
+
GGGGGGGGGGGGGGGGGGGGGGGGGGGGGGGGGGGGGGGGGGGGGGGGGGGGGGGGGGGGGGGGGGGGGGGGGGGGGGGGGGGGGGGGGGGGGGGGGGGDFGGGGGGGGGGGGGGG7EF,=-FA<DFG+3A:,3C,C,><,B=EFDFGGGDFDGGGGGGGGGGFGGGGGC>FGGGGGGGGGGGGFGGGGGGGGFGGGFGGGGGGGGGGGGGGGEGGF7CGGGGGGG7F<ECGEDGGGGGGGGGGGGGGGGGGGGGGGFGGF+:?EGGGGGGF>CGFFG=DF@EFGGGFGFFG
@M03364:396:000000000-C9LGT:1:1101:16201:1805 1:N:0:10
ACTCCTACGGGAGGCAGCAGTAGGGAATTTTCGTCAATGGGCGCAAGCCTGAACGAGCAATGCCGCGTGGGTGAAGACGGTCTTCGGATTGTAAAGCCCTGTTGCCGGGGACAAAAGACAGCCGGAGTGCAGCGCGGACTGCTTGCTGGTACCCGGCCAGAAAGCCACGGCTAACTACGTGCCAGCAGCCGCGGTAATACGTAGGTGGCAAGCGTTATCCGGAATGATTGGGCGTAAAGGGTGCGCAGGCGGCTGTGCAAGTCTGAAGTAAAAGGGACCGGCTCAACCGGTTCG
+
FGGAEFGCFEEGCCCFGDFFG<CE;FGGCFFGG6@FFDFGDGCCGCECFGFF8EFGFGCGGDFE@CFGF7@FGGGFGEFE:F@FFFD7FFGGGGGFD,BF8FFF9?>FGEGC<F8,,8:,:=D@++88,,9,,3@+3*@@:,?>F*,7,?3<,@>*=BC7<33:FFFC8*=<*<:CCCCC<*F9,4:2+<=>E8*2A9EGFG6CEC:EGF:*;;E*2:C<5ECGC?EF:<CECE1C*@FFGEEGGGGE5EEEGEGF<CGFG3:9CFGGGG<::9C<*7:DEFE349C>DFFGG)
@M03364:396:000000000-C9LGT:1:1101:15547:1826 1:N:0:10
ACTCCTACGGGAGGCAGCAGTGGGGAATTTTGCGCAATGGAGGCAACTCTGACGCAGCAACGCCGCGTGCGGGATGAAGGCCCTCGGGTTGTAAACCGCTTTCAGCAGGGAAGACTTCGACTGTACCTGCAGAAGAAGCCCCGGCTAACTACGTGCCAGCAGCCGCGGTAATACGTAGGGGGCGAGCGTTATCCGGATTCATTGGGCGTAAAGCGCGCGTAGGCGGCTCGCCAAGCGGGATCTCAAACCTGAGGGCTCAACCCCCAGCAGGATCCCGGACTGGCGGGCTCGAGT
+
GGGGGGGGGGGGGGGGGGGGGGGGGGGGGGGGGGGGGGGGGGGGGGGGGGGGGGGGGGGGGGGGGGGGGGGGGGGGGGGGGGGGGGGGGGGGGGGGGGGGGGGGGGGGGGGGGGGGCFF>FCFE,CFG,:@3,,3:>FGGGGGFGGCFGGGGGGGGGGGGGGGGGGGGG7CGGGGGGGGGGGGGCGGGGGGGGGGGGGGGGGGGGGGGGGGGGGGGGGGGGGGGGGGGGGGGGGGGGGGDGGGGGGGGGGGGGGGGGGGGGGGGGGGG5DEDDGGGGGCGFFGGCGGD<FF3>*
@M03364:396:000000000-C9LGT:1:1101:21587:1835 1:N:0:10
ACTCCTACGGGAGGCAGCAGTGGGGAATATTGGGCAATGGGCGAAAGCCTGACCCAGCAACGCCGCGTGAAGGAAGAAGGCCTTCGGGTTGTAAACTTCTTTTACCAGGGACGAAGGACGTTACGGTAACTCGTTAAAAAGCAACGGCTAACTACGTGCCAGCAGCCGCCGTAATACGGAGGATGCGAGCGTTATCCGGATTTATTGGGTTTAAAGGGTGCGTAGGCGGGTTGCTAAGTCAGTGGTAAAAGCGTGTGGCTCAACCATACCAAGCCATTGAAACTGGTGATCTTG
+
GGGGGGGGGGGGGGGGGGGGGGGGGGGGGGGGGGGGGGGGGGGGGGGGGGGGGGGGGGGGGGGGGGGGGGGGGGGGGGGGGGGGGGGGGGGGGGGGGGGGGGGGGEGGGGG@FGDGF<F+C-B++8FF+,8,B,++8@<<>AFFF8CCGGEG,@FFA:FFGGFGGGGGC*4=E@F9FGGEGGGGGGGGECFGG@FGGGGG>>+<EGGGG;CCFFGGF*;EGEEGGGGGGD?EGGGGGGGGGGGGGGFFF?FGGGGGGGGGGGGGGGGGFGGGGG=*?0ACF@GGGGDFGF6C*2
@M03364:396:000000000-C9LGT:1:1101:18197:1887 1:N:0:10
ACTCCTACGGGAGGCAGCAGTGGGGAATATTGCACAATGGGGGAAACCCTGATGCAGCAACGCCGCGTGAGTGATGACGGCCTTCGGGTTGTAAAGCTCTGTCTTCAGGGACGATAATGACGGTACCTGTGGAGGAAGCCACGGCTAACTACGTGCCAGCAGCCGCGGTAATACGTAGGTGGCGAGCGTTGTCCGGATTTACTGGGCGTAAAGGGAGCGTAGGCGGATTTTTAAGTGAGATGTGAAATACTCGGGCTTAACCTGAGTGCTGCATTTCAAACTGGAAGTCTAG
+
GGGGGGGGGGGGGGGGGGGGGGGGGGGGGGGGGGGGGGGGGGGGGGGGGGGGGGGGGGGGGGGGGGGGGGGGGGGGGGGGGGGGGGGGGGGGGGGGGGGGGGGGGGGGGGGGGFFGGGGGG-@CBCFF,,8:8:F+@DDFGGGGGGEGGGGGGGGGGGGGGGGGGGGGG*;FGGGGGGGGGGGGGGGGCGGGGGGGGGGGGGGGGGGGGEGGGGGGGGGGGGGGGG?EGGGGFGGGGGGGGGGGGGGGGGGGGGGGGGGGGGGGGGGGGGGGCFGGGGGGFFCFFGGFGFFG
@M03364:396:000000000-C9LGT:1:1101:18253:1888 1:N:0:10
ACTCCTACGGGAGGCAGCAGTGGGGAATATTGCACAATGGGGGAAACCCTGATGCAGCAACGCCGCGTGAGTGATGACGGCCTTCGGGTTGTAAAGCTCTGTCTTCAGGGACGAAATTGGCTGGACCTGTGAAGGAAGCCAAGGCTCACTACATGCCAGCAGCCGCGGTCATACGTAGGGTGCAAGCGTTATCCGGATTTACTGGGTGTAAAGGGAGCGTAGACGGCAGGGCAAGTCTGAAGTGAAAGGCGGGGGCTCAACCCCCGGACTGCTTTGGAAACTGTCCGGCTGG
+
GGGGGGGGDFEGGGGGGGGGGGGGGGGGGGGGGGGGGGGGGGGGGGGGGGGGGGGGGGGGGGGGGGGGGDGGGGGGGGGGGGGGGGGGGGGGGGGGGGGGGGG<EFFEGGGGGG7:,,:,<-8+>FBF,,@,,,,<,8>>F,:@+<,@B><F,>CFCEE@FAEGGCCFC>C@AFFFCFDGCF:2=;1C<*<BFBFEFDEFCFCFGFCF8:EGGGEGC5CEEGG9CC8CGGGGGGG@FGGC@FGGGGGGGGGD558EDFFC8C3=CDGDDDFGF7E**20:5FCF:<<DGFF3
@M03364:396:000000000-C9LGT:1:1101:22662:1909 1:N:0:10
ACTCCTACGGGAGGCAGCAGTAGGGAATTTTCGTCAATGGGCGCAAGCCTGAACGAGCAATGCCGCGTGAGTGAGGAAGGTCTTCGGACTGTAAAGCTCTGTTGCCGGGGAAAAAGGTGAAATGCAGGCAATGGCATTTCATGGATGGTACCCGGCCAGAAAGCCACGGCTAACTACGTGCCAGCAGCCGCGGTAATACGTAGGTGGCGAGCGTTATCCGGAATGATTGGGCGTAAAGGGTGCGCAGGCGGTCTGTTAAGTCTGAAGGCAAAGGGATGAGCTCAACTCATTTAT
+
GGGGGGGGGGGGGGGGGGGGGGGGGGGGGGGGGGGGGGGGGGGGGGGGGGGGGGGGGGGGGGGGGGGGGGGGGGGGGGGGGGGGGGGGGGGGGGGGGGGGGGGFGGGGGGGGGGGGGGG:F?E8,CFDCFF3<<CDFGGGGGGGGFGGGGGGGGGGGGCCGGGGGGGGGFEGGGGGGGGGGGGGGGGGGDGGGGGGGGGGGGGGGGGGGGGGGEGGGGGGGGDGGGEFGGFGGGDGGGGGGGGGGGGGGGGGGGGGGGGGGGGG7:CFFGGFGCEGGGGGFFGGGG=FCFFGC7
@M03364:396:000000000-C9LGT:1:1101:23883:1913 1:N:0:10
ACTCCTACGGGAGGCAGCAGTGGGGAATATTGCACAATGGGCGAAAGCCTGATGCAGCAACGCCGCGTGAGCGATGAAGGCCTTCGGGTCGTAAAGCTCTGTCCTCAAGGAAGATAATGACGGTACTTGTGGAGGCAGCCCCGGCTAACTACGTGCCAGCAGCCGCGGTTATACGTAGGTGGCGAGCGTTGTCCGGAATTACTGGGTGTAAAGGGAGTGCAGGCGGGAAGGCAAGTCAGAAGTGAAAATTATGGGCTTAACCCATAACCTGCTTTTGAAACTGTTTTTCTTG
+
GGGGGGGGGGGGGGGGGGGGGGGGGGGGGGGGGGGGGGGGGGGGGGGGGGGGGGGGGGGGGGGGGGGGGGGGGGGGGGGGGGGGGGGGGGGGGGGGGGGFGGGDFGG,FFGGGFAECAFFG-@B=BDF5,88:B:+8FG<FFFGCF7@FFGG<FGGGGGGGGGGGGGGG*6CCFGGGGGGGGGGEGGGGFCEFGGGGEGFGGDGGGGGGGGFGGGGDEGGGGFGGG>EEGGGFGGGGGGGGGGGGGGGGGGGG6CGGFFGGEGGGGGGGGGGGFFGFGGGFFGGGGFFFF=7
@M03364:396:000000000-C9LGT:1:1101:20753:1953 1:N:0:10
ACTCCTACGGGAGGCAGCAGTAGGGAATTTTCGTCAATGGGCGCAAGCCTGAACGAGCAATGCCGCGTGAACGAGGAAGGTCTTCGGATCGTAAAGTTCTGTTGAGAGGGACAAAGAAACAGCTGAGGATATGCTGGTGGAGTGATATTACCTTTCGAGGAAGTCACGGTTAACTACGTGCCAGCAGCCACGGTAATACGTAGGTGGCGAGCGTTATCCGGAATGATTGGGCGTAAAGGGTGCGTAGGCGGCATGTTAAGTCTGAAGTGAAAGGTACCGGCTCAACCGGTACCG
+
GGGGGGGGGGGGGGGGGGGGGFFGGF@FGGGFEFFFGGG<EFG+CFGGGGFFD<FGGEGGFGGGGGGGGFFCFG7F@E@FF,<FFGGFEEEFFGGFFGGE,59CA4B8CGG7=FE,,:B,,-4<8>FG,,8,,,,5>3,+BDDF9FC<F,=,,C,>C7BECEAFGGEGE<3*,=;9<7FF7C9FBFGGC,,:FGGC<CFGGF7*<FFGG:EEGGGGFFEG5=EC7:9EF>FDEGC5A:<CFEGG;::59?C=8CEF7@9EE:70<C?:FF7*7520::E3>B56CFCEGFFC*/
@M03364:396:000000000-C9LGT:1:1101:14951:1958 1:N:0:10
ACTCCTACGGGAGGCAGCAGTGGGGAATATTGGGCAATGGGGGAAACCCTGATGCAGCAACGCCGCGTGAGTGATGACGGCCTTCGGGTTGTAAAGCTCTGTCTTCAGGGACGATAATGACCGTACCTGGAGGAAAAGCAACGGCTAACTACGTGCCAGCAGCCGCGGTCATACGTAGGTTGCAAGCGTTGTCCGGATTTACTGGGTGTAAAGGGCGTGTAGGCGGAGATGCAAGTTGGGAGTGAAATCCAGGGGCTCAACCCCTGAACTGCTTTCAAAACTGCATCCCTTG
+
GGGGGGGGGGGGGGGGGGGGGGGGGGGGGGGGGGGGGGGGGGGGGGGGGGGGGGGGGGGGGGGGGGGGGGGGGGGGGGGGGGGGFGGGGGGGGGGGGGGGGGGGGFGDFGGGGGGDCFG9?-@8+BFG:,88++8,8>FGCGGGGGFFGGDG>FGGGGGGGGGGGGGGG:EGGGGDGGGGGGGGGGGGGGGGGGGGGGGGGGGGGGCEGGGGGGGGGGGGGGFGGGEGGGGGGGGGGGGGGGGGGGGGGGGGGGGGCFGGGGGGGGGGGGGGGGGGGGGGFFGGGGGFGFFF
@M03364:396:000000000-C9LGT:1:1101:10368:1977 1:N:0:10
ACTCCTACGGGAGGCAGCAGTGGGGAATCTTGCGCAATGGGGGCAACCCTGACGCAGCGACGCCGCGTGCGGGACGAAGGCCTTCGGGTCGTAAACCGCTTTCAGCAGGGACGAGGCCGCGCGGTGACGGTCCCTGCAGAAGAAGCCCCGGCTAAATACGTGCCAGCAGCCGCGGTAATACGTATGGGGCGAGCGTTATCCGGATTCATTGGGCGTAAAGCGCGCGTAGGCGGCCCGTTAGGTCGGAGGTAAAAGCCCGGGGCTCAACCCCGGCGAGCCTCCGATACCGGCGGG
+
GGGGGGGGGGGGGGGGGGGGGGGGGGGGGGGGGGGGGGGGGGGGGGGGGGGGGGGGGGGGGGGGGGGGGGGGGGGGGGGGGGGGGGGGGGGGGGGGGGGGGGGGGGGGGGGGGGGGGGFGG*=*4=FG+148=FFGFGGGGGGFGFGGGGGGGGGGGGGGGGGGGGGGGCGGGGGGGGGGGGGGGGCGGGGGGGGGDDGGGGGGGGGGGGCEFGGGGGGGGGGGGGEGGGGGGGGGGECGGGFGGECEGEGGGGGGGGGGGGGGGGGGGGGGGGGDGGGFFFGGGGGFGFEDGD
@M03364:396:000000000-C9LGT:1:1101:17302:1987 1:N:0:10
ACTCCTACGGGAGGCAGCAGTGGGGAATATTGCACAATGGGCGCAAGCCTGATGCAGCGACGCCGCGTGCGGGATGGAGGCCTTCGGGTTGTAAACCGCTTTTGTTCGAGGGCAAGGCGGGACTGCGGGTCCGTTGAGTGGATTGTTCGAATAAGCACCGGCTAACTACGTGCCAGCAGCCGCGGTAATACGTAGGGTGCGAGCGTTATCCGGATTTATTGGGCGTAAAGGGCTCGTAGGCGGTTCGTCGCGTCCGGTGTGAAAGTCCATCGCCTAACGGTGGATCTGCGCCGG
+
GGGGGGGGGGGGGGGGGGGGGGGGGGGGGGGGGGGGGGGGGGGGGGGGGGGGGGGGGGGGGGGGGGGGGGGGGGGGGGGGGGGGGGGGGGGGGGGGGGGGGGGGGGG+FGGGGGFGFFGEE*>,,@FG**4@*,?+<<3CCB:<FF,?FGGGCFGG9FGGGGGDGGFGG?8EFFGGGGGGGGGGGGGGG?FG<@CGGGGGGGGGGEGGGDCGGGCGGGGGGGGGGG5CFGGGGGGGCEGGGGGGDEEEGGGEEEGGGEGCEEFDFGGGGGGGGGGGGGEDEFGFGGGF7DEGGG
@M03364:396:000000000-C9LGT:1:1101:23578:2005 1:N:0:10
ACTCCTACGGGAGGCAGCAGTGGGGAATATTGCACAATGGGCGCAAGCCTGATGCAGCGACGCCGCGTGCGGGATGGAGGCCTTCGGGTTGTAAACCGCTTTTGTTTGGGAGCAAGCCCTTCAGGGTGATTGTACCTTTCGAATAAGCACCGGCTAACTACGTGCCAGCAGCCGCGGTAATACGTAGGGTGCGAGCGTTATCCGGATTTATTGGGCGTAAAGGGCTCGTAGGCGGTTCGTCGCGTCCGGTGTGAAAGTCCATCGCTTAACGGTGGATCCGCGCCGGGTACGGGG
+
GGGGGGGGGGGGGGGGGGGGGGGGGGGGGGGGGGGGGGGGGGGGGGGGGGGGGGGGGGGGGGGGGGGGGGGGGGGGGGGGGGGGGGGGGGGGGGGGGGG@FGGGGD8EGGGDGGGG7FF>FFGC>CGG+,=>>,@3@EGCGGAFD,EEGGGGGGGGGGDCGGGGFGGGG,=CFGE=FF:CGFGGGGGGGFGEGEEGGCGGGGGGGGGGDGGFGGFGGEGGGGGGGFGECEGGGGGGGGGGGGGGGGGGGCGCE?CFFFGGGGGEGGFGGGDGDFGCFCCFFFGGGCGFDF@DD)
@M03364:396:000000000-C9LGT:1:1101:20282:2014 1:N:0:10
ACTCCTACGGGAGGCAGCAGTGGGGGATATTGCACAATGGGGGAAACCCTGACCCAGCAACGCCGCGTGAAGGAAGAAGGCCTTCGGGTTGTAAACTTCTTTTACCAGGGACGAAGAACGTTACGGTATCTTGAGAAAAAGCAACGGCTAACTACGTGCCAGCAGCCGCTGTAATACGTAGGTTGCAAGCGTTGTCCGGATTTACTGGGTGTAAAGGGCGTGTAGGCGGAGATGCAAGTCAGGAGTGAAATCCCGGGGCTCAACCCCGGAACTGCTTTCAAAACTGCTGGCCTT
+
GGGGGGGGGGDGGGGGGGGGGGGGGGGGGGGGGGGGGGGGGGGGGGGGGGGFGGGGGGGGGGGGGGGGGGGGGGGGGGGGGGGGGGGGGGFGGFFGGGGGGGGFGGGCDGGGGGGD+ABF3-B++BFG7CC@,,,,8DFAGFCF,+3@>FA,F;FGGGGGGFGFGGFGG*:CCFGGFGGGGGFGGGGGGGGGGGGFGGDEGEFGGGFGGGD?ECCGG>>ECEEGGG6CEEGGGGGGGGGDGFG?EGFGFFGCGC5EGEECCFFFGCGG3<*1CFC>FCF:7@?CCFGFGFFF9*
@M03364:396:000000000-C9LGT:1:1101:11029:2014 1:N:0:10
ACTCCTACGGGAGGCAGCAGTAGGGAATTTTCGTCAATGGGCGCAAGCCTGAACGAGCAATGCCGCGTGAACGAGGAAGGTCTTCGGATCGTAAACCGCTTTCAGCAGGGACGAGGCCGCGAGGAGACGATACCTGCAGAAGAAGACCCGGCTAAATACGTGCCAGCAGCCGCGGTAATACGTATGGGGCGAGCGTTATCCGGATTCATTGGGCGTAAAGCGCGCGTAGGCGGCCCGTTAGGTCGGAGGTAAAAGCCCGGGGCTCAACCCCGGCGAGCCTCCGATACCGGCGGG
+
GGGGGGGGGGGGGGGGGGGGGGGGGGGGGGGGGGGGGGGGGGGGGGGGGGGGGGGGGGGGGGGGGGGGGGGGGGGGGGGGGGGGGGGGGGGFGGGGGGGGGGGGGGGGGGGGGGGG@DFGG8@3+@FG8*63*@;>DFG;@FFFGGGGGGGG@FGGGFFGFFGGFGGGG:FGGGGGGG?FGGGGCFFGGCGEE>EGEEGGGGGGG>CFGGCEEFGGCGGGGGGGGG?EGGGG8EEEEE>EGGGGGGGGGGFGCCEGGFGGGGGGFGGGGGGGGGGGGGGG@FGGGGGFG>EGGC
@M03364:396:000000000-C9LGT:1:1101:10503:2016 1:N:0:10
ACTCCTACGGGAGGCAGCAGTGGGGAATATTGCACAATGGGCGCAAGCCTGATGCAGCGACGCCGCGTGCGGGATGGAGGCCTTCGGGTTGTAAACCGCTTTTGTTCAAGGGCAAGGCACGGTTTCGGCCGTGTTGAGTGGATTGTTCGAATAAGCACCGGCTAACTACGTGCCAGCAGCCGCGGTAATACGTAGGGTGCGAGCGTTATCCGGATTTATTGGGCGTAAAGGGCTCGTAGGCGGTTCGTCGCGTCCGGTGTGAAAGTCCATCGCCTAACGGTGGATCTGCGCCGG
+
GGGGGGGGGGGGGGGGGGGGGGGGGGGGGGGGGGGGGGGGGGGGGGGGGGGGGGGGGGGGGGGGGGGGGGGGGGGGGGGGGGGGGGGGGGGGGGGGGGGGGGGGGGGAFGGGGGFGFGGGG7DC7FFG<+555@,,@DFGGFCFGGGGGGFGFGGGGGGGGGGGGGGGGCFGGGGGGGGGGGGEGGGGGGGGGGGGGGGGGGGGGGGGGGGGGGDGGGGGGFGGGGGGGGFGGGGGGGGGGGGGGGGGGGGGGGGCDEGGG<CFGGGGGGGGGGGGGGGG>3CGDGGFGFFG3>
@M03364:396:000000000-C9LGT:1:1101:12510:2024 1:N:0:10
ACTCCTACGGGAGGCAGCAGTGGGGAATCTTGCGCAATGGGGGCAACCCTGACGCAGCGACGCCGCGTGCGGGATGGAGGCCTTCGGGTTGTAAACCGCTTTTGTTCAAGGGCAAGGCACGTTTACGGCCGTATTGAGTGGATTTTTCGAATAAGCACCGGCTAACTACTTGCCAGCAGCCGCGGTAATACGTAGGGTGCAAGCGTTATCCGGATTTATTGGGCGTAAAGGGCTCGTAGGCGGTTCGTCGCGTCCGGTGTGAAAGTCCATCGCTTAACGGTGGATCCGCGCCGG
+
GGGGGGGGGGGGGGGGGGGGGGGGGGGGGGGGGGGGGGGGGGGGGGGGGGGGGGGGGGGGGGGGGGGGGGGGGGGGFGGGGGGGGGGGFGGGGGGGGGGGGGGFGGGGGGG>><F<3+D,@3>B*@CG**55*3,,@F,<F<,?,7=CFGFF:FGGGGGG>CGG7FFFB,?FCCG7CFFGGGGCEECEG7CE@C:E5AEGDFGGGGE>CCFCEGGGGGGGGFDGGC*/;+<*:6CGGGGGGGGEGGGECECE8>EGDC5:E?>F?CCFCF75<CECFFEGFFDF*99;<DBDGG
@M03364:396:000000000-C9LGT:1:1101:15470:2033 1:N:0:10
ACTCCTACGGGAGGCAGCAGTGGGGAATATTGCACAATGGGCGCAAGCCTGATGCAGCGACGCCGCGTGCGGGATGGAGGCCTTCGGGTTGTAAACCGCTTTTGTTCAAGGGCAAGGCGGGTCTTCGGGCCCGTTGAGTGGATTGTTCGAATCAGCACCGGCTAACTACGTGCCAGCAGCCGCGGTAATACGTAGGGTGCAAGCGTTATCCGGATTTATTGGGCGTAAAGCGCGCGTAGGCGGCCCGTTAGGTCGGAGGTAAAAGCCCGGGGCTCAACCCCGGCGAGCCTCCG
+
GGGGGGGGGGGGGGGGGGGGGGGGGGGGGGGGGGGGGGGGGGGGGGGGGGGGGGGGGGGGGGGGGGGGGGGGGGGGGGGGGGGGGGGGFFGGGGGGGGGGGGGCGDGGGFFDFG7FGGGDG3@3=@FG**5><*8=:CC:FCEFE?,CCGEC*?FGFGGGGGCFGFGGF<C7CEFGGGGGG>EGGGGGGGGGGCEGGGGGGGGGGGGGGFGGGGGGGFGGGGGGGEGGFGGGGGGGGDEGGGGGEGG7CEGGGGGGCGG=CFCFGGFGGDGGGGGGGGGGEFDDGDGFGFFGG
@M03364:396:000000000-C9LGT:1:1101:8932:2037 1:N:0:10
ACTCCTACGGGAGGCAGCAGTGGGGAATATTGCACAATGGGCGCAAGCCTGATGCAGCGACGCCGCGTGCGGGATGGAGGCCTTCGGGTTGTAAACCGCTTTTGTTCGAGGGCAAGGCGGGCCTTCGGGACCGAGGAGTGGATTGTTCGAATGAGCACCGGCTAACTACGTGCCAGCAGCCGCGGTAATACGTAGGGTGCAAGCGTTATCCGGATTTATTGGGCGTAAAGGGCTCGTAGGCGGTTCGTCGCGTCCTGTGTGAAAGTCCATCGCTTAACGGTGGATCCGCGCCGG
+
FGGGGGGGGGGGGGGGGGGGGGGGGGGGGGGGGGGGGGGGFFGGDGGGGGGGGGGGFGEGGGGGGGGGGEGGGGGEGGGGGGGFEFGGGGGGGGGCFEGGEGEGG<F+==@7FG@++3C7:*>FAFB@>*4+4***4=:,*8,,2?<FC::C,<FFCF<FEGGEGGG7<*;@8E?EGGGGFGGG58*8:0A>FCCGGGGGGGGGGG?EGGGGG>CC9<+CCFFGGC:E8CFGCF5EEGF56?CCCCECECGGC=8*:0<<@7*3<:FFGGGGGFCDCFED5>=*2097953/7C
@M03364:396:000000000-C9LGT:1:1101:12416:2091 1:N:0:10
ACTCCTACGGGAGGCAGCAGTGGGGAATATTGCACAATGGGCGCAAGCCTGATGCAGCGACGCCGCGTGCGGGATGGAGGCCTTCGGGTTGTAAACCGCTTTTGTTCAAGGGCAAGGCACATTTACGGCCGGGTTGAGTGGATTGTTCGAATAAGCACCGGCTAACTACGTGCCAGCAGCCGCGGTAATACGTAGGGTGCAAGCGTTATCCGGATTTATTGGGCGTGAAGAGTACGTAGGTGGTTTCCTAAGCATGGGGTTTAAGGCAACGGCTTAACCATTGTTCGCCCCATG
+
GGGGGGGGGGGGGGGGGGGGGGGGGGGGGGGGGGGGGGGGGGGGGGGGGGGGGGGGGGGGGGGGGGGGGGGGGGGGGGGGGGGGGGGGGGGGGGGGGGGGGGGGGGGGGGGGGG7DFFG<,8:C,CFG+3@53C*@>F=F>,:FGB;FFGFG*<DFDGGGGDCFGGGGG:=FGFFGGGGGGGGGGEGGCFGGGFDEGGEGGGGGD8EGGFEEEC?EF?FCEFF8CC*;/<9ECF788CFGFGG=CFCFFGGGGFFGFFGCE8<?CCCDDGGGGG*>F*<D4BGCDFGEGFFD*2
@M03364:396:000000000-C9LGT:1:1101:13143:2134 1:N:0:10
ACTCCTACGGGAGGCAGCAGTAGGGAATTTTCGTCAATGGGCGCAAGCCTGAACGAGCAATGCCGCGTGGGTGAAGACGGTCTTCGGATTGTAAAGCCCTGTTGCCGGGGACAAAGGACAGCCAGAATAGACAGCTGACTGTTTGATGGTACCCGGCCAGAAAGCCACGGCTAACTACGTGCCAGCAGCCGCGGTAATACGTAGGTGGCAAGCGTTATCCGGAATGATTGGGCGTAAAGGGTGCGCAGGCGGCTGTGCAAGTCTGAAGTAAAAGGGACCGGCTCAACCGGTTC
+
GGGGGGGGGGGGGGGGGGGGGGGGGGGGGGGGGGGGGGGGGGGGGGGGGGGGGGGGGGGGGGGGGGGGGGGGGGGGGGGGGGGGGGGGGGGGGGGGGGGGGGGFGGGGGGGGGGGG=<B==FF,>DFA,39:BBF>@EFFFFFFG,@FGGFGGGGGGGGGEGGGGGGGG:>CFGGGGGGGGGGGGGGGGGGGGGGGGFFGGGGGGGGGGGGGGGGGGGGGGGGDGGFGGGGFGG8ECFGGGGGGGGE5EGGGGGGFDFFGGGGGGGGDF>CDCGGGGGGGEFEDGGGFGD><D
@M03364:396:000000000-C9LGT:1:1101:18789:2134 1:N:0:10
ACTCCTACGGGAGGCAGCAGTTGGGAATCTTGCGCAATGGGGGCAACCCTGACGCAGCGACGCCGCGTGCGGGACGAAGGCCTTCGGGTCGTAAACCGCTTTCAGCAGGGACGAGGCCGCTACGGTGACAGTACCTGCAGAAGAAGCCCCGGCTAAATACGTGCCAGCAGCCGCGGTAATACGTATGGGGCGAGCGTTATCCGGATTCATTGGGCGTAAAGCGCGCGTAGGCGGCCCGTTAGGTCGGAGGTAAAAGCCCGGGGCTCAACCCCGGCGAGCCTCCGATACCGGCGG
+
GGGGGGGGGGGGGGGGGGGGGGGGGGGGGGGGGGGGGGGGGGGGGGGGGGGGGGGGGGGGGGGGGGGGGGGGGGGGGGGGGGGGGGGGGGGGGGGGGGGGGGGGGGGGGGGGGEFGGGFFF*>8*@CFF;@8,8?FFGFGGGGGG7CFGGGGGGGGGGGGGGGGGGGGG,;FGGGGGGGGGGGFFFGGGGGGDEGGGGGGGGGGGCCFGGGFGGGGGGGGGGGGGGGGGGGGCGEGGGECCEFGGDGEGGEFGGFGGGGG>*>E5DFGGGEDGGGDGGED?FGGDD<>CFEDCD
@M03364:396:000000000-C9LGT:1:1101:21918:2164 1:N:0:10
ACTCCTACGGGAGGCAGCAGTAGGGAATTTTCGTCAATGGGCGCAAGCCTGAACGAGCAATGCCGCGTGGGTGAAGACGGTCTTCGGATTGTAAAGCCCTGTTGCCGGGGACAAAGGACAGCCAGAGTGGAAAGCTGACTGTTTGATGGTACCCGGCCAGAAAGCCACGGCTAACTACGTGCCAGCAGCCGCGGTAATACGTAGGTGGCAAGCGTTATCCGGAATGATTGGGCGTAAAGGGTGCGCAGGCGGCTGTGCAAGTCTGAAGTAAAAGGGACCGGCTCAACCGGTTC
+
GGGGGGGGGGGGGGGGGGGGGGGGGGGGGGGGGGGGGGGGGGGGGGGGGGGGGGGGGGGGGGGGGGGGGGGGGGGGGGGGGGGGGGGGGGGGGGGGGGGGGGGEGEF@FGGGGGFG<FG=><D,,BFGB+C,C3,,@DD9B3EFF,<EFGFFCGGDGGGGGGFGGD:CC7CGGGGGGGGGGGGGGGGGFFGGGCFEGGE@FCFFGGGGGGGGGGGGGGGGGGEGFC<?FFGGGG5CCEFGGFGDGDGGGGGGGGGGGGGGGGGGFFFGCDGGGGGGGGGDFFE3FDCFGFF3*
@M03364:396:000000000-C9LGT:1:1101:8667:2185 1:N:0:10
ACTCCTACGGGAGGCAGCAGTGGGGAATATTGCACAATGGGCGAAAGCCTGATGCAGCAACGTCGCGTGAGTGATGAAGGCCTTCGGGTCGTAAAACTCTGTCCTCAAGGAAGATAATGACGGTACTTGTGGCAGAAGCCCCGGCTAACTACGTGCCAGCAGCCGCGGTAACACGTAGGGGGCGAGCGTTGTTCGGAATTATTGGGCGTAAAGGGCATGCAGGCGGCTTGGCAAGTCTGATGTAAAAATTCAGGGCTCAACCCTGTCTGGCGTTGGAAACTGCTGAGCTTGAGG
+
GGGGGGGGGGGGGGGGGGGGGGGGGGGGGGGGGGGGGGGGGGGGGGGGGGGGGGGGGGGGGGGGGGGGGGGFGGGGGGGGGGGG?FEGFGGGGGGGGGGGGGGCFGFEFFGGGGGGFGGGGCCB+BFG,,8++,8DFEGFGGGFGGGGGG=FGGGGGGGGGGGGGEGGGCEDFGGEGGGGGGG:CEGGFGGGGGGGGGGGGGGGGGGGGGGGGGGGGGGGGGGGGG:EGGGGGFGGGGGFEGGDFFGGGGGGGGGG:=FGGGGGGGGG>*AD9E5DGGGCFFFCCCFFGFF9**
@M03364:396:000000000-C9LGT:1:1101:22548:2224 1:N:0:10
ACTCCTCGGGAGGCAGCAGTGGGGGATATTGCACAATGGGGGAAACCCTGATGCAGCGACGCCGCGTGAGTGAAGAAGTATTTCGGTATGTAAAGCTCTATCAGCAGGAAAGATAATGACGGTGCCTGCCTACTAAGCACCGGCTAAATACGTGCCAGCAGCCGCGGTAATACGTATGGTGCAAGCGTTATCCGGATTTACTGGGTGTAAAGGGAGCGCAGACGGCATGGCAAGCCAGATGTGAAAGGTGGGGGCTCAACCCCCAAGCTGCATTTGGAACTGTCAAGCTAGAGT
+
GGGGGGGGGGGGGGGGGGGGGGGGGGGGGGGGGGGGGGGGGGGGGGGGGGGGGGGGGGGGGGGGGGGGGGGGGGGGGGGGGGGGGGGGGGGGGGGGGGGGGGGAFFCBFFGGGGA95CFAF+B:+BFF8>F3,,:<>FFC=<:@:+FCGGDFCFGGGGGGGGGGGGGGD*?;FFGGGGGGGGGGGFGGGGGGGDFDEGFGDGFGGGGGGGGGGGGGGGGGGGGGGGGGFFGGGGGGGGGGGGGFGGGGGGGGGGGGGGGGGEDGGGFFGGGGGGGGGCFGFFGFCFGFGFFCG:
@M03364:396:000000000-C9LGT:1:1101:7809:2233 1:N:0:10
ACTCCTACGGGAGGCAGCAGTCGAGGATCATTTGCAATGGGCGAAAGCCTGACAATGCGACGCTGCGTGGAGGATGAAGGCCTTCGGGTTGTAAACTCCTGTCATAAGGGAACAGGCGAGGGTTCCTAATACGTACCTAAGTTGAGTGTACTTTAAGAGGAAGGGACGGCTAACTCTGTGCCAGCAGCCGCGGTAATACAGAGGTCCCTAGCGTTGTTCGGATTTACTGGGCGTAAAGGGCACGTAGGTGGCTAGGCGTGTCGAGTGTGAAATCTCCGGGCTCAACCCGGAA
+
GGGGCGGGGGGGGGGGGGGGGGG@F7@FG@CCCFGGGGGGGGGGGGGGGGGGGFEGGGGGGGGGGGGGGGGGGGGGGGGGGFGGGGGGGGGGGGGGGGGGGGGEFGGGGGGGGGGFGDG+C+C,,:FF,5C<+83BFFFGF@FFFEFFGGGGGFGGGGGGGFGGGGFGGF>FGGGGGGGGGGGGGGGGGGGGGFEGGGGGGGFGGGGGGGGGGGGGEGGGGGGGGGGGGGGGGEGGGGGGGGGGGGGGGGGGGGGGGGGGGGGDEFGGFGGGGCECFGGGF3CCFGGBG3>9
@M03364:396:000000000-C9LGT:1:1101:22422:2303 1:N:0:10
ACTCCTACGGGAGGCAGCAGTGGGGAATATTGCACAATGGGGGAAACCCTGATGCAGCAACGCCGCGTGAGTGATGACGGCCTTCGGGTTGTAAAGCTCTGTCTTCAGGGACGATACTGCAGGTTCCTGCGGAGGAAGCCAAGGCTAACTACATGCCAGCAGCCGCGGTCATACGTAGGTGGCGGGCGTTGTCCGGATTTACTGGGCGTAAAGGGTGCGTAGGTGGTTTCTTAAGTCAGGAGTGAAAGGCTACGGCTCAACCGTAGTAAGCGCTTGAAACTGGGAAACTTGAGG
+
GGGGGGGGGGGGGGGGGGGGGGGGGGGGGGGGGGGGGGGGGGGGGGGGGGGGGGGGGG?FGGGGGGGGGGGGGGGGGEGGGGGGGGGGGGGGGGGGGGGGCFFEGGG,EFCDFG++3<D,,:B<,C<F:,83+8:8>D7<,,@FE<,8@FGG:DDFC,@5@<FCGCGGC4=,3?FCCFGGGGFG*=EGE?EGG9EGE8?FGGGGGGGGGD5CFFC@C>EE5CEFGD*/;<:C7CFCAGGG<E6=9C?<FFEFGGGGDG?FGFD557E7DFF)>E57<F?CFFGGDCF4*9@7<*
@M03364:396:000000000-C9LGT:1:1101:22627:2372 1:N:0:10
ACTCCTACGGGAGGCAGCAGTGGGGAATATTGCACAATGGGCGCAAGCCTGATGCAGCGACGCCGCGTGCGGGATGGAGGCCTTCGGGGTGTAAACCGCTTTTGTTCAAGGGCAAGGCGGGTCTACGGGCCGCTTGAGGGTATTGGTTGAATAAGCACCGGCTAACTCCGTGCCAGCAGCCGCGGTAATACGTAGGGCGCTAGCGTTATCCGGATTTACTGGGCGTAAAGGGTGCGTAGGTGGTTTCTTAAGTCAGGCGTGAAAGGCTACGGCTCAACCGTAGTAAGCTCTTGG
+
GGGGGGGGGGGGGGGGGGGGGGGGGGGG9FGGGAGGGGGG8EFEGGG@GGGGAFGGGGGGGGGGGGGGG,@FGGEG<,B+CFGGGGGG7FFGGGGGG@FF+FG9,>B8,CB:+=83++3+55>,,,8C******=C<,,=1882?,,*8C,,2?<F,CEGGGGGGGF,C/2;EGG?CGEGGGGEEGGGGGGG0<@EG*?E8CEGGGG8@<FGGC*;::FGGGGGGCEGGEFG;CEGE=EG<EG=@*00<CFG+C99C*:EGGGGFFG**08DGGGGGGG37<E57*:*00**:0
@M03364:396:000000000-C9LGT:1:1101:7109:2401 1:N:0:10
ACTCCTACGGGAGGCAGCAGTGAGGAATATTGGTCAATGGGCGGGAGCCTGAACCAGCCAAGTCGCGTGAGGGATGACGGCCCTACGGGTTGTAAACCTCTTTTACAAGGGAATAACGGGCTTTACGAGTAATGTTTTGCATGTACCTTGTGAATAAGCATCGGCTAACTCCGTGCCAGCAGCCGCGGTAATACGGAGGATGCGAGCGTTATCCGGATTCATTGGGTTTAAAGGGTGCGTAGGTGGCCCCTTAAGTCAGCGGTGAAAGTCAGTGGCTCAACCATTGAACTGCCG
+
GGGGGGGGGGGGGGGGGGGGGGGGGGGGGGGGGGGGGGGGGGGECGGGGGGGGGGGGGGGGGGGGGGGGGGDGGGGGGGGGGGGGGDGEGGGGGGGGGGGGGGGFEGGGGGGGGGG5BF::=FB,:F<888<,@@@,F<FG9@@DCGGG;EC=;EGGGGGCFEGGFEGG;ED>FF@FGGGCFGGGGGGGDCFFFFGFCEGCFFG8E5CGCGFGFGEGGGG?@CEGFCE>C9C9FG>CGGGEGGGGFG6;C*:<FGGCG?CG*>CGGCCFGGC:F6DGF6=7FEGC7>@GFF=C)
@M03364:396:000000000-C9LGT:1:1101:18828:2408 1:N:0:10
ACTCCTACGGGAGGCAGCAGTAGGGAATTTTCGTCAATGGGCGCAAGCCTGAACGAGCAATGCCGCGTGAACGAGGAAGGTCTTCGGATCGTAAAGTTCTGTTGAGAGGGAAAAAGGAACACCCGAGGCTATGCTGGTGAAGTGATATTACCTTTCGAGGAAGTCACGGCTAACTACGTGCCAGCAGCCGCGGTAATACGTAGGTGGCGAGCGTTATCCGGAATGATTGGGCGTAAAGGGTGCGTAGGCGGCCTGTTAAGTCTGAAGTGAAAGGTACCGGCTCAACCGGTAC
+
GGGGGGGGGGGGGGGGGGGGGGGGGGGGGGGGGGGGGGGGGGGGGGGGGGGGGGGGGGGGGGGGGGGGGGGGGGGGGGGGGGGGGGGGGGGGGGGGGGGGGGGGGGGGGGGGGGGGCEFGDFF++@FF+,88:EGGFFGGGGGF,DFCFGGGGGGGGGGGGGGGGGGGGGGGGGGGGGGGGGGGGGGGGGGGGGGGGGGGGGGGGGGGGGGGGEGGGGFGGGGGGGGGGFGGGGGGGGGGGGGGGDGGGGGGGGGGGGGGGGGGGGGGGGGGGGGGGGGGFFGGGGGFGFFG
@M03364:396:000000000-C9LGT:1:1101:13323:2413 1:N:0:10
ACTCCTACGGGAGGCAGCAGTGGGGAATATTGCACAATGGGCGCAAGCCTGATGCAGCGACGCCGCGTGCGGGATGGAGGCCTTCGGGTTGTAAACCGCTTTTGTTCAAGGGCAAGGCGGGTCTTCGGAACCGTTGAGTGGATTGTTCGAATAAGCACCGGCTAACTACGTGCCAGCAGCCGCGGTAATACGTAGGGTGCGAGCGTTATCCGGATTTATTGGGCGTAAAGGGCTCGTAGGCGGTTCGTCGCGTCCGGTGTGAAAGTCCATCGCCTAACGGTGGATCTGCGCCGG
+
GGGGGGGGGGGGGGGGGGGGGGGGGGGGGGGGGGGGGGGGGGGGGGGGGGGGGGGGGGGGGGGGGGGGGGGGGGGGGGGGGGGGGGGGGGGGGGGGGGGGGGG9FFG9FFGGGGFGFDFBEGGF,@FG+*>:*8CB:FFCGCFFFFFFGGGF*?CFGGGGDGGGGGGGG<EFGGGGGFGGGGDGGD5CGGGGGGGGGGGGGGGGGGGGGGGGGEGGGGGGGGGGGGGGDCGC>FFDEGDEGGGGGGGGDE5>CEEGGGGEE<>7?>CGGGGGGE5C67177FEC2>*=>;@DDD
@M03364:396:000000000-C9LGT:1:1101:8369:2422 1:N:0:10
ACTCCTACGGGAGGCAGCAGTGGGGAATATTGCACAATGGGTGAAAGCCTGATGCAGCAACGCCGCGTGAGCGATGAAGGCCTTCGGGTCGTAAAGCTCTGTCCTCAAGGAAGATAATGACGGTACTTGAGGCGGAAGCCCCGGCTAACTACGTGCCAGCAGCCGCGGTCATACGTAGGGGGCTAGCGTTATCCGGATTTACTGGGCGTAAAGGGTGCGTAGGTGGTCTCTTAAGTCAGGAGTGAAAGGCTACGGCTTAACCGTAGTAAGCTCTTGAAACTGGGAGACTTGAGT
+
GGGGGGGGGGGGGGGGGGGGGGGGGGGGGGGGGGGGGGGGGGGGGGGGGGGGGFGGGGGGGGGGGGGGGGGFGGGGGGGGGGGGGGGGGGGGGGGGGGGGGGGFGGGEFGGGG@FF?<FFFFFF+CFGC,8:+6@@CFGG<:CCEEFEGFCGEGGGGGGGGGGGGGGGG*=FGGGFGGGGGGGGGGFGGGGGGGEGGGGGGGGGGGGGGGGGGGGGGGGGGGGGGGEGGGGGGGGGGGGGFGGGFFGGGGGGGGGGGGGGGGG7FGGGGGGFFGGGGGGFFFGGDGDFGFFGG:
@M03364:396:000000000-C9LGT:1:1101:10454:2423 1:N:0:10
ACTCCTACGGGAGGCAGCAGTGGGGAATATTGCACAATGGGGGAAACCCTGATGCAGCAACGCCGCGTGAGTGATGACGGTCTTCGGATTGTAAAGCTCTGTCTTTAGGGACGATAATGACGGTACCTACGGAGGAAGCCACGGCTAACTACGTGCCAGCAGCCGCGGTCATACGTAGGTGGCAAGCGTTGTCCGGATTTACTGGGCGTAAAGGGAGCGTAGGTGGATATTTAAGTGGGATGTGAAATACCCGGGCTTAACCTGGGTGCTGCATTCCAAACTGGAAGTCTAG
+
GGGGGGGGGGGGGGGGGGGGGGGGGGGGGGGGGGGGGGGGGGGGGGGGGGGGGGGGGGGGGGGGGGGGGGGGGGGGGGGGGGGGGGGCGGGGGGGGGGGGGGGGGGGGGGGGGG7F+5EFF-@BCFGA?,@8+6CC,BG,FFFEC@+<,ECF*8><FAFCFGGGGGGGG<CG@FFGGGGGGGGFGGGG:<FGGGGGCFGGGGGGGGGGG8CEF7EFGGEEEGGFFG56A@@FFGGGGGGGFGFGGFFGFFGFEEGG<8AEFF7FGGGGGFGCFFGGF7FGFFGGGC49:F?D
@M03364:396:000000000-C9LGT:1:1101:19528:2442 1:N:0:10
ACTCCTACGGGAGGCAGCAGTGGGGAATATTGCACAATGGGGGAAACCCTGATGCAGCAACGCCGCGTGAGTGATGACGGCCTTCGGGTTGTAAAGCTCTGTCTTCAGGGACGATAATGACGGTCCCTTCACCAACAGCAACGGCTAACTACGTGCCAGCAGCCGCGGTCATACGTAGGTGGCGAGCGTTGTCCGGATTTACTGGGCGTAAAGGGAGCGTAGGTGGTTTCTTAAGTCAGGAGTGAAAGGCTACGGCTCAACCGTAGTAAGCTCTTGAAACTGGGAAACTTGAGG
+
GGGGGGGGGGGGGGGGGGGGFGGGGGEGFFGGGGGGGGGGGGGGGGGFGGGGGGGGGGGGGGDGGGGGGGGFGFGGGGGGGGGFFFGGFGGGGGGFGGGG<FGGGEFGFGGGGGCF:,FD,3@3+@F9>:E,,:D=@BFAFCEGGEEGGGGG3DCGGFGGGGGGGGDFG1CFFGFGGGGFFGGGGGGGGGGGGGGGGGDGGGGGGGGG>>EFGGGGGGGCCGGGGFECCFG7FGGGFFGG6=::C90CCFGGGGGGCCEGFGDEGDGFCGG:FFGGFGGGFFGG56FF77@FC4
@M03364:396:000000000-C9LGT:1:1101:12147:2510 1:N:0:10
ACTCCTACGGGAGGCAGCAGTGGGGAATATTGCACAATGGGCGAAAGCCTGATGCAGCAACGCCGCGTGAGCGATGAAGGCCTTCGGGTCGTAAAGCTCTGTCCTCAAGGAAGATAATGACGGTACTTTAGGAGGAAGCCCCGGCTAACTACGTGCCAGCAGCCGCGGTCATACGTAGGGGGCTAGCGTTATCCGGAATCATTGGGCGTAAAGAGGGAGCAGGCGGTGATACAGGTCTGGAGGGGAAAGCCCGAAGCTAAACTTCGGGAAGCCCCGGAAACCGGATCACTGAGG
+
GGGGGGGGGGGGGGGGGGGGGGGGGGGGGGGGGGGGGGGGGGGGGGGGGGGGGGGGGGGGGGGGGGGGGGGGGGGGFGGGGGGGGGGGGGGGGGGGGGGGGGGFGGF,CFGGGGDGGGFEG:F=3FDG,,9,8BFGGGFFGGGG7F<7BFGGCCFGGGGGGGGGGGGGG*BCEGGGFGGGGGGFGEGGCFEGGGGGFGGGGGGGGGGGGGGGGGGCGEE>FGGGGGEECFGGGCF@?FFD+;**:EE:CGFGG7>CDGGGGGG7?CDDC7?FGGG3CCC58FED35DFF?F**/
@M03364:396:000000000-C9LGT:1:1101:7083:2516 1:N:0:10
ACTCCTACGGGAGGCAGCAGTGAGGAATATTGGTCAATGGGCGAGAGCCTGAACCAGCCAAGTCGCGTGAGGGAAGACGGCCCTACGGGTTGTAAACCTCTTTTGTCAGGGAGCAATGGCACCCTCGTTTGTGTGCAGGGCGAGTACCTGAAGAAAAAGCATCGGCTAACTCCGTGCCAGCAGCCGCGGTAATACGGAAGATGCGAGCGTTATCCGGATTTATTGGGTTTAAAGGGTGCGCAGGCGGCCTTGCAAGTCAGCGGTCAAATCGTGGAGCTCAACTCCATTCCGCCG
+
GGGGGGGGCCGGGGGGGGGGGGGGGGGGGGGGGGGGGGGGGGGGGGGGGGGGGGGGGGGGGGGGGGGGGGGGGGGGGGGGGGGGGGGGG@FFGGGGGGGFGGGGGFFGGGGGGGCGGEFF,C?=8BFF+>>,,DFDFG?>:@CF3>9@FG@CFGGGGGGGGGGGGGGGGGFGGGF7FFGGGGGCFGGGGGCEFFGGG7FGGGDGGGGGGGEGGGGGEGEGGGCFGGFGEGCGGGGGFCCEGGGGGGGGGGGGGGGGGG?FF8D*>CFGGGGGGGGGGGGCF@GGGGGFCFFDGC
@M03364:396:000000000-C9LGT:1:1101:21147:2551 1:N:0:10
ACTCCTACGGGAGGCAGCAGTGGGGAATATTGCACAATGGGCGAAAGCCTGATGCAGCAACGCCGCGTGAGCGATGAAGGCCTTCGGGTCGTAAAGCTCTGTCCTCAAGGAAGATAATGACGGTACTTGAGGAGGAAGCCCCGGCTAACTACGTGCCAGCAGCCGCGGTCATACGTAGGGGGCTAGCGTTATCCGGAATTACTGGGCGTAAAGGGTGCGTAGGTGGTTTCTTAAGTCAGGAGTGAAAGGCTACGGCTCAACCGTAGTAAGCTCTTGAAACTGGGAAACTTGAGT
+
GGGGGGGGGGGGGGGGGGGGGGGGGGGGGGGGGGGGGGGGGGGGGGGGGGGGGGGGGGGGGGGGGGGGGGGGGGGGGGGGGGGGGGGGGGGGGGGGGGGGGGGGGGGFFGGGGFCF,EFAE-@8+8FF<,88::F+8DFFGGGFFG7FGGAGFGGGGGGGGGGGGGGGG4=FGGGGGGGGGGGGGGGGGGDGGGGGGGGGGGGGGGGGGGGGGGGGGGG?EGGGGGEGGGFGGGGGGGGGGGGGFGGGGGGGGGGGGGGGFGGCDCGFGFGGGGGGGGGGFFGGGGG?>FFFG?
@M03364:396:000000000-C9LGT:1:1101:9724:2555 1:N:0:10
ACTCCTACGGGAGGCAGCAGTGGGGAATATTGCACAATAGGCGAAAGCCTGATGCAGCAACGCCGCGTGAGCGATGAAGGCCTTCGGGTCGTAAAGCTCTGTCCTCAAGGAAGATAATGACGGTTCTTATGGAGGAAGCCCCGGCTAACTACGTGCCAGCAGCCGCGGTAATACGTAGGGGGCTAGCGTTATCCGGATTTACTGGGCGTAAAGGGTGCGTAGGTGGTTTCTTAAGTCAGGAGTGAAAGGCTACGGCTTAACCGTAGTAAGCTCTTGAAACTGGGAGACTTGATG
+
GGGGGFGGGGDGGGGGGGFFFFGCGGGGGGGGGGGFGG-CE<:CFCFGGGGGGGGGGGFFGGGGEGGGGGGFEEGGGDCFFFGFFDEGFCCCFGGCGAEFGEFFFDF8FFCFGGAA,,<5ABFB+BBF,,9,5,++8BDDF@+@FCBFGGFGEGGGGGGFFGGFCFFEC1*2@FG,<7F@CFGGGGCCCFFFGGGGGGCCGGGGGFG>ECEFG7CFECEEDECFFF8CECF7CFFFEC@6<CEGGEGFGFGCGGGDG*+AFFGG=5EGGFDCCFFF*9?FFF?F79<>F4=*0*
@M03364:396:000000000-C9LGT:1:1101:12960:2580 1:N:0:10
ACTCCTACGGGAGGCAGCAGTGGGGAATATTGCACAATGGGCGCAAGCCTGATGCAGCGACGCCGCGTGCGGGATGGAGGCCTTCGGGTTGTAAACCGCTTTTGTTCGAGGGCAAGGGACGGTCGCGGCCGCGTTGGGAGGATTATTCGAATAAGCACCGGCTAACTACGTGCCAGCAGCCGGGGTGCTACGTAGGGTGCAAGCGTTATCGGGATATGTGGGGCGTGAAGGGCTCGCAGGCGGTTCGTCGCGTCCGGTGGGAAAGTGCATCGCCTACGGGGGGAACCGCGCCGG
+
FGGGGGGGGGGGGGGGGGGGGGGGGGGGGGGGGGGGGGGGGDG7FGEGGGGGGGGGGGGGGGGGGGGGGGGGGGEGGGGGGGGGGGGGGGGGDFGGGGGGGGD?A=?3,B+@CGGG>+:++88+**5@**5:*=*1,4**4:8,,7,7=B22=B222,8C*<8*3<:,<CFF*;@+/::*;8*:E8**0<0;2,2;*02;+<F8E?58*0*/:1**++39<ED=8****<C;*2*/***:*:*/*2:A=?::*1?ED?5**;*:*0+*2*39**2***:))7C)*9*7)8)))/
@M03364:396:000000000-C9LGT:1:1101:19711:2585 1:N:0:10
ACTCCTACGGGAGGCAGCAGTGGGGAATCTTGCGCAATGGGGGCAACCCTGACGCAGCGACGCCGCGTGCGGGACGAAGGCCTTCGGGTCGTAAACCGCTTTCAGCAGGGACGAGGCCGCTACTATGACTGTACCTGCAGAAGAAGCCCCGGCTAAATACGTGCCAGCAGCCGCGGTAATACGTATGGGGCGAGCGTTATCCGGATTCATTGGGCGTAAAGCGCGCGTAGGCGGCCCGTTAGGTCGGAGGTAAAAGCCCGGGGCTCAACCCCGGCGAGCCTCCGATACCGGCGG
+
GGGGGGGGGGGGGGGGGGGGGGGGGGGGGGGGGGGGGGGGGGGGGGGGGGGGGGGGGGGGGGGGGGGGGGGGGGGGGGGGGGGGGGGGGGGGGGGGGGGGGGGGGGGFGGGGGG7C<FFDE7C8,@FF<,783@;FGGFCFFFFFCFGGD:FCEDGGGGGFFGGGGGGG;CGGEGEEEGGGGGEGGGGGGGGGGDGGEGGGGGGEGGGGGGGGGGGGGGGGGGGGGGGGGGGGGGCGGECEGGGGGGEGGGFFCCGGGFGDEGGGGGGGGDGGGGGGCCD@FGGDGCFFDEG3C
@M03364:396:000000000-C9LGT:1:1101:22585:2591 1:N:0:10
ACTCCTACGGGAGGCAGCAGTAGGGAATTTTCGTCAATGGGCGCAAGCCTGAACGAGCAATGCCGCGTGGGTGAAGACGGTCTTCGGATTGTAAAGCCCTGTTGCCGGGGACAAAGGACAGCCCGAGTGTAAAGCTGACTGTTTGATGGTACCCGGCCAGAAAGCCACGGCTAACTACGTGCCAGCAGCCTCGGTAATACGTAGGTGGCAAGCGTTATCCGGAATGATTGGGCGTAAAGGGTGCGCAGGCGGCTGTGCAAGTCTGAAGTAAAAGGGACCGGCTCAACCGGTTC
+
GGGGGGGGGGGGGGGGGGGGGGGGGGGGGGGGGGGGGGGGGGGGGGGGGGGGGGGGGGGGGGGGGGGGGGGGGGGGGGGGGGGGGGGGGGGGGGGGGGGGGGGCFGGFGGGGGGFC>BF@@=>+8>FG>3C,,CFEFGGGGGGFGCGFFGCGFGGGGGGGGGGGGGGGG<BF:FGGFGGGGGGGGGGGGGGGGGGGGGGGGGGGGGGGGGGGGGGGGGGGGGGDGGCFGGGGGGCGGGGGCFEEGGGGGGGGG=GEGGGGGGFCFF?=CFCFFGGGGGGGFFECGGGFGFBGD
@M03364:396:000000000-C9LGT:1:1101:24040:2593 1:N:0:10
ACTCCTACGGGAGGCAGCAGTGGGGAATCTTGCGCAATGGGGGCAACCCTGACGCAGCGACGCCGCGTGCGGGACGAAGGCCTTCGGGTCGTAAACCGCTTTCAGCAGGGACGAGGCCGCTCCTGTGAATGCCCCTGCAGAAGAAGCCCCGGCTAAATACGTGCCAGCAGCCGCGGTAATACGTATGGGGCGAGCGTTATCCGGATTCATTGGGCGTAAAGCGCGCGTAGGCGGCCCGTTAGGTCGGAGGTAAAAGCCCGGGGCTCAACCCCGGCGAGCCTCCGATACCGGCGG
+
GGGGGGGGGGGGGGGGGGGGGGGGGGGGGGGGGGGGGGGGGGGGGGGGGGGGGGGGGGGGGGGGGGGGDGGGDGGGGGGGGGGGFGGGGGGGGGGGGGGGGGG@DAFBFGGGGF777CFC**58,@FC8,7,8,18*,,,3:CB<,2+=FGG*B7C,CFF@<FGG9EGG,8;C8EEG8CEFGG<CFGFGEEGGEGGGCEGGGCE;CCFFGGGGFGGD5CFFGGGGGGG5CEG>EGGGGGF8E6<<CEGGGEG7F+<CF5CEGDG5FGFFF8DD5CDDDD<@FGG<CDFGDFGDG
@M03364:396:000000000-C9LGT:1:1101:14748:2609 1:N:0:10
ACTCCTACGGGAGGCAGCAGTGAGGAATATTGGTCAATGGGCGAGAGCCTGAACCAGCCAAGTCGCGTGAGGGAAGACGGTCCTATGGATTGTAAACCTCTTTTGTCGGGGAGCAAATCGGCCTCGTGAGGTCAAAAGTGAGAGTACCCGAAGAAAAAGCATCGGCTAACTCCGTGCCAGCAGCCGCGGTAATACGGAGGATGCGAGCGTTATCCGGATTTATTGGGTTTAAAGGGTGCGTAGGCGGGACGGTAAGTCAGCGGTAAAAATGCGGAGCTCAACTCCGTCGAGCCG
+
GGGGGGGGGGGGGGGGGGGGGGFGGGGGGGGGGGGGGGGGGGGGDGGGGGGGGGGGGGGGGGGGGGGGGGGGGGGGGGGGGGGGGGGGGGGGGGGGGGGGGGGGGGGFGGGGGGFGGGGFGGGFCFGG,88::,,@FFGGGGGFFGCFFGFCFGGGGGGGGGGFGGGGGGGGGGGGGGGGGGGGGGGGEGGGGGGGGGGGGGGGGGGGGGEGGGGGGGGGGGGGGGFCE><E?FGGFGGGGGGGGGGGGGGGGGGGGGGGGGD5=CCFFGGGG5:DGFGGFFGGGGGFGF@GG3
@M03364:396:000000000-C9LGT:1:1101:18060:2649 1:N:0:10
ACTCCTACGGGAGGCAGCAGTGGGGAATCTTGCGCAATGGGGGCAACCCTGACGTAGCGACGCCGCGTGCGGGACGAAGGCCTTCGGGTCGTAAACCGCTTTCAGCAGGGACGAGGCCGCTCCGGTGACGGTACCTGCAGAAGAAGCCCCGGCTAAATACGTGCCAGCAGCCGCGGTAATACGTATGGGGCGAGCGTTATCCGGATTCATTGGGCGTAAAGCGCGCGTAGGCGGCCCGTTAGGTCGGAGGTAAAAGCCCGGGGCTCAACCCCGGCGAGCCTCCGATACCGGCGG
+
GGGGGGGGGGGGGGGGGGGGGGGGGGGGGGGGGGGGGGGGGGGGGGGGGGGGGGGGGGGGGGGGGGGGGGGGGGGGGGGGGGGGGGGGGGGGGGGGGGGGGGGFGGGCGGGGGGGGEGGGG7C**4=C8811*=FEFGGFFGGGGDGGGGEGGDGGGGFGGGGGGGGGG0@CGGGGGGGGGGGGGGGGGGGGECGGGGGGGGGGEGGGGGGGGGGGGGGGGGGGGGDCCEGGGGGGGG:=EGGGGGGGGG5CFGGGGGGGGGGGGGGGGGGGGGGGGGGGFFGDDCDEGDEG<D
@M03364:396:000000000-C9LGT:1:1101:14488:2740 1:N:0:10
ACTCCTACGGGAGGCAGCAGTGGGGAATATTGGGCAATGGGGGAAACCCTGACCCAGCAACGCCGCGTGAAGGAAGAAGGCCTTCGGGTTGTAAACTTCTTTTACCAGGGACGAAGGACGGCACGGTACCTGGAGAAAAAGCAACGGCTAACTACGTGCCAGCAGCCGCAGTAATACGTAGGTTGCAAGCGTTGTCCGGATTTACTGGGTGTAAAGGGCGTGTAGGCGGAGATGCAAGTTGGGAGTGAAATGCAGGGGCTCAACCCCTGAACTGCTGTCAAAACTGTATCCCTT
+
FF@EFGGEEFGGGGGDEEFGFGGGGEEGFFFGFGGGGGGGG7F@CDGGGGFGGGGGGGGFGEGG7FCFCEGGGGGGGEGGGFFFFGGCFGGGGCFGFFGG<FGGFEFFECEGGGGG+BD7++888>DF7,E,,@D8@BF,+@FCG<FEFG:FFCFCCCGFFFGGA@FGG1=CFGGFGG,?<@?EGGGGGGGGGGGGGGGGEEGGFFFCD:EGG?FGGGGG:C;8<C:C>:CEFGEFFCGGGGGGGGGGGG?F7C?FGGE5F6C6EDEGGGFG*C<F*:CF4=CFGG:BG499>*
@M03364:396:000000000-C9LGT:1:1101:21742:2766 1:N:0:10
ACTCCTACGGGAGGCAGCAGTGGGGAATATTGGGCAATGGGCGCAAGCCTTACCCAGCAACGCCGCGTGAGGGAAGAAGGTTTTCGGATTGTAAACCTCTGTCCTGGGGGACGAAGAAAGTGACAGTACTCCGGGAGGAAGGCCCGGCTAACTACGTGCCAGCAGCCGCGGTAATACGTAGGGGGCGAGCGTTGTCCGGAATTACTGGGCGTAAAGGGTGCGTAGGCGGTTTGGTAAGTTGGATGTGAAATACCCGGGCTTAACTTGGGGGCTGCATTCCAAACTGGATATCT
+
GGGGGGGGGGGGGGGGGGGGGGGGGGGGGGGGGGGGGGGGGGGGGGGGGGGGGGGGGGGGGGGGGGGGGGEGGGGGGGGGFGGGGGGGGGGGGGGGGGGGGGGAFGG+@FFGE7FG+3B<F>B,3CFF,3CC8+++8CCG8*8@:@:3>FGB,DFFFGFGGGGGGGCGG<8:1FECFFCFFGGGGGGGG5EGGEEGGGEGGCGCGGFGGGGGGGGGGGGGGG:EGGFEGGDCCGGGDGGGGG+:ECFCGFGGGGGGGGGGG?FGGGGGGGGGGGGGGGGGFFFGGGGFGFFGG
@M03364:396:000000000-C9LGT:1:1101:10100:2773 1:N:0:10
ACTCCTACGGGAGGCAGCAGTGGGGAATATTGCACAATGGGGGAAACCCTGATGCAGCAACGCCGCGTGAGTGATGACGGCCTTCGGGTTGTAAAGCTCTGTCTTCAGGGACGATACTGCCAGTACCTATGCAGGAAGCCACGGCTAACTACGTGCCAGCAGCCGCGGTCATACGTAGGTGGCGAGCGTTGTCCGGATTTACTGGGCGTAAAGGGAGCGTAGGCGGATTTTTAAGTGAGATGTGAAATACTCGGGCTTAACCTGAGTGCTGCATTTCAAACTGGAAGTCTAG
+
GGGGGGGGGGGGGGGGGGGGGGGGGGGGGGGGGGGGGGGGGGGGGGGGGGGGGGGGGGGGGGGGGGGGGGGGGGGGGGGGGGGGGGGGGGGGGGGGGGGGGGGGGGGGGGGFGGG@+<A,,-:5,:F9855,,,3+8DCGC<>@7>@CGGEFCDFDEGGGGGFGEGGGG*=FGGGDGGGGGGGGFCFGFGGEFCFGEFDGGGGGGG8EGGEGGFGGCGG8CEEGEG5C?C9FC@FGF?FCGGGGGGGGGFFGGGGGGGGCCFGGFG?F=FGGGGGGGFGGFFGGGGGFGFFF
@M03364:396:000000000-C9LGT:1:1101:17071:2779 1:N:0:10
ACTCCTACGGGAGGCAGCAGTAGGGAATTTTCGGCAATGGGGGGAACCCTGACCGAGCAACGCCGCGTGAACGAGGAAGGCCTTCGGGTCGTAAAGTTCTGTTGCGAAGGAAGAACGCCGGCGTGAGGCTATGCCCTGCGGGTGACGGTACTTCGCGAGAAAGCCACGGCTAACTACGTGCCAGCAGCCGCGGTAATACGTAGGTGGCGAGCGTTATCCGGAATCATTGGGCGTAAAGAGGGAGCAGGCGGCCGTGAGGGTCTGTGGTAAAAGACTGAAGCTCAACTTCAGTGG
+
GGGGGGGGGGGGGGGGGGGGGGGGGGGGGGGGGGGGGGGGGGGGGGGGGGGGGGGGGGGGGGGGGGGGGGGGGDGGGFFGGGGGGGGGGGGGFGGGGGGGGGGFGGG7FGGCFGFECFDGC<C:1?CC+*3<<02;ACGCGGGGF6CEGFGGEGGGGCEEGGGGGGGGGC*?CGGGGGGGGGGGGGGGGDGGGCEGGGGGGGGGGGGGGDEGGGCGGGGGGGEGGG?FGGGGGEGCFFGGGGGGGGGGGGGGGGCE3EGGGGGG7DGCCD?FGGGGGGGGFFFGGGFFG7@CD*
@M03364:396:000000000-C9LGT:1:1101:8721:2787 1:N:0:10
ACTCCTACGGGAGGCAGCAGTGGGGAATATTGCACAATGGGGGAAACCCTGATGCAGCAACGCCGCGTGAGTGATGACGGCCTTCGGGTCGTAAAGCTCTGTCCTCAAGGAAGATAATGACTGTACTTGCGTAGGAAGCCCCGGCTAACTACGTGCCAGCAGCCGCGGTAATACGTAGGGGGCTAGCGTTATCCGGATTTACTGGGCGTAAAGGGTGCGTAGGTGGTTTCTTAAGTCAGGAGTGAAAGGCTACGGCTCAACCGTAGTAAGCTCTTGAAACTGGGAAACTTGAGT
+
GGGGGGGGGGGGGGGGGGGGGGGGGGGGGGGGGGGGGGGGGC@FGGGGGGGGGGGGGGGGGGGGGGGGGGGGGGGGGGDGGGGGGGGDGGGGGGGGGGGGGGGGGGF8FFGGGGGGGGGFG-C?<FFG,,86+8BDFFEGGGGGGGGGFFGGEGGGGGDGGGFGGDGGG*=FFGGGGGGGCEGGGGGGEGGFGGGGGGGGGGGGGGFEGDCFGGGGGGGGGGGGFGCGGGGGGGGGGGGGCGGGFEGFFGGGGDGGDEGGFGGGDCGFGGGGGGGFGFGGFFGGGDD@FFFGG:
@M03364:396:000000000-C9LGT:1:1101:16431:2805 1:N:0:10
ACTCCTACGGGAGGCAGCAGTAGGGAATTTTCGTCAATGGGCGCAAGCCTGAACGAGCAATGCCGCGTGAACGAGGAAGGTCTTCGGATCGTAAAGTTCTGTTGAGAGGGAAAAAGGAACACCCGAGGCAATGCTGGTGAAGTGATATTACCTTTCGAGGAAGTCACGGCTAACTACGTGCCAGCAGCCGCGGTAATACGTAGGGGGCAAGCGTTATCCGGATTTACTGGGTGTAAAGGGAGCGTAGACGGCAAAGCAAGTCTGAAGTGAAAGCCCCGGGCTCAACCCGGGAAC
+
GGGGGGGGGGGGGGGGGGGGGGGGGGGGGGGGGGGGGGGGGGGGGGGGGGGGGGGGGGGGGGGGGGGGGGGGGGGGGGGGGGGGGGGGGGGGGGGGGGGGGGGGGGGGGGGGGGFGGFFGCGF+@CFG++8BFFGGGGGECGFE9FBFGGGGGGGGGGGGGGGGGGGGGGGGGGGGGGGGGGGGGGGGGGGGGGGGGGGGGGGGGGGGGGGGGGGGGGGGGGEGGGGGGGGGGGGGGGGGGGGGGGGGGGGGGGGGGGGGGGGGFGGGGGGGGGGGGGGGFFGGGGGFGFFGDG
@M03364:396:000000000-C9LGT:1:1101:17192:2816 1:N:0:10
ACTCCTACGGGAGGCAGCAGTGGGGAATATTGCACAATGGGCGCAAGCCTGATGCAGCGACGCCGCGTGCGGGATGGAGGCCTTCGGGTTGTAAACCGCTTTTGTTCAAGGGCAAGGCACGGTTTCGGCCGTGTTGAGTGGATTGTTCGAATAAGCACCGGCTAACTACGTGCCAGCAGCCGCGGTAATACGTAGGGTGCAAGCGTTATCCGGATTTATTGGGCGTAAAGGGCTCGTAGGCGGTTCGTCGCGTCCGGTGTGAAAGTCCATCGCTTAACGGTGGATCCGCGCCGG
+
GGGGGGGGGGGGGGGGGGGGGGGGGGGGGGGGGGGGGGGGGGGGGGGGGGGGGGGGGGGGGGGGGGGGGGGGGGGGGGGGGGGGGGGGGGGGGGGGGGGGGGGGGGGCFGGGGGGG7BFGG=DCCDFG@3@5*8><DDFFGFGGGGGGGGFG*DGGGGGGGGGGGGGGG*CFGGGGGGGGGGGGGGGGGGGGFFGGGGGGGGGGGGGGGGGGGEGGGGGFGGFGGGGGGGGGGGGGGEGGGGGEGGGGGGGGGGGGG:E7CEGGGGFFFGFDGGGGGGDGD:GGGGGFGFFGCD
@M03364:396:000000000-C9LGT:1:1101:24767:2822 1:N:0:10
ACTCCTACGGGAGGCAGCAGTGGGGAATATTGCACAATGGGCGCAAGCCTGATGCAGCGACGCCGCGTGCGGGATGGAGGCCTTCGGGTTGTAAACCGCTTTTGTTCGAGGGCAAGACACCATTTCGGCTGCGTTGAGTGGATTGTTCGAATAAGCACCGGCTAACTACGTGCCAGCAGCCGCGGTAATGCGTAGGGTGCAAGCGTTATCCGGATTTATTGGGCGTAAAGGGCTCGTAGGCGGTTCGTCGCGTCCGGTGTGAAAGTCCATCGCTTAACGGTGGATCCGCGCCGG
+
GGGGGGGGGGGGGGGGGGGGGGGGGGGGGGGGGGGGGGGGGGGGGGGGGGGGGGGGGGGGGGGGGGGGGGGGGGEFGGGGGGGGGGGGGGGGGGGGGEGGGGF,8,B+BBCFCGEF,BAF+-E,,@FG++@358***8@FEDGF,787CF,?*?:>,38<***=FFFFF::<*=F7CAB<ECCFE85CE+<E8:8;EEGD6EGCGGEGGFEGGC>:<<FGGGFGGC8C*<EG5EGG88CEGGGEECE=EGGGGGGGDC=*;:7<<FFG*::7DGADFGEG).:>7DGFGD@)95
@M03364:396:000000000-C9LGT:1:1101:23658:2831 1:N:0:10
ACTCCTACGGGAGGCAGCAGTGGGGAATCTTGCACAATGGGCGGAAGCCTGATGCAGCGACGCCGCGTGCGGGACGAAGGCCTTCGGGCTGTAAACCGCTTTCAGCAGGGACGAGGCGAAAGTGACGGGCCCTGCAGAAGAAGCCCCGGCTAACTACGTGCCAGCAGCCGCGGTAATACGTAGGGGGCAAGCGTTATCCGGATTCATTGGGCGTAAAGCGCGCGTAGGCGGCCAGCCTGGTCGGGCGTCAAATCCGGGGGCTCAACCCCCGTCCGCTCCCGATACCGGCCGGCT
+
GGGGGGGGGGGGGGGGGGGFGGGGGGGGGGGGGGGGGGGGGGGGGGGGGGGGGGGGGGGGGGGGGGGGEFGGGGGGGGDGGGGGGGCFGGGGGGGGGGGGGGGFFGGFGGFGGEFGFGGD<*??<DC@4*4488,,@FCFF<8?CCFFDFCF,FFGGGGGGGGGGFGFG8CEGG>EGGGGGGFGGGGEEEGFECCCGGGGGGECFGFGGFGGC?EC8FGGGGGGGGGGFGDGGGGGGGGGGGGGG*:CEG8EGEFEGCEGGGGGFFG:DGGCGGGGCDGFFBGGGG>>DEDDD)
@M03364:396:000000000-C9LGT:1:1101:15963:2832 1:N:0:10
ACTCCTACGGGAGGCAGCAGTGAGGAATATTGGTCAATGGGCGGAAGCCTGAACCAGCCAAGTCGCGTGAGGGAAGACGGTCCTACGGATTGTAAACCTCTTTTGTCGGGGAGCAAAGGGGCCCCGCGTTGCAGGATGAGCGTACCCGAAGAAAAAGCATCGGCTAACTCCGTGCCAGCAGCCGCGGTAATACGGAGGATGCGAGCGTTATCCGGATTTATTGGGTTTAAAGGGTGCGCAGGCGGCTTGACAAGTCAGCGGTAAAAATTCGGGGCTCAACCCCGTCCGGCCGTT
+
GGGGGGGGGGGGGGGGGGGGGGGGGGGGGGGGGGGGGGGGGGGGGGGGGGGGGGGGGGGGGGGGGGGGGGGGGGGGGGGGGGGGGGGGDGGGGGGGGGGGGGGFGFGEGGGGGGG8<<F@F@F:CFGG33@8@FGFFG@:CGGGFEGF>FGGGGGGGGGGGGGGGGGGGFGGFFGFGGGGGGGGGGGG>EGGGGGGGGGGGGGEGGGGGGGGGGGGEGGGGGGGGGE;AFFGGGGGGGGGGGGGEGGEGGGGGFGGGGGGGGDEGGFGGGGGGGD:FFGGFFGGGGGFGDD<9C
@M03364:396:000000000-C9LGT:1:1101:13171:2832 1:N:0:10
ACTCCTACGGGAGGCAGCAGTGGGGAATATTGCACAATGGGGGAAACCCTGATGCAGCAACGCCGCGTGAGTGATGACGGCCTTCGGGTTGTAAAGCTCTGTCTTCAGGGACGATAATGACGGTACCTTCGAAGGAAGCCACGGCTAACTACGTGCCAGCAGCCGCGGTAATACGTAGGTGGCGAGCGTTGTCCGGATTTACTGGGTGTAAAGGGAGTGTAGGTGGCATCACAAGTCAGAAGTGAAAGCCCGGGGCTCAACCCCGGGACTGCTTTTGAAACTGTGGAGCTAG
+
GGGGGGGGGGGGGGGGGGGGGGGGGGGGGGGGGGGGGGGGGGGGGGGGGGGGGGGGGGGGGGGGGGGGGGGGGGGGGGGGGGGGGGGGGGGGGGGGGGGGGGGGGGGGGGGGGGG>>AEF<-@83BFG,,8+,8@>@FFFFCCFGG:>CFFGEFGGGFFGGGGGGGGGG*;FFGGGGGGGFFFGGGGGFGGGGGGGGEGGGGGGGGGGEFGGGGGFGGGGGGGGGGGGGGGGGGGGGGGGGGGGGGGFFGDEGGGGGGGGGGGGGGGGGGGGFFFGDGGGFFGFGGFFGFFF
@M03364:396:000000000-C9LGT:1:1101:20556:2854 1:N:0:10
ACTCCTACGGGAGGCAGCAGTGGGGAATATTGCACAATGGGGGAAACCCTGATGCAGCAACGCCGCGTGAGTGATGACGGCCTTCGGGTTGTAAAGCTCTGTCTTCAGGGACGATAATGACGGTATCTGAGGCGGAAGCCACGGCTAACTACGTGCCAGCAGCCGCGGTAATACGTAGGTGGCAAGCGTTGTCCGGATTTACTGGGTGTAAAGGGAGCGTAGACGGCAGTGCAAGTCAGAAGTGAAAGCCCGGGGCTTAACCCCGGGACTGCTTTTGAAACTGTGCAGCTGG
+
GGGGGGGGGGGGGGGGGGGGGGGGGGGGGGGGGGGGGGGGGGGGGGGGGGGGGGGGGGGGGGGGGGGGGGGGGGGGGGGGGGGGGGGGGGGGGGGGGGGGGGGGGGGGGGGGGFCFEGGAGFFBBFFGF,CB+@E8@FFFG@EGFG:CFGF@EEFGGGGGGGGGGGGEC*=FFCFFGGGGGGDFGGGGCEFGGGGGGCEFGGGGGGGGEGGFGCEFGGGGGGEFGE58EGGGGGFFGFGCGGCFFFGGFGGGGGGDCFGGFGGGGGGGGCGG=FCFGGGGFFGGGDFFD?FF
@M03364:396:000000000-C9LGT:1:1101:15455:2866 1:N:0:10
ACTCCTACGGGAGGCAGCAGTGGGGAATATTGGGCAATGGGGGAAACCCTGACCCAGCAACGCCGCGTGAAGGAAGAAGGCCCTCGGGTTGTAAACTTCTTTTACCAGGGACGAAGGACGTGACGGTACCTGGAGAAAAAGCAACGGCTAACTACGTGCCAGCAGCCGCGGTAATACGTAGGTTGCAAGCGTTGTCCGGATTTACTGGGTGTAAAGGGCGTGTAGGCGGAGGAGCAAGTCAGATGTGAAATCCCGGGGCTTAACCCCGGAACTGCATTTGAAACTGTTCCCCTT
+
GGGGGGGGGGGGGGGGGGGGGGGGGGGGGGGGGGGGGGGGGGGGGGGGGGGGGGGGGGGGGGGGGGGGGGGGGGGGGGGGGGGGGGGGGGGGGGGGGGGGGGGFGGGGGGGGGGFEFFFGF-BF+@FG::C,>CGFFGGGGGGGGGGGGGGGFGGGGGGGGGGGGGGGG<EGEGGGGGFGGGGGGGGGGGGGGGGGGGGGGGGGGGGGGFEGGGGGGGGGCEEGGGGGGDGGGGGGGGGGGFFEGGGG9@CFGGGGGGGGGGGGFFGGGGGGGGGGGGGGFFGGGGGB7FFGG4
@M03364:396:000000000-C9LGT:1:1101:24955:2907 1:N:0:10
ACTCCTACGGGAGGCAGCAGTAGGGAATTTTCGTCAATGGGCGCAAGCCTGAACGAGCAATGCCGCGTGGGTGAAGACGGTCTTCGGATTGTAAAGCCCTGTTGCCGGGGACAAAGGACATTCCGAATCCACAACAGACTGGTTGGTGGTACTCGGCCAGAAAGCCACGGCTAACTACGTGCCAGCAGCCGCGGTAATACGTAGGTGGCAAGCGTTATCCGGAATGCTTGGGCGTAAAGGGTGCGCAGGCGGCTGTGCAAGTCTGAAGTAAAAGGGACCGGCTCAACCGGTTC
+
GGGGGGGGGGGGGGGGGGGGGGGGGGGGDGG9CEGGEGFGGGGGGGGGGGGGGGGFGGGGGFFEGEEG@=@FDGFGG,BFGGGGCFGFEGGGGGGFGAFG=FF,CF=>FDGCFFC,,BFF<-BB3BF:+,388,38@DC<<,@E+++3+6@,8@*@:>7:FC,3,>FF***=CFFBAFCFGGG@ABFE7<CEG7F@*2CCCGDCFGCGCFGG*/;>E5CFCE*:;F00+AE88C:ECEGGC:=EEGGG*:*7CE8FF+02C+2<C>FGFFCD7C55FD=C5553=D<@DB5/*
@M03364:396:000000000-C9LGT:1:1101:24259:2920 1:N:0:10
ACTCCTACGGGAGGCAGCAGTAGGGAATCTTCCACAATGGACGCAAGTCTGATGGAGCAACGCCGCGTGAGTGAAGAAGGTTTTCGGATCGTAAAGCTCTGTTGTTGGTGAAGAAGGATAGGGGTAGTAACTGGCCTTTATTTGACGGTAATCAACCAGAAAGTCACGGCTAACTACGTGCCAGCAGCCGCGGTAATACGTAGGTGGCAAGCGTTGTCCGGATTTATTGGGCGTAAAGCGAGCGCAGGCGGAAAAATAAGTCTAATGTGAAAGCCCTCGGCTTAACCGAGGAAC
+
GGGGGGGGGGGGGGGGGGGGGGGGGGGGGGGGGGGGGGGGGGGGGGGGGGGGGFGGGGGGGGGGGGGFGGGGGGGGGGGGCFGGGGGGGGGGGGGGGGGGGFEDDEFGGFGGGGEFC?BE,-:++BFE<,C,,BF85,,?<<9EFFBFFGFF9FFGFGGGFGGGGFGGG+*@FGGGGGGGGGGGGGGGGGGGGGGGGGGGFGGGGGGGG?FGGG7EEDGGGGGECG,AFGGGGGGGFFGGGGGGGGGGGGGDGGFFGGFGGGFGGGGGGGFGGGGGGFEGFFGGGGGFGFFG40
@M03364:396:000000000-C9LGT:1:1101:6479:2921 1:N:0:10
ACTCCTACGGAGGCAGCAGTTAGGAATATTGCACAATGGGCGAAAGCCTGATGCAGCAACGCCGCGTGAGCGATGAAGGCCTTCGGGTCGTAAAGCTCTGTCCTCAAGGAAGATAATGACGTTCCTTGCTGCGGAAGCCCCGGCTCACTACGTGCCAGCAGCCGCGGTACTACGTAGGGGGCTAGCGTTATCCGGATTTACTGGGCGTAAAGGGTGCGTAGGTGGTTTCTTAAGTCAGGAGTGAAAGGCTACGGCTCAACTGTAGTAAGCTCTTGAAACTGGGAAACTTGAGTG
+
GGGGGGGGGGGEGFGEFGGGGFGGGGF@FFEFDDCFFGGGEGGGGEGGGGGFCGAFGFGGGGGGGEGGGDG=CAFGGGGFGDGFGEGF=FFGGGGF<FFDF,,<5BEGGFGGGGGGDE,CC8::,:ED,,95+66+8=>D+C@CC+<FFGGGFGFFGGGACFFCF7FGE*?FFDG9=F7FEGGFCCGCF7B<FFGGGDFFE9EGGDG8EEGDG5F>EC;;C>F68?EF@EFGCFFGGG88CGCC9CFGGF@*/:EECFG?+37<+?E*?7<2C9C**:<>66*7F509CF?60*
@M03364:396:000000000-C9LGT:1:1101:19896:2937 1:N:0:10
ACTCCTACGGGAGGCAGCAGTGGGGAATATTGCACAATGGGGGAAACCCTGATGCAGCAACGCCGCGTGAGTGATGACGGCCTTCGGGTTGTAAAGCTCTGTCTTCAGGGACGATAATGACGGCGCCTCCGCCGGAAGCCACGGCTGACTACGTGCCAGCAGCCGCGGTCATACGTAGGTGGCGAGCGTTGTCCGGATTTACTGGGCGTAAAGGGAGCGTAGGCGGATTTTTAAGTGAGATGTGAAATACTCGGGCTTAACCTGAGTGCTGCATTTCAAACTGGAAGTCTAGCG
+
GGGGGGGGEGGGGGGGGGGGGGGGGGGGGGGGGGGGFGGGGGGGGGGGGGGGGGGGGGGGGGGGGGGGGEGGGGGGGGGGGGGGGGDEGGGGGCGGF<FEFGGGGDF<FDGGGGG78CFC?:>+33=C+,8+83@*CF@:8D>CCF*>FG9CGGGGG,?FFGGGFGGEEFEFCEGFGGGGGGGG5CGGEGGGGGG>>5CF7EGGGFGGEEEGGGGGGGE*;CEFGD5EGEFGGGGGGGGGGCCCFGGFFGEGDGGGDFFF<FCFGGGGGGFFGGCF>7CF@=CD4CF@:B=7*9
@M03364:396:000000000-C9LGT:1:1101:11947:2965 1:N:0:10
ACTCCTACGGGAGGCAGCAGTGGGGAATCTTGCGCAATGGGGGCAACCCTGACGCAGCGACGCCGCGTGCGGGACGAAGGCCTTCGGGTCGTAAACCGCTTTCAGCAGGGACGAGGCCGCGCGGTGACGGTCCCTGCAGAAGAAGCCCCGGCTAAATACGTGCCAGCAGCCGCGGTAATACGTATGGGGCGAGCGTTATCCGGATTCATTGGGCGTAAAGCGCGCGTAGGCGGCCCGTTAGGTCGGAGGTAAAAGCCCGGGGCTCAACCCCGGCGAGCCTCCGATACCGGCGGG
+
GGGGGGGGGGGGGGGGGGGGGGGGGGGGGGGGGGGGGGGGGGGGGGGGGGGGGGGGGGGGGGGGGGGGGGGGGGGGGGGGGGGGGGGGGGGEGGGGGGGGGGGGGGGGGGGGGDGGCGGGG*==*<CF+*18*=>,CFGFGGGGGGCCEEGG8>FGGGGGFGGGGGGGG6CEGGGGGGGGGGFGGGGGDGGGGGGGGGGGGGGEGGGGGGG?FGGGDGGGFGGGGGCEGGGGGGGGG:CEGGGGEDEGGCFGGGEFGGGGGGGGFGFGGGGDGGG:DGGGFFGGDGGFD@D>DC
@M03364:396:000000000-C9LGT:1:1101:15009:2968 1:N:0:10
ACTCCTACGGGAGGCAGCAGTGGGGAATTTTGCGCAATGGAGGCAACTCTGACGCAGCAACGCCGCGTGCGGGATGAAGGCCCTCGGGTTGTAAACCGCTTTCAGCAGGGACGACTTCGACTGTACCTGCAGAAGAAGCCCCGGCTAACTACGTGCCAGCAGCCGCGGTAATACGTAGGGGGCGAGCGTTATCCGGATTCATTGGGCGTAAAGCGCGCGTAGGCGGCTCGCCAAGCGGGATCTCAAACCTGAGGGCTCAACCCCCAGCAGGATCCCGGACTGGCGGGCCCGAGG
+
GGGGGGGGGGGGGGGGGGGGGGGGGGGGGGGGGGGGGGGG<@FCGGG,FGGGGGGGGGGGGGGGGGGGG7BCGGGGGGGGGGGGFGGGGGGGGGGGCFFGGGGFFGFGGGG+FF77+,BFG7FFCFGGG<@@DFGGGGGGGGGGGGGGGG?FFGGGGGGGGGGGGGGGG:EGGGGFGGGGGGGGGGGGGG5F@FGGG5C<EFGGGGGGGGGGGFGEGGGGGGGGGGEEGD>8CEGC5EE8?/C9CFG9EFC:FGGGGGGGGGDGE7274*;*0<7CGD*7.5EGDGGE).7)9)
@M03364:396:000000000-C9LGT:1:1101:18410:2990 1:N:0:10
ACTCCTACGGGAGGCAGCAGTGGGGAATATTGCACAATGGGCGCAAGCCTGATGCAGCGACGCCGCGTGCGGGATGGAGGCCTTCGGGTTGTAAACCGCTTTTGTTCAAGGGCAAGGCACGGTTTCGGGAGTGTTGAGTGGATTGTTCGAATAAGCACCGGCTAACTACGTGCCAGCAGCCGCGGTAATACGTAGGGTGCAAGCGTTATCCGGATTTATTGGGCGTAAAGGGCTCGTAGGCGGTTCGTCGCGTCCGGTGTGAAAGTCCATCGCTTAACGGTGGATCCGCGCCGG
+
GGGGGGGGGGGGGGGGGGGGGGGGGGGGGGGGGGGGGGGGGGGGGGGGGGGGGGGGGGGGGGGGGGGGGGGGGGGGGGGGGGGGGGGGGGGGGGGGGGGGGGGGG@F?FGGGGGGGD=FFB+@++:FE++583@;7FFGC*@FFDGFGGGGG1DFG9FGGEFGGGGGGG=<FGGGGGGGGGGCFGGGGG?CFGFGGEGEGGGGGGGGGGGGGGC>EFGGGGGGFGGGGGGGGGGGGGGGGGGG=EGGGEGGGGEGEGC57C9CFGGGGCFFGGGG3FFGGFFGGGGGFGFFGGG
@M03364:396:000000000-C9LGT:1:1101:23858:2991 1:N:0:10
ACTCCTACGGGAGGCAGCAGTGGGGAATATTGGGCAATGGGGGAAACCCTGACCCAGCAACGCCGCGTGAAGGAAGAAGGCTTTCGGGTTGTAAACTTCTTTTACCAGGGACGAAGACAGGGACGGTACTTGGAGAAAAAGCCACGGCTAACTACGTGCCAGCAGCCGCGGTAATACGTAGGTGGCAAGCGTTGTCCGGATTTACTGGGTGTAAAGGGAGCGTAGACGGCAATGCAAGTCTGAAGTGAAAGGACGGGGCTTAACCCTGTGACTGCTTTGGAAACTGTGTAGCTT
+
GGGGGFGGGGGGGGGGGGGGGGGGGGGGGGGGGGGGGGGGGGGGDGGGGGGGGGGGGGGGGGGGGGGGGGGGGGGGGFGGGGFGGGGGGGGGGGGGGGGGGFGFGGGGFGFGGCFG7,B<+-B=>CFG:,9,,,8,3,:,:>DFG<C:FEFGEFC@FB@FFGGFCGFGG7CC@7FFGGFDGDCFGGGGGGGGGECFGGGFGGGGGGGGGGGEG7CFGGGEGGGGG>CEGGGGDGGGFGFGGGGCF:F9CFFGGGGGGGEEGFFGGGGGFGFGD?FGGGGGFF9C0:C@F4FGG7
@M03364:396:000000000-C9LGT:1:1101:12686:3009 1:N:0:10
ACTCCTACGGGAGGCAGCAGTGGGGAATATTGCACAATGGGCGCAAGCCTGATGCAGCGACGCCGCGTGCGGGATGGAGGCCTTCGGGTTGTAAACCGCTTTTGTTCAAGGGCAAGGCGGGTCTTCGGGCCCGTTGAGTGGATTGTTCGAATAAGCACCGGCTAACTACGTGCCAGCAGCCGCGGTAATACGTAGGGTGCAAGCGTTATCCGGATTTATTGGGCGTAAAGGGCTCGTAGGCGGTTCGTCGCGTCCGGTGTGAAAGTCCATCGCTTAACGGTGGATCCGCGCCGG
+
GGGGGGGGGGGGGGGGGGGGGGGGGGGGGGGGGGGGGGGGGGGGGGGGGGGGGGGGGGGGGGGGGGGGGGGGGGGGGGGGGGGGGGGGGGGGGGGGGGGGGGGGGGGGGGGGGFCDGGGEG@F,,@FG**>>4<BECF;CFGG@FGGGGGFG:FGGFGGGGGGGGGGGG78CFGGGGGGGGGGGGGDEDCFFFFGGGGGGGGGGGGGGGGGDGGGD@FGGGGGGGEGGGGGGGGGGGGGGGGGEGGGGGGGGGGGGG?GEGEFGGGGGGGGGGGGGGGGGEFGGGGFFGFFGGG
@M03364:396:000000000-C9LGT:1:1101:11697:3013 1:N:0:10
ACTCCTACGGGAGGCAGCAGTGGGGAATATTGCACAATGGGCGCAAGCCTGATGCAGCGACGCCGCGTGCGGGATGGAGGCCTTCGGGTTGTAAACCGCTTTTGTTCAAGGGCAAGGCGGGTCTTCGGGCCCGTTGAGTGGATTGTTCGAATAAGCACCGGCTAACTACGTGCCAGCAGCCGCGGTAATACGTAGGGTGCAAGCGTTATCCGGATTTATTGGGCGTAAAGGGCTCGTAGGCGGTTCGTCGCGTCCGGTGTGAAAGTCCATCGCTTAACGGTGGATCCGCGCCGG
+
GGGGGGGGGGGGGGGGGGGGGGGGGGCGGGGGGGGGGGGGGGGGGGGGGGGGGGGGGGGGGGGGGGGGGGGGGGGGGGGGGGGGGGGGGGGGGGGGGGGGGGGGGGGGGGGGGGGGGGFGG@FACFGGF<F:CCCFGGFGGGGGG@FGGG<C1CFGGGGGGGGGGGGGGFFGGGGGGGGGGGGGGGGGGGGFE:;EGGGGGGGGGGGGGGGGGGGGGFGGGGGGGGEGGGGGGGFEGGGGFCGGGGGGGGGGGGGGGGE=E<DGGG?GDGGGGGGDGGGGFFDCC6FFGFEGDG
@M03364:396:000000000-C9LGT:1:1101:11801:3037 1:N:0:10
ACTCCTACGGGAGGCAGCAGTGGGGAATCTTGCGCAATGGGGGCAACCCTGACGCAGCGACGCCGCGTGCGGGACGAAGGCCTTCGGGTCGTAAACCGCTTTCAGCAGGGACGAGGCCGCTACGGTGACTGTACCTGCAGAAGAAGCCCCGGCTAAATACGTGCCAGCAACCGCGGTAATACGTAGGGTGCAAGCGTTATCCGGATTTATTGGGCGTAAAGGGCTCGTAGGCGGTTCGTCGCGTCCGGTGTGAAAGTCCATCGCTTAACGGTGGATCCGCGCCGGGTACGGGCG
+
GGGGGGGGGGGGGGGGGGGGGGGGGGGGGGGGGGGGGGGGGGGGGGGGGGGGGGGGGGGGGGGGGGGGGEGGGGGGGGGGGGGGGGGGGGGGGGGFGGGGGGGCGGGGGGGGGG:*>>FEFCFF7FFG,,78,@<<FCGGGGGGGFGCFGFGG@GGGFGGGFGGGGGGF,;FEGGGGEGGGGGGGGGGGGGGGGGGGGGGCFEGDGGFGGGGGGGGGGGGEFGGGGGGECGGGGGGGGEEGGECCEGGGG*5AFGGGGG7CFGCECEGGGG5CGFDGGGGEEGGGG37CBED3>
@M03364:396:000000000-C9LGT:1:1101:20331:3046 1:N:0:10
ACTCCTACGGGAGGCAGCAGTAGGGAATTTTCGTCAATGGGCGCAAGCCTGAACGAGCAATGCCGCGTGGGTGAAGACGGTCTTCGGATTGTAAAGCCCTGTTGCCGGGGACAAAGGACAGCCCGAATGGAAAGCTGACTGTTTGCTGGTACCCGGCCAGAAAGCCACGGCTAACTACGTGCCAGCAGCCGCGGTAATACGTAGGTGGCAAGCGTTATCCGGAATGATTGGGCGTAAAGGGTGCGCAGGCGGCTGTGCAAGTCTGAAGTAAAAGGGACCGGCTCAACCGGTTCG
+
GGGGGGGGGGGGGGGGGGGGGGGGGGGGGGGGGGGGGGGGGGGGGGGGGGGGGGGGGGGGGGGGGGGGGGGGGGGGGGGGGGGGGGGGGGGGGGGGGGGGGGGFGFG7FGGGGFFGD<F@FDF77CFEB,8:3BFEFFGGG,EFF,@FGGFGFGCGGGGGGGGGGGGGG7BFFFGGGGGGGGGGGGGGGGGGGGGGGGGGGFGGGGGGGGGGGGGGGGGGGGGGGGFGGGGGGGEGGGGGGGGGGGGGGGGGGGGFGGGGGGGCFDGG:FEGDGGGGGGGFF=DGGGFGFEGG)
@M03364:396:000000000-C9LGT:1:1101:24109:3062 1:N:0:10
ACTCCTACGGGAGGCAGCAGTGGGGAATCTTGCACAATGGGCGAAAGCCTGATGCAGCGACGCCGCGTGCGGGACGAAGGCCTTCGGGTTGTAAACCGCTTTCAGCAGGGACGAGGCCGCAAGGTGACGATCCCTGCAGAAGAAGCCCCGGCTAACTACGTGCCAGCAGCCGCGGTAATACGTAGGGGGCGAGCGTTGTCCGGAATCATTGGGCGTAAAGAGGGAGCAGGCGGCCGTGAGCGTCTGTGGTAAAAGACTGAAGCTCAACTTCAGTGAGCCATGGAAACCGGACGG
+
GGGGGGGGGGGGGGGGGGGGGGGGDGGGGGGGGGGGGGGGGGGGGGGGGGGGGGGGGGGGGGGGGGGGGGGGGGGGGGGGGGGGGGGGGGGGGGGGGGGFGGGFGGFGFGGFGG:FDGFG*3@38>FF+*58>,,3@DCF:?<FFFCFGGGGGGGGGGGGGGGGGGGGGBCCEEGEGDGGGGFDGEGGGGEEEEGGGCEECGGDGGGGFFFCFGGGD:5CFFCEEGGGGGGGGGGGGGGGGGCEGGGFE*AF?CG5FGGFGFGGF4AGFGGGGGGGGGFGFFGGFGFFGFEGGD
@M03364:396:000000000-C9LGT:1:1101:13905:3074 1:N:0:10
ACTCCTACGGGAGGCAGCAGTGGGGAATATTGCACAATGGGCGCAAGCCTGATGCAGCGACGCCGCGTGCGGGATGGAGGCCTTCGGGTTGTAAACCGCTTTTGTTCAAGGGCAAGGCGGGTCTTCGGATCCGTTGAGTGGATTGTTCGAATAAGCACCGGCTAACTACGTGCCAGCAGCCGCGGTAATACGTAGGGTGCAAGCGTTATCCGGATTTATTGGGCGTAAAGGGCTCGTAGGCGGTTCGTCGCGTCCGGTGTGAAAGTCCATCGCTTAACGGTGGATCCGCGCCGG
+
GGGGGGGGGGGGGGGGGGGGGGGGGGGGGGGGGGGGGGGGGGGGGGGGGGGGGGGGGGGGGGGGGGGGGGGGGGGGGGGGGGGGGGGGGGGGGGGGGGGGGGGADFGGGGGGGGGG@DF7FFF@,@FE+*5?><DEFGCFGGGCB?FFGGGG:FGGGGGGGGGGGGGGG@FGGGGGGGGGGGGGGGGGGGGGECFEGGGGGGGGGGGGGGGGGGGDGGGGGGFGGG>ECFGGGGGGGGGGGGGGGGGGGGGEGEGGG=EGG:FGGGGGGGGGGGGGGGGGFFGGFGGFFFFGGG
@M03364:396:000000000-C9LGT:1:1101:11971:3108 1:N:0:10
ACTCCTACGGGAGGCAGCAGTGGGGAATATTGGGCAATGGGCGCAAGCCTGACCCAGCAACGCCGCGTGAAGGAAGAAGGTCTTCGGATTGTAAACTTTTGTCGCCGGGAACGATGATGACGGTACCCGGCAAGAAAGCCCCGGCTAACTACGTGCCAGCAGCCGCGGTCATACGTAGGGGGCGAGCGTTGTCCGGAATTACTGGGCGTAAAGCGCGCGTAGGCGGCCCGTTAGGTCGGAGGTAAAAGCCCGGGGCTCAACCCCGGCGAGCCTCCGATACCGGCGGGCTCGAGG
+
GGGGGGGGGGGGGGGGGGGGGGGGGGGGGGGGGGGGGGGGGGGGGGGGGGGGGGGGGGGGGGGGGGGGGGGGGGGGGGGGGGGGGGGGGGGGGGGGGGGGGGGGGGGGGGGGGFFGAFFFGFFFBCFG@+@+@<FBFFGGGGGGGGGGGGGGGFGGGGGGGGGGGGGGG1BFGGGGGGGGGGGGGGGGGGGGGGGGGGGGGGGGGGGGGGGGGGGGGGGGGGGGGGGGGGCCEGGGGGGGGGEFGGGGGGGGGGGGGGGGFGGGGGGGGGGGDGGGDGGDFFGGGGGF5>E9D)
@M03364:396:000000000-C9LGT:1:1101:24563:3111 1:N:0:10
ACTCCTACGGGAGGCAGCAGTGGGGAATTTTGGACAATGGGCGCAAGCCTGATCCAGCTATTCCGCGTGTGGGATGAAGGCCCTCGGGTTGTAAACCACTTTTGTAGAGAACGAAAAGACATCATCGAATAACTGGTGTTGCTGACGGTACTCTAAGAATAAGCACCGGCTAACTACGTGCCAGCAGCCGCGGTAATACGGAGGATCCGAGCGTTATCCGGATTTATTGGGTTTAAAGGGTGCGCAGGCGGCCTTGCAAGTCAGCGGTCAAATCGTGGAGCTCAACTCCATTCC
+
GGGGGGGGGGGGGGGGGGGGGGGGGGGGGGGGGGGGGGGGGGGGGGGGGGGGGGGGGGGGGGGGGGGGGGGGGGFGGGGGGGGGGGGGGGGGGGGGGGGGGGGFG9FFGGGGGGGGFGGGCFF,5CFF:AA:,<C@DCGGFGGGDFECFGGGGGGGGGGGGGGGGGGGGFEGGGGFGGFGGGGDEGGGGGGGGGGGGGGGGGGGGGGGGGGGGGGGGGGGGGEGEGGGGGGGEGGFFGFGGGGGGGGGG8EGECGGGGGGGGGGGGE*>DGGGGG7CGGFFFGGGGGFGFFGGG
@M03364:396:000000000-C9LGT:1:1101:12231:3115 1:N:0:10
ACTCCTACGGGAGGCAGCAGTAGGGAATTTTCGTCAATGGGCGCAAGCCTGAACGAGCAATGCCGCGTGAACGAGGAAGGTCTTCGGATCGTAAAGTTCTGTTGAGAGGGAAAAAGGAACACCCGAGGAAATGCTGGTGAAGTGATATTACCTTTCGAGGAAGTCACGGCTAACTACGTGCCAGCAGCCGCGGTAATACGTAGGTGGCGAGCGTTATCCGGAATGATTGGGCGTAAAGGGTGCGTAGGCGGCCTGTTAAGTCTGAAGTGAAAGGTACCGGCTCAACCGGTAC
+
GGGGGGGGGGGGGGGGGGGGGGGGGGGGGGGGGFGGGGGGGGGGGGGGGGGGGGGGGGGGGGGGGGGGGGGGGGGGGGGGGGGGGGGGGGGGGGGGGGGGGGGGGGGGGGGGGGGGEGGFGEG8=BFG83@B9CFGFFGFGGFFDFGFGGGFFGGGGGGGDGGGGGGGGFEGGGGGGGGGGGGGGGGGGGGGGGGGGGGGGGGGGGGGGGGGGGGGGGGGEGGGGFGGGGGGGGGGGGGGGGGGGGGGGGGGGGGGGGGG<CGGGGGGGFGGGGGFFCEGEFGGGGGFGEFG
@M03364:396:000000000-C9LGT:1:1101:7045:3144 1:N:0:10
ACTCCTACGGGAGGCAGCAGTGAGGAATATTGGTCAATGGGCGGAAGCCTGAACCAGCCAAGTCGCGTGAAGGATGAAGGTATTATGTATTGTAAACTTCTTTAGCAGTGGAGAAATAAGGTAGTCGAGACTCCCGATGCTAGTACACTGAGAATAAGGATCGGCTAACTCCGTGCCAGCAGCCGCGGTAATACGGAGGATCCGAGCGTTATCCGGATTTATTGGGTTTAAAGGGTGCGCAGGCGGCCTTGCAAGTCAGCGGTCAAATCGTGGAGCTCAACTCCATTCCGCCGT
+
GGGGGGGGGDEEEGGGGGGGGGGGGGGGGGGGGGGGGGGFFGGGGGGGGGGGGGGGFGGGGGGGGGGGGGGGGGGGGGGGGGFGGGGGGGGGGGGGGGGGGGGGGGGGGGGGFGCGGGFGECF9ECFG8,8,,:<>BFCEFGGGFGDFGGGGGGGGGGGGGGDGGGGGGCDFGGGGGGGGGGGGGGGGGGDGGGGGGGGGGGGGGGGGGGGGGDGGGGGFGGGFGGGGGGGGFGGGGGGGGGGGGGGGGGGGGGGGGGDFG5DGG=:FGGFG:EGG4CFGFFGGGGGFGFFGGD
@M03364:396:000000000-C9LGT:1:1101:25245:3159 1:N:0:10
ACTCCTACGGGAGGCAGCAGTGGGGAATCTTGCGCAATGGGGGCAACCCTGACGCAGCGACGCCGCGTGCGGGACGAAGGCCTTCGGGTCGTAAACCGCTTTCAGCAGGGACGAGGCCGCGAGGTGACGGTCCCTGCAGAAGAAGCCCCGGCTAAATACGTGCCAGCAGCCGCGGTAATACGTATGGGGCGAGCGTTATCCGGATTCATTGGGCGTAAAGCGCGCGTAGGCGGCCCGTTAGGTCGGAGGTAAAAGCCCGGGGCTCAGCCCCGGCGAGCCTCCGATACCGGCGGG
+
GGGGGGGGGGGGGGGGGGGGGGGGGGGGGGGGGGGGGGGGGGGGGGGGGGGGGGGGGGGGGGGGGGGGGGGGGGGGGGGGGGGGGGGGGGGGGGGGGGGGGGGGGGGGGGGGGGGGGCFGC<=*8=FC1*41<:?:FFG<FFGGGGGGGG@E8CFFC7:EEFFFGGGGF@CEGEGGGGDFFGCGGGGGGGGEGGGEEEGGGGGEGGGGFFFGGGGCGGGGGGGGGGC5EGFGGGGGGECEGGGFGG=CGCFFGCEGGGGGGGG5FGFGGGGGGEEDDGGCFFGGGGGFGF:DGC
@M03364:396:000000000-C9LGT:1:1101:11611:3164 1:N:0:10
ACTCCTACGGGAGGCAGCAGTGGGGAATCTTGCGCAATGGGGGCAACCCTGACGCAGCGACGCCGCGTGCGGGACGAAGGCCTTCGGGTCGTAAACCGCTTTCAGCAGGGACGAGGCCGCGAGGTGACGGTACCTGCAGAAGAAGCCCCGGCTAACTACGTGCCAGCAGCCGCGGTAATACGTAGGGGGCAAGCGTTATCCGGAATTACTGGGCGTAAAGGGAGCGTAGGCGGATTTTTAAGTGAGATGTGAAATACTCGGGCTTAACCTGAGTGCTGCATTTCAAACTGGA
+
GGGGGGGGGGGGGGGGGGGGGGGGGGGGGGGGGGGGGGGGGGGGGGGGGGGGGGGGGGGGGGGGGGGGGGGGGGGGGGGGGGGGGGGGGGGGGGGGGGGGGGGFGGGFGDGGGE7F@FFGG=C418FF<*=+<CGFCFG<FG8A:EFFGGGGGGGGGGGGGGGGGGGGG>FGGGGGGGGFGGGGGGGGGGGGGGGGGGGGGGGGGGGGGGGCGGGGGGFGGGGGGGGGGGGGGDGEGFGGGGGGFGGGGGGGFFGGGGGGGGDEFGGGGGGCFFGGGGGGFFGDFGGFGFF:
@M03364:396:000000000-C9LGT:1:1101:23018:3209 1:N:0:10
ACTCCTACGGGAGGCAGCAGTGGGGAATATTGCACAATGGGGGAAACCCTGATGCAGCAACGCCGCGTGAAGGAAGAAGGCCTTTGGGTCGTAAACTTCTGTTCTAAGGGAAGAAACGGCCTGTACCTTCGCCGCTAGTCCCGGCTAACTACGTGCCAGCAGCCGCGGTCATACGTAGGGGGCAAGCGTTATCCGGAATTATTGGGCGTAAAGAGTACGTAGGTGGCTACCTAAGCACGAGGTTTAAGGCTATGGCTTAACCATAGTTCGCCTTGTGAACTGGGCTGCTTGAGT
+
GGFFGEEGEGDCECFFECGGEGGGCEGGGGF<FEGGFFFEGGGGEFGFGGGGGGGGGDAEGEGGGGEGEGGFF@EEF8F@FCEGGGGDFGCF8<DFAFFGGGGGGGGGCEEFFBE<,:B++-BA,CFF,,8++8@3@=FCGGGC7<+3@F,@*@FF:FGFFCF7FGGGEC;FCFGF9C@CFGGGGDFG*1=FGGGGECFGDGFFCGGGEDGCECFGGCEEGGGGFGGFFGGGGFGGGGGGCEGDGFEFGGGFEFFGG8FFGEGGFFFGGDGDDCFFFCCC46EGGDGF47?7C*
@M03364:396:000000000-C9LGT:1:1101:11981:3211 1:N:0:10
ACTCCTACGGGAGGCAGCAGTGGGGAATATTGGGCAATGGGGGAAACCCTGACCCAGCAACGCCGCGTGAAGGAAGAAGGCCTTCGGGTTGTAAACTTCTTTTACCAGGGACGAAGGACGTGACAGTACCTGGAGAAAAAGCAACGGCTAACTACGTGCCAGCAGCCGCGGTAATACGTAGGTTGCAAGCGTTGTCCGGATTTACTGGGTGTAAAGGGCGTGTAGGCGGAGATGCAAGTTGGGAGTGAAATCCATGGGCTCAACCCATGAACTGCTCTCAAAACTGTATCCCTT
+
GGGGGGGGGGGGGGGGGGGGGGGGGGGGGGGGGGGGGGGGGGGGGGGGGGGGGGGGGGGGGGGGGGGGGGGGGGGGGGGGGGGGGGGGGGGGGGGGGGGGGGGGGGGGGGGGGGGGFEFFGCFG<EFG33C:>,>FFGGGGGGFG@EFGGGGFGGGFGGGGGGGGGGGG:CGGGGGGGFGGGGGGGGGGGGGGGGGGGGGGGGGGGGGG?EGGCFFGGGG8CEFGGGGEDGDGGGGGG@GGGG5EGGGFGGGGGGGGGGGFGGGGDGFGGGGFGGFGCEG4BGFGGFFGFFFGC
@M03364:396:000000000-C9LGT:1:1101:15777:3237 1:N:0:10
ACTCCTACGGGAGGCAGCAGTGGGGAATATTGCACAATGGGGGAAACCCTGATGCAGCAACGCCGCGTGAGTGATGACGGCCTTCGGGTTGTAAAGCTCTGTCTTCAGGGACGATACTGACGGTACCTGTGTAGGAAGCCACGGCTAACTACGTGCCAGCAGCCGCGGTCATACGTAGGTGGCGAGCGTTGTCCGGATTTACTGGGCGTAAAGGGAGCGTAGGCGGATTTTTAAGTGAGATGTGAAATACTCGGGCTTAACCTGAGTGCTGCATTTCAAACTGGAAGTCTAG
+
GGGGGGGGGGGGGGGGGGGGGGGGGGGGGGGGGGGGGGGGGGGGGGGGGGGGGGGGGGGGGGGGGGGGGGGGGGGGGGGGGGGGGGGGGGGGGGGGGGGGGGGGGGGGGGGGGECE+FFD@-@C+B=F,,8,,,,:9FGFFG<F<C@FFG9DFGGGGGGGGFFGGGGGE*=FGGGFEFGGFGFG:CFGFGGGGGDE7<?C9@GGGFCGEGGFFGGGG>C?88EGGG5?ECFFECFFGFFCEC99+<CGGGFCGGGGGFGG@FGGGG+0?CFF:F9DGGGGFFGDCFFF779F
@M03364:396:000000000-C9LGT:1:1101:16169:3250 1:N:0:10
ACTCCTACGGGAGGCAGCAGTCGAGGATCATTTGCAATGGGCGAAAGCCTGACAATGCGACGCTGCGTGGAGGATGAAGGCCTTCGGGTTGTAAACTCCTGTCATAGGGGAACAGGCGATCCGACCCAATACGTCGGTGAGTTGAGTGTACCCTAAGAGGAATTGGCGGCTAACTCTGTGCCAGCAGCCGCGGTAATACAGAGGCCAAGAGCGTTGTTCGGATTTACTGGGCGTAAAGGGCGCGTAGGCGGTCTTGCGTGTCAAGTGTGAAATCTCCGGGCTCAACCCGGAA
+
GGGGGGGGGGGGGGGGGGGGGGGGGGGGGFGFGGGGGGGGGGGGGGGGGGGGG,CFFGGGGGGGGGGGGGGGGGGGGGGGGGGGGGGGGGGGGGGGGGGGGGGGFCFAFGGGGGAFFGDG@=F++@FF+BF=EB<CFFG<A=FFF7<FFGGGFGCGGGFGGGGGGEFEGFGGGGGGGGGGGGGGGGGGGGGGG:FGGGGGGGGGGGDGGGGGGEEGGGGGGGGGGGGGGGGGGGGGGGGGGGDGGGGGGGGGGGGGGGGGEFF<FGGGGGGGGGGGGGGGFFGGGGGDGF5C
@M03364:396:000000000-C9LGT:1:1101:14803:3252 1:N:0:10
ACTCCTACGGGAGGCAGCAGTAGGGAATTTTCGTCAATGGGCGCAAGCCTGAACGAGCAATGCCGCGTGGGTGAAGACGGTCTTCGGATTGTAAAGCCCTGTTGCCGGGGACAAAGGACAGCCCGAGTGGAAAGCTGACTGTTTGATGGTACCCGGCCAGAAAGCCACGGCTAACTACGTGCCAGCAGCCGCGGTAATACGTAGGTGGCAAGCGTTATCCGGAATGATTGGGCGTAAAGGGTGCGCAGGCGGCTGTGCAAGTCTGAAGTAAAAGGGACCGGCTCAACCGGTTC
+
GGGGGGGGGGGGGGGGGGGGGGGGGGGGGGGGGGGGGGGGGGGGGGGGGGGGGGGGGGGGGGGGGGGGGGGGGGGGGGGGGGGGGGGGGGGGGGGGGGGGGGGGGGGGGGGGGGCGFGGFGFF:@FFG=+8,8BFGFCGGGGGGGDGGGGFGGGGGGGGGFGGGGGGGG*=CGGGGGGGGGGGGGGGGGGGGGGGGGGGGGGGGGGGGGGGGGGGGGGGGGGEGGGCGGGGGGGCEEGGGGGGGGGGGGGGGGGGGGGGGGGGGGGGGFGFGGGGGGGGGFFEGGFGFGF8<D
@M03364:396:000000000-C9LGT:1:1101:22025:3256 1:N:0:10
ACTCCTACGGGAGGCAGCAGTGGGGAATATTGCACAATGGGCGAAAGCCTGATGCAGCAACGCCGCGTGAGCGATGAAGGCCTTCGGGTCGTAAAGCTCTGTCCTCAGGGAAGATATTGACAGAACTTTTGCCTGAAGCCCCGGCTAACTACGTGCCAGCAGCCGCGGTCATACGTAGGGGGCTAGCGTTATCCGGATTTACTGGGCGTAAAGGGTGCGTAGGTGGTTTCTTAAGTCAGGAGTGAAAGGCTACGGCTTAACCGTAGTAAGCTCTTGAAACTGGGAAACTTGA
+
GGGGGGGGGGGGGGGGGGGGGGGGGGGGGGGGGGGGGGGGGGGGGGGGGGGGGGGGGGGGGGGGG@FGGD@FGGGGGGGGGGGGGGGGGGGGGGGGGGGGFGG8ED<,?EF8FG95,5CE,8C,8DA?,,9,,,:,8FCG<@+83383FB,@+,3@>FF>FGFG7CFG8CEBFGGFCFEGGG7FC8CF=FGFFF:CGGGGFG7FCF88:CCFF788C5C>8?CC:8*;@7CGFFC@+<CGFGCCFDCEFE668CECC?CDAEDE=<EF=FD**<CDFC+:6@FFGFGFFF=>
@M03364:396:000000000-C9LGT:1:1101:7003:3260 1:N:0:10
ACTCCTACGGGAGGCAGCAGTGGGGAATATTGCACAATGGGGGAAACCCTGATGCAGCAACGCCGCGTGAGTGATGACGGCCTTCGGGTTGTAAAGCTCTGTCTTCAGGGACGATAATGACGGTCCCTGTGGAGGAAGCCACGGCTAACTACGTGCCAGCAGCCGCGGTAATACGTAGGTGGCGAGCGTTGTCCGGATTTACTGGGCGTAAAGGGCTCGTAGGCGGTTCGTCGCGTCCGGTGTGAAAGTCCATCGCTTAACGGTGGATCCGCGCCGGGTACGGGCGGGCTTG
+
GGGGGGGGGGGGGGGGGGGGGGGGGGGGGGGGGGGGGGGGGGGGGGGGGGGGGGGGGGGGGGGGGGGGGGGGGGGGGGGGGGGGGGGGGGGGGGGGGGGGGGGGGGGGGGGGGGGGGGGGG-CF+@FG:,8,CDEEDFGGGGGFDGCFGGGGGGGGGGGGECFGGGGGG*:FFGGGGGGGGGGGGGGGGGGGGGGGGGGGGGGGGGGGGGGGGGGGGGGGGGGGGGGGGGGGGGGGGGGGEGGGGGGGGGGGGCEGGGGFGGGGGGGGGGGGGGGGGGEGFFEGGGDBGFFG
@M03364:396:000000000-C9LGT:1:1101:12946:3264 1:N:0:10
ACTCCTACGGGAGGCAGCAGTGGGGAATATTGCACAATGGGGGAAACCCTGATGCAGCAACGCCGCGTGAGTGATGACGGCCTTCGGGTTGTAAAGCTCTGTCTTCAGGGACGATAATGACGGTACCTACGTGGGAAGTCACGGCTAACTACGTGCCAGCAGCCGCGGTCATACGTAGGTGGCGAGCGTTATCCGGAATGATTGGGCGTAAAGGGCTCGTAGGCGGTTCGTCGCGTCCGGTGTGAAAGTCCATCGCTTAACGGTGGATCCGCGCCGGGTACGGGCGGGCTTGGG
+
GGGGGGGGGGGGGGGGGGGGGGGGGGGGGGGGGGGGGGGGGGGGGGGGGGGGGGGGGGGGGGGGGGGGGGGGGGGGGGGGGGGGGGGGGGGGGGGGGGGGGGGFGGGGGGGGGC=:8EFAFFF8DCFG,,@,,8@,@FFGGFGFG7:FFGFGGGGGGGGGGGGGGGGGG:EGGGGGGGGGGGGGGGDFGGGGGGGGGGGGGGGGGGGGGGGGGFGGGGGGGGGGGG:C??C5*:CEGGGG8?7:+AFFGGGFFGGCFCEGFGDA=DFGF<F<<EG7DGC<:BGCCDGFGDFD*>
@M03364:396:000000000-C9LGT:1:1101:23527:3282 1:N:0:10
ACTCCTACGGGAGGCAGCAGTGGGGAATATTGCACAATGGGCGCAAGCCTGATGCAGCGACGCCGCGTGCGGGATGGAGGCCTTCGGGTTGTAAACCGCTTTTATTCAAGGGCAAGGCGAGTCTTCGGGCCCCTTGAGTGGCTTGTTCGAATAAGCACCGGCTAACTACGTGCCAGCAGCCGCGGTAATACGTAGGGTGCAAGCGTTATCCGGATTTATTGGGCGTAAAGGGCTCGTAGGCGGTTCGTCGCGTCCGGTGTGAAAGTCCATCGCTTAACGGTGGATCCGCGCCGG
+
GGGGGGGGGGGGGGGGGGGGGGGGGGGGGGGFGGGGGGGGGGGGGGGGGGGGGGGGGGGGGGGGGGGGGGGGGGGGGGGGEFGGGGGCFGGGGGGGGDFGGGG,C<F8CFG+BF<+++8++8@@3@CE+3@>**3,,@=FG*,51>CEGGFG1=CF<FFG@CGGCG:FF8CAFFC7FFFFEGGGG>C5F<<FF9@EGGGDGFCFGGGEGFGGG:8E6CEGFGFGGG:E8EGEDFGECGDEGGEGGGEGGGGG=EEGGGGGE7DFGC9FGGGDDGFCCCE5)7E399DFG>DD)>
@M03364:396:000000000-C9LGT:1:1101:13061:3285 1:N:0:10
ACTCCTACGGGAGGCAGCAGCTAAGAATATTCCGCAATGGGGGAAACCCTGACGGAGCAACGCCGCGTGGACGATGAAGGCCGGAAGGTTGTAAAGTCCTTTTATTATTGAGGAATAAGCAGGAGAGGGCATGCTCCTGCGGTGACTGTAGGTAATGAATAAGCACCGGCTAATTACGTGCCAGCAGCCGCGGTAATACGTAAGGTGCGAGCGTTATTCGGAATTATTGGGCGTAAAGGGCATGTAGGCGGAACGGCAAGCTTGGTGTGAAATGCCGGGGCTCAACCCCGGAAC
+
GGGGGGGGGGGGGGGGGGGGGGGGGGGGGGGGGGGGGGGGGGGGGGGGGGGGGGGGGGGGGGGGGGGGGGGGGGGGGGGGGGGGGGGGGGGGGGGGGGGGGGGGGGGGGGGGGGGF,?FD,:B+3BCG++83:>FEFGGGGGGFGGFFGGGGGGGGGGGGGGGGGGGGGFGGGGGGGGGGGGGGGGGGGGGGGGGGGGGGGGGGGGGGGGGGGEGGGGGGGEGGGGGGGGGGGGGGGGGGGGGGGGGGGGGGGGGGGGGGGEFGGGGGGGGGGGGGGGGGFFGGGGFEGFFGGG
@M03364:396:000000000-C9LGT:1:1101:19686:3293 1:N:0:10
ACTCCTACGGGAGGCAGCAGTAGGGAATTTTCGTCAATGGGCGCAAGCCTGAACGAGCAATGCCGCGTGAACGAGGAAGGTCTTCGGATCGTAAAGTTCTGTTGAGAGGGAAAAAGGAACACCAGAGGACATGCTGGTGAAGTGATATTACCTTTCGAGGAAGTCACGGCTAACTACGTGCCAGCAGCCGCGGTAATACGTAGGTGGCGAGCGTTATCCGGAATGATTGGGCGTAAAGGGTGCGTAGGCGGCCTGTTAAGTCTGAAGTGAAAGGTACCGGCTCAACCGGTTC
+
GGGGGGGGGGGGGGGGGGGGGGGGGGGGGGGGGGGGGGGGGGGGGGGGGGGGGGGGGGGGGGGGGGGGGGGGGGGGGGGGGGGGGGGGGGGGFGGGGFGGFFGFFGGGGGGGGG=F+ABAFEE+BFDE:88:CF?FDBFAF<=DFGFFGGFFAFGGFFGG7FFGGGGGGDEEGGGGGGGGGGGGGGGGGGGGGGGGGGGGGGGDBFGGGGEGGGG8FGGGGGEGGGG?FFGGG8EGGGGGGGGGGEGGGGGGGGGGGGGGCFCFFFFFG>CFDCFGGGGGFDEGGGGFGFFG
@M03364:396:000000000-C9LGT:1:1101:11567:3344 1:N:0:10
ACTCCTACGGGAGGCAGCAGTCGAGGATCATTTGCAATGGGCGAAAGCCTGACCATGCGACGCTGCGTGGAGGATGAAGGCCTTCGGGTTGTAAACTCCTGTCATAGGGGAACAGGCGAGGGGACCCACCACGTCCCCGAGTTGAGTGTACCCTAAGAGGAAGCCCCGGCTAACTACGTGCCAGCAGCCGCGGTAATACGTAGGGGGCAAGCGTTGTCCGGAATGATTGGGCGTAAAGGGCGCGTAGGCGGCCCGGTAAGTCTGGAGTGAAAGTCCTGGCTTCAAGTTGGGAAT
+
GGGGGGGGGGGGGGGGGGGGGGGGGGGGGGGGGGGGGGGGGGGGGGGGGGGGG,FFGGGGGGGGGGGGGGGGGGGGGGGGGGGGGGGGGGGGGGGGGGGGGGGGGGGFGGGGGGGGGGG:F7@+8BFF+8@+3BF<>CGGG<FFFGGGGGFFGGFGGGGGGGGGGFGGGFGDGGGGGGGGGGGGGGGGFGGGGGGGGGGGGGGGGGGGGGGGGGGGGGGGG>EGGGGGGGGGGGGGGGCEGGGGGGGDGDGGDGGGGEGGGFFGGFGGGDGFGGGGFGGGFFFDGGGFGFDD<D
@M03364:396:000000000-C9LGT:1:1101:7035:3344 1:N:0:10
ACTCCTACGGGAGGCAGCAGTGGGGAATATTGCACAATGGGGGAAACCCTGATGCAGCAACGCCGCGTGAGTGATGACGGCCTTCGGGTTGTAAAGCTCTGTCTTCAGGGACGATAATGGCTGTACCTTTGCAGTAAGCCAATGCTGACTACGTGCCAGCAGCCGCGGTCATACGTAGGTGGCGAACGTTGTCCGGATTTACGGGGCGTAAAGGGAGCGTAGGCGGATGTTTAAGTGAGATGTGAAATAGTCGGGCTTAACCTGAGTGCTGCATTTCAAACTGGACGTCTAG
+
FGGGGGGGGGGGGGGGGGGGGGGGGGGGGGGGGGGGGFCFGGG7FGFFEGGFGGGGGGEGAEGGGGGFGDCGGGCFC,BFGG+EABFCGGGBFAFC9?=?EFF<?EA?FG@+@FF:3CA,68BDB<<,5,7,333,,<,:333@,,,,,:,88:<+:FC+@>3>CEDF:5*,3D>?,<<<C<,=1*41=+*4,84<@**2?2*1C7*22C5*<C*:C/12C8CC>E*:80:90:+3<0+<EF?F7C+<0+<0**:5>*?C<C7EF<9*0*CC4+:7:*3*9?C4D*7>3557
@M03364:396:000000000-C9LGT:1:1101:12680:3359 1:N:0:10
ACTCCTACGGGAGGCAGCAGTGGGGAATATTGCACAATGGGGGAAACCCTGATGCAGCAACGCCGCGTGAGTGATGACGGCCTTCGGGTTGTAAAGCTCTGTCTTCAGGGACGATAATGACGGTACCTGTGGAGGAAGCCACGGCTAACTACGTGCCAGCAGCCGCGGTAATACGTAGGTGGCGAGCGTTGTCCGGATTTACTGGGCGTAAAGGGAGCGTAGGTGGATTTTTAAGTGAGATGTGAAATACTCGGGCTTAACCTGAGTGCTGCATTTCAAACTGGAAGTCTAG
+
GGGGGGGGGGGGGGGGGGGGGGGGGGGGGGGGGGGGGGGGGGGGGGGGGGGGGGGGGGGGGGGGGGGGGGGGGGGGGGGGGGGGGGGGGGGGGGGGGGGGGGGGGGGGGGGGGGGGCFGGGFGFFGGGB38B8BCCFGGGFGGGGGCFGGFGGGGGGGGGGGGGGGGGG<EGGGGGGGGGGGGGGGGGGGGGGGGGEGGGGGGGGGGGGGGGGGGGGGGCGGGFFG*<FGGFGGGGGGGGGGGGFGGGGGGGGGGGGFCECFGGGG<7FFGGGGGGGGGGFFGGGGGFGFFG
@M03364:396:000000000-C9LGT:1:1101:10103:3388 1:N:0:10
ACTCCTACGGGAGGCAGCAGTGGGGAATATTGCACAATGGGCGAAAGCCTGATGCAGCAACGCCGCGTGAAGGATGAAGGCCTTCGGGTTGTAAACTTCTGTTCCCGGGGACGAAGGACGTGACGGTACCTCCTGAATAAGCCACGGCTAACTACGTGCCAGCAGCCGCGGTAATACGTAGGTGGCAAGCGTTATCCGGAATGATTGGGCGTAAAGGGTGCGTAGGCGGCCTGTTAAGTCTGAAGTGAAAGGTACCGGCTCAACCGGTACAGGCTTTGGAAACTGGCAGGCTGG
+
GGGGGGGGGGGGGGGGGGGGGGGGGGGGGGGFGGGGGGGGGGGGGGGGGGGGGGGGGGGGGGGGGGGGGGGGGGGGGGGGGGGGGGGGGGGGGGGGGGGGGGGGDGGGGGGGGG=F>DF@F>DD+>FFCFFF8<FAFGGCGGGGFF@FGGCFFGGGGGGGGGGGGGGGGFGGGGGFGGFGGGFEGGGGGGGCGCGGGGGGEGGCFGGGGGGGEGGGGGGDEGGGGGGGGGECFGGGGECGGGFGGGGGGGGGGGFFDGEGEGGGGGGGGCFGGGGGDGGGFFGGGGG)5>EGGG
@M03364:396:000000000-C9LGT:1:1101:21865:3390 1:N:0:10
ACTCCTACGGGAGGCAGCAGTGGGGAATATTGCACAATGGGGGAAACCCTGATGCAGCAACGCCGCGTGAGTGATGACGGCCTTCGGGTTGTAAAGCTCTGTCTTCAGGGACGAAAAGGACTGGGCCTATGTCTGCAGCGAAGGATCACTACGTGCCAGCAGGCGCGGTCATACGTAGGGGGCGCGGGTGGTGCGGATTTACTGGGCGTAAAGGGAGCGTAGGCGGATTTGTGAGTGAGATGTGAAAGACTCGGGCTTAACCTGAGTGCTGCATTTCAAACTGGAAGTCTAG
+
EFGGGGGGGGGGGGGGGGGGGGGGGGGGFGGG,FGGGGGGG7F6CF,EGGGGGEGGGGGGFGGGGGGGGGGGGGGGG<FGEGGGGGGGGGGGGGGGGGGC?F<9FEGGGGG7CF+C+,B,:-B,8B+>,,8,,33,,:B+@:+>3,,,333@83,**@,*@3*>:FBFC=*7@FGC,<:*<CFF*4*1:*2;*::>E5/+0+0<CC@E8C>;<7C>C*:**:;+::1:*++0*+<@0+30<<<<9C:+0*0+;*:*9/<:99CF64+2::<**0?7>:<*9B?*79*0**1:
@M03364:396:000000000-C9LGT:1:1101:16209:3419 1:N:0:10
ACTCCTACGGGAGGCAGCAGTCGAGGATCATTTGCAATGGGGGAAACCCTGACAATGCGACGCTGCGTGGAGGATGAAGGCCTTCGGGTTGTAAACTCCTGTCATAAGGGAACAGGCGAGGGCTGCCAATACGCGCCTTAGTTGAGTGTACTTTAAGAGGAAGCGACGGCTAACTCTGTGCCAGCAGCCGCGGTAATACAGAGGTCGCGAGCGTTGTTCGGATTTACTGGGCGTAAAGGGCGCGTAGGCTGCGATGCGTGTCGGATGTGAAATCTCCGGGCCCAACCCGGAA
+
GGGGGGGGGGGGGGGGGGGGGGGGGGGGG@GGGGGGGGGGGGGGGGGGGGGGG9FGGGGGGGGGGGGGGGGGGGGGGGGGGGGGGGGGGGGGGGGGGGGGGGGFGFGGGGGGGGGFFGGGDGF,+BFF,:@>+8CCFGG<D@=FF<,@FGGGFFGGGGGGGGGGGGGGGGEDFGGGGGGGGGGGGGGGGGGGGGGGGGGGGGGGGGGGGGGGGGGGGGGGGDEGGGGGGGGGGGGGGGGGGGGGGGGGGGGGGGFGGGGGGGGGCGGGGGGGGCCGFGGGFFGGFGGFGFED
@M03364:396:000000000-C9LGT:1:1101:15984:3455 1:N:0:10
ACTCCTACGGGAGGCAGCAGTGAGGAATATTGGTCAATGGGCGAGAGCCTGAACCAGCCAAGTAGCGTGCAGGAAGACGGCCCTATGGGTTGTAAACTGCTTTTGTAAGGGAACAACGTGCAGATCGTGTCCCGTTTTGCGTGTACCTTACGAATAAGGACCGGCTAATTCCGTGCCAGCAGCCGCGGTAATACGGAAGGTCCGGGCGTTATCCGGATTTATTGGGTTTAAAGGGAGCGTAGGCCGAAGGTTAAGCGTGTTGTGAAATGTAGTCGCTCAACGGGTGCACTGC
+
GGGGGGGGGGGGGGGGGGGGGGGGGGGGGGGGGGGGGGGGGGGGGGGGGGGGGGGGGGGGGGFGGGGGGGGGGGGGGGGGGGGGGGGGGGGGGFGGGGGGGGGGGGG9FGGFGGAF4>DFC9C,8AFF,48<,+B88F,ECCCF=<FFGGGFFGGGGGFGGGGGGGGGFFEFGGGGGGGGGGGGGGGGGFGGGGGGGDGGGFGGGGGGGGGGGGGGGGCFF7CFGGCEGGGGGGGGGGGGGGDGFGGGGGGGGFGGG=EGDGGGGGGF7:<DFFECCCCDFFGGGGDFGFFG
@M03364:396:000000000-C9LGT:1:1101:21071:3476 1:N:0:10
ACTCCTACGGGAGGCAGCAGTGGGGAATATTGCACAATGGGGGAAACCCTGATGCAGCGACGCCGCGTGAGTGAAGAAGTATTTCGGTATGTAAAGCTCTATCAGCAGGGAAGAAGCATGACGGTACCTCACTAAGAAGCCCCGGCTAACTACGTGCCAGCAGCCGCGGTAATACGTAGGGGGCAAGCGTTATCCGGATTTACTGGGTGTAAAGGGAGCGTAGACGGCAATGCAAGTCTGAAGTGAAAGGCCGGGGCTCAACCCCGGGACTGCTTTGGAAACTGTGTAGCTGG
+
GGGGGGGGGGGGGGGGGGGGGGGGGGGGGGGGGGGGGGGGGGGGGGGGGGGGGGGGGGGGGGGGGGGGGGGGGGGGGGGGGGGGGGGGGGGGGGGGGGGGGGGGGGGCFFGGGGGG,EFE,=B+8BFGC,A:A,B=CFGDCFCF<CFGGGGGGGGGGGGGGGGGGGGGGCCFGGGGGGGGGGFGGGGGGGGGGGGGGGGGGGGFFGGCEGGGGGGGGGGGGGGDGGCEGGGGGGGGGGGGFFGGGGGGFGGGGGGGDGFGCFGG=DGGGDFGGG?FGGGGFFGGGGGFGFFGG
@M03364:396:000000000-C9LGT:1:1101:20395:3524 1:N:0:10
ACTCCTACGGGAGGCAGCAGTGGGGAATATTGCACAATGGGCGCAAGCCTGATGCAGCGACGCCGCGTGCGGGATGGAGGCCTTCGGGTTGTAAACCGCTTTTGTTCAAGGGCAAGGCACGGTTTCGGTCGTGGTGAGTGGATTGTTCGAATAAGCACCGGCTAACTACGTGCCAGCAGCCGCGGTAATACGTAGGGTGCAAGCGTTATCCGGATTTATTGGGCGTAAAGGGCTCGTAGGCGGTTCGTCGCGTCCGGTGTGAAAGTCCATCGCTTAACGGTGGATCCGCGCCGG
+
GGGGGGGGGGGGGGGGGGGGGGGGGGGGGGGGGGGGGGGGGGGGGGGGGGGGGGGGGGGGGGGGGGGGGGGGGGGGGFFGGGGGGGGGGGGGGGGGGGGGGGGGGGGGGGGGGFG7FCGFC=F7@EFG+855**@@C@,EF>DFGGFGGGACFGGGGGGGGGGGGGGGG:BFCFFGGGGGFGGGGGGGFFGGGCFGGCEGGCCGDGGGGGGGGE>CC7C<7EFDEE5CFFGGGGFGGC8EFGGGGGGGGGGGGG>CD=EEGCFGGGGGGGGGDFGCF=C<:FG3DDGFGFFGGG
@M03364:396:000000000-C9LGT:1:1101:21037:3526 1:N:0:10
ACTCCTACGGGAGGCAGCAGTAGGGAATTTTCGTCAATGGGCGCAAGCCTGAACGAGCAATGCCGCGTGGGTGAAGACGGTCTTCGGATTGTAAAGCCCTGTTGCCGGGGACAAAGGACAGCCCGAGTCTACCGCGGACTGTTTGATGGTACCCGGCCAGAAAGCCACGACTAACTACGTGCCAGCAGCCGCGGTAATACGTAGGTGGCAAGCGTTATCCGGAATGATTGGGCGTAAAGGGTGCGCAGGCGGCTGTGCAAGTCTGGAGTAAAAGGGACCGGCTCAACCGGTTCG
+
GGGGGGGGGGGGGGGGGGGGGGGGGGGGGGGGGFGGGGGGGGGGGGGGGGGGGGGGGGGGFGGGGGGGGGGGGGGGGFGGGDGGGGG:FFGGGGGGGFFGGGGEACFCFGGG@FGD8,:=+-3++>CD,398:CF+3@<>F>C9D,;@CF9;FCFCEE7CGG,CFCF8B1=FFGGGFGEFEF*,?CGEG7=:FGEEGFDFF:2AE<CECFFGECG82/ACEGGECC7<CFG588*:E=CGG6C5::C>:?G=8*?EF<CGG+:<C*0277FG7<:<*//CB>5<FF5717))1)
@M03364:396:000000000-C9LGT:1:1101:12918:3571 1:N:0:10
ACTCCTACGGGAGGCAGCAGTGGGGAATATTGCACAATGGGCGCAAGCCTGATGCAGCGACGCCGCGTGCGGGATGGAGGCCTTCGGGTTGTAAACCGCTTTTGTTCAAGGGCAAGGCACGATTTCGGCCGTGTTGAGTGGATTGTTCGAATAAGCACCGGCTAACTACGTGCCAGCAGCCGCGGTAATACGTAGGTGGCAAGCGTTATCCGGAATGATTGGGCGTAAAGGGTGCGCAGGCGGCTGTGCAAGTCTGAAGTAAAAGGGACCGGCTCAACCGGTTCAGGCTTTGG
+
GGGGGGGGEFGGGGGGEGGGFFGGGGGGGGGCFGGFGGGGGGGGGE@EGGGGGGGGGGGEEGGGGGGGGGGGGGGFC?FEGGGFDBFGGGGFFGGGGGGGGGGGGGD,DFEFE7+F+=DEG-BF<FFE++***,8,3@>CGCFFF3@FGC>F<FDFFFCFGGGEFEGCF7EC@CFGGGCGGGGGGCEGGFGGF,;EGFF>>CFGGGGEGFGGGE8CEFGC?FGGG>CECGG8CGGGEDGGGGGGGDA<+0<EEFGFF?<<3<*<ECCGFGGGGG5C4C69>>CCFGGFGF4*0
@M03364:396:000000000-C9LGT:1:1101:18118:3610 1:N:0:10
ACTCCTACGGGAGGCAGCAGTGGGGAATATTGCACAATGGGGGAAACCCTGATGCAGCAACGCCGCGTGAGTGATGACGGCCTTCGGGTTGTAAAGCTCTGTCTTCAGGGACGATAATGACTGTACCTGAGGAGGCAGCCACGGCTAACTACGTGCCAGCAGCCGCGGTAATACGTAGGTGGCGAGCGTTGTCCGGATTTACTGGGCGTAAAGGGAGCGTAGGCGGATTTTTAAGTGAGATGTGAAATACTCGGGCTTAACCTGAGTGCTGCATTTCAAACTGGAAGTCTAG
+
GGGGGGGGGGGGGGGGGGGGGGGGGGGGGGGGGGGGGGGGGGGGGGGGGGGGGGGGGGGGGGGGGGGGGGGGGGGGGGGGGGGGGGGGGGGGGGGGGGGGGGGGGGGGGGGGGEGDBDF<F-C:5CFF5,8+:83+8FGGGGGGGGCFGGGGFFGGGGGGGGGGGGGGC*6@FGGFGGGGGGGGGGGGGGGGGGGGGGGGGGGGGGGGGGGGGGGGGGGEGGGGGGCGGGGFGGGGGGGGGGGGGGGGGDFGGGGGGGGGGGGGGGGGGGGGGGGGFGGGFFGGGGGFGFFG
@M03364:396:000000000-C9LGT:1:1101:9226:3611 1:N:0:10
ACTCCTACGGGAGGCAGCAGTGGGGAATATTGCACAATGGGCGCAAGCCTGATGCAGCGACGCCGCGTGCGGGATGGAGGCCTTCGGGTTGTAAACCGCTTTTGTTCAAGGGCAAGGCACGGTTTCGGGAGTGCTGAGTGGATTGTTCGAATAAGCACCGGCTAACTACGTGCCAGCAGCCGCGGTAATACGTAGGGTGCAAGCGTTATCCGGATTTATTGGGCGTAAAGGGCTCGTAGGCGGTTCGTCGCGTCCGGTGGGAAAGTCCATCGCTTAACGGTGGATCCGCGCCGG
+
GGGGGGGGGGGGGGGGGGGGGGGGGGGGGGGGFGGGGGGGGCGGGGGGGGGGGGGGGGGGDGEGGGGGGGGGGGFFGEGGGGGGGGGGGGGGGGGDGGGGGGGGGGA,B?DFEGGCDFGFD>>8+@:F+3538,,3788@@3D,@7D>FF,F*?F:38DFGE::CAAFB:=CFGCFGFFCFFGG:B7CF?FA<<EGGGGGCFGGGE8AF7CEG>:*CEFGGGFGGGCC;FEGCG@EG*2?@E5*:EE=CEECE:EED8E*:;6:CC9:7:@C7579**2/8@EC467477.))7
@M03364:396:000000000-C9LGT:1:1101:22902:3620 1:N:0:10
ACTCCTACGGGAGGCAGCAGTGGGGAATATTGCACAATGGGCGAAAGCCTGATGCAGCAACGCCGCGTGAGCGATGAAGGCCTTCGGGTCGTAAAGCTCTGTCCTCACGGAAGATAATGACAGTTCTTCTGAAGAAAGCACCGGCTAACTACGTGCCAGCAGCCGCGGTCATACGTAGGGGGCTAGCGTTATCCGGATTTACTGGGCGTAAAGGGTGCGTAGGTGGTTTCTTAAGTCAGGAGTGAAAGGCTACGGCTCAACCGTAGTAAGCTCTTGAAACTGGGAAACTTGAGT
+
GGGGGGGGGGGGGGGGGGFGGGGGGGGGGGGGGFGGGGGGGGGGGEGGGGGGGGGGGGGGGGGGGGGGGGGGGGGGGGGGGGGGGGGGFGGGGGGGGGGGGGGGGCG,BCFEGFGG,CF@D-CB9FFD<,9,8,,,8BD,BCC@BFFF@FGGGGGGFGGGFGCFBFGGE*CFFGGGGGGGGGGG74CGFGEGGFGFGEGGGGFGFGGGEGGGGGGGGGGGCEEGGG*;EGGD9CECGCFGFGGGGGGGFGGGGGGGDGCFGGDGECEGGGGFF?EGGCGGFFGGGFGF>4=:60
@M03364:396:000000000-C9LGT:1:1101:10505:3632 1:N:0:10
ACTCCTACGGGAGGCAGCAGTGGGGAATATTGGGCAATGGGCGAAAGCCTGACCCAGCAACGCCGCGTGAAGGAAGAAGGCCTTCGGGTTGTAAACTTCTTTTACCAGGGACGAAGGACGTGACTGTACCTGGCGAAAAAGCAACGGCTAACTACGTGCCAGCAGCCGCGGTAATACGTAGGTTGCAAGCGTTGTCCGGAATGATTGGGCGTAAAGGGCGCGTAGGCGGCCATGTAAGTCTGGAGTGAAAGTCCTGCTTTTAAGGTGGGAATTGCTTTGGATACTGTATGGCTC
+
GGGGGGGGGGGGGGGGGGGGGGGGGGGGGGGGGGGGGGGGGGGGGGGGGGGGGGGGGGGGGGGGGGGGGGGGGGGGGGGGGGGGGGGGGGGGGGGGGGGGGGGGGGGDGGGGGGGGCCFGE7FF,:FF,3C,B,83@FGGGGGGGGGGGGGGGGGGGGGGGGGGGGGGG*=FGGGGGGFGGGFGGGGGGGGGGGGGGGGGGGGCFEGGGGG5CGGGGGGGGGGDGGGGGGGGGEGGGGGGGGGGGCFGCGGGDGGGGGD+ACFGGFFGGGFGGGGGGGGGFFFGFG7@FFFF56
@M03364:396:000000000-C9LGT:1:1101:17955:3636 1:N:0:10
ACTCCTACGGGAGGCAGCAGTGGGGAATATTGGGCAATGGGCGAAAGCCTGACCCAGCAACGCCGCGTGAAGGAAGAAGGCCTTCGGGTTGTAAACTTCTTTTACCAGGGACGAAGGACGTGACGGTACCTGGAGAAAAAGCAACGGCTAACTACGTGCCAGCAGCCGCGGTAATACGTAGGTTGCAAGCGTTGTCCGGATTTACTGGGTGTAAAGGGCGTGTAGGCGGAGATGCAAGTTGGAAGTGAAATGCAGGGGCTCAACCCCTGAACTGCTTTCAAAACTGCATCCCTT
+
GGGGGGGGGGGGGGGGGGGGGGGGGGGGGGGGGGGGGGGGGGGGGGGGGGGGGGGGGGGGGGGGGGGGGGGGGGGGGGGGGGGGGGGGGGGGGGGGGGGGGGGGGGGGGGGGGF@F@FGGGBFG+@FG3CE3,8D<@FFGGGGGGCGGGGGGGGGGGGGGGGGGGGGGGCEGGGGGGGGGGGGGGGGGGGGGGEGFFGGGCFGGGGGGGACCGCFGGGGG:?CFGGGGGGGGGGFGGGGGGGGGGGGGGGGGGGGGGGGEGGGGFGGGGGGGGGGGGGGFFFGGGGGFFFFGG7
@M03364:396:000000000-C9LGT:1:1101:15059:3654 1:N:0:10
ACTCCTACGGGAGGCAGCAGTGGGGAATCTTGCACAATGGGCGAAAGCCTGATGCAGCGACGCCGCGTGCGGGACGAAGGCCTTCGGGTTGTAAACCGCTTTCAGCAGGGACGAGGCCGCACGGTGACGGTCCCTGCAGAAGAAGCCCCGGCTAACTACGTGCCAGCAGCCGCGGTAATACGTAGGGGGCGAGCGTTATCCGGATTCATTGGGCGTAAAGCGCGCGTAGGCGGCCTGCTAGGTCGGGACTCAAATCCGGGGGCTCAACCCCCGCCCGGTCCCGATACCGACAGG
+
GGGGGGGGGGGGGGGGGGGGGGGGGGGGGGGGGGGGGGGGGGGGGGGGGGGGGGGGGGGGGGGGGGGGGGGGGGGGGGGGGGGGGGGGGGGGGGGGGGGGGGGGGGGGGGGGGGGGGGGG@*@**8>F+5>85DFCFGGGGGGGGGGGGGGGDGGGGGGGGGGGGGGGGFGGGGGGGGGGGGGGGGGGGGGGGGGGGGGGGGGEGGGGGGGFGGGGGGGGGGGGGGEGGGGGGDGGGGGGGGGGGCGGGGGGGGGGGGGGGGGDGGGGFGGGGDGGGGGDFFGGGGDF<579DC
@M03364:396:000000000-C9LGT:1:1101:19712:3678 1:N:0:10
ACTCCTACGGGAGGCAGCAGTAGGGAATTTTCGTCAATGGGCGCAAGCCTGAACGAGCAATGCCGCGTGAGTGAGGAAGGTCTTCGGACTGTAAAGCTCTGTTGCCGGGGAAAAAGGGGAGTTGCAGGATATGGCATTTCATGGATGGTACCCGGCCAGAAAGCCACGGCTAACTACGTGCCAGCAGCCGCGGTAATACGTAGGTGGCGAGCGTTATCCGGAATGATTGGGCGTAAAGGGTGCGCAGGCGGCTGTGCAAGTCTGAAGTAAAAGGGACCGGCTCAACCGGTTC
+
GGGGGGGGGGGGGGGGGGGGGGGGGGGGGGGGGGGGGGGGGGGGGGGGGGGGGGGGGGGGGGGGGGGGGGGGGGGGGGGGGGGGGGGGGGGGGGGGGGGGGGG9AEFCFGG>FG8FBCC3+38,?FFF+,9<3<FFCFDDEEGFFFGGGGEGGGGDGEGGGGGGGGGGGCCGGGGFCFGGFGGGGGGGGGGGGFGGGGGGGGGGGGGGGGGGGGGGGGGGGGGGGG7@FGGGG5EGFGGGGGGGGGGGGGGGGGGGGGGGGG7FF7FG*>CFGDDFGGGDE>E=FCGFD757
@M03364:396:000000000-C9LGT:1:1101:15263:3687 1:N:0:10
ACTCCTACGGGAGGCAGCAGTAGGGAATTTTCGGCAATGGGGGAAACCCTGACCGAGCAACGCCGCGTGAACGAAGAAGGCCTTCGGGTCGTAAAGTTCTGTTGTACGGGAAGAACGTCGGATGGAGGAGATGCCATGCGAGTGACGGTACCGAACATAGAAAGCCACGGCTAACTACGTGCCAGCAGCCGCGGTAATACGTAGGGGGCGAGCGTTGTCCGGAATGATTGGGCGTAAAGGGCGCGTAGGCGGCCCGTTAAGTCTGGAGTGAAAGTCCTGCTTTCAAGGTGGGA
+
GGGGGGGGGGGGGGGGGGGGGGGGGGGGGGGGGGGGGGGGGGGGGGGGGGGGGGGGGGGGGGGGGGGGGGGGGGGGGGGGGGGGGGGGGGGGGGGGGGGGGGGGGGGGGGGGGGFG@FFCG@BFEFGG:+@>FFFAFGGGGGGFGGGGGGGGFEGGGGGGGGGGGGGGGCEFFGGGGGGGGGGGGGGGGFGGGGGGGGGGGGGGEGGGGGDGDGCEDGGGGGGGGGCGGFGGGGGGGFCFGGGGGEGGGGGGGGGG<FGGGFGGGG7DFGGG7F9CC>FGFFGGFFGFGFF<*
@M03364:396:000000000-C9LGT:1:1101:7214:3697 1:N:0:10
ACTCCTACGGGAGGCAGCAGTGGGGAATATTGCACAATGGGCGAAAGCCTGATGCAGCGACGCCGCGTGAGTGAAGAAGTATTTCGGTATGTAAAGCTCTATCAGCAGGAAAGATAATGACGGTACCTGACTAAGAAGCACCGGCTAAATACGTGCCAGCAGCCGCGGTAATACGTATGGTGCAAGCGTTATCCGGATTTACTGGGTGTAAAGGGAGCGCAGACGGCATGGCAAGCCAGATGTGAAAGGTGGGGGCTCAACCCCCAAGCTGCATTTGGAACTGTCAAGCTAG
+
GGGGGGGGGGGGGGGGGGGGGGGGGGGGGGGFGGGGGGGGGGGGGGGGGGGGGGGGGGGGGDGGGGGGGGGGGGGGGGGGGGGGGGGGGGGGGGGGGGGFGGGGGFGGGGGGGGGGGGGGG->F+=FF:DFEFG8FFFGCGFGGGGECGGGGGG?FGGGGGGGGDGGGG*>FGGGGGGGGGGGGGGGGGGEEGEFGGGGGGGGGGGGGGGGGGGGGGGGGGDGGGGGGGGGGGGGGGGGGGGF+<??F5<6CEEGGGGGGGGGGGGDFGGGGGGF7DCFFFFGGGGGFGFFG
@M03364:396:000000000-C9LGT:1:1101:23218:3698 1:N:0:10
ACTCCTACGGGAGGCAGCAGTAGGGAATTTTCGTCAATGGGCGCAAGCCTGAACGAGCAATGCCGCGTGGGTGAAGACGGTCTTCGGATTGTAAAGCCCTGTTGCCGGGGACAAAGGGCAAGCGAAATTAACTGCAGACTGATTGCTGGTACACGGCCAGAAAGCCGCGGCTAACTACGTGCCAGCAGACGCGGTAATACGTAGGTGGCAAGCGTTATCCGGAATGATTGGGCGGACAGGGTGCGCAGGCGGCTGTGCAAGTCTGAAGTGAAAGGGACCGGCTCAAGCGGTAGG
+
GGGGGGGGGGGGGGGGGGGGG9FGGGGG@FGE@CFGGGGGGGGDGGGGGGGG<6:CFGGGAGGGGGGGGDGFGGFGG<FG?FFGGGG=C:FFGGGGGBFGGGC?,C:>FGGC=F=D,+BA@9>+>:>=,:38,B9:8,,,,,,:,,,78@FE,8F:F**38:>FBF*>B=5C*,,?F:FFGC<2C1+=+4<8*7/*:<A<CGCGGGEFD>F*/C>E8*:9CE/**<+0<C888C5/*:CDE8**/::CEE*:CCGCFFFGDCC7C*09:*+::9=DD5CD@)*1CC*99<))**
@M03364:396:000000000-C9LGT:1:1101:15803:3725 1:N:0:10
ACTCCTACGGGAGGCAGCAGTGGGGAATCTTGCGCAATGGGGGCAACCCTGACGCAGCGACGCCGCGTGCGGGACGAAGGCCTTCGGGTCGTAAACCGCTTTCAGCAGGGACGAGGCCGCGCGGTGACATTCCCTGCAGAAGAAGCCCCGGCTAAATACGTGCCAGCAGCCGCGGTAATACGTATGGGGCGAGCGTTATCCGGATTCATTGGGCGTAAAGCGCGCGTAGGCGGCCCGTTAGGTCGGAGGTAAAAGCCCGGGGCTCAACCCCGGCGAGCCTCCGATACCGGCGGG
+
GGGGGGGGGGGGGGGGGGGGGGGGGGGGEGGGGGGGGGGGGGGGGGGGGGGGGGGGGGGGGGGGGGGGGGGGGGGGGGGGGGGGGGGGGGGGGGGGGGGGGGGGGGGGGGGGGGFGGGGGF*=<1=FG?,22CFGCFGG:FFFGFF8FGGGGGDGGGGGGCGGGGGGGGGGGGGGEGGGGGGGFGGGGEGEGGDGGGGGGGEG?EGGGGFGGGGGGGGGGGGGGGGCGGGGGGGGGG?ECEGGGGGEGGGFGGGGG<5CEGGGGGFFGGGGGGGGGC5=FFFGDDDGFGEFGDC
@M03364:396:000000000-C9LGT:1:1101:23707:3730 1:N:0:10
ACTCCTACGGGAGGCAGCAGTGGGGAATCTTGCACAATGGGCGGAAGCCTGATGCAGCGACGCCGCGTGCGGGACGAAGGCCTTCGGGTCGTAAACCGCTTTCAGCAGGGACGAGGCCGCGTGATGACCATTTCTGCAGAAGAAGCCCCGGCTAACTACGTGCCAGCAGCCGCGGTAATACGTAGGGGGCGAGCGTTATCCGGATTCATTGGGCGTAAAGCGCGCGTAGGCGGCCCGCTTGGTCGGGAGTAAAATCCGGGGGCTCAACCCCCGCACGCTCCCGATACCGCCGTG
+
GGGGGCGGGGGGGGGGGGGGGGGGGGGGGGGGGGGGGGGGGGGGGGGGGGGFGGGGGGGGGGGGGGGGGDGGGGGGGGGGFGGGGGDFGGGGGGGGFGGEGGG9FCC,@FG7CG@7*@FF*55*8@CF,,7,,,8FFCC9,,8?,,2<CFE@<7BEFFGCFGGFCBFGG,*28EGGGGGGGG99EEDEGDEGGEEEGGFGGGGEG>FGCG+:AFG5EEC<CGEEEG::8CGDGCEGGGGGGGGGGDGEE8FEFGGGGGDGG*9=CC?<FDG<57*755*1<F=<D97?C))/)1
@M03364:396:000000000-C9LGT:1:1101:21598:3734 1:N:0:10
ACTCCTACGGGAGGCAGCAGTGGGGAATATTGCACAATGGGCGCAAGCCTGATGCAGCGACGCCGCGTGCGGGATGGAGGCCTTCGGGTTGTAAACCGCTTTTGTTCAAGGGCAAGGCGGGTCTTCGGGCCCGTTGAGTGGATTGTTCGAATAAGCACCGGCTAACTACGTGCCAGCAGCCGCGGTAATACGTAGGGGGCTAGCGTTATCCGGATTTACTGGGCGTAAAGGGTGCGTAGGTGGTCTCTTAAGTCAGGAGTGAAAGGCTACGGCTTAACCGTAGTAAGCTCTTG
+
GGGGGGGGGGGGGGGGGGGGGGGGGGGGGGGGGGGGGGGGGGGGGGGGGGGGGGGGGGGGGGGGGGGGGGGGGGGGGGGGGGGGGGGGGGGGGGGGGGGGGGGGGGGFGGGGGG@FFGFEG@FF=FFF55>>*=:CFFFGG8CFGFGGEGFF<FFGGGGGGGGGGGGGG:EFGGGGGGGGGGGGGDGGGFGGGFGGGGGGGGGGGGGGGGGGGCGGGGGGGGGGGEEGGGGGGGGGGGGGGGGGGGGGGGFGGGGGG6CFG7CFGGGGGGGGGGGGGGGGFFGGGGGFFFFGG
@M03364:396:000000000-C9LGT:1:1101:16434:3735 1:N:0:10
ACTCCTACGGGAGGCAGCAGTGGGGAATATTGGGCAATGGGCGAAAGCCTGACCCAGCAACGCCGCGTGAGGGAAGAAGGGTTTCGGCTCGTAAACCTCTGTCCTATGGGACGAAGGAAGTGACGGTACCATAGGAGGAAGCCCCGGCTAACTACGTGCCAGCAGCCGCGGTAATACGTAGGGGGCGAGCGTTGTCCGGAATGATTGGGCGTAAAGGGCGCGTAGGCGGCCTGCTAAGTCTGGAGTGAAAGTCCTGCTTTCAAGGTGGGAATTGCTTTGGATACTGGGAGGCTG
+
GGGGGGGGGGGGGGGGGGGGGGGGGGGGGGGGGGGGGGGGGGGGGGGGGGGGGGGGGGGGGGGGGGGGGGGGGGGGGGGGGGGGGGGGGGGGGGGGGGGGGGGGGGGGGGGGGEGGGFGGGFFF+@FG3:ED>FG,@FEFGGGGGGGGGGCGFGGGGGGGGGGGGGGGG<EFEEGGGGFGGGGGGGGGGGGGGGGGGGGGGGGGGGGGGGGEGGGGGGGGGGGGGGGGGGGGGGGGGGGGGGGGGGGGGGGGGGGGGGGGGFDGGFGGGCGFGGGFGGGGFFGGGGGFCDFDCG
@M03364:396:000000000-C9LGT:1:1101:22909:3752 1:N:0:10
ACTCCTACGGGAGGCAGCAGTGGGGAATCTTGCGCAATGGGGGCAACCCTGACGCAGCGACGCCGCGTGCGGGACGAAGGCCTTCGGGTCGTAAACCGCTTTCAGCAGGGACGAGGCCGCTCCGGTGACCGTACCTGCAGAAGAAGCCCCGGCTAAATACGTGCCAGCAGCCGCGGTAATACGTATGGGGCGAGCGTTATTCGGATTCATTGGGCGTGAAGCGCGCGTAGGCGGCCCGTTAGGTCGGAGGTAAAAGCCCGGGGCTCAACCCCGGCGAGCCTCCGATACCGGCGG
+
GGGGGGGGGGGGGGGGGGGGGGGGGGGGGGGGGGGGGGGGGGGGGGGGGGGGGGGGGGGCEGGGGGGGGGGGGGGGGGGGGGGGGGGGGGGGGGGGGGGGGGGGGGGGGGGGGGGGGGGGGCF*4=FG<8488=FGFGGGGGGEFFGGGDEGGGGGGGGGGGGGGGGGG0CGGGGGGGGGGGGFFGGGGGGGGGGGGGGGCGGGGGGGGGGGEGGGGCGGGGGGGGGGGGGGGGGGGGCFGGGGGGGGGGEGGGGGGGGGGGGGDGFCGGGGGGGGDGGGFFEDGGGFGFFGCC
@M03364:396:000000000-C9LGT:1:1101:17810:3755 1:N:0:10
ACTCCTACGGGAGGCAGCAGTGGGGAATATTGCACAATGGGCGAAAGCCTGATGCAGCAACGCCGCGTGAGTGATGAAGGCCTTCGGGTCGTAAAACTCTGTCCTCAAGGAAGATAATGACGGTGCTTGTGGCGGAAGCCCCGGCTAACTACGTGCCAGCAGCCGCGGTCATACGTAGGTGGCGAGCGTTATCCGGATTCATTGGGTTTAAAGGGTGCGTAGGTGGCCGATTAAGTCAGCGGTGAAAGTCAATGGCTCAACCATTGAATTGCCGTTGAAACTGGTTGGCTTG
+
GGGGGGGGGGGGGGGGGGGGGGGGGGGGGGGGGGGGGGGGGGGGGGGGGGGGGGGGGGGGGGGGGGGGGGGGGGGGGGGGGGGGGGGGGGGGGGGGGGGGGFGGGGGGGGGGGGGGGGGFG:CB+@FGF,A++8C8@FF@FGGFGD<FGGFGEGGGGGGGGGGGGGGGG*BFGGGCGGGGGGGGGGGGGGGGGGGGGGDGGGGGGGGGDGGGGGGGGGGGGGGGGGFCGGGGGGGGGGGGGGGGGCGGGGGGGGGGGGGGGFGFGGGGGFGDFGGGGGGGFFGGGGGFGFFG
@M03364:396:000000000-C9LGT:1:1101:25838:3774 1:N:0:10
ACTCCTACGGGAGGCAGCAGTGGGGAATATTGCACAATGGGGGAAACCCTGATGCAGCAACGCCGCGTGAGTGATGACGGCCTTCGGGTTGTAAAGCTCTGTCTTCAAGGACGATAGCGCTGGTACCTATGGCATTAGACCATGATGACTACATACCAGCAGCCGCGGTAATACGTAGGTGGCGAACGTTGTCAGGATTTACTGGGCGTAAAGGGAGCGTAGGCGGATTTTTAAGTGAGATGTGAAATACTCGGGCTTAACCTGAGTGCTGCATTTCAAAATGGCAGTCTAG
+
F@E<FAFGGC+BC+BCFD@FDGGG+CFGGGF@,CFEF<@EGG+@FFF,8@C9C@E@<@FC<FD:C++>+BFF,CF9E,=:+>=FF++4AF+B@FCDE<F,AFEGFFGDCDG@@777+,8++8@B,C<F8,3,:3<,9,33,,,:,:3,,=,,,@,:3F,<F@7,@<C*4*677<FGGG77,*<*<*1=1+*4?:CFGC@FG9<CGF7FE7CGG7;F**:1AC5CEG*:;0:7:C9E7C6C?F9<FFCFF79<EC*2>CEGF?FF67+:C*0*9+<C7CFF**3**2>@7*/0
@M03364:396:000000000-C9LGT:1:1101:15088:3778 1:N:0:10
ACTCCTACGGGAGGCAGCAGTGGGGAATATTGGGCAATGGGGGAAACCCTGACCCAGCAACGCCGCGTGAAGGAAGAAGGCCTTCGGGTTGTAAACTTCTTTTACCAGGGACGAAGTACGTGACGGTACACGGCCAGAAAGCCACGGCTAACTACGTGCCAGCAGCCGCGGTAATACGTAGGTGGCAAGCGTTATCCGGAATGATTGGGCGTAAAGGGTGCGCAGGCGGCTGTGCAAGTCTGAAGTAAAAGGGACCGGCTCAACCGGTTCAGGCTTTGGAAATTGCAAGGCTTG
+
GGGGGGGGGGEGGGGGGGGGGGGGGGGGCGGGCGGGGGGGGGGGGGGGGGGGGGGGGGFGGGEGGGGGGGGGGGGGGGGDGGEFFGGGGGGGFGDGGGGGGGGDFGG?BCFGEFFG+DFGC-3<88BF+8C88@C+@FE@@<FGGCEEED@C9FFEGGGFEGGGFGCEG*::=FGGFFFCFFFEGFGFCEFGC=FGGGGG>FC:A@EFG5C1CC5CEGGEEGEGGDCGGGGGGGC7<EGF<C?AFGG7EDCC:A5/>EG5*+9:CCCDGDGCF60>*:?94B+:*:7*:5>9<D
@M03364:396:000000000-C9LGT:1:1101:25044:3783 1:N:0:10
ACTCCTACGGGAGGCAGCAGTGGGGAATCTTGCACAATGGGCGAAAGCCTGATGCAGCGACGCCGCGTGCGGGACGAAGGCCTTCGGGTTGTAAACCGCTTTTAGCAGGGACGAGGCAGCATGGGGACGCTCCCTGCAGAAGAAGCCCCGGCTAACTACGTGCCAGCAGCCGCGGTAATACGTAGGGGGCGAGCGTTATCCGGAGTCATTGGGCGTAAAGCGCGCGTAGGCGGCCTGCTAGGTCGGGACTCAAATCCGGGGGCTCAACCCCCGCCCGGTCCCGATACCGAGAGG
+
FGGGGGGGGGGGGGGGGGGGGGGGGGGGGGGGGGGGGGGGGGG:FF@FGGGGGCFGGG7CFGGGGGGGGDFCEGGGGGGGGGGGGGGGGGGGGGG9FEGGGG,5BFDGGGGGGFCCC:>+:-88*38@**1+51>?@F,88F,4<E,*<**=*8<CFGCEFC:FG7F:CGCC@5CC88CFF>:+//A?88/1?8>2;E*<<8E8/;<<C:A<C*8*:*/<38?8C>/:CCCEEC*8;@:+AF0<E*?*:**3<:997*/CG59**202*1/)1C=D)5//5>7DG559D3)/)9
@M03364:396:000000000-C9LGT:1:1101:12701:3784 1:N:0:10
ACTCCTAGGGAGGCAGCAGTGGGGAATATTGCACAATGGGCGCAAGCCTGATGCAGCGACGCCGCGTGCGGGATGGAGGCCTTCGGGTTGTAAACCGCTTTTGTTCAAGGGCAAGGCACGGTTTCGGCCGTTTTGAGTGGATTGTTCGAATAAGCACCGGCTAACTACGTGCCAGCAGCCGCGGTAATACGTAGGGTGCAAGCGTTATCCGGATTTATTGGGCGTAAAGGGCTCGTAGGCGGTTCGTCGCGTCCGGTGTGAAAGTCCATCGCTTAACGGTGGATCCGCGCCGGG
+
GGGGGGGGGGGGGGGGGGGFFGGGGGGGGGGGGGGGGGGGGGGGGGGGGGGGGGGGFGGGGGGGGGGGGGGGGGGGGGGGGGGGGGGGGGGGGGGGGGGGGGGFGFGFGGGGGGFGGGGGG<C=,@FG+88+3*@BDFGGGGGGGFFFFGGGGGGGGGGGGGGGGFCFE<FGGGGGGGGGGGGG@EFGGGGFGGCGGGGGGGGGGGGGGGGEE;C9FGGFGGGGGGCCGGGGGGGGGGGGGGDGEGEGGGGGGGGGDECEGGGFGGGGGGGGGGGCFGCD>D=4DGCFGEFGGG
@M03364:396:000000000-C9LGT:1:1101:25486:3792 1:N:0:10
ACTCCTACGGGAGGCAGCAGTGGGGAATATTGCACAATGGGCGAAAGCCTGATGCAGCAACGCCGCGTGAGCGAAGAAGGTCTTCGGATCGTAAAGCTCTGTCCTTGGGGAAGATAATGACTGTACCCTTGTAGGAAGCCCCGGCTAACTACGTGCCAGCAGCCGCGGTCATACAGAGGTCGCAAGCGTTGTTCGGATTTACTGGGCGTAAAGGGCGCGTAGGCGGTCTTGCGTGTCAGATGTGAAATCTCCGGGCTCAACCCGGAAAGTGCGTCTGAAACTACAGGACTCG
+
GGGGGGGGGGGGGGGGGGGGGGGGGGGGGGGGGGGGGGGGGGGGGGGGGGGGGGGFGGGGGGGGGGGGGGGGGGGGGGGGGGGGGGGGGGGGGGGGGGGGGGGCFGGCGGGGGGFF,?F,:-CF,CFGB,A,<585>FDGGDGFGGCFFG9D3>FGGGGGGGGGGGGGE*4@FEGGGGGGGGGGGGGGFFGGGGGGGGGGGGGGGGGGEGGGGCGGGGEEGGGGGGCGGGGGGGGGGGGFGGGGGFGGGGGGGGGGGGGGGGGGGGGGGFFGG5C<CGGCFFGGGGFFFFFG
@M03364:396:000000000-C9LGT:1:1101:16307:3800 1:N:0:10
ACTCCTACGGGAGGCAGCAGTGGGGAATATTGCACAATGGGGGAAACCCTGATGCAGCAACGCCGCGTGAGTGATGACGGCCTTCGGGTTGTAAAGCTCTGTCTTCAGGGACGATAATGACTGAACCTGAGGAGGAAGCCACGGCTAACTACGTGCCAGCAGCCGCGGTCATACGTAGGTGGCGAGCGTTGTCCGGATTTACTGGGCGTAAAGGGAGCGTAGGCGGATTTTTAAGTGAGATGTGAAATACTCGGGCTTAACCTGAGTGCTGCATTTCAAACTGGAAGTCTAG
+
GGGGGGGGGGGGGGGGGGGGGGGGGGGGGGGGGGGGGGGGGGGGGGGGGGGGGGGGGGGGGGGGGGGGGGGGGGGGGGGGGGGGGGGGGGGGGGGGGGGGGGGGGGGGGGGGGEGCFFG,5-C,,BFF3,A+:>F+@FCF8FFFGCCGGGGGCGGGGFFGGGGGGGGGG<*FFGGGGGGFGGGGGGGGGGGGGGGGGGGGGGGGGGGGGGGGGGGGGGGGGGGGGGCECGCCFGGGGGGGGGGGGGGGGGGGGGGGGFGGGGGGGGGGGGGGGFGGGGGGFFGGGGGFFF?:
@M03364:396:000000000-C9LGT:1:1101:14176:3808 1:N:0:10
ACTCCTACGGGAGGCAGCAGTGGGGAATATTGCACAATGGGGGAAACCCTGATGCAGCAACGCCGCGTGAGTGATGACGGCCTTCGGGTTGTAAAGCTCTGTCTTCAGGGACGATAGTGGCGGTGCCTGCCTAAGAAGCACCGGCTAAATACGTGCCAGCAGCCGCGGTGATACGTATGGTGCAAGCGTTATCCGGATTTACTGGGTGTAAAGGGAGCGTAGGCGGCAAGGCAAGTCAGATGTGAAAGCCCGGGGCCCAACCCCGGAACTGCATTTGAAACTGTCTAGCTAG
+
GGGGGGGGGGGGEGGGGGGGGGGGGGGGGGGGGGGGGGGGGEGGGGGGGFGGGGGGGGGGGGGGGGGGGDCFGGGGG<FGFCGGGGFGGGGGGGGGGGGGGGGGGFCFGGGGGGC7+CD,=6@F+8BF,,3:,,8,,@CFEGEFCC+>FFFGEFGFG?CFFCGG>@7FE**@FEGGGGFGGGFCFEEGCF7;<<:FE:CFGFGGGGFGEG+:@FE5EEGEGGDDGG>E/8CDC@@FCFGFEEF7+ACGGGGG5EE*1:C5CE*17<:35CFG*AFDC*2:=FCFC7>6DF=G
@M03364:396:000000000-C9LGT:1:1101:9698:3810 1:N:0:10
ACTCCTACGGGAGGCAGCAGTGGGGAATATTGCACAATGGGCGCAAGCCTGATGCAGCGACGCCGCGTGCGGGATGGAGGCCTTCGGGTTGTAAACCGCTTTTGTTCAAGGGCAAGACGGATCTTCGGGACCGTTGAGTGGATTGTTCGAATAAGCACCGGCTAACTACCTGCCAGCAGCCGCGGTAATACGTAGGGTGCAAGCGTTATCCGGATTTATTGGGCGTAAAGGGCTCGTAGGCGGTTCGTCGCGTCCGGTGTGAAAGTCCATCGCTTAACGGTGGATCCGCGCCGG
+
GGGGGGGGGGGGGGGGGGGGGGGGGGGGGGGFFGGGGGGGDFGGGGGGGGGGGGGGGGGGGGGGGGGGGGGGGGGGGGGGEGGGGGGGGGGGGGGGGGGG:CFGGDGA<FDEFGGG8>B++-8:3@@F33@>58@+5@<EF,FF:FEFGG8F8DFGCG7:C:*6FCCF8,?CBFFFFGGGGDGEFECEG9CCA,;CGFGGGGGFGEECF9@EGCE8C7C9FG5EGECC>CFC*A>EC*;;FGD7?EGC?ECEGED732:CE@>CFGCC*0<53C71:CGG7FED4F<@FE./9D
@M03364:396:000000000-C9LGT:1:1101:14457:3818 1:N:0:10
ACTCCTACGGGAGGCAGCAGTAGGGAATTTTCGTCAATGGGCGCAAGCCTGAACGAGCAATGCCGCGTGAGTGAGGAAGGTCTTCGGACTGTAAAGCTCTGTTGCCGGGGAAAAAGGGGAGATGCAGGACATGGCATTTCATGGATGGTACCCGGCCAGAAAGCCACGGCTAACTACGTGCCAGCAGCCGCGGTAATACGTAGGTGGCGAGCGTTATCCGGAATGATTGGGCGTAAAGGGTGCGCAGGCGGTCTGTTAAGTCTGAAGGCAAAGGGATGAGCTCAACTCATTTAT
+
GGGGGGGGGGGGGGGGGGGGGGGGGGGGCGGCFGGGGGGGGGGGGGGGGGGGGGGGGGGGGGGGGGGGG@FFGGGGGGGGGGGGGGGEGGGGGGGGGFFGGGGA<,CFGGG@FGGG?B@3+-::EFFF8+8C,,BDFGCFAEGF7>@<FFFCGEEEFGGGGGFFGCDGB7>FFFFCFGFGGGGDGEFGGFEGGGGDCCEGGFGGGG@FE>:5EGGCFGGGGGCFDFGGGG@55CEGGGGGFE5:CEGECEEEEEGGGF<F?CDGGFGCDFGGCFGF<D<CB4<CCF:?DF4?*2
@M03364:396:000000000-C9LGT:1:1101:18174:3823 1:N:0:10
ACTCCTACGGGAGGCAGCAGTGGGGAATATTGCACAATGGGCGGAAGCCTGATGCAGCGACGCCGCGTGCGGGACGAAGGCCTTCGGGTCGTAAACCGCTTTCAGCAGGGACGAGGCCGCGTGGTGACGGTCCCTGCAGAAGAAGCCCCGGCTAACTACGTGCCAGCAGCCGCGGTAATACGTAGGGGGCGAGCGTTATCCGGATTCATTGGGCGTAAAGCGCGCGTAGGCGGCCCGCTTGGTCGGGAGTAAAATCCGGGGGCTCAACCCCCGCACGCTCCCGATACCGGCGGG
+
GGGGGGGGDGGGGGGGGGGGGGGGGGGGGGGGGGGGGGGGGGGGGGGGGGGGGGGGGGGGGGGGGGGGGGGGGGGGGGGGGFGGGGGGGGGGGGGFGGGGGGGGGGGCFEGGGFCGCCFCE*>4=@FF+*61<<C8<FF9FGCEE::CFCFGGDFGGGGGGGGGGGGGGFFGGGGGGGGGGGF6EGGGGGGEGGGGGGGGGEGCGEGGGGFGGGDGGGGGGGEG?CCECGFGGDEECGCEGGGFCGG5CC+<CFGGGGGEGEGEFGGDF:EGGGGDGG5C>FGGDGDFGFFGGG
@M03364:396:000000000-C9LGT:1:1101:6453:3845 1:N:0:10
ACTCCTACGGGAGGCAGCAGTGGGGAATATTGCACAATGGGCGAAAGCCTGATGCAGCAACGCCGCGTGAGCGATGAAGGCCTTCGGGTCGTAAAGCTCTGTCCTCAGGGAAGATACTGACTGTACTTGCGTCGGGAGCCCCGGCTAACTACGTGCCAGCAGCCGCGGTCATACGTAGGGGGCTAGCGTTATCCGGATTTACTGGGCGTAAAGGGTGCGTAGGTGGTTTCTTAAGTCAGGAGTGAAAGGCTACGGCTCAACCGTAGTAAGCTCTTGAAACTGGGAGACTTGAGT
+
FGGGGGGGGGGGGGGGGGGGGGGGGGGGGGGGGGGGGGGGGCGEGG@GGGGGGFGGGGFGGDFGFFGGGGG@CFDGGGG?FEFGGGGCFEFGGGGCFGGGFGG<@FG,4<F8FGFG,?ECF-,8,:CD,,+838+++@<3@@<CF@>DFGBFFGGGGGGGGGGGGGGGG*CCFGFGFFGGCEGGFGG><:8FFGGCC?EFGCFGGGGGEG>*<<>FCEGCCCC<<8*;;0<<FCCFFGGC+8C6+A<F*;C+:5>EDGGGCF<:*7EGCFFGFCC**9?C64<*9*1.:/6:9:
@M03364:396:000000000-C9LGT:1:1101:23619:3852 1:N:0:10
ACTCCTACGGGAGGCAGCAGTGGGGAATATTGCACAATGGGGGAAACCCTGATGCAGCGACGCCGCGTGAACGGAGAAGTATTTCGGTAGGTAAAGTTCTATCAGCAGGGAAGATAAGGACGGCCCCTATCTGCCGAGCGCCGGCTCAATACGTGCCAGCAGCCGCGGTCGTACGTATGGTGCAAGCGTTATCCGGAATGATTGGGCGTAAAGGGTGCGCAGGCGGCTGTCAAGTCAGCGGTAAAAATTCGGGGCTCAACCCCGTAAAGCCGATGAAACTGGCGGGCTTGAGT
+
<,FF,FGGGCFGGGGG7FGGFGGDCGG8FE-FG9EFCF<FGGGGGC,9CF8<F,E<F8F77F:CFGEG+BC,F+8FEGGGDGGGE@FCE+?,B?9BFGGGGGG,8,:,B:F8F8,5,,C,F+@+8CFF>,@,3,,++83+5@FE>C+FG9@788,*8,8<<FF:<F<<C:*4C*1+??FGGF9BF?FEC*;@C,AE5:FGDG7C*;FG?8>*<9;8?*?8EEGC8C*1:*<<++<:<CFE52::+<CFFFCEEE5EC+<*CE<7*9E*0C*9)*:*:CGDB/7>D<9)*8:C*
@M03364:396:000000000-C9LGT:1:1101:22173:3853 1:N:0:10
ACTCCTACGGGAGGCAGCAGCTAAGAATCTTCCACAATGGACGGAAGTCTGATGGAGCGACGCCGCGTGGACGATGAAGGCCGTGAGGTTGTAAAGTCCTTTTCGGGAGGTGGAATAACCCCGGGAGGATATGCCCCGGGGAGGACGTGAATCCCGGAATAAGCCCCGGCTAACTACGTGCCAGCAGCCGCGGTAATACGTAGGGGGCGAGCGTTGTTCGGAATCATTGGGCGTAAAGGGTGCGCAGGTGGCCCGACAAGGCTGGCGTTAAAGTGCGGGGCTCAACTCCGTGAT
+
GGGGGGGGGGGGGGGGGGGGFGGGGGGGGGGFFGGGGGGGGGGGGGGGGGGGGGGGGGGGFGGGGGGGGFG@FEGGGFGGGGEGEDGGFG?FFGGGGEE5EFGFFCF+>FB+F<9DDFFG:3@383F>+,883@<>FE7::@**>FCCFGG,,37<<4*<A@F<F:*<CC5:FGC,F@:<7FCF<6A@C?EEC:88<ACFGCFC>?C8>8888:/CEGGCC8?F9AFC98EDGE5;*0@C8A::8//7FFCE::E5DG5C*89FE*:*/1;:C9CD3):7;55C*5*=<@FD/*
@M03364:396:000000000-C9LGT:1:1101:21166:3855 1:N:0:10
ACTCCTACGGGAGGCAGCAGTGGGGAATCTTGCACAATGGGCGGAAGCCTGATGCAGCGACGCCGCGTGCGGGACGAAGGCCTTCGGGTCGTAAACCGCTTTCAGCACGGACGAGGCCGCGAGGTGACGCTCCCTGCAGAAGAAGCCCCGGCTAACTACGTGCCAGCAGCCGCGGTAATACGTAGGGGGCGAGCGTTATCCGGATTCATTGGGCGTAAAGCGCGCGTAGGCGGCCCGCTTGGTCGGGAGTAAAATCCGGGGGCTCAACCCCCGCACGCTCCCGATACCGGCGGG
+
GGGGGGGGGGGGGGGGGGGGGGGGGGGGGGGGGGGGGGGGGGGGGGGGGGGGGGGGGGEFGGGGGGGGGGFGGGGGGGGGGGGGFGGGGGGGGGGGGGGGGGGGGGG,@FCFGFFGGGFG7*=*1=CF+*18**82=FG@8C<FC@<FFFFG5CFGGGGGGGGFFGGGGCCGGGGGGGG?CF@EFCEGEGGEGDGGGGGGGGGECGGGGGGCEFGEEGGGGGGGGGCEEEFGEGGGGGGCGEGGGGGGGGDGGGGGGGDGGCDCCDCFFDEDDGEDGGDGFFGDDGGFDFFGDC
@M03364:396:000000000-C9LGT:1:1101:20630:3864 1:N:0:10
ACTCCTACGGGAGGCAGCAGTGAGGAATATTGGTCAATGGACGAGAGTCTGAACCAGCCAAGTAGCGTGCAGGATGACGGCCCTATGGGTTGTAAACTGCTTTAGCCGGGGAATAAAGTGCGCGGCGTGTGGCGTATTGCATGTACCCGGAGAATAAGCATCGGCTAATTCCGTGCCAGCAGCCGCGGTAATACGGAGGATCCGAGCGTTATCCGGATTTATTGGGTTTAAAGGGTGCGCAGGCGGCCTTGCAAGTCAGCGGTCAAATCGTGGAGCTCAACTCCATTCCGCCGT
+
GGGGGGGGGGGGGGGGGGGGGGGGGGGGGGGGGGGGGGGGGGGGDEGFGGGGGGGGGGGGGGGGGGGGGGGGGGGGGGGGGGGGFGGGGGGGGGGGGGGGGGGDGGGGGGGCFGGF55?B,4@+6@FF38@+B7@+5@@@FFFFCCFGGD*3*@FFFGFGFFFEGGGGFFGDGGGGGGGGGGGCFGGEG:CCGGGGGGGCCDEFEGGGGGGGGGGGGDGFFGGGGGEGCFE??FEGGGGGGG5EEGGGGDFF?<FFDGGGDGGGGGFGF5ED<*:D4>EFFFGGGDF=*6BDG5
@M03364:396:000000000-C9LGT:1:1101:17607:3908 1:N:0:10
ACTCCTACGGGAGGCAGCAGTGGGGAATATTGGGCAATGGGCGAAAGCCTGACCCAGCAACGCCGCGTGAGGGAAGAAGGGTTTCGGCTCGTAAACCTCTGTCCTATGGGACGAAGGAAGTGACAGTACCATAGGAGGAAGCCACGGCTAACTACGTGCCAGCAGCCGCTGTAATACGTAGGTGGCGAGCGTTATCCGGAATGATTGGGCGTAAAGGGTGCGTAGGCGGCCTGTTAAGTCTGAAGTGAAAGGTACCGGCTCAACCGGTACAGGCTTTGGAAACTGCACGGCTTG
+
GGGGGGGGGGGGGGGGGGGGGGGGGGGGGGGGGGGGGGGGGGGGGGGGGGGGGGGGGGGGGGGGGGGGGGGGGGGGGGGGGGGGGGGGGGGGGGGGGGGGGGGGGEGGGGGGGG=CFGFDGFFD,:FG:,93,:BEFE@<EGGGGF@<FGGGFGGGGGGGGGGGGGGGG*=<FGFGGGGGGGGGGGGGGGGGGGGGFCFGGGGGGGGGGGGGGGGGGGGGGGEGGGGGGGGGGGGGGGGGGGCFGGGFGGGGGGGGGGGGGFCFGDECDGGGGGCGGGGGFFGGGGGFGFF5DD
@M03364:396:000000000-C9LGT:1:1101:16895:3950 1:N:0:10
ACTCCTACGGGAGGCAGCAGTGGGGAATATTGGGCAATGGGCGAAAGCCTGACCCAGCAACGCCGCGTGAGGGAAGAAGGGTTTCGGCTCGTAAACCTCTGTCCTATGGGACGAAGGAAGTGACAGTAATATAGGAGGAAGCCCCGGCTAACTACGTGCCAGCAGCCGCGGTAATACGTAGGGGGCTAGCGTTATCCGGATTTACTGGGCGTAAAGGGTGCGTAGGTGGTTTCTTAAGTCAGGAGTGAAAGGCTACGGCTCAACCGTAGTAAGCTCTTGAAACTGGGAAACTTG
+
GGGGGGGGGGGGGGGGGGGGGGGGGGGGGGGGGGGGGGGGGGGGGGGGGGGGGGGGGGGGGGGGGGGGGGGGGGGGGGGGGGGGGGGGGGGGGGGGGGGGGGGGGFGGGGGGGGGG>CFFG-@9,CFF3,CC3FGBFGGGGFFGGCGDEGGGGGGGGGGGGGGGGGGGD4CFGGGGGGBFGGGGGGGGGGGGGGGGGGGGGGGGGGGGGGGCECGFGGGGGGEEGGGGGEGGGFGGFGGFGGGFGFGFGGGGGFGCGGGGDFFDFDEGGGFFGGGGGGGGFFFGGGGFGFFGFC
@M03364:396:000000000-C9LGT:1:1101:7453:3956 1:N:0:10
ACTCCTACGGGAGGCAGCAGTGGGGAATATTGCACAATGGGGGAAACCCTGATGCAGCAACGCCGCGTGAGTGATGACGGCCTTCGGGTTGTAAAGCTCTGTCTTCAGGGACGATAATGACGGTACCTGAGGAGGAAGCCACGGCTCACTACGTGCCAGCAGCCGCGGTCATACGTAGGTGGCAAGCGTTGTCCGGAATTACTGGGTGTAAAGGGAGCGCAGGCGGACCGGCAAGTTGGAAGTGAAAACTATGGGCTCAACCCATAAACTGCTTTCAAAACTGCTGGCCTTG
+
GGGGGGGGGGGGGGGGGGGGGGGGGGGGGGGGGGGGGGGGGGGGGGGGGGGGGGGGGGGGGGGGGGGGGGGGGGGGGGGGGGGGGGGGGGGGGGGGGGGGGGGGGGGGGGGGGGGGDFFFG>FF+BFG=<@:,>C=DDGGGGGGGD+@FGGGDGGGGGGGGFGGGGGGG*:FFGFFGGGGGGGGGGGGGGGGGGGGGGGGGGGGGGCEGFGGGGGGGGGGGGGGGGGGGGG=58CFCFFFGGGGGGDFGGFGGFFGGGGGGGDGFGFGGGGGGCGGGGGGFFFGGFF3FFFF
@M03364:396:000000000-C9LGT:1:1101:12636:3968 1:N:0:10
ACTCCTACGGGAGGCAGCAGTGGGGAATCTTGCGCAATGGGGGCAACCCTGACGCAGCGACGCCGCGTGCGGGACGAAGGCCTTCGGGTCGTAAACCGCTTTCAGCAGGGACGAGGCCGCGAGGTGACGGTGCCTGCAGAAGAAGCCCCGGCTAAATACGTGCCAGCAGCCGCGGTAATACGTATGGGGCGAGCGTTATCCGGATTCATTGGGCGTAAAGCGCGCGTAGGCGGCCCGTTAGGTCGGAGGTAAAAGCCCGGGGCTCAACCCCGGCGAGCCTCCGATACCGGCGGG
+
GGGGGGGGGGGGGGGGGGGGGGGGGGGGGGGGGGGGGGGGGGGGGGGGGGGGGGGGGGGGGGGGGGGGGGGGGGGGGGGGGGGGGGGGGGGGGGGGGGGGGGGGGGGGGGGFGFCFFGFGG*=<<=FG:*=+<AF<CFGGGGGGGCBFGGGGEGFGGGGGCGGGGGGGGFGEGGGG8EGGGGFGGGGGGEGCGGGGGGGGGCGEEGGGFGFFGGG>CEFGGGGGEGGGGGGGGEGGG5CEGFEGGD:EEE@FGGG5CFGGGGG5CCGCCCGGGGCCD<EC5FE5DGCFDDFDG<
@M03364:396:000000000-C9LGT:1:1101:21971:3971 1:N:0:10
ACTCCTACGGGAGGCAGCAGTGGGGAATATTGCACAATGGGGGAAACCCTGATGCAGCAACGCCGCGTGAGTGATGACGGCCTTCGGGTTGTAAAGCTCTGTCTTCAGGGACGATACTGACGGTACCTTCGGCGGAAGCCACGGCTAACTACGTGCCAGCAGCCGCGGTGATACGTAGGTGGCAAGCGTTATCCGGAATGATTGGGCGTAAAGGGTGCGCAGGCGGCTGTGCAAGTCTGAAGTAAAAGGGACCGGCTCAACCGGTTCAGGCTTTGGAAACTGCACGGCTTGAGG
+
GGGGGGGGGGGGGGGGGGGGGGGGGGGGGGGGGGGGGGGGGGGGGGGGGGGGGGGGGGGGGGGGGGGGGGGGGGGGGGGGGGGGGGGGGGGGGGGGGGGGGGGGGGGGGGGGGG7F3AF9,-8+3CFA,3@3+38CFECFGGGGGGEFGGFGFGGGGGGGGGGGGGGGG:EFGGGGFGGGGGGGFGGGCEGGGGGGGGGGGGGGGGFGGDGFGGGGGDEEGGGGDE>EECFGGGGGGGGCEGGGGGGGGGF5EGGGGGGC*;DG*CEGGFF*9?EFF>EFFF?FGGGF5@FGGG
@M03364:396:000000000-C9LGT:1:1101:22953:3972 1:N:0:10
ACTCCTACGGGAGGCAGCAGTGAGGAATATTGGTCAATGGGCGGAAGCCTGAACCAGCCAAGTCGCGTGAAGGATGAAGGTATTATGTATTGTAAACTTCTTTAGCAGTGGAGAAATAAGGGGCACTTGAGCCCTGATGCTAGTACACTGAGAATAAGGATCGGCTAACTCCGTGCCAGCAGCCGCGGTAATACGGAGGATCCGAGCGTTATCCGGATTTATTGGGGTTAAAGGGTGCGCAGGCGGCCTTGCAAGTCAGCGGTCAAATCGTGGAGCTCAACTCCATTCCGCCGT
+
GGGGGGGGGGGGGGGGGGGGGGGGGGGGGGGGGGGGGGGGGGGGGGGGGGGGGGGGGGGGGGGGGGGGGGGGGGGGGGGGGGGGGGGGGGGGGGGGGGGGGGGGGGGGFFGAFG,=F,C<,?C+4BFG,,AB4B8,6E9?DGGGGFAFGGCA9BFGGGGGGGGGGGDGGBFGGGGDGGGGGGGGGGGGGGGGGCFDGGGDFGGGGGGGGGDGCFGGG>EFGGGGGG7CEFFFFFGGDEGGGGGEEDEGGGGGGGGFGFFGGGGGGGGGGGGGGGGGGFFGFFGGGGGFGFFGGC
@M03364:396:000000000-C9LGT:1:1101:7916:3999 1:N:0:10
ACTCCTACGGGAGGCAGCAGTTAAGAATATTCCGCAATGGGGGGAACCCTGACGGAGCGACGCCGCGTGGATGATGAAGGCCGGAAGGTTGTAAAATCCTGTTGGGCCGGAAGAAACAGTGTGGGAGGAAATGCCCTCCGGGTGACGGTAGTTTCTGAATAAGCAACGGCTAATTACGTGCCAGCAGCCGCGGTAACACGTAGGTTGCGAGCGTTGTTCGGAATTATTGGGCGTAAAGAGCGTGCAGGCGGACCGGTGCGTCCGGGGTGAAAGTCCCACGCTTAACGTGAGAGC
+
GGGGGGGGGGGGGGGGGGGG6<--CFGGFGGF9FGGGGGGGGG=FGGGGGGGG4>FGG+FCGGGGGGGG7FFGG<FGGGGGG**5*@FGFGGGGG,DDFG,DFG,*,*4=F:FFG,,,,,?<,**<=F185,8<???***2:EEGGGEGG*+0,+3<C9<FGGGEFGGGGGGG??CFGGGGGGGGGGGGGGGGGGGCGGEFG*C<:CFGGGGGGG58:EEGEGGCG:CEGGGGEGGGF+;**12*:CGGGG5C**7):*:;E5>:3CD39CFG0AF***1775CGG*0*)0**1
@M03364:396:000000000-C9LGT:1:1101:18225:4015 1:N:0:10
ACTCCTACGGGAGGCAGCAGTGAGGAATATTGGTCAATGGGCGGAAGCCTGAACCAGCCAAGTCGCGTGAAGGATGAAGGTATTATGTATTGTAAACTTCTTTAGCAGTGGAGAAATAAGGGAGTCGAGCCTCCTGATGCTAGTACACTGAGAATAAGGATCGGCTAACTCCGTGCCAGCAGCCGCGGTAATACGGAGGATCCGAGCGTTATCCGGATTTATTGGGTTTAAAGGGTGCGCAGGCGGCCTTGCAAGTCAGCGGTCAAATCGTGGAGCTCAACTCCATTCCGCCGT
+
GGGGGGGGGGGGGGGGGGGGGGGGGGGGGGGGGGGGGGGGGGGGGGGGGGGGGGGGGGGGGGGGGGGGGGGGGGGGGGGGGGGGGGGGGGGGGGGGGGGGGGGGGGGGGGGGGGGGGGGGF-A+4BFG8+@BBEGFGGGGGGGGGGFGGGGGDFGGGGGGGGGGGGGGGGGGGGGGGGGGGGGGGGGGGGGGGGGGGGGGGGGGGGGGGGGGGGGGGGG9EFFGGGFG5E<?FGGFGGGGGGGGGGGGGGGGGGGGGGGGGGGDGGGGGGCGGGGGGG6=5FGGGGGFGFF<D5
@M03364:396:000000000-C9LGT:1:1101:15528:4021 1:N:0:10
ACTCCTACGGGAGGCAGCAGTGGGGAATATTGCACAATGGGCGCAAGCCTGATGCAGCGACGCCGCGTGCGGGATGGAGGCCTTCGGGTTGTAAACCGCTTTTGTTCAAGGGCAAGACACGATTTCGGCTGTGTTGAGGGGGTTGTTCGAATAAGCACCGGCTAACTACGTGCCAGCAGCCGCGGTAATACGTAGGTGGCAAGCGTTATCCGGAATGATTGGGCGTAAAGGGTGCGCAGGCGGCTGTGCAAGTCTGAAGTGAAAGGGACCGGCTCAACCGGTTCAGGCTTTGG
+
GGGGGGGGGGGGGGGGGGGGGGGGGGGGGGGGGGGGGGGGGGGGGGGFGGGGGGGGGGGGGGGGGGGGGGGGGGGGFGGGEFGGGGGGGGGGGGGFGGGGGGGGGFGCCDFEEGGG,DFGC++3@FGC>+8:33,8,8,*@*5>B<CCFG>:*C<<FCGGDGC7FFGGG*<F@FCCFGGGFFGGGGC>FFFCCCGGCFGFFGGFG88>FEEGG8CC<3<<FFGGG:*8@F9C@ECEEC>GEGGEEEEGGGEFFC+<:CFFGEDFFGCFGGGGCCEDGGGGED5*:C7:556:4
@M03364:396:000000000-C9LGT:1:1101:13995:4041 1:N:0:10
ACTCCTACGGGAGGCAGCAGTGGGGAATATTGCACAATGGGCGCAAGCCTGATGCAGCGACGCCGCGTGCGGGATGGAGGCCTTCGGGTTGTAAACCGCTTTTGTTCAAGGGCAAGGCACGGTTTCGGCCGTGTTGAGTGGATTGTTCGAATAAGCACCGGCTAACTACGTGCCAGCAGCCGCGGTAATACGTAGGGTGCAAGCGTTATCCGGATTTATTGGGCGTAAAGGGCTCGTAGGCGGTTCGTCGCGTCCGGTGTGAAAGTCCATCGCTTAACGGTGGATCCGCGCCGG
+
GGGGGGGGGGGGGGGGGGGGGGGGGGGGGGGGGGGGGGGGGGGGGGGGGGGGGGGGGGGGGGGGGGGGGGGGGGGGGFGGGGGGGGGGGGGGGGGGGGGGGGGGGGGGGGGGGGFGGGGGGCFF7EFG@+55@@BFGGGGGCCFGGGGGGFFDFGGGGGGGGGGGGGGF<CFFFGGGGGGGGGGGGGGGEGGFFGGGGGGGGGFGGGGGGGGGGGEFGGGGGGGGDCGGGGGGGGGGGGDGGGGGGGGGGGGGGGGGEGGG@FCGGFGGGGGGGGGGGE<7FGGGGGFGFEGGG
@M03364:396:000000000-C9LGT:1:1101:21429:4044 1:N:0:10
ACTCCTACGGGAGGCAGCAGTGGGGAATATTGCACAATGGGCGAAAGCCTGATGCAGCAACGCCGCGTGAGCGATGAAGGCCTTCGGGTCGTAAAGCTCTGTCTTCAGGGACGATAATGACGGTACCTGCGGAGGAAGCCACGGCTAACTACGTGCCAGCAGCCGCGGTCATACGTAGGTGGCGAGCGTTGTCCGGATTTACTGGGCGTAAAGGGAGCGTAGGCGGATTTTTAAGTGAGATGTGAAATACTCGGGCTTAACCTGAGTGCTGCATTTCAAACTGGAAGTCTAG
+
GGGGGGGGGGGGGGGGGGGGGGGGGGGGGGGGGGGGGGGGGGGGGGGGGGGGGGGGGGGGGGGGGGGGGGGGGGGGGGGGGGGGGGGGGGGGGGGGGGGGGGGGGGGGGGGGGF=F7FGFC-C83BFGA8@+8>+CFGGGGGDFGGFFGGGGEGGGGGGGGGGGGGGGG:CGGGGGGGGGGGFGGGGGGGGGGGGGGGGGGGGGGGGGGGGGGFGGGGGCEGGGGDEGDGGGGGGGGGGCCGGGGGGGGGFGGGGGGGGGGGGGGGFFGGGGGGGFFFGFFFGFCGGFGFFG
@M03364:396:000000000-C9LGT:1:1101:10548:4049 1:N:0:10
ACTCCTACGGGAGGCAGCAGTAGGGAATTTTCGTCAATGGGCGCAAGCCTGAACGAGCAATGCCGCGTGGGTGAAGACGGTCTTCGGATTGTAAAGCCCTGTTGCCGGGGACAAAGGACAGCCCGAGTGTAAAGCTGACTGTTTGATGGTACCCGGCCAGAAAGCCACGGCTAACTACGTGCCAGCAGCCGCGGTAATACGTAGGTGGCAAGCGTTATCCGGAATGATTGGGCGGAAAGGGTGCGCAGGCGGCTGTGCGAGTCTGAAGTAAAAGGGACAGGCTCAACCGGGTC
+
FGGGGGGGGGGGGGGGGGGGGGDGGGGGFGGGGGGGGGGGGGGDCGGGGGGGGGGGGGGGGGDGGGGGGGGGGGFGGGGGCGEG9?F?+C=5,FGGGGEBEFGC?FF:CFCCF<FG@,AADAF+>>@D>,9,,C>F>,>E<F9EF,@E<D,3:E<<F7>F:<:FGAD8>*8<<<<?A3F<CCFDFGGG<*=8<C:<C9<CF<<FCE9F*0CCGD;5EGCGEG5*:C3<FD8=8C**/2C*8;ECG58:CEEC8*?FFC*:E8<EFFGDF7<FDFGD4C*<>)2*222)7557D
@M03364:396:000000000-C9LGT:1:1101:25242:4050 1:N:0:10
ACTCCTACGGGAGGCAGCAGTGGGGAATATTGCACAATGGGCGAAAGCCTGATGCAGCAACGCCGCGTGAGCGATGAAGGCCTTCGGGTCGTAAAGCTCTGTCCTCAAGGAAGATAATGACGGTACTTGAGGAGGAAGCCCCGGCTAACTACGTGCCAGCAGCCGCGGTAATACGTAGGGGGCTAGCGTTATCCGGATTTACTGGGCGTAAAGGGTGCGTAGGTGGTTTCTTAAGTCAGGAGTGAAAGGCTACGGCTCAACCGTAGTAAGCTCTTGAAACTGGGAAACTTGAGT
+
GGGGGGGGGGGGGGGGEEGGGGGGGGGGGGGGGGGGGGGGGFGGGGGGGGGGGGGGGGGGGDGGGGGGGGGGGGGGGGGGGGGGGGGGGGGGGGGGGGGDGGGDFGG@FDFGGGAFFFGGCFF>=FGF9,<=,+8:FGGGGDGGD+@FFG<EGGGGG9FGGDGGGGGGG*=FCGGGCFEGGGGGGGGGEFGGGGGGGGGGGGGGGGGGGCEFGFGFGGGGGGGGGF;EGGGGCGFGGGGGGGGGCF7<CFEGGGGGGGCGGFGGGCGGGGGF>?FGGDCG6=?FDFGFG?FDC*
@M03364:396:000000000-C9LGT:1:1101:7100:4072 1:N:0:10
ACTCCTACGGGAGGCAGCAGTGGGGAATTTTGCGCAATGGGGGCAACCCTGACGCAGCAACGCCGCGTGCGGGACGAAGGCCCTAGGGTCGTAAACCGCTTTCAGCAGGGAAAACATTCGACGGTACCTGCCGAAGAAGCTCCGGCTAACTACGTGCCAGCAGCCGCGGTAACACGTAGGGGGCGAGCGTTATCCGGATTCATTGGGCGTAAAGGGCTCGTAGGCGGTTCGTCGCGTCCGGTGTGAAAGCCCATCGCTTAACGGTGGGTCTGCGCCGGGTACGGGCGGGCTTGG
+
GGGGGGGGGGGGGGGGGGGGGGGGGGGGGGGGGGGGGGGGGGGGGGGGGGGGGGGGGGGGGGGGGGGGGGGGGGGGGGGGGGGGGGGGGGGGGGGGGGGGGGGFGGGGGGGGGGGGGGGGGGF*8@FG@,@,15CFEEGGGGGGGGDGGGGGGGGGGGGGGGGGGGGGG<EGGGGGGGGGGGGGGGGGGGGGGGGGGGEEGGGGGGGGGGGGGGGGGGGGGGGGGGGGGGGGGGGGGGGEGGGGGFEGGGFGFFGGGGCGGGGGEFGG/>8CFGGGGGGDFFGGGDGFGFF4D7
@M03364:396:000000000-C9LGT:1:1101:23663:4079 1:N:0:10
ACTCCTACGGGAGGCAGCAGTGGGGAATCTTGCGCAATGGGGGCAACCCTGACGCAGCGACGCCGCGTGCGGGACGAAGGCCTTCGGGTCGTAAACCGCTTTCAGCAGGGACGAGGCCGCTCCTGTGACTGTACCTGCAGAAGAAGCCCCGGCTAAATACGTGCCAGCAGCCGCGGTAATACGTATGGGGCGAGCGTTATCCGGATTCATTGGGTTTAAAGGGTGCGCAGGCGGCTTGACAAGTCAGCGGTAAAAATTCGGGGCTCAACCCCGTCCGGCCGTTGAAACTGCCGG
+
GGGGGGGGGGGGGGGGGGGGGGGGGGGGGGGGGGGGGGGGGGGGGGGGGGGGGGGGGGGGGGGGGGGGGGGGGGGGGEGGGGGGGGGGGGGGGGGGGGGGGGGGGGG8CFGGGGGDDGGGG5C3,?FG;,?33,83FF?FE<CC?C:CFEGGFGGFGGGFFFGGGFFGG,;FGGGCEGGGGGGGGGGGGEGGGEGGGG>FFG>GCGEFFGFGGGG8CCEGGGGGGEEEGGGGGGGGGGGGGGGGF7CECGEECFFFGGGGGGGGCFGGGGGGGGGGGDGGFFEDCCFFFFFGD)
@M03364:396:000000000-C9LGT:1:1101:17541:4081 1:N:0:10
ACTCCTACGGGAGGCAGCAGTGAGGAATATTGGTCAATGGACGAGAGTCTGAACCAGCCAAGTAGCGTGCAGGATGACGGCCCTATGGGTTGTAAACTGCTTTAGCCGGGGAATAACGTGCGCCCCGTGTGGCGTATTGCATGTACCCGGAGAATAAGCATCGGCTAATTCCGTGCCAGCAGCCGCGGTAATACGGAAGATGCGAGCGTTATCCGGATTTATTGGGCGTAAAGGGCTCGTAGGCGGTTCGTCGCGTCCGGTGTGAAAGTCCATCGCTTAACGGTGGATCCGCGC
+
GGGGGGGGGGGGGGGGGGGGGGEGGGGGGGGGGGGGGGGGFGGGFGGGGGGGFGGGGGGG@EFEGGGGGGGGGGGGGGGGEGGGGGGGCFGGEGGGGGGGGGG9FEGGGGG@FFGC,BB+A+@B:CFF8BA+++88+BFGCG<F9F<AFEEE7FCFCFBDCCFFGFEFD<DBGCEGGGGGGFFFGCFCF*:<CFFECFEGGGGGCGEGGEECCCCCC?CCCCFF65FE8C?8FGCC8C8//;CCEEC*AEEGGGGGC8>E:=<59>9*0*<CFGGGCCG>@BE>FD9@45<<D7
@M03364:396:000000000-C9LGT:1:1101:16958:4085 1:N:0:10
ACTCCTACGGGAGGCAGCAGTGGGGAATATTGCACAATGGGCGCAAGCCTGATGCAGCGACGCCGCGTGCGGGATGGAGGCCTTCGGGTTGTAAACCGCTTTTGTTCAAGGGCAAGGCACGGTTTCGGCCGTGTTGAGTGGATTGTTCGAATAAGCACCGGCTAACTACGTGCCAGCAGCCGCGGTAATACGTAGGGTGCAAGCGTTATCCGGATTTATTGGGCGTAAAGGGTGCGTAGGTGGTTTCTTAAGTCAGGAGTGAAAGGCTACGGCTCAACCGTAGTAAGCTCTTG
+
GGGGGGGGGGGGGGGGGGGGGGGGGGGGGGGGGGGGGGGGGGGGGGGGGGGGGGGGGGGGGGGGGGGGGGGGGGGGGGGGGGGGGGGGGGGGGGGGGGGGGGGGGGG9FFGGGGGG7EGGE@FG7FFG++553,8,@FFGG<:FEFAFFFGGFGGGGGGGEGGGGGGGG<:<FGFGGGGGGGGGDGGGGFGGGGFGGGGGGGGGGGGGGGGGGECGFCGGFGGGGGCEFFGGFGGGGGGGGGGCFFGGFG?CEFGDGFGFGFGGGGFGCFGGDEEDGFGGFFGGGGFFFFF*:
@M03364:396:000000000-C9LGT:1:1101:5576:4085 1:N:0:10
ACTCCTACGGGAGGCAGCAGTGGGGAATCTTGCGCAATGGGGGCAACCCTGACGCAGCGACGCCGCGTGCGGGACGAAGGCCTTCGGGTCGTAAACCGCTTTCAGCAGGGACGAGGCCGCGAGGTGACGGTCCCTGCAGAAGAAGCCCCGGCTAAATACGTGCCAGCAGCCGCGGTAATACGTATGGGGCGAGCGTTATCCGGATTCATTGGGCGTAAAGCGCGCGTAGGCGGCCCGTTAGGTCGGAGGTAAAAGCCCGGGGCTCAACCCCGTCGAGCCTCCGATACCGGCGGG
+
GGGGGGGGG>GGDGGGGGGGGGGGGGGGGGGFGEGGGGGGGGGGGGGGGGGFGGGGCGEGGGGGGGGGGGGEFGGGGGGGGGGGGGGGGGGGGGGGFEGGGGGFFGFCGGGGDEEEGGG774=*1*>F8<=+1:FF=FCECFFFGG,=FEGGEGGFGGGGGGGGGFGGGGGGGGGGDCGGGGGGGFGFGGEC5ECCGGGFGGGGGGGGGGGFGFCEGCCFGEGEEGE58AFG5?EGD=*CGFGGG5*::;AECF9=FFGGEGG=CDFGDDGG*:79)9>DFFGGDGC@GF>)/9
@M03364:396:000000000-C9LGT:1:1101:16179:4091 1:N:0:10
ACTCCTACGGGAGGCAGCAGTGGGGAATATTGGGCAATGGGCGAAAGCCTGACCCAGCAACGCCGCGTGAAGGAAGAAGGCCTTCGGGTTGTAAACTTCTTTTACCAGGGACGAAGGACGTGACCGTACCCGGGCAGCAAGCACCGGCTAACTACGTGCCAGCAGCCGCGGTAATACGTAGGGTGCAAGCGTTATCCGGAATGATTGGGCGTAAAGGGTGCGCAGGCGGCTGTGCAAGTCTGAAGTAAAAGGGACCGGCTCAACCGGTTCAGGCTTTGGAAACTGCACGGCTTG
+
GGGGGGGGGGGGGGGGGGGGGGGGGGGGGGGGGGGGGGGGGGGGGGGGGGGGGGGGGGGGGGGGGGGGGGGGGGGGGGGGGGGGGGGGGGGGGGGGGGGGGGGGGGGGGGGGGGGGFFFGG7CF,@FGB8C6+@F3@FFFGGGGG7FFGGGGFGGGGGGGGGGGGGGGGBEGEGGGGGGCFGGGGGGGGGGGGGGGGGGGGGGFGGGGGGGGGGGGGGGGGGGGGGGGGGGGGGGGGGGGGGGGGGGGGGGGGGGGGGGGGGGGGGGGGGGGGGGGGGGGFFGGGGGFGFEGDC
@M03364:396:000000000-C9LGT:1:1101:11717:4122 1:N:0:10
ACTCCTACGGGAGGCAGCAGTGGGGAATATTGCACAATGGGGGAAACCCTGATGCAGCAACGCCGCGTGAGTGATGACGGCCTTCGGGTTGTAAAGCTCTGTCTTCAGGGACGAAAATGACGGTACCTGAGTAGGAAGCCACGGCTAACTACGTGCCAGCAGCCGCGGTAATACGTAGGTGGCGAGCGTTGTCCGGATTTACTGGGCGTAAAGGGAGCGTAGGCGGACTTTTAAGTGAGATGTGAAATACCCGGGCTCAACTTGGGTGCTGCATTTCAAACTGGAAGTCTAG
+
GGGGGGGGGGGGGGGGGGGGGGGGGGGGGGGGGGGGGGGGGGGGGGGGGGGGGGGGGGGGGGGGGGGGGGGGGGCFGDF:=F@GFGG@EFGGGGGGGGGGCGG,AFGGGGG7FF+BFFGGG:FGBFGG:BF<9<DCFGGG8CFGGDCFGGGGGGGGGGGGGGGGGGGGGBEGGGGGGGGAFGG7FEFGGG@EGGGGGGGGGGGGGGFGGGGGGGGGGGGEGGEGGG/?*<0<EGGGE9CCCFFGFGG7:FG7EGGGGGGGG?C+<C:*9FFG4EGF7DGGFFGFCCFFGFFG
@M03364:396:000000000-C9LGT:1:1101:20993:4130 1:N:0:10
ACTCCTACGGGAGGCAGCAGTGGGGAATATTGCACAATGGGCGCAAGCCTGATGCAGCGACGCCGCGTGCGGGATGGAGGCCTTCGGGTTGTAAACCGCTTTTGTTCAAGGGCAAGGCGGGGCTCCGGATCCACTGAGTGGATTGTTCGAATAAGCACCGGCTAACTACATGCCAGCAGCCGCGGTAATACGTAGGGTGCAAGCGTTATCCGGATTTATTGGGCGTAAAGGGCTCGTAGGCGGTTCGTCGCGTCCGGTGTGGAAGTCCATCGCTTAACGGTGGATCCGCGCCGG
+
FEGFGGGGCGCFEECG@CE<EFFGGFGFGFEGGFGGGGGDFEGGGGGFGGGFGGGGGGGCGCG7>FEFGDEGG@=FFDE:F@FGFFECGGGFEDFEFGGCGGG9F85EFGFFE<B<++@+@*>C*8><8*4,,,,83?F@*@8:BCC:<FF:FC2<F::<CFGGG7<FG,<::FFCGGGFFECEG5CGGGGGG6@CECEGFGGGGGGEG::EGGEG?CFFGF*;CG*?*3AEGFFEEGGCGGGGGGGGDEEE*:*:C?578*2<02A*:>+>5FF<7::D5>=C6C<73))93<
@M03364:396:000000000-C9LGT:1:1101:18435:4157 1:N:0:10
ACTCCTACGGGAGGCAGCAGTGGGGAATATTGCACAATGGGCGCAAGCCTGATGCAGCGACGCCGCGTGCGGGATGGAGGCCTTCGGGTTGTAAACCGCTTTTGTTCAAGGGCAAGGCACGGTTTCGGCTGTGTTGAGTGGATTGTTCGAATAAGCACCGGCTAACTACGTGCCAGCAGCCGCGGTAATACGTAGGGTGCAAGCGTTATCCGGATTTATTGGGCGTAAAGGGCTCGTAGGCGGTTCGTCGCGTCCGGTGTGAAAGTCCATCGCTTAACGGTGGATCCGCGCCGG
+
GGGGGGGGGGGGGGGGGGGGGGGGGGGGGGGGGGGGGGGGGGGGGGGGGGGGGGGGGGGGGGGGGGGGGGGGGGGGGGGGGGGGGGGGGGGGGGGGGGGGGGGGGGGGGGGGGGBGFGGGG7F@+@FG++888<8BFFGGGFGCDGGGGGGG>FGGGGGGGGGGGGGGGFFGGGGGGGGGGGGGGGGGFFGGGGGGGGGGGGGGGGGGGGGGGGGGGCGGGGGGGGGGCGGGGGGGEGGGGCGEGEGGGCEECGGGGDE5ECGGGGGFGGFGGGDGGGGG5@G77C7:C>@C<D
@M03364:396:000000000-C9LGT:1:1101:17638:4171 1:N:0:10
ACTCCTACGGGAGGCAGCAGTGAGGAATATTGGTCAATGGGCGGAAGCCTGAACCAGCCAAGTCGCGTGAAGGATGAAGGTATTATGTATTGTAAACTTCTTTAGCAGTGGAGAAATAAGGGAGTCGAGTCTACCGATGCTAGTACACTGAGAATAAGGATCGGCTAACTCCGTGCCAGCAGCCGCGGTAATACGTAGGGGGCAAGCGTTATCCGGATTTACTGGGTGTAAAGGGAGCGTAGACGGCGAAGCAAGTCTGATGTGAAAGGCAGGGGCTCAACGCCTGGACTGCAT
+
GGGGGGGGGGGGGDEGGGGGGGDGGGGGGGGGFGGGGGGGGGGDGGGGGGGGGGGGGGGGGFFGGGGGGGGGGGGGGGGGGGGGGGGGFFGGGGGGGGGFEFF<FGGGGFGFFGGCGGG,CBE=4BFF+58C,,C+@FGGGDGFGAEFGDFGBFFGGGFFGGGGGGGCFFGGGGGGGFGGGGGEFGGCGEGFGGD<FGCGGGGGGFFGEFGGGGGGGGGGFCEECFFEEFGGGGC*;8>EGGGFG=CCDCGGEFFFGGG00CFCG7ACG4C<DEGDGGG77)//7CF4<6:5C:
@M03364:396:000000000-C9LGT:1:1101:7306:4184 1:N:0:10
ACTCCTACGGGAGGCAGCAGTGGGGAATATTGCACAATGGGCGCAAGCCTGATGCAGCGACGCCGCGTGCGGGATGGAGGCCTTCGGGTTGTAAACCGCTTTTGTTTGAGGGCAAAGCAAGTTTACGGACGTGAAAAGTGAATTGTACGAATAAGCACCGGCTAACTACATGCCAGAAGCCGCGGTAATACGTAGGGTGCAATCGTTATCCGGGTTTATTGGGCGTAAAGGGCTCGTAGGCGGTTAGTCGCGTCCGCTGTGAAAGTCAAACGCTTAACGGTGGATCCGCTCAGG
+
FF<FGD9FGE7@FEFGGGGGGC?EGGGGGGGG,EFGGE@F8EFCF@FFFGGFGGGA<,6FCFGD:CGGC,>BEGGGCFFGCFGGFGGGGGGFGGG<FFG7CC<5:,,:,BFC+<<,,8,,@3=,CFG>+:F@*,*,@@838,8,@@,,8F7:1?F,?,8>7*4*7@;38,,,7<,<+<,:+4***4**>:,4F,AE50**<7+3;*:2@:+*8*:*;<:A<+;8*1:*8@A5****2;/2<=E58*;C9CD5CE*7)*21+<:C9>+*2*09>:5/**:)))*17C<FF)7)02
@M03364:396:000000000-C9LGT:1:1101:9475:4198 1:N:0:10
ACTCCTACGGGAGGCAGCAGTGGGGAATATTGCGCAATGGGGGCAACCCTGACGCAGCAACGCCGCGTGCAGGAAGAAGGTCTTCGGATTGTAAACTGTTGTCGCAAGGGAAGAAGACAGTTACAGTACCTTGTGAGAAAGTCACGGCTAACTACGTGCCAGCAGCCGCGGTAATACGTAGGTGACGAGCGTTGTCCGGATTTACTGGGTGTAAAGGGCGCGTAGGCGGACTGTCAAGTCAGTCGTGAAATACCGGGGCTTAACCCCGGGGCTGCGATTGAAACTGACAGCCTT
+
GGGGGGGGGGGGGGGGGGGGGGGGGGGGGGGGGGGGGGGGGGGGGGGGGGGGGGGGGGGGGGGGGGGGGGGGGGGGGGGGGGGGGGGGGGGGGGGGGGGFGGGGGGGGGGGGGG@FGGGAD-C9,CFG,89<33:<@FCFGFGGGFGGDGGGGGGGGGGGGGGGGGGGG<EGGGGGGFCGGGGCGGGGGGGEGEGFGGGGGDEGGGGGGFGEGGGGFGGGGGGGGGGGGGGGGFGG?CEFGGEC=FGGGFGGGGGGGGGGFFGGFGCDGGGGGGGGGGGGFFGGGGGFGFFGGC
@M03364:396:000000000-C9LGT:1:1101:20011:4201 1:N:0:10
ACTCCTACGGGAGGCAGCAGTGAGGAATATTGGTCAATGGGCGTGAGCCTGAACCAGCCAAGTAGCGTGAGGGAAGACGGCCCTATGGGTTGTAAACCTCTTTTGTGTGGGAATAATGTGCCGTACGCGTACGGTATTGCATGTACCTCACGAATAAGCATCGGCTAATTCCGTGCCAGCAGCCGCGGTAATACGGAGGATGCGAGCGTTATCCGGATTCATTGGGTTTAAAGGGTGCGTAGGTGGCCGATTAAGTCAGCGGTGAAAGTCAGTGGCTCAACCATTGAACTGCCG
+
GGGGGGGGGGGGGGGGGGGGGGGGGGGGGGGGGGGGGGGGGGGGGGGGGGGGGGGGGGGGGGGGGGGGGGGGGGGGGGGGGGGGGGGGGGGGGGGGGGGGGGGGGDFFGGG,FGEGEGG9<9FFFGGD74@=@7BFFGGGGGGGFFFGGGGG7FFGGFGGGGGGGGGGGFGGFGGGGGGGGGGGGGGGGDFFFCFGGGGDGGFFEGGGGGGGDFFGGGGGGGGGGGE*?:FGGGEF8CGGGGGFGGGGE=CEGGFGGGGGGGGGCGCGGGGGGGGDGGCFFFEGFGGFFFFFFC
@M03364:396:000000000-C9LGT:1:1101:5250:4208 1:N:0:10
ACTCCTACGGGAGGCAGCAGTGGGGAATATTGCACAATGGGGGAAACCCTGATGCAGCAACGCCGCGTGAGTGATGACGGTCTTCGGATTGTAAAGCTCTGTCTTCAGGGACGATAATGACGGTACCTGAGTAGGAAGCCACGGCGAACTACGAGCCAGCAGCCGCGGTGATACGTAGGGTGCAAGCGTTATCCGGATGTATTGTGCGTAAAGGGCTCGTAGGCGGTTGGTCGCGTCCGGTGGGGAAGTCCATCGCCTAACGGTGGAGCCGCGCCGGTTACGGGCGGGCGTG
+
EFGGGGGGG;FGCEGGGGGGGGGGGGGGGGGG9,CFGGGGGCEGFGFGGGGGF9FGGGGGGGGEGGDGCGGDFGFGGFGG,BFFGGG7C=,EFGGCFGGGGGGCF,,CDFFGGD=F+AEE?-+3+3::,,6<5CFF<F<3,=++@++*@:DF8**5*,8DFFGCFG@E:**2?F:27<<F+C:<,+*4=*4C,2*4***0<C+02<+;2/**+3**;8/:*;5+2::/**;FE5C88*:*/:*2*2//2A++3<8**22?:87:C):5*1?)7*>)C/**)0/7)95))).)
@M03364:396:000000000-C9LGT:1:1101:14561:4215 1:N:0:10
ACTCCTACGGGAGGCAGCAGTGAGGAATATTGGTCAATGGGCGGAAGCCTGAACCAGCCAAGTCGCGTGAAGGATGAAGGTATTATGTATTGTAAACTTCTTTAGCAGTGGAGAAATAAGGGGGTCGCGACCCCCGATGCTAGTACACTGAGAATAAGGATCGGCTAACTCCGTGCCAGCAGCCGCGGTAATACGGAGGATCCGAGCGTTATCCGGATTTATTGGGTTTAAAGGGTGCGCAGGCGGCCTTGCAAGTCAGCGGTCAAATCGTGGAGCTCAACTCCATTCCGCCGT
+
GGGGGGGGGGGGGGGGGGGGGGGGGGGGGGGGGGGGGGGGGGGGGGGGGGGGGGGGGGGGGGGGGGGGGGGGGGGGGGGGFGGGGGGGGGGGGGGGGGGGGGGDFGGGGGGFGGGGFFGFGEC+4BFG3+@>@CFFEGGGGFGGGGGGGGCG>FGGGGGGGGGGGGGGGFGGGGGGGGGGGGGGGGGGGGGGGGGGGGGGGGGGGGGGGGDGGFGGCECFFGGGGG8CEFG7:CGGGGGGDGGGGEEEGGGGGDFGGGGGGGGGGGGGGGFFGGGG4CFGFFGGGGGFGFFGG<
@M03364:396:000000000-C9LGT:1:1101:19163:4221 1:N:0:10
ACTCCTACGGGAGGCAGCAGTGGGGAATATTGCACAATGGGCGCAAGCCTGATGCAGCGACGCCGCGTGCGGGATGGAGGCCTTCGGGTTGTAAACCGCTTTTGTTCAAGGGCAAGGCACGGTTTCGGACGTGTTGAGTGGATTGTTCGAATAAGCACCGGCTAACTACGTGCCAGCAGCCGCGGTAATACGTAGGGTGCAAGCGTTATCCGGATTTATTGGGCGTAAAGGGCTCGTAGGCGGTTCGTCGCGTCCGGTGTGGAAGTCCATCGCTTAACGGTGGATCCGCGCCGG
+
GGGGGGGGGGGGGGGGGGGGGGGGGGGGGGGGGGGGGGGGGGGGGGGGGGGGGGGGGGGGGGGGGGGGGGGGGGGGGGGGGGGGGGGGGGGGGGGGGGGGGGGGGGGFGFGGGGGGFGGGC>F:BFGG+8@88>:,,@=DFFCFGCEGGGGGFGGGGGGGGGGGGGGGGGGG7FGGGGGGGGGGGGEGGEGFGCGGGCEGGGGGGGGGGGGGGGGGCGGGGGGGGCEGGGDGEGFGEGGGGGGGGC=EEGGGGGGEG:EEG*:CGFCFGGGDDFGDFGDGB5EGGFGFGFEGGG
@M03364:396:000000000-C9LGT:1:1101:26065:4246 1:N:0:10
ACTCCTACGGGAGGCAGCAGTGGGGAATATTGCACAATGGAGGGAACTCTGATGCAGCGACGCCGCGTGAGTGAAGAAGTATTTCGGTATGTAAAGCTCTATCAGCAGGGAAGAAGACGACTGTTCCTCACTATGAAGCCCCGGCTAACTACGTGCCAGCAGCCGCGGTGATACGTAGGGTGCAAGCGTTATCCGGATTTATTGGGCGTAAAGGGCTCGTAGGCGGTTCGTCGCGTCCGGTGTGAAAGTCCATCGCTTAACGGTGGATCCGCGCCGGGTACGGGCGGGCTTG
+
GGGGGGGGGGGGGGGGGGGGFGGGGGGGGGGGGGGGGGGGGGGGGGGGGGGGGGGGGGGGGGGGGGGGDGGGGGGGGFGGGGGGGGGEFGGGGGGGGGGGGFGGGAF8FGGGGGGG8FGG=BF<,CFF,,8AB,5CFGCDFGCFED@FGGGGDGGGGGGGFGGGGGGGC*>CFGGCCGGGGGGGGGGGGGGGG,CFGDGFFGGGGGGGGDGGGFGGGGEGGGGGGG:EGDE8EDECEGED?EEGGFCCFGFGGGGGGGEGGDDEGGGGGGGGGGGGGGG<?:CDDDD>D)<C
@M03364:396:000000000-C9LGT:1:1101:22045:4263 1:N:0:10
ACTCCTACGGGAGGCAGCAGCTAAGAATATTCCGCAATGGGGGGAACCCTGACGGAGCGACGCCGCGTGGACGACGAAGGCCGGAAGGTTGTAAAGTCCTTTTATGGCAGAGGAATAAGCGTGAGAGTCCAAAGCCCGCGCGGTGTCTGTAGGCCATGAATAAGCACCGGCTAATTACGTGCCAGCAGCCGCGGTAACACGTAAGGTGCGAGCGTTGTTCGGAATCATTGGGCGTAAAGGGTGCGCAGGCGGTTGAGTAAGACAGATGTGAAATCCCCGAGCTTAACTCGGGA
+
GGGGGGGGGGGGGGGGGGGGGGGGGGGGGGGGGGGGGGGGGGGGGGGGGGGCGGGGGDGGGGGGGGGGGEGGGGGDGGGGGGGGGGGGFGGGGGGGGGGGGGG;FFGGGGFGGG,,,,8,:1<**??F8,7,8,,,2?*2:**/8*3:CE??7:+/@FFC?GG?EFGGC*//*<CFEEFGGGFGGGGGGCC5C:CEGDGG>:CFGG9CGG85CC>EC8CFGE/;C+<CCGDF*8*8;EDGE=5CGG8>15CEEEDFCFGGF7=FF*<CFGFFDFF7FD=D@3:D7:*1:35C5
@M03364:396:000000000-C9LGT:1:1101:21310:4264 1:N:0:10
ACTCCTACGGGAGGCAGCAGTGGGGAATATTGCACAATGGGCGCAAGCCTGATGCAGCGACGCCGCGTGCGGGATGGAGGCCTTCGGGTTGTAAACCGCTTTTGTTCAAGGGCAAGGCGGGTCTTCGGGCCCGTTGAGTGGATTGTTCGAATAAGCACCGGCTAACTACGTGCCAGCAGCCGCGGTAATACGTAGGGTGCAAGCGTTATCCGGATTTATTGGGCGTAAAGGGCTCGTAGGCGGTTCGTCGCGTCCGGTGTGCAAGTCCATCGCTTAACGGTGGATCCGCGCCGG
+
GGGGGGGGGGGGGGGGGGGGGGGGGGGGFGGGGGGGGGGGGGGGEGGGGGGGGGGGGGGGGGGGGGGGGGGGGGGGGEGGGGGGGGGGGGGGGGGGGGGGGGGFGGGGGGGGGGCC<FF7<5@>3@FG**>F<<:FCFFGF??FFGFGGG>C8?FGCGGEGGC<FFGGGCFFFGGGGGGGGGGGGGGGGGGFFCFGGGGGGGGGGGGGGGGGGDEGGCFGGGGGGGECEGGGGGGGGGGGGGG=EGGGGGGGGGEGG?=EG7:FDFFGFGGGGGGGFGG:07EGGFGFGFFGGG
@M03364:396:000000000-C9LGT:1:1101:9555:4276 1:N:0:10
ACTCCTACGGGAGGCAGCAGTGGGGAATATTGCACAATGGGGGAAACCCTGATGCAGCAACGCCGCGTGAGTGATGACGGCCTTCGGGTTGTAAAGCTCTGTCTTCAGGGACGATAATGACGGTACCTCTGTAGGAAGCCACGGCTAACTACGTGCCAGCAGCCGCGGTAATACGTAGGTGGCGAGCGTTGTCCGGATTTACTGGGCGTAAAGGGAGCGTAGGCGGATTTTTAAGTGAGATGTGAAATACTCGGGCTTAACCTGAGTGCTGCATTTCAAACTGGAAGTCTAG
+
FGGGGGGGGGGGGGGGGGGGGGGGGGGGGGGGDFGGGGGGGGGGEGFGGGGGGGGGGGDG@FC+CFGGGGE5FGGGGGGGGGGG<FFGDFEGCGGFGGCFEGEFFAFCBFE=@:?FFFAFG7@C:=DC8,8<C,B<BFDEGDEEC7+>@CFFFC:F*;FCFBD:>CC@8*1,@=F77<F@<FGFCCEFFG*B>FFGGB@F?FCFFGGGGCGFC7E@CCE:CGD?EG:E>F77ECFEG7C++<<<<+<E?9C9CCG=D56C+0:EFG:C7D:7C7C77CFGFFGFGGF/296?
@M03364:396:000000000-C9LGT:1:1101:20049:4289 1:N:0:10
ACTCCTACGGGAGGCAGCAGTGGGGAATATTGGGCAATGGGCGAAAGCCTGACCCAGCGACGCCGCGTGAGGGAAGAAGGTCTTCGGATTGTAAACCTTTGTAGACAGGGACGAAGAAATGACGGTACCTGTAAAGTAAGCCACGGCTAACTACGTGCCAGCAGCCGCGGTAATACGTAGGGGGCAAGCGTTATCCGGATTTACTGGGTGTAAAGGGCGCGCAGGCGGCGTCGTAAGTCGGTCTTAAAAGTGCGGGGCTTAACCCCGTGAGGGGACCGAAACTGCGATGCTAGG
+
GGGGGGGGGGGGGGGGGGGGGGGGGGGGGGGGGGGGGGGGGGGGGGGGGGGGGGGGGGGGGGGGGGGGGGGGGGGGGGGGGGGGGGGGGGGGGGGGGGGGGGGGGGGGGGGGGFGGCEGGG9=FGFGGBBEC,,CCFEFGGGGGGFEGGGGGGGGGGCGGGGGGGGGGG*BFGGGGGGGGGGGGGGGGGGGGGGGGGGGGGGGGGGGGGGGGGGGFGGGGGGGGGGGGGGGGGGGGGGGGGGGGCEGDEFFGFEGGGGGGGFGGGGG/93EFGGGGGG:D>3+?FDDFGF?GF*
@M03364:396:000000000-C9LGT:1:1101:16468:4301 1:N:0:10
ACTCCTACGGAGGCAGCAGTGGGGGATATTGCACAATGGGCGAAAGCCTGATGCAGCGACGCCGCGTGCGGGACGAAGGCCTTCGGGTTGTAAACCGCTTTCAGCAGGGACGAGGCCGCAAGGTTACGTTACCTGCAGAAGAAGCCCCGGCTAACTACGTGCCAGCAGCCGCGGTAATACGTAGGGGGCGAGCGTTATCCGGATTCATTGGGCGTAAAGCGCGCGTAGGCGGCCTGCTAGGTCGGAACTCAAATCCGGGGGCTCAACCCCCGCCCGGTTCCGATACCGGCAGGC
+
GGGGGGGGGGGGGGGGGGGGGGGGGGGGGGGGGGGGGGGGGGGGGGGGGGGGGGGGGGGGGGGGGGGGGGGGGGGGGGGGGGGGGGGGGGGGGGGGGGGGGGGCGDF7FGGGGG7F<FGCC>FF9DFF,3>C?CFF@FGBFGGGCFGGGGGGGFGGGFGGGGGGGGGGGGGGGGGGGGGGGGGGGGGGGGGEGGGGDGGGGGEEGGGGGGGGGGGGGGGGGGGCGEEGGFGGGCGGGGGGGGGGGGEEGGGGGGGGGGGGGGGGFGGGDDGGGGGGD7CGFEEGGGGFG>3CD5
@M03364:396:000000000-C9LGT:1:1101:24941:4305 1:N:0:10
ACTCCTACGGGAGGCAGCAGTGAGGAATATTGGTCAATGGGCGCGAGCCTGAACCAGCCAAGTCGCGTGAGGGAAGACGGTCCTATGGATTGTAAACCTCTTTTGTCGGGGAGCAAAAAGGCAGTTATGTGTCAATTGAGAGTACCCGAAGAAAAAGCATCGGCTAACTCCGTGCCAGCAGCCGCGGTAATACGGAGGATGCGAGCGTTATCCGGATTTATTGGGTTTAAAGGGTGCGTAGGCTGAATGTCAAGTCAGCGGTAAAATTGAGAGGCTTAACCTCTTCGAGCCGTT
+
GGGGGGGGGGGGGGGGGGGGGGGGGGGGGGGGGGGGGGGGGGGGGGGGGGGGGGGGGGGGGGGGGGGGGGGGGGGGGGGGGGGGGGGGGGGGGGGGGGGGGGGGGGG>FGGEGGFGFFGGGFFE3DFG,59<,,,B@FFGGGGGGGGFFGGGFFGFGGGGGGGGGGGGG>FFGGGGGGGGGGGGGGGGGGGGGGGGGGCCFGGCFGGGGGGGGGGDEGGGGGGGGGECGGGGGGGGGGGGGGGGGGGGGGGFDEFGDGGGGC<GGGGGGGGFFGGGGGGGFFGGGGGFGFFGGD
@M03364:396:000000000-C9LGT:1:1101:15471:4326 1:N:0:10
ACTCCTACGGGAGGCAGCAGTAGGGAATTTTCGTCAATGGGCGCAAGCCTGAACGAGCAATGCCGCGTGGGTGAAGACGGTCTTCGGGTCGTAAAGCTCTGTCCTCAAGGAAGATAATGACGGTGCTTGAGGAGGAAGCCCCGGCTAACTACGTGCCAGCAGCCGCGGTCATACGTAGGTGGCGAGCGTTGTCCGGATTTACTGGGCGTAAAGGGAGCGTAGGCGGATTTTTAAGTGAGATGTGAAATACTCGGGCTTAACCTGAGTGCTGCATTTCAAACTGGAAGTCTAG
+
GGGGGGGGGGGGGGGGGGGGGGGGGGGGGGGGGGGGGGGGGGGGGGGGGGGGGGGGGGGGGGGGGGGGGGGGGGGGGGGGGGGGGGGGGGGGGGGGGGGGGGGGGGGGGGGGGGGG9EFE<BCF+@FG<:A85B@CBFFBFFGGGDCEGGGGGGGGGGGGGGGGGGGGG*CGGGGFGGGGGGGGGGGGGGGGGGGGGGGGGGGGGGGGGCECFGGGGGGEGGGGGG>EEFGGGGGGGGGGGGGGGFFFGGGGGGGGGFGGCFGGGGGFFGGGFGGCGGGGFFGGFGG6FFFG
@M03364:396:000000000-C9LGT:1:1101:17239:4353 1:N:0:10
ACTCCTACGGGAGGCAGCAGTGAGGAATATTGGTCAATGGGCGGAAGCCTGAACCAGCCAAGTCGCGTGAAGGATGAAGGTATTATGTATTGTAAACTTCTTTAGCAGTGGAGAAATAAGGGGCTCTTAAGCCCTGATGCTAGTACACTGAGAATAAGGATCGGCTAACTCCGTGCCAGCAGCCGCGGTAATACGGAGGATCCGAGCGTTATCCGGATTCATTGGGTTTAAAGGGTGCGCAGGCGGGCCTGTAAGCCCGTGGTGAAAGCCTGGTGCTCAACGCCAGAGGTGCCG
+
GGGGGGGGGGGGGGGGGGGGGGGGGGGGGGGGGGGGGGGGGGGGGGGGGGGGGGGGGGGFGGGGGGGGGGGGGGGGFFGG<FFGGGGGGGGGGGGGGGGGGGGGGGGGGGGFFFGGFGGGCBC=+BFG5,CEFFF8FFGGGGGGGGFGGGGG?FGGGGGGGGGGGGGGGFGGGGGGGGGGGGGGGGGGGDGGGGGGGGGGGGGGGGGGGGGGGGGG7CGFGGGGGGFECCGGGGGGGGGGGGGGGGGGGEFGGGGGGGGGGEFFGGGGGGGGGGGGFGGGFEGGGGGFGFFGG5
@M03364:396:000000000-C9LGT:1:1101:26235:4381 1:N:0:10
ACTCCTACGGGAGGCAGCAGTGAGGAATATTGGTCAATGGGCGAGAGCCTGAACCAGCCAAGTCGCGTGAGGGATGACGGCCCTACGGGTTGTAAACCTCTTTTACAAGGGAATAAAGGACCCCGTGCATGGCTTTTTGCATGTACCTTGTGAATAAGCATCGGCTAACTCCGTGCCAGCAGCCGCGGTAATACGGAGGATGCGAGCGTTATCCGGATTCATTGGGTTTAAAGGGTGCGTAGGTGGCCTCTTAAGTCAGCGGTGAAAGTCAGTGGCTCAACCATTGAACTGCCG
+
GGGGGGGGGGGGGGGGGGGGGGGGGGGGGGGGGGGGGGGGGGGGEGGGGGGGGGGGGGGGGGGGGGGGGGGGGGGGGGGGGGGGGGGGGGGGGGGGGGGGGGGGGGGGGGGGGG?E5CF,,B:++BFE+,C,,3,:A9+BCDFFACFDGGGG9EFGGFGGGGCGGGGGGGGFCFGGGGGGGGGGGGGGGGEFGGGGGGGGGGGGGGGGGEGGGGGGG>EGGGGFGD;C5CGGGGGGDGGGGGEGCFGGCGGGG??CFGGGGDDEGGGGG=CGGGGGGCFGF456DGGFGFFFGD
@M03364:396:000000000-C9LGT:1:1101:25601:4406 1:N:0:10
ACTCCTACGGGAGGCAGCAGTGGGGAATATTGCACAATGGGCGAAAGCCTGATGCAGCAACGCCGCGTGAGCGATGAAGGCCTTCGGGTCGTAAAGCTCTGTCCTCAAGGAAGATAATGACGGTACTTTTGGAGGAAGCCCCGGCTAACTACGTGCCAGCAGCCGCGGTGATACGTAGGGGGCTAGCGTTATCCGGAATGATTGGGCGTAAAGGGTGCGCAGGCGGCTGTGCAAGTCTGAAGTAAAAGGGACCGGCTCAACCGGTTCAGGCTTTGGAAACTGCACGGCTTGAGG
+
GGGGGGGGGGGGGGGGGGGGGGGGGGGGGGGGGGGGGGGGGGGGGGGGGGGGGGGGGGGGGGGGGGGGGGGGGGGGGGGGGGGGGGGGGGGGGGGGGGGGGGGGGGG,CFGGGG9A??AFG7BF+BBA,5C+,:+B<>33DFGGCECFFGFG*FFGGFFGCGFEGGGGG*;CCEGFFGGGGGGGGGGG<FGGGGGGGGGGGGGGGGGGGCGGGGGGGGGGGDCGGGDGGGGGGGGGGDGGFGGGGGGGGGGGGGGGGGGGGFGGEDGGGGG*CCFGGGGGFFC:<FDFGDFC6C
@M03364:396:000000000-C9LGT:1:1101:24413:4415 1:N:0:10
ACTCCTACGGGAGGCAGCAGTGGGGAATATTGCACAATGGGCGCAAGCCTGATGCAGCGACGCCGCGTGCGGGATGGAGGCCTTCGGGTTGTAAACCGCTTTTGTTCAAGGGCAAGGCACTGTTTCGGGCGTGTTTAGTGGATTGTTCGAATAAGCACCGGCTAACTACGTGCCAGCAGCCGCGGTAATACGTCGGGTGCAAGCGTTATCCGGATTCATTGGGCGTAAAGCGCGCGTAGGCGGCCCGTTAGGTCGGAGGTAAAAGCCCGGGGCTCAACCCCGGCGAGCCTCCG
+
GGGGGGGGGGGGGGGGGGGGGGGGGGGGGGGGGGGGGGDD8EGGGGGGGGGGGGGGGGGGGGGGGGGGGDFCGG@FGGGGDFGGGGDGFGGGGGGFGGGGGGGCGFGGGGGGGGGGGGGG88C8,BFE+835*8,,,@@FC,3?><DFGGAA7FEGGGGGDEGGG:FFG<CFGFFFFGFGGGG7CE8CCFGEC*:E>CEGGGGGGGEGGGGGG5*;<++ACCF8EEEGGGGGCEGGCCEEFGDG=GD*:?EGGGGG):EGGFFFG4>5CGG<CEDGF4*1>DEGGGGFDF4<D
@M03364:396:000000000-C9LGT:1:1101:17448:4457 1:N:0:10
ACTCCTACGGGAGGCAGCAGTAGGGAATCTTCGGCAATGGGCGAAAGCCTGACCGAGCAACGCCGCGTGAGTGATGACGGCCTTCGGGTTGTAAAGCTCTGTCTTCAGGGACGATAATGCCGGTCCCTGAGGAGGAAGACACGGCTGACTACGTGCCAGCAGCCGCGGGCATACGTAGGGTGCAAGCGTTATCCGGATTTATTGGGCGTAAAGGGCTCGTAGGCGGTTCGTCGCGTCCGGCGTGGAAGTCCATCGCCTAACGGTGGATCTGCGCCGGGTACGGGCGGGCTGG
+
CFFFGGGGGDGGGGGG@GGGFFGFEGGGGGGFFEGGGFF<CFGGGGGFGFGGDDFCCCGFGG@EEGCCFGGFGGGGGGGGEC@FFFGGGDEGGGGGAFDFFF@<BFEFFGFFGD7+8BD,5++@8+BD,,5:<+>CCC,,,@*@FE53@FGFGGDGG;AEFFF::FFD**3<?CA<2<<CF:FEE@C>8/:C9,;?EC869ACFGGFCEGGG?788EG8C=FGCCEEEC8C5EGEE*?88*/2**/A?<0<?<FEEGG57@=5:CCGFG*:>DE53C3:5?7CGGGDBDFDC
@M03364:396:000000000-C9LGT:1:1101:22579:4473 1:N:0:10
ACTCCTACGGGAGGCAGCAGTGGGGAATATTGCACAATGGGCGCAAGCCTGATGCAGCGACGCCGCGTGCGGGATGGAGGCCTTCGGGTTGTAAACCGCTTTTGTTCAAGGGCAAGGCACGGTTTCGGCCGTGTTGAGTGGATTGTTCGAATAAGCACCGGCTAACTACGTGCCAGCAGCCGCGGTAATACGTAGGGTGCAAGCGTTATCCGGATTTATTGGGCGTAAAGGGCTCGTAGGCGGTTCGTCGCGTCCGGTGTGAAAGTCCATCGCTTAACGGTGGATCCGCGCCGG
+
GGGGGGGGGGGGGGGGGGGGGGGGGGGGGGGGGGGGGGGGGGGGGGGGGGGGGGGGGGGGGGGGGGGGGGGGGGGGGGGGGGGGGGGGGGGGGGGGGGGGGGGGGGG9AFGGGGGG7EGGF:FFCFGG@+@5*8@,@FFGC9DFCFGGGG,D>FGGGGGGGGGGGGGGF=FGFGGGGGGGEGGGGGGGGGGFC:FGGGGGGGGGGGGGGGGGGEGGFGGGGGGGGGDGGGGGGGGGGGFGGGGGGGGGGGGGGEGGGEGGGFGGGGGGGGGGGFGGGGGGEFGGGCFFGFDGGG
@M03364:396:000000000-C9LGT:1:1101:18577:4534 1:N:0:10
ACTCCTACGGAGGCAGCAGTAGGGAATTTTCGTCAATGGGCGCAAGCCTGAACGAGCAATGCCGCGTGGGTGAAGACGGTCTTCGGATTGTAAAGCCCTGTTGCCGGGGACAAAGGACAGCCAGAGTGGCAAGCTGACTGTTTGATGGTACCCGGCCAGAAAGCCACGGCTAACTACGTGCCAGCAGCCGCGGTAATACGTAGGTGGCAAGCGTTATCCGGAATGATTGGGCGTAAAGGGTGCGCAGGCGGCTGTGCAAGTCTGAAGTAAAAGGGACCGGCTCAACCGGTTC
+
GGGGGGGGGGGGGGGGGGGGGGGGGGGGGGGGGGGGGGGGGGGGGGGGGGGGGGGGGGGGGGGGGGGGGGGGGGGGGGGGGGGGGGGGGGGGGGGGGGGGGGGGGGGEGGGGGGGGDGGG8BF,,BFF7+@,++BFGGGGGGGGFGGGGGFGGGGGGGGGGGGGGGGGGFGGGGGGGGGGGGGGGGGGGGGGGFGGFGGGFFGGGGGGGGGGGGGGGGGGGGGGGGGGGGGGGGGGGGGGGGGGGGGGGGGGGGGGGGGFEGGGGGGGGGGGGGGGGGGGFEGGGGGFGF>D
@M03364:396:000000000-C9LGT:1:1101:6547:4542 1:N:0:10
ACTCCTACGGGAGGCAGCAGTGGGGAATCTTGCGCAATGGGGGCAACCCTGACGCAGCGACGCCGCGTGCGGGACGAAGGCCTTCGGGTCGTAAACCGCTTTCAGCAGGGACGAGGCCGCTCCGGTGACGGTACCTGCAGAAGAAGCCCCGGCTAAATACGTGCCAGCAGCCGCGGTAATACGTATGGGGCGAGCGTTATCCGGATTCATTGGGCGTAAAGCGCGCGTAGGCGGCCCGTTAGGTCGGAGGTAAAAGCCCGGGGCTCAACCCCGGCGAGCCTCCGATACCGGCGG
+
GGGGGGGGGGGGGGGGGGGGGGGGGGGGGGGGGGGGGGGGGGGGGGGGGGGGGGGGGGGGGGGGGGGGGGGGGGGGGGGGGGGGGGGGGGGGGGGGGGGGGGGGGGGGGGGGGGGC7FFDGCF**<=F?*<8CFGGGGGGGCGGGGGFGGGGGGGGGGGGGGGGGGGGG,AFGGGGGGGGGGGGGGGGGGGGGGGGGGGGGGGGCCGGGGGGGGGGECEGGGDGDC8EDGGGDGGGGEE6CGGGGGGGGGGGGFGGGGGGGCD5CF?=CCGGGEDCCGEGFFGGGGGFGD>DCD
@M03364:396:000000000-C9LGT:1:1101:9513:4551 1:N:0:10
ACTCCTACGGGAGGCAGCAGTAGGGAATTTTCGTCAATGGGCGCAAGCCTGAACGAGCAATGCCGCGTGAACGAGGAAGGTCTTCGGATCGTAAAGTTCTGTTGAGAGGGAAAAAGGAACACCAGAGGAAATGCTGGTGAAGTGATATTACCTTTCGAGGAAGTCACGGCTAACTACGTGCCAGCAGCCGCGGTAATACGTAGGTGGCGAGCGTTATCCGGAATGATTGGGCGTAAAGGGTGCGTAGGCGGCCTGTTAAGTCTGAAGTAAAAGGGACCGGCTCAACCGGGTC
+
GGGGGGGGGGGGGGGGGGGGGGGGGGGGGGGGGGGGGGGGGGGGGGGGGGGGGGGGGGGGGGGGGGGGGGGGGGGGGGGGGGGGGGGGGGGGGGGGGGGEGAFG9BEFFGG8FGGEF,BA<BC7>DBDB,A:5,CFFGGGGGGGG@3CFGGG,DFCFFFGGGGGFFGGGGGGGGGGGGGGGGGGGGGGGGGGGGGGGGGGCGFGGGGGGGGEEGGGGGGGGGGGFDFGGGGGGGGGGGGGGGGGGGGGFGGGGGGGGFGG<70<F>FG:?GGGGGFGDGGDFGGFC<@D))9
@M03364:396:000000000-C9LGT:1:1101:12978:4554 1:N:0:10
ACTCCTACGGGAGGCAGCAGTGGGGAATATTGCACAATGGGCGCAAGCCTGATGCAGCGACGCCGCGTGCGGGATGGAGGCCTTCGGGTTGTAAACCGCTTTTGTTCAAGGGCAAGGCGGGTCTTCGGGCCCGTTGAGTGGATTGTTCGAATAAGCACCGGCTAACTACGTGCCAGCAGCCGCGGTAATACGTAGGGTGCAAGCGTTATCCGGATTTATTGGGCGTAAAGGGCTCGTAGGCGGTTCGTCGCGTCCGGTGTGAAAGTCCATCGCTTAACGGTGGATCCGCGCCGG
+
GGGGGGGGGGGGGGGGGGGGGGGGGGGGGGGGGGGGGGGGGGGGGGGGGGGGGGGGGGGGGGGGGGGGGGGGGGGGGGGGGGGGGGGGGGGGGGGGGGGGGGGGGGGGGGGGGGGGGGFFGFF,8@FG1*>FFCFGGGFGFCGGGGGGGGFG<FGGGGGGGGGGGGGGG=FEFGGGGGGGGGGGGGGGGGGGC?EGGGGGGGGGGGGGGGGGGGE>FFGGGGGGGEGGGGGGGGGGGGGGGGGGGGGGGGGEGEGGG=EGGEFGGGGGGGGGGGGGGGEGBFGGGGGFCDBDDD
@M03364:396:000000000-C9LGT:1:1101:14527:4555 1:N:0:10
ACTCCTACGGGAGGCAGCAGTGGGGAATCTTGCGCAATGGGGGCAACCCTGACGCAGCGACGCCGCGTGCGGGACGAAGGCCTTCGGGTCGTAAACCGCTTTCAGCAGGGACGAGGCCGCGCGGTGACGGTCCCTGCAGAAGAAGCCCCGGCTAACTACGTGCCAGCAGCCGCGGTAATACGTAGGGGGCGAGCGTTATCCGGATTCATTGGGCGTAAAGCGCGCGTAGGCGGCTCGCCAAGCGGGATCTCAAACCTGAGGGCTCAACCCCCAGCAGGATCCCGGACTGGCGGG
+
GGGGGGGGGGGGGGGGGGGGGGGGGGGGGGGGGGGGGGGGGGGGGGGGGGGGGGGGGGGGGGGGGGGGGGGGGGGGGGGGGGGGGGGGGGGGGGGGGGGGGGGGGGGGGGGGGGGGGGGGG:C=4=FC+*4+4:C8FCDGGGGGGGFGGGGGGGGGGFGGGGGGGGGGGGGGGGGGGGGGGGGGGGGGGGGGGGGGGGGGGGGDGGGGGGGGGGGGGGGGGGGGGGEGGGGGGGGGGGDEGGGGGGGGGGGGGGFGGGGGGGGGGGGGGGGG:GGGGGDGFFGGGGGFGFFG:C
@M03364:396:000000000-C9LGT:1:1101:18261:4565 1:N:0:10
ACTCCTACGGGAGGCAGCAGTGGGGAATATTGCACAATGGGGGAAACCCTGATGCAGCAACGCCGCGTGAGTGATGACGGCCTTCGGGTTGTAAAGCTCTGTCTTCAGGGACGCTAATGAAGGAGCCTTTGTTCGAGGCCACGGCTAACTCCTTGCCGGCAGCCGCGGTGATACGGAGGATCCGAGCGTTATCCGGATTTATTGGGTTTAAAGGGTGCGCAGGCGGCCTTGCAAGTCAGCGGTCAAATCGTGGAGCTCAACTCCATTCCGCCGTTGATACTGCCGGGCTTGATT
+
GGGGGGGGDGGGEGGGGGGGGGGGGGGGGGGGGGGGGGGGGGGGGGGGGFFGGGFFG8FGGGGGGGGGGGGGGGGGGGGGGCGGGGGGEEGGGGGGGGFFFGGAF?A,CBB?F++3+,C,,-:,8B7,5:9<,,+,,+6+@>3>7@F,:>,@,,7@F**>FGGEEFF>E<:9<AFC4<F7<F@CE8<FGGCF@9CEEDC@+<?FGGCCE8C?AF52;:CEGECC:5*:CFF@C9CCCF:+:?ECEGDF+;8AECECG+<?CFG?CG7C>F**9E5<*:00**<9DDC>7)7*:*
@M03364:396:000000000-C9LGT:1:1101:12589:4566 1:N:0:10
ACTCCTACGGGAGGCAGCAGTGAGGAATATTGGTCAATGGGCGAGAGCCTGAACCAGCCAAGTCGCGTGAGGGAAGACGGTCCTACGGATTGTAAACCTCTTTTGTCGGGGAGTAATAGGCGGGACGTGTCCTGCTGTGAGAGTACCCGAAGAAAAAGCATCGGCTAACTCCGTGCCAGCAGCCGCGGTAATACGGAGGATGCGAGCGTTATCCGGATTTATTGGGTTTAAAGGGTGCGTAGGCTGTTTTGCAAGTCAGGGGTGAAAGCCCGGAGCTCAACTCCGGAACTGCCT
+
GGGGGGGGGGGGGGGGGGGGGGGGGGGGGGGGGGGGGGGGGGGGGGGGGGGGGGGGGGGGGGGGGGGGGGGGGGGGGGGGGGGGGGGGGGGGGGGGGGGGGGGGGGGGGGGFGGFGGGGGG+C++8CF3@FCFCFGFGGGGGGGGGGGGEGG7FGGGGGGFGGGGGGGGFFCGGGGGGGGGGGGGGGGGGGGGGGGGGGGGGGGGGGGGGGGGGGGGCCCGGGGGGECEFGFGGGGGGGGGGGGGG8CFGGFGFGGGGGGGGGGGGGGGDEDD=EGGGGGFFGGGGDDGFFGF7
@M03364:396:000000000-C9LGT:1:1101:23288:4577 1:N:0:10
ACTCCTACGGGAGGCAGCAGTGGGGAATATTGCACAATGGGGGAAACCCTGATGCAGCAACGCCGCGTGAGTGATGACGGCCTTCGGGTTGTAAAGCTCTGTCTTCAGGGACGATAATGACGGTACCTGAGGAGGAAGCCACGGCTAACTACGTGCCAGCAGCCGCGGTAATACGTAGGTGGCGAGCGTTGTCCGGATTTACTGGGCGTAAAGGGAGCGTAGGCGGATTTTTAAGTGAGATGTGAAATACTCGGGCTTAACCTGAGTGCTGCATTTCAAACTGGAAGTCTAG
+
GGGGGGGGGGGGGGGGGGGGGGGGGGGGGGGGGGGGGGGGGGGGGGGGGGGGGGGGGGGGGGGGGGGGGGGGGGGGGGGGGGGGGGGGGGGGGGGGGGGGGGGGGGGGGGGGGFGG:FGFACFF>FGG3:@=3:=+@FGGGFGGGGCGGGFGFGGGGGGGGGGGGGGGGFGGGGGGGGGGGGGGGGGGGGGGGGGGGGGGGGGGGGGGGGGGGGGGGGGGGGEFGGGEGGGGGGGGGGGGGGGGGGGGGGGGGEGGGGGGGGGGGGGGCGGGGGGGGGGGFFGGGGGFGFFG
@M03364:396:000000000-C9LGT:1:1101:18229:4585 1:N:0:10
ACTCCTACGGGAGGCAGCAGTGAGGAATATTGGTCAATGGACGCAAGTCTGAACCAGCCATGCCGCGTGCAGGATGACGGCTCTACGAGTTGTAAACTGCTTTTGTATGAGGGTAATAACGGGTGCGTGTACCTGCTTGAAAGTATCATACGAATAAGGATCGGCTAACTCCGTGCCAGCAGCCGCGGTAATACGTAGGGTGCAAGCGTTATCCGGATTTATTGGGCGTAAAGGGCTCGTAGGCGGTTCGTCGCGTCCGGTGTGAAAGTCCATCGCTTAACGGTGGATCCGCGC
+
GGGGGGGGGGGGGGGGGGGGGGGGGGGGGGGGGGGGGGGGGGGGGGGGGGGGGFFGGGGGGGGGGGGGGGGGGGGGGGGGGGGGGGGDGGGGGGGGGGGGGGGGGFEFGGGGGGGGGAF<@+B=8CFG+BA5C,53>FD<BFGG<CFDFGFD>BFFGGDFDFGGGGGGGAFGGGGGGGGGGGGGGGGGGDFFGGGGGGGGCFEGGGGGGGGGGGGGCGGGGFGGGGGGGGGDGGGGGFGECEECEEG=GGGDCEGGD=CE/:5C?C<>FGFGD?CDG3=FF@GGGD3@FFF5D3
@M03364:396:000000000-C9LGT:1:1101:20856:4591 1:N:0:10
ACTCCTACGGGAGGCAGCAGTGGGGAATATTGCACAATGGGCGCAAGCCTGATGCAGCGACGCCGCGTGCGGGATGGAGGCCTTCGGGTTGTAAACCGCTTTTGTTCAAGGGCAAGGCGAGTCTTCGGGTCCGTTAAGTGGATTGTTCGAATAAGCACCGGCTAACTACATGCCAGCAGCCGCGGTAATACGTAGGGTGCAAGCGTTATCCGGATTTATTGGGCGTAAAGGGCTCGTAGGCGGTTCGTCGCGTCCGGTGTGAAAGTCCATCGCTTAACGGTGGATCCGCGCCGG
+
GGGGGGGGGGGGGGGGGGGGGGGGGGGGGGGGGGGGGGGGGGGGGGGGGGGGGGGGGGGGGGGGGGGGGGGGGGGGGGGGGGGGGGGGGGGGGGGGGGGGGGGGGFG9FGGGGGGF+<@+5+@F<@CE7,@7F8>+6E@;F,,>FF;;FCFF>FGGGGGGEEFFGGGGG,2<FGFGGGGCFGGGGCC8FE7CGFGGGGGGGGGFGEE8E?9EG*;*<:CFFGGGGCCECGGDCCC*:EGGFEGCE=E5=CEGGCECD*::C7>CE:?7CFGDGGG:7>E3))C5CFGFF3>35C
@M03364:396:000000000-C9LGT:1:1101:25315:4612 1:N:0:10
ACTCCTACGGGAGGCAGCAGTGAGGAATATTGGTCAATGGGCGCAAGCCTGAACGAGCAATGCCGCGTGAGTGAGGAAGGCCTTCGGACTGTAAAGCTCTGTTACCGGGGAAAAAGGCTCTGTTCAGGCCACGACCTTTCCTGGGTGGTACCCGGCCAGAAAGCCACGGCCAACTACGTGCCAGCAGCCGCGGGAATACGTAGGTGGCAAGCGTTATCCGGAATGATTGGGCGTAAAGGGTGCGCAGGCGGCTGTGCAAGTCTGAAGTAAAAGAGCCCGGCTCAACAGCTGC
+
EGFFEEFDFE:C@7C@BFEGEF9FAFFGE<@EF;;@CCEGG@@@@@:@8FEEFGGGGE7CF9EFEGG>@@FCE?FGGGD:,CEE,CF4+>B5CEFGFEFAEFF,F,44+@+8?<,B+,,,,::<58?D:883++8+@,,8,C<,+:8>F=,,>FEG7@FCF:3,>>F*4***6CF3F*=,64,77:FFG*:BF:CCC69@0+*:23**0018*1**/<C8*2CGGC9@F85/C*228CFCFEGGG=E=:/:58/2A7+3+03:?9C?F0*02:*2*097)50/*6*0)*9)0
@M03364:396:000000000-C9LGT:1:1101:6899:4617 1:N:0:10
ACTCCTACGGGAGGCAGCAGTGAGGAATATTGGTCAATGGGCGCAAGCCTGAACCAGCCAAGTCGCGTGAAGGAAGACGGCCCTATGGGTTGTAAACTTCTTTAGGGTGGGAACAAAGGACGCCCCGCGTGGCGAGATGAGTGTACCACCAGAATAAGCATCGGCTAACTCCGTGCCAGCAGCCGCGGTAATACGGAGGATGCGAGCGTTATCCGGATTTATTGGGTTTAAAGGGTGCGTAGGCGGTTTGTCAAGTCAGCGGTCAAACTGGGGGGCTTAACCTCGTATTGCCGG
+
GGGGGGGGGDGGGGGGGGGGGGDFGGGGGGGGG<AECF-;CCFGGGGGGGGGGEGGGGGGGGFGGGGGGGGGGGGGGGGGGDCFGDGFF8FCGDFGDCCF<FFAF,=F=:C=AFF,:BF,A+48+@F=+3@+6C++>>FCF8,@@,@FFG7:83@;FCFGFF@FC*>FGGGG7<CE*=<::F:2<EFGG7BBC:@:F@FCGFDEC8EEGGGG9@58*;E?:C<FFF;8C+<++<;:CE5*28*+:EECC5::C7<<CFCGC*7*AF:0;C+*95:DDGFC4/<<DGGFF7*05)
@M03364:396:000000000-C9LGT:1:1101:23234:4621 1:N:0:10
ACTCCTACGGGAGGCAGCAGTGGGGAATATTGCACAATGGGGGAAACCCTGATGCAGCAACGCCGCGTGAGTGATGACGGCCTTCGGGTTGTAAAGCTCTGTCTTCAGGGACGATAATGACGGTACCTTCGGAGTCAGCCACGGCTAACTACGTGCCAGCAGCCGCGGTAATACGTAGGGGGCTAGCGTTATCCGGATTCATTGGGCGTAAAGCGCGCGTAGGCGGCCCGTTAGGTCGGAGGTAAAAGCCCGGGGCTCAACCCCGGCGAGCCTCCGATACCGGCGGGCTCGAGG
+
GGGGGGGGGGGGGGGGGGGGGGGGGGGGGGGGGGGGGGGGGGGGGGGGGGGGGFGGGGGGGGGGGGGGGEGGGGGGGGGGGGGGGGGGGGGGGGGGGGGGGGGGGEFFFGDCFF=FCDFCD-6++8CF,,8+83339FDFCCFF+:8@FFGG>FFGGGGGFGGGGGGGG**@FGFGGGGGGGGGEGGGGGGGGGGGGGGGGGGFFGGGGGGGFGGGGGGGGGGGGGDEGGE@GGGGGGGECEEF:FGGGFDGEEGGGGGGGGGCEDEG3CDGGGGGDDGDFBGGD:C><>@)7/
@M03364:396:000000000-C9LGT:1:1101:10653:4651 1:N:0:10
ACTCCTACGGGAGGCAGCAGTGGGGAATATTGCACAATGGGCGCAAGCCTGATGCAGCGACGCCGCGTGCGGGATGGAGGCCTTCGGGTTGTAAACCGCTTTTGTTCAAGGGCAAGGCACGGTTACGGCCGTGTTGAGTGGATTGTTCGAATAAGCACCGGCTAACTACGTGCCAGCAGCCGCGGTAATACGTAGGGTGCAAGCGTTATCCGGATTTATTGGGCGTAAAGGGCTCGTAGGCGGTTCGTCGCGTCCGGTGTGAAAGTCCATCGCTTAACGGTGGATCCGCGCCGG
+
GGGGGGGGGGGGGGGGGGGGGFGGGGGGGGGGGGGGGGGGGGGGGGGGGGGGGGGGGGGGGGGGGGGGGGGGGGGGGGGGGGGGGGGGGGGGFGGGGGGGGGGGGGGCGGFGGGGDDFGFB7F>+@FG8+553@D,7>FGGCFGGGGGGGFFDFGGGGGGGGGGGFFGGEFGGGGGGGGFFGGGGGGGFGECGGGGGGGGGGGGGGGGGE?EE855:A@F7EFGGG?EGGGGGGGGGGG5FEGGGGGGGGGGDE>ED:CGG77CFGFFGGFCDCCDGGGGEFGGGGDFGEFCGG
@M03364:396:000000000-C9LGT:1:1101:17836:4671 1:N:0:10
ACTCCTACGGGAGGCAGCAGTAGGGAATTTTCGTCAATGGGCGCAAGCCTGAACGAGCAATGCCGCGTGGGTGAAGACGGTCTTCGGATTGTAAAGCCCTGTTGCCGGGGACAAAGGACAGCCCGAATGGAAAGCTGACTGTTTGATGGTACCCGGCCAGAAAGCCACGGCTAACTACGTGCCAGCAGCCGCGGTAATACGTAGGTGGCAAGCGTTATCCGGAATGATTGGGCGTAAAGGGTGCGCAGGCGGCTGTGCAAGTCTGAAGTAAAAGGGACCGGCTCAACCGGTTC
+
GGGGGGGGGGGGGGGGGGGGGGGGGGGGGGGGGGGGGGGGGGGGGGGGGGGGGGGGGGGGGGGGGGGGGGGGGGGGGGGGGGGGGGGDGGGGGGGGGGGGGGGAFGGFFGGGGGFGDFFDEFG:FGGC:,8:33DFFFGGGGGGG,FFGGGGGGGGGGGGGGGGGGGGG5CFCGGGGGGGGGGGGGGGGGGGGGGGGGGGGFGGGGGGGGGGGGGGGGGGGGCGGG9CGGGGGGGG5FGGGGGGGGGGGGGGGGGGFEFGGGGGGGGGGFGGG?EGGGGGFFEDGGGFGFDDG
@M03364:396:000000000-C9LGT:1:1101:17072:4686 1:N:0:10
ACTCCTACGGGAGGCAGCAGTGAGGAATATTGGTCAATGGTCGGAAGACTGAACCAGCCATGCCGCGTGAAGGTCAGTGCCCTATGGGCGTTAAACTTCTTTTGTGTGAGAGCAATAAGGACCTCGTGAGGTCCGATGAGAGTATCACACGAATAAGCATCGGCTAACTCCGTGCCAGCAGCCGCGGTAATACGGGGGATGCGAGCGTTATCCGGATTTATTGGGTTTAAAGGGTGCGTAGGCGGCCTGTTAAGTCAGCGGTGAAATATCCTCGCTCAACGAGGAGACTGCCGT
+
GGGGGGGGGGGGGGGGGGGGGGGGGGGGGGGGGGGGGGGGGGGGGGGGGGGGGGGGGGGGGGGGGGGGGGGGGGGGGGGGGGGFGGGGGGGGGGGGGGGGGGGGGGGGGGGGGG@FCFF9FCFG<CFG:+8,:?FFCEGGGGGGGGCGGGGGEFGGGGGGGGGGGGCGGFFFGGGGGGGGGGGGGGGGGCGDFGGGGGGGGGGGGGGGGGGGGEEGGGGFGFGGGGGEGGGFFEGGGGGGGEGGGGGGGGGGFGFFCGGGGGGGGGGGGGGGGGG:>D?FFFGGDGGF7FFGGD
@M03364:396:000000000-C9LGT:1:1101:25084:4697 1:N:0:10
ACTCCTACGGGAGGCAGCAGTGGGGAATATTGCACAATGGGCGCAAGCCTGATGCAGCGACGCCGCGTGCGGGATGGAGGCCTTCGGGTTGTAAACCGCTTTTGTTCAAGGGCACGGCGGGTCATCGGACCCGTTTAGTGGATTGTTCGAATCAGCACCGGCTAACTACGTGCCAGCAGCCGCGGTAATACGTAGGGTGCAAGCGTTATCCGGATTTATTGGGCGTAAAGGGCTCGTAGGCGGTTCGTCGCGTCCGGTGTGAAAGTCCATCGCTTAACGGTGGATCCGCGCCGG
+
GGGGGGGGGGGGGGGGGGGGGGGGGGGGGGGGGGGGGGGGGGGGGGGGGGGGGGGGGGGGGGGGGGGGGGGGGGGGGGGGGGGGGGGGGGGGGGGGGGGGGGGFEGGEGGGGGG+FCFFC7*>,3@FE+*=<*=:,*?CF7,<C7<FCFGFG7CFFGFGGGGDGGG?FG*0;88FDGGGGGGGDEGGGGGGGG9CEGGEE+CFGGGGGFFGGGEGGC9EGGG>EGGGGGGFGGFFGGGGGGGGEEGGEGGGGGGGGG?EGGGGGGDFFG>GDGGDDGGGDDFGCF6CFGEEGDG
@M03364:396:000000000-C9LGT:1:1101:13908:4698 1:N:0:10
ACTCCTACGGGAGGCAGCAGTAGGGAATTTTCGTCAATGGGCGCAAGCCTGAACGAGCAATGCCGCGTGGGTGAAGACGGTCTTCGGATTGTAAAGCCCTGTTGCCGGGGACAAAGGACAGCCCGAGTGGACAGCTGACTGTTTGATGGTACCCGGCCAGAAAGCCACGGCTAACTACGTGCCAGCAGCCGCGGTAATACGTAGGTGGCAAGCGTTATCCGGATTCATTGGGCGTAAAGCGCGCGTAGGCGGCCTGCTAGGTCGGGACTCAAATCCGGGGGCTCAACCCCCGCC
+
GGGGGGGGGGGGGGGGGGGGGGGGGGGGGGGGGGGGGGGGGGGGGGGGGGGGGGGGGGGGGGGGGGGGGGGGGGGGGGGGGGGGGGGGGGGGGGGGGGGGGGGGGGGGGGGGGGGGGGGFGGG++@@F>BC,8DFFFFGGGGGGGACCFGGGGGGGGGGGGGGGGGGGG>CFGGGGGGGGGGGGGGGGGGGGGGGGGGGGGFGGGGGGGGGGGGGGGGGGGGGGGGEGGGGGGGGGGGGGGGGGGGGGGGGGCGGGGGFFGFGGGGGDCFGGGGGGGGGGFFEDFG<F<>>DGG
@M03364:396:000000000-C9LGT:1:1101:15489:4717 1:N:0:10
ACTCCTACGGGAGGCAGCAGTGAGGAATATTGGTCAATGGACGGAAGTCTGAACCAGCCAAGTAGCGTGCAGGAAGACGGCCCTATGGGTTGTAAACTGCTTTTATGTGGGAATAAACGGGGGGACTTGTCCCCTTTTGCATGTACCTCATGAATAAGGACCGGCTAATTCCGTGCCAGCAGCCGCGGTAATACGGAAGGTCCGGGCGTTATCCGGATTTATTGGGTTTAAAGGGAGCGTAGGCGGATTTTTAAGTGAGATGTGAAATACTCGGGCTTAACCTGAGTGCTGCAT
+
GGGGGGGGGGGGGGGGGGGGGGGGGGGGGGGGGGGGGGGGGGGGGGGGGGGGGGGGGGGGGGGGGGGGGGGGGGGGGGGGGGGGGGGGGGGGGGGGGGGGGFFDGGGEFFGGGGDG,,B::8@5=FFF,8C,<,=CFF,:BCEFF9<FFGGGCCFGGGGGCFFEDCFGGEGFGGG5CFGGGGGGDGGGGEGGGGGGG>ECFF9EGGGGGGGGGGGGEEGGG?FFG>88CF7FGGGFEEGGGCCGGGGCGFGGGGGGGFGGFFGGGGGGGGGGGGGGGGGGFFEF4DFFGFBC6C
@M03364:396:000000000-C9LGT:1:1101:13856:4741 1:N:0:10
ACTCCTACGGGAGGCAGCAGTGAGGAATATTGGTCAATGGGCGGAAGCCTGAACCAGCCAAGTCGCGTGAGGGAAGACGGTCCTACGGATTGTAAACCTCTTTTGTCGGGGAGCAAAGGGGCCTCGTGTTGCAGGATGAGCGTACCCGAAGAAAAAGCATCGGCTAACTCCGTGCCAGCAGCCGCGGTAATACGGAGGATGCGAGCGTTATCCGGATTTATTGGGTTTAAAGGGTGCGCAGGCGGCGCGGCAAGTCAGCGGTAAAAATTCGGGGCTCAACCCCGTCCGGCCGTT
+
GGGGGGGGGGGGGGGGGGGGGGGGGGGGGGGGGGGGGGGGGGGGGGGGGGGGGGGGGGGGGGGGGGGGGGGGGGGGGGGGGGGGGGGGGGGGGGGGGGGGGGGGGGGGGGGGGGGEGGG@CCE7FBFF8,88,,B38@FFFCFGEEFCBECGGGGGGGGGGGGGGEGGG,>FFFGGGGGGGGGGGGGEFGGGGGGGGGEGGGGGGGGGGGGGGGGD;C9FFGGGG;>8AEFFFGGGGGGGGGGGGGGGGGGCEECFCFGGGCCEGGGGGFGGGGG7<DFCFBEG<DDBGFFGD*
@M03364:396:000000000-C9LGT:1:1101:11425:4749 1:N:0:10
ACTCCTACGGGAGGCAGCAGTGGGGGATATTGGACAATGGGGGCAACCCTGATCCAGCGACGCCGCGTGAGGGAAGAAGGTTTTCGGATTGTAAACCTCTGTCAACAGGGAAAATACTGATGGTACCTTTGTCGGAAGTCACGGCTAACTACGTGCCAGCAGCCGCGGTCATACGTAGGTGGCGAGCGTTATCCGGAATGATTGGGCGTAAAGGGTGCGTAGGCGGCCTGTTAAGTCTGAAGTGAAAGGTACCGGCTCAACCGGTACAGGCTTTGGAAACTGGCAGGCTGGAGG
+
GGGGGGGGGGGGGGGGGGGGGGGGGGGGGGGGGGGGGGGGGGGGGGGGGGGGGGGGGGGGGGGGGGGGGGGGGGGGGGGGGGGGGGGGGGGGGGGGGGGGGGFCFGG<FFGGGGGG,@EBD-CC,:FF,393,+=+@FGGDGGGGGGGGGFGGGGGGGGGGGGGGGGGG*=FGGGGGGGGGGGGGGGGGGGGGGGGGEGFGGGGGGGGGGGGGGGGGGGGGGGGGGGEGGCFGGGGGFGC@F?FGGGGGGGGFCCGGGGFC=CEEDEGCCE*>FGG9CFFFFG5<DGEDFECGG
@M03364:396:000000000-C9LGT:1:1101:5366:4749 1:N:0:10
ACTCCTACGGGAGGCAGCAGTAGGGAATTTTCGTCAATGGGCGCAAGCCTGAACGAGCAATGCCGCGTGAACGAGGAAGGTCTTCGGATCGTAAAGTTCTGTTGAGAGGGAAAAAGGAACACCCGAGGATATGCTGGTGAAGTGATATTACCTTTCGAGGAAGTCACGGCTAACTACGTGCCAGCAGCCGCGGTAATACGTAGGTGGCGAGCGTTATCCGGAATGATTGGGCGTAAAGGGTGCGTAGGCGGCCTGTTAAGTCTGAAGTGAAAGGTACCGGCTCAACCGGTAC
+
GGDGGGGGGGGGGGGGGGGGGGGGGGGGGGGGGGGGGGGGGGGGGGEGGGGGGGGGGGGGGG8EFGGGGGGGGGGGDGGGGGGGGGGGGGGGGFGGGGGGGGFGGGGGGGGCGGGC?,EEFGG7@CCF3,98<@CFFGAADEGGFFGFCFGGBFGGGFGGGGGGGFGGGDEDEGGFGGGGGGFGGGGGGGGGGGGGGGGF,?FGGGGGGGGGGGGGGGGGGGGGGGGCFGGGGGCEGGG5@EGGGGGGGGGGGGGG=FFGCEC7FFGGGG?>7EFFFGEGFBGGGGFDD))9
@M03364:396:000000000-C9LGT:1:1101:15316:4763 1:N:0:10
ACTCCTACGGGAGGCAGCAGTAGGGAATTTTCGTCAATGGGCGCAAGCCTGAACGAGCAATGCCGCGTGGGTGAAGACGGTCTTCGGATTGTAAAGCCCTGTTGCCGGGGACAAAGAACAGCCCGAGTGTACAGCTGACTGTTTGATGGTACCCGGCCAGAAAGCCACGGCTAACTACGTGCCAGCAGCCGCGGTAATACGTAGGTGGCAAGCGTTATCCGGAATGATTGGGCGTAAAGGGTGCGCAGGCGGCTGTGCAAGTCTGAAGTAAAAGGGACCGGCTCAACCGGTTCG
+
GGGGGGGGGGGGGGGGGGGGGGGGGGGGGGGGGFGGGGGGGGGGGGGGGGGGGGGGGGGGGGGGGGGGGGGGGGGGGGGGEGGGGGGGGGGGGGGGGGGGGGGGGFG>FGGFGGFF,,:,<9F8@FF=+,9,,3B<FACGGGAFC,FFFFFGFFGGGGGFGGGGGGGGE*>FEGGGGGGFGGGGGGGGGGGGGGBFGGGGGGGGGEFGFGGFCEGGEGFFGG5?FGCFFGGGGGGGGGGGGFEGGDGGEEEGDGGGGGGGGGGCE*AFGGFCGG5DD>CDEF5D=FCF<:7CC)
@M03364:396:000000000-C9LGT:1:1101:23795:4766 1:N:0:10
ACTCCTACGGGAGGCAGCAGTGGGGAATATTGCACAATGGGGGAAACCCTGATGCAGCAACGCCGCGTGAGTGAAGAAGTATTTCGGTATGTAAAGCTCTATCAGCAGGGAAGAAACTGACGGTACCTGAGGAGGAAGCCACGGCTAACTACGTGCCAGCAGCCGCGGTTATACGTAGGTGGCGAGCGTTGTCCGGATTTACTGGGCGTAAAGGGAGCGTAGGCGGATTTTTAAGTGAGATGTGAAATACTCGGGCTTAACCTGAGTGCTGCATTTCAAACTGGAAGTCTAG
+
GGGGGGGGGGGGGGGGGGGGGGGGGGGGGGGGGGGGGGGGGGGGGGGGGGGGGGGGGGGGGGGGGGGGGGGGGGGGGGGGGGGGGGGGGGGGGGGGGGGGGGGFGCGFGGGGGG8F8FFA=8@:+BFG,,8+,+++8DFFGFEGG@FGGGGGCGGGGGGGGGGGG@FGG*>FGGGGGGGGGGGGGGGGGGGGGGGGGGGGGGGGGGGGGGGGGGGGGGGGGGGGGG:EGGGGGGGGGCGGGGGGGGGGGGGFGGGGDFGGGGGGGGFGGGFFFGGGGGGGFFGGGGGFGFF7
@M03364:396:000000000-C9LGT:1:1101:11271:4790 1:N:0:10
ACTCCTACGGGAGGCAGCAGTGGGGAATATTGGGCAATGGGCGAAAGCCTGACCCAGCAACGCCGCGTGAGGGAAGAAGGGTTTCGGCTCGTAAACCTCTGTCCTATGGGACGAAGAAGATGACTGTACCATAGGAGGAAGCCCCGGCTAACTGCGTGCCAGCAGCCGCGGTAATACGTAGGGGGCGAGCGTTGTCCGGAATGATTGGGCGTGAAGGGCGCGTAGGCGGCCTGTTAAGTCTGGAGTGAAAGTCCTGCTTTCAAGGTGGGAATTGCTTTGGATACTGGCGGGCTG
+
GGGGGGGGGGGGGGGGGGGGGGGGGGGGGGGGGGGGGGGGGGGGGGGGGGGGGGGGGGGGGGGGGGGGGGGGGGGGGGGGGGGGGGGGGGGGGGGGGGGGGFGGGAFFGGGGGGGG+BFFF<FG<CFF,<F@8,,,8FFGGFFGGDCFEGGGGGGGGGGGGGGGGGGGG:CGDGGGGGFFGGGGGGGGGEE5CEECFGG8EFFFGGGGGGGEGGGGGGDGEGGGGGFGGDGGFGGGGGG?FGGGGGGGGGGGFGGGGGGGGGFFGGGGGDGGGGGGGGGGFFGGGGGFGFFGDD
@M03364:396:000000000-C9LGT:1:1101:26125:4814 1:N:0:10
ACTCCTACGGGAGGCAGCAGTAGGGAATTTTCGTCAATGGGCGCAAGCCTGAACGAGCAATGCCGCGTGGGTGAAGACGGTCTTCGGATTGTAAAGCCCTGTTGCCGGGGACAAAGGACAGCCGGAGTTGACAGCTGACTGGTTGATGGTACCCGGCCAGAAAGCCACGGCTAACTACGTGCCAGCAGCCGCGGTAATACGTAGGTGGCAAGCGTTATCCGGAATGATTGGGCGTAAAGGGTGCGCAGGCGGCTGTGCAAGTCTGAAGTAAAAGGGACCGGCTCAACCGGTTC
+
GGGGGGGGGGGGGGGGGGGGGGGGGGGGGGGGGGGGGGGGGGGGGGGGGGGGGGGGGGGGGGGGGGGGGGGGGGGGGGGGGGGGGGGGGGGGGGGGGGGGGGGFG<F:FEGGGG,<8BBDF>F+86FF,,9,3::FFCF9D,8@C,3@FFFFEGGGGEEGGFGGGGGGG<>FGGGGGGGGGGGGGGGGGFGGGGGGGGGGGGGGGGGGGGGGGGGGGGGGGGGGGGGGGGGGGGEEGGGGGGGGGGGGGGGGGGGGGGGGGGGDGGEFFGGGGGDGGFEGFFEDFFFFGFBDG
@M03364:396:000000000-C9LGT:1:1101:6351:4820 1:N:0:10
ACTCCTACGGGAGGCAGCAGTGGGGAATATTGCACAATGGGCGCAAGCCTGATGCAGCGACGCCGCGTGCGGGATGGAGGCCTTCGGGTTGTAAACCGCTTTTGTTCAAGGGCAAGGCACGGTTACGGCCGTGTTGAGTGGATTGTTCGAATAAGCACCGGCTAACTACGTGCCAGCAGCCGCGGTAATACGTAGGGTGCAAGCGTTATCCGGATTTATTGGGCGTAAAGGGCTCGTAGGCGGTTCGTCGCGTCCGGTGTGAAAGTCCATCGCTTAACGGTGGATCCGCGCCGG
+
GGGGGGGGGGGGGGGGGGGGGGGGGGGGGGGDGGGGGGGGGGGGGGGGGGGGGFGGGGGGGGGGGGGGGGGGGGGGDCFEGGGGGGGGGGGGFGGGGGGGGGGCGDGFGGFFFG>D=FFGE@D>+>F::5@*38<,,DFFG,?>F:FFGGCF<>?F:FGEGGGC:FFCG*3=FGCFGG<CFGG>FG8CF7CCFF>EGGGDCF+:CEE?F@C*:CEGG?EGFFFF>CCCFFGGGFGGGGGCCEGGGGG58CECGGGGGEEGGC*+0:CF*:AC5E*CFGGGFFG579709.5CDG
@M03364:396:000000000-C9LGT:1:1101:21198:4826 1:N:0:10
ACTCCTACGGGAGGCAGCAGTGGGGAATATTGCACAATGGGCGCAAGCCTGATGCAGCGACGCCGCGTGCGGGATGGAGGCCTTCGGGTTGTAAACCGCTTTTGTTCAAGGGCAAGGCACGTTTTCGGCTGTGTTAAGTGGATTGTTCGAATAAGCACCGGCTAACTACGTGCCAGCAGCCGCGGTAATACGTAGGGTGCAAGCGTTATCCGGATTTATTGGGCGTAAAGGGCTCGTAGGCGGTTCGTCGCGTCCGGTGTGAAAGTCCATCGCTTAACGGTGGATCCGCGCCGG
+
GGGGGGGGGGGGGGGGGGGGGGGGGGGGGGGGGGGGGGGGGGGGGGGGGGGGGGGGGGGGGGGGGGGGGGGGGGGGGGGGGGGGGGGGGGGGGGGGGGGGGGGGGGGFGGGGGFFGGGGGG:BBFFGGC+@@@F8,7=3@F<FFGGCGGGFFFFGGGGGDGGGGGGGGG:BFCFGGFFGGGGGGGGGGG?FGGGGGGFGGGGGGGGGGGGGGG5:8CFFGGGGGGEEE5@FGGFGGGGGGGGGGGGGGGGGCEGGED*>=EGGGGFCG*?C<3FDDFFEGB@G*9*9><<@D3D
@M03364:396:000000000-C9LGT:1:1101:18048:4864 1:N:0:10
ACTCCTACGGGAGGCAGCAGTGGGGAATATTGCACAATGGGCGCAAGCCTGATGCAGCGACGCCGCGTGCGGGATGGAGGCCTTCGGGTTGTAAACCGCTTTTGTTCAAGGGCAAGGCACGTTTTCGGCCGTGTTGAGTGGATTGTTCGAATAAGCACCGGCTAACTACGTGCCAGCAGCCGCGGTAATACGTAGGGTGCAAGCGTTATCCGGATTTATTGGGCGTAAAGGGCTCGTAGGCGGTTCGTCGCGTCCGGTGTGAAAGTCCATCGCTTAACGGTGGATCCGCGCCGG
+
GGGGGGGGGGGGGGGGGGGGGGGGGGGGGGGGGGGGGGGGGGGGGGGGGGGGGGGGGGGGGGGGGGGGGGGGGGGGGGGGGGGGGGGGGGGGGGGGGGGGGGGGGGGGGGGGGGGGFGGGG-D<BEGG:>C@CCC7,@CFF9FCCCEFGGGGCGGGGGGGGGGGGGGGGGGGGGGGGGGGGGGGGGGGGGGGAFGGGGGGGGGGGGGGGGGGGGGGGGGGGGGGGECCFGGGGGGGGGGGGGGGGGGGGGGGGEGGGEG=EGCCFGFGGGGGGFGGGGGG>FGFF<FFFEEDGD
@M03364:396:000000000-C9LGT:1:1101:22857:4867 1:N:0:10
ACTCCTACGGGAGGCAGCAGTAGGGAATTTTCGTCAATGGGCGCAAGCCTGAACGAGCAATGCCGCGTGCGGGATGGAGGCCTTCGGGTTGTAAACCGCTTTTGTTCAAGGGCAAGGCACGGTTTCGGCTGTGAGAAGTGGATTGTTCGAATGAGCACCGGCTAACTACGTGCCAGCAGCCGCGGTAATACGTAGGGTGCAAGCGTTATCCGGATTTATTGGGCGTAAAGAGCGCGCAGGTGGGTGATTAAGTCTGATGTGAAAGCCCACGGCTTAACCGTGGAGGGTCATTGG
+
GGGGGGGGGGGGGGGGGGGGGGGGGGGGGGGGGGGGGGGGGGGGGGGGGGGGGGGGGGGGGGGGGGGGGGGGGGGGGGGGGGFGGGGEFFGGGGGGGGGGGGGGGGG<FGDCGG<<+AA8+3BC+CFF3+@38,,,8@<>B,,:,:DFGG8F,>@FE:CFDFCCFGGGF*6<6@CF:CFGGGGGGGDFGEFFGFGGGGGFGGF5CEGEGGGGG:88@9CFGGGGGG*;/A+0;C8EG5?E:EF*:7C?FF@E::E<7CCFG7DFGFGFDCED<EDGGCCGEFG:<DG34497:F
@M03364:396:000000000-C9LGT:1:1101:5909:4873 1:N:0:10
ACTCCTACGGGAGGCAGCAGTGGGGAATATTGCACAATGGGCGAAAGCCTGATGCAGCAACGCCGCGTGAGCGATGAAGGCCTTCGGGTCGTAAAGCTCTGTCCTCAAGGAAGATAATGACGGTACTTGTGGAGGAAGCACCGGCTAACTACGTGCCAGCAGCCGCGGTCATACGTAGGGTGCAAGCGTTATCCGGATTTATTGGGCGTAAAGGGCTCGTAGGCGGTTCGTCGCGTCCGGTGTGAAAGTCCATCGCTTAACGGTGGATCCGCGCCGGGTACGGGCGGGCTTG
+
GGGGGGGGGGGGGGGGGGGGGGGGGGGGGGGGGGGGGGGGGGGGGGGGGGGGGGGGGGGGGGGGGGGGGGGGGGGGGGGGGGGGGGGGGGGGGGGGGGGGGGGGGGGGGGGGGGFGGGGGG>FBFGGG?,8+5,>BFGGGGGGGGGGGGGGG@FGGGGGGGGGGGGGGG*=BFGGGGGGGGGGGGGGGEGGGGGGGDGGGGGGGGGGGGGGGGDGGGGGGEGEGGGGGGGGGGGGGGGGGEGGGGGFGGGGGGGGGFFGGGGGEGGGGGGGGGEEGGGECFFGGGGGED>>G
@M03364:396:000000000-C9LGT:1:1101:9765:4890 1:N:0:10
ACTCCTACGGGAGGCAGCAGTGAGGAATATTGGTCAATGGGCGGAAGCCTGAACCAGCCATGCCGCGTGAAGGACTAAGGCCCTACGGGTCGTAAACTTCTTTTGACGCAGAGCAATAAGGTTTACGTGTAGACCGATGAGAGTATGCGTCGAATAAGCATCGGCTAACTCCGTGCCAGCAGCCGCGGTAATACGGAGGATGCGAGCGTTATCCGGATTTATTGGGTTTAAAGGGTGCGTAGGCGGAGATGTAAGTCAGTGGTGAAAGGTCCCGGCTCAACCGGGGAGCTGCC
+
GGGGGGGGGGGGGGGGGGGGGGGGGGGGGGGGGGGGGGGGGGGGGGGGGGGGGGGGGGGGGGGGGGGGGGGGGGGGGGGGGGGGGGGGGGGGGGGGGGGGGGGGGGGGGGGGGGFFEGFFGGGG<FFG::A<<CFEGGGGGGGGGGGGGGGG:FFGGGGGGGGGGGGGGGGGGGGGGGGGGGGGGGGGGGGGGGGGGGGGFGGGGGGGGGGGGGGG:EEGGGGGGG8CEGGGGGGGGGGGGGGGGGGGEGGGGGGGGGGFGGFEGGFFFGFGGGGGGGGGFFGGGGDEGFFCG
@M03364:396:000000000-C9LGT:1:1101:6233:4891 1:N:0:10
ACTCCTACGGGAGGCAGCAGTGGGGAATATTGCACAATGGGCGAAAGCCTGATGCAGCAACGCCGCGTGAGTGATGAAGGCCTTCGGGTCGTAAAACTCTGTCCTCAAGGAAGATAATGACGGTACTTGAGGCGGAAGCCCCGGCTAACTACGTGCCAGCAGCCGCGGTAATACGTAGGGGGCTAGCGTTATCCGGATTTACTGGGCGTAAAGGGTGCGTAGGTGGTCTCTTAAGTCAGGAGTGAAAGGCTACGGCTTAACCGTAGTAAGCTCTTGAAACTGGGAGACTTGAGT
+
GGGGGGGGGGGGGGGGGGGGGGGGGGGGGGGGGGGGGGGGGGGGGGGGGGGGGGGGGGGGGGGGGGGGGGGGGGGGGGGGGGGFGGGGGGGGGGGGGGGGGFGCGGGDFGGGGGDF?CFEG?CFDCFF:,8,+8+8@FGGGGGFGEGGGGFFGGFGGGGGGGGGGGGGG*CGGGGGGGGGGGGGGGGGGGGGGGGGG>EFFGGGGGGGGGGGGGGGGGGGGGGGGGGGEGFFEFGGGGGGGGFGGGGGGGGGGGGGDGGGGGGE5DGGGGGCCGFGFGGGFFGGGGGFGFFCF7
@M03364:396:000000000-C9LGT:1:1101:18135:4911 1:N:0:10
ACTCCTACGGGAGGCAGCAGTGGGGAATATTGCACAATGGGCGAAAGCCTGATGCAGCAACGCCGCGTGAGTGATGAAGGCCTTCGGGTCGTAAAACTCTGTCCTCAAGGAAGATAATGACGGTACTTGCGGAGGAAGCCCCGGCTAACTACGTGCCAGCAGCCGCGGTAATACGTAGGGGGCTAGCGTTATCCGGATTTACTGGGCGTAAAGGGTGCGTAGGTGGTTTCTTAAGTCAGGAGTGAAAGGCTACGGCTCAACCGTAGTAAGCTCTTGAAACTGGGAAACTTGAGT
+
GGGGGGGGGGGGGGGGGGGGGGGGGFGGGGGGGGGGGGGGGGGGGGGGGGGGGGGGGGGGGGGGGGGGGGGGGGGGGGGGGGGGGGGGGGGGGGGGGGGGGGGGGGGGFGGGGGGGGGFFGFEGGGGG,,@>FGGGGGGAEGGGGGGGGGGGGGGGGGGGGGGGGGGGG*CFGGGGGGGGGGGGGGGGFGGGGGGGDCGGGGGGGGFGGGGFFGGGGGGCEGGGGGGGGFGGGGGGC9CFFGFGGGGGGGGGGGGGDGGGGGGEGGG>FFGDDGFG=DCFFBGD0<FFFFFCG0
@M03364:396:000000000-C9LGT:1:1101:19007:4927 1:N:0:10
ACTCCTACGGGAGGCAGCAGTGGGGAATATTGCACAATGGGCGAAAGCCTGATGCAGCAACGCCGCGTGAGCGATGAAGGCCTTCGGGTCGTAAAGCTCTGTCCTCAAGGAAGATAATGACGGTACTTGCGGAGGAAGCCCCGGCTAAATACGTGCCAGCAGCCGCGGTAATACGTATGGGGCGAGCGTTATCCGGATTCATTGGGCGTAAAGCGCGCGTAGGCGGCCCGTTAGGTCGGAGGTAAAAGCCCGGGGCTCAACCCCGGCGAGCCTCCGATACCGACAGGCTTGAGT
+
GGGGGGGGGGGGGGGGGGGGGGGGGGGGGGGGGGGGGGGGGGGGGGGGGGGGGGGGGGGGGGGGGGGGGGGGGGGGGGGGGGGGGGGGGGGGGGGGGGGGGGGGGGGGGGGGGFGC5CE?F8@F+BFG,,83383><FGGGGGGGG7FGGGGCFGGGGGGGGGGGGGGG*=FGFGGGGGGGGGGGGGGGGGGGGGGDGGGGGGGGGGGGGGGGFGGGGGGGGGGGGGGGGEGGGGFGGGGGGEGGGGGGGGGGGGGGGGGGGGGGGD:CDGGGGGG>CEGFF5DDDGFD5>CF*
@M03364:396:000000000-C9LGT:1:1101:6454:4931 1:N:0:10
ACTCCTACGGGAGGCAGCAGTGGGGAATATTGCACAATGGGCGAAAGCCTGACCCAGCAACGCCGCGTGAAGGAAGAAGGCTTTCGGGTTGTAAACTTCTTTTGTCAGGGAACAGTAGAAGCGGGTACCTGCCGAATAAGCCACGGCTAACTACGTGCCAGCAGCCGCGGTAATACGTAGGTGGCGAGCGTTGTCCGGATTTACTGGGCGTAAAGGGAGCGTAGGCGGACTTTTAAGTGAGATGTGAAATACCCAGGCTCAACTTGGGTGCTGCATTTCAAACTGGAAGTCT
+
GGGGGGGGGGGGGGGGGGGGGGGGGGGGGGGGGGGGGGGGGGGGGGGGGGGGGGGGGGGGGGGGGGGGGGGGGGGGGGGGGGGGGGGGGGGGGGGGGGGGGGGGGGFGGGGGGCFG,CF9E9@>3@FFE=D,::C:C@><BCFGGGGFEGFG=FGGGGGGGGGGGGGGG@EGGGGGGGGGGGGGGGGGGGGG7FGGGGGGGGGGGGGFGGGGGGGGGGGGGGGGGGGGGGGGGGE@FGGGFGGGGGGGGGGGGGFGGGGGFGGGF7FCGGGGGGGGFFGCFBFGGF7?CFF7
@M03364:396:000000000-C9LGT:1:1101:10782:4932 1:N:0:10
ACTCCTACGGGAGGCAGCAGTGGGGAATATTGCACAATGGGGGAAACCCTGATGCAGCAACGCCGCGTGAGTGATGACGGCCTTCGGGTTGTAAAGCTCTGTCTTCAGGGACGATAATGACGGTACCTGCGGAGGAAGCCACGGCTAACTACGTGCCAGCAGCCGCGGTAATACGTAGGTGGCGAGCGTTGTCCGGATTTACTGGGCGTAAAGGGAGCGTAGGCGGATTTTTAAGTGAGATGTGAAATACTCGGGCTTAACCTGAGTGCTGCATTTCAAACTGGAAGTCTAG
+
GGGGGGGGGGGGGGGGGGGGGGGGGGGGGGGGGGGGGGGGGGGGGGGGGGGGGGGGGGGGGGGGGGGGGGGGGGGGGGGGGGGGGGGGGGGGGGGGGGGGGGGGGGGGGGGGGGGEGGGGG-@FBFGG3388C@FGFGGGGGGGGDGGGGGGGGGGGGGGGGGGGGGGG1BFGGGGGGGGGGGGGGGGFGGGGGGGGGGGGGGGGGGGGGGGGGGGGGGGGGGGGG>EGGFGGGGGGGGGGGGGGGGGGGGGGGGGGGGGGGGGGFGFFGGGGGGGGGGGFFGGDGGFGFFG
@M03364:396:000000000-C9LGT:1:1101:14069:4951 1:N:0:10
ACTCCTACGGGAGGCAGCAGTGGGGAATATTGCACAATGGGGGAAACCCTGATGCAGCAACGCCGCGTGAGTGATGACGGCCTTCGGGTTGTAAAGCTCTGTCTTCAGGGACGATAATGACGGTACCTGAGGAGGAAGCCACGGCTAACTACGTGCCAGCAGCCGCGGTAATACGTAGGTGGCGAGCGTTATCCGGAATCATTGGGCGTAAAGAGGGAGCAGGCGGTGATACAGGTCTGGAGGTGAAAGCCCGAAGCTAAACTTCGGGAAGCCTCGGAAACCGGATCACTGG
+
GGGGGGGGGGGGGGEGGGGGGGGGGGGGFGGGGGGGGGGGGGGGGGGGGFF<FGGGGFCFGGGGGGGGGGGGGDFGGFFFFGGFGGGCF=FGGGGGCEGFGGGFGFGFFGGGGFGC3CFFGCBFDFGG,,833B>==F?FFFCF>FFFCFFGCGGGGGCGGGGGGGGGE*:FGGGGGGGGGGGGGEGGFF=CCCFGGGGGG9FFGGCGEGGGGCFGG5CEFGGGGG8?*<+AFGGGG+;C@EG5CFFFFG>5CE*:)8CG+3*?+9CC7);FD+2*/9ED)7CCC9C>DB?F
@M03364:396:000000000-C9LGT:1:1101:9863:4959 1:N:0:10
ACTCCTACGGGAGGCAGCAGTGGGGAATATTGCACAATGGGCGAAAGCCTGATGCAGCAACGCCGCGTGAGCGAAGAAGGTCTTCGGATTGTAAAGCTCTGTCCTTGGGGAAGATAATGACGGTACCCTTGGAGGAAGCCCCGGCTAACTACGTGCCAGCAGCCGCGGTCATACGTAGGGGGCAAGCGTTGTCCGGAATGATTGGGCGTAAAGGGCGCGTAGGCGGCCTGGTAAGTCTGGAGTGAAAGTCCTGCTTTTAAGGTGGGAATTGCTTTGGAAACTGCTAGGCTCG
+
GGGGGGGGGGGGGGGGGGGGGGGGGGGGGGGGGGGGGGGGGGGGGGGGGGGGGGGGGGGGGGGGGGGGGGGGGGGGGGGGGGGGGGGGGGGGGGGGGGGGGGGGGGGGGGGGGGGGFGGGG7CB+BFGC<AA8BF@FFGCEGEGGGEGGGGGDGGGGGGGGGGGGGGGG*BFGGGGGGGGGGGGGGGGGGGGGGGGGGGGGGGGGGGGGGGGGGGGGGGGGGGGGGGGGGGGGGGGGGGGGGGGFFGGGGGGGGGGGFGFGFGGGGGGGGGGG?FFGGGGFFGGGGGFGFFG
@M03364:396:000000000-C9LGT:1:1101:16629:5009 1:N:0:10
ACTCCTACGGGAGGCAGCAGTGGGGAATATTGCACAATGGGGGAAACCCTGATGCAGCAACGCCGCGTGAGTGATGACGGCCTTCGGGTTGTAAAGCTCTGTCTTCAGGGACGATAGTGACGGTGCTTGTGAAGGAAGCCCCGGCTAACTACGTGCCAGCAGCCGCGGTCATACGTAGGTGGCAAGCGTTATCCGGAATGATTGGGCGTAAAGGGTGCGCAGGCGGCTGTGCAAGTCTGAAGTAAAAGGGACCGGCTCAACCGGTTCAGGCTTTGGAAACTGCACGGCTTGAGG
+
GGGGGGGGGGGGGGGGGGGGGGGGGGGGGGGGGGGGGGGGGGGGGGGGGGGGGGGGGGGGGGGGGGGGGGGGGGGGGGGGGGGGGGGGGGGGGGGGGGGGGGGFGGGGFGGGGG+C7@F,?FF:+>FG,:8,<CF8DECDF3FF:>+@FFG:<FGDGGGDGF@FFECG:*=FGFFEGFGGGGFCGGGG1FEGGGGGDGGGGGFGGGGGGGGGGGGGEEEEGGEGGGGGGGGGFGGCFGGGFFEF?EGGGG>5CEG5CEG688CG:<:FGGF*9C?FFDG5=FEC*97:>>D5<D
@M03364:396:000000000-C9LGT:1:1101:7341:5013 1:N:0:10
ACTCCTACGGGAGGCAGCAGTGGGGAATATTGGGCAATGGGCGAAAGCCTGACCCAGCAACGCCGCGTGAAGGAAGAAGGCCTTCGGGTTGTAAACTTCTTTTACCAGGGACGAAGGACGTGACTGTACCTGGAGAAAAAGCAACGGCTAACTACGTGCCAGCAGCCGCGGTAATACGTAGGTTGCAAGCGTTGTCCGGATTTACTGGGTGTAAAGGGCGTGGAGGCGGAGGAGCAAGTCAGATGTGAAATCCCGGGGCTTAACCCCGGAACTGCATTTGAAACTGCTCCCCTT
+
FGGGGGGGGGGGGGGGGGGGGGGGGGGGGGGG<CFGGGGGGGGGGGGGGGGGCCFGGGGGGGGGGGGGGGGGGGGGGGGGGGGGGGGGGGGGGGGGDFGGGGG?,,,,8BFFGGCC@E8CFDF@5:FCFCC,8B>DD,>FFF<FG@@BFG@FFFGCFFGGGGGGGGGGG:CGGG@FGGEFFGC,FFEGFFFGGE@FFDGGGGFGGGGGGFG:@CC<CEED:C*1;ECEGDEGDC5;CGG99<:?FGGC?FGFFGGCGGGGFEFC3*:CDDEGFFDG7>FC?F?FGF*9>65>C*
@M03364:396:000000000-C9LGT:1:1101:21228:5015 1:N:0:10
ACTCCTACGGGAGGCAGCAGTGGGGAATATTGCACAATGGGGGAAACCCTGATGCAGCAACGCCGCGTGAGTGATGACGGCCTTCGGGTTGTAAAGCTCTGTCTTCAGGGACGATAATGACGGTGCCTGTGCAGGAAGCCACGGCTAACTACGTGCCAGCAGCCGCGGTCATACGTAGGTGGCGAGCGTTGTCCGGATTTACTGGGCGTAAAGGGAGCGTAGGCGGATTTTTAAGTGAGATGTGAAATACTCGGGCTTAACCTGAGTGCTGCATTTCAAACTGGAAGTCTAG
+
GGGGGGGGGGGGGGGGGGGGGGGGGGGGGGGGGGGGGGGGGGGGGGGGGGGGGGGGGGGGGGGGGGGGGGGGGGGGGGGGGGGGGGGGGGGGGGGGGGGGGGGGGGGGGGGGGGGG+CFDE-@8:+FF,,8,,,:BFFGDGGCF:F8DFGGGFGGGGGCGGGGGGGGGG<=CEGGGGGGGGGGGGEGGGEFGGGGGGGGGGGGGGGGGGGGGGGGGGGGGGGGGGD:CGGGGGGGGGGGGGGGGGGGGGGFGGGGGGGGF9FDGGGFGGGGGFGGGGGGGFFGGFGGFGFFG
@M03364:396:000000000-C9LGT:1:1101:14195:5039 1:N:0:10
ACTCCTACGGGAGGCAGCAGTGGGGAATATTGCACAATGGGCGAAAGCCTGATGCAGCAACGCCGCGTGAGCGATGAAGGCCTTCGGGTCGTAAAGCTCTGTCCTCAAGGAAGATAATGACGGTCCTTAAGGAGGAAGCCCCGGCTAACTACGTGCCAGCAGCCGCGGTAATACGTAGGGGGCTAGCGTTATCCGGATTTACTGGGCGTAAAGGGTGCGTAGGTGGTTTCTTAAGTCAGGAGTGAAAGGCTACGGCTCAACCGTAGTAAGCTCTTGAAACTGGGAAACTTGAGT
+
GGGGGGGGGGGGGGGGGGGGGGGGGGGGGGGGGGGGGGGGGGGGGGGGGGGGGGGGGGGGGGGGGGGGGGGGGFFGGGGGGGGGGGGGGGGGGGGGGGGGGGGGGGGCFGGGGGGGEFGFG:@8+@FF,,9,:8FCDFGGGGGGGGGGGGGGFGGGGGGGGGGGGGGGG1BFGGGFGGGGGGGGGGGGGGGGGGGGGGGGGGGGGGGGGGGGGGGGGGGGGGGGGFEGGGGGGGGGGGGGFGGGGGGGGGGGGGGGGGGGEGGGGGGGGGG=CGGGGGGG=FGFDFG?CFFFD:
@M03364:396:000000000-C9LGT:1:1101:19602:5070 1:N:0:10
ACTCCTACGGGAGGCAGCAGTGGGGAATATTGCACAATGGGCGCAAGCCTGATGCAGCGACGCCGCGTGCGGGATGGAGGCCTTCGGGTTGTAAACCGCTTTTGTTCAAGGGCAAGGCGGGTCTTCGGTCCCGGTGAGTGGATTGTTCGAATAAGCACCGGCTAACTACGTGCCAGCAGCCGCGGTAATACGTAGGGTGCAAGCGTTGTCCGGATTTACTGGGTGTAAAGGGCGTGTAGGCGGAGATGCAAGTTGGGAGTGAAATCTATGGGCTCAACCCATAAACTGCTTCC
+
GGGGGGGGGGGGGGGGGGGGGGGGGGGGGGGGGGGGGGGGGGGGGGGGGGGGGGGGGGGGGGGGGGGGGGGGGGGGGGGGGGGGGGGGGGGGGGGGGGGGGGGGGGGGGGGGGGGGGGGFE*C8CFGG1>FA7*>B@FGGGCFFGGGGGGCEFGGGGGGGGGGGGGGGGFGGGGGGGGGGGGGGGGGGGFGGGGGGGGGGGGGGGGGGGGGGGEGGFFGGGGGGGGFGEFGGGGCGEGGGFGGGGGGGGGCFFGGGGFGGGFGGCFGGGGGGGGGCDFGGEFFGGGGFGFF:F
@M03364:396:000000000-C9LGT:1:1101:17109:5072 1:N:0:10
ACTCCTACGGGAGGCAGCAGTGGGGAATATTGCACAATGGGCGCAAGCCTGATGCAGCGACGCCGCGTGCGGGATGGAGGCCTTCGGGTTGTAAACCGCTTTTGTTCGAGGGCAAGGCACGGTTACGGCCGGATTAAGTGGATTGTTCGAATGAGCACCGGCTAACTACGTGCCAGCAGCCGCGGTAATACGTAGGGTGCAAGCGTTATCCGGATTTATTGGGCGTAAAGGGCTCGTAGGCGGTTCGTCGCGTCCGGTGCGAAAGTCCATCGCTTAACGGTGGATCCGCGCCGG
+
GGGGGGGGGGGGGGGGGGGGGGGGGGGGGGGGGGGGGGGGGFGEGGEGGGGGGGGGGGGGGGGGGGGGGDGGGGGGGGGGGGGGGGGGGGGGGGGGGGGGGGGAFDF7FGGGGGEF7<B,+3@>+>BF**5****,?D<9@:,?>F,?<<FF,<CG<3<BC:<<<FECG*34:FFGCGGC*=FEEG5>FCFC@<CGDG>>F+<CG;A:FC:?E>**<++<@EFGGG88CFGG>;8C?EGG@=C7?CEGGDGGGGG5CEGGC;37=:C77>:5CFGCDFED.5E5CCF:F@>5<G
@M03364:396:000000000-C9LGT:1:1101:9897:5073 1:N:0:10
ACTCCTACGGGAGGCAGCAGTGAGGAATATTGGTCAATGGTCGCGAGACTGAACCAGCCAAGTAGCGTGCAGGACGACGGCCCTCCGGGTTGTAAACTGCTTTTAGTTGGGAATAAAAGGGCGTGCGTATGCGCCGTATTGTATGTACCATCAGAAAAAGGACCGGCTACTTCCGTGCCAGCAGCCGCGGTAATACGGAAGGTCCGGGCGTTATCCGGATTTATTGGGTTTAAAGGGTGCGTAGGTGGCTTGGTAAGTCAGCGGTAAAATTTCGGGGCTTAACCTCGTTTAGCC
+
GGGGGGGGGGGGGGGGGGGGGGGGGGGGGGGGGGGGGGGGGGGGGGGGGGGGGGGGGGGGGGGGGGGGGGGGGGGGGGGGGGGGGGGGGGGGGGGGGGGFGGGGGGGGGGGEGGGF9AFE@FFC+:CF+B@C+CFDFGGGGGGGGGFFFGGG:FGGGGGGGGGGGGGGG<FGGGGGGGFGGGGGGGGGGGCEGGGFFFBFGGFGGGGGDEEGGGGGGGEGC?GFGCFGEGCFGFGGGGGDGGGGGGGGGFGGGGFDGGGGGGGGGGEFGGGGGGGGGGDFFFGGGFDFGFFGGG
@M03364:396:000000000-C9LGT:1:1101:8333:5077 1:N:0:10
ACTCCTACGGGAGGCAGCAGTGGGGAATATTGGGCAATGGGCGAAAGCCTGACCCAGCAACGCCGCGTGAAGGAAGAAGGCCTTCGGGTTGTAAACTTCTTTTACCAGGGACGAAGGACGTGACGGTACCTGGAGAAAAAGCAACGGCTAACTACGTGCCAGCAGCCGCGGTAATACGTAGGGTGCGAGCGTTAATCGGAATTACTGGGCGTAAAGGGTGCGCAGGCGGTTGAGTAAGACAGATGTGAAATCCCCGAGCTTAACTCGGGAATGGCATATGTGACTGCTCGACT
+
GGGGGGGGGGGGGGGGGGGGGGGGGGGGGGGGGGGGGGGGGGGGGGGGGGGGGGGGGGGGGGGGGGGGGGGGGGGGGGGGGGGGGGGGGGGGGGGGGGGGGGGGGGGGGGGGGGFFFCFGEFGG+8FFB3C8><FFFFGGGGGGGGGGGGFGGGGGGGGGGGGGGGGGG=CCFGGGGGGGGGGGGGGGGGGGGGGGGGGGGGGGGGGGGGGEGGGGGGGGGGGGGGGGGGGGGGGGGGGGGGGGGGGGGGGGGGGGGGGGGGGGGGGGGGGGGGGGGGGGFFGGGGGFGFFGG
@M03364:396:000000000-C9LGT:1:1101:21282:5084 1:N:0:10
ACTCCTACGGGAGGCAGCAGTGGGGAATATTGCACAATGGGCGCAAGCCTGATGCAGCGACGCCGCGTGCGGGATGGAGGCCTTCGGGTTGTAAACCGCTTTTGTTCAAGGGCAAGGCACGGTTTCGGCCGTGTTGAGTGGATTGTTCGAATAAGCACCGGCTAACTACGTGCCAGCAGCCGCGGTAATACGTAGGGTGCAAGCGTTATCCGGATTTATTGGGCGTAAAGGGCTCGTAGGCGGTTCGTCGCGTCCGGTGTGAAAGTCCATCGCTTAACGGTGGATCCGCGCCGG
+
GGGGGGGGGGGGGGGGGGGGGGGGGGGGGGGGGGGGGGGGGGGGGGGGGGGGGGGGGGGGGGGGGGGGGGGGGGGGGGGGGGGGGGGGGGGGGGGGGGGGGGGGGGGGGGGGGGFGGGGGG7FCFFFG@>@*38:BEDCFGEFD@FGFGGCF7FGGGGGGGGGGGGGGG*=FFGGGCGGGFGGGGGEGGGGGGGGGGFGGGGGGGGDGGGGGGEGGFGGGGGGGGGEGGGGGGFFECEGGGGGGGGGGGGGGGGGGG5CCGCCFGGGGDGGDDGGGGGGGFFG:FFCFGDBGGD
@M03364:396:000000000-C9LGT:1:1101:5985:5087 1:N:0:10
ACTCCTACGGGAGGCAGCAGTGGGGAATATTGCACAATGGGCGCAAGCCTGATGCAGCGACGCCGCGTGCGGGATGGAGGCCTTCGGGTTGTAAACCGCTTTTGTTCGAGGGCAAGGCGGGTCTTCGGGCCCTGTGAGTGGATTGTTCGAATAAGCACCGGCTAACTACGTGCCAGCAGCCGCGGTAATACGGAGGGTGCAAGCGTTATCCGGATTTATGGGGCGTAAAGGGCTCGTAGGCGGGTCGTCGCGTCCGGGGGGAAAGTCCAGCGCTTAACGGTGGATCCGCGCCGG
+
GGGGGGGGGGGGEGGGGGGGGGGGGGGGGGGGGGGGGGGGGGGGGGGGGGGGGGFGGGGGGGGGGGGGGGGGGGGGGGGGGGGGGGGGGGGGGGGGG7FGGGGFFFG+BFFGEGGG7+3:*353,@FG**=F:,,8,@3@FFC@3?;9CCFGFGEGFCFC=CCCE7B<C<<=*@C<CGF*;:*?GE*A7@:E*/2:8;E*<EFECCEDE<CEG5AEF+<+<CE5:?*1;CG?8F8?C/;C@EE*::::8C5EGGGGG5>5E87FFG9>:*<>C57*2?E:8>EFCC*857))95
@M03364:396:000000000-C9LGT:1:1101:5651:5094 1:N:0:10
ACTCCTACGGGAGGCAGCAGTGGGGAATATTGCACAATGGGCGAAAGCCTGATGCAGCAACGCCGCGTGAGCGATGAAGGCCTTCGGGTCGTAAAGCTCTGTCCTCAAGGAAGATAATGACGGTACTTGAGGAGGAAGCCCCGGCTAACTACGTGCCAGCAGCCGCGGTAATACGTAGGGGGCTAGCGTTATCCGGATTTACTGGGCGTAAAGGGTGCGTAGGTGGTTTCTTAAGTCAGGAGTGAAAGGCTACGGCTCAACCGTAGTAAGCTCTTGAAACTGGGAAACTTGAGT
+
GGGGGGGGGGGGGGGGGGGGGGGGGGGGGGGGGGGGGGGGGGGGGGGGGGGGGGGGGGGGGGGGGGGGGGGGGGGGGGGGGGGGGGGGGGGGGGGGGGGGGGGGGGG<FGGGGGGGFGGGG7>F=CFGC,8::8F>FGGGGGGGGGEFGGGGGGGGGGGGGGGGGGGGG*=FGGGGGGGGGGGGGGGGGGGGGGGGGGGFFGGGGGGGGGGGGGGGGGGGGGGGGGGGGGGGGGGGGGGGGGGGGGGFAFGGGGGECEGGGGGGGGGGGGGGGGGGGFGGFFGGGGGFGFFGG0
@M03364:396:000000000-C9LGT:1:1101:17624:5097 1:N:0:10
ACTCCTACGGGAGGCAGCAGTGGGGAATATTGCACAATGGGGGAAACCCTGATGCAGCAACGCCGCGTGAGTGATGACGGCCTTCGGGTTGTAAAGCTCTGTCTTCAGGGACGATAATGACGGTACCTGAGGAGGAAGCCACGGCTAACTACGTGCCAGCAGCCGCGGTCATACGTAGGTGGCGAGCGTTGTCCGGATTTACTGGGCGTAAAGGGAGCGTAGGCGGATTTTTAAGTGAGATGTGAAATACTCGGGCTTAACCTGAGTGCTGCATTTCAAACTGGAAGTCTAG
+
GGGGGGGGGGGGGGGGGGGGGGGGGGGGGGGGGGGGGGGGGGGGGGGGGGGGGGGGGGGGGGGGGGGGGGGGGGGGGGGGGGGGGGGGGGGGGGGGGGGGGGGGGGGGGGGGGGGGEGGFG-@C+3EF,,8+:8C>DGGFGGGGGGGGGGGGGGGGGGGGGGGGGGGGG*=FGGF<FGGGGGGGGGGGGGGGGGGGCECEFGGGGGGGGGGGGGGGGGGGGGGGGG5:EGGGFGGGGGGGGGGFGGGFGGGGGGGGGFGGGGGGGGCFGGFGFGGGGCCGFFGGGGGFG?4F
@M03364:396:000000000-C9LGT:1:1101:7374:5120 1:N:0:10
ACTCCTACGGGAGGCAGCAGTAGGGAATTTTCGTCAATGGGCGCAAGCCTGAACGAGCAATGCCGCGTGAGTGAGGAAGGTCTTCGGACTGTAAAGCTCTGTTGCCGGGGAAAAAGGGGAGATGCAGGAAATGGCATTTCATGGATGGTACCCGGCCAGAAAGCCACGGCTAACTACGTGCCAGCAGCCGCGGTAATACGTAGGTGGCGAGCGTTATCCGGAATGATTGGGCGTAAAGGGTGCGCAGGCGGTCTGTTAAGTCTGAAGGCAAAGGGATGAGCTCAACTCATTTAT
+
GGGGGGGGGGGGGGGGGGGGGGGGGGGGGGGGGGGGGGGGGGGGGGGGGGGGGGGGGGGGGGGGGGGGGGGGGGGGGGGGGGGGGGGGGGGGGGGGGGGGGGGGGGGEGGGGGGGDDFGFF3B,AEFG+38CCDGCFGGGGGGGGGGGGGGGGGGGGGGGGGGGGGGGGGGGGGGGGGGGGGGGGGGGGGGGGGGGGGGGGGGGGGGGGGGGGGGGGGGGGCGGGGGGGGGGGGGGGGGGGGGGGGGGGGGGGGGGGGGGFGGGGGGGGG=FGGGFGGGGFFGGGGGFFFFFGF
@M03364:396:000000000-C9LGT:1:1101:21514:5151 1:N:0:10
ACTCCTACGGGAGGCAGCAGTAGGGAATTTTCGTCAATGGGCGCAAGCCTGAACGAGCAATGCCGCGTGAGTGAGGAAGGTCTTCGGACTGTAAAGCTCTGTTGCCGGGGAAAAAGGGGAAATGGAGGATATGGCATTTCATGGATGGTACCCGGCCAGAAAGCCACGGCTAACTACGTGCCAGCAGCCGCGGTAATACGTAGGTGGCGAGCGTTATCCGGAATGATTGGGCGTAAAGGGTGCGCAGGCGGTCTGTTAAGTCTGAAGGCAAAGGGATGAGCTCAACTCATTTAT
+
GGGGGGGGGGGGGGGGGGGGGFGGGGGGGGGGGGGGGGGDFGGGGGGGGGGGGGGGGGGGGGGGGGGGGGGGGGGGGGFGGGGFDGGECGGGGGGGGGGGGGGFGA>+@CCGGGFG@7=@33A5,:FF+,9,,33DC=FFF=<>FG8FGGFC3<CCCGGGFCCFGGGGG>B@FGGGGGFGFGFGFFGGFEGGGGGGGGGGGGF7FFGGDEEGGGGEFGFGGGGGGE9@FGGGGGGGGFFGFGGEGDGEGGGG=5CFF?FD<@FF9>FGCCEDFF**97CGBFFGGDG?FFFGG>
@M03364:396:000000000-C9LGT:1:1101:20186:5217 1:N:0:10
ACTCCTACGGGAGGCAGCAGTGAGGAATATTGGTCAATGGACGAGAGTCTGAACCAGCCAAGTAGCGTGCAGGATGACGGCCCTATGGGTTGTAAACTGCTTTAGCCGGGGAATAAAGTGCTCATCGTCTGTCGTATTGCATGTACCCGGAGAATAAGCATCGGCTAATTCCGTGCCAGCAGCCGCGGTAATACGGAAGATGCGAGCGTTATCCGGATTTATTGGGTTTAAAGGGAGCGTAGGCGGAATGGTAAGTCAGCGGTCAAATGTCCGTGCCCAACGCGGTCCTGCCGT
+
GGGGGGFGGGGGGGGGGGGGGGGGGGGGGGGGGEGGGGGGFGEFEGFFGGGGCGGGGGCFEFFGGGGGGEGFFDFGG9FF@GED<FFGGGGGG9FE,CE9FGEEGG<=FGC=?FE,,5C<,-B,884:8,A,<+:,,B@FDGAFFE,,@CFFGFGGA<,3>DFFDFC>FFF,5>BEF=DFF<:<FGECC*<B,?<F*=:<FACF*<8CC7BC<:FGEE>C+2<<CC;1*0<<F?**12::5*:0:CC=FCF?0+<:2<<+CGC*:9?FF*9:7C*9D5<7<.55D)1)*99*17
@M03364:396:000000000-C9LGT:1:1101:10902:5224 1:N:0:10
ACTCCTACGGGAGGCAGCAGTGGGGAATATTGCACAATGGGCGAAAGCCTGATGCAGCAACGCCGCGTGAGCGATGAAGGCCTTCGGGTCGTAAAGCTCTGTCCTCAAGGAAGATAATGACGGTGCTTGCGGAGGAAGCCCCGGCTAACTACGTGCCAGCAGCCGCGGTCATACGTAGGGTGCAAGCGTTATCCGGATTTATTGGGCGTAAAGGGCTCGTAGGCGGTTCGTCGCGTCCGGTGTGAAAGTCCATCGCTTAACGGTGGATCCGCGCCGGGTACGGGCGGGCTTG
+
GGGGGGGGGGGGGGGGGGGGGGGGGGGGGGGGGGGGGGGGGGGGGGGGGGGGGGGGGGGGGGGGGGGGGGGGGGGGGGGGGGGGGGGGGGGGGGGGGGGGGGGGGGGEGGGGGGGGBFG9?8@B+8ED5388+388>FGGGGGGEG:CFFAFGGGGGGGGGGGGGGEGG*=FGFGGGGGGGGGGGGGGGGGGGGGGFEDGGFGGGGGGGGGGGGGGGGGEEGGGGGGGEG8EGGGGGGGGEG5C@CGFCEFFFFGDGGGGDEG/ADGGGGECGEEGGG=DFFGGGDGFG3:D
@M03364:396:000000000-C9LGT:1:1101:7222:5225 1:N:0:10
ACTCCTACGGGAGGCAGCAGTGGGGAATATTGCACAATGGGGGAAACCCTGATGCAGCAACGCCGCGTGAGTGATGACGGCCTTCGGGTTGTAAAGCTCTGTCTTCAGGGACGATAATGACGGTACCTGAGGAGGAAGCCACGGCTAACTACGTGCCAGCAGCCGCGGTAATACGTAGGTGGCGAGCGTTGTCCGGATTTACTGGGCGTAAAGGGAGCGTAGGCGGATTTTTAAGTGAGATGTGAAATACTCGGGCTTAACCTGAGTGCTGCATTTCAAACTGGAAGTCTAG
+
GGGGGGGGGGGGGGGGGGGGGGGGGGGGGGGGGGGGGGGGGGGGGGGGGGGGGGGGGGGGGGGGGGGGGGGGGGGGGGGGGGGGGGGGGGGGGGGGGGGGGGGGG9FFGGGGGGCE=FFFF:@B8BFFE,@+DF7CD@FDBBFE>@7DBFGG@FGFGGEFGCGGGGFGG*BFF@FGDGGGGGGG7CEGGGGGG@F@EGGGGFGGGGGGCCGCGFEGGGDGGGGG>CEGG6?C><:<<EEFEE?CFCGFCGEGGGGGGFGGFC7C?CFGGGGGGFGCF>?7FFGGGGGFGFFG
@M03364:396:000000000-C9LGT:1:1101:23926:5227 1:N:0:10
ACTCCTACGGGAGGCAGCAGTGGGGGATATTGCACAATGGGGGAAACCCTGATGCAGCGACGCCGCGTGAGTGAAGAAGTATTTCGGTATGTAAAGCTCTATCAGCAGGAAAGATAATGACGGTACCTAACTAAGAAGCACCGGCTAAATACGTGCCAGCAGCCGCGGTCATACGTATGGTGCAAGCGTTATCCGGATTTACTGGGTGTAAAGGGAGCGCAGACGGCATGGCAAGCCAGATGTGAAAGGTGGGGGCTCAACCCCCAAGCTGCATTTGGAACTGTCAAGCTAG
+
GGGGGGGGGGGGGGGGGGGGGGGGGGGGGGGGGGGGGGGGGGGGGGGGGGGGGGGGGGGGGGGGGGGGGGGGGGGGGGGGGGGGGGGGGGGGGGGGGGGGGGGGGGGGGGGGGGGG5EDCF>@B8BFF,38=,:>,9FFCGGGGGE@FGFFGGGGFFGGGGGGGGGGGG*BFGGGGGGGGGGGGGGGGFGGGDGGGGGGGGGGGGGGGGGGGGGGGGGGGGDGGGGGGGGGGFGGGGGGGGGGGGGFGGGGGGGGGGGGGGGGGGGGGGGGGGFGGGGGFFFGGGGGFGFFG
@M03364:396:000000000-C9LGT:1:1101:26210:5236 1:N:0:10
ACTCCTACGGGAGGCAGCAGTGGGGAATCTTGCGCAATGGGCGGAAGCCTGACGCAGCGACGCCGCGTGCGGGAGGAAGGCCCTCGGGTCGTAAACCGCTTTCAGCAGGGACGAGGCCGCATGTTGACTCTCCCTGCAGAAGAAGCCCCGGCTAACTACGTGCCAGCAGCCGCGGTAATACGTAGGGGGCGAGCGTTATCCGGATTCATTGGGCGTAAAGCGCTCGTAGGCGGCCTGCTAGGTCGGGAGTCAAATGCAGGGGCCCAACCCCCGGCCGCTCCCGATACCGGCGGG
+
GGGGGGGGGGGGGGGGGGGGGGGGGGGGGGGGGGGGGGGGGGGGGGGGGGGGGGGGGGGGGGGGGGGGGGGGGGGGGGGGGGGGGGGGGGGGGGGGGGGGGGGFGGGGGGGGGGGCGGGGC-=,,8CF,37,38=<FFGGG@CCFFFFGGCGCFFGGGGGGCFGGGGGG,;EGGGGGGGGGGGGGGGGGGGGGDGEGGGGGGGGGGGGGGGGGGGGGGGGGGGGGGGGGGGGGGGGGGGGGFGGGGGGGGGGGGGGGECFGGGGGGGGGGGGGGGGGGGGFFGDGGGFGFFGGD
@M03364:396:000000000-C9LGT:1:1101:7570:5239 1:N:0:10
ACTCCTACGGGAGGCAGCAGTAGGGAATCTTCCACAATGGACGCAAGTCTGATGGAGCAACGCCGCGTGAGTGAAGAAGGTTTTCGGATCGTAAAGCTCTGTTGTTGGTGAAGAAGGATAGAGGTAGTAACTGGCCTTTATTTGACGGTAATCAACCAGAAAGTCACGGCTAACTACGTGCCAGCAGCCGCGGTAATACGTAGGTGGCAAGCGTTATCCGGAATGATTGGGCGTAAAGGGTGCGCAGGCGGCTGTGCAAGTCTGAAGTAAAAGGGACCGGCTCAACCGGTTC
+
GGGGGGGGGGGGGGGGGGGGGGGGGGGGGGGGGGGGGGGGGGGGGGGGGGGGGGGGGGGGGGGGGGGGGGGGFGGGGGGGGGGGGGGGGGGGGGGGGGGGGGGGGGGGGGGGGGFGFFGBF5CB5CFG5,9<CFFGGGGACFGFFFGGGGFGGGGGGGGGCGGGGGGGGGGGGGGGGGGGGFGGGGGGGGGGGGGGGGGGGGGGGGGGGGGGGGGGGGGGGGGGGGGGGGGGGGGGGGFGGGGGGGGGGGGGGGGGGGGGGGGGGGGGGGGGGGGGGGGGFFGGGGGFGBFD
@M03364:396:000000000-C9LGT:1:1101:8056:5247 1:N:0:10
ACTCCTACGGGAGGCAGCAGTGGGGAATATTGCACAATGGGCGCAAGCCTGATGCAGCGACGCCGCGTGCGGGATGGAGGCCTTCGGGTTGTAAACCGCTTTTGTTCAAGGGCAAGGCACGTTTTCGGTCGTATTTAGTGGTTTGTTCGAATAAGCACCGGCTAACTACGTGCCAGCAGCCGCGGTAATACGTAGGGTGCAAGCGTTATCCGGATTTATTGGGCGTAAAGGGCTCGTAGGCGGTTCGTCGCGTCCGGTGTGAAAGTCCATCGCTTAACGGTGGATCCGCGCCGG
+
GGGGGGGGGGGGGGGGGGGGCGGGGGGGCFGGGGGGGGGDFGGGGEGGGGGGDFGGGGGGGGGGGEGG>:@EGGGGGGGEGGGFFGGGGGGGGGGGGDGGGG@?FGG9DF8FCB+D<=B<:-B,CFEC888*3,,3,@DED,:<CFEFEC,DB;:FFFGCGGEFGGGG7*<:CG@FGFFGC<FGG*<EGGGFFFFGGGGGFFG5E*ACF+ACDC>CEFFGGFGFGEE=8<EGGG5?GGEEC55>ECGG8CECEGG552:**0:C?CFC>FGGGGG5CFGGBFG379FFDDF3CD
@M03364:396:000000000-C9LGT:1:1101:16346:5250 1:N:0:10
ACTCCTACGGGAGGCAGCAGTGGGGAATATTGCACAATGGGGGAAACCCTGATGCAGCGACGCCGCGTGAGTGATGAAGTATTTCGGTATGTAAAGCTCTATCAGCAGGGAAGAAAATGACGGTTCCTGACTCAGGAGCACCGGCTAAATACGTGCCAGCAGCCGCGGTCATACGTATGGTGCAAGCGTTATCCGGATTTATTGGGTTTAAAGGGTGCGCAGGCGGCCTTGCAAGTCAGCGGTCAAATCGTGGAGCTCAACTCCATTCCGCCGTTGATACTGCCGGGCTTGATT
+
GGGGGGGGGGGGGGGGGDGGGEFGGGFFFGGGEFFGGGGGGGC@FGGGGFGFFGGGGFGGGGGGGGGFFEEEFFGGFEEFFDGGGGGCEFGGGGGEFF8EGGGDGFFFGGGFDE8<,CF,78>B+B>F5,A,5,>,8CF=3>@FEF:<F<B>FGGFEGGFFFGGGGGG8*6FEBFCCFGGFFF@<FFCFCECFDGGG7<2?A<FEF@1;?;2<CE8EGGCECEGGE*:>FEC9CFGGC7FGGCEE6+<9EC7CEGGG?C+2<CC<:<7>FC5<E557F?DFBF5DDD:).09*2
@M03364:396:000000000-C9LGT:1:1101:10729:5251 1:N:0:10
ACTCCTACGGGAGGCAGCAGTGAGGAATATTGGTCAATGGGCGGAAGCCTGAACCAGCCAAGTCGCGTGAAGGATGAAGGTATTATGTATTGTAAACTTCTTTAGCAGTGGAGAAATAAGGGGTTCGTGTCCCCCGATGCTAGTACACTGAGAATAAGGATCGGCTAACTCCGTGCCAGCAGCCGCGGTAATACGGAGGATCCGAGCGTTATCCGGATTTATTGGGGTTAAAGGGTGCGCAGGCGGCCTTGCAAGTCAGCGGTCAAATCGTGGAGCTCAACTCCATTCCGCCGT
+
GGGGGGGGGGGGGGGGGGGGGGGGGGGGGGGGGGGGGGGGGGGGGGGGGGGGGGGGGGGGGGGGGGGGGFGGGGGGGGGGFFGFGGGGGGGGGGGGGGGGGGGGGGGGGGGGG8FGGGGGG9@++BFF+,A,<FFGGGGGG9EGFFBFFFFFGGGGGGGGGGGGGGGGGFGFGGGGGGGGGGGGGGGGGGGGGGGDGGGGGGGGGGGGGGGGGGGGEGEFGGGFFG*:8CFGGGGGGGGGGGGGGGCEGGGGGGGGGGGGGGCGGGGGGGGGGGFGDGGGFFGGGGGFFFDGGG
@M03364:396:000000000-C9LGT:1:1101:22086:5265 1:N:0:10
ACTCCTACGGGAGGCAGCAGTGGGGAATATTGCACAATGGGCGAAAGCCTGATGCAGCAACGCCGCGTGAGCGATGAAGGCCTTCGGGTCGTAAAGCTCTGTCCTCAAGGAAGATAATGACGGTTCTTCAGTAGGAAGCCCCGGCTAACTACGTGCCAGCAGCCGCGGTCATACGTAGGGGGCTAGCGTTATCAGGATTTACTGGGCGTAAAGGGTGCGTAGGTGGTTTCTTAAGTCAGGAGTGAAAGGCTACGGCTCAACCGTAGTAAGCTCTTGAAACTGGGAAACTTGAGG
+
GGGGGGGGGGGGGGGGGGGGGGGGGGGGGGGGGGGGGGGGGGGGGGGGGGGGGGGGGGGGGGGGGGGGGGGGGGGGGGFGGGGGGGGGGGGGGGGGGGGGGGGGGGGEGGGGGEEE,EFFF-@BBFFF,,9<<,:==FCFGGDCFE+@FGGGDFGGGGGGGGGGGGGGGC>FFGGGGGGGGGGGGGGGFGGGG,?FGGGGGGGGGGGGGGGGGGGGGGGGGGGGGGGFGGFC?EGGGGGGFEEGGGGGGGGGGGGGG*<EFGDCFGGGFG6:FGGGDGFGFFGGCCG?FFFFG4
@M03364:396:000000000-C9LGT:1:1101:21342:5269 1:N:0:10
ACTCCTACGGGAGGCAGCAGTAGGGAATTTTCGTCAATGGGCGCAAGCCTGAACGAGCAATGCCGCGTGGGTGAAGACGGTCTTCGGATTGTAAAGCCCTGTTGCCGGGGACAAAGGACAGCCAGAGTGTAAAGCTGACTGTTTGCTGGTACCCGGCCAGAAAGCCACGGCTAACTACGTGCCAGCAGCCGCGGTAATACGTAGGTGGCAAGCGTTATCCGGAATGATTGGGCGTAAAGGGTGCGCAGGCGGCTGTGCAAGTCAGCGGTCAAATCGTGGAGCTCAACTCCATTC
+
GGGGGGGGGGGGGGGGGGGGGGGGGGGGGGGGGGGGGGGGGGGGGGGGGGGGGGGGGGGGGGGGGGGGGGGGGGGGGGGGGGGGGGGGGGGGGGGGGGGGGGGFGGGGGGGGFG<F8<BFGFF,,<DA,,93<<FADEFGGGGGG,DFGGGGGGGGGGGGGGGGGGGGG:>FGFGFGGGGGGGGGGGGGGGGGGGGGGGGGFGGGGGGGGGGGGGGGGGGGGGGGGCFFGGGGGGGG:FFEGGGGGGGGGGGGGEEGGGGGGGGEFGGGGGGGFCDF9C5@F=CFGGF7?6DGG
@M03364:396:000000000-C9LGT:1:1101:5235:5275 1:N:0:10
ACTCCTACGGGAGGCAGCAGTGGGGAATATTGCACAATGGGGGAAACCCTGATGCAGCAACGCCGCGTGAGTGATGACGGTCTTCGGATTGTAAAGCTCTGTCTTTAGGGACGATAATGACAGTACCTCCGGAGGAAGCGACGGCTAACTCTGTGCCAGCAGCCGCGGTCATACGTAGGGTGCAAGCGTTATCCGGATTTATTGGGCGTAAAGGGCTCGTAGGCGGTTCGTCGCGTCCGGGGTGAAAGTCCATCGCTTAACGGTGGATCCGCGCCGGGCACGGGCGGGCTTG
+
DDGGGFGCC;CGGGGGGGGGGGGGGGGGGFEFGFGGGGGGGGGGGGGGGGGGGGGGGGGGGGGGGG7FDGGGEFGGGFEGGGGGGGGGGGGGGGGFFGFGGGGGGFF9EEGF7FC@+CEB,:::8CFF,,86B3@CDFFG:FCEDE+>CFCGDFGGGGGGGGGGGGGGG1;FFGCGGGGEFFGGCCGGFGE7<:FFGGGDCGCFCEGEGGGGFGGGFGGEEGEG>EGCEE:=>5::EGGG*:>C*<0<<FGGGGGG5EGC7CD/:D=GGFG:DGEGD3*9>:EGG3D>5@)7
@M03364:396:000000000-C9LGT:1:1101:4170:5290 1:N:0:10
ACTCCTACGGGAGGCAGCAGTGGGGAATATTGCACAATGGGGGAAACCCTGATGCAGCAACGCCGCGTGAGTGATGACGGCCTTCGGGTTGTAAAGCTCTGTCTTCAGGGACGATAATGACGGTACCTGAGGAGGAAGCCACGGCTAACTACGTGCCAGCAGCCGCGGTAATACGTAGGTGGCGAGCGTTGTCCGGATTTACTGGGCGTAAAGGGAGCGTAGGCGGATTTTTAAGTGAGATGTGAAATACTCGGGCTTAACCTGAGTGCTGCATTTCAAACTGGAAGTCTAG
+
GGGGGGGGGGGGGGGGGGGGGGGGGGGGGGGGGGGGGGGGGGGGGGGGGGGGGGGGGGGGGGGGGGDGGGGG,FFGGGGGGFGGGGDGGGGGGGGGGGGGFGGFGGGGGGGGGGEG+FFFGFFG+BFG>38+88BBD<FD<FGGGGGFFGGGGGGGGGGGGGGGGGGGG*:FCFGGGGGGFGGGGEGGGGEGGGGGGGGGGGGGGGGGGGGGGGGGCGGGGGDDGG5*8E7AFGGGG7EECGGFGGFFGGFCGDCCCCFGGFF=FGGGGGGGDGCFFGGGFFGD4DGFGFFG
@M03364:396:000000000-C9LGT:1:1101:7108:5297 1:N:0:10
ACTCCTACGGGAGGCAGCAGTGGGGAATATTGCACAATGGGGGAAACCCTGATGCAGCAACGCCGCGTGAGTGATGACGGCCTTCGGGTTGTAAAGCTCTGTCTTCAGGGACGATAATGACGGTACCTTTGGAGGAAGCCACGGCTAACTACGTGCCAGCAGCCGCGGTAATACGTAGGTGGCGAGCGTTGTCCGGATTTACTGGGCGTAAAGGGAGCGTAGGCGGATTTTTAAGTGAGATGTGAAATACTCGGGCTTAACCTGAGTGCTGCATTTCAAACTGGAAGTCTAG
+
GGGGGGGGGGGGGGGGGGGGGGGGGGGGGGGGGGGGGGGGGGGGGGGGGGGGGGGGGGGGGGGGGGGGGGGGGGGGGGGGGGGGGGGGGGGGGGGGGGGGGGGGGGGFGGGGGGDGGGGGF8@B+BDA,,9,B=7:DFGGGGGGGGGGGGGGGGGGGGGGGGGGGGGGG7EGGGGFGGG;FGGGGGGGGGGGGGGGGGGGGGGGGGGGCGGGGFGGDGGCEGGGGGEGGGGGGGGGGGGGFGGGGGGGGGGGGGGGDCGGGGGGFGFGGGGGGGGGGGGGFFGGGGGFGFFG
@M03364:396:000000000-C9LGT:1:1101:14805:5305 1:N:0:10
ACTCCTACGGGAGGCAGCAGTGGGGAATATTGCACAATGGGCGCAAGCCTGATGCAGCGACGCCGCGTGCGGGATGGAGGCCTTCGGGTTGTAAACCGCTTTTGTTCAAGGGCAAGGCACGGTTTCGGCCGTGTTGAGTGGATTGTTCGAATAAGCACCGGCTAACTACGTGCCAGCAGCCGCGGTAATACGTAGGGTGCAAGCGTTATCCGGATTTATTGGGCGTAAAGGGCTCGTAGGCGGTTCGTCGCGTCCGGTGTGAAAGTCCATCGCTTAACGGTGGATCCGCGCCGG
+
GGGGGGGGGGGGGGGGGGGGGGGGGGGGGGGGGGGGGGGGGGGGGGGGGGGGGGGGGGGGGGGGGGGGGGGGGGDGGGGGGGGGGGGGGGGGGGGGGGGGGGGGGGGFGGGGGGGGGGGGG+>CCFGG@+555@F<FFGGG:FGGFFGFFDGFGGGGGGGDGGGGGGGG7EGFGGGGGGGGGGGGGGGGGGGG?FGGGGGGGGGGGGGGGGGGE85CGGGGGGGGC:CGGGGGGGGEGFGFGGGGEGGGGGGGEC>D/>5C<CEFFFGGFGDGGGDGGEGBFGDGGG>FFEGGG
@M03364:396:000000000-C9LGT:1:1101:15323:5306 1:N:0:10
ACTCCTACGGGAGGCAGCAGTGAGGGATATTGGTCAATGGGCGAGAGCCTGAACCAGCCAAGTCGCGTGAGGGATGACGGCCCTACGGGTTGTAAACCTCTTTTACAAGGGAATAAAGGACCCCACGCATGGTGTTTTGCATGTACCTTATGAATAAGCATCGGCTAACTCCGTGCCAGCAGCCGCGGTAATACGGAGGATGCGAGCGTTATCCGGATTCATTGGGTTTAAAGGGTGCGTAGGTGGCCGATTAAGTCAGCGGTGAAAGTCAGTGGCTCAACCATTGAATTGCCG
+
GGGGGGGGGGGGGGGGGGGGGGGGG7CGGGGGGFGGGGGGGGGGGGGGGGGGGGGGGGGGGGGGGGGGGGGGGGGGGGGGGGGGGGFGGGGGGGGGGGGGGGGGGGGGGGGGGGFGFGG8E<CFEFGG+8@,:C3FFGFGGGGGGGGGGGGGEGFGGGGGGGGGGGGGGGGGGGGGGGGGGGGGGGGGGDCFGGFGGGGGGGGGGGGGGGGGGGGGGGGFGGFFGGCGDGGGGGGGGGGGGGGGGGGGGEDGGGFGFFGFGG>C5C9:7CDGGFFGFGGGF>C4CFF=DFFGGD
@M03364:396:000000000-C9LGT:1:1101:15057:5309 1:N:0:10
ACTCCTACGGGAGGCAGCAGTGGGGAATATTGCACAATGGGGGAAACCCTGATGCAGCAACGCCGCGTGAGTGATGACGGCCTTCGGGTTGTAAAGCTCTGTCTTCAGGGACGATAATGACGGTACCTGAGGAGGAAGCCACGGCTAACTACGTGCCAGCAGCCGCGGTAATACGTAGGTGGCGAGCGTTGTCCGGATTTACTGGGCGTAAAGGGAGCGTAGGCGGATTTTTAAGTGAGATGTGAAATACTCGGGCTTAACCTGAGTGCTGCATTTCAAACTGGAAGTCTAG
+
GGGGGGGGGGGGGGGGGGGGGGGGGGGGGGGGGGGGGGGGGGGGGGGGGGGGGGGGGGGGGGGGGGGGGGGGGGGGGGGGGGGGGGGGGGGGGGGGGGGGGGGFGGGGGGGGGGEE:FGDFCFGDFDG,,88,BFB@FFFGFGE7F:>CFFFEGGFGFGGGGGGGGGGG*;CCFFFGGGGGGGGFEGGGFGGGGGGDGDGGGGGGGGGGCGGFGGGGGGEGGGGGG5:AFGGGGGGGFGGGGGGFGGF?@EFEGGGDGFFGGGFGGGFFGFDCFGGFGGFFFGGFFG?>FFG
@M03364:396:000000000-C9LGT:1:1101:20915:5336 1:N:0:10
ACTCCTACGGGAGGCAGCAGTGGGGAATCTTGCGCAATGGGGGCAACCCTGACGCAGCGACGCCGCGTGCGGGACGAAGGCCTTCGGGTCGTAAACCGCTTTCAGCAGGGACGAGGCCGCGCGATGACGTTCCCTGCAGAAGAAGCCCCGGCTAAATACGTGCCAGCAGCCGCGGTAATACGTATGGGGCGAGCGTTATCCGGATTCATTGGGCGTAAAGCGCGCGTAGGCGGCCCGTTAGGTCGGAGGTAAAAGCCCGGGGCTCAACCCCGGCGAGCCTCCGATACCGGCGGG
+
GGGGGGGGGGGGGGGGGGGGGGGGGGGGGGGGGGGGGGGGGGGGGGGGGGGGGGGGGGGGGGGGGGGGGGGGGGGGGGGGGGGGGGGGGGGGGGGGGGGGGGGGGGGGGGGGGGFFEFFGF*=**=FF<848<:C@FFGGCE?FCFCGGGDCCGGFG9EGGGGGGGGGGGGGGGGGGGGGGGGGGGGGGGGGGDGGGEGGGGGGGGGGFGGGGGGGGGGGGGGGGGGDGGGGGEEGECFGGGGGGGDGGD?FGGGGGGGGCEDEGGGGGGGGGGGDGDEDFFGGGGGFGFDDGG
@M03364:396:000000000-C9LGT:1:1101:23572:5340 1:N:0:10
ACTCCTACGGGAGGCAGCAGTAGGGAATTTTCGTCAATGGGCGCAAGCCTGAACGAGCAATGCCGCGTGGGTGAAGACGGTCTTCGGATTGTAAAGCCCTGTTGCCGGGGACAAAGGACAGCCATAGTAGACCTCTGACTGTTTGAAGGTACCCGGCCAGAAAGCCACGGCTAACTACGTGCCAGCAGCCGCGGTAATACGGAGGATCCGAGCGTTATCCGGAATGATTGGGCGTAAAGGGTGCGCAGGCGGCTGTGCAAGTCTGAAGTAAAAGGGACCGGCCCAACCGGCTCG
+
GGGGGGGGGGGGGGGGGGGGGGGGGGGGGGGGGGGGGGGGGGDGGGGGGGGGGEGGGGGGGGGGGGGGGGGGGGGGGFFGGGGGGGGGGGGGGGGGFGGGGGG,E<F7FGGGGG8F,3>B+BF,,:DF,,73,,3,83>DG=@B<@,8DFFG=CFDEFD:@,@FGGFGG@5CFGCFEFGAFGCFGGGG7FBEECCFGGGGGGGGGGGF8C58EE8EC*AEGEC5FFGFGGGGGD:?CFFGGFGGGGGGGGGGEGGGGD+AEGCEF7<C*:CDDCEGFGGGFD*/9<DEGB)/*)
@M03364:396:000000000-C9LGT:1:1101:19854:5341 1:N:0:10
ACTCCTACGGGAGGCAGCAGTAGGGAATTTTCGTCAATGGGCGCAAGCCTGAACGAGCAATGCCGCGTGGGTGAAGACGGTCTTCGGATTGTAAAGCCCTGTTGCCGGGGACAAAGGACAGCCCGAGTGGACCGCTGACTGTTTGATGGTACCCGGCCAGAAAGCCACGGCTAACTACGTGCCAGCAGCCGCGGTAATACGTAGGTGGCAAGCGTTATCCGGAATGATTGGGCGTAAAGGGTGCGTAGGCGGCCTGTTAAGTCTGAAGTGAAAGGTACCGGCTCAACCGGTAC
+
GGGGGGGGGGGGGGGGGGGGGGGGGGGGGGGGGGGGGGGGGGGGGGGGGGGGGGGGGGGGGGGGGGGGGGGGGGGGGGGGGGGGGGGGGGGGGGGGGGGGGGGGGGGGGGGGGGFFFAF,>BF++@@F+38,,+>CFFFGGFGGG,FFGGFGGGGGGGGGGGGGGGGGG*=FFGGGGGGGGGGGGGGGFFFGGGGGEGGGGCFGGGGGGGGGGGGGGGGGGGEGGGFGGGGGGGGGGGGGGGGGGGGGGGGGGGGGGGGGGGGFGCFGGGFGGGGGFGGGFFGGFGGFGFF:D
@M03364:396:000000000-C9LGT:1:1101:17959:5356 1:N:0:10
ACTCCTACGGGAGGCAGCAGTAGGGAATTTTCGTCAATGGGCGCAAGCCTGAACGAGCAATGCCGCGTGGGTGAAGACGGTCTTCGGATTGTAAAGCCCTGTTGCCGGGGACAAAGGACAGCCTGAGTTTACCGCTGACTGTTTGGTGGTACCCGGCCAGAAAGCCACGGCTAACTACGTGCCAGCAGCCGCGGTAATACGTAGGTGGCAAGCGTTATCCGGAATGATTGGGCGTAAAGGGTGCGCAGGCGGCTGTGCAAGTCTGAAGTAAAAGGGACCGGCTCAACCGGTTCG
+
GGGGGGGGGGGGGGGGGGGGGFGGGGGGGGGDGEGGGGGGGGGFGGGGGGGGEGFGGGGGFGGGGGGGGGGGGGGGGGGGCFGGGGG?EGGGGGGFGEFGCFGECFDGGGGDEC=F,8BF@>F,,>C,3:E,,+++@C8<F,3<@+:FCCC;CFGGGGGGCBFGGFGGEBEGGGGCFGG<FFFGGGGG7BF7CC:7<,CCFGGFG<FGDF6@CEEEEGF?C8;?CF+<EFGGGG?CCGECGFGEGEGGEGEE85?AC99F?<C?CF7CD*377CEGDC297:E*760)9@5)/)
@M03364:396:000000000-C9LGT:1:1101:4322:5366 1:N:0:10
ACTCCTACGGGAGGCAGCAGTGGGGAATATTGCACAATGGGCGCAAGCCTGATGCAGCAACGCCGCGTGAAGGAAGACGGGCTTCGGATTGTAAACTTCTGTTATTAGTGAAGAATAATGATGTTAGCTCAAGAGCAAGCCACGGCTAACTAAGTACCAGCAGCCGCGGAAATACGTAGGTGGCAAGCGATGTCCGGAAGTACTGGGTGTAAAGGGAGCGCAGGCGGGAGAGCAAGTCAGCTGTGAAATCCATCGGCTTAACCCATGAACTGCAGTTGGAACTGTTTTTCTGG
+
GGGGGGGGGDEG7FGGGGGGGGGGGGGGGGGGGGGGGGGGCGEGGGDGGGGGFGGGGFFFGGGGGGGC:FFE<FEFEGGD+@>FGGG7F:FFGGGGFGGGAFA,,,BACFGGGF=,,,5,,-:8<<FE,,5,C,,,,B,++,,67+++:@3@33@,@=<DE<,,@3<>8*::><<*7D@FG9F<=<@C7*,42?>F**1*?CFC,<::CBCFFGACF8>EDGGGG*C=GGC**02*3229+0A2<CFF++<CE+1:)**0<+*:79CCGD<9CC?F7*+096AF702596=7>
@M03364:396:000000000-C9LGT:1:1101:6974:5371 1:N:0:10
ACTCCTACGGGAGGCAGCAGTGGGGAATATTGCACAATGGGCGAAAGCCTGATGCAGCAACGCCGCGTGAGCGATGAAGGCCTTCGGGTCGTAAAGCTCTGTCCTCAAGGAAGATAATGACGGTACTTGAGGAGGAAGCCCCGGCTAACTACGTGCCAGCAGCCGCGGTAATACGTAGGGGGCTAGCGTTATCCGGATTTACTGGGTGTAAAGGGCGTGTAGGCGGAGGAGCAAGTCAGATGTGAAATCCCGGGGGTTAACCCCGGAACTGCATTTGAAACTGTTCCCCTTG
+
GGGGGGGGGGGGGGGGGGGGGGGGGGGGGGGGGGGGGGGGGGGGGGGGGGGGGGGGGGGGGGGGGGGGGGGGGGGGGGGGGGGGGGGGGGGGGGGGGGGGGFGGGGGFGGGGGGGGGGGGGFFC>FEGA<A8,BFCFGGGGGGGGGGFGGFGGGGGGGGGGGGGGGGGG<CFGGGGGGGGGGGGGGGGGGGGGGGGGGGGGGGGGGGGGGGGGGGGGGGGGGGGGGEGGGGGGGGGGGGGGGGGGGGGGGGGGGGCGEGGGGGGGDGGGGGGGGGGGGGGFFGGGGGFGFFG
@M03364:396:000000000-C9LGT:1:1101:8105:5376 1:N:0:10
ACTCCTACGGGAGGCAGCAGTGGGGAATTTTGGACAATGGGCGCAAGCCTGATCCAGCTATTCCGCGTGTGGGATGAAGGCCCTCGGGTTGTAAACCACTTTTGTAGAGAACGAGAAGACAACGTCGACTAAGTGGTGTTGCTGACGGTACTCTAAGAATAAGCACCGGCTAACTACGTGCCAGCAGCCGCGGTAATACGTAGGGTGCGAGCGTTAATCGGAATTACTGGGCGTAAAGGGTGCGCAGGCGGTTGAGTATGACAGATGTGAAATCCCCGAGCTTAACTCGGGAAT
+
GGGGGGGGGGGGGGGGGGGGGGCGGGGGFGGGDGGGGGGGGGGGGGGGGGGGGGGGGGFGFDFGGGGGGGGGGGFGGGGG@=:DFGG7FCGGGGGGGGGGGGG,B,,,:9EFFG++BBF=,-B=48F+3+88:,,,C+>BDF9F3@77BCF><CACD3>><FGGGGDGG7CFGC;B:FFGGFF:*8>F7FCECFCE,?F@FGD:CFEGG7:8E::*::@GEG88EG9FGFF88:?8FG9ACECGEEG588?1?CCACC+:CF7FFFCFFFG>:+2>*CCGF>E***;45))))*
@M03364:396:000000000-C9LGT:1:1101:12486:5381 1:N:0:10
ACTCCTACGGGAGGCAGCAGTAGGGAATTTTCGTCAATGGGCGCAAGCCTGAACGAGCAATGCCGCGTGAACGAGGAAGGTCTTCGGATCGTAAAGTTCTGTTGAGAGGGAAAAAGGAACACCAGAGGAAATGCTGGTGAAGTGATATTACCTTTCGAGGAAGCCCCGGCTAACTACGTGCCAGCAGCCGCGGTAATACGTAGGGGGCGAGCGTTATCCGGATTCATTGGGCGTAAAGCGCGCGTAGGCGGCTCGCCAAGCGGGATCTCAAACCTGAGGGCTCAACCCCCAGCC
+
GGGGGGGGFGGGGGGGGGGGGGGGGGGGGGGGGGGGGGGGGGGGGGGGGGGGGGGGGGGGGGGGGGGGGGGGGGGGGGGGGGGGGGGFGGGGGGGGGGGGGFFFGGGGGGGGGGGGGGGGGGG+<FFG,38CFAFGFFGAFGEFGGGGGGGGFGGGGGGGGGGGGGGGGFEFGGGGGGFGGGGGGGGGGGGGGGGGGGGGGGGGGGGGGGGGGGGGGGGGGGGGGGGGGGGGGGGGGGGGGGGGGGGGGGGG5CEGGGGGGGGGGGDFFGGGGGGGGGGGFFGGGGC@DFFGG*
@M03364:396:000000000-C9LGT:1:1101:12441:5388 1:N:0:10
ACTCCTACGGGGGCAGCAGTGGGGAATATTGCACAATGGGCGCAAGCCTGATGCAGCGACGCCGCGTGCGGGATGGAGGCCTTCGGGTTGTAAACCGCTTTTGTTCAAGGGCAAGGCACGGTTTCGGCCGTATTGAGTGGATTGTTCGAATAAGCACCGGCTAACTACGTGCCAGCAGCCGCGGTAATACGTAGGGTGCAAGCGTTATCCGGATTTATTGGGCGTAAAGGGCTCGTAGGCGGTTCGTCGCGTCCGGTGTGAAAGTCCATCGCTTAACGGTGGATCCGCGCCGGG
+
GGGGGGGGGGGGGGGGGGGFGGGGFGGGGGGGGGGGGGGGGGGGGGGGGGGGGGGGGGGGGGGGGGGGGGGGGGGGGGGGGGGGGGGGGGGGGGGGGGEGGGGGGGGFGGGGGGGGF<F<ECF@DFFG+51+8?,,7<>FC@FFFFFEFGGGFGGGGGGGGGGGGGGGGFFGGGGGGGGGEGGGEGDGCFF<EGGGGGGGGGGGEGGGGGGGDGGFCCEGGGGGGGEGGGGGGGGGGGGGGGGGEG=EGGGGEGGGDGEECFGGGGGGGGGDCGCFFCEGFFGGGC>FGEFGGG
@M03364:396:000000000-C9LGT:1:1101:21175:5403 1:N:0:10
ACTCCTACGGGAGGCAGCAGTGGGGAATATTGCACAATGGGCGCAAGCCTGATGCAGCGACGCCGCGTGCGGGATGGAGGCCTTCGGGTTGTAAACCGCTTTTGTTCAAGGGCAAGGCACGTTTTCGGCCGTGTTGAGTGGATTGTTCGAATAAGCACCGGCTAACTACGTGCCAGCAGCCGCGGTAATACGTAGGGTGCAAGCGTTATCCGGATTTATTGGGCGTAAAGGGTGCGCAGGCGGCTGTGCAAGTCTGAAGTAAAAGGGACCGGCTCAACCGGTTCAGGCTTTGG
+
GGGGGGGGGGGGGGGGGGGGGGGGGGGGGGGGGGGGGGGGGGGGGGGGGGGGGGGGGGGGGGGGGGGGGGGGGGGGGGGGGGGGGGGGGGGGGGGGGGGGGGGGGGGGGGGGGGGGGGGGE3BFFGGG@@@@33@FFFGGGFFGGGGGGGGGFGGGGGGGGGGGGGGGG*BFFFGGGGGGGGGGGGGGGGGGGGGGGFGGGGGGGGGGGGGGGGEGGGGGGGGGGGGGGGGGGGGGGGGGGGGGGGGGGGFGGGGGGCFEC@FGGGGGGGGGG5CDFFGGFE=CFFGFGFFGG
@M03364:396:000000000-C9LGT:1:1101:11999:5421 1:N:0:10
ACTCCTACGGGAGGCAGCAGTGGGGAATATTGCACAATGGGGGAAACCCTGATGCAGCAACGCCGCGTGAGTGATGACGGCCTTCGGGTTGTAAAGCTCTGTCTTCAGGGACGATAATGACGGTGCCTGTGGAGGAAGCCACGGCTAACTACGTGCCAGCAGCCGCGGTAATACGTAGGGTGCGAGCGTTATCCGGATTTATTGGGCGTAAAGGGCTCGTAGGCGGTTCGTCGCGTCCGGTGTGAAAGTCCATCGCCTAACGGTGGATCTGCGCCGGGTATGGGCGGGCTGG
+
GGGGGGGGGGGGGGGGGGGGGGGGGGGGGGGGGGGGGGGGGGGGGGGGGGGGGGGGGGGGGGGGGGGGGGGGGGGGGGGGFGGGGGGGGGGGGGGGGGGGGGGFGGGGGGGFFECGFCFC?-@B+@FG338:C,+BFFCFGCGGG@7FCFGGCGGFGGGGGGGGGGGGG1BCFGGGGGGGGGGGGGGFGEFGGGGGGGGGGGGGGGFGGGGGGGGEFFEEGGGGGG8CEEG=CGEGGGGGGEEGFGGGFGGG?CEGGGGGGGG7C7:CC7@FDGGGDD/9?FGGFDGD95@D
@M03364:396:000000000-C9LGT:1:1101:17909:5424 1:N:0:10
ACTCCTACGGGAGGCAGCAGTGGGGAATATTGCACAATGGGCGCAAGCCTGATGCAGCGACGCCGCGTGCGGGATGGAGGCCTTCGGGTTGTAAACCGCTTTTGTTTGGGAGCAAGCCCTTCGTGGTGGTTGTACCTTTCGAATACGCACCGGCTAACTACGTGCCAGCAGCCGCGGTAATACGTAGGGTGCGAGCGTTAATCGGAATTACTGGGCGTAAAGGGTGCGCAGGCGGTTGAGTAAGACAGATGTGAAATCCCCGAGCTTAACTCGGGAATGGCATATGTGACTGCC
+
GGGGGGGGGGGGGGGGGGGGGGGGGGGGGGGGGGGGGGGGGGGGGGGGGGGGGGGGGGGGGFGGGGGGGGGGGGGGGGGGGGGGGGGGGGGGGGGGGGGGGGGGDGGGGGGGGG<><><F8B@,+@DF3+5+8@@;FFGGGGFFF,@EFGGGGGGGGGGGGGGGGGGFF,BGGGGGGFE<FFFGFFGGGGGEG5CEGEGEFFGFGEEFFFFFFGGGGG5;EFGGGGGGGGGGGGGC5EEGGECFFGGG?CGGGC@CCF?+;?C=EG6>CFEFDGG37FGGFFGGGGGFCFFGF*
@M03364:396:000000000-C9LGT:1:1101:16734:5433 1:N:0:10
ACTCCTACGGGAGGCAGCAGTGGGGGATATTGCACAATGGAGGAAACTCTGATGCAGCAACGCCGCGTGAAGGAAGAAGGCCTTCGGGTTGTAAACTTCTTTTACCAGGGACGAAGGACGTGACTGTACCTGGAGAAAAAGCAACGGCTAACTACGTGCCAGCAGCCGCGGTAATACGTAGGTTGCAAGCGTTGTCCGGATTTACTGGGTGTAAAGGGCGTGTAGGCGGAGATGCAAGTCAGGAGTGAAATCCCGGGGCTCAACCCCGGAACTGCTTTTGAAACTGTATCCCTT
+
GGGGGGGGGGGGGGGGGGGGGGGGGGFFGGGGGGGGGGGGGGGGGGGGGGGGGGGGGGGGGGGGGGGGGGGGGGGGGGGGGGGGGGEGGDGGGGGGGGGGGGGGGFGFDGGGGGFGEGFEF-FC,:CF,,CCF,BFFGGGGGGGGCFCFGGGGGGGGGGGGGGGGGGGGFGGEGGGGFFFGGGGGGGGGGGGGGGGGGGGGGFGFFGGGFGGGFFGGGGGGGGGGGGGEEGGGGGGGGFFGGGFGGGGGGGC<FGGGGGDGGGGFGGDGGGDFECF:>FF>FFGGGCFF4F4C>
@M03364:396:000000000-C9LGT:1:1101:9533:5447 1:N:0:10
ACTCCTACGGGAGGCAGCAGTAGGGAATTTTCGTCAATGGGCGCAAGCCTGAACGAGCAATGCCGCGTGGGTGAAGACGGTCTTCGGATTGTAAAGCCCTGTTGCCGGGGACAAAGGACAGCCCGAATGGAAAGCTGACTGTTTGATGGTACCCGGCCAGAAAGCCACGGCTAACTACGTGCCAGCAGCCGCGGTAATACGTAGGTGGCAAGCGTTATCCGGAATGATTGGGCGTAAAGCGCGCGTAGGCGGCTCGCCAAGCGGGGTCTCAAACCCGGGGGCTCAACCTCCGGC
+
GGGGGGGGGGGGGGGGGGGGGGGGGGGGGGGGGGGGGGGGGGGGGGGGGGGGGGGGGGGGGGGGGGGGGGGGGGGGGGGGGGGGGGGGGGFGGGGGGFGGGGGGGGGEGGGGGG,BBFF@GGG++@FFBBE3,>FGGGGGGGGGGGGGGGGGGGGGGGGGGGGGGGGGGFEGFGGGGGGGGGGGGGGGGFGGGGGGGGGGGGGGGGGGGGGGGGGGGGGGGGGGGGGGGGGGGGGDGGGGGGGGGGGGGGGGGGGGGGGGGGGGGGEGGGGGGGGGGDEGFF5<=4C>DFFG<7
@M03364:396:000000000-C9LGT:1:1101:16229:5456 1:N:0:10
ACTCCTACGGGAGGCAGCAGTGAGGAATATTGGTCAATGGGCGGAAGCCTGAACCAGCCAAGTCGCGTGAAGGATGAAGGTATTATGTATTGTAAACTTCTTTAGCAGTGGAGAAATAAGGGGCTCTTGCGCCCTGATGCTAGTACACTGAGAATAAGGATCGGCTAACTCCGTGCCAGCAGCCGCGGTAATACGGAGGATCCGAGCGTTATCCGGATTTATTGGGTTTAAAGGGTGCGCAGGCGGCCTTGCAAGTCAGCGGTCAAATCGTGGAGCTCAACTCCATTCCGCCGT
+
GGGGGGGGGGGGGGGGGGGGGGGGGGGGGGGGGGGGGGGFGGGGGGGGGGGGGGGGGGGGGGGGGGGGGGGGGGGGFGGGGGGGGGGGGGGFGGGGGGGGGGG<FFFFGGGGF@FF9FF9E-@F+BFF:,8@C:7>FCGGFCFFFGFGGGFGFGGGGGGGGGG@FGGGGFGGGGGGGGGGGGGGGGGGGGGGGGGGGGGGGGGGCFDGEGGGGGGGG;EGGFFGGGEG58FCFGEFGGGGEEGGDDGGGGGF?9FGGEGGGGDGGDDGGGFGGCFC<CFCFFGG4>7=FFFGG<
@M03364:396:000000000-C9LGT:1:1101:14785:5472 1:N:0:10
ACTCCTACGGGAGGCAGCAGTGGGGAATATTGCACAATGGGCGAAAGCCTGATGCAGCAACGCCGCGTGAGCGATGAAGGCCTTCGGGTCGTAAAGCTCTGTCCTCAAGGAAGATAATGACGGTACTTGAGGAGGAAGCCCCGGCTAACTACGTGCCAGCAGCCGCGGTAATACGTAGGGGGCTAGCGTTATCCGGATTTACTGGGCGTAAAGGGTGCGTAGGTGGTTTCTTAAGTCAGGAGTGAAAGGCTACGGCTCAACCGTAGTAAGCTCTTGAAACTGGGAAACTTGAGT
+
GGGGGGGGGGGGGGGGGGGGGGGGGGGGGGGGGGGGGGGGGGGGGGGGGGGGGGGGGGGGGGGGGGGGGGGGGGGGGGGGGGGGGGGGGGGGGGGGGGGGGGGGGGGFGGGGGGFGGGGFGGGGCFGG<,8,BFGFFGGGGGGGGGGGGGGGGGGGGGGGGGGGGGGGG:EGGGGGGGGGGGGGGGGGGGGGGGGGGGGGGGGGGGGGGGGGGGGGGGGGGGGGGGAFGGGGGGGGGGGGGGGGGGGGGGGGGGGGGGGGFGGEDGGGGGGDGGGGFGGGFFGGGFGFGF@>F:
@M03364:396:000000000-C9LGT:1:1101:22117:5478 1:N:0:10
ACTCCTACGGGAGGCAGCAGTGGGGAATTTTGCGCAATGGGGGCAACCCTGACGCAGCAACGCCGCGTGCGGGATGACGGCCTTCGGGTTGTAAACCGCTTTCAGTGGGAAAGATAATGACAGTACCCATATAGGAAGCTCCGGCTAACTACGTGCCAGCAGCCGCGGTAATACGTAGGGAGCAAGCGTTATCCGGATTCATTGGGCGTAAAGCGCGCGTAGGCGGCTTGTTAAGCAAGATTTTAAATCTGGGGGCTCAACCTTCAGCCGGATCTTGAACTGGCAGGCTCGAGT
+
GGGGGGGGGGGGGGGGGGGGGGGGGGGGGGGGGGGGGGGGGGGGGGGGGGGGGGGGGGGGGGGGGGGGGGGGGGGGGGGGGGGGGGGGGGGGGGGGGGGGGGGGGFGBFCGFGFEF,@F9B-@@FGGG,,@,,,88@DFFF@GFCCFFFFDGFGGGGCFGCFGGGGGGG:*CFGGGGGGGFGGGGGGGGGEFFFEEGGGCGGGGGGGGGGGGGCGGGDECGGEFGGCGGGGGGDDGGGGGGGFFG?GGGGGGGGGGG89FEDFGGGGF47CC*:CFGG?FFFEC<DG@>@5/**
@M03364:396:000000000-C9LGT:1:1101:26595:5489 1:N:0:10
ACTCCTACGGGAGGCAGCAGTGGGGAATATTGCACAATGGGCGCAAGCCTGAACGAGCAATGCCGCGTGGGTGAAGACGGTCTTCGGATTGTAAAGCCCTGTTGCCGGGGACAAAGGACAGCCGTAGTGGACAACTGACTGTTTGATGGTACCCGGCCAGAAAGCCACGGCTAACTACGTGCCAGCAGCCGCGGTAATACGTAGGTGGCAAGCGTTATCCGGAATGATTGGGCGTAAAGGGTGCGCAGGCGGTCTGTTAAGTCTGAAGGCAAAGGGATGAGCTCAACTCATTT
+
GFGGGFGGGGGGGGGGGGGGGFGGGGGGGGGFFGGGGCCFGGGEGGDDFFGFFGGGGCGFFGGGGGGGGGGGGGGFGCEGGGGGGDGGEEFFGGGFG@FGGGFAGAF4@FGGGF<==DF,6DB++8=F,,83,,83<=<EC,3@B9FEFFGAFFEG7FFF8FGGFGGGG:5C<AFDFGGGGGGG7CCCCCFEG7BCGFGGGEFGEGGGFFFGGGDECGCFGEDEGGGFGGF=8E?CGDFGE=EGEGGGGDGGGGGGGGFCGCF7CCCFGFFGGG6CFFEGFFFG4=FFFBF>C
@M03364:396:000000000-C9LGT:1:1101:24370:5492 1:N:0:10
ACTCCTACGGGAGGCAGCAGTAGGGAATTTTCGTCAATGGGCGCAAGCCTGAACGAGCAATGCCGCGTGGGTGAAGACGGTCTTCGGATTGTAAAGCCCTGTTGCCGGGGACAAAGGACAGCCCGAATGTACAGCTGACTGTTTGATGGTACCCGGCCAGAAAGCCACGGCTAACTACGTGCCAGCAGCCGCGGTAATACGTAGGGTGCGAGCGTTAATCGGAATTACTGGGCGTAAAGGGTGCGCAGGCGGTTGAGTAAGACAGATGTGAAATCCCCGAGCTTAACTCGGGA
+
GGGGGGGGGGGGGGGGGGGGGGGGGGGGGGGGGGGGGGGGGGGGGGGGGGGGGGGGGGGGGGGGGGGGGGGGGGGGGGGGGGGGGGGGGGGGGGGGGGGGGGG9FGG7FGGEGGGGGGGGGFGF3@CF,39,,CF,DFC9=>DFG9CEFFFC8EFGGGGGGGGGGGGGG<>CGGGGGGGGGGGGGGGGFFGGGGFGGGGGGCGGGGGGGGGGGGEGGGGGGGGGGGCGGGGGGGE5EGGFGGGGGGGGGGGG=5EFDGGCFCFGGGGGGGGGGGGGCFEGBF=CGGFFF@;5)
@M03364:396:000000000-C9LGT:1:1101:13708:5505 1:N:0:10
ACTCCTACGGGAGGCAGCAGTGGGGAATATTGGGCAATGGGCGAAAGCCTGACCCAGCAACGCCGCGTGAAGGAAGAAGGCCTTCGGGTTGTAAACTTCTTTTACCAGGGACGAAGAACGTGACGGTAACTTGAGCAAACGCAACGGCTAACTACGTGCCAGCAGCCGCGGTAATACGTAGGGGGCAAGCGTTATCCGGATTTATTGGGCGTAAAGGGCTCGTAGGCGGTTCGTCGCGTCCGGGGAGAAAGTCCATCGATTAACGGGGGATCCGCGCCGGGTACGGGCGGGCTT
+
GGGGGGGGGGGGGGGGGGGGGGGGGGGGEGGGAFGGGGGGGFGGGGGGGGGGG<FFFGGGGGGGGGGGGEGGGGGGGGGGGGGGGGGGGGGGGGGFFGGGGGG,C<FFGGGFGGG7+B,::-8++6B38,,,83,,33B,+3++3+@:@FFCFA7CG,*>FEG,C>DF:4*=F:BGEFC,<BF*=*<:FCFGE8>?C:8;88:+<<CCF8C81/;@FEGGGE?CGG98?/1;CCA:CEE*:?5*:*:**+<AF:+<D5*:C8795<*)/>8***/7//:D@E*295DD)8</)5
@M03364:396:000000000-C9LGT:1:1101:23439:5511 1:N:0:10
ACTCCTACGGGAGGCAGCAGTGGGGAATATTGCACAATGGGCGAAAGCCTGATGCAGCAACGCCGCGTGAGCGATGAAGGCCTTCGGGTCGTAAAGCTCTGTCCTCAAGGAAGATATTGACGGTACTTGAGATGGAAGCCCCGGCTAACTACGTGCCAGCAGCCGCGGTGATACGTAGGGGGCTAGCGTTATCCGGATTTACTGGGCGTAAAGGGTGCGTAGGTGGTTTCTTAAGTCAGGAGTGAAAGGCTACGGCTTAACCGTAGTAAGCTCTTGAAACTGGGAAACTTGAGG
+
GFGDFFGGGGDEGGGGGGGGCFGGGGGGGGGFGGGEGGGGGGEGGGGGGGGGGFGGAFGGGGGGGGGGEGGGGGGGAGFEDGGEEEECFCF@FFGGGFFGGGFGGEGFGGGGGGDF,@FGGCFC=FFG:,88,,:B>>=><CFFGGFFGGG<@F:FG9>FCDCFCCE::*;FGGGGFGGGGGG7CFEGFEGGGCCC<<CFGGGFFGGEEEGCCGGC>EGGGGGGFGEFGCEFFGFFCCECCG6C:EGFGG@F6AEG<EGGCEDECDEFGG67999:7>C>=FFGFGFFCFFFC*
@M03364:396:000000000-C9LGT:1:1101:20831:5517 1:N:0:10
ACTCCTACGGGAGGCAGCAGTGGGGAATATTGCACAATGGGGGAAACCCTGATGCAGCGACGCCGCGTGAGTGATGAAGTATTTCGGTATGTAAAGCTCTATCAGCATGGAAGAAATTGACGGTTCCTGTCTCTGAAGCACCGGCTAAATACGTGCCAGCAGCCGCGGTTATACGTATGGTGCAAGCGTTATCCGGATTTACTGGGTGTAAAGGGAGCGTAGGCGGCATGGCAAGCCAGATGTGAAAGCCCGGGGCCCAACCCCGGAACTGCCTTTGGAACTGTCAGGCTAG
+
GGGGGGGGGGGGGGGGGGGGGGGGGGGGGGGGGFFFFGGGGGGGGF8FEFGGGGGGGGGGCFGGGGE@EGGFFGGGCFGGGFGGGGGGEGGGGGGGGGGGGEEEFF9,CABFFFFG,BF,C-@++8DF,:D<,,,,5CEFFFFFEGGFFF<@FFGFGFGGFGGGGGCEG5*?AGGGGCCG@FFFGFFGF7:BCCCFCFGGGGGGGGFGG?CCEGGC85CEGGDFGGGGGGFGGGFC=E>;9<CCC?FFGFFDEGE:D=EC5*9CGD=<CFFC*<CGDF<D:@FFCFFFC@4*
@M03364:396:000000000-C9LGT:1:1101:11903:5520 1:N:0:10
ACCCTACGGGAGGCAGCAGTGAGGAATATTGGTCAATGGGCGAGAGCCTGAACCAGCCAAGTCGCGTGAGGGATGACGGCCCTACGGGTTGTAAACCTCTTTTACAAGGGAATAAAGATGGTGTCTTGCCCCCAGTTGCATGTACCTTATGAATAAGCATCGGCTAACTCCGTGCCAGCAGCCGCGGTAATACGGAGGATGCGAGCGTTATCCGGATTCATTGGGTTTAAAGGGTGCGTAGGTGGCCGATTAAGTCAGCGGTGAAAGTCAGTGGCTCAACCATTGAATTGCCGT
+
GGGGGGGGGGGGGGGGGGGFGGGGGGFGGGGGFGGGGGGGGGGGGGGGGGGGGGGGGGGGGGGGGGGGEGGGGGGGGGGGGGGGGGGGGGGGGGGGGGGGGGGFGGGCFGGGGG<FFGFEF5C85CFG,,ADC:FFGGGGGGGGGGGGGGFGGGGGGGGGGGGGGGCFFGGGGFFGGGGGGGGGGGGG@FGGGGGGGGGGGGGCFGGGGGGGFGGGECGFGGGGGCEEFGGFEGGGGGGGEGGGGGGEEEGEGGGGGGGGGGGCFGGGGGGGGGGFGGGGF3EFGFGFGFFDD*
@M03364:396:000000000-C9LGT:1:1101:12592:5520 1:N:0:10
ACTCCTACGGGAGGCAGCAGTGGGGAATCTTGCGCAATGGGGGCAACCCTGACGCAGCGACGCCGCGTGCGGGACGAAGGCCTTCGGGTCGTAAACCGCTTTCAGCAGGGACGAGGCCGCGAGGTGACGGTCCCTACAGAAGGAGCCCCGGCTAAATACGTGCCAGCAGCCGCGGTAATACGTATGGGGCGAGCGTTATCCGGATTCATTGGGCGTAAAGCGCGCGTAGGCGGCCTGCTAGGTCGGGACTCAAATCCGGGGGCTCAACCCCCGCCCGGTCCCGATACCGACAGG
+
GGGGGGGGGGGGGGGGGGGGGGGGGGGGGGGGDGGGGGGGGGGGGGFGGGGGGGGGGGGGGGGGGGGGGCFGGGEGGGGGGGGGGGGGGFGGGGGGGGGGGGGGGGGGGGGGFG*>>>F@*4=**8<CF<C+<*?,<8FF8<*4=77<FFGC>ECCG?FF:FGCCC8EFC8CEGGGGGFGGG9<@EEGGGG>CGGEEEF::>EE5;FFGFGFGFGCGEGGGGCCEE8?EECC:::EG=CEGGGEEGGDE60ACCGGGGGG88DCCCFCF3=DDGGGGGGGFFGGD596<77))7
@M03364:396:000000000-C9LGT:1:1101:14723:5522 1:N:0:10
ACTCCTACGGGAGGCAGCAGTGGGGAATATTGCACAATGGGGGAAACCCTGATGCAGCAACGCCGCGTGAGTGATGACGGCCTTCGGGTTGTAAAGCTCTGTCTTCAGGGACGATAATGACGGTACCTGCGGAGGAAGCCACGGCTAACTACGTGCCAGCAGCCGCGGTAATACGTAGGTGGCGAGCGTTGTCCGGATTTACTGGGCGTAAAGGGAGCGTAGGCGGCTTTTTAAGTGAGATGTGAAATACTCGGGCTTAACCTGAGTGCTGCATTTCAAACTGGAAGTCTAG
+
GGGGGGGGGGGGGGGGGGGGGGGGGGGGGGGGGGGGGGGGGGGGGGGGGGGGGGGGGGGGGGGGGGGGGGGGGGGGGGGGGGGGGGGGGGGGGGGGGGGGGGGGGGGGGGGGGFGGGGGGGB@FBCFGB,838=FCFGGGGGGGGGFGGGFFGGGGGGGGGGGGGGGGG<EGGGGGGGGGGGGGGGGGGGGGGGGGGGGGGGGGGGGGGGGGGGGGGGGEGGGGGG*/:CFGGGGGGGGGGFGGEGGGGGFGGGGGDFGGGGGGGG<DGGGGFGGGGGFC?FGGCFF4DFFF
@M03364:396:000000000-C9LGT:1:1101:4960:5568 1:N:0:10
ACTCCTACGGGAGGCAGCAGTGGGGAATATTGCACAATGGGCGAAAGCCTGATGCAGCAACGCCGCGTGAGCGATGAAGGCCTTCGGGTCGTAAAGCTCTGTCCTCAAGGAAGATAATGACGGTTCTTGCGGAGGAAGCCCCGGCTAACTACGTGCCAGCAGCCGCGGTCATACGTAGGGGGCTAGCGTTATCCGGATTTACTGGGTGTAAAGGGTGCGTAGGTGGTATGGCAAGTCAGAAGTGAAAACACGGGGCTCAACCCCGTGACTGCTTTTGAAACTGTCAGACTAG
+
GGGGGGGGGGGGGGGGGGGGGGGGGGGGGGGGGGGGGGGGGGGGGGEGGGGGGGGGGGGGGGGGGGDGGG:FGGGGGGFGGGGGGGGGGGGGGGGGGGGGGGGGGGGFCFGGGEGG9?FEF-@B+8CE,583+@=>@CF@FF@FDE7CFGGGFGGGGGGFGGGGGGGGG*=FFFFCGGGGGGGGGGGGGGG>FFEEGGGGGGGGGC:CGGGGGGGGGGG:EGGFGG?CFGFGGGGGGGGGCC+9C?GFGGGGGGGG<FGGGFDGGDEFGCFFFDGFCDGFBFGGGGGFDFFG
@M03364:396:000000000-C9LGT:1:1101:15600:5568 1:N:0:10
ACTCCTACGGGAGGCAGCAGTGGGGAATATTGCACAATGGGCGAAAGCCTGATGCAGCAACGCCGCGTGAGCGATGAAGGCCTTCGGGTCGTAAAGCTCTGTCCTCAAGGAAGATAATGACGGTACCTGAGGAGGAAGCCCCGGCTAACTACGTGCCAGCAGCCGCGGTAATACGTAGGGGGCAAGCGTTGTCCGGAATGATTGGGCGTAAAGGGCGCGTAGGCGGCCCGGTAAGTCTGGAGTGAAAGTCCTGGCTTCAAGTTGGGAATTGCTTTGGATACTGTCGGGCTTG
+
GGGGGGGGGGGGGGGGGGGGGGGGGGGGGGGGGGGGGGGGGGGGGGGGGGGGGGGGGGGGGGGGGGGGGGGGGGGGGGGGGGGGGGGGGGGGGGGGGGGGGGGGGGGGGGGGGGGGGGGFF3@F8>FG<DD+:CEEFGGGGGGGGGGGGGGGEGGGGGGGGGGGGGGGG4CFGFFGGGGGGGGGGGFGFGGGGGGGEGGGGGGGGGGGEGGGGGGGGGGGGGGGGGGGGGGGGGGGGGGGFGGGGGGGGGGGGGGFGGGGGGGGGG:DGFGFFEFCF9?C@FGGGGGFDE4C
@M03364:396:000000000-C9LGT:1:1101:4290:5601 1:N:0:10
ACTCCTACGGGAGGCAGCAGTGGGGAATATTGCACAATGGGCGCAAGCCTGATGCAGCGACGCCGCGTGCGGGATGGAGGCCTTCGGGTTGTAAACCGCTTTTGTTCAAGGGCAAGGCACGGTTTCGGCCGAGTTGAGTGGATTGTTCGAATAAGCACCGGCTAACTACGTGCCAGCAGCCGCGGTAATACGTAGGGTGCAAGCGTTATCCGGATTTATTGGGCGTAAAGGGCTCGTAGGCGGTTCGTCGCGTCCGGTGTGAAAGTCCATCGCTTAACGGTGGAGCCGCGCCGG
+
FFGGFFGGGEDGEGEGGGGGGGEGG@CFGDGGGGGGGFGGGFGGGGGGGFGGGGFGGGGGGGGGGGGGG7:+@@CGGFGGGFG,?FEGGDFGGGGGFGEEGGD9F>A,CFFGGGGGDGDEF7F++@CG7+**53*3,@,>F9:@F:F;FFCFFGFGFGGGDGGGGGGGGE<CGGGG>FGG7<FEGGGGC9?;A?@CCFEGGFCGEGEEFFDGEEE*<?FGFCGFGC:?FEFCE8;E=G8CDCGGGGGGGGGGGGGGGGG5:CF9CFGGGGGG3C=DDFGG>FGD***87)7CDG
@M03364:396:000000000-C9LGT:1:1101:20004:5615 1:N:0:10
ACTCCTACGGGAGGCAGCAGTGGGGAATATTGCACAATGGGCGAAAGCCTGATGCAGCAACGCCGCGTGAGTGATGACGGTCTTCGGATTGTAAAGCTCTGTCTTTAGGGACGATAATGACGGTACCTACGGAGGAAGCCACGGCTAACTACGTGCCAGCAGCCGCGGTCATACGTAGGTGGCAAGCGTTGTCCGGAATGACTGGGCGTAAAGGGAGCGTAGGCGGTTGAGTAAGACAGATGTGAAATCCCCGAGCTTAACTCGGGAATGGCATATGTGACTGCTCGACTAG
+
GGGGGGGGGGGGGGGGGGGGGGGGGGGGGGGGGGGGGGGGGGGGGGGGGGGGGGGGGGGGGGGGGGGGGGGGGGGGGGGGGGGGGGGGGGGGGGGGGGGGGGGGGGGGGGGGGGGG+EFGG-@B+BFF,,88+3@+@FGGGGGFEGFGGGFGCGGGGGGGGGGGGGGGG1=FDGGGGGGGGGGGGGGGGGGGGGGGGGGGGGGGGGGGGGGGGGGGGGGGGGGGGGEGGGGGGGGGGGGGGGGGGGGGFGGGGDEGGGGGFCGGGGGGGGGFGGGGGGGGFFGGGFGFDDFG
@M03364:396:000000000-C9LGT:1:1101:15918:5615 1:N:0:10
ACTCCTACGGGAGGCAGCAGTGGGGAATATTGCACAATGGGGGAAACCCTGATGCAGCAACGCCGCGTGAGTGATGACGGTCTTCGGATTGTAAAGCTCTGTCTTTAGGGACGATAATGACGGTACCTACGGAGGAAGCCACGGCTAACTACGTGCCAGCAGCCGCGGTCATACGTAGGTGGCAAGCGTTGTCCGGATTTACTGGGCGTAAAGGGAGCGTAGGTGGATATTTAAGTGGGATGTGAAATACCCGGGCTTAACCTGGGTGCTGCATTCCAAACTGGATATCTAG
+
GGGGGGGGGGGGGGGGGGGGGGGGGGGGGGGGGGGGGGGGGGGGGGGGGGGGGGGGGGGGGGGGGGGGGGGGGGGGGGGGGGGGGGGEGGGGGGGGGGGGGGGGGGGGGGGGGGEG7BFEFBCB+BFE5,8888C7@FFFEFGFFECFGGGGGGGGGGGGGGGGGGGGG1:FGGGFGGGGGGGGGGGGGGGGGGGGGGGGGGGGGGGGGGGGGGGGGGGEGGG7CG5CEGFGGFGGGGGCGGGGGGGGGGGGGDGGGFGGGGGGGGGGGFFD<FDCDDFGFFGGFDFFGFFG
@M03364:396:000000000-C9LGT:1:1101:24949:5640 1:N:0:10
ACTCCTACGGGAGGCAGCAGTGGGGAATATTGCACAATGGGGGAAACCCTGATGCAGCGACGCCGCGTGAGTGAAGAAGTATTTCGGTATGTAAAGCTCTATCAGCAGGGAAGATAATGACGGTTCCTGCCTAAGAAGCCCCGGCTCACTACGTGCCAGCAGCCGCGGTCATACGTAGGGGGCAAGCGTTATCCGGATTTACTGGGTGTAAAGGGAGCGCAGACGGCATGGCAAGCCAGATGTGAAAGGTGGGGGCTCAACCCCCAAGCTGCATTTGGAACTGTCAAGCTAG
+
FGCFGEDGEGGFGG;FECFGCFGFCCFGGGGGGGGGGGGFGDGEFGFFGGGFGGFGF<FBFGGGGCGGGDF?FFGB??FEAEGGFFFCEGFGGGGGGGGGGGG9FEF8FGFGF8A<,<C,7-@F+CFG<3A>,5BCE<FGGECFCG+EFFF73@FEGFGG<CDFGCC:C<:EFGGEGGGDGGC@BFCF1<FGFFGC@FEGCF:@FGG>CFFGFDGFGGEEGE:EGE5?>FFFFGGG5@CC9C<+9:FGG6+:?EGEDGGF8@DC57CF39C<2:::77?C4)CC7FGFFF*0
@M03364:396:000000000-C9LGT:1:1101:25499:5646 1:N:0:10
ACTCCTACGGGAGGCAGCAGTGGGGAATATTGGACAATGGGCGCAAGCCTGATCCAGCCATGCCGCGTGAGTGATGAAGGCCCTAGGGTTGTAAAGCTCTTTCACCGGTGAAGATAATGACTGTTACCGTAGAAGAAGCCCCGGCTAACTTCGTGCCAGCAGCCGCGGTAATACGAAGGGGGCTAGCGTTGTTCGGATTTACTGGGCGTAAAGCGCACGTAGGCGGACTTTTAAGTCAGGGGTGAAATCCCGGGGCTCAACCCCGGAACTGCCTTTGATACTGGAAGTCTTG
+
GGGGGGGGGGGGGGGGGGGGGGGGGGGGGGGGGGGGGGGGGGGGGGGGGGGGGGGGGGGGGGGGGGGGGGGGGGGGGGGGGGGGGGGGGGGGGGGGGGGGGGGGGGG:FFGGGFGG,@EBEAEC8CFF++8+8B<DDFEGGGGEGG>DFFGG:FEGGGFGGGGGGGGGG*>DFGGGFGGGGDGGGGGGGGGGGFFGEGGGGGGGGGGGGGGGGGGGGGGGGGGGGG8?GDGGFGGGGGGGFEEGGGGGFGGGGGGGGGG?CGGGGDGGGGGG4<CFFGDC6=GFGCGFGFFG
@M03364:396:000000000-C9LGT:1:1101:14382:5649 1:N:0:10
ACTCCTACGGGAGGCAGCAGTGGGGGATATTGGACAATGGGGGCAACCCTGATCCAGCGACGCCGCGTGAGGGAAGAAGGTTTTCGGATTGTAAACCTCTGTCAACAGGGAAAATAATGATGGTACCTGTGGAGGAAGCCACGGCTAACTACGTGCCAGCAGCCGCGGTAATACGTAGGTGGCAAGCGTTGTCCGGAATTACTGGGTGTAAAGGGAGCGTAGGCGGGACGGCAAGTCAGAAGTGAAAATTATGGGCTCAACTCATAACCTGCTTTTGAAACTGTTGTTCTTG
+
GGGGGGGGGGGGGGGGGGGGGGGGGGGGGGGGGGGGGGGGGGGGGGGGGGGGGGGGGGGGGGGGGGGGGGGGGGGGGGGGGGGGGGGGGGGGGGGGGGGGGGGGGFGGGGGGGGGGGGGGGDFG@FFG,:@::BFCFGGGGGGGGGGGGGGGEGGGGGGGGGGGGGGGG<CFGGGGGGGGGGGGGGGGGGGGGGGGGGGGGGGGGGGGGGGGGGGGGGGEGGGGGGGGGGGGGGGGGGGFGGGGGGGGGGGGGGGGGGGGGGGGGGGGCCGGGGGGGGGGFFGDFGGFGFFG
@M03364:396:000000000-C9LGT:1:1101:9263:5657 1:N:0:10
ACTCCTACGGGAGGCAGCAGTGGGGAATCTTGCGCAATGGGGGCAACCCTGACGCAGCGACGCCGCGTGCGGGACGAAGGCCTTCGGGTCGTAAACCGCTTTCAGCAGGGACGAGGCCGCTCCGGTGACGGTACCTGCAGAAGAAGCCCCGGCTAAATACGTGCCAGCAGCCGCGGTAATACGTATGGGGCGAGCGTTATCCGGATTCATTGGGCGTAAAGCGCGCGTAGGCGGCCCGTTAGGTCGGAGGTAAAAGCCCGGGGCTCAACCCCGGCGAGCCTCCGATACCGGCGG
+
GGGGGGGGGGGGGGGGGGGGGGGGGGGGGGGGGGGGGGGGGGGGGGGGGGGGGGGGGGGGGGGGGGGGGGGGGGGGGGGGGGGGGGGGGGGGGGGGGGGGGGGGGGGGGGGGGGCFEDFGG:C*<CFGC*=11=FGFGGGGGGF7AFBFGGGGGGGGGGGGGGGGGGGG8C@EGGGGCEFCEG?FGGGGEEGGGGGGDGGGGGGCCCF?G7FGGGGECEGGGGGGDCCEGGGGGGECG5@=GGCCEEEEG*?7?<FDF=EGGDE=3ECCFGGGGGGDGGD4>FDC<DE:77CDD
@M03364:396:000000000-C9LGT:1:1101:18556:5666 1:N:0:10
ACTCCTACGGGAGGCAGCAGTAGGGAATTTTCGTCAATGGGCGCAAGCCTGAACGAGCAATGCCGCGTGAACGAGGAAGGTCTTCGGATCGTAAAGTTCTGTTGAGAGGGAAAAAGGAACACCGGAGGACATGCTGGTGAAGTGATATTACCTTTCGAGGAAGTCACGGCTAACTACGTGCCAGCAGCCGCGGTAATACGGAGGATCCGAGCGTTATCCGGATTTATTGGGTTTAAAGGGTGCGCAGGCGGCCTTGCAAGTCAGCGGTCAAATCGTGGAGCTCAACTCCATTCC
+
GGGGGGGGGGGGGGGGGGGGGGGGGGGGGGGGGGGGGGGGGGGGGGGGGGGGGGGGGGGGGGGGGGGGGGGGGGGGGGGGGGGGGGGGGGGFGGGGGGGGGGGGGGGGGGFGGGFG7FF?FFG+3FFG3+@BEFGGGGGGGGGFCGFFGGGGGGGGGGGGGGGGGGGGGGGGGGGGGGGGGGGGGGGGGGGGGGGGGGGGGGGGGGGGGFGGGGGGGGGGGGGDGGGGGFGEGGGGGGGGGGGGDGEEEGGGGGGGGGGGGFGGGDGGGGGGGGG<DGDFFFGGFGGFGFFFCF
@M03364:396:000000000-C9LGT:1:1101:6487:5676 1:N:0:10
ACTCCTACGGAGGCAGCAGTGGGGAATATTGGGCAATGGGCGAAAGCCTGACCCAGCAACGCCGCGTGAGGGAAGAAGGGTTTCGGCTCGTAAACCTCTGTCCTATGGGACGAAGGAAGTGCCGGTACCTTAGGAAGAAGCCCCGGCTAACTACGTGCCAGCAGCCGCGTTAATACGTAGGGGGCAAGCGTTGTCCGGAATGATTGGGCGTAAAGGGCGCGTAGGCGGCTTGTTAAGTCTGAAGTGAAAGTCCTGCTTTCAAGGTGGGAATTGCTTTGGATACTGATGAGCTTG
+
GGGGGGGGGGGGGGGGGGGGGGGGGGGGGGGGGGGGGGGGGGGGGGGGGGGFGFGGGGGGGGGGGGGGCFGGGGDGGGGGGGGGGGGGGGGGGGGGGGGGFGGGGGG8FGGGGGFGGFGG=-C++@FGF,C,3,@,3@DGCFGFGFGGGFGGFGGGGFGGGGGGGGGGG:CF>CGGGGGGGGGGGGGGGGGGGGGGGGDGGGGGGGGFFGGGGGGGGGGGGGGGGGEGGGGGGFGGGGGGGGGFGGGGFDFGGG@FFFGGFCFGGGGCDFGGGGGGGGGDFFGGGFGFGFFGG9
@M03364:396:000000000-C9LGT:1:1101:25681:5688 1:N:0:10
ACTCCTACGGGAGGCAGCAGTGGGGAATATTGCACAATGGGGGAAACCCTGATGCAGCAACGCCGCGTGAGTGATGACGGCCTTCGGGTTGTAAACCGCTTTTGTTCAAGGGCATGGGACGTTTTCGGCCGTTTTGAGTGGATTGTTCGAATCAGCACCGGCTAACTACATGCCAGCAGCCGCGGTAATACGTAGGGTGCAAGCGTTATCCGGATTTATTGGGCGTAAAGGGCTCGTAGGCGGTTCGTCGCGTCCGGTGTGAAAGTCCATCGCTTAACGGTGGATCCGCGCCGG
+
GGGGFGGGGGGGGGGGGGGGGGCFEGFGGGGGGGGGGF9ECC@FFFGGDGGFGFGGDGGFEGGEFF@F7=?FFCFFEFGGGGGGGGGGGGCFC<<?FCGFGGF,BACFGCFCFF,D,+:8==B8+:CF++6++:@3@>,,+38@>,@DFC<@*@FE,>@F@FGGC<FGG,,,<FGFGG@FGFFDGEECF:FGG,C7<F*FC9CGEEGEGGGGGCG>F?EFCF*;E?8=F?CEDFGECGD59EGGGGGGG*8:?EEEGE7CECCFFGGGCG95CGGGC:5<D>7CGF0)5)<>CD
@M03364:396:000000000-C9LGT:1:1101:14758:5700 1:N:0:10
ACTCCTACGGGAGGCAGCAGTGGGGAATATTGCACAATGGGCGCAAGCCTGATGCAGCGACGCCGCGTGCGGGATGGAGGCCTTCGGGTTGTAAACCGCTTTTGTTCAAGGGCAAGGCACGGTTTCGGCAGTGTTGAGTGGATTGTTCGAATAAGCACCGGCTAACTACTTGCCAGCAGCCGCGGTAATACGTAGGGTGCAAGCGTTATCCGGATTTATTGGGCGTAAAGGGCTCGTAGGCGGTTCGTCGCGTCCGGTGTGAAAGTCCATCGCTTAACGGTGGATCCGCGCCGG
+
GGGGGGGGGGGGGGGGGGGGGGGGGGGGGGGGGGGGGGGGGGGGGGGGGGGGGGGGGGGGGGGGGGGGGGGGGFGGGGGGGGGGGGGGGGGGGGGGGGGGGGGGGGGGGGGGGGGGEGGGG>F+3@CF++588@FCCFFCGGDCCGGGGFDG>FFGGGGGGGGGGGGGG,4CFGDGGGGGGFFGGGGGGGGGGGGEGGGG8EGFGGGGGFGGGEEGFGGGGGGGGE8CEGGGEG>E=CCEEEG5EEEGGGGGC5?EG:C:C9:CFCEC*:CDCCCDGGED>7E5*6<FFB;DGD
@M03364:396:000000000-C9LGT:1:1101:10240:5704 1:N:0:10
ACTCCTACGGGAGGCAGCAGTGGGGAATCTTGCACAATGGGCGAAAGCCTGATGCAGCGACGCCGCGTGCGGGACGAAGGCCTTCGGGTTGTAAACCGCTTTCAGCAGGGACGAGGCCGCACGGTGACGGTCCCTGCAGAAGAAGCCCCGGCTAACTACGTGCCAGCAGCCGCGGTAATACGTAGGTGGCGAGCGTTGTCCGGATTTACTGGGCGTAAAGGGAGCGTAGGCGGATTTTTAAGTGAGATGTGAAATACTCGGGCTTAACCTGAGTGCTGCATTTCAAACTGGA
+
GGGGGGGGGGGGGGGGGGGGGGGGGGGGGGGGGGGGGGGGGGGGGGGGGGGGGGGGGGGGGGGGGGGGGGGGGGGGGGGGGGGGGGGGGGGGGGGGGGGGGGGGGGGGGGGGGGCGGGFEG*@**@BF:*>+>FGCFGGFGGGFGGFGGGGGGGGGGGGGGGGGGGGGGGGGGGGGGGGGGGGGGGGGGGGGGGGGGGGGGEG;EGGGGGGGGFGGGGGGFGGGDGCGGGFGGGGEGCFGGGGGGGGGGCFEGGGGGGGGGDCGGGGGGGGGGGGGGGGGFFGGGGGFGFFF
@M03364:396:000000000-C9LGT:1:1101:9550:5719 1:N:0:10
ACTCCTACGGGAGGCAGCAGTGGGGAATATTGGGCAATGGGGGAAACCCTGACCCAGCAACGCCGCGTGAAGGAAGAAGGCCTTCGGGTTGTAAACTTCTTTTACCAGGGACGAAGGACGTGACAGTACCTGGAGAAAAAGCAACGGCTAACTACGTGCCAGCAGCCGCGGTAATACGTAGGTTGCAAGCGTTGTCCGGATTTACTGGGTGTAAAGGGCGTGTAGGCGGAGATGCAAGTCAGGAGTGAAATCCCGGGGCTCAACCCCGGAACTGCTTTTGAAACTGTATCCCTT
+
GGGGGGGGGGGGGGGGGGGGGGGGGGGGEGGGFGGGGGGGGGGGGGGGGGGGGGGGGGGGGGGGGGGGGGGGGGGGGGGGGGGGGGGGGGGGGGGGGFGGGGGCCFGGGGGGGGGECFGCF7DF,:CD,CD,,BFGFFGFEGCGGGDDCFFGC;:FFFFGFFGGGGGGG=>CFEGGCC?<FGGFGGFEFCFGGDGGGGGDCFGFFCFGG6?8CCFCCEEE/?;8ACAEGEECCFGGGG9CFC?CE*CFF9CGGGEEGGGGGGGFFDGGDC:DC9?F7C?FBF?G>DG6CFFF47
@M03364:396:000000000-C9LGT:1:1101:15095:5770 1:N:0:10
ACTCCTACGGGAGGCAGCAGTGGGGAATATTGCACAATGGGCGCAAGCCTGATGCAGCGACGCCGCGTGCGGGATGGAGGCCTTCGGGTTGTAAACCGCTTTTGTTCAAGGGCAAGGCACGGTTTCGGCCGTGTTGAGTGGATTGTTCGAATCAGCACCGGCTAACTACGTGCCAGCAGCCGCGGTAATACGTAGGGTGCAAGCGTTATCCGGATTTATTGGGCGTAAAGGGCTCGTAGGCGGTTCGTCGCGTCCGGTGTGAAAGTCCATCGCTTAACGGTGGATCCGCGCCGG
+
GGGGGGFGGGGGGGGGGGGGGGGGGGFGFGGGGFFGGGGGGGGEEGGGFGGGGGGGGGGGEGGGDGGGGGGGGGGGGEFG=DFGGGGGGGGGFFFGGGGGGGGGGGG9AFFG7FFGGGGGG7D+<FFG3+5538>@FFFCFGDGEGGFF<,>*?FFDDCFDFGGGGGGG1CCDFGGGGGGCFGGGEEGGCCFF6AEGGGGCEF8EGEGG?CEEC?CEGGGGGGGGG>CF?FE>FFGEEGG6:CEGEEGCEEEEEDED*>CE<FGG00*>:<9DGGGCFGG7@EC74CF<>DD3C
@M03364:396:000000000-C9LGT:1:1101:26115:5779 1:N:0:10
ACTCCTACGGGAGGCAGCAGTGGGGAATATTGCACAATGGGCGCAAGCCTGATGCAGCGACGCCGCGTGCGGGATGGAGGCCTTCGGGTTGTAAACCGCTTTTGTTCAAGGGCAAGGCACGGTTTCGGTTGTGCTAAGTGGATTGTTCGAATAAGCACCGGCTAACTACGTGCCAGCAGCCGCGGTAATAAGTAGGGTGCAAGCGTTATCCGGATTTATTGGGCGTAAAGGGCTCGTAGGCGGTTCGTCGCGTCCGGCGTGAAAGTCCATCGCTTAACGGTGGATCCGCGCAGG
+
GGGGGGGGGGGGGGGGGGGGGGGGGGGGGGGGGGGGGGGGGGGGGGGGGGGGGGGGGGCGGGGGGGGGGCGEGGCFFGGGEGGGGGGGGFGGGGGGGGGGEGF,FFD,5FFCGG+BFGFD:8@++:@>88@83,,,7<3@8,8,,@F,>,>>*><C,<3F<::*7F,8BF:<:F9FDCGF:FE7C*14F2+020AF8;8>ED7:?EC/C0<?E:;5:0<:CFGGG>*//2<CC*::*2A89CC/**:C8CCE:*/:3*:2887<CFG70*CD3**/:*:CDFCG40*)17)17C
@M03364:396:000000000-C9LGT:1:1101:19131:5782 1:N:0:10
ACTCCTACGGGAGGCAGCAGTGGGGAATATTGCACAATGGAGGAAACTCTGATGCAGCGACGCCGCGTGAGGGAAGAAGGTATTCGTATTGTAAACCTCTGTCTTCGGGGACGATAATGACGGTACCCGAGGCGGAAGCACCGGCTAACTACGTGCCAGCAGCCGCGGTAATACGTAGGTGGCGAGCGTTGTCCGGATTTACTGGGCGTAAAGGGAGCGTAGGCGGACTTTTAAGTGAGATGTGAAATACCCGGGCTCAACTTGGGTGCTGCATTTCAAACTGGAAGTCTAG
+
GGGGGGGGGGGGGGGGGGGGGGGGGGGGGGGGGGGGGGGGGGGGGGGGGGGGGGGGGGGGGGGGGGGGGGGGGGGGGGGGGGGGGGGGGGGGGGGGGGGGGGGGGGG:FGGGGGGGBFFCF3@B+BFF++88+8<*@FCFF:FCGGGGGGGGGGGGGGGGGGGGGGGGG*=FGGGGGGGGGGGGEGGEEGGGGFEGGGGGGGGGGGGGGEGGGGGGGGGGGGGGGG8ECGGGGGGGGGGGFGGGDGGGFCF?EGGGGGGG@FGGGGGGGGGGGGGCFGGGFFGGGGGFCFFG
@M03364:396:000000000-C9LGT:1:1101:14467:5797 1:N:0:10
ACTCCTACGGGAGGCAGCAGTGGGGAATATTGCACAATGGGCGAAAGCCTGATGCAGCAACGCCGCGTGAGCGATGAAGGCCTTCGGGTCGTAAAGCTCTGTCCTCAAGGAAGATAATGACGGTACTTGAGTAAGAAGCCCCGGCTGACTACGTGCCAGCAGCCGCGGTCATACGTAGGGGGCAAGCGTTATCCGGATTTACTGGGTGTAAAGGGAGCGTAGACGGATTAGCAAGTCAGATGTGAAAGGCGGGGGCTTAACCTCTGGATTGCATTTGAAACTGCGGATCTTG
+
GGGGGGGGGGGGGGGGGGGGGCFGGGGGFGGGFGFGGGGGGCFEGGGCGGGGGGFGGGGGGGEGGGGGGGGCEEGGGGGGGGGGFGGGGGGGEDFFGFGGGGC=F?F,CFFGGG9?FFF,A3CF++C,:,7,5,:333,BF7:@<:+<FFGFCFE7FGGCD8<:@*>FG*6<CGF<<FFG@CE*C8BFB@FGFFC@@<5<C7CFFFGGGG79C9E>CGGECC*AED5C5FGFG7:FDG9<+<:C<C7A:AEE:C>5C8C?9C**<<F*:CF::<CFD7::FFG4DD))9?FG
@M03364:396:000000000-C9LGT:1:1101:9517:5799 1:N:0:10
ACTCCTACGGGAGGCAGCAGTGGGGAATATTGCACAATGGGCGCAAGCCTGATGCAGCGACGCCGCGTGCGGGATGGAGGCCTTCGGGTTGTAAACCGCTTTTGTTCAAGGGCAAGGCACGGTTTCGGCCGTGTTGAGTGTATTGTTCGAATAAGCACCGGCTAACTACGTGCCAGCAGCCGCGGTAATACGTAGGGTGCAAGCGTTATCCGGATTTATTGGGCGTAAAGGGCTCGTAGGCGGTTCGTCGCGTCCGGTGTGAAAGTCCATCGCTTAACGGTGGATCCGCGCCGG
+
GGGGGGGGGGGGGGGGGGGGGGGGGGGGGGGGGGGGGGGGGGGGGGGGGGGGGGGGGGGGGGGGGGGGGGGGGGGGGGGGGGGGGGGGGGGGGGGGGGGGGGGGGGGGGGGGGGFGFGGGGCGCCFGG58@5<FGGFFGFGGGGGGGGGGGGDEGGFGGGGGGGGGGGGCFFFGGGGGGGGGGGGGGGGGGFGGGGGGGGGGGGGGGGGGGGGGGDGGGGGGGGGGDGGGGGGGGGGGGGGEGEGGGGGGGGGEGGG8CEGCC?FGFGCGGGDGFDFGGGBFGFFGC;C>DDDD
@M03364:396:000000000-C9LGT:1:1101:15964:5817 1:N:0:10
ACTCCTACGGGAGGCAGCAGTAAGGAATCTTGCACAATGGGGGAAACCCTGATGCAGCAACGCCGCGTGAACGATGAAGGCCTTCGGGTTGTAAAGTTCAAAACCTAGGGAAGAAGAAAGTGACGGTACCTAGGGTTAAGCCCCGGCTAACTACGTGCCAGCAGCCGCGGTAATACGTAGGTGGCGAGCGTTGTCCGGATTTACTGGGCGTAAAGGGAGCGTAGGCGGACTTTTAAGTGAGATGTGAAATACCCGGGCTCAACTTGGGTGCTGCATTTCAAACTGGAAGTCT
+
GGGGGGGGGGGGGGGGGGGGGGGGGGGGGGGGGGGGGGGGGGGGGGGGGGGGGGGGGGGGGGGGGGGGGGGGGGGGGGGGGGGGGGGGGGGGGGGGGGGGGGGGGGGGGGGGGGGGFEFGG9EFFFFGCBF?>@CGDFGGGFFGGGGGGGGGFGGGGGGGGGFGGGGGGCGGGGGGGGGGGGGGGGCGGGGGGGGGGGCGGGGGGGGGGGGGGGGGGGGGGGGGGGGGGGGGGGGFCCGDGGGGGGGGGGGGGGGGGGGGGFGGGGGFGGGGGF6CGGGGFFGGGGFFGFFG
@M03364:396:000000000-C9LGT:1:1101:20483:5818 1:N:0:10
ACTCCTACGGGAGGCAGCAGTGGGGAATATTGCACAATGGGCGCAAGCCTGATGCAGCGACGCCGCGTGCGGGATGGAGGCCTTCGGGTTGTAAACCGCTTTTGTTCAAGGGCAAGGCACGATTTCGGCCGTGTTGAGTGGATTGTTCGAATAAGCACCGGCTAACTACTTGCCAGCAGCCGCGGTAATACGTAGGTGGCGAGCGTTATCCGGAATTATTGGGCGTAAAGAGCGCGCAGGTGGTTGATTAAGTCTGATGTGAAAGCCCACGGCTTAACCGTGGAGGGTCATTGG
+
GGGGGGGGGGGGGGGGGGGGGGGGGGGGGGGGGGGGGGGGGGGGGGGGGGGGGGGGGGGGGGGGGGGGGGGGGGGGGGGGGGGGGGGGGGGGGGGGGGGGGGGFGGGFGGGGGG@F><FFF-B@7FFF++5558>,@FGCG<FEF<FGGGG@:FFFGFGGGGGGGGGGG,9CCFFGGGGGGGGGGGGGGGGGGGGGCGGGGGGGGGGGGGGGG>EEGGGGGGGGGGGGGGGGFECEGGGG=EGGCGGGGGFGGGGGGGFGG<FFGCFFGGDGGGGGGFFD<FGCDDGDFFFCCF
@M03364:396:000000000-C9LGT:1:1101:11247:5819 1:N:0:10
ACTCCTACGGGAGGCAGCAGTGGGGAATATTGCACAATGGGGGAAACCCTGATGCAGCAACGCCGCGTGAGTGATGACGGCCTTCGGGTTGTAAAGCTCTGTCTTCAGGGACGATAATGACGGTACCTGCGGAGGAAGCCACGGCTAACTACGTGCCAGCAGCCGCGGTAATACGTAGGTGGCGAGCGTTGTCCGGATTTACTGGGCGTAAAGGGAGCGTAGGCGGATTTGTAAGTGAGATGTGAAATACTCGGGCTTAACCTGAGTGCTGCATTTCAAACTGGAAGTCTAG
+
GGGGGGGGGGGGGGGGGGGGGGGGGGGGGGGGGGGGGGGGGGGGGGGGGGGGGGGGGGGGGGGGGGGGGGGGGGGGGGGGGGGGGGGGGGGGGGGGGGGGGGGGGCGCEGGGGE@F+CFDF-@C+BCDE,8++8@+8FFCFGGFCG7FCCFFGGGGGGGGGGGGGDGGG*=,CFGGGGGGGGGGGGGGFEGEFGGGGGGGGGGGGGGGG>EFGGGGGGG?8EGGGGE=8A+<CECFGFGFGGGG?FGGF9CGGGGGGCGGE?CGDCAFGGGF:GGGGF9DFFGGC>FFGF8F
@M03364:396:000000000-C9LGT:1:1101:17384:5830 1:N:0:10
ACTCCTACGGGAGGCAGCAGTGGGGAATATTGCACAATGGAGGAAACTCTGATGCAGCGACGCCGCGTGAGTGAAGAAGTATTTCGGTATGTAAAGCTCTTACGGCAGGGAAGATAATGACGGTACCTGCAGAAGAAGCACCGGCTAAATACGTGCCAGCAGCCGCGGTAATACGTATGGTGCAAGCGTTATCCGGATTTACTGGGTGTAAAGGGGGCGCAGGTGGCGAGGCAAGTCAGAAGTGAAAGCCCGGGGCTCAACCCCGGGACTGCTTTTGAAACTGTCTGGCTGG
+
GGGGGGGGGGGGGGGGGGGGGGGGGGGGGGGGGGGGGGGGGGGGGGGGGGGGGGGGGGGGGGGGGGGFGGGGGGGGGGGGGGGGGGGGGGGGGGGGGGGGGGGGGGGGGGGGGGGGFFGFG7FF>CFF:BD3<,B>FFGGGFGFGGEGGGGGGGGGGGGGGGGGGGGGG>CFCGGCFGGGGGGGGGFGGGGGGGGGGGGGGGCFGGFGGGG@FGGGGEGDGGGFGGGGGGEECGFGGFGGCGCFGGGGGGGEEGECGFFGGGGGGGDDCCFFDGG4CDGDFFGGGGGFCFEG
@M03364:396:000000000-C9LGT:1:1101:22476:5831 1:N:0:10
ACTCCTACGGGAGGCAGCAGTGGGGAATATTGCACAATGGGGGAAACCCTGATGCAGCAACGCCGCGTGAGTGATGACGGCCTTCGGGTTGTAAAGCTCTGTCTTCAGGGACGATATTGACAGTGCCTTAGGAGGAAGCCACGGCTAACTACGTGCCAGCAGCCGCGGTGATACGTAGGGGGCGAGCGTTGTCCGGAATGATTGGGCGTAAAGGGCGCGTAGGCGGCCTGGTAAGTCTGGAGTGAAAGTCCTGCTTTTAAGGTGGGAATTGCTTTGGATACTGGCGGGCTTG
+
GGGGGGGGGGGGGGGGGGGGGGGGGGGGGGGGGGGGGGGGGGGGGGGGGGGGGGGGGGGGGGGGGGGGGGGGGGGGGGGGGGGGGGGGGGGGFGFGGGGGGEFFGGG9FGGGG>F++8?FA<C5,,B?5,8:5B++@FC<<BFC>++@BFCG@@FGF,>F,FFCFGGDG*6@FGG:FGGGGGGGECFGGGGGCFGGG:C@:CG7CGFGGEC@FGGEGEE:EGGGGG*:>FFGGGGGGGGG7C7*2CGEGDGGGGGGG?CFGF76CG77DFGCDGGFFFGGFFGGGDGE5B4C
@M03364:396:000000000-C9LGT:1:1101:11946:5834 1:N:0:10
ACTCCTACGGGAGGCAGCAGTGGGGAATATTGCACAATGGGCGAAAGCCTGATGCAGCAACGCCGCGTGAGCGATGAAGGCCTTCGGGTCGTAAAGCTCTGTCCTCAAGGAAGATAATGACGGTACTTGTGGGGGAAGCCCCGGCTAACTACGTGCCAGCAGCCGCGGTCATACGTAGGGGGCTAGCGTTATCCGGATTTACTGGGCGTAAAGGGTGCGTAGGTGGTTTCTTAAGTCAGGAGTGAAAGGCTACGGCTCAACCGTAGTAAGCTCTTGAAACTGGGAAACTTGAGT
+
GGGGGGGGGGGGGGGGGGGGFGGGGGGGGGGGGGGGGGGGGGGCFGGGGGGGGGGGGGGGGGGGGGGGGGGGGGGGGGGGGGGGGGGGGGGGGGGFGGGGGGGEG9<EGGGGFFGGCFFFGBC+3B?C,,83++8@FGGGFGGGGGGGGG;FGGGFGGFGGGGGGGGGG*=FGGGGCGGGGGGGGGCFFGGGFFEGGGGGGGGGGGGGCEGGFGGGGGGEGGGGGGE=FFGFGGGGGGGGGGCFCFFFGGGGGGGGDGFGGGGEGDEGFCFFGGGGGFCGFFEGGFG@7?6DG0
@M03364:396:000000000-C9LGT:1:1101:19355:5863 1:N:0:10
ACTCCTACGGGAGGCAGCAGTGGGGAATATTGCACAATGGGCGCAAGCCTGATGCAGCGACGCCGCGTGCGGGATGGAGGCCTTCGGGTTGTAAACCGCTTTTGTTCAAGGGCAAGGCGAGTCATCGGACCTGTTTAGTGGGTTGTTCGAATAAGCACCGGCTAACTACTTGCCAGCAGCCGCGGTAATACGTAGGGTGCAAGCGTTATCCGGATATATTGGGCGTAAAGGGATCGTAGGCGGTTCGTCGCGTCCGGTGTGAAAGTCCATCGCTTAACGGTGGATCCGAGCCGG
+
GGGFFGGF,FCEFEEGGEGG-CEFFGGFGGGGGGE@<CEFF8FECEGGE@@CFDGGFEFDFGG@C+@FFBFDD@CC=EEB+FFGFGDC=FFGGEF9=F:C:BFEFDAF<58B7F+><BF:+8@,@FCE++5,@B:378@9F<*5<>@<FG:?*@,:<,31<*CFF:F9C,2,,,224+,24C:FF88EC:<EEC>>E:C*CFGCE?CEFGFD88A*<9CC7C8FCE*;/2<**28;*2A?CECED*:E:E>EEE*7C2:2:00AFC0CF:+99:*9DDGC<>EG69FF*8@)59
@M03364:396:000000000-C9LGT:1:1101:5064:5866 1:N:0:10
ACTCCTACGGGAGGCAGCAGTGGGGAATATTGCACAATGGGGGAAACCCTGATGCAGCAACGCCGCGTGAGTGATGACGGCCTTCGGGTTGTAAAGCTCTGTCTTCAGGGACGATAATGACGGTGCCTACGGCTGGAGCCACGGCTAACTACGTGCCAGCAGCCGCGGTCATACGTAGGTGGCGAGCGTTGTCCGGATTTACTGGGCGTAAAGGGAGCGTAGGCGGATTTTTAAGTGAGATGTGAAATACTCGGGCTTAACCTGAGTGCTGCATTTCAAACTGGAAGTCGAG
+
GGGGGGGGGGGGGGGGGGGGGGGGGGGGGGGGGGGGGGGGGGGGGGFFGGGGGGGGGGGGGGGGGGGGGGGEFGGGGGGGGGGFGGGGGDGGGGGGGGGGGGGGGGGGGGGGGG:E+CF,C-@+88DB,,8+++@+3@>B8@CFEB+DFDGGFF7CEF@FGFDGGGGGE<CBFGFFFGGFFGGGGE@FG*::BFEGGGD+AG?@FECECEEFG7A:CED88E5?8C8*1<0:8EFGC<EG7EFGGG7FGGCGGGGGGGGE7@DFGG+CFGGGGGGGG>?FFFGGGGGFG))9
@M03364:396:000000000-C9LGT:1:1101:7149:5869 1:N:0:10
ACTCCTACGGGAGGCAGCAGTGGGGAATATTGCACAATGGGCGCAAGCCTGATGCAGCGACGCCGCGTGCGGGATGGAGGCCTTCGGGTTGTAAACCGCTTTTGTTCAAGGGCAAGTCACACTTTCGGTCGCTGTGAGTGGATTGTTCGAATAAGCACCGGCTAACTACGTGCCAACAGCCGCGGTAATACGTAGGGGGCAAGCGTTATCCGGATTCATTGGGCGTAAAGCGCGCGTAGGCGGCCAGCCTGGTCGGGAGGCAAATCCGGGGGCTCAACGCCCGTCCGCGCCCGG
+
GGGGGGGGGGGGGGGGGGGGGGGGGGGGGGGGFGGGGGGGGGGCGGGGGGGGGGGGGGGGGGGGGGGGGGGGGGGGDBFGGGGGGGGGGGGGGGGGGGGGGGGA>3??,C=3+>+D,:CD,-:C>CFG+35++**@,@<:*3<9D3@,>>,7DC9<,3@:<BF*?C9FC86<*=F,4FF:FEEGGEBF,FFFF,ACD5::8CEFE?G5*202:/;89+09:+2*1://;A+1888C///;6?E:EDEC*227+22:CEGCCE/C+>3<)/CGGCC*90*9>5:9*975)05/C)
@M03364:396:000000000-C9LGT:1:1101:14337:5887 1:N:0:10
ACTCCTACGGGAGGCAGCAGTAGGGAATTTTCGTCAATGGGCGCAAGCCTGAACGAGCAATGCCGCGTGGGTGAAGACGGTCTTCGGATTGTAAAGCCCTGTTGCCGGGGACAAAGGACAGCCCGAATGGAAAGCTGACTGTTTGATGGTACCCGGCCAGAAAGCCACGGCTAACTACGTGCCAGCAGCCGCGGTAATACGTAGGTGGCAAGCGTTATCCGGAATGATTGGGCGTAAAGGGTGCGCAGGCGGCTGTGCAAGTCTGAAGTAAAAGGGACCGGCTCAACCGGTTC
+
GGGGGGGGGGGGGGGGGGGGGGGGGGGGGGGGGGGGGGGGGGGGGGGGGGGGGGGGGGGGGGGGGGGGGGGGGGGGGGGGGGGGGGGGGGGGGGGGGFGGGGGGGFGDGGGGGGCF8,F,<DD7=CFC,,8,:BF>DFGGGGCFGGFGGGFGGGGGGGGGGGGGGGGGGCGGEGGGGGGGGGGGGGGGGGGGGGGGGGGGGGEFGGGGGGGGGGGGGGGGGGEGGF<FGGGGGGGGGGGGDFGGGGGGGGGGGGGGFGGGGGGGGFECCDGGFGGGFGGGEECGFG9FGFDGG
@M03364:396:000000000-C9LGT:1:1101:7408:5888 1:N:0:10
ACTCTACGGGAGGCAGCAGTGGGGAATATTGCACAATGGGCGCAAGCCTGATGCAGCGACGCCGCGTGCGGGATGGAGGCCTTCGGGTTGTAAACCGCTTTTGTTCAAGGGCAAGGCACGGTTTCGGCCGTGTTGAGTGGATTGTTCGAATAAGCACCGGCTAACTACGTGCCAGCAGCCGCGGTAATACGTAGGGTGCGAGCGTTATCCGGAATGATTGGGCGTAAAGGGTGCGTAGGCGGCCTGTTAAGTCTGAAGTGAAAGGTACCGGCTCAACCGGTACAGGCTTTGGA
+
GGGGGGFGGGGGGGEC@EGDEFGGEFGGGGGGGGCFGGGDFGGGGGGFGGGGGFGGGGGEGDGGGGGGGGGGGGGGDFGGGGGGGGGGGGGGGGGGGGGGGGGGGGGFGGGFGGGFFCFGGFEF9CFG+55*3,>F>BEGCCFFFGFF<FGGGGGGGGGGGGGGGGGGGFGGGGGGGGGGGGGDGGGFEGFFGGEEGGGGDGGGGDGGGGEGEGGGDFGGGGFECGEGGGGGGDEEGEGGGGEGGGFFFFGFCFFGFGGFGGG9ECE>CDGGGEGGG4EDF3:FFGGFC6B4C
@M03364:396:000000000-C9LGT:1:1101:14012:5890 1:N:0:10
ACTCCTACGGGAGGCAGCAGTGGGGAATATTGCACAATGGGCGAAAGCCTGATGCAGCAACGCCGCGTGAGCGATGAAGGCCTTCGGGTCGTAAAGCTCTGTCCTCAAGGAAGATAATGACGGTACTTGAGGAGGAAGCCCCGGCTAACTACGTGCCAGCAGCCGCGGTCATACGTAGGGGGCTAGCGTTATCCGGATTTACTGGGCGTAAAGGGTGCGTAGGTGGTTTCTTAAGTCAGGAGTGAAAGGCTACGGCTCAACCGTAGTAAGCTCTTGAAACTGGGAAACTTGAGT
+
GGGGGGGGGGGGGGGGGGGGGGGGGGGGGGGGGGGGGGGGGGGGGGGGGGGGGGGGGGGGGGGGGGGGGGGGGGGGGGGGGGGGGGGGGGGGGGGGGGGGGGGGGGGGGGGGGFGGGGGFGBCB3CFF,,8::3FEGGGGGGGGGGEGGGGGGGGGGGGGGGGGGGGGG*BFFGGCGGGGGGGGGGGGGGGGGGGGGGGGGGGGGGGGGEGGGGGGGGEEEEGGGGEGGGGGGGGGGGGGFGGGGGGFGGFGGGGDGGGGGGGGGCEFGGFCGGFGFGGFFFGGFGG?CFFGG*
@M03364:396:000000000-C9LGT:1:1101:20699:5898 1:N:0:10
ACTCCTACGGGAGGCAGCAGTAGGGAATTTTCGTCAATGGGCGCAAGCCTGAACGAGCAATGCCGCGTGAACGAGGAAGGTCTTCGGATCGTAAAGTTCTGTTGAGAGGGAAAAAGGAACACCTTAGGTTATGCTGGTGAAGTGATATTACCTTTCGAGGAAGTCACGGCTAACTACGTGCCAGCAGCCGCGGTAATACGTAGGTGGCGAGCGTTATCCGGAATGATTGGGCGTAAAGGGTGCGTAGGCGGCCTGTTAAGTCTGAAGTGAAAGGTACCGGCTCAACCGGTAC
+
GGGGGGGGGGGGGGGGGGGGGGGGGGGGGGGGGGGGGGGGGGGGGGGGGGGGGGGGGGGGGGGGGGGGGGGGGGGGGGGGGGGGGGGGGGGGGGGGGGGGGGGDFGGGGGGGGG@F+,F@,-B,<<EE8,9:5,C,AFGDFA@CFFFFGGGGGGGGGGGGFFGGFFGGG:BGGGGGGGGGGGGGGGGGGEGGGGGGGFGGGGGGGGGGGGGGGGGGGGGGGGEGGFGGGGGGGGGGGGGGGGGGGGGGGGGGGGGGGGGGF@DEFFGGGG9CGDF>C:EGEFGGFFGFGFDD
@M03364:396:000000000-C9LGT:1:1101:4366:5900 1:N:0:10
ACTCCTACGGGAGGCAGCAGTGGAGAATCTTGCACAATGGGGGAAACCCTGATGCAGCAACGCCGCGTGAAGGAAGACGGCCCTTGGGTTGTAAACTTCTGTTCTAAGGGAAGATAGTGACGGTACCTTCGTCGCAAGTCCCGGCTAACTACGTGCCAGCAGCCGCGGTCATACGTAGGGGGCGAGCGTTATCCGGAATTATTGGGCGTAAAGAGTACGTAGGTGGTTTCCTAAGCATGGGGTTTAAGGCAACGGCTTAACCATTGTTCGCCCCATGAACTGGGTTACTTGAGG
+
GGGGGGGGG7CF:FGGGGGGGGGGGFGGGGGGGGGGGGAFGGGGGGGGGFFGGGGGGGGGGGGGGGGGGGGGGGGGGGGGGGGGGGGGFG7FCFGGFGGGGGFGGGGCCCFGGGGFF?EFA7CC+B?<<,3,86@@=7<>EFF<FCCFFGGG+D:CFCEGGGFG7FFGE<EGFGGGGGGGG7FGCGGGGE>EFGGGGGGGFDFCCFFD>CECGGGGGGCE9FGGGGCF@FFGGG66CGG*@=:CEG7?CFGFFGD=/?FGFG49F7<>:3E5DCC4*00>F@67DDF?F@FF**
@M03364:396:000000000-C9LGT:1:1101:23796:5902 1:N:0:10
ACTCCTACGGGAGGCAGCAGTGGGGAATATTGCACAATGGGCGAAAGCCTGATGCAGCAACGCCGCGTGAGCGATGAAGGCCTTCGGGTCGTAAAGCTCTGTCCTCAAGGAAGATAATGACGGTGCTTGTGGCGGAAGCCCCGGCTAACTACGTGCCAGCAGCCGCGGTCATACGTAGGGGGCTAGCGTTATCCGGATTTACTGGGCGTAAAGGGTGCGTAGGTGGTTTCTTAAGTCAGGAGTGAAAGGCTACGGCTCAACCGTAGTAAGCTCTTGAAACTGGGAAACTTGAGT
+
GGGGGGGGGGGGGGGGGGGGGGGGGGGGGGGGGGGGGGGGGGGGGGGGGGGGGGGGGGGGGGGGGGGGGGGGGGGGGGGGGGGGGGGGGGGGGGGGGGGGGGGCFGG8FGGGGGGG,AF<C-833@FF:3A3+8>+@F@AFGGGGE+DGGGG@FGGGGGGGGGGGGGGG1=FGGGGGGGGGGGGGGGGGGGGGGGGGGGGGGGGGGGGGGGGGGGGGGGGGGGGGGCFDGGGGGGGGGGGGGGGGGGGGGGGGGGGGGGGGGGDGGGGGGGGGGGGGGGGFFGGCCGFFFF797
@M03364:396:000000000-C9LGT:1:1101:14732:5930 1:N:0:10
ACTCCTACGGGAGGCAGCAGTGGGGAATATTGCACAATGGGGGAAACCCTGATGCAGCAACGCCGCGTGAGTGATGACGGCCTTCGGGTTGTAAAGCTCTGTCTTCAGGGACGATAATGACGGTACCTGAGGAGGAAGTCACGGCTAACTACGTGCCAGCAGCCGCGGTAATACGTAGGTGGCGAGCGTTATCCGGAATGATTGGGCGTAAAGGGTGCGTAGGCGGCCTGTTAAGTCTGAAGTGAAAGGTACCGGCTCAACCGGTACAGGCTTTGGAAACTGGCAGGCTGGAGG
+
GGGGGGGGGGGGGGGGGGGGGGGGGGGGGGGGGGGGGGGGGGGGGGGGGGGGGGGGGGGGGGGGGGGGGGGGGGGGGGGGGGGGGGGGGGGGGGGGGGGGGGGGGGGFGGGGFFGGFFGDFBFF3CEG,383BFEEFGGGGGGGGGGGGGGGGGGGGGGGGGGGGGGGG*;FGGGGGGGGGGGGGGGGGDGGGGGGGGGGGGGGGGGGGGGGFGGFGGGGGGGGGGECEGFFGGGG?FCCFFGGGGGGGGGGGEGGGGGG6FGE79EFGG=7CCGGFFGGFFGCGGGFGFD9DD
@M03364:396:000000000-C9LGT:1:1101:24692:5945 1:N:0:10
ACTCCTACGGGAGGCAGCAGTGGGGAATTTTGCGCAATGGGGGCAACCCTGACGCAGCAACGCCGCGTGCGGGATGACGGCCTTCGGGTTGTAAACCGCTTTCAGTGGGAAAGATAATGACGGTACCCTCAGCAGAAGCTCCGGCTAACTACGTGCCAGCAGCCGCGGTAATACGTAGGGAGCAAGCGTTATCCGGATTCATTGGGCGTAAAGCGCGCGTAGGCGGCTTGTTAAGCAAGATTTTAAATCTGGGGGCTCAACCTTCAGCCGGATCTTGAACTGGCAGGCTCGAGT
+
GGGGGGGGGGGGGGGGGGGGGGGGGGGGGGGGGGGGGGGGGGGGGGGGGGGGGGGGGGGGGGGGGGGGGGGGGGGGGGGGGGGGGGGGGGGGGGGGGGGGGGGGGGG8FGGGGGGGGGGGG7F<:CFF,*6,8,,3@FDGGCFFGGFFGGFGCGGGGGGGGGGGGGGGG7;CGGGGGGGGGGGGGGGGGGGGGGGGGGGGGGGGGGGGGGGGGGGGGGGGGGGGGGGGGGGGGGGGGGGGGGGGGGGFGGGGGGGGGGGGGGGGGGGGGGGDGGGGGGGGFFGGGGGFFFF5D9
@M03364:396:000000000-C9LGT:1:1101:6434:5953 1:N:0:10
ACTCCTACGGAGGCAGCAGTGGGGAATATTGGGCAATGGGGGAAACCCTGACCCAGCAACGCCGCGTGAAGGAAGAAGGCCCTCGGGTTGTAAACTTCTTTTACCAGGGACGAAGGCTGTGCCTCTACCTGGAGAAAAAGCAACGGCTAACTACGTGCCAGCAGCCGCGGTAATACGTAGGTTGCAAGCGTTGTCCGGATTTACTGGGTGTAAAGGGCGTGTAGGCGGAGGAGCAAGTCAGATGTGAAATCCCGGGGCTCAACCCCGGAACTGCATTTGAAACTGTTTCCCTTG
+
GGGGGGGGEGBFFCCFFGF,ECFE;FG9FG9EDGFFGFGGGGEGGGGGG<EGGGFACFGGGDGEB:FG=CA<8EF=E<FCGGGGCEF=BCFGGGFFFGGGGGDCE?FCE7F=:F763,:>,8:,,:AF=<=,8>,B3,>BA,,3++8FCGGA,@CFGGFD,>3FEFG@C4:BGG<F@3?FFC;<<+<:<*4CGEC9:*<FEGG@CG7FCCEG?CFCGGGECC*<CE5C*:?=CE8;;+<<C+<C@AF7:EGGGGECCGEGGCGCEDE37>8CDG9>C:?F**0?FC>=FFF*2*
@M03364:396:000000000-C9LGT:1:1101:10138:5960 1:N:0:10
ACTCCTACGGGAGGCAGCAGTGAGGAATATTGGTCAATGGACGGAAGTCTGAACCAGCCATGCCGCGTGAAGGAATAAGGTCCTATGGATTGTAAACTTCTTTTGTACGGGAGCAATAAGGCCCACGTGAGGGTTGATGAGAGTACCGTACGAATAAGCATCGGCTAACTCCGTGCCAGCAGCCGCGGTAATACGGAGGATGCGAGCGTTATCCGGATTCATTGGGTTTAAAGGGTGCGTAGGTGGCCCCTTAAGTCAGCGGTGAAAGTCAGTGGCTCAACCATTGAACTGCCG
+
GGGGGGGGGGGGGGGGGGGGGGGGGGGGGGGGGGGGGGGGGGGGGGGGGGGGGGGGGGGGGGGGGGGGGGGGGGGGGGGGFGGGGGGGGGGGGGGGGGGGGGGGGGGGGGGGGGFGF9FDBEGE+BCF,,8448FEGGGGGGGGGFFFGGGG:FFGGGGGGGGGGGGGGGGGGGGGGGGGGGGGGGGGGEGGGGGGGGGGGGFGGGGGGGGGGGFGEEEGGGGGGGGGGGGGGGGGGDGGGGGGGGF6FGGFGGGGGGGGGGGGGFGGGGGGGGGGFFFGFFGCDGC69FFGGG
@M03364:396:000000000-C9LGT:1:1101:9647:5979 1:N:0:10
ACTCCTACGGGAGGCAGCAGTGAGGAATATTGGACAATGGAGGCAACTCTGATCCAGCCATGCCGCGTGAAGGACTAAGGCCCTATGGGCTGTAAACTTCTTTAGACGCGGAGCAATAAGGGCCACGATTGGCCTGATGAGAGTACGCGTAGAATAAGCATCGGCTAACTCCGTGCCAGCAGCCGCGGTAATACGGGGGATGCGAGCGTTATCCGGATTCATTGGGTTTAAAGGGTGCGTAGGCGGCGGAGCAAGTCAGCGGTGAAAGGCCCGGGCTCAACCCGGAAAGTGCCG
+
GGGGGGGGGGGGGGGGGGGGGGGGGGGGGGGGGGGGGGGGGGGGGGGGGGGGGGGGGGGGGGGGGGGGGGGGGGGGGGGGGGGGGGGGGGGGGGGGGGGGGGGFGGGGGGGGGGGGGGGGG<FF:DFF+888BCDFGGGGGGGGGGGGGDFGFGGGGGGGGGGGGGGGGFGGGGGGGGGGGGGGGGGGGGGGGGGGGGGGGGGGGGGGGGGGGGGGGGGGGFGGGGEEEGGGGGGGGGGGGGGGGGGGGGGGGGGGGGGGGGGGGGGGGGFGGGGGGGGGFFGGG3CDGFFFG5
@M03364:396:000000000-C9LGT:1:1101:15531:5980 1:N:0:10
ACTCCTACGGAGGCAGCAGTGGGGAATATTGGGCAATGGGGGAAACCCTGACCCAGCAACGCCGCGTGAAGGAAGAAGGCCTTCGGGTTGTAAACTTCTTTTACCAGGGACGAAGGACGTGCCGGTACCTTTCAAGAAAGCTCCGGCTAACTACGTGCCAGCAGCCGCGGTAATACGTAGGGAGCGAGCGTTATCCGGATTTATTGGGTGTAAAGGGTGCGTAGGCGGCCAGATAGGTCTATGGTTTAAGTCCGAAGCTTAACTTCGGTTCGCCATAGAAACCGTTTGGCTTGG
+
GGGGGGGGGGGGGGGGGGGGGGGGGGGGGGGGGGGGGGGGGGGGGGGGGGGGGGGGGGGGGGGGGGGGGGGGGGGGGGGGGGGGGGGGGGGGGGGGGGGGGGGGGGGGGGGGGGGG<BFGG9F+CCFGD9EAE<FFGGCGGGGGGGGGGGGGGGGGGGGGGGGGGGGGG<CEEGGGGGGGGGGGGGGGGGGGDFGGEGCGEFGGGGGGEGGDFGGGGGGGGGGGGGGGGGGGGFGGGGGGGGGGGFGGGGGGGGDGGGFGEGGGGGGGGGGGGGGGGGGFBFDCCGGEGFFGG*
@M03364:396:000000000-C9LGT:1:1101:8989:5982 1:N:0:10
ACTCCTACGGGAGGCAGCAGTAGGGAATTTTCGTCAATGGGCGCAAGCCTGAACGAGCAATGCCGCGTGGGTGAAGACGGTCTTCGGATTGTAAAGCCCTGTTGCCGGGGACAAAGGACAGCCAGAGTGGAAAGCTGACTGTTTGATGGTACCCGGCCAGAAAGCCACGGCTAACTACGTGCCAGCAGCCGCGGTAATACGTAGGTGGCAAGCGTTATCCGGAATGATTGGGCGTAAAGGGTGCGCAGGCGGCTGTGCAAGTCTGAAGTAAAAGGGACCGGCTCAACCGGTTC
+
GGGGGGGGGGGGGGGGGGGGGGGGGGGGGGGGGGGGGGGGGGGGGGGGGGGGGGGGGGGGGGGGGGGGGGGGGGGGGGGGGGGGGGGGGGGGGGGGGGGGGGGGGGFFGGGGGGGGGFFEGFGA<FFG,BFBFGGGFGGGGGGFFFFGGGGGGGGGGGGGGGGGGGGGGFEEGGGGGGGGGGGGGGGGGGGGGGGGGGGGGGGGGGGGGGGGGGGGGGGGGGGGGGGGGFGGGGGGGGGGGGGGGGGGGGGGGGGGGGGGGGGGGCCCFFEFGGGGGGGGFFGGGGGFGF>GG
@M03364:396:000000000-C9LGT:1:1101:6328:5991 1:N:0:10
ACTCCTACGGGAGGCAGCAGTGGGGAATATTGCACAATGGGCGCAAGCCTGATGCAGCGACGCCGCGTGCGGGATGGAGGCCTTCGGGTTGTAAACCGCTTTTGTTCAAGGGCAAGGCACGTTTTCGGCCGTGTTGAGTGGATTGTTCGAATAAGCACCGGCTAACTACGTGCCAGCAGCCGCGGTAATACGTAGGGTGCGAGCGTTATCCGGATTTATTGGGCGTAAAGGGAGCGTAGGCGGATTTTTAAGTGAGATGTGAAATACTCGGGCTTAACCTGAGTGCTGCATTTC
+
GGGGGGGGGGGGGGGGGGGGGGGGGGGGGGGGGGGGGGGGGGGGGGGGGGGGGGGGGGGGGGGGGGGGGGGGGGGGGGGGGGGGGGGGGGGGGGGGGGGGGGGGGGGEGGGGGGGGGGGGG-DFGFGG<8@5:DFFGFGGGGGGFFGGGGDF>FFGGGGGGGGGGGGGGCFGGGGGGGGGGGGGGGGGGGGGGCDEGGDGGEGGGGGGGGGGGGGGGGGGGGGGGGGGGGGGGGGGCEEGGGGDEGGGGGGGGGGGCFFEGGGGGGGGGGGGGGGGGGFDFFGCGGGFGFFGG:
@M03364:396:000000000-C9LGT:1:1101:13692:6001 1:N:0:10
ACTCCTACGGGAGGCAGCAGTGGGGAATATTGCACAATGGGGGAAACCCTGATGCAGCAACGCCGCGTGAGTGATGACGGCCTTCGGGTTGTAAAGCTCTGTCTTCAGGGACGATAATGACGGTCCCTGAGGAGGAAGCCACGGCTAACTACGTGCCAGCAGCCGCGGTAATACGTAGGTGGCGAGCGTTGTTCGGATTTACTGGGCGTAAAGGGCACGTAGGTGGCTAGGCGTGTCGAGTGTGAAATCTCCGGGCTCAACCCGGAAAGTGCGCTCGAAACTACCTGGCTGG
+
GGGGGGGGGGGGGGGGGGGGGGGGGGGGGGGGGGGGGGGGGGGGGGGGGGGGGGGGGGGGGGGGGGGGGGGGGGGGGGGGGGGGGGGGGGGGGGGGGFGGGGGGGGGGGGGGFFGG=FFGF-@B+3DG,:@3:=FCFGGGFGGGGGDFGFDFFGGGGGGGGGGGFGGGG*BFGGGGGGGGGGGGGGGFFGGGGFGGGGGGGGGGGGGGGGGGGGGGGGGGGGGGGGFGGGGCEEGEGGFGFCFGFGGGGGFGGGGGGCFG@FGEE9EDGGGGGGGGGGGGEFC9FGGFGFFG
@M03364:396:000000000-C9LGT:1:1101:10791:6006 1:N:0:10
ACTCCTACGGAGGCAGCAGTGGGGGATATTGCACAATGGGGGAAACCCTGATGCAGCGACGCCGCGTGAGTGAAGAAGTATTTCGGTATGTAAAGCTCTATCAGCAGGAAAGATAATGACGGTACCTGGGTCGGAAGCACCGGCTAACTACGTGCCAGCAGCCGCGGTACTACGTAGGGGGCTAGCGTTATCCGGATTTACTGGGCGTAAAGGGTGCGTAGGTGGTTTCTTAAGTCAGGAGTGAAAGGCTACGGCTCAACCGTAGTAAGCTCTTGAAACTGGGAAACTTGAGTG
+
GGGGGGGGGGGGGGGGGGGFGGGGGGGGGGGGGGGGGGGGGGGGGGGGGGGGGGGGGGGGGGGGGGFGGGGGGGGEGGGGGGGGGGGGGGGGGGGGGGGGG?EGGGGGGGGGGGEGGGGGG+B+8CFF,+8,+8@CFGEGGGGGG>FFGGGGGGGGGGGGGGGGGGGGD*?FGGFFGGGGGGGGGGGFGGGFGGGEEEFGFFFGGGGEGEGGGGGGGGGGGGGGGCEFGGGGGGGFGFGFGGGFFGFGGGGGGGEGGGGGGGGGGGG>>6<CFGG:*CGGFFGGGGFFGFFGGF
@M03364:396:000000000-C9LGT:1:1101:18284:6017 1:N:0:10
ACTCCTACGGGAGGCAGCAGTGGGGAATATTGCACAATGGGCGCAAGCCTGATGCAGCGACGCCGCGTGCGGGATGGAGGCCTTCGGGTTGTAAACCGCTTTTGTTCAAGGGCAAGGCACGGTTTCGGCCGTGTTGAGTGGATTGTTCGAATAAGCACCGGCTAACTACGTGCCAGCAGCCGCGGTAATACGTAGGGTGCGAGCGTTATCCGGATTTACTGGGCGTAAAGGGTGCGTAGGTGGTTTCTTAAGTCAGGAGTGAAAGGCTACGGCTCAACCGTAGTAAGCTCTTG
+
GGGGGGGGGGGGGGGGGGGGGGGGGFGGGGGGGGGGGGGGGGGGGGGGGGGGGGGGGGGGGGGGGGGGGGGGGGGGGGGGGGGGGGGGGGGGGGGGGGGGGGGGGFGGGGGGGG@GBFFG@+@<FGFG33@33<FFGFCCGGGGGFGGGGFF<FGGGGGGGGGGGFGFFFFGGGGGGGGGGGGGGGGGGFFF<FGGGFGGGGGGGGGGGFGGGGGGGGGGGGGGG?8EFFGG;EEG8CCECGGEFFGGGGFGFGGGGGGGG?FCCFCFFGGGGGEDFFGG>FGG>FF?FF?FD
@M03364:396:000000000-C9LGT:1:1101:12980:6033 1:N:0:10
ACTCCTACGGGAGGCAGCAGTGGGGAATATTGCACAATGGGCGAAAGCCTGATGCAGCAACGCCGCGTGAGGGAAGACGGTTTTCGGATTGTAAACCTTTGTCCTCAGTGAAGATAATGACGGTAGCTGAGGGGGAAGCCACGGCTAACTACGTGCCAGCAGCCGCGGTAATACGTAGGTGGCAAGCGTTATCCGGATTTACTGGGCGTAAAGGGTGCGTAGGTGGTTTCTTAAGTCAGGAGTGAAAGGCTACGGCTCAACCGTAGTAAGCTCTTGAAACTGGGAAACTTGAGT
+
GGGGGGGGGGGGGGGGGGGGGGGGGGGGGGGGGGGGGGGGGGGGGGGGGGGGGGGGGGGGGGGGGGGGGGGGGGGGGGGGFGGGGGGFGGGGGGGGGGGGGGGFGGGGGFGGGFAEFFGCEFF3=CFGAFD++8++@CFFFFGGGGCFCFFFGGGGGGGGGGGGGGGGG*=FGGGFGGGGGGGGGGGGC:FGGGGGGGGGGGFGGGGGGGGGGGGCEGGGGGGGGGEFGFGGGGGGGGGGFGGGCGGGGGFFGGGGGGGGGGDCFDE=7>@>FEGG*6CFFFGGFCG4:FF>C*
@M03364:396:000000000-C9LGT:1:1101:6773:6048 1:N:0:10
ACTCCTACGGGAGGCAGCAGTGGGGAATATTGCACAATGGGCGAAAGCCTGATGCAGCAACGCCGCGTGAGTGATGAAGGCCTTCGGGTCGTAAAACTCTGTCCTCAAGGAAGATAATGACGGTACTTGAGGAGGAAGCCCCGGCTAACTACGTGCCAGCAGCCGCGGTAATACGTAGGTGGCAAGCGTTGTCCGGAATTACTGGGTGTAAAGGGAGCGCAGGCGGGACTGCAAGTTGGATGTGAAATACCGCAGCTTAACTGCGGAGCTGCATCCAAAACTGTAGTTCTTG
+
GGGGGGGGGGGGGGGGGGGGGGGGGGGGGGGGGGGGGGGGGGGGGGGGGGGGGGGGGGGGGGGGGGGGGGGGGGGGGGGGGGGGGGGGGGGGGGGGGGGGGGGGGGGFGGGGGGGGGGGGGFGEFGGGF,A,B=FGFGGGGGGGGGGGGGGGGGGGGGGGGGGGGGGGG>EGGGGBFGGFGGGGGGGGCFGGGGGGGGGGGGGGGGGGGGGGGGGGGGGGGGGGGGEDGDGGGGG:FGGDFGGGGGGGGGGGGGGGGGGGGGGDGGGGGGGGGFGGGGGGFFGGGGGFGFFG
@M03364:396:000000000-C9LGT:1:1101:23020:6076 1:N:0:10
ACTCCTACGGGAGGCAGCAGTGGGGAATTTTGCGCAATGGGGGCAACCCTGACGCAGCAACGCCGCGTGCGGGACGAAGGCCCTAGGGTTGTAAACCGCTTTCAGCAGGGAAGACACTGACGGTACCTTCATAAGAAGCTCCGGCTAACTACGTGCCAGCAGCCGCGGTAATACGTAGGGAGCGAGCGTTATCCGGATTCATTGGGCGTAAAGCGCGCGTAGGCGGCTCGCCAAGCGGGATGTCAAAGCCCGGGGCTCAACCCCGGCCCGCATCCCGAACTGGCGGGCTTGGGT
+
GGGGGGGGGGGGGGGGGGGGGGGGGGGGGGGGGGGGGGGGGGGGGGGGGGGGGGGGGGGGGGGGGGGGGGGGGGGGGGGGGGGGGGGGGGGGGGGGGGGGGGGGG<D<FFGGGFFGCFGGGFF@8@FA,87<3,>FFGGBCEGFGGGGGFCFFFGGGGGGGGGGGGGGGFCGGGG9CGGGGGGGGGGGCEGGGGGGGGGGGGGGGGFGGGGFGGGEGGECEGGFGG>EEGGGGCCCEGGGGGGGFGGGGFGGGGGG5EEGGGGGEDEDGGGGDEGGGDG5>?<*9CDE)8B***
@M03364:396:000000000-C9LGT:1:1101:25426:6087 1:N:0:10
ACTCCTACGGGAGGCAGCAGTGGGGAATATTGGGCAATGGGGGAAACCCTGACCCAGCAACGCCGCGTGAAGGAAGAAGGCCTTCGGGTTGTAAACTTCTTTTACCAGGGACGAAGGACGTGACGGTACCTGGCGAAAAAGCAACGGCTAACTACGTGCCAGCAGCCGCGGTAATACGTAGGTTGCAAGCGTTGTCCGGATTTACTGGGTGTAAAGGGCGTGTAGGCGGAGGAGCAAGTCAGATGTGAAATCCCGGGGCTCAACCCCGGAACTGCATTTGAAACTGTTTCCCTG
+
GGGGGGGGGGGGGGGGGGGGGGGGGGGGGGGGGGGGGGGGGGGGGGGGGGGGGGGGGGGGGGGGGGGGGGGGGGGGGGGGGGGGGGGGGFGGGGGGGGGGGGGGGGGGGGGGGGGGFGGGE-F<=FFG+,7,,,5@@FGGEDGG7@ECFGGGGGGGGGGGCFFGFGGGD*=FFFGGGG<CFGGGFGGCFFFEEGGGGGGGGGGGGEFGG0;8CGGGGGGGGGEECFGGGGGECEGGFG<FFFF?FGGGG?9FEDEEDEE5EGDFGGEDCDGGGGGF:?2CBFGGFF7FCFFGG*
@M03364:396:000000000-C9LGT:1:1101:12703:6099 1:N:0:10
ACTCCTACGGGAGGCAGCAGTAGGGAATTTTCGTCAATGGGCGCAAGCCTGAACGAGCAATGCCGCGTGAACGAGGAAGGTCTTCGGATCGTAAAGTTCTGTTGAGAGGGAAAAAGGAACACCGGAGGTAATGCTGGTGAAGTGATATTACCTTTCGAGGAAGTCACGGCTAACTACGTGCCAGCAGCCGCGGTAATACGTAGGTGGCGAGCGTTATCCGGAATGATTGGGCGTAAAGGGTGCGTAGGCGGCCTGTTAAGTCTGAAGTGAAAGGCACCGGCTCAACCGGTAC
+
GGGGGGGGGGGGEGGGGGGGGGGGGGGGGGGGGCFGGGGGGGGGGGGGGGGGGGFGGGGGGGGGGGGGGEFFFGGGGGGGFFGGGGGGGGGEGGGGFGGGGGFGGGGGGGGGFGGG?EG<FE>++8@F3,9,C,,>D3B==FCC,@33@FEFGCFDFFFEEFFFGFBFG>8CFGGGGGGGGGFEFGGGFDGGGCFGGGGGGGGG,?EFECGDC?CCCEFCG;?FFA+<FFGFE?EEG@:EGGGGGEGGFEGGG5ECG7EF7<FFCCCCFFE7FG=*17:CE7:DFFGFGBD3
@M03364:396:000000000-C9LGT:1:1101:23798:6113 1:N:0:10
ACTCCTACGGGAGGCAGCAGTGGGGAATATTGCACAATGGGGGAAACCCTGATGCAGCAACGCCGCGTGAGTGATGACGGCCTTCGGGTTGTAAAGCTCTGTCTTCAGGGACGATAATGACGGTACCTGCGGAGGAAGCCACGGCTAACTACGTGCCAGCAGCCGCGGTAATACGTAGGTGGCGAGCGTTGTCCGGATTTACTGGGCGTAAAGGGAGCGTAGGCGGATTTTTAAGTGAGATGTGAAATACTCGGGCTTAACCTGAGTGCTGCATTTCAAACTGGAAGTCTAG
+
GGGGGGGGGGGGGGGGGGGGGGGGGGGGGGGGGGGGGGGGGGGGGGGGGDGGGGGGGGGGGGGGGGGFGGGGGGGGGGGGGGGGGGGGGGGGGGGGGCGFGGGGGGGGGGGGGE@FGDFFGGG::CFGC,@@CCGDFGFGGGGGG7@FGGGGFGGGGGGGGGGGGGGGG=BFGGG9FGGGGGGGGGEGFFEGGGGGGGDGGGGGGGGG>EGGGGGGGGGEGGGGGGCEGGFGGGGGGGGGGGGGGGGGGFCGGGGGGGGGGGCFGGGGGGGGG?FGGGGGFFGG*CGFFFFG
@M03364:396:000000000-C9LGT:1:1101:8115:6121 1:N:0:10
ACCCTACGGGAGGCAGCAGTAGGGAATTTTCGTCAATGGGCGCAAGCCTGAACGAGCAATGCCGCGTGAACGAGGAAGGTCTTCGGATCGTAAAGTTCTGTTGAGAGGGAAAAAGGAACACCAGCGGAAATGCTGGTGAAGTGATATTACCTTTCGAGGAAGTCACGGCTAACTACGTGCCAGCAGCCGCGGTAATACGTAGGTGGCGAGCGTTATCCGGATTTATTGGGTTTAAAGGGTGCGCAGGCGGCCTTGCAAGTCAGCGGTCAAATCGTGGAGCTCAACTCCATTCCG
+
GGGGGGGGGGGGGGFGGGGGGGGGGGGGGGGGFGGGGFGGGGGGGGGGGGGGGGGGGGGGGGGGGGGG@DEFGGGGGGGGGGGGGGCGGGGGGGGGGGGGGGGFFFGGGGGGGGGG8FGF8>DB,8FG66C3D=FFDF>DF<DFDGFGGGGGCCGFFGGGGGGGGGGGG<EGGGGGGGGGGGGGGGGGGGGGGEFFGGG:CFGGGGGGGGGGEGDGGGE>E;CCGGFFGGEE8CFGGGG@CGGGGGGGGGGGGGGGGGGFFGGGGGGGGGGGGGGGGGGF5FDDGCFFFFFGG4
@M03364:396:000000000-C9LGT:1:1101:11957:6144 1:N:0:10
ACTCCTACGGGAGGCAGCAGTAGGGAATTTTCGTCAATGGGCGCAAGCCTGAACGAGCAATGCCGCGTGGGTGAAGACGGTCTTCGGATTGTAAAGCCCTGTTGCCGGGGACAAAGGACAGCCCGAGTGGAAAGCTGACTGTTTGATGGTACCCGGCCAGAAAGCCACGGCTAACTACGTGCCAGCAGCCGCGGTAATACGTAGGGTGCAAGCGTTATCCGGATTTATTGGGCGTAAAGGGCTCGTAGGCGGTTCGTCGCGTCCGGTGTGAAAGTCCATCGCTTAACGGTGGAT
+
GGGGGGGGGGGGGGGGGGGGGGGGGGGGGGGGGGGGGGGGGGGGGGGGGGGGGGGGGGGGGGGGGGGGGGGGGGGGGGGGGGGGGGGGGGGGGGGGGGGGGGGFFEFFGGGGGGGGC8F>FCF8@FFG=3@:3BF<@FEFGGGFF9CFGGGGGGGGGGGGGGGGGGGGE7>CEGGGGGGGGGGGGGGGGGGGGGGGGGGGF><EGGGGGFGGGGGGGGGCEG>C>ECF9FGFGGGGGGGGGGGGGGEGGGEGGGGGGGEGGEDEDGGGGGGGGGFFGGGGFFGGGFGDG@FGCC
@M03364:396:000000000-C9LGT:1:1101:6194:6149 1:N:0:10
ACTCCTACGGGAGGCAGCAGTGGGGAATCTTGCGCAATGGGGGCAACCCTGACGCAGCGACGCCGCGTGCGGGACGAAGGCCTTCGGGTCGTAAACCGCTTTCAGCAGGGACGAGGCCGCGCGGTGACATTACCTGCAGAAGAAGCCCCGGCTAAATACGTGCCAGCAGCCGCGGTAATACGTATGGGGCGAGCGTTATCCGGATTCATTGGGCGTAAAGCGCGCGTAGGCGGCCCGTTAGGTCGGAGGTAAAAGCCCGGGGCTCAACCCCGGCGAGCCTCCGATACCGGCGGG
+
GGGGGGGGGGGGGGGGGGGGGGGGGGGGGGGGGGGGGGGGGGGGGGGGGGGGGGGGGGGGGGGGGGGGGGCGGGGGGGGGGFGGGGGGGGGGGGGADGDCGGGGGGGFGGGFGGEGEGFFD*==4<BF,,,,?FG,C:C:F,?CFGE@CCCC=?8F9F,CCFGGGCEFGGCC8*:85:EGFG:C@;FCEGGGEEC:ECCCFCG58EF7:<C6C8EEGECGGGGGGE:?EECEGCC>E1*;8;A+CE*CC;9<CGF5**:EEC3*:DF:558CDGCCGGGD::EGG:CFDF3>97
@M03364:396:000000000-C9LGT:1:1101:26803:6153 1:N:0:10
ACTCCTACGGGAGGCAGCAGTAGGGAATTTTCGTCAATGGGCGCAAGCCTGAACGAGCAATGCCGCGTGAGTGAGGAAGGTCTTCGGACTGTAAAGCTCTGTTGCCGGGGAAAAAGGGGAAGTGGAGGAAATGGCATTTCATGGATGGTACCCGGCCAGAAAGCCACGGGTAACTACGTGCCAGCAGCCGCGGTAATACGTAGGTGGCGAGCGTTATCCGGAATGATGTGGCGTAAAGGGTGCTGATTTTGTCTCTTAAGTCAGGAGTGAAAGGCTACGGCTTAACCGTAGTA
+
GGGGGGGGGGGGGGGGGGGGGGGGGGGGGGGGGFGGGGGGGGGGGGGGGGGGGGGGGGGGFGGGGGGFGFGGGGGGGGGGGGGGGGGGGGGGGGGGGGGGFFGGGECFFGGGGGGGEFE8+-85,:DF+,8,3C<F,=9EDG=FG,FGCG<DFCBFFGGGGGFDFFFGG*4CEGGGGGGGG:FFFFGG7CEEG:FG,CFFC:FGFFGGGGGGGCEGFFDGGGE5@EC++<CCGEEGGFGGFG57++00<+<:EFGGGGDGFCFFF<CFGGGF:7=6FCEDF@5C>DGFGFEGG
@M03364:396:000000000-C9LGT:1:1101:18047:6168 1:N:0:10
ACTCCTACGGGAGGCAGCAGTGGGGGATATTGCACAATGGGGGAAACCCTGATGCAGCGACGCCGCGTGAGTGAAGAAGTATTTCGGTATGTAAAGCTCTATCAGCAGGAAAGATAATGACGGTGCCTGACTCAGAAGCACCGGCTAAATACGTGCCAGCAGCCGCGGTGATACGTATGGTGCAAGCGTTATCCGGATTTACTGGGTGTAAAGGGAGCGCAGACGGTATGGCAAGCCAGATGTGAAAGGTGGGGGCTCAACCCCCAAGCTGCATTTGGAACTGTCAAGCTAG
+
GGGGGGGGGGGGGGGGGGGGGGGGGGGGGGGGGGGGGGGGGGGGGGGGGGGGGGGGGGGGGGGGGGGGGGGGGGGGGGGGAFGGGGGGGGFGGGGGGGGGGGGFGGGGGGGGGGFFCEFDF-@B+@DF,,83::B,7D@ACFFFGG7FGFFGGGGFGGGGGGGGGGGGG**@FGG<FGGGFGGFE?FCFFGGGGGGGEGGGGGGGGCCGGGCFGGGGGGGGGGGGGEFCGGGFGGGFCCFFFEGCCFFFCFF5CEGGGGGGGGGGGDGGGGGG+<:CFCFFFGGG7FFGF?G
@M03364:396:000000000-C9LGT:1:1101:9915:6169 1:N:0:10
ACTCCTACGGGAGGCAGCAGTGGGGAATATTGCACAATGGGGGAAACCCTGATGCAGCAACGCCGCGTGAGTGATGACGGCCTTCGGGTTGTAAAGCTCTGTCTTCAGGGACGATAATGACGGTACTTTCGGAGGAAGCCCCGGCTAACTACGTGCCAGCAGCCGCGGTCATACGTAGGGTGCAAGCGTTATCCGGATTTATTGGGCGTAAAGGGCTCGTAGGCGGTTCGTCGCGTCCGGTGTGAAAGTCCATCGCTTAACGGTGGATCCGCGCCGGGTACGGGCGGGCTTG
+
GGGGGGGGGGGGGGGGGGGGGGGGGGGGGGGGGGGGGGGGGGGGGGGGGGGGGGGGGGGGGGGGGGGGGGGGGGGGGGGGGGGGGGGGGGGGGGGGGGGGGGGGGGGGGGGGGGFGCFGAFB@3:8FG,,88+8C+@FGFGGGFC7CFFGFEEGGFGGGGGGGGGGGGG*=FCFGFGGGGGGCEGGGGGGGGGGGGGEGGFGGGGGGGGGGGGFGGGGGGGGGGGGCEGGGGGGGGGGGGGGGGCFCGGFFGGGGGGGGGGDDGGGGGGGGGGGGGGGGGFFGDGDGFG35D
@M03364:396:000000000-C9LGT:1:1101:9634:6170 1:N:0:10
ACTCCTACGGGAGGCAGCAGTGAGGAATATTGGTCAATGGGCGCGAGCCTGAACCAGCCAAGTCGCGTGAGGGAAGACGGCCCTACGGGTTGTAAACCTCTTTTGCCGGGGAGCAACGCTGCGGACGTGTCCGCAGGTGAGAGTACCCGGAGAAAAAGCATCGGCTAACTCCGTGCCAGCAGCCGCGGTAATACGGAGGATGCGAGCGTTATCCGGATTTATTGGGTTTAAAGGGTGCGTAGGCCGGCTGTCAAGTCAGCGGTAAAAATTCGGGGCTCAACCCCGTAAAGCCGT
+
GGGGGGGGGGGGGGGGGGGGGGFGGGGGGGGGGGGGGGGGGGGGDGGGGGGGFGGGGGGGFGEGGGGGGGGGGGGGGFGGGGGGGEGGGGGGGGGGGF8EFGGFEFGGGGCEFCGFFEBFFC@>3@C>+38<@CF*5@D3>,,?CEGGGD*<<FCF:CFGDBFGG*7F+,2<1<:FFGGGGGFFECGCC*:AEFFCDGDEE6C?EGGEGEEFGFEGGCCF9C7CFF5C*A9<FC8;EC>E8EC9@EGE5EGFGFFF>FFGGED:C:CFGCGF4=EDDG?FFFECGGGDC@F5>9
@M03364:396:000000000-C9LGT:1:1101:21057:6186 1:N:0:10
ACTCCTACGGGAGGCAGCAGTGGGGAATATTGGGCAATGGGGGAAACCCTGACCCAGCAACGCCGCGTGAAGGAAGAAGGCCCTCGGGTTGTAAACTTCTTTTACCAGGGACGAAGGACGTGACGGTACCTGGAGAAAAAGCAACGGCTAACTACGTGCCAGCAGCCGCGGTAATACGGAGGATGCGAGCGTTATCCGGATTTATTGGGTTTAAAGGGTGCGCAGGCGGCCTTGCAAGTCAGCGGTCAAATCGTGGAGCTCAACTCCATTCCGCCGTTGATACTGCCGGGCTTG
+
GGGGGGGGGGGGGGGGGGGGGGGGGGGGGGGGGGGGGGGGGGGGGGGGGGGGGGGGGGGGGGGGGGGGGGGGGGGGGGGGGGGGGGGGGGGGGGGGGGGGGGGFGFGGGGGGGFCFFAB>C-:D+@FF3:C,B,<<FFGCEGGGGDGFGGGGECFFGGGGFFGGGGGGG=EGGGGGGGFCGGGGFGGCFGGGG;FGCCGGCEGGGGGGGGDGGDFEGEFEEGGGGGGGGGGGGGGGGGGGGGGGGGGGGFGGGFGGDGGFGGFGGGGGGGGGGGGGGDGCF*A7DGGFGFFDC<
@M03364:396:000000000-C9LGT:1:1101:10031:6196 1:N:0:10
ACTCCTACGGGAGGCAGCAGTGGGGGATATTGCACAATGGGGGAAACCCTGATGCAGCAACGCCGCGTGAGGGAAGAAGGTTTTCGGATTGTAAACCTCTGTCTTTGAGGATGATAATGACCGTACTCACAGAGGCAGCTCCGGCTAACTACGTGCCAGCAGCCGCGGTCATACGTAGGGGGCTAGCGTTATCCGGATTTACTGGGCGTAAAGGGTGCGTAGGTGGTTTCTTAAGTCAGGAGTGAAAGGCTACGGCTCAACCGTAGTAAGCTCTTGAAACTGGGAAACTTGAGT
+
GGGGGGGGGGGGGGGGGGGGGGGGGGGGGGGGGGGGGGGGGGGGGGGGGGGGGGGGGGGGGGGGGGGEFGGGGGGGGGGGGGGGGGGGGGGGGGGGGGGGGGGGGDGCGGGDFGDF,EFFF9C3+BFG?,8:8FD+@FGGGCGGGGDCFGGGEGGGGGGGGGGGGGGGG*BFGGGGGGGGGGGGGGGGGGGGGGGGGGGGGGGGGGGGGGGGGGGGGGGGGGGGGGEGGGGGGGGGGGGGGEGGGGGGGGGGFGGG5;?FGFDEGGGGGGGGFFFGG:FCFFGGFGGFGFFC4*
@M03364:396:000000000-C9LGT:1:1101:19944:6214 1:N:0:10
ACTCCTACGGGAGGCAGCAGTGGGGAATCTTGCGCAATGGGGGCAACCCTGACGCAGCGACGCCGCGTGCGGGACGAAGGCCTTCGGGTCGTAAACCGCTTTCAGCAGGGACGAGGCCGCTACGATGAGGGTACCTGCAGAAGAAGCCCCGGCTAAATACGTGCCAGCAGCCGCGGTAATACGTATGGGGCGAGCGTTATCCGGATTCATTGGGCGTAAAGCGCGCGTAGGCGGCCTGCTAGGTCGGGCCTCAAATCCGGGGGCTCAACCCCCGCCCGGTCCCGATACCGAC
+
GFGGGGGGEGGCFGGGGGGGGGFGGGGG@FGGGGGEGGEGFGCEGGGGGGGGGGG@EGGGGGGGGGGGCEGEGGGEGGGDGGGGGGFCGGEGGGGGGGGDGGGGEEGF<FGGCCFCFFGGGCF8*8C33,6+8><,@C<CC,25,>FGFGGGGGGFFC:CFFFGGCGGG,;FEGGEGDC?FCEEE7@GGEGGGCEE8E5EGGGGEGDGCF7<6CGEEGGFGGGG>ECC8ECFGGGGDGGEFCEFC*:C*?5C@FFGG8C7CEG5*C+>4CEGGGGGGCGGBEGG*9<BGBB<
@M03364:396:000000000-C9LGT:1:1101:18533:6216 1:N:0:10
ACTCCTACGGGAGGCAGCAGTGGGGAATCTTGCGCAATGGGGGCAACCCTGACGCAGCGACGCCGCGTGCGGGACGAAGGCCTTCGGGTCGTAAACCGCTTTCAGCAGGGACGAGGCCGCGGGGTGACGGTCCCTGCAGAAGAAGCCCCGGCTAAATACGTGCCAGCAGCCGCGGTAATACGTATGGGGCGAGCGTTATCCGGATTCATTGGGCGTAAAGCGCGCGTAGGCGGCCCGTTAGGTCGGAGGTAAAAGCCCGGGGCTCAACCCCGGCGAGCCTCCGATACCGGCGGG
+
GGGGGGGGGGGGGGGGGGGGGGGGGGGGGGGGGGGGGGGGGGGGGGGGGGGGGGGGGGGGGGGGGGGGGGGGGGGGGGGGGGGGGGGGGGGGGGGGGGGGGGGGGGGGGGGGGGGGGGFGF*=4*=FF8*414FFCCFGCGFEEGGFGGGGG>CFGGGGGGGGGGGGGG;FGGGGGGGGGGGFGGGGGGGGGGGGGGGGGGGGGGGGGGGGGGGGGGGGGGGGGGGGDGGGGGGGGGEFGGCFGGGCEG=FGGGGGGGEGGGGGGGFFFGGGGGGGDDEFFFGGDGGFGFFGDD
@M03364:396:000000000-C9LGT:1:1101:11510:6222 1:N:0:10
ACTCCTACGGGAGGCAGCAGTGGGGAATATTGCACAATGGGCGCAAGCCTGATGCAGCGACGCCGCGTGCGGGATGGAGGCCTTCGGGTTGTAAACCGCTTTTGTTCAAGGGCAAGGCACGGTTTCGGACGTGTTGAGTGGATTGTTCGAATAAGCACCGGCTAACTACGTGCCAGCAGCCGCGGTAATACGTAGGGTGCAAGCGTTATCCGGATTTATTGGGCGTAAAGGGCTCGTAGGCGGTTCGTCGCGTCCGGTGTGAAAGTCCATCGCTTAACGGTGGATCCGCGCCGG
+
GGGGGGGGGGGGGGGGGGGGGGGGGGGGFGGGGGGGGGGGGGGGGGGGGGGGGGGGGGGGGGGGGGGGGGGGGGGGGGGGGGGGGGGGGGGGGGGGGGGGGGGGGGGGGGGGGGGGFGGGDEFF+EFC++388@F7CECFFCFFGGGGGGGGDFGGGGGGEGGGGGGGGFGGGGGGGGGGGGGGGGEGGGGGGFGGGFGGGGGGGGGGGGFGCEG><EFGGGGGGGEGGGGGGGFGGGGGGGGGGGGGGCGGGGGGGGGGGCFGGGGGGGGGGFGGFGGDDFGGGGGFGFFGDG
@M03364:396:000000000-C9LGT:1:1101:9903:6241 1:N:0:10
ACTCCTACGGGAGGCAGCAGTGGGGAATATTGCACAATGGGCGAAAGCCTGATGCAGCAACGCCGCGTGAGCGATGAAGGCCTTCGGGTCGTAAAGCTCTGTCCTCAAGGAAGATAATGACGGTACTTGCGGAGGAAGCCCCGGCTAACTACGTGCCAGCAGCCGCGGTCATACGTAGGGGGCGAGCGTTGTCCGGAATGATTGGGCGTAAAGGGCGCGTAGGCGGCCTGCTAAGTCTGGAGTGAAAGTCCTGCTTTCAAGGTGGGAATTGCTTTGGATACTGGTAGGCTGG
+
GGGGGGGGGGGGGGGGGGGGGGGGGGGGGGGGGGGGGGGGGGGGGGGGGGGGGGGGGGGGGGGGGGGGGGGGGGGGGGGGGGGGGGGGGGGGGGGGGGGGGGGGGGGGGGGGGFGGAFGEEBCBBCGGF,88+@FGEGGGGGGGGGDCGGGGGGGGGGGGGGGGGGGGG<CGFGGGGGGGGGGGGGGGCEEGGGGGGGGGGGGGGGGGGGGGGGGGGGGGGGGGGGGGGGGGGGGGGGGGCCFGGGCECGGGGGFGGGGGGGGGGGGGFGGGGGGGGGGGFFGGGGGFGFFG
@M03364:396:000000000-C9LGT:1:1101:20982:6257 1:N:0:10
ACTCCTACGGGAGGCAGCAGTGGGGAATATTGCACAATGGGGGAAACCCTGATGCAGCGACGCCGCGTGAAGGATGAAGTATTTCGGTATGTAAACTTCTATCAGCAGGGAAGAAAATGACGGTACCTGACTAAGAAGCCCCGGCTAACTACGTGCCAGCAGCCGCGGTCATACGTAGGGGGCAAGCGTTATCCGGATTTACTGGATGTAAAGGGAGCGTAGACGGCATGGCAAGTCTGAAGTGAAAGGCAAGGGCTCAACCTTTGGACTGCTTTGGAAACTGTCAGGCTAG
+
GGGGGGGGGGGGGGGGGGGGGGGGGGGGGGGGGGGGGGGGGGGGGGGGGGGGGGGGGGGGGGGGGGGGGGGGGGGGGGGGGGGGGGGFGGGGGGGGGGGGGGG9FFGGGGGGGGGF<BFF9->8+8FD,,88C,:,CFG8BFCFFE7<FFGG<FGFGGGGGFGGGGGGG7:FGGGEEGGGGGGDDDGGGGGGGGGG7<FGGGCFGFFGGGGGGGGGGGGGG>CFGGGGGGGGGGGFGFGGGGGG?FFGGGGGGGGGGGGGGGGGGGG4CGGGCGGGGDFGFFGFFGGFGF?F
@M03364:396:000000000-C9LGT:1:1101:21986:6270 1:N:0:10
ACTCCTACGGGAGGCAGCAGTGGGGAATATTGGGCAATGGGCGAAAGCCTGACCCAGCAACGCCGCGTGAAGGAAGAAGGCCTTCGGGTTGTAAACTTCTTTTACCAGGGACGAAGGACGTGACGGTACCTTGAGAAAAAGCAACGGCTAACTACGTGCCAGCAGCCGCGGTAATACGTAGGTTGCAAGCGTTGTCCGGATTTACTGGGTGTAAAGGGCGTGTAGGCGGAGATGCAAGTTGGGAGTGAAATGCAGGGGCTCAACCCCTGAACTGCTTTCAAAACTGCATCCCTT
+
GGGGGGGGGGGGGGGGGGGGGGGGGGGGGGGGGGGGGGGGGGGGGGGGGGGGGGGGGGGGGGGGGGGGGGGGGGGGGGGGGGGGGGGGGGGGGGGGGGGGGGGEGGGCFGGGGGGGEAF@F-B>B@FF8,7,,8BDFGGFGGGFGG7CFGFGGGGGGGGGGGGGGGGGGFEGGGGGGGGGGGGGGGGGGGGGGGGGGGGGGGGGGGGGGGGGGGGGGGGGEGGGGGGGGGGGGGGGFGGGGGGGGGGGGGGGGGGGGGGGGGGGGGGCGGGGGGGGGCCGFFGGGGGFGFFFFC
@M03364:396:000000000-C9LGT:1:1101:12480:6272 1:N:0:10
ACTCCTACGGGAGGCAGCAGTAGGGAATTTTCGTCAATGGGCGCAAGCCTGAACGAGCAATGCCGCGTGGGTGAAGACGGTCTTCGGATCGTAAAGTTCTGTTGAGGGGGAAAAAGGAACACCCGAGGATATGCTGGTGAAGTGATATTACCTTTCGAGGAAGTCACGGCTAACTACGTGCCAGCAGCCGCGGTAATACGTAGGTGGCGAGCGTTATCCGGAATGATTGGGCGTAAAGGGTGCGTAGGCGGCCTGTTAAGTCAGCGGTTAAATGTCAGGGCCCAACCTTGGCAT
+
GGGGGGGGGGGGGGGGGGGGGGGGGGGGGGGGGGGGGGGGGGGGGGGGGGGGGGGGGGGGGGGGGGGGGGGGGGGGGGGGGGGGGGGGGGGGGGGGGGGGGFGGGGGDFGFGGGGGEGFGGGG=@FGF+,83<CFCF>FGFGGFFFFFGGGGGGGGGGGGGGGGGGGGGFGGGGGGGGGGGGGGGGGGGGGGGGGGGGGGGGGGGGGGGGGGGGGGGGGGGEGGGGFGGGGGGGGGGGGGGGGGGGGGGGGGGGGGGGFGEFFGGGGGGGGGGGGGGGGGE>CDGGDFGFFGGF
@M03364:396:000000000-C9LGT:1:1101:3818:6278 1:N:0:10
ACTCCTACGGGAGGCAGCAGTGGGGAATATTGGGCAATGGGGGAAACCCTGACCCAGCAACGCCGCGTGAGGGAAGAAGGCCTTCGGGTTGTAAACCTCTTTTACCAGGGACGAACACAATGACTGTACCTGGAGAAAACGCAACGGCTAACTACGTGCCAGCAGCCGCGGTAATACGTAGGTTGCAAGCGTTGTCCGGATTTACTGTGTGTAAAGGGCGTGTAGGCGGAGGAGCAAGTCAGATGTGAAATCCCGGGGCTCAACCCCGGAACTGCATTTGAAACTGTTCCCCTT
+
GGGGGGGGGGEGGCFEEGEGGGGD@BFFFGGGGFFFFGGGGGCFE@FGGGFFGGGGDFFGGCFGGGGGGCEFGGGE8CGFGGGGGGGDGGGGGAEGGGGGGGGCGCFFGGGGGC@C+BF+E-5E,3CFC<C,BBF8FE,,+@+>FCGEGD,DDFGGGFGGG8F@@FGGG1*=FCFFGGGG:BCF:CF9<FEGG*FFG:FCFGG9FGG0<CFGGF7:C>AEGCE=?+:8//:C5?FGGGGGGDFGGGF7<9CF@F855CCGG66CFDEGC58DGCE7>>FCF47C7029:@?F<D
@M03364:396:000000000-C9LGT:1:1101:9924:6281 1:N:0:10
ACTCCTACGGGAGGCAGCAGTAGGGAATTTTCGTCAATGGGCGCAAGCCTGAACGAGCAATGCCGCGTGAGTGAGGAAGGTCTTCGGACTGTAAAGCTCTGTTGCCGGGGAAAAAGGGGAGGTGCAGGAAATGGCATTTCATGGATGGTACCCGGCCAGAAAGCCACGGCTAACTACGTGCCAGCAGCCGCGGTAATACGGAGGATCCGAGCGTTATCCGGATTTATTGGGCGTAAAGGGCGCGTAGGCGGCCTGGTAAGTCTGGAGTGAAAGTCCTGCTTTCAAGGCGGGAAT
+
GGGGGGGGGGGGGGGGGGGGGGGGGGGGGGGGGGGGGGGGGGGGGGGGGGGGGGGGGGGGGGGGGGGGGGGGGGGGGGGGGGGGGGGGGGGGGGGGGGGGGGGGGGFFGGGGGGGGDGG@F+B3=FGG>B@CFFG=FFGGGGGGGGGGGGGGGGGGGGGGGGGGGGGGGGGGGGGGGGGGGGGGGGGGGGGGGGGGGFGGGGGGDGGGGGGGGGGGGGGGGGCGGGGEGGGGGGGG5CGGGGGGGGGGGGGGGGGGDDC?FGGGGDGGGC9>FGGGGGGGFFGG7FFFGFF7<>
@M03364:396:000000000-C9LGT:1:1101:4186:6283 1:N:0:10
ACTCCTACGGGAGGCAGCAGTGGGGAATCTTGCGCAATGGGGGCAACCCTGACGCAGCGACGCCGCGTGCGGGACGAAGGCCTTCGGGTTGTAAAGCTCTGTCTTCAGGGACGATAATGACGGTACCTGCGGAGGAAGCCACGGCTAACTACGTGCCAGCAGCCGCGGTAATACGTAGGTGGCGAGCGTTGTCCGGATTTACTGGGCGTAAAGGGAGCGTAGGCGGATTTTTAAGTGAGATGTGAAATACTCGGGCTTAACCTGAGTGCTGCATTTCAAACTGGAAGTCTAG
+
GGGGGGGGGGGGGGGGGGGGGGGGGGGGGGGGGGGGGGGGGGGGGGGGGGGGGGGGGGGGGGGGGCFGGGGGGGGGGGGGGGGGGGGGGGGGGGGGGGGGGGGGGGGFGGGGGGGE:CF<FFFE<FGG=,55>FGEAFGGGGGGEGGGFGGG<CGGGGGGGGGGGGGGG/8CFGGGGGGGGGGGGGGGGGGGGGGGGGGGGGGGGGGGGGGCGGGGGGGGGGGGGGEGGGGGGGFFFEGEGGGGGGGFGGGGGGGGGGGGGCCGGGCFGGGGCFFGGGGGFFGGFGGFGFFG
@M03364:396:000000000-C9LGT:1:1101:24610:6292 1:N:0:10
ACTCCTACGGGAGGCAGCAGTGGGGAATATTGCACAATGGGCGCAAGCCTGATGCAGCGACGCCGCGTGCGGGATGGAGGCCTTCGGGTTGTAAACCGCTTTTGTTCAAGGGCAAGGCACGGTTTCGGCCGTGTTGAGTGGATTGTTCGAATAAGCACCGGCTAACTACGTGCCAGCAGCCGCGGTAATACGTAGGGTGCAAGCGTTATCCGGATTTATTGGGCGTAAAGGGCTCGTAGGCGGTTCGTCGCGTCCGGTGTGAAAGTCCATCGCTTAACGGTGGATCCGCGCCGG
+
GGGGGGGGGGGGGGGGGGGGGGGGGGGGGGGGGGGGGGGGGGGGGGGGGGGGGGGGGGGGGGGGGGGGGGGGGGGGGGGGGGGGGGGGGGGGGGGGGGGGGGGGGGGFGGGGGGFC+FGGE:FF+:FG@+55*@:DGC=CGGGGGGGGGGGGFGGGGGGGGGGGGGGGG:8FFGGGGGGGGGGGGGEGGGGG9<FEGGGGGGGGGGGDGGGGGCGDFGGGGGGGGGGGGGGGGGGDGGGGGEGGGGGGGEGGEGGGG8EGGEFFGGGGFGGGGGGDGGGGDFDCCGGFGFEGGD
@M03364:396:000000000-C9LGT:1:1101:24260:6329 1:N:0:10
ACTCCTACGGGAGGCAGCAGTGGGGAATATTGCACAATGGGGGAAACCCTGATGCAGCAACGCCGCGTGAGTGATGACGGCCTTCGGGTTGTAAAGCTCTGTCTTCAGGGACGATAATGACAGTACCTAAGGAGGAAGCCACGGATAACTACGTGCCAGCAGCCGCGGTAATACGTAGGGGGCGAGCGTTGTCCGGATTTACTGGGCGTAAAGGGAGCGTAGGCGGAGTTTTAAGTGAGATGTGAAATACTCGGGCTTAACCTGAGTGCTGCATTTCAAACTGGACGTCTAG
+
GGGGGGGGGGGGGGGGGGGGGGGGGCGGGGGGGGGGGGGGGGGGGGFGGGGGGGGGGGGGGGGGGGGGGGGGGGGGGGGGGGGGGGGGFEGGGGGGGGGGFGG9EBF,FGF<CFBF:<CF,-:,,:EF,,8,:DF@3>,>>BFC38+3EA<DC>CB>,FFGGFFFGGGC5=FGFFFGGG*:FEGCGCEE588CCCEEGD6FCCCGGGG88>5C7E8CEG//:CFGG2*;*<@+<9<9<@A:CEGCCCEEFFCCECEC=EGG7:*:FEGGG76>FGGGFGFFFF:F*)09@::
@M03364:396:000000000-C9LGT:1:1101:18153:6335 1:N:0:10
ACCCTACGGGAGGCAGCAGTAGGGAATCTTGCACAATGGGCGAAAGCCTGATGCAGCAACGCCGCGTGAAGGATGAAGGCCTTCGGGTTGTAAACTTCTGTTCCCGGGGACGAAGAAAGTGACGGTACCCGGGCAGCAAGCCCCGGCTAACTACGTGCCAGCAGCCGCGGTAATACGTAGGGGGCAAGCGTTATCCGGAATTATTGGGCGTAAAGAGTGCGTAGGTGGTTATGTAAGCGTGAGGTTTAAGGCAGTGGCTTAACCACTGTTCGCCTTGCGAACTGCATAACTTG
+
GGGGGGGGGGGGGGGGGGGGEFGGGGGGGGGGGGGGGGGGGGGGGGGGGGGGGGGGGGGGGGGGGGGGGGGGGGGGGGGGGGGGGGGFGGGGGGGGGGGGGGGGGDGGGGGGGGGD<FFGC8C+38FFCCF3+:@FCFCFGGGGGEFGGGGGGGGGGGGGGGGGGGGGGFGGGGGGGGFGGGGGGGGGGGGGGGGGGGDGGFFGGGGGGGEGGGGGGGGGG8EEGGGGEGGGGGGGGGGGGGGGFEGGGFGGGGGGGGGGFGGGGGGGFGGGGGDGGGGGFFGGGGFFGFFGG
@M03364:396:000000000-C9LGT:1:1101:3589:6344 1:N:0:10
ACTCCTACGGGAGGCAGCAGTAGGGAATTTTCGTCAATGGGCGCAAGCCTGAACGAGCAATGCCGCGTGAACGAGGAAGGTCTTCGGATCGTAAAGTTCTGTTGAGAGGGAAAAAGGAACACCAGAGGACATGCTGGTGAAGTGATATTACCTTTCGAGGAAGTCACGGCTAACTACGTGCCAGCAGCCGCGGTAATACGTAGGTGGCAAGCGTTGTCCGGATTTACTGGGTGTAAAGGGCGTGTAGGCGGAGCAGCAAGTCAGAAGTGAAATTTACGGGCTTAACCCGTAACG
+
GGGGGGGGGGGGGGGGGGGGGGGGGGGGGGGGGGGGGGGGGGGGGGGGGGGGGGGGGGGGGGGGGGGGGGGGFGGGGGGGGGGGGGGGEGGFGGGGCGGGGGGGGGGDFGGGGGGF7BFGCBB+B8=F,+8::<FGFGFBFGGGGFFFGGFFCFDFGGGGEGGGGGGCG@EGGGGGGGGGGGGGGGCGFGGEDFGGGFGGGGG@FGGGGGGGGGGGGFFCCEEEGG@EGGGGGGFFGGGGGGGGGGGGGGGDGGGGGFFFGGGF?>FGGGGGGGGGGGDG3>CGGGGFGFFDGG
@M03364:396:000000000-C9LGT:1:1101:10692:6348 1:N:0:10
ACTCCTACGGGAGGCAGCAGTGGGGAATATTGCACAATGGGCGCAAGCCTGATGCAGCGACGCCGCGTGCGGGATGGAGGCCTTCGGGTTGTAAACCGCTTTTGTTCAAGGGCAAGGCACGGTTTCGGCCGTGTTGAGTGGATTGTTCGAATAAGCACCGGCTAACTACGTGCCAGCAGCCGCGGTAATACGTAGGGTGCAAGCGTTATCCGGATTTATTGGGCGTAAAGGGCTCGTAGGCGGTTCGTCGCGTCCGGTGTGAAAGTCCATCGCTTAACGGAGGATCCGCGCCGG
+
GGGGGGGGGGGGGGGGGGGGGGGGGGGGGGGGGGGGGGGGGGGGGGGGGGGGGGGGGGGGGGGGGGGGGGGGGGGGGGGGGGGGGGGGGGGGGGGGGGGGGGGGGGGGGGGGGGGGFGGGG>FFCDFG>@@*@@FFDFFGGFGEGGGGGG:F>FGGFGGGGGGGGGGGG=CFGGGGGGGGGGGGGGGGGGGGGFGGGGGGGGGGGGGGGGGGGCGEGFGGGGGGGEGGGGGGGGGGGGGGGGGGGGGGGGGGGGGGG=EGG<CGGGGGGGGGGGGGGGGGFFGGGGGFGFBGGG
@M03364:396:000000000-C9LGT:1:1101:9630:6372 1:N:0:10
ACTCCTACGGGAGGCAGCAGTGGGGAATCTTGCGCAATGGGGGCAACCCTGACGCAGCGACGCCGCGTGCGGGACGAAGGCCTTCGGGTCGTAAACCGCTCTCAGCAGGGACGAGGCCGCGCGGTGACGATCCCTGCAGCAGAAGCCCCGGCTAACTACGTGCCAGCAGCCGCGGTAATACGTAGGGGGCGAGCGTTGTCCGGAATGATTGGGCGTAAAGGGCGCGTAGGCGGCCTGCTAAGTCTGGAGTGAAAGTCCTGCTTTCAAGGTGGGAATTGCTTTGGATACTGGG
+
GGGGGGGGGGGGGGGGGGGGGGGGGGGGGGGGGGGGGGGGG@FGGGGGGGGFGGG@GGGGGGGGGGGGGGGGGGGGGGGGGGGGGGGGGGGGGGGGGEGFFFGAFGGGGGGGGG*@7FED>*<<<<FF111==CCCFGG,FFBCGG8BGGEE*;8EGGGGGGGGDGGGGGGDGEGEEGGGGGGCCEGEGGGDGGG?EEEGGGGGGGGCFGGGGGG>:EGGGGGEGG8CGGGDGGGGGF@FFGGFGGGGGGGG7FGFG?FCCFC7FGFFFCFGD:FGGGG>B@FGGDFFDFFG
@M03364:396:000000000-C9LGT:1:1101:13794:6378 1:N:0:10
ACTCCTACGGGAGGCAGCAGTGAGGAATATTGGACAATGGATGGAAATCTGATCCAGCCATGCCGCGTGCAGGAAGACGGTCCTATGGATTGTAAACTGCTTTAGCATGGGAGCAATAAGGTGTACGCCAACACCGATGAGAGTACCATGAGAATAAGCACCGGCTAACTCCGTGCCAGCAGCCGCGGTAATACGGAGGATGCGAGCGTTATCCGGATTTATTGGGTTTAAAGGGTGCGTAGGCGGACGGTTAAGTCAGCGGTAAAATCGAGAGGCTCAACCTCTTCCGGCCGT
+
GGGGGGGGGGGGGGGGGGGGFGGGGGGGGGGGGGGGGGGGGGGGGGGGGGGGGGGGGGGGGGGGGGGGGGGGGGGGGGGGGGGGGGGGGGGGGGCFGGGGGGGGGGGFGGGGFG@F,BFFFEFC,:FG++8B<CF7:>FGGAFFGEGGGGFFAFGGGGGGGGGGGGGGG=FGGGGGGGGGGGGGGDGGGGGGGGGGGDFGGGGG7FGGGEGGGGGGE5CFGFGFGGEDGGGGGFEGGGGGGGGGGGGGGGEGEGGGGGGGGGGGGFACCDGGGGGD7FGGFFGGFGGFGFEGG<
@M03364:396:000000000-C9LGT:1:1101:21291:6381 1:N:0:10
ACTCCTACGGGAGGCAGCAGTGAGGAATATTGGTCAATGGGCGGGAGCCTGAACCAGCCAAGTCGCGTGAGGGAAGACGGCCCTACGGGTTGTAAACCTCTTTTACAAGGGAATAACGGGCCCCACGCGTGGAGTTTTGCATGTACCTTGTGCATAAGCATCGGCTAACTCCGTGCCAGCAGCCGCGGTAATACGGAGGATGCGAGCGTTATCCGGATTCATTGGGTTTAAAGGGTGCGTAGGTGGCCTCTTAAGTCAGCGGTGAAAGTCAGTGGCTCAACCATTGAACTGCCG
+
GGGGGGGGGGGGGGGGGGGGGGGGGGGGGGGGGGGGGGGGGGGGGGGGGGGGGGGGGGGGGGGGGGGGGGGGGGGGGGGGGGGGGGGGGGGGGGGGGGGGGGGGGGF9FGGGGGGG,>F7C+@++@FC+3@<*8F8EFGGFFFFFG;<FBFG,@FFGGGGGGGGGFCFG@FGGGGGGGGGGGGGGGGGGEGFEGGGGGGGGGGGGGGGGGGFGFGGEEEGGGGFGGGGGGFGGGGGGGGGGGGGGGFCCFGG9FGCFGGFGGDGFDFGDGGGGGGGCGGGFFEFFCCFGFFGCC
@M03364:396:000000000-C9LGT:1:1101:18033:6387 1:N:0:10
ACTCCTACGGGAGGCAGCAGTAGGGAATTTTCGTCAATGGGCGCAAGCCTGAACGAGCAATGCCGCGTGAACGAGGAAGGTCTTCGGATCGTAAAGTTCTGTTGAGAGGGAAAAAGGAACACCGAAGGACATGCTGGTGAAGTGATATTACCTTTCGAGGAAGTCACGGCTAACTACGTGCCAGCAGCCGCGGTAATACGTAGGTGGCGAGCGTTATCCGGAATGATTGGGCGTAAAGGGTGCGTAGGCGGCCTGTTAAGTCTGAAGTGAAAGGTACCGGCTCAACCGGTAC
+
GGGGGGGGGGGGGGGGGGGGGGGGGGGGGGGGGGGGGGGGGGGGGGGGGGGGGGGGGGGGGGGGGGGGGGGGGGGGFGGGGGGGGGGGGGGGGGGGGGGGGGFCGGGGGGGGGGCEB,BECAC:+3@F:,@,,8<,@F,=FGGFGGDFGCGG9FGEGGGGGGGGGGGGGFGGGGGGGGGGGGGGGGGGFGGGGGGGGGGGDGGGGGGGGGGGGGGGGGGGGGGGGGGGFGGGGEGDCFGGGGGGGGGCEGGGGEGGDGGGCFFGFGGGGFGGGGGFGGGGFFGGGGGFGF>D
@M03364:396:000000000-C9LGT:1:1101:10554:6432 1:N:0:10
ACTCCTACGGGAGGCAGCAGTGGGGAATATTGCACAATGGGCGCAAGCCTGATGCAGCGACGCCGCGTGCGGGATGGAGGCCTTCGGGTTGTAAACCGCTTTTGTTCAAGGGCAAGGCACGGTTTCGGCCGTGTTGAGTGGATTGTTCGAATAAGCACCGGCTAACTACGTGCCAGCAGCCGCGGTAATACGTAGGGTGCAAGCGTTATCCGGATTTATTGGGCGTAAAGGGCTCGTAGGCGGTTCGTCGCGTCCGGTGTGAAAGTCCATCGCTTAACGGTGGATCCGCGCCGG
+
GGGGGGGGGGGGGGGGGGGGGGGGGGGGGGGGGGGGGGGGGGGGGGGGGGGGGGGGGGGGGGGGGGGGGGGGGGGGGGGGGGGGGGGGGGGGGGGGGGGGGGGGGGGGGGGGGFGG?FGGG7FFFFGG83@5*@FFGGGGGFGGGGGGGGGGFGGGGGGGGGGGGGGGGFFFFGGGGGGGGGGGGGGGCGGGF<CEGGGGGGGGGGGGGGGGGCE>CFGGCFGGGEE=GGGGGGGEGGGGECEEGGGGGGGGC5EEG:E:E<CGF*<FFFFDDCF<>*:>.5C5CDFF<))999
@M03364:396:000000000-C9LGT:1:1101:17633:6439 1:N:0:10
ACTCCTACGGGAGGCAGCAGTGGGGAATTTTGCGCAATGGAGGCAACTCTGACGCAGCAACGCCGCGTGCGGGATGAAGGCCCTCGGGTTGTAAACCGCTTTCAGCAGGGAAGACTTCGCCTGTTCCTTCAATAGAAGCCCCGGCTAACTACCTGCCAGCAGCCGCGGTGATACGTAGGGGGCGGGCGTTATCCGGATTCATTGGGCGTAAAGCGCGCGTAGGCGGCTCGCCAAGCGGGATCTCAAACCTGAGGGCTCAACCCCCAGCAGGATCCCGGACTGGCGGGCGCGAGT
+
FGGGGGGGGGGGGGGGGGGGGGGGGGGGEGGGGGGGGGGGF<FEGGD<FGGGGGGGGGGGGGGGGGGGGGGGGGGGGGGGGGGGGGGGGGGGGGGGGGGGGGGAFGGGGGGFGG,C<,>+=-:::=FC,,883,3,@<3@+@*@*5+7:FDF,?DFG8<@83FC*<<BB**?F<<FFGGGGCFC*8CE8?CFCE5EGGEEG+<FGGFGGCE>@+:8EEC?5?C?5>CCCE>8?*:@EDE58F0?9+CC@*;AFGE=5:9FGGDEC)CCC9;C46AFDD59))1CD5)5)7<)1/
@M03364:396:000000000-C9LGT:1:1101:22670:6439 1:N:0:10
ACTCCTAAGGGAGGCAGCAGTGGGGAATATTGCACAATGGGCGAAAGCCTGATGCAGCAACGCCGCGTGAGCGATGAAGGCCTTCGGGTCGTAAAGCTCTGTCCTCAAGGAAGATAATGACGGGCGCCCTGCAGGGAGCCCCGGCTAACTACGTGCCAGCAGCCGCGGTCATACGTAGGGAGCGAGCGTTATCCGGATTCATTGGGCGTAAAGCGCGCGTAGGCGGCTCGCCAAGCGGGGTCTCAAACCCGGGGGCTCAACCTCCGGCCCGACCCCGAACCGGCGGGCTCGAGT
+
GGGGGGGGGGGGGGGGGGGGGGGGGGGGGGGGGGGGGGGGGGGGGGGGGGGGGGGGGGGGGGGGGGGGGGGGGGGGGGGGGGGGGGGGGGGGGGGGGGGGGGGFGGG=FGGGGFCF9FFEG?F+86BE++8,,:>+>F7CGGEGCG+>CFFF@FGGGCCCFFFGGGGGE*=FGGFFFGGGCEFGFEGGGGGGGGGEGGGGGGGCFGGGGDGGGGGCGGGGGGGFGEEE>EEGEEGGGGGGGGGGGCFFGGGGGGGGGGGGGGFGGGGDDCEGGEGGGGCCEFEGDGD35>>990
@M03364:396:000000000-C9LGT:1:1101:25812:6447 1:N:0:10
ACTCCTACGGGAGGCAGCAGTGGGGAATATTGCACAATGGGGGAAACCCTGATGCAGCGACGCCGCGTGAGTGATGAAGTATTTCGGTATGTAAAGCTCTATCAGCAGGGAAGAAAATGACGGTACCTGCCTCAGAAGCACCGGCTAAATACGTGCCAGCAGCCGCGGTCATACGTATGGTGCAAGCGTTATCCGGATTTACTGGGTGTAAAGGGAGCGTAGGCGGCATGGCAAGCCAGATGTGAAAGCCCGGGGCCCAACCCCGGAACTGCATTTGGAACTGTCAGGCTAG
+
GGGGGGGGGGGGGGGGGGGGGGGGGGGGGGGGGGGGGGGGGGGGGGGGGGGGGGGGGGGGGGGGGGGGGGGGGGGGGGGGGGGGGGGGGGGFGGGGGGGAFGGCGGGGGGGGGGCF,?F?<-@B+BDG8,8:8B>AFGGGGGDCEE@CGGFG@FGGGGGGGGGGGGGGG*CGGGGCGFGGGGGGFGGGGGGGGGGGGGGGGGGGGGGGGCFFFFGGGGGGGGGGGGGGGGGGGGGGGGGDFGGGGGGGGGGGGGGGGGGFGCGGGGEDGGGGFGGGGGGGFFGGGFGFGFFG
@M03364:396:000000000-C9LGT:1:1101:9270:6462 1:N:0:10
ACTCCTACGGGAGGCAGCAGTGGGGAATATTGCACAATGGGCGAAAGCCTGATGCAGCAACGCCGCGTGAGCGATGAAGGCCTTCGGGTCGTAAAGCTCTGTCCTCAAGGAAGATAATGACGGTACTTAAGGAGGCAGCCCCGGCTAACTACGTGCCAGCAGCCGCGGTAATACGTAGGGGGCTAGCGTTATCCGGATTTACTGGGCGTAAAGGGTGCGTAGGTGGTTTCTTAAGTCGGGAGTGAAAGGCTACGGCTCAACCGTAGTAAGCTCTTGAAACTGGGAAACTTGAGT
+
GGGGGGGGGGGGGGGGGGGGGGGGGGGGGGGGGGGGGGGGGGGGGGGGGGGGGGGGGGGGGGGGGGGGGGGGGGGGGGGGGGGGGGGGGGGFGGGGGFGFGGGGGGGGGGGGGGGFC<EC,BFFGFGG,<C,,BB+>FCEEEFF@>+DFGGGGGGGGGGGGGGGGGGGG*BFGGGFGFGGGGGGGGGGCFGGFGGGGEGGGGGGGGGGGGGGGGGGGGGGGGGGGG*;EGGFFGGCFGDGEGGFGCFGGGGGGGGGGGGGFGD=CD5>>FF7CCECDGFGFFGGGGGFGFFGC0
@M03364:396:000000000-C9LGT:1:1101:17805:6464 1:N:0:10
ACTCCTACGGGAGGCAGCAGTGGGGAATATTGGGCAATGGGGGAAACCCTGACCCAGCAACGCCGCGTGAAGGAAGAAGGCCTTCGGGTTGTAAACTTCTTTTACCAGGGACGAAGAACGTGACAGTACCTGGAGAAAAAGCAACGGCTAACTACGTGCCAGCAGCCGCGGTAATACGTAGGGGGCAAGCGTTGTCCGGATTTACTGGGCGTAAAGGGAGCGTAGGCGGATTTTTAAGTGAGATGTGAAATACTCGGGCTTAACCTGAGTGCTGCATTTCAAACTGGAAGTCT
+
GGGGGGGGGGGGGGGGGGGGGGGGGGGGGGGGGGGGGGGGGGGGGGGGGGGGGFGGGGGGGGGGGGGGGGGGGGGGGGGGGGGGGGGGGGGGGGGGGGGGGGG9FGGGGGGGGGGGCDFGG-D>5CFG<B@838B<<<FFGCFFG:EGGGFGBFEGGGGGFGGGGGGGE>CCFGGGGFGGGDEGGEGGCFBEGCGCFGGGGGGGFGGGGGGGG8CFGDEGGE?EGGGGGG>EGFFFCFEFFGGGG79?FGGGGGGGGDEGGCCEGFGGFGGGFGGFGGGGFFDFGGCFFFFGG
@M03364:396:000000000-C9LGT:1:1101:27686:6477 1:N:0:10
ACTCCTACGGGAGGCAGCAGTAGGGAATCTTGCACAATGGGCGAAAGCCTGATGCAGCAACGCCGCGTGAAGGATGAAGGCCTTCGGGTTGTAAACTTCTGTTCCCGGGGACGAAGTAAGTGACTGTACCCTGGCCGCAAGCCCCGGCTAACTACGTGCCAGCAGCCGCGGTAATACGTAGGGGGCAAGCGTTATCCGGAATTATTGGGCGTAAAGAGTGCGTAGGTGGTTATGTAAGCGTGAGGTTTAAGGCAGTGGCTTAACTACTGTTCGCCTTGCGAACTGCATAACTTG
+
GGGGGGGGGGGGGGGGGGGGGGGGGGGGGGGGGGGGGGGGGGGGGGGGGGGGFGGGGGGGGGGGGGGGGFGGGGGGGGGGGGGGGGGGGGGGGGGGGGGGGGGGGCFFGGGGGG7F8,C,CCFG,CFG,<A:,+3,8=CB@FC>+8@5CFGGCCGGBFCFGGGFGFGGG<8FGGGGGGGFGGGGGGGFFGGGD8CGFGGGDG?EGGGGD8C?CCFGGFGGGGEGGGGGGC8FGGGGGGGGGGGGGGF?FCFGGGGGGFEEF<:?FFGGGGCC<=EGGGGG3>GGGGGF>F?7::
@M03364:396:000000000-C9LGT:1:1101:8670:6484 1:N:0:10
ACTCCTACGGGAGGCAGCAGTGGGGAATATTGCACAATGGGCGCAAGCCTGATGCAGCGACGCCGCGTGCGGGATGGAGGCCTTCGGGTTGTAAACCGCTTTTGTTCAAGGGCAAGGCACGGTTACGGCAGTGTTGAGTGGATTGTTCGAATAAGCACCGGCTAACTACGTGCCAGCAGCCGCGGTAATACGTAGGGTGCAAGCGTTATCCGGATTTATTGGGCGTAAAGGGCTCGTAGGCGGTTCGTCGCGTCCGGTGTGAAAGTCCATCGCTTAACGGTGGATCCGCGCCGG
+
GGGFGG<EFEGGGGEGDGGGGFFGGGGGDGGGGGGGGGGGFGGGGGGGFGFFFGGGGGGGGEBCFGGGC,C=F@FFGDFEGGGGGFGGGGGGGGGGGGGGGGGGGFG,DAGGGFGFFFFFD:FF+@>F+35,,<@,,@;BCFGGF>@FGGFF><FFFGGGGGGEGGGCC<CFG*<<FFFGGEGEECFCGGG;@,;CEFEGCCFGCCEEF+AEC*AC9CFF9?GF?E8*;<CGG*;CEC@=FGG=CED:CEEG8EEG)2C5A+:<CGFGG7CC35C*::CC7>C36F*<<BEGGC
@M03364:396:000000000-C9LGT:1:1101:10437:6493 1:N:0:10
ACTCCTACGGGAGGCAGCAGTGGGGAATATTGCACAATGGGCGCAAGCCTGATGCAGCGACGCCGCGTGCGGGATGGAGGCCTTCGGGTTGTAAACCGCTTTTGTTCAAGGGCAAGGCGGGTCTTCGGGCCCGTTGAGTGGATTGTTCGAATAAGCACCGGCTAACTACGTGCCAGCAGCCGCGGTAATACGTAGGGTGCAAGCGTTATCCGGATTTATTGGGCGTAAAGGGCTCGTAGGCGGTTCGTCGCGTCCGGTGTGAAAGTCCATCGCTTAACGGTGGATCCGCGCCGG
+
GGGGGGGGGGGGGGGGGGGGGGGGGGGGGGGGGGGGGGGGGGGGGGGGGGGGGGGGGGGGGGGGGGGGGGGGGGGGGGGGGGGGGGGGGGGGGGGGGGGGGGGGGGGCGGGGGGGGGGGFGFF@AEFG>5>C:<CG>FFFGGGGGGGGGGFGFFGGGGGGGGGGGGGGG<EGGGGGGGGGGGGGGGGGGGGGG:CGGGGGGGGGGGGGGGGGGGGGGGGGGGGGGGGGGGGGGGGGGGGGGGGGGGGGGGGGECCEDEEGGCFFGGGGGGGGGGGGGGGGFFGCGGGFGFFGGG
@M03364:396:000000000-C9LGT:1:1101:5108:6504 1:N:0:10
ACTCCTACGGGAGGCAGCAGTGGGGAATATTGCACAATGGGCGCAAGCCTGATGCAGCGACGCCGCGTGCGGGATGGAGGCCTTCGGGTTGCAAACCGCTTTTGTTCAAGGGCAAGGCACGTTTTCGGCGGGGTTGAGTGGCTTGTTCGAATAAGCACCGGCTAACTACTTGCCAGCAGCCGCGGTAATACGTAGGTTGCAAGCGTTGTCCGGATTTACTGGGCGTAAAGGGCTCGTAGGCGGTTCGTCGCGTCCGGTGTGAAAGTCCATCGCTTAACGGTGGATCCGCGCCGG
+
GGGGGGGGGGGGGGGGGGGGGGFGGGGGGGGFFEGGGGGGGGGGGGGGGGGGGGGGGGGGGGGGGGGGGGGGGGGGFEGGGGGGGGGGGGG,AFGGG>FFGGFGDDFAFGFGCGD@+DF=+-B,<E<C3+5*4***4>FGF*=CCG9,<78?8?FCFGGGGGG>8CFGC,<<:EFDGCECGCEGGE5EG7<;FCFG?FCEGFCFGEEGGGC8CCGCFFCFGGCEE::CGGGG828:*/;CGGGEGGECC=EGE*?C)2:CC+7:C:CFF>FD<*:3C75977EFGG7FG35<9D
@M03364:396:000000000-C9LGT:1:1101:7820:6516 1:N:0:10
ACTCCTACGGGAGGCAGCAGTGGGGAATATTGCACAATGGGCGCAAGCCTGATGCAGCGACGCCGCGTGCGGGATGGAGGCCTTCGGGTTGTAAACCGCTTTTGTTCAAGGGCAAGGCACGGTTTCGGCCGTGTTGAGTGGATTGTTCGAATAAGCACCGGCTAACTACGTGCCAGCAGCCGCGGTAATACGTAGGGTGCAAGCGTTATCCGGATTTATTGGGCGTAAAGGGCTCGTAGGCGGTTCGTCGCGTCCGGTGTGAAAGTCCATCGCTTAACGGTGGATCCGCGCCGG
+
GGGGGGGGGGGGGGGGGGGGGGGGGGGGGGGGGGGGGGGGGGGGGGGGGGGGGGGGGGGGGGGGGGGGGGGGGGGGGGGGGGGGGGGGGGGGGGGGGGGGGGGGGGGGGGGGGGGGGGGGGFG>FFGG88@*>@EGGGFGGGFGFFFGGGFGCGGGGGGGGGGDGGGGGCFGGGGGGGGGGGGGGGGCGGGGFGGGGGGGGGGGGGGEGGFEGGGEFGGGGGGGGGEEFGGGDFGGGGGGGGGGGGGGGGGGGGGGGCEGGC7?CCCFCGGGGGGCFGGGFFGFGGGFGFFGGG
@M03364:396:000000000-C9LGT:1:1101:17120:6518 1:N:0:10
ACTCCTACGGGAGGCAGCAGTGGGGAATATTGCACAATGGGCGCAAGCCTGATGCAGCGACGCCGCGTGCGGGATGGAGGCCTTCGGGTTGTAAAGCTCTGTCTTCAGGGACGATACTGACGGTCCCTATGGCGGCAGCCACGGCTCACTACGTGCCAGCAGCCGCGGTCATACGTAGGTGGAGAGCGTTGTCCGGATTTACTGGGCGTAAAGGGAGCGTAGGCGGCTTTTTAAGTGAGATGTGAAATACTCGGGCTTAACCTGAGTGCTGCATTTCAAACTGGAAGTCTAG
+
GGGGGGGGGGGGGGGGGGGGGGGGGGGGGGGGGGGGGGGGGGGGGGGGGGGGGGGGGGGGGGGGGGGGGGGGGGGGFGGGGGGGGGGGGGGGGGGGGGGGGGG<DFGGGGGGFFC:+<@CF8@8+8@D,,8,,83*5>FGGGGFEB+?FF9F<FFGGGGFFFDGGGGGG=BFGGGGFGGFGG*;6ACEEGDEGFGGGGGGGGGGGGGGGGGGGGGFEGG:CGGGGG*:8CEFGGGGG+<0<:CGCGGGGFGGGGGGGGGGGG>ECD?CCCFFGGGGGGGGFFGGGFFFCFBG
@M03364:396:000000000-C9LGT:1:1101:15019:6527 1:N:0:10
ACTCCTACGGGAGGCAGCAGTGGGGAATTTTGCGCAATGGAGGCAACTCTGACGCAGCAACGCCGCGTGCGGGATGAAGGCCCTCGGGTTGTAAACCGCTTTCAGCAGGGAAGACTTCGACTGTACCTGCAGAAGAAGCCCCGGCTAACTACGTGCCAGCAGCCGCGGTAATACGTAGGGGGCGAGCGTTATCCGGATTCATTGGGCGTAAAGCGCGCGTAGGCGGCTCGCCAAGCGGGATCTCAAACCTGAGGGCTCAACCCCCAGCAGGATCCCGGACTGGCGGGCTCGAGT
+
GGGGGGGGGGGGGGGGGGGGGGGGGGGGGGGGGGGGGGGGGGGGGGGGGGGGGGGGGGGGGGGGGGGGGGGGGGGGGGGGGGGGGGGGGGGGGGGGGGGGGGGCGGGFGGGGGGGGGGGFGEFE,CFF3:@,<>FGFGGGGGGGGGEGGGGGGGGGGGGGGGGGGGGGG4;FGGGGGGGGGGGGGGGGGGGGGGGGGGGGGGGGGGGGGGGGGGGGGGGGGGEGGGGGGGGGGGGGGGGGGGGGGGGGGGGGGGGGGGGGGGGGGGGGFGGGGGGGGGGGFFGGGGGFGFFDG*
@M03364:396:000000000-C9LGT:1:1101:20900:6531 1:N:0:10
ACTCCTACGGGAGGCAGCAGTAGGGAATTTTCGTCAATGGGCGCAAGCCTGAACGAGCAATGCCGCGTGAACGAGGAAGGTCTTCGGATCGTAAAGTTCTGTTGAGAGGGAAAAAGGAACACCAGAGGGCATGCTGGTGAAGTGATATTACCTTTCGAGGAAGTCACGGCTAACTACGTGCCAGCAGCCGCGGTAATACGTAGGTGGCGAGCGTTATCCGGAATGATTGGGCGTAAAGGGTGCGTAGGCGGCCTGTTAAGTCTGAAGTGAAAGGTACCGGCTCAACCGGTAC
+
GGGGGGGGGGGGGGGGGGGGGGGGGGGGGGGGGGGGGGGGGGGGGGGGGGGGGGGGGGGGGGGGGGGGGGGGGGGGGGGGGGGGGGGGGGGGGGGGGGGGGGGGGCFFGGGGGGGGC8FF,4B+,3DF88A:BFFGGDGG9A,C,:@@FFCF>FFGGDFGDCFGGGGGG:CGGGGFGGGGGGGGGGGGGGGGGGGGGGGGGGGGGGGGGGGGGGGGFGGGGGGFGGFGGGGFGEGGFGGGFDEGGGEGGGECC5CEGGGGGDCF7CFFGFF*7EFFGCCDE)77FFGFGF>C
@M03364:396:000000000-C9LGT:1:1101:8913:6536 1:N:0:10
ACTCCTACGGGAGGCAGCAGTGGGGAATATTGCACAATGGGCGAAAGCCTGATGCAGCAACGCCGTGTGAGCGATGAAGGCCTTCGGGTCGTAAAGCTCTGTCCTCAAGGAAGATAATGACGGTACTTGAGGAGGAAGCCCCGGCTAACTACGTGCCAGCAGCCGCGGTAATACGTAGGGGGCTAGCGTTATCCGGATTTATTGGGCGTAAAGGGCTCGTAGGCGGTTCGTCGCGTCCGGTGTGAAAGTCCATCGCTTAACGGTGGATCCGCGCCGGGTACGGGCGGGCTTG
+
GGGGGGGGGGGGGGGGGGGGGGGGGGGGGGGGGGGGGGGGGGGGGGGGGGGGGGGGGGGGGGGGGGGGGGGGGGGGGGGGGGGGGGGGGGGGGGGGGGGGGGGGGGGGGGGGGGGGGGGFG:FF+BFGC:A,5BCFFGGGGGGGGGGGGGGGGGGGGGGGGGGGGGGGG<CFGGGGGGGGGGGGGGGGGGDGGGGGGGGGGGGGGDGGGGGGGGGGGGGGGGGGGGGCEGGGGGGGGGDGGGGEGGGGGGGGGGEGGGGGFGGEGGGGGGGFGGGGGGE<FDGGDGGD3@FG
@M03364:396:000000000-C9LGT:1:1101:26223:6557 1:N:0:10
ACTCCTACGGGAGGCAGCAGTAGGGAATTTTCGTCAATGGGCGCAAGCCTGAACGAGCAATGCCGCGTGGGTGAAGACGGTCTTCGGATTGTAAAGCCCAGTTGCCGGGGACAAAGGACAGCCAGAGTTGACAGCTGACTGTTTGATGGTACCCGGCCAGAAAGCCACGGCTAACTACGTGCCAGCAGCCGCGGTAATACGTAGGTGGCAAGCGTTATCCGGAATGATTGGGCGTAAAGGGTGCGCAGGCGGCTGTGCAAGTCTGAAGTAAAAGGGACCGGCTCAACCGGTTCC
+
GGGGGGGGGGGGGGGGGGGGGGGGGCGGGGGGGGGGGGGGGGGGGGGGGGGGFGGDGGGGGGGGGGGGGGGGGGGGGGGEEGGGGGGCGGGGGFGGGGGFGGGGGGGBFEGGGGGG8BF,A-B,:BFD,,93<C>B@,33E:FF@,@BFFCF<FCFGGCGCCFEGFGGD*>>FFFGCFGEGF:;CCFE:FGGF<=FDEFGGCFGGFFFFFGGGGGG>CFFGGDGGF?<<@FGGGDDGFCC58E=CEC=*88CGE8:6@9FGCCFGC?FGDFGGFEDDF5D>>*96CGFG>8D**
@M03364:396:000000000-C9LGT:1:1101:19173:6570 1:N:0:10
ACTCCTACGGGAGGCAGCAGTAGGGAATTTTCGTCAATGGGCGCAAGCCTGAACGAGCAATGCCGCGTGGGTGAAGACGGTCTTCGGATTGTAAAGCCCTGTTGCCGGGGACAAAGGACAGCCACAGTGCATGGCTGACTGGTTGAGGGTACCCGGACAGAAAGCCACGGCTAACTACGTGCCAGCAGCCGCGGTAATACGTAGGTGGCAAGCGTTATCCGGAATGATTGGGCGTAAAGGGTGCGCAGGCGGCTGTGCAAGTCTGAAGGAAAAGGGGCCGGCTCAACCGGGTCC
+
GGGGGGGGGGGGGGGGGGGGGGGGGGGGGGGGGGGGGGGGGGGGGGGGGGGGGGGGGGGGGGGGGGGGGGGGGGGGGFGGGGCGGGGFGGGGGGGGGGGGGGGGFDFGGGGGGGGC3BFDG9D,,,BF3,C,,:,,@F,,@,@@B,,8:FC<FGGGGGGGGGGGG:<FE5=FGGGGCFGEFGGGGGGGG>FGGCFGGGGGGGGGGFGGGGGGGGGGGGGFGGEEGE+<:FGGEE*?EGGGGEG5=E8CEGGEDECGC7<<ECC9<:?7*9EG47CDCCCD55*9CFFFC3)/7*
@M03364:396:000000000-C9LGT:1:1101:7818:6572 1:N:0:10
ACTCCTACGGGAGGCAGCAGTGGGGAATATTGCACAATGGGGGAAACCCTGATGCAGCAACGCCGCGTGAGTGATGACGGCCTTCGGGTTGTAAAGCTCTGTCTTCAGGGACGATAATGACGGTACCTGAGGAGGAAGCCACGGCTAACTACGTGCCAGCAGCCGCGGTCATACGTAGGTGGCGAGCGTTGTCCGGATTTACTGGGCGTAAAGGGAGCGTAGGCGGACTTTTAAGTGAGATGTGAAATACCCGGGCTTAACCTGAGTGCTGCATTTCAAACTGGAAGTCTAG
+
GGGGGGGGGGGGGGGGGGGGGGGGGGGGGGGGGGGGGGGGGGGGGGGGGGGGGGGGGGGGGGGGGGGGGGGGGGGGGGGGGGGGGGGGGGGGGGGGGGGGGGGCGGGFFGGGGGCF+CF,C8@8+8FF=,8+:3C7@FGGFFFFGG+DFFFGFFFGGGGGGGGGGGGGG*BFGGGGGGGGGGGGGEDEGDFGGGGGGGGGGGGGGGGGGE8CFGGGGGGGGGGGGGCEGG?FGGCGGGGFGGGGGGGGFGFGEGGGGGCFFGGGCGFGGGGGGGGGGGGFFFGG<FGFGFBG
@M03364:396:000000000-C9LGT:1:1101:27014:6574 1:N:0:10
ACTCCTACGGGAGGCAGCAGTGGGGAATATTGCACAATGGGCGCAAGCCTGATGCAGCGACGCCGCGTGCGGGATGGAGGCCTTCGGGTTGTAAACCGCTTTTGTTCAAGGGCAAGGCACGTTTTCGGCCGTGTTGAGTGGATTGTTCGAATAAGCACCGGCTAACTACGTGCCAGCAGCCGCGGTAATACGTAGGGTGCAAGCGTTATCCGGATTTATTGGGCGTAAAGGGCTCGGAGGCGGTTCGTCGCGTCCGGTGTGGAAGTCCATCGCTTAACGGTGGATCCGCGCCGG
+
GGGGGGGGGGGGGGGGGGGGGGGGGGGGGGGGGGGGGGGGGGGGGGGGGGGGGGGGFGGGGGGGGGGGGGGGGGGGGGGGGGGGGGGGGGGGGGGGGGGGGGGGGGGGGGGDFGGG7@FGG-><FFGE@+@**8,8@FGGG?,>,7,DFGCADFGFGFGGGGGGGGGGGFGDFGGFGGGGGGDGGEGC?CFF:?EGGCEGGGGCE8EEFFGGG5>CCEFFGFGCGEG?EGGGGCEG*CEEDGGC:EEEEG*:8CGGG*:/;*;FGFGFFFGGG55CGG5C)7EF4CF5*.5CGG
@M03364:396:000000000-C9LGT:1:1101:13116:6598 1:N:0:10
ACTCCTACGGGAGGCAGCAGTGGGGAATATTGCACAATGGGGGAAACCCTGATGCAGCAACGCCGCGTGAGTGATGAAGGCCTTCGGGTTGTAAAGCTCTGTCTTCAGGGACGATAATGACGGTACCTGAGGAGGAAGCCACGGCTAACTACGTGCCAGCAGCCGCGGTAATACGTAGGGGGCGAGCGTTGTCCGGAATGATTGGGCGTAAAGGGCGCGTAGGCGGCCTGGTAAGTCTGGAGTGAAAGTCCTGCTTTTAAGGTGGGAATTGCTTTGGATACTGCTGGGCTCG
+
GGGGGGGGGGGGGGGGGGGGGGGGGGGGGGGGGGGGGGGGGGGGGGGGGGGGGGGGGGGGGGGGGGGGGGGGGGGGGGGGGGGGGGGGGGGGGGGGGGGGGGGGGGGGGGGGGFFGFGGGGEFF>FFG<8A+:BFC@FGGGGGFGGCFGFGGFGGGGGGGGGGGGGGGG*=FGGGGGGGGGGGGGGGGEGEGGGGGGGGGFFGGGGGGDGGGGGGGGGGGGGGGGGGGGGGGGGGGGGGGFGFGFGGGGGGGGGGGGGGGGGGGGGAFGGGCGGGFGGGGFFGGGFGEFFFG
@M03364:396:000000000-C9LGT:1:1101:25380:6600 1:N:0:10
ACTCCTACGGGAGGCAGCAGTGGGGAATTTTGGACAATGGGCGCAAGCCTGATCCAGCTATTCCGCGTGTGGGATGAAGGCCCTCGGGTTGTAAACCACTTTTGTAGAGAACGAAAAGACATCTTCGAATACAGGATGTTGCTGACGGTACTCTAAGAATAAGCACCGGCTAACTACGTGCCAGCAGCCGCGGTAATACGTAGGGTGCGAGCGTTAATCGGAATTACTGGGCGTAAAGGGTGCGCAGGCGGCTGTGCAAGTCTGAAGTAAAAGGGACCGGCTCAACCGGTTC
+
GGGFGGGGGGGGGGGGEFGFEEFCE;CGGGGGGFGFFGGGFFEG:FEGFFFGFGGGGGFGGGGCFGGGGGGF@<EBEGG@CFEEEC:7FCF:FFEFFGFEGGGGGEFFGGG8FB:B@<DF,-:<,:AF458,:,3,ABF9CAFGFF:=BBGGFCFG9<>FGFACC<FCE*@FFGGGGCGGGFCFFGGGGCFE@<FGGGEFGGGFFCEFE:CCGG7CG?FGGGDGGGGG+<5CE?CGGG?EGDGGGGEEED5/*:;<>FFGFGGGGCGGGGFF7A:<5>GGFFDGGGGF3;DD
@M03364:396:000000000-C9LGT:1:1101:20931:6606 1:N:0:10
ACTCCTACGGGAGGCAGCAGTGGGGAATATTGCACAATGGGCGAAAGCCTGATGCAGCAACGCCGCGTGAGTGATGAAGGCCTTCGGGTCGTAAAGCTCTGTCCTCAAGGAAGATAATGACGGTACTTGCGGAGGAAGCCCCGGCTAACTACGTGCCAGCAGCCGCGGTCATACGTAGGTGGCAAGCGTTGTCCGGATTTACTGGGTGTAAAGGGTGCGCAGGCGGGACTGCAAGTTGGATGTGAAATTCTGAGGCTCAACCTCAGACCTGCATCCAAAACTGTGGTTCTTG
+
GGGGGGGGGGGGGGGGGGGGGGGGGGGGGGGGGGGGGGGGGGGGGGGGGGGGGGGGGGGGGGGGGGGGGGGGGGGGGGGGGGGGGGGGGGGGGGGGGGGGGGGGGGGCFGGFGFFGEFFFG4@8+8FF:,8++8CFFGGGGGFFGGEGGGGG>FGGGGGGGGGGGGGGG1=FGGGGGGGGGGGGGGGGGGGGGGGGGGGGGGGGGGGGGGGGGGGCEGGGGGGGGGECGGGGFFGGGGGGGGGGGGGGGGGGFEFGFGGGGGGGGGGGGGGGFFCGGGGGFFGGGGGFGFFG
@M03364:396:000000000-C9LGT:1:1101:20564:6610 1:N:0:10
ACTCCTACGGGAGGCAGCAGTGGGGAATATTGCACAATGGGCGAAAGCCTGATGCAGCAACGCCGCGTGAGTGATGAAGGCCTTCGGGTCGTAAAACTCTGTCCTCAAGGAAGATAATGACGGTACTTGCGGAGGAAGCCCCGGCTAACTACGTGCCAGCAGCCGCGGTCATACGTAGGGGGCTAGCGTTATCCGGATTTACTGGGCGTAAAGGGTGCGTAGGTGGTCTCTTAAGTCAGGAGTGAAAGGCTACGGCTTAACCGTAGTAAGCTCTTGAAACTGGGAGACTTGAGT
+
GGGGGGGGGGGGGGGGGGGGGGGGGGGGGGGGGGGGGGGGGGGGGGGGGGGGGGGGGGGGGGGGGGGGGGGGGGGGGGGGGGGGGGGGGGGGGGGGGGGGGGGGGGGCFGGGGFFG?FFFGFFCBCGG<<@:+8CEFGGGGGGGGGGGGGGGFGGGGGGGGGGGGGGGG*=FGGGFGGGGGGGGGGGGGGGGGGGGGGGGGGGGGGGGGGGGGGGGGGGGGGGGGGGGGFGGGGGGGGGGGGGGFGGGFFGGGGEEGGGGGGGGFGGGGF67CGGGGGGGFFGGCD>FGFFGG>
@M03364:396:000000000-C9LGT:1:1101:5918:6644 1:N:0:10
ACTCCTACGGGAGGCAGCAGTGGGGAATATTGCACAATGGGGGAAACCCTGATGCAGCAACGCCGCGTGAGTGATGACGGCCTTCGGGTTGTAAAGCTCTGTCTTCAGGGACGATAATGACGGTACCTGGGGAGGAAGCCACGGCTAACTACGTGCCAGCAGCCGCGGTAATACGTAGGTGGCGAGCGTTGTCCGGATTTACTGGGCGTAAAGGGAGCGTAGGCGGACTTTTAAGTGAGATGTGAAATACCCGGGCTCAACTTGGGTGCTGCATTTCAAACTGGAAGTCTAG
+
GGGGGGGGGGGGGGGGGGGGGGGGGGGGGGGGGGGGGGGGGGGGGGGGGGGGGGGGGGGGGGGGGGGGGGGGGGGGGGGGGGGGGGGGGGGGGGGGGGGGGGGGGFGGGGGGGGGEEFGGGFFFFFFGF,8>BBEEFGGGGGGGGGEFGGGFFGGGGGGGGGGGEGGGG4CFFGGFGGGGGGGGGGGGGGGGGGGGGGGGGGGGGGGGEGGDFGGGGGGGGGCGGG>EGGGGGGGGGGGGGGGGGGGGGGGFGGGGGGGGGGGGGGGGDGGGGGGGGGGGFFGG4<CFGFFG
@M03364:396:000000000-C9LGT:1:1101:21930:6650 1:N:0:10
ACTCCTACGGGAGGCAGCAGTGGGGAATATTGCACAATGGGGGAAACCCTGATGCAGCAACGCCGCGTGAGTGATGACGGCCTTCGGGTTGTAAAGCTCTGTCTTCAGGGACGATAATGACGGTACCTGCGGAAGAAGCCACGGCTTACTACGTGCCAGCAGCCGCGGTAATACGTAGGTGGCAAGCGTTATCCGGATTTATTGGGCGTAAAGGGTGCGCAGGCGGTCTGTTAAGTCAGCGGTTAAATGCCAGGGCCCAACCTTGGCATGCCGTTGATACTGGCGGTCTTGAAT
+
GGGGGGGGGGGGGGGGGGGGGGGGGGGGGGGGGGGGGGGGGCGGGGGGGGGGGGGGGGGGGGGGGGGGGGGGGGGGGGGGGGGGGGGGGGGGGGGGGGGGGGGGGGAFGGGFGGGGGGGGGFFGFGGC3,6@:+>FFGGGFGGGGGCFCG@FGGGGGGGGGGGGGGGGG*BFGGG:FGG<FGG>GGGGGGGGGGGGGCFDG<FGGGGGGGGGG?EF8CE?EEGGGG?CECGGFGCFGCF+:CE:EGGGG+<68CEECEGGEG<+<C+>*9CDDGG<*2<***<*5<95/9*:7*
@M03364:396:000000000-C9LGT:1:1101:22766:6650 1:N:0:10
ACTCCTACGGGAGGCAGCAGTGGGGAATATTGCACAATGGGCGCAAGCCTGATGCAGCGACGCCGCGTGCGGGATGGAGGCCTTCGGGTTGTAAACCGCTTTTGTTCAAGGGCAAGGCACGGTTTCGGCCGTGTTGAGTGGATTGTTCGAATAAGCACCGGCTAACTACGTGCCAGCAGCCGCGGTAATACGTAGGGTGCAAGCGTTATCCGGATTTATTGGGCGTAAAGGGCTCGTAGGCGGTTCGTCGCGTCCGGTGTGAAAGTCCATCGCTTAACGGTGGATCCGCGCCGG
+
GGGGGGGGGGGGGGGGGGGGGGGGGGGGGGGGGGGGGGGGGGGGGGGGGGGGGGGGGGGGGGGGGGGGGGGGGGGGGGGGGGGGGGGGGGGGGGGGGGGGGGGGGGGAFGGGGGCGF+>,C7F8+@FE++555,,8@F9=FBDFFF9DFGCF8FFCEAFGGGGGGGGGGFCAFGGGGGGGGGGGGEGG??FGFGGGGGGGGGGGGGGGGGGGGGGGFFGGGGGGGG5C>FGGGGGGGGGGGGGGDEGGDGGGEEGGD2:CGEFFGGGGGGGGDGGGGGGGFFGGG4<>CDFGDG
@M03364:396:000000000-C9LGT:1:1101:26301:6651 1:N:0:10
ACTCCTACGGGAGGCAGCAGTCGAGAATCATTCACAATGGGCGCAAGCCTGATGGTGCGACGCCGCGTGGGGGAGGAAGGTCTTCGGATTGTAAACCCCTGTCATGCAGGAGCAAGGCGCACGCCTGATCGTCATGCAAGAGGAAGAGACGGCAAACTCTGTGCCAGCACCCGCGGTAATACAGAGGTCTCAAGCGTTGTTCGGAATCACTGGGCGTAAAGGGTACGTAGGCTGCACCATAAGTCGCGCGTGAACGGCAGGGGCTCAACCTCTGGAGTGCGCATGATACTGTGG
+
GGGGGGGGGCFGGGGGGGGGGGGGGGGGGGGGGGGGGGGGGGGGGGGGGGGGFGGGGGGGGGGGGGGGGGGGGGGGGFFGGGGGGGGGCFEEFFGGGGGGGGGGGGGC?FGGGDDDFCFG88@:+@FG,338:+8,7@F9,>FEC,,@FFGGGDGGE?FFGFGFGCFGC,;*CFGC=F@9FGGGFGGGGGGGG9FEGGGGGGGGGGFGGGFGGGGGC*;C9EGFGG8:ECGGGGGGFFGGGFGGFGGGGG8C1A+*9CEGEEC5CF?FGGCC7FG7C2=7))*9CD>BFFF>7F
@M03364:396:000000000-C9LGT:1:1101:19391:6665 1:N:0:10
ACTCCTACGGGAGGCAGCAGTGGGGAATATTGCACAATGGGCGAAAGCCTGATGCAGCAACGCCGCGTGAAGGATGAAGGCCTTCGGGTTGTAAACTTCTGTTCCCGGGGACGAAGAAAGTGACTGTACCCTGGCAGCAAGCCCCGGCTAACTACGTGCCAGCAGCCGCGGTAATACGTAGGGGGCAAGCGTTATCCGGAATTATTGGGCGTAAAGAGTGCGTAGGTGGTTATGTAAGCGTGAGGTTTAAGGCAGTGGCTTAACCACTGTTCGCCTTGCGAACTGCATAACTTG
+
GGGGGGGGGGGGGGGGGGGGGGGGGGGGGGGGGGGGGGGGGGGGGGGGGGGGGGGGGGGGGGGGGGGGGGGGGGGGGGGGGGGGGGGGGGGGGGGGGGGGGGGGGGGGGGGGGFGGBFFGG-CF<CFGC<C,:+B,@FGGGGGGGGGFGGGGGGGGGGGGGGGGGGGGG::FGGGGGGFGGGGGGGGGGGGGGGGGGGGGGGGGGGGGGGGGGGGGGGGGGGGGGGGGGGCFGGGGGGGGGGGGGGGGEFGGGGGGGGGGFGGGGGGGGGGGGGGGGGGG>FGGGGGF>FFGGC
@M03364:396:000000000-C9LGT:1:1101:27841:6666 1:N:0:10
ACTCCTACGGGAGGCAGCAGTAGGGAATTTTCGTCAATGGGCGCAAGCCTGAACGAGCAATGCCGCGTGAACGAGGAAGGTCTTCGGATCGTAAAGTTCTGTTGAGAGGGAAAAAGGAACACCTTAGGATATCCTGGTGAAGTGATATTACCTTTCGAGGAAGTCACGGCTAACTACGTGCCAGCAGCCGCGGTAATACGTAGGTGGCGAGCGTTATCCGGAATGATTGGGCGTAAAGGGTGCGCAGGCGGCTGTGCAAGTCTGAAGTAAAAGGGACCGGCTCAACCGGTTC
+
GGGGGGGGGGGGGGGGGGGGGGGGGGGGGGGGG<FGGGGGGGGGGGGGGGGGGGGGGGGGGGGGGGGGGGGEFGGGGGGGCFGGGGGFGGGGGGGGGGGGCGF,,EFFGGGGFGBF+,B<,43,,CBB,,C88C?FFA8,>FFF<<,CFGFGAECFGGGGGGGGD9FFGGGGGGGGGGGGGGGGGGGGGGFCGFCGGGGCFGGGGGGGDFEGGGDEGGGGGGEGGC?FGGGGGGGGFGGGCGEGGGGGGGGDGGCGGGGFFC7CC7CDFGGDFGG4D<EGFEGGGGGFG@B3
@M03364:396:000000000-C9LGT:1:1101:15157:6666 1:N:0:10
ACTCCTACGGGAGGCAGCAGTGGGGAATCTTGCGCAATGGGGGCAACCCTGACGCAGCGACGCCGCGTGCGGGACGAAGGCCTTCGGGTCGTAAACCGCTTTCAGCAGGGACGAGGCCGCTACGGTGACTGTACCTGCAGAAGAAGCCCCGGCTAAATACGTGCCAGCAGCCGCGGTAATACGTATGGGGCGAGCGTTATCCGGATTCATTGGGCGTAAAGCGCGCGTAGGCGGCCCGTTAGGTCGGAGGTAAAAGCCCGGGGCTCAACCCCGGCGAGCCTCCGATACCGGCGG
+
GGGGGGGGGGGGGGGGGGGGGGGGGGGGGGGGGGGGGGGGGGGGGGGGGGGGGGGGGGGGGGGGGGGGGGGGGGGGGGGGGGGGGGGGGGGGGGGGGGGGGGGGGGGGGGGGGGFGGGGGG>F11@FF8,783CCFFGGGGGGGCFGGGGGGGGGGGGGGGGGGGGGGGFGGGGGGGGGGGGGFGGGGGGGGGGGGGGDGGFGGGGDGGGGGGGGGGGGGGGGGGGGEEGGGGGGGGEECGGGGGGGEGGDGGGGGGGGGG=DGGGGGGGGGGGGGGGGGFFGDCDGEFFFGDG
@M03364:396:000000000-C9LGT:1:1101:21203:6671 1:N:0:10
ACTCCTACGGGAGGCAGCAGTGGGGAATATTGCACAATGGGGGAAACCCTGATGCAGCAACGCCGCGTGAGTGATGACGGCCTTCGGGTTGTAAAGCTCTGTCTTCAGGGACGATAATGACGGTACCTGAGGAGGAAGCCACGGCTAACTACGTGCCAGCAGCCGCGGTAATACGTAGGTGGCGAGCGTTGTCCGGATTTACTGGGCGTAAAGGGAGCGTAGGCGGATTTTTAAGTGAGATGTGAAATACTCGGGCTTAACCTGAGTGCTGCATTTCAAACTGGAAGTCTAG
+
GGGGGGGGGGGGGGGGGGGGGGGGGGGGGGGGGGGGGGGGGGGGGGGGGGGGGGGGGGGGGGGGGGGGGGGGGGGGGGGGGGGGGGGGGGGGGGGGGGGGGGGGGGGGGGGGGGGG7FGBF:CB=FFG,,@:3FF>FGGGGGGGGGGGGGGGFFGGGGGGGGGGGGGGG*:FGGGFGGGGGGGGGGGGGGEGGGGGEEEGGGGGGGGGGGGGGGGGGGGEGGGGGG8EEGGGGGGDGGGGGGGGGGGGCFGGGGGGGGGGGGGGGGGGDGGGGGGGGGFFFFGGGGGFGFFG
@M03364:396:000000000-C9LGT:1:1101:15000:6698 1:N:0:10
ACTCCTACGGGAGGCAGCAGTGGGGAATATTGCACAATGGGCGCAAGCCTGATGCAGCGACGCCGCGTGCGGGATGGAGGCCTTCGGGTTGTAAACCGCTTTTGTTCGAGGGCAAGGCACGGTGTCGGCAGTGTTGGGTGGAGTGTTCGACTAAGCACCGGCTAACTACGTGCCAGCAGCCGCGGTAATACGTAGGGTGCAAGCGTTATCCGGATTTATTGGGCGTAAAGGGCTCGTAGGCGGTTCGTCGCGTCCGGCGTGAAAGTCCATCGCTTAACGGTGGATCCGCGCCGG
+
GGGGGGGGGGGGGGGGGGGGGGGGGGGGGGGGGGGGGGGGGGGGGGGGGGGGGGGGGGGGGGGGGGGGGGGGGGGGFFGGGGGGGGGGGGGGGGGGGGGGGGF<FAD+FFD7EFGF+=FA:@@8+@FG<*53,,,3,5>FCG,?>@@BE7*=<3FC3B:F@EFC:>2??C9F@BCFFCBCECEGG8:/9@CF9,:CCECCFGFFGGGGGGGGG*;CDFCFGGFGGG*;8CGEDGG8:*;CFGGG=EEGGGEGEGGD3*:78*1<FFGG*:EDD=:9:CEG:FECCF4>C33CGC
@M03364:396:000000000-C9LGT:1:1101:21441:6707 1:N:0:10
ACTCCTACGGGAGGCAGCAGTGGGGAATATTGCACAATGGGGGAAACCCTGATGCAGCGACGCCGCGTGAGTGATGAAGTATTTCGGTATGTAAAGCTCTATCAGCAGGGAAGAAAATGACGGTACCTCACTAAGAAGCTCCGGCTAAATACGTGCCAGCAGCCGCGGTCATACGTATGGAGCAAGCGTTATCCGGATTTACTGGGTGTAAAGGGAGCGTAGACGGCATGGCAAGTCTGATGTGAAAACCCTGGGCTCAACCCAGGGAGTGCATTGGAAACTGTTAAGCTGG
+
GGGGGGGGGDGGGGGGGGGGGGGGGGGGGGGGFGGGEGEFGGGGGGGGGGGGAFGGGGGCEGEEGGGGGGGEFGGFFFFFFGGGGGGFGGGGGGGGGGGCEGGFFGGGFEDEEF=,EBFFGCFF+B<F,,8?D<D9BFG?FD=BFF<FFGFGFFGGFGGGGGGGEGGEG1:FFCFBFGCEGGGF7:CFFCFGGGEGGGGGGGGGFG?CGCF9CFGFGGGGGGCGGGC5CEGGGGCFGCC9:CGCGFGGGGGGFFFFFFGF@CCE=DEFD<FF*:EGFC?>:7?FGFGFGFFG
@M03364:396:000000000-C9LGT:1:1101:27758:6707 1:N:0:10
ACTCCTACGGGAGGCAGCAGTAGGGAATTTTCGTCAATGGGCGCAAGCCTGAACGAGCAATGCCGCGTGAGTGAGGAAGGTCTTCGGACTGTAAAGCTCTGTTGCCGGGGACAAAGTACAGCCGGAGTGCACAGCTGACTGTTTGCTGGTACCCGGCCAGAAAGCCACGGCTAACTACGTGCCAGCAGCCGCGGTAATACGTAGGTGGCAAGCGTTATCCGGATTTATTGGGCGTAAAGGGCTCGTAGGCGGTTCGTCGCGTCCGGTGTGAAAGTCCATCGCTTAACGGTGGAT
+
GGGGGGGGGGGGGGGGGGGGGGGGGGGGGGGGGGGGGGGGGGGGGGGGGGGGGGGGGGGGGGGGGGGGGFGGGGGGGGGGGGGGGGGGGGGGGGGGGGGGDGGFGFGGGGGGGGFG,<C,,-B63@CB8,93,8:B@DFFA,@CFCCCGFGG<FFGECEFGFGGGGGCG:BFG7F9FGGFGGGGGFGGGGGGGFEGGGGGGGGGGGGGGGGGFEGGGGGFEEDGG?@EGGGGGGGGGGGGGCFCEEGGGGGGCEGDDEGC5EDG=D7D37CC:CFFFGCFDBGGDGGFGDFG7*
@M03364:396:000000000-C9LGT:1:1101:19212:6718 1:N:0:10
ACTCCTACGGGAGGCAGCAGTGGGGAATATTGCACAATGGGCGCAAGCCTGATGCAGCGACGCCGCGTGCGGGATGGAGGCCTTCGGGTTGTAAACCGCTTTTGTTCAAGGGCAAGGCACGGTTACGGGTGTGTTGAGTGGATTGTTCGAATAAGCACCGGCTAACTACGTGCCAGCAGCCGCGGTAATACGTAGGGTGCAAGCGTTATCCGGATTTATTGGGCGTAAAGGGCTCGTAGGCGGTTCGTCGCGTCCGGTGTGAAAGTCCATCGCTTAACGGTGGATCCGCGCCGG
+
GGGGGGGGGGGGGGGGGGGGGGGGGGGGGGGGGGGGGGGGGGGGGGGGGGGGGGGGGGGGGGGGGGGGGEGGGGGGFGGGGGGGGGGGGGGGGGGGGGGGGGGGGEG,DFGGGGGG<<DCF7D++:FC+355>8,FFC>F@,@@F3@FFGFE<FFGGFGGGGGCFGGGG7CGGGGGGGGGGGDGGE*;CCCFGGFGGGECGGGGGGDEGGCCG5;8:EGGFGGGGE8=FFGGEEFECGGGGGGCECE5CGC:EG8EDEE5A+23AC+:FCFCCFFCC>ED7:73279>:BBG3<
@M03364:396:000000000-C9LGT:1:1101:23669:6719 1:N:0:10
ACTCCTACGGGAGGCAGCAGTGGGGAATATTGCACAATGGGCGCAAGCCTGATGCAGCGACGCCGCGTGCGGGATGGAGGCCTTCGGGTTGTAAACCGCTTTTGTTCGAGGGCAAGACAAGGTTACGGCCGTAATGAGTGGATTGTTCGAATGAGCACCGGCTAACTACATGCCAGCAGCCGCGGTAATACGTAGGGTGCAAGCGTTATCCGGATTTATTGGGCGGAAAGGGCTCGTAGGCGGTTCGTCGCGTCCGGTGTGAAAGTCCATCGCTTAACGGTGGATCCGCGCCGG
+
GGGGGGGGGGGGGGGGGGGGGGGGGGGGCGGGGGGGGGGGGGGGGGCFGGGGGGGGGGGGGGGGGGGGGDGGGGGGDGGGGGGFGGGGFGGGGGGGGEGGGGGGEDF+BFGDGGB+,:3,:>DC=>F7+5>5**3,7F;,@,,7CFF;F>GF,DFG9<CC@FFCGGGCC,+<CFFFGGGG<CGCCE>EF<C>E6AG>0*;CFFCEGGDGFGGGG5?++<CFFFFG*:?CFGG*0:88=EC9EGEEG5EEECC?EC7C:*:E70<EFC77C+*/:51:FDCDFGG=6C>G@377C
@M03364:396:000000000-C9LGT:1:1101:23490:6736 1:N:0:10
ACTCCTACGGGAGGCAGCAGTAGGGAATCTTCCACAATGGACGCAAGTCTGATGGAGCAACGCCGCGTGAGTGAAGAAGGTTTTCGGATCGTAAAGCTCTGTTGTTGGTGAAGAAGGATAGGGTTAGTAGCTAGCCTTTATTTGACGGTAATCAACCAGAAAGTCACGGCTAACTACGTGCCAGCAGCCGCGGTAATACGTAGGTGGCGAGCGTTATCCGGAATGATTGGGCGTAAAGGGTGCGTAGGCGGCCTGTTAAGTCTGAAGTGAAAGGTACCGGCTCAACCGGTAC
+
GGGGGGGGGGGGGGGGGGGGGGGGGGGGGGGGGGGGGGGGGGGGGGGGGGGGGGGGGGGGGGGGGGGGGGGGGGGGGGGGGGGGGGGGGGGGGGGGGGGGGEFGGGGFGGGGGGAC?EFG4-:8:BFG8,95,:B3F?EGGGFFGGCGGGCFAFFGGGGGGGGGGGGGG7EGGGGGGGGGGGGGGGGGGGGGGGGGGGGGGGGGGGGGGGGGGGGGGGGGGGGGGGFFGGGGEGGGGGGGGEGGGGGGGGG=EEG?FGFGGGGGGGGGGGGGGGGGGGGGFFGGGGGEGFFG
@M03364:396:000000000-C9LGT:1:1101:26947:6741 1:N:0:10
ACTCCTACGGGAGGCAGCAGTGGGGAATATTGCACAATGGGCGCAAGCCTGATGCAGCGACGCCGCGTGCGGGATGGAGGCCTTCGGGTTGTAAACCGCTTTTGTTCAAGGGCAAGGCACGGTTTCGGCAGTGTTGAGTGGATTGTTCGAATCAGCACCGGCTAACTACGTGCCAGCAGCCGCGGTAATACGTAGGGTGCAAGCGTTATCCGGATTTATTGGGCGTAAAGGGCTCGTAGGCGGTTCGTCGCGTCCGGTGTGAAAGTCCATCGCTTAACGGTGGATCCGCGCCGG
+
GGGGGGGGGGGGGGGGGGGGGGGGGGGGGGGGGGGGGGGGGGGGGGGGGGGGGGGGGGGGGGGGGGGGGGGGGGGGGGGGGGGGGGGGGGGGGGGGGGGGGGGGGFFEGGGGGGFGGGGFG8@++:@F+85,8,8@FFGGG>FFFF@CCE>F*@FGGGGGGGGGGGFGG*,=FFGGGGGGGGGGGGCEGGGGACEGGGGEGGGGGGGDGGGGG>C>CGGGGGGGGEEEFGGGEGGCEEGGGGG5EGGGEGGGGGEEG8E=G+?FGGGGGGGGGG59DFED5@EFDCC@GFF<7C
@M03364:396:000000000-C9LGT:1:1101:10187:6752 1:N:0:10
ACTCCTACGGGAGGCAGCAGTGGGGAATATTGCACAATGGGCGCAAGCCTGATGCAGCGACGCCGCGTGCGGGATGGAGGCCTTCGGGTTGTAAACCGCTTTTGTTTGGGAGCAAGCCCTTCGGGGTGAGTGTCCCTTTCGAATAAGCACCGGCTAACTACGTGCCAGCAGCCGCGGTAATACGTAGGGTGCGAGCGTTATCCGGATTTATTGGGCGTAAAGGGCTCGTAGGCGGTTCGTCGCGTCCGGTGTGAAAGTCCATCGCCTAACGGTGGATCTGCGCCGGGTACGGGC
+
GGGGGGGGGGGGGGGGGGGGGGGGGGGGGGGGGGGGGGGGGGGGGGGGGGGGGGGGGGGGGGGGGGGGGGGGGGGGGGGGGGGGGGGGGGGGGGGGGGGGGGGGGGG@EFGGEGFGFGGFGFF++8CF8,7,<,@FFGGGGFGF@3?FFGGGEGGGGGGGGGFGGGGGG,=FGGGGGEEGGGGGGGGGGGGGGGGGGGGGGGGGGGGGGFGGGGGGGGGGGGDEGGGGGGGGGGGGGGGGGGGGGGDEGEEGGG7FFEGGGFGGGGGGGGGGDCE3DGGGFFEDDDGFGFF3C5
@M03364:396:000000000-C9LGT:1:1101:18554:6768 1:N:0:10
ACTCCTACGGGAGGCAGCAGTGGGGAATATTGCACAATGGGGGAAACCCTGATGCAGCAACGCCGCGTGAGTGATGACGGCCTTCGGGTTGTAAAGCTCTGTCTTCAGGGACGATAATGACGGTACCTGCGGCGGAAGCCACGGCTAACTACGTGCCAGCAGCCGCGGTAATACGTAGGTGGCGAGCGTTGTCCGGATTTACTGGGCGTAAAGGGAGCGTAGGCGGATTTTTAAGTGAGATGTGAAATACTCGGGTTTACCCTGAGTGCTGCATTTCAACTTGGAGGTCTGGGG
+
GGGGGGGGGGGGGGGGGGGGGGGGGGGGGGGGGGGGGGGGGGGGGGGGGGGGGGGGGGGGGGGGGGGGGGGGGGGGGGGGGGGGGGGGGGGGGGGGGGGGGGGGGGGGGGGGGGDG:FFFGFFFBCFG::8++@FEFFGGGGGGGGFGGGFGGGGGGGGGGGGGGGGGG*=FGGGGGGGGGGGGGGGGGGGGGGGGGGGGGGGGGGGGGGGGGFGGGGGGGGGGGG8CGGGGGGGGGGG<CGGGGGGGFGFGGGG/9*C0<8*:**+0**072CE72?C***<*9*/)2*)**)
@M03364:396:000000000-C9LGT:1:1101:4735:6773 1:N:0:10
ACTCCTACGGGAGGCAGCAGTAGGGAATTTTCGTCAATGGGCGCAAGCCTGAACGAGCAATGCCGCGTGGGTGAAGACGGTCTTCGGATTGTAAAGCCCTGTTGCCGGGGACAAAGAACAGCCAGAGTGCATAGCGGACTGTTTGATGGTACCCGGCCAGAAAGCCACGGCTAACTACGTGCCAGCAGCCGCGGTAATACGTAGGTGGCAAGCGTTATCCGGAATGATTGGGCGTAAAGGGTGCGCAGGCGGCTGTGCAAGTCTGAAGTAAAAGGGACCGGCTCAACCGGGTC
+
CFFFGGGGGGGGGGGGGGGGGFGGGGGGEGDFEFEG;FFGGGGE7CGGGGGGCFFGGGGGFFEEGEGGE:FGGF9FFFEFGGGGGGGGGDFG9FFEF,?EFFFGGC::FGGEF,33,,8A,3:,,=C=:,3,CF,+@3@F?F,@F9,3@FFA@:F@F:>DFCEF7>FGD*4<:FGGGFGCFFFFE8CGCF@:C<B:CAGCF9FGGGGF>EG5FEGGGGGCE??EGG9E9E>C88:C8=FGCGC5EEC5EG5CE5CEDFF7::2+<007CFE7CFDC4*/5357>*2*09<)/)
@M03364:396:000000000-C9LGT:1:1101:9692:6798 1:N:0:10
ACTCCTACGGGAGGCAGCAGTGGGGAATATTGCACAATGGGGGAAACCCTGATGCAGCAACGCCGCGTGAGTGATGACGGCCTTCGGGTTGTAAAGCTCTGTCTTCAGGGACGATAATGACGGTACCTACGGAAGAAGCCACGGCTAACTACGTGCCAGCAGCCGCGGTAATACGTAGGTGGCGAGCGTTGTCCGGATTTACTGGGCGTAAAGGGAGCGTAGGCGGATTTTTAAGTGAGATGTGAAATACTCGGGCTTAACCTGAGTGCTGCATTTCAAACTGGAAGTCTAG
+
GGGGFGGGGGGGGGGGGGGGFFGGGGGGGGGGFGGGGFGGGGGGGGGFGGGGGGGGGGGGGGGGGGGGGGGGGGGGGGGGG>:FFGGGGGGGGGFGGGGGFFEFGFGFGFGDFG=FEGGGF3@8+8EF,:8+++8FDFG@FGGGEC7FFGGFGGGGGGGGGFGGGGDGG*;FGGGGGGGGFGGGEGGE<FCEGGGGEEDFCCCCFEGECEGFFGGGGCE:;CCFGG*:CFC:;FFFFFGGGGGGC97CFGFGDEE5DGG<CEGFGGCFCFEGFFGGFD?>47?<*CFF7?=?
@M03364:396:000000000-C9LGT:1:1101:16961:6808 1:N:0:10
ACTCCTACGGGAGGCAGCAGTGGGGAATATTGCACAATGGGCGCAAGCCTGATGCAGCGACGCCGCGTGCGGGATGGAGGCCTTCGGGTTGTAAACCGCTTTTGTTCAAGGGCAAGGCACGGTTTCGGCCGTGTTGAGTGGATTGTTCGAATAAGCACCGGCTAACTACGTGCCAGCAGCCGCGGTAATACGTAGGGTGCAAGCGTTATCCGGATTTATTGGGCGTAAAGGGCTCGTAGGCGGTTCGTCGCGTCCGGTGTGAAAGTCCATCGCTTAACGGTGGATCCGCGCCGG
+
GGGGGGGGGGGGGGGGGGGGGGGGGDGGGGGGGGGGGGGGGGGGGGGGGGGGGGGGGGGGGGGGGGGGGGGGGGGGGGGGGGGGGGGGGGGGGGGGGGGGGGGGGGGGGGGGGGEGGGGGGBFF@FGG@8C@FCFGGGGGGGGGGGGFGGGG>DFGGGGGGGGGGGGGGFGGGGFGGGGGGGGGGGEEGGGGGFGGGGGGGGGGGGGGGGGGGGGGGGGGGGGGGGEGGGGGGGGGGGGGGGGGGGGGGGGGGGGGGGGGGAGGGGGGGGGGGGGGGGEGEFGGGGGFGE>DDG
@M03364:396:000000000-C9LGT:1:1101:20195:6817 1:N:0:10
ACTCCTACGGGAGGCAGCAGTGGGGAATATTGCACAATGGGCGCAAGCCTGATGCAGCGACGCCGCGTGCGGGATGGAGGCCTTCGGGTTGTAAACCGCTTTTGTTCAAGGGCAAGGCACGTTTTCGGCCGTGTTGAGTGGATTGTTCGAATAAGCACCGGCTAACTACGTGCCAGCAGCCGCGGTAATACGTAGGGTGCAAGCGTTATCCGGATTTATTGGGCGTAAAGGGCTCGTAGGCGGTTCGTCGCGTCCGGTGTGAAAGTCCATCGCTTAACGGTGGATCCGCGCCGG
+
GGGGGGGGGGGGGGGGGGGGGGGGGGGGGGGGGGGGGGGGGGGGGGGGGGGGGGGGGGGGGGGGGGGGGGGGGGGGFGGGGGGGGGGGGGGGGGGGGGGGGGGGGGGFGGGGGGFGFGFGG-D3>FGG+8535@FCCACGG@FFGGGGGGGG*DFGGGGGGGGGGGGGG<CGGGGGGGGGGGGGGGGGGGGGF9FGGGGGGGGGGGGGGGGGG8EGGGGGGGGGGGGGGGGGG6FGEEGGGGGGGE5CC8?EEGGGG8>/CCCFGGGGGGFGGGF<F7CD35CDFF5>7@E3)9
@M03364:396:000000000-C9LGT:1:1101:14985:6817 1:N:0:10
ACTCCTACGGGAGGCAGCAGTCGAGAATCATTCACAATGGGCGCAAGCCTGATGGTGCGACGCCGCGTGGGGGAGGAAGGTCTTCGGATTGTAAACCCCTGTCATGCAGGAGCAAGGCGCAAGCTTGATAGTACTGCAAGAGGAAGAGACGGCAAACTCTGTGCCAGCAGCCGCGGTAATACAGAGGTCTCAAGCGTTGTTCGGAATCACTGGGCGTAAAGGGTACGTAGGCTGCACCATAAGTCGCGCGTGAAAGGCAGGGGCTCAACCTCTGGAGTGCGCATGATACTGTGG
+
GGGGGGGGGGGGGGGGGGGGGGGGGGGGGDGGGGGGGGGFGGGGGGGGGGGGGGGGGGGGGGGGGGGGGGGGGGGGGGGGGGGGGGGGGGGGGGGGGGGGGGGGGFGCGGGGGGGGBFFE+3@:,@FG,<8<@FFGGGGGGGGFFEGFGGGGDGGGGGGGGGGGGGGGG:EFGGGGGGGFGGGGGGGGGGGGGGGGGGGGGGGGGGGDGGGGGGGGGE>ECFGGGGGGGGGDGGGGGGGGFGGF9EEGCEEGGFGGGGGGGCDGGGGGGGFGGGGGDCGGFFG3CCGFGFFGGG
@M03364:396:000000000-C9LGT:1:1101:3920:6820 1:N:0:10
ACTCCTACGGGGGCAGCAGTGGGGAATCTTGCGCAATGGGGGCAACCCTGACGCAGCGACGCCGCGTGCGGGACGAAGGCCTTCGGGTCGTAAACCGCTTTCAGCAGGGACGAGGCCGCGAGGTGACGGTACCTGCAGAAGAAGCCCCGGCTAAATACGTGCCAGCAGCCGCGGTAATACGTAGGTTGCAAGCGTTGTCCGGATTTACTGGGTGTAAAGGGCGTGTAGGCGGAGATGCAAGTCAGGAGTGAAATCCCGGGGCTCAACCCCGGAACTGCTTTTGAAACTGTATCC
+
GGGGGGGGGGGGGGGGGGGGGGGGGGGGGGGGGGGGGGGGGGGGGGGGGGGGGGGEGGEGCFF@FGGFGDGGEFE7FFGGGGGGGGGGGGGFCGGGEFFFGGGFGFD>FFGF<FFGFGF@<**<*?FE*81=<FFGGGG8C6:8ECF8:EGG*8:EDGGGGGGGGGGGGGCGG8ECEECEFGCCDGGDG?EGGDEGGGGGG>CGEGFGGGCFFGGGFCFGEGGGGG8CFGCEEGGGCE?CFFGECFGGGG7FFFGGGGEGEGCF6DFGGGGC):CGCGGGFF?7:>GBC@8CFG
@M03364:396:000000000-C9LGT:1:1101:5420:6833 1:N:0:10
GGAAGTAACAGTCGTAACAAGGTTTCCGTAGGTGAACCTGCGGAAGGATCATTGTCGTGACCCTGACCAAAACAGACCGAGCACGCGTTATCTATTCCTACTGAGTGGCGGCACCGTCGTCGCTCAGCCCACTCCTCGATAACCTCCTCTCCTCGGAGTGGGGGCTTGGGGTAAAAGAACCCACGGCGCCGAAGGCGTCAAGGAACACTGTGCCTAGCTTGGGGACACGACTGGCTTGCTGGCCGCTCCCCTTGCTGCAAAGCTATTTAATCCACACGACTCTCGGCAACGGAT
+
GGCGGGGGCGGGGGGGGGGGGGGGGGGGGGGGGGGGGGGGGGGGGGGGGGGGGGGGGGGGGGGGGFGGGGGGGGGGGGGGGGCGGGGGGBFGGGGGGGGEGGGGGGGGGGGGGGGGFFGFG:FFDFGF:+88:FBFFGGGGCGFGFGGGGGGGGGGGFGGGGGGGGGGG7EGGGGGGGGGGGGGGGGGGGGGGGGGGGEGGGGFGGGGGGGGGGGGGGGGGGGGGGGGGGGGGGGGGGGGFDGGEEEGEFGGGGGGGGGGGGGGGGGGGGGGGGGGGD7DEFGGGGGFCFFGC7
@M03364:396:000000000-C9LGT:1:1101:18461:6835 1:N:0:10
ACTCCTACGGGAGGCAGCAGTAGGGAATTTTCGTCAATGGGCGCAAGCCTGAACGAGCAATGCCGCGTGGGTGAAGACGGTCTTCGGATTGTAAAGCCCTGTTGCCGGGGACAAAGGACAGCCCGAGTGCACAGCTGACTGTTTGATGGTACCCGGCCAGAAAGCCACGGCTAACTACGTGCCAGCAGCCGCGGTAATACGTAGGTGGCAAGCGTTATCCGGAATGATTGGGCGTAAAGGGTGCGCAGGCGGCTGTGCAAGTCTGAAGTAAAAGGGACCGGCTCAACCGGTTC
+
GGGGGGGGGGGGGGGGGGGGGGGGGGGGGGGGGGGGGGGGGGGGGGGGGGGGGGGGGGGGGGGGGGGGGGGGGGGGGGGGGGGGGGGGGGGGGGGGGGGFGGGFFFGGFGGGGGGGGGGGGGG+3@CF:,9,,BDBFFGFGGGGG>CFEGFGDFGGGGGGGGGGGGGGG*BFFGGGEFGGGGGGGGGGGGGGGEGGGGGGGFGGGGGGGGFGGGGEEGG?CEGDGGCFGGGFFG?EEGGGGGGGGGGGGGGGGGGGGGGFFGGFG:FGCG7FGGEG57=CEF5>FGGFGF@G<
@M03364:396:000000000-C9LGT:1:1101:11073:6844 1:N:0:10
ACTCCTACGGGAGGCAGCAGTGAGGAATATTGGTCAATGGGCGGAAGCCTGAACCAGCCAAGTCGCGTGAAGGATGAAGGTATTATGTATTGTAAACTTCTTTAGCAGTGGAGAAATAAGGGAGTCGAGCCTCCCGATGCTAGTACACTGAGAATAAGGATCGGCTAACTCCGTGCCAGCAGCCGCGGTAATACGGAGGATCCGAGCGTTATCCGGATTTATTGGGTTTAAAGGGTGCGCAGGCGGCCTTGCAAGTCAGCGGTCAAATCGTGGAGCTCAACTCCATTCCGCCGT
+
GGGGGGGGGGGGGGGGGGGGGGGGGGGGGGGGGGGGGGGGGGGGGGGGGGGGGGGGGGGGGGGGGGGGGGGGGGGGGGGGFGGGGGGGGGGGGGGGGGGGGGGCFFGGFGGFFFEFGGGF<?=BCBFG@+84BFGCFGGGGFGGGGFFGGGG,FFGGGGFGGGGGGCGGFGGGGGGGGGGGGGGGGGGGDGGFGGGGGGGGGGGEGDGGGGGGGGGEEEGGGGGFFE8CGGGGGGGGGGGGGGGGGGGGGGGDGFGGGGGGDGGGGGGGGGGGDG<9CFGFFGGGGGFGFDGGD
@M03364:396:000000000-C9LGT:1:1101:21462:6845 1:N:0:10
ACTCCTACGGGAGGCAGCAGTGGGGAATCTTGCGCAATGGGGGCAACCCTGACGCAGCGACGCCGCGTGCGGGACGAAGGCCTTCGGGTCGTAAACCGCTTTCAGCAGGGACGAGGCCGCGCGGTGACATTTCCTGCAGAAGAAGCCCCGGCTAAATACGTGCCAGCAGCCGCGGTAATACGTATGGGGCGAGCGTTATCCGGATTCATTGGGCGTAAAGCGCGCGTAGGCGGCTCGCCAAGCGGGATCTCAAACCTGAGGGCTCAACCCCCAGCCGGATCCCGGACTGGCGGG
+
FFGGGGGGGGGEGGGGGGGGEEFGGGGGGGGGGGGGDEGGGGGGGGGFGGGFFEGGGGGGGGGGGGGGGDGDGEFGGGGGGGGGGGGGGGGGFFGFGCGFGGC3=D<FGGGGGG7FCGGD:*=:1=<C,,?<?,,85C<,88?<E<,4C<4<<8F<FGGGCCFF@CCGED@>GGDGEEFGGGFDG8;**;8?EG>CGGEC:A?*88FGGDF6EGGEEG>@EGEEEGCEED?EED8CEG*;=FFGGG5:EFFEFGFECCCFGC<*A4?F4CECGCC*99:5>FGDGDDDG4:<5D
@M03364:396:000000000-C9LGT:1:1101:21424:6846 1:N:0:10
ACTCCTACGGGAGGCAGCAGTGGGGAATATTGGGCAATGGGGGAAACCCTGACCCAGCAACGCCGCGTGAAGGAAGAAGGCCCTCGGGTTGTAAACTTCTTTTACCAGGGACGAAGGACGTGACAGTACCTGGAGAAAAAGCAACGGCTAACTACGTGCCAGCAGCCGCGGTAATACGTAGGTTGCAAGCGTTGTCCGGAATCATTGGGCGTAAAGGGCTCGTAGGCGGTTCGTCGCGTCCGGTGTGAAAGCCCATCGCTTAACGGTGGGTCTGCGCCGGGTACGGGCGGGCTT
+
GGGGGGGGGGGGGGGGGGGGGGGGGGGGGGGGGGGGGGGGGGGGGGGGGGGGGGGGGGGGGGGGGGGGGGGGGGGGGGGGGGGGGGGGGGGGGGGGGGGGGGGFFGGGGGGGGGGGCCFFE-DD<:FF=B@CD<DDFFGGGGFFG<FFGGFGGGGGGGGGGGGGGGGGG4CFGGGGGGGGGGGGGGGGGGGGGGGGGGGGGGGGGGGGGGGGGGGGGGGGGGGGGGGGGGGGGGGGGGGGGGGEG=GGGGGGGGGGGGGGF=CGGGEGGGEFGGGGGGGGEFCFGGGFGFFGD5
@M03364:396:000000000-C9LGT:1:1101:6837:6849 1:N:0:10
ACTCCTACGGGAGGCAGCAGTGGGGAATATTGCACAATGGGCGAAAGCCTGATGCAGCAACGCCGCGTGAGCGATGAAGGCCTTCGGGTCGTAAAGCTCTGTCCTCAAGGAAGATAATGACGGTACTTGAGGAGGAAGCCCCGGCTAACTACGTGCCAGCAGCCGCGGTCATACGTAGGGGGCTAGCGTTATCCGGATTTACTGGGCGTAAAGGGTGCGTAGGTGGCCTTTTAAGTCAGCGGTGAAAGTTTGTGGCTCAACCATAAAATTGCCGTTGAAACTGGAGGGCTTG
+
GGGGGGGGGGGGGGGGGGGGGGGGGGGGGGGGGGGGGGGGGGGGGGGGGGGGGGGGGGGGGGGGGGGGGGGGGGGGGGGGGGGGGGGGGGGGGGGGGGGGGGGGGGG?FGGGGGGGFGGFFCFB8BEG?,8:B=CFFGGGGGGGDFGGGGGGGGGGGGGGGGGGGGGGG*CFGGGFGGGGGGGGGGGGGGGGGGGGFGEGGGGGFGGGGGGGGGGGGGGEGGGGGGGGGGGFGFGGFGGGGGGGGGGGCEFGGGGGFFGGGGGGGGGGGGGGGGEDGGFGFFGGGGGDG@FG
@M03364:396:000000000-C9LGT:1:1101:4969:6855 1:N:0:10
ACTCCTACGGGAGGCAGCAGTGGGGAATATTGCACAATGGGCGAAAGCCTGATGCAGCAACGCCGCGTGAGCGATGAAGGCCTTCGGGTCGTAAAGCTCTGTCCTCAAGGAAGATAATGACGGTACTTGAGGAGGAAGCCCCGGCTAACTACGTGCCAGCAGCCGCGGTAATACGGAGGGGGCTAGCGTTATCCGGAATTACTGGGCGTAAAGGGTGCGTAGGTGGTTTGTTAAGTCAGAGGTGAAAGGCTACGGCTCAACCGGAGTAAGCCTTTTAAACTGGGAAACTTTG
+
GGGGGGGGGGGGGGGGGGGGGGGGGGGGGGGGGGGGGGGGGGGGGGGGGGGGGGGGGGGGGGGGGGGGGGGFGGGGGGGGGGGGGGGCGGGGGGGGGFGFGGG@DGGBFGGFGGGGFGGGG-CCEGFF<:AB,3CFFGGGEGGGGGGGGGFGGGGGGGGGGGGGGGGGG7BEGGG*CFFGCGGDGGGGGGGGGGGGGGGGGGGGGGGGGGGGGCEACGEEGGGCFGEFG*;CGGGGGGGFFGGGGGG7/;CF6CEGGGGGGG):/>7C7*+9*<:**2+299CG9DG.*9**
@M03364:396:000000000-C9LGT:1:1101:7453:6886 1:N:0:10
ACTCCTACGGGAGGCAGCAGTGGGGAATATTGCACAATGGGGGAAACCCTGATGCAGCAACGCCGCGTGAGTGATGACGGCCTTCGGGTTGTAAAGCTCTGTCTTCAGGGACGATACTGACGGTACCTGAGTAGGAAGCCACGGCTAACTACGTGCCAGCAGCCGCGGTAATACGTAGGTGGCGAGCGTTGTCCGGATTTACTGGGCGTAAAGGGAGCGTAGGCGGATTTTTAAGTGAGATGTGAAATACTCGGGCTTAACCTGAGTGCTGCATTTCAAACTGGAAGTCTAG
+
GGGGGGGGGGGGGGGGGGGGGGGGGGGGGGGGGGGGGGGGGGGGGGGGGGGGGGGGGGGGGGGGGGGGGGGGGGGGGGGGGGGGGGGGGGGGGGGGGGGGGGGGGGGGGGGGGGGG+CFFG:=+3BFG::@,38,3CFFFGGGFGG7FGGGG:FGFGGGGGGFGGGGGG*;CFGGGDCCCCFGGCEGGGGGGGFEG7CCGGGGGGGGGGGGGGFGCEGGC8EGFEGEGGGCFC+AGGEFFGGFGGGGGGFAFGGD5DFFGGGGGGCFFGGDD*<<>FFGFFFG**9C@GF4>
@M03364:396:000000000-C9LGT:1:1101:8761:6895 1:N:0:10
ACTCCTACGGGAGGCAGCAGTGAGGAATATTGGTCAATGGGCGAGAGCCTGAACCAGCCAAGTCGCGTGAGGGAAGACGGTCCTACGGATTGTAAACCTCTTTTGTCGGGGAACAACAGGCGGCACGAGTGCCGTTGTGAGTGTACCCGAAGAAAAAGCATCGGCTAACTCCGTGCCAGCAGCCGCGGTAATACGGAGGATGCGAGCGTTATCCGGATTTATTGGGTTTAAAGGGTGCGTAGGCGGCGTGTCAAGCCGGTGGTAAAATTGCGGGGCTTAACCCCGTAGAGCCAT
+
GGGGGGGGGGGGGGGGGGGGGGGGGGGGGGGGGGGGGGGGGGGGGGGGGGGGGGGGGGGGGGGGGGGGGGGGGGGGGGGGGGGGGGGGGGGGGGGGGGGGGGGGGGGGGGGGGGGGGGGGGFFCFFFG+8@<BBFEFGE9FFGGGGCFGGGG@FGGGGGGGGGGGGGGGCGGGGGGGGGGGGGGGGGGGGGGGGGGGGGGGGGGGGGGGGGGGFGGGGDGGGGGGGEGEGGGGGGGGGGG=EEGGGGGCEEFGGGGGGGCEGCFGGGGGGGGGGGGDFGGF?FGGGDFCFFGG7
@M03364:396:000000000-C9LGT:1:1101:4620:6903 1:N:0:10
ACTCCTACGGGAGGCAGCAGTGGGGAATATTGCACAATGGGCGAAAGCCTGATGCAGCAACGCCGCGTGAGCGATGAAGGCCTTCGGGTCGTAAAGCTCTGTCCTCAAGGAAGATAATGACGGTACTTGCGAAGGAAGCCCCGGCTAACTACGTGCCAGCAGCCGCGGTCATACGTAGGGGGCTAGCGTTATCCGGAGTTACTGGGCGTAAAGGGTGCGTAGGTGGTTTCTTAAGTCAGGAGTGAAAGGCTACGGCTCAACCGTAGTAAGCTCTTGAAACTGGGAAACTTGAGT
+
GGGGGGGGGGGGGGGEGGGGFGGGGGGGGGGGGGGGGGGGGGGGGGGGGGGGGFGGGGGGGGGGGGGGGGGGGGGGGGGGFGGGGDG@EEGGGGGFGGGFFGGGGGG,FFFGGFFG9FE,:B>8+>FFA,@+3@@><D8B>FEGGD+FFGE>3@BFG,D<FGGCFCFGG75CCFG?FFGEGGGG*8BFCFEEF9EG>*1;F9AGGGFGGD88@:E0AEE;=EDCFG;8CGGGFGGGFGGEEGGGFGFGGG6?:*A5CCGGCGD:57CF7:C*999::FGFBFCCFD45CFFFF*
@M03364:396:000000000-C9LGT:1:1101:4582:6912 1:N:0:10
ACTCCTACGGGAGGCAGCAGTGGGGAATATTGCACAATGGGCGCAAGCCTGATGCAGCGACGCCGCGTGCGGGATGGAGGCCTTCGGGTTGTAAACCGCTTTTGTTCCAGGGCACGGCACGTTTTCGGCAGTGTTGAGGGGCTTGTTCGAATAAGCACCGGCTAACTACGTGCCAGCAGCCGCGGTAATACGTAGGGTGCAAGCGTTATCCGGATTTATTGGGCGTAAAGGGCTCGGAGGCGGTTCGTCGCGTCCGGTGTGTAAGTCCATCGCTTAACGGTGGATTCGCGCCGG
+
GGFAFGFEFGGGFD@FEFFGGGGFCG7C6EFFDGGGGECFFFG7FCCDEGCGE<AFFGDGGGGGCFGFEGGGECG@GCFEGGGGG+CCEGC@?CE?FFFFC@,BDAD,DB<B+3+B+@FCF-@,+3<++**38388E>,81**>B>F31<,3CFC<:FC<*<F7FCGCF*=CC7FFFFGGCCECEG>*3CFFC,:?EAE5+<+;EGE8E9:>C*CEGGGG7CCFGGGGCFFG*;A**::C8CG>GCE5?EEEECEEDCECC*2<?C77:*+/7CFG>F=55FC3**9>G537))
@M03364:396:000000000-C9LGT:1:1101:8183:6922 1:N:0:10
ACTCCTACGGGAGGCAGCAGTGGGGGATATTGCACAATGGGGGAAACCCTGATGCAGCGACGCCGCGTGCGGGATGGAGGCCTTCGGGTTGTAAACCGCTTTTGTTCAAGGGCAAGGCGGGTCTTCGGGCCCGTTGAGTGGATTGTTCGAATAAGCACCGGCTAACTACGTGCCAGCAGCCGCGGTAATACGTATGGTGCAAGCGTTATCCGGATTTACTGGGCGTAAAGGGCTCGTAGGCGGTTCGTCGCGTCCGGTGTGAAAGTCCATCGCTTAACGGTGGATCCGCGCCGG
+
GGGGGGGGGGGGGGGGGGGGGGGGGGGGGGGGGGGGGGGGGGGGGGGGGGGGGGGGGGGGGGGGGGGGGGGGGGGGGGGGGGGGGGGGGGGGGGGGGGGGGGGGGGGGGGGGGGGGGGGFGCF@<@FG11==FFFFCCFGG<FFGCGGGGGF<CGGFGGGGGGEGGGGGEFGGGGGGGGGGGGGGGGCGFGGFEGGGGGGGGGGGGGGGGGGGDGEGGGGGGGGGG5EGGGGGGGGEEGGGGGEEGGGGDGGGEGGG8CEGCFGGGGGGFGDGGGDCGGDFFGG=FFFGEFGDG
@M03364:396:000000000-C9LGT:1:1101:16663:6924 1:N:0:10
ACTCCTACGGGAGGCAGCAGTGGGGAATATTGCACAATGGGGGAAACCCTGATGCAGCAACGCCGCGTGAGTGATGACGGCCTTCGGGTTGTAAAGCTCTGTCGTCAGGGACGATAATGACGGGTACTTCGGGAGAAGCCACCGCTAACTACTTGCCAGCAGCCGCGGTCATACGTAGGTGGCGAGCGTTGTCCGGATTTACTGGGCGTAAAGGGAGCGGAGGCGGGTTTTTTAGTGAGATGGTAAATTCTCGGGCTTAACCTGAGTGCTGCCTTTCAAACTGGAAGACTAG
+
FGGGGGGGGGGGGGGGGGGGGCGGGGGGGGGGGGGGGGGGGGGDGGGFGGGGGGGGGGCGGGGGGGGGGGEEGGFGGAFGEFGGGGGGGGGGGGGDFGEGGGG+BFGGGGG<FG+BB<B@F88+8+:C,,63++838,>F,F,@@*55>;,>,83,>:CF<,5>:>*==*123,=7,4<,?FFCFBC14F7*0A8E5;8F9+<CFG>E*/*A<EG*/C/*/8C*8C*:E*/8*;8<97<<7:6++<:0+<:C=*?5DGCCCCGGGG0*:23*/2A7CCGFF4095<700***
@M03364:396:000000000-C9LGT:1:1101:15241:6942 1:N:0:10
ACTCCTACGGGAGGCAGCAGTGGGGAATATTGCACAATGGGGGAAACCCTGATGCAGCAACGCCGCGTGAGTGATGACGGCCTTCGGGTTGTAAAGCTCTGTCTTCAGGGACGATAATGACGGTACCTGTGGAGGAAGCCACGGCTAACTACGTGCCAGCAGCCGCGGTCATACGTAGGTGGCGAGCGTTGTCCGGATTTACTGGGCGTAAAGGGAGCGTAGGCGGATTTTTAAGTGGGATGTGAAATACTCGGGCTTAACCTGAGTGCTGCATTTCAGACTGGCAGTCTAG
+
CFGGGGGGGGGGGGGGGGGGGGGGGGGGGGGGGGGGGGGGGGGGGGGGGGGGFEGGGGGGGGGGGGGGG@FFGGGGGGGGGGGGGGGGGGGGGGGGGFFGCGFAFGGGGGGGGGGGEDDAF=@83BFC:,7:,,B+@FFE,DFGGG:CFGEFCFGGGGGGGGGGGGGGE*;FGGGGGGG;FFGGCEGGFCEGDCFGGGGGG7@FGFGGGGGGG?EFGEEGGGECGG*:;++<CFGFC+;CGGGGGGGGCG9?EEGGG;CGGGFG6<9CFCFGGG7::C+?FFG<*09)9F*:
@M03364:396:000000000-C9LGT:1:1101:21093:7011 1:N:0:10
ACTCCTACGGGAGGCAGCAGTAGGGAATTTTCGTCAATGGGCGCAAGCCTGAACGAGCAATGCCGCGTGAACGAGGAAGGTCTTCGGATCGTAAAGTTCTGTTGAGAGGGAAAAAGGAACACCAGAGGACATGCTGGTGAAGTGATATTACCTTTCGAGGAAGTCACGGCTAACTACGTGCCAGCAGCCGCGGTAATACCTAGGTGGCAAGCGTTATCCGGAATGATTGGGCGTAAAGGGTGCGCAGGCGGCTGTGCAAGTCTGAAGTAAAAGGGACCGGCTCAACCGGTTC
+
GGGGGGGGGGGGGGGGGGGGGGGGGGGGGGGGGGGGGGGGGGGGGGGGGGGGGGGGGGGGGGGGGGGGGGGGGGGGGGGGGGGGGGGGGGGGGGGGGGGGGGGGGGGGGGGGGGGGGGGGGGG+:BFG,+8:CFFGGFGFGGGFFFFFFGGGGGGGGGGGGGGGGGGGGFGGGGGGGGGGGGGGGGGGGGGGGGGGGGGGGGGGGGGGGGGGGGGGGGGGGGGGGGGGGGGGGGGGGGGGGGGGGGGGGGGGGGGGGGGGGGGGGGGGFGGGGGGCGGGGFFGGGGGFGDFG
@M03364:396:000000000-C9LGT:1:1101:7929:7014 1:N:0:10
ACTCCTACGGGAGGCAGCAGTGGGGAATCTTGCGCAATGGGGGCAACCCTGACGCAGCGACGCCGCGTGCGGGACGAAGGCCTTCGGGTCGTAAACCGCTTTCAGCAGGGACGAGGCCGCTACGGTGACGGTACCTGCAGAAGAAGCCCCGGCTAAATACGTGCCAGCAGCCGCGGTAATACGTATGGGGCGAGCGTTATCCGGATTCATTGGGCGTAAAGCGCGCGTAGGCGGCCCGTTAGGTCGGAGGTAAAAGCCCGGGGCTCAACCCCGGCGAGCCTCCGATACCGGCGG
+
GGGGGGGGGGGGGGGGGGGGGGGGGGGGGGGGGGGGGGGGGGGGGGGGGGGGGGGGGGGGGGGGGGGGGGGGGGGGGGGGGGGGGGGGGGGGGGGGGGGGGGGGGGGGGGGGGGEGGGGGG*CFCFFF<<==*<FGGGGGGFGGFGGFGGGGGGDEGGGGGGGGGGGGG0AFGGGGGGGGGGGGGGGGGGGGGGGGGDGGGGGGDGGFGGGGGGGGGEGGGGGGGGGGGGGGGGGGGGDGDGGGGGGEGG?FEFGGGGGGGGGG5FGGGGGGGGGGDGGGFF=D35<BGFFGGG
@M03364:396:000000000-C9LGT:1:1101:26257:7037 1:N:0:10
ACTCCTACGGGAGGCAGCAGTGGGGAATATTGGGCAATGGGGGAAACCCTGACCCAGCAACGCCGCGTGAAGGAAGAAGGCCCTCGGGTTGTAAACTTCTTTTACCAGGGACGAAGGACGTGACAGTACTTGGGGGAAGAGCAACGGCTAACTACGTGCCAGCAGCCGCGGTAATACGTAGGTTGCAAGCGTTGTCCGGATTTATTGGGCGTAAAGGGCTCGTAGGCGGTTCGTCGCGTCCGGTGTGAAAGTCCATCGCTTAACGGTGGATCCGCGCCGGGTACGGGCGGGCTT
+
GGGGGGGGGGGGGGGGEGGGGGGGGGGGGGGGGGGGGGGGGGGGEGGGGGGGGGGGGGGGGGGGGGGGGGGGGGGGGGGGGGGGGGGGGGGGGGGGGGGGGGG9EFGGGGG@FGGGFFG+83F+,:ED:,D,,,@+@++>8<,@D*@@FGCF>FAC:FGFGGGGGGGGG**FFGGGFGG?FGGGGGGGGFEGG>FFGEGGGGCGGGGGGGGGGDFGG5ACFGGGGGFGGGGGCEGGEGGGGGGEC=8A<FFGGCGFFGDGGGGGGDEG:FGFF5:CGGGGEECDDDGFGF3CC*
@M03364:396:000000000-C9LGT:1:1101:23774:7064 1:N:0:10
ACTCCTACGGGAGGCAGCAGTGGGGAATATTGCACAATGGGGGAAACCCTGATGCAGCAACGCCGCGTGAGTGATGACGGCCTTCGGGTTGTAAAGCTCTGTCTTCAGGGACGATAATGACGGTGCCTAAGTAGGAAGCCACGGCTAACTACGTGCCAGCAGCCGCGGTAATACGTAGGTGGCGAGCGTTGTCCGGATTTACTGGGCGTAAAGGGAGCGTAGGCGGACTTTTAAGTGAGATGTGAAATACCCGGGCTCAACTTGGGTGCTGCATTTCAAACTGGAAGTCTAG
+
GGGGGGGGGGGGGGGGGGGGGGGEGGGGGGGGGGGGGGGGGEGGGG8FGGGGGFGGGGGGGGGGGGGGGGGFGGGGGGGGCGGDFFGCGGCFGGFEFGGGCGGFFGG,FGFGGG:F>BFG<-@3+3BF,,63C,3FDFGF=AFEGGGGGFCF:FGGGGGGGFGGGGGGG*;FCGG<FFGGGGFEGGGGGGDGGCFGCFGFGGGGGGGGGGGGGGGGGGGGGD5EEGE*?FGGFFGGGGGG7@CGFF:CGG67EGGGGGGGGDC+<CEDGGGGGGGGCFGGFFGCFF<FGF=7
@M03364:396:000000000-C9LGT:1:1101:25015:7084 1:N:0:10
ACTCCTACGGGAGGCAGCAGTGGGGAATCTTGCGCAATGGGGGCAACCCTGACGCAGCGACGCCGCGTGCGGGACGAAGGCCTTCGGGTCGTAAACCGCTTTCAGCAGGGACGAAGCCGCTCCGATGACTGTACCTGCAGAAGAAGCCCCGGCTAAATACGTGCCAGCAGCCGCGGTAATACGTCTGGGGCGAGCGTTATCCGGATTCATTGGGCGTAAAGCGCGCGTAGGCGGCCCGTTAGGTCGGAGGTAAAAGCCCGGGGCTCAACCCCGGCGAGCCTCCGATACCGGCGG
+
GGGGGGGGGGGGGGGGGGGGGGGGGGGGGGGGGGGGGGGGGGGGGGGGGGGGGGGGGGGGGGGGGGGGGGGGGGGGGGGGGGGGGGGGGGGGGGGGGGGGGGGCFDGGGGGGGE**@FFGG:>**8=>8,7,,,3,@C<,,,3@:2FB:F<CGGCEFFGFCBFGGFCG62;FEGE5?EEGGFG<*;EGC>EG>EEGGGCFGGGGCECC+:@CFGGGGDGGGGGDECCCCCEF5=EE8?C*/AEGGGGGGGEF7?+9<;CGG515:FFGGGGDGDE75CGD4<FDGGCDFE@37D
@M03364:396:000000000-C9LGT:1:1101:7654:7094 1:N:0:10
ACTCCTACGGGAGGCAGCAGTGGGGAATATTGCACAATGGGCGCAAGCCTGATGCAGCGACGCCGCGTGCGGGATGGAGGCCTTCGGGTCGTAAACCGCTTTCAGCAGGGACGAGGCCGCTACGGTGACTGTACCTGCAGAAGAAGCCCCGGCTAAATACGTGCCAGCAGCCGCGGTAATACGTATGGGGCGAGCGTTATCCGGATTCATTGGGCGTAAAGGGCTCGTAGGCGGTTCGTCGCGTCCGGTGTGAAAGTCCATCGCTTAACGGTGGATCCGCGCCGGGTACGGGCG
+
GGGGGGGGGGGGGGGGGGGGGGGGGGGGGGGGGGGGGGGGGGGGGGGGGGGGGGGGGGGGGGGGGGGGGGGGGGGGGGGGGGGGGGGGGGGGGGGGGGGGGGGDGGGGGGGGGGGGGGGGE<C@>FFG8,78,<FDCFGGGFGGFGFGGGFGGGDGGGGGGFGGGGGGCCFGGGGGGGGGGGGFGGGGGGGGGGGGGGGGGGGGDGGGGGGGGGGGE>CGGGGGGGGGGGGGGGGGGGGGGGGGGGGGCGCEFGFFGGGGGGGGDG5:FGGCDEFGGFGG3<EDDGDDGFFGGC
@M03364:396:000000000-C9LGT:1:1101:5390:7099 1:N:0:10
ACTCCTACGGGAGGCAGCAGTGGGGAATATTGCACAATGGGCGCAAGCCTGATGCAGCGACGCCGCGTGCGGGATGGAGGCCTTCGGGTTGTAAACCGCTTTTGTTCAAGGGCAAGGCGGGTCTTCGGGCCCGTTGAGTGGATTGTTCGAATAAGCACCGGCTAACTACGTGCCAGCAGCCGCGGTAATACGTAGGGTGCAAGCGTTATCCGGATTTATTGGGCGTAAAGGGCTCGTAGGCGGTTCGTCGCGTCCGGTGTGAAAGTCCATCGCTTAACGGTGGATCCGCGCCGG
+
GGGGGGGGGGGGGGGGGGGGGGGGGGGGGGGFGGGGGGGGGGGGGGGGGGGGGGGGGGGGGGGGGGGGGGGGGGGGGGGGGGGGGGGGGGGGGGGGGGGGGGGGGGGFGFFGGGGGDFGFGCF:,@FE5*5544<<CFFGGFFEGCFFGGDFFFGGGGGGGGGGGGGGG<FGGGGGGGGGGGGGGGGGGGGGEGFGGGGGGGGGGGGGGGGGGGGGGFFGGGGGGGGGGGGGGGGGGGGGGGGGGGGGGGGGEEGGGGD:E9CFGGGGGGGGGGGGGGGC>FGCCDGFFDDGGD
@M03364:396:000000000-C9LGT:1:1101:4115:7126 1:N:0:10
ACTCCTACGGGAGGCAGCAGTGAGGAATATTGGTCAATGGGCGGAAGCCTGAACCAGCCAAGTCGCGTGAAGGATGAAGGTATTATGTATTGTAAACTTCTTTAGCAGTGGAGAAATAAGGGGTTCGTTACCCCCGATGCTAGTACACTGAGAATAAGGATCGGCTAACTCCGTGCCAGCAGCCGCGGTAATACGGAGGATCCGAGCGTTATCCGGATTTATTGGGTTTAAAGGGTGCGCAGGCGGCCTTGCAAGTCAGCGGTCAAATCGTGGAGCTCAACTCCATTCCGCCGT
+
GGGGGGGGGGGGGGGGGGGGFGGGGGGGGGGGGGGGGGGGGGGGGGGGGGGGGGGGGGGGGGGGGGGGGGGGGGGGGGGGGGGGGGGGGGGGGGGGGGGGGGGGGFGGGGFGFGBFG,C59B@+@BFG,+8C==FF@CCFGGGGGG9EFGAFEEAFGGGGGGGGGGGGG@DFCGGGGGGGGGGGGGGGGGGGGGGGFGGDGGGGCGGGGGGGGGGGEGGGFGGGGGEGGGGGGGGGGGGEEEGGEDDGGGFGFGGGDFFGGGGGGGGGGGGGDEGGFGFGFFGFFGGFF@@DDD
@M03364:396:000000000-C9LGT:1:1101:15709:7131 1:N:0:10
ACTCCTACGGGAGGCAGCAGTGAGGAATATTGGACAATGGTCGAGAGCCTGAACCAGCAAAGTAGCGTGCAGGATGACGGCCCTATGGGTTTAAAACTGCTTTTATGCGGGGATAAAGTTGGGGACGTATCCCTGTTTTCAGGTACCGCATGAATAAGGACCGGCTCATTCCGTGCCAGCAGCCGCGGTAATACGGAAGGTTCGGGCGTTATCCGGATTTATTGGGTTTAAAGTGAGCGTAGGCCGGCTTTTAAGCGTGTTGTGAAATGCCGCGGCTGAACCGTGGCACTGC
+
GGGGFG@CFFGDFEGGGEFFFFG<EF<F@FCFF9FFFFG-6,@F+FBFFGFD@FCDFF,699CE9C@B:BFGGEFDDE:=CF7DE8EE,C=,,CFGF,5CE?AC,5,5=:CF:C?5FFFG,::F+8:>+835>F3B@F,@D<,CF<<>BFF@,,@DEF<,@7C@77*8?DFG73*6<,,*,6,2<*<<F1<?28=**=<CF7,C@*:CEE58F9/?CEC900++0/*2*+<CF+<A668:*:2++:8C5C+<+03+1/:EGGGE+*02:7+9C**95):>6)/**9>>4<;6
@M03364:396:000000000-C9LGT:1:1101:19117:7144 1:N:0:10
ACTCCTACGGGAGGCAGCAGTGGGGAATCTTGCACAATGGGCGAAAGCCTGATGCAGCGACGCCGCGTGCGGGACGAAGGCCTTCGGGTTGTAAACCGCTTTCAGCAGGGACGAGGCCGCAAGGTGACGGTACCTGCAGAAGAAGCCCCGGCTAACTACGTGCCAGCAGCCGCGGTAATACGTAGGGGGCGAGCGTTATCCGGATTCATTGGGCGTAAAGCGCGCGTAGGCGGCCTGCTAGGTCGGGACTCAAATCCGGGGGCTCAACCCCCGCCCGGTCCCGATACCGACAGG
+
GGGGGGGGGGGGGGGGGGGGGGGGGGGGGGGGGGGGGGGGGGGGGGGGGGGGGGGGGGGGGGGGGGGGGGGGGGGGGGGGGGGGGGGGGGGGGGGGGGGGGGGGGGGFGGGGGGGGGGGEE*@*8@FF>>F+>FGFFGGGGGGFDFFGGGEFFGGGGGGGFEGGGGGGGFFGGGGGGGGGGGGGGGGGGGGDGEGGDEGGGGGDGGGGGGFFGGGGGGGGGGGGGGEGGGGGDGGGGGFFGGFGGGDDGFGGGGGGGGGGGGGGGGGGFGGGGGGGGGGDEFGGDDGFGFF<DC
@M03364:396:000000000-C9LGT:1:1101:28180:7157 1:N:0:10
ACTCCTACGGGAGGCAGCAGTGAGGAATATTGGTCAATGGACGAGAGTCTGAACCAGCCAAGTAGCGTGAAGGAAGACTGCCCTATGGGTTGTAAACTTCTTTTATGAGGGAATCAAGTGCCTCTCGTGTGGTGTTTTGTATGTACCTCATGAATAAGGATCGGCTAACTCCGTGCCAGCAGCCGCGGTAATACGGAGGATCCGAGCGTTATCCGGATTTATTGGGTTTAAAGGGTGCGCAGGCGGCCTTGCAAGTCAGCGGTCAAATCGTGGAGCTCAACTCCATTCCGCCGT
+
GGGGGGGGGGGGGGGGGGGGGGGGGGGGGGGGGGGGGGGGGGGGGGGGGGGGGGGGGGGGGGGGGGGGGEGGGGGGGGGGGGGGGGGGGGGGGGGGGGGGGGGGGGGFFGGGG8,C<,C?E-A,49BF4,9894B?A8BACE,:,AFFGGGG,CFCE9FFC8FFF<FDGFDGGFGGGGGGGGGGGGGGG7FCGGGGGGGGGGGGCFGGGGGGGFGGE8C9FFGGGGFGGGGGGFECGGGGEGGGGGEGGGGGGGGGGGFGGGDGGGFGGGEGD5EFCCGGFFGF4C>FC@FGGD
@M03364:396:000000000-C9LGT:1:1101:12446:7162 1:N:0:10
ACTCCTACGGGAGGCAGCAGTGGGGAATATTGCACAATGGGCGCAAGCCTGATGCAGCGACGCCGCGTGCGGGATGGAGGCCTTCGGGTTGTAAACCGCTTTTGTTCAAGGGCAAGGCGGGTCTTCGGGCCCGTTGAGTGGATTGTTCGAATAAGCACCGGCTAACTACGTGCCAGCAGCCGCGGTAATACGTAGGGTGCAAGCGTTATCCGGATTTATTGGGCGTAAAGGGCTCGTAGGCGGTTCGTCGCGTCCGGTGTGAAAGTCCATCGCTTAACGGTGGATCCGCGCCGG
+
GGGGGGGGGGGGGGGGGGGGGGGGGGGGGGGGGGGGGGGGGGGGGGGGGGGGGGGGGGGGGGGGGGGGGGGGGGGGGGGGGGGGGGGGGGGGGGGGGGGGGGGGGGGEGGGGGGGGFGF7F@FDDFGG**>>*1<FGGGGGGGFGGGGGGGF=FGGGGGGGGGGGGGGG=CEGFGGGGGGGGGGGGDGGGGGGGGGGGGGGGGGGGGGGGGGGGGGGGGGGGGGGGCEGGGGGGGEEDGGGGGGGGGGEDGGGGGGGECEG<CGGGGGGG<5CFEDGGGGFFDCFCGFGFFGCD
@M03364:396:000000000-C9LGT:1:1101:15122:7195 1:N:0:10
ACTCCTACGGGAGGCAGCAGTGGGGAATATTGAACAATGGGGGAAACCCTGATGCAGCAACGCCGCGTGAGTGATGACGGCCTTCGGGTTGTAAAGCTCTGTCTTCAGGGACGATAATGACGGTACCTGAGGAGGAAGCCACGGCTAACTACGTGCCAGCAGCCGCGGTAATACGTAGGTTGCAAGCGTTGTCCGGATTTACTGGGTGTAAAGGGCGTGTAGGCGGAGATGCAAGTTGGGAGTGAAATCCAGGGGCTCAACCCCTGAACTGCTTTCAAAACTGCATCCCTTG
+
GGGGGGGGGGGGGGGGGGGGGGGGGGGGGGGGGGGGGGGGGGGGGGGGGGGGGGGGGGGGGGGGGGGGGGGGGGGGGGGGGGGGGGGGGGGGGGGGGGGGGGGGGGGGGGGGGGGGGGGFECC>BCFG,B@3BBFGFFGGGGGGGGGGGGGGGGGGGGGGGGGGGGGGG*:FFGGGGGGFFGGGGGGGGGGGGGGGEGGGGGGGGGGGGFFFFGGGGGGEFGGGGGEGDGGGGGGGFGFGGGGGGGGGGGGGGGGEG5?FGGGGGGCGGFFGGGGGDGGGFFGGGDDFD?FG
@M03364:396:000000000-C9LGT:1:1101:12982:7201 1:N:0:10
ACTCCTACGGGAGGCAGCAGTGGGGAATATTGCACAATGGGCGAAAGCCTGATGCAGCAACGCCGCGTGAGCGATGAAGGCCTTCGGGTCGTAAAGCTCTGTCCTCAAGGAAGATAATGACGGTGCTTACGGAGGAAGCCCCGGCTAACTACGTGCCAGCAGCCGCGGTAATACGTAGGTGGCAAGCGTTATCCGGAATGATTGGGCGTAAAGGGTGCGCAGGCGGCTGTGCAAGTCTGAAGTAAAAGGGACCGGCTCAACCGGTTCAGGCTTTGGAAACTGCACGGCTTGAGG
+
GGGGGGGGGGGGGGGGGGGGGGGGGGGGGGGGGGGGGGGGGGGGGGGGGGGGGGGGGGGGGGGGGGGGGGGGGGGGGGGGGGGGGGGGGGGGGGGGGGGGGGGGGFFFFGFFFFCEGGGFGFFB+@FG,:88+@F+@FGGFEGEG:3DEFBFCGGGGGGGGGGGGGGGG*=FGGGGGGGGGGFFGGGGEEFGFGGGGGGGGGGGGGGGEGGGGGGGGGGGGGGEEGGEGGGGGGGGF?FC<EFGGGGGEEFF==EEDCCGGGDEC<EGGFGC<FGGGGGGFFCFGGC5DBEGFC
@M03364:396:000000000-C9LGT:1:1101:13164:7204 1:N:0:10
ACTCCTACGGGAGGCAGCAGTGGGGAATATTGCACAATGGGCGCAAGCCTGATGCAGCGACGCCGCGTGCGGGATGGAGGCCTTCGGGTTGTAAACCGCTTTTGTTCAAGGGCAAGGCACGGTTTCGGCAGTGTTGAGTGGATTGTTCGAATAAGCACCGGCTAACTACGTGCCAGCAGCCGCGGTAATACGTAGGGTGCAAGCGTTATCCGGATTTATTGGGCGTAAAGGGCTCGTAGGCGGTTCGTCGCGTCCGGTGTGAAAGTCCATCGCTTAACGGTGGATCCGCGCCGG
+
GGGGGGGGGGGGDGGGGGGGGGGGGGGGGGGGGGGGGGGGGGGGGGGGGGGGGGGGGGGGGGGGGGGGGGGGGGGGGGGGGGGGGGGGGGGGGGGGGGGGGGGGGGFAFFGGGF+FFEGFG7FGCFFG++58,,8,@@EFG,,@>7@FFGFF>FGGGGGGGGGCGGCGGCFGGGGGGGGGGGGGGGEGGGGGFFFGGGGGGGGGGGGGGGCEEE>CCCFGGGGGGEE*AFGGGGGGDGGGGGGGGGGGG5EGC:E558:EECCFGFFFCFD5CFEGDDGG7<EG*2CFGB375<
@M03364:396:000000000-C9LGT:1:1101:12112:7210 1:N:0:10
ACTCCTACGGGAGGCAGCAGTGGGGAATATTGCACAATGGGCGAAAGCCTGATGCAGCAACGCCGCGTGAGTGATGAAGGCCTTCGGGTCGTAAAACTCTGTCCTCAAGGAAGATAATGACGGTACTTGAGGAGGAAGCCCCGGCTAACTACGTGCCAGCAGCCGCGGTAATACGTAGGGGGCTAGCGTTATCCGGATTTACTGGGCGTAAAGGGTGCGTAGGTGGTCTCTTAAGTCAGGAGTGAAAGGCTACGGCTTAACCGTAGTAAGCTCTTGAAACTGGGAGACTTGAGG
+
GGGGGGGGGGGGDGGGGGGGGGGGGGGGFGGGGGGGGGGGGGGGGGGGGGGGGGGGGGGGGGGGGGGEGGGFGGGGFGGGGGGGGGGGGGGGGGGGGGGGGGG8<FGEFGCGGGFG,E?:<?>>8BFD,,83DCCCEEGGGEGCGG+@CG<FGGGGGGGGGGGGGGGGE*;<CFGGGGG@FDGGGGGGEEEG:<FGGEFGGGGGGGGGGGCGGEGFGGG*;EEFGGGE+<EFFGGGGFC6<=FCFEGGGGG6ACEGDGF9<FD5CDEFDFGGFGGFGFFGFFGGGGDFGFFGC*
@M03364:396:000000000-C9LGT:1:1101:27892:7214 1:N:0:10
ACTCCTACGGGAGGCAGCAGTGGGGAATATTGGACAATGGGGGAAACCCTGATCCAGCGACGCCGCGTGAGTGAAGAAGTATTTCGGTATGTAAAGCTCTATCAGCAAGGAAGATAATGACGGTACTTTACCAAGAAGCCCCGGCTAACTACGTGCCAGCAGCCGCGGTAATACGTAGGGGGCAAGCGTTATCCGGATTTACTGGGTGTAAAGGGAGCGTAGACGGCAAAGCAAGTCTGAAGTGAAAGCCCCGGGCTCAACCCGGGAACTGCTTTGGAAACTGTTTAGCTAG
+
GGGGGGGGGGGGGGGGGGGGGGGGGGGGGGGGGGGGGGGGGGGGGGGGGGGGGGGGGGGGGGGGGGGGGGGGGGGGGGGGCFGGGGGFGGGGGGGGGGGGGGGEGGG,EFGGGG,CFFGGG@FF@FGG8,C,<:=FFFGGGGGGGGGGGGGGGGGGGGGGGGGGGGGGGCCFGGGGGGGGGGGGGGGGGGCFGGGGGGGGGGGGGGFEGGGGGGGGGGGGGGGGGGCEEFGGGGGGFGGGCGGGGGGGGGGGGGGGGGGGGGGGGGGGGGGGGGGGGGGGFFGFGGGFGFFG
@M03364:396:000000000-C9LGT:1:1101:5761:7216 1:N:0:10
ACTCCTACGGGAGGCAGCAGTGGGGAATATTGCACAATGGGCGCAAGCCTGATGCAGCGACGCCGCGTGCGGGATGGAGGCCTTCGGGTTGTAAACCGCTTTTGTTCAAGGGCAAGGCACGGTTTCGGCCGTGTTGAGTGGATTGTTCGAATAAGCACCGGCTAACTACGTGCCAGCAGCCGCGGTAATACGTAGGGTGCAAGCGTTATCCGGATTTATTGGGCGTAAAGGGCTCGTAGGCGGTTCGTCGCGTCCGGTGTGAAAGTCCATCGCTTAACGGTGGATCCGCGCCGG
+
FFFGFGGGEGGGGGGGGGGGFFGGGCEFGGFGGFDEFGGGGGGGGGGGGGCGGGAFECFGGGDCC@FFGGGGCGGGGGGGGGGGGGGDGGGGGGGGGGGCFGGFGFABFFCFFFGF+>FFF+@EGAC+385@>8@,FF,@C,?D,7DCCGGG7D<9FFCFGGGGGGGGG7<<:C9>FGGGGGGGD::;FGGGECFEEE>CFCECEGGCG?FDDC8CCFCG768@>E::FGGGECCC8?C*+:E:E>EGDGGGC=:=<2:C8+:9CC7*7?FCDFFGFCEC)7ECC4<53))9CD
@M03364:396:000000000-C9LGT:1:1101:15302:7238 1:N:0:10
ACTCCTACGGGAGGCAGCAGTGGGGAATATTGCACAATGGGCGCAAGCCTGATGCAGCGACGCCGCGTGCGGGATGGAGGCCTTCGGGTTGTAAACCGCTTTTGTTCAAGGGCAAGGCACGGTTTCGGCCGTGTTGAGTGGATTGTTCGAATAAGCACCGGCTAACTACGTGCCAGCAGCCGCGGTAATACGTAGGGTGCAAGCGTTATCCGGATTTATTGGGCGTAAAGGGCTCGTAGGCGGTTCGTCGCGTCCGGTGTGAAAGTCCATCGCTTAACGGTGGATCCGCGCCGG
+
GGGGGGGGGGGGGGGGGGGGGGGGGGGGGGGGGGGGGGGGGGGGGGGGGGGGGGGGGGGGGGGGGGGGGGGGGGGGGGGGGGGGGGGGGGGGGGGGGGGGGGGGGGGFGGGGGGGGGGGGG@FFCFGG>3@5@@FGGGFFFGCFGGFFGGGG>FGGGGGGGGGGGGGGGCGGGGGGGGGGGGGGGGDGGGGGFGGGGGGGGGGGGGGGGGGGGEEGFGGGGGGGGE?=CFGGGGGGEGGGGGGGGGGGGDEGGGGGG:CCGCCGGGGG*CGGDFCCGGGGEFGFDGGFGFEGGG
@M03364:396:000000000-C9LGT:1:1101:10290:7241 1:N:0:10
ACTCCTACGGGAGGCAGCAGTGGGGAATATTGCACAATGGGCGCAAGCCTGATGCAGCGACGCCGCGTGCGGGATGGAGGCCTTCGGGTTGTAAACCGCTTTTGTTCAAGGGCAAGGCGGGTCTTCGGGCCCGTTGAGTGGATTGTTCGAATAAGCACCGGCTAACTACGTGCCAGCAGCCGCGGTAATACGTAGGGTGCAAGCGTTATCCGGATTTATTGGGCGTAAAGGGCTCGTAGGCGGTTCGTCGCGTCCGGTGTGAAAGTCCATCGCTTAACGGTGGATCCGCGCCGG
+
GGGGGGGGGGGGGGGGGGGGGGGGGGGGGGFGGGGGGGGGGGGGGGGGGGGGGGGGGGGGGGGGGGGGGGGGGGGGGGGGGGGGGGGGGGGGGGGGGGGGGGGGGGGADFGGGGGGCBCC:@CF3EFG**5>11=8CFFFF,3?AFEEFGFG1FFGGGGGGGGGGGGGF*BFEFGGGGGGFGGGGGGGGEFGE@FEGGGGGGGGGGGGGGGGGGGG?FGGCFGGGG5C>FFGGGGG=EGGFEG=EGGGGGGGGEGGG8>AE9:2<F<D7C@33EG7>CEGDFG3FFGFFEFGDD
@M03364:396:000000000-C9LGT:1:1101:12067:7256 1:N:0:10
ACTCCTACGGGAGGCAGCAGTGGGGAATATTGCACAATGGGGGAAACCCTGATGCAGCAACGCCGCGTGAGTGATGACGGCCTTCGGGTTGTAAAGCTCTGTCTTCAGGGACGATAATGACGGTACCTGAGGAGGAAGCCACGGCTAACTACGTGCCAGCAGCCGCGGTCATACGTAGGATGCGAGCGTTATCCGGGATTACTGGGTGTAAAGGGAGCGCAGGCGGGACTGCAAGTTGGATGTGAAATGCCGCAGCTTAACTGCGGAGCTGCATCCAAAACTGTAGTTCTTG
+
GGGGGGGGGGGGGGGGGGGGGGGGGGGGGGGGGGGGGGGGGGGGGGGGGGGGGGGGGGGGGGGGGGGGGGGGGGGGGGGEGGGGGGGGGGGGGGGGGGGGGGGGGGGGGGGGGGGG7FFFGFF=BCFG,,8:,8C+@FGGGGGGGGEGGGGGGGGGGGGGGGGGGGGGG*:FGGGGGGGFGGGGGGGGGGGGGGGGDEEGGGGGGGGGGGGGGGGGGGGGGGGGGGGEGGGGGGGGGGGGGGGGGGGGGGGGGGGGGGGGGGGGGGCGGGGGFGGGGGGGFFGGDFC?GFFG
@M03364:396:000000000-C9LGT:1:1101:21644:7259 1:N:0:10
ACTCCTACGGGAGGCAGCAGTGGGGAATATTGCACAATGGGGGAAACCCTGATGCAGCAACGCCGCGTGAGTGATGACGGCCTTCGGGTTGTAAAGCTCTGTCTTCAGGGACGATAATGACGGTACCTGAGGCGGGAGCCACGGCTAACTACGTGCCAGCAGCCGCGGTGATACGTAGGTGGCGAGCGTTGTCCGGATTTACTGGGCGTAAAGGGAGCGTAGGCGGATTTTTAAGTGAGATGTGAAATACTCGGGCTTAACCTGAGTGCTGCATTTCAAACTGGAAGTCTAG
+
GGGGGGGGGGGGGGFGGGGGEFGGGGGGGGGGGGGGGGGGGGGGGGGGGGGGGGGGGGGGGGGGGGGGGGGGGFGGGGGGGGGGGGGGGGGGGGGGGGGGGGG9FEGGGGGGE@7B+CB5AB@=+BFF,,63:F:*@FG:FFGGDG+>CFFCFGFGGGEGGGFGF>GGG7CFFGGGGGGGGGCEEGGG>8CGFFCGECEGGGGGFGGGG5EGGGGEGCG*;:>FGG5CCFGGGGGGGFG?EFCFGFGFFCFGGGGGGGFG7C>ECFFFDC?GGGGGGGGGFFG4<CGFGFFG
@M03364:396:000000000-C9LGT:1:1101:23267:7269 1:N:0:10
ACTCCTACGGGAGGCAGCAGTAGGGAATTTTCGTCAATGGGCGCAAGCCTGAACGAGCAATGCCGCGTGGGTGAAGACGGTCTTCGGATTGTAAAGCCCTGTTGCCGGGGACAAAGGACAGCCACAGTTCACCGCTGACTGGTTGATGGTACCCGGCCAGAAAGCCACGGCTAACTACGTGCCAGCAGCCGCGGTAATACGTAGGTGGCAAGCGTTATCCGGAATGATTGGGCGTAAAGGGTGCGCAGGCGGCTGTGCAAGTCTGAAGTAAAAGGGACCGGCTCAACCGGTTCC
+
GGGGGGGGGGGGGGGGGGGGGGGGGGGGGGGGGGGGGGGGGGGGGGGGGGGGGGGGGGGGGGGGGGGGGGGGGGGGGGGGGGGGGGGGGGGGGGGGGGGFGGG,FEGGGGGGGFGG?,B>D-B,,8BD8,9,,8>+@C8<<,@F+:@FGGFFFGGGGGGFCFFGGGGGG@EGGGGGFGGGCGGGGGGGGGGGGFF:FGFGGGFGGGGGGGGGGGGGGGGGGGEGGG7@CGGGGGGGGGGGGGGGGGGGGGGGGGGGGGFGGGGGGGGGDFGGCEGGCGEDDFCDGGGFDF:D**
@M03364:396:000000000-C9LGT:1:1101:22813:7278 1:N:0:10
ACTCCTACGGGAGGCAGCAGTGGGGAATATTGCACAATGGGCGCAAGCCTGATGCAGCGACGCCGCGTGCGGGATGGAGGCCTTCGGGTTGTAAACCGCTTTTGTTCGAGGGCAAGGCACGGTTTCGGGTGTGGTGAGTGGATTGTTCGAATAAGCACCGGCTAACTACGTGCCAGCAGCCGCGGTAATACGTAGGGTGCAAGCGTTATCCGGATTTATTGGGCGTAAAGGGCTCGTAGGCGGTTCGTCGCGTCCGGTGTGAAAGTCCATCGCTTAACGGTGGATCCGCGCCGG
+
GGGGGGGGGGGGGGGGGGGGGGGGGGGGGGGGGGGGGGGGGGGGGGGGGGGGGGGGGGGGGGGGGGGGGGGGGGGGFFFGGGGGGGGGGGGGGGGGGGGGGGGGGGF7FGGGGG>F:B8D>7FGGGGG*,@5**,+7@<DFFFFGG9FGGGG*CFGGGGGGEGEFGFFF<CFGGGGGGGGGGGGGCEEGEGG?GCGGGGGGGGGEEDEG?EGGE5EFFGGGGGGGEEGGGGG*;;EGGGGGGGGGGC5=ECECC::DCEAE:CFGGF:FGGGGGG37:ECEFC<4CF45@B9DC
@M03364:396:000000000-C9LGT:1:1101:25659:7282 1:N:0:10
ACTCCTACGGGAGGCAGCAGTCGAGGATCATTTGCAATGGGCGAAAGCCTGACAATGCGACGCTGCGTGGAGGATGAAGGCCTTCGGGTTGTAAACTCCTGTCATAGGGGAACAGGCGATCCGTACCACTACATCAGTGAGTTGAGTGTACCCTAAGAGGAATTGGCGGATAACTCTGTGCCAGCAGCCGCGGTAATACAGAGGCCAAGAGCGTTGTTCGGATTTACTGGGCGTAAAGGGCGCGTAGGCGGTCTTGCGTGTCAAGTGTGAAATCTCCGGGCTCAACCCGGAA
+
GGGGGGGGGGGGGGGGGGGGGGGEGGGGGGGGGGGGGGGGGGGGGGGGGGGGGGGGGGGGGGGGGGGGGGGGGGGGGGGGGGGGGGGGGGGGGGGGGGGGGGGGGFGGGGGGGG8F=CFDGEF+,BFG,,AF,8:,CBFFGGGG@<>EFGFGCFFGGGGGGGGGGGGGG*@@FGGGGGGGGGGGGGGGGGGGGGGGGGGGGGGGGGFGGGGGGFGGGGGGGGGGGGGGGGGGGGCGGGGGGGGGGGGGGGGGGGGGGGGGGGFFGGGGGGGGGGGGFGGGD:ECGGGFGE8C
@M03364:396:000000000-C9LGT:1:1101:27293:7293 1:N:0:10
ACTCCTACGGGAGGCAGCAGTGGGGAATATTGCACAATGGGCGAAAGCCTGATGCAGCAACGCCGCGTGAGTGATGAAGGCCTTCGGGTCGTAAAACTCTGTCCTCAAGGAAGATAATGACGGTACTTGCGGAGGAAGCCCCGGCTAACTACGTGCCAGCAGCCGCGGTAATACGTAGGGGGCAAGCGTTGTCCGGAATCATTGGGCGTAAAGGGAGCGTAGGCGGATTTTCAAGTGAGATGTGAAATACTCGGGCTTAACCTGAGTGCTGCATTTCAAACTGGAAGTCTAG
+
GGGGGGGGGGGGGGGGGGGGGGGGGGGGGGGGGGGGGGGGGGGGGGGGGGGGGGGGGGGGGGGGGGGGGGGGGGGGGGGGGGGGGGGGGGGGGGGGGGGGGGGGGGGEFGGGGGGGEFG<C4C8DFGG5,8++8:+>FDDFGGG@F7FFGGGFGGGGGGGFGGGGGGGG:BFFGGGGGGGGGGGGGGGFGGGGGGGGGGGGGGGGGGGGGGGGGGGGGGEGGGGGGEEEGG9?FFFGGGFGGGGGGGGFGGGGGDGGGGGGGGGGGFGGGGGGGGGGGGGFFGGGGGFGFFG
@M03364:396:000000000-C9LGT:1:1101:12133:7302 1:N:0:10
ACTCCTACGGGAGGCAGCAGTGGGGAATATTGCACAATGGGGGAAACCCTGATGCAGCAACGCCGCGTGAGTGATGACGGCCTTCGGGTTGTAAAGCTCTGTCTTCAGGGACGATAATGACGGTACCTGAGCAGGAAGCCACGGCTAACTACGTGCCAGCAGCCGCGGTAATACGTAGGGGGCGAGCGTTGTCCGGAATGATTGGGCGTAAAGGGCGCGTAGGCGGCCTGGTAAGTCTGGAGTGAAAGTCCTGCTTTCAAGGTGGGAATTGCTTTGGATACTGTCGGGCTGG
+
GGGGGGGGGGGGGGGGGGGGGGGGGGGGGGGGGGGGGGGGGGGGGGGGGGGGGGGGGGGGGGGGGGGGGGGGGGGGGGGGGGGGGGGGGGGGGGGGGGGGGGGGGGGGGGFGGFCGGGFGGCECCFGG8:@,>,FEFGGGGGGFGFFFGGGGGGGGGGGGGGGGGGGGG=CGGGGGGGEGGGGGGGGGGGDGGGGGGGGGGFGGGGGGGGGGGGGGGGGGGGGGGGGGGGGGGGGGCGGGGFGGFGGGGGGGGGGGGGGCF@DGGG5FDFGGFGGGCFFGFFGGGGGDGFFG
@M03364:396:000000000-C9LGT:1:1101:20089:7321 1:N:0:10
ACTCCTACGGGAGGCAGCAGTGGGGAATATTGCACAATGGGGGAAACCCTGATGCAGCAACGCCGCGTGAGTGATGACGGCCTTCGGGTTGTAAAGCTCTGTCTTCAGGGACGATAATGACGGTACCTGAGGAGGAAGCCACGGCTAACTACGTGCCAGCAGCCGCGGTAATACGTAGGTGGCGAGCGTTGTCCGGATTTACTGGGTGTAAAGGGAGCGTAGACGGCAAAGCAAGTCTGAAGTGAAAGCCCCGGGCTCAACCCGGGAACTGCTTTGGAAACTGTTTAGCTAG
+
GGGGGGGGGGGGGGGGGGGGGGGGGGGGGGGGGGGGGGGGGGGGGGGGGGGGGGGGGGGGGGGGGGGGGGGGGGGGGGGGGGGGGGGGGGGGGGGGGGGGGGGGGFGGGGGGGGGGGGGGF:FFGGGGF,@3F+CCFGGGCGEGGGGGGGAFFGGGGGGGGGGGGGGGG*:FGGGGGGGGGGGGGGGGGGGGGGGGGGGGGGGGGGGGGGGGGGGGGGGGGGDGGGGGGGCFGGGGGGGGGGGGGGGGGGGGGGGGGGGGGGGGGDE<CGGGGFGGGGFC?FGGFD7BFFFG
@M03364:396:000000000-C9LGT:1:1101:8416:7327 1:N:0:10
ACTCCTACGGGAGGCAGCAGTGGGGAATATTGCACAATGGGCGCAAGCCTGATGCAGCGACGCCGCGTGCGGGATGGAGGCCTTCGGGTTGTAAACCGCTTTTGTTCAAGGGCAAGGCGGGTCTTCGGGCCCGTTAAGTGGATTGTTCGAATAAGCACCGGCTAACTACGTGCCAGCAGCCGCGGTAATACGTAGGGTGCAAGCGTTATCCGGATTTATTGGGCGTAAAGGGCTCGTAGGCGGTTCGTCGCGTCCGGTGTGAAAGTCCATCGCTTAACGGTGGATCCGCGCCGG
+
GGGGGGGGGGGGGGGGGGGGGGGGGGGGGGGGGGGGGGGGGGGGGGGGGGGGGGGGGGGGGGGGGGGGGGGGGGGGGGGGGGGGGGGGGGGGGGGGFGGGGGGGFGG9FGGGGGDG@<FE*5@<,@CE5>FFF1<+4?@CF<,?CBFCFFGF:FFFFFGCEFGGGGGFGC9<CGGGGGGGFGGGGGGCFGGFGCFGGGGGGGGFEGGEGGGDGEEG6:::<FGGEC*;FGGGGDGGGGGGGGG7CEGGGGGGGEEGGCEEGGDFGGGGGGGGGGCCFFGGBFGGG447CD5DCD
@M03364:396:000000000-C9LGT:1:1101:13057:7333 1:N:0:10
ACTCCTACGGGAGGCAGCAGTGGGGAATATTGCACAATGGGGGAAACCCTGATGCAGCAACGCCGCGTGAGTGATGACGGCCTTCGGGTTGTAAAGCTCTGTCTTCAGGGACGATAATGACGGTACCTGAGGAGGAAGCCACGGCTAACTACGTGCCAGCAGCCGCGGTAATACGTAGGTGGCGAGCGTTGTCCGGATTTACTGGGCGTAAAGGGAGCGTAGGCGGATTTTTAAGTGAGATGTGAAATACTCGGGCTTAACCTGAGTGCTGCATTTCAAACTGGAAGTCTAG
+
GGGGGGGGGGGGGGGGGGGGGGGGGGGGGGGGGGGGGGGGGGGGGGGGGGGGGGGGGGGGGGGGGGGGGGGGGGGGGGGGGGGGGGGGGGGGGGGGGGGGGGGGGGGGGGGGGGDGGGGGG:CCGGGF,:>8B+BBFGGGGGGEDGGGGGGGGGGGGGGGGGGGGGGGG*CGGGGFGFGFGGGGGGGGEGGEGFGGGGGGGGGGGGGGGGGGGGGGGGGCEGGGGGCEEFFFCFGGGFGGFGGGGGGGGGGGGGGGGGGGGGGGGFEGGGGG4FFGGFGGF?GGGGG@GFFG
@M03364:396:000000000-C9LGT:1:1101:24029:7339 1:N:0:10
ACTCCTACGGGAGGCAGCAGTGGGGAATATTGCACAATGGGCGCAAGCCTGATGCAGCGACGCCGCGTGCGGGATGGAGGCCTTCGGGTTGTAAACCGCTTTTGTTCAAGGGCAAGGCACGGTTTCGGCTGTGTTGAGTGGATTGTTCGAATAAGCACCGGCTAACTACGTGCCAGCAGCCGCGGTAATACGTAGGGTGCAAGCGTTATCCGGATTTATTGGGCGTAAAGGGCTCGTAGGCGGTTCGTCGCGTCCGGTGTGAAAGTCCATCGCTTAACGGTGGATCCGCGCCGG
+
GGGGGGGGGGGGGGGGGGGGGGGGGGGGGGGGGGGGGGGGGGGGGGGGGGGGGGGGGGGGGGGGGGGGGGGGGGGGGGGGGGGGGGGGGGGGGGGGGGGGGGGGGGGDGGGGGGGG<BFFF+@<>@FG3+8388@,@FCGGE:CCGFFGGBF>FGGGGGGGGGGGGGGGFBEFGGGGGGGGGGGGGGGGFGGGCCGGFGGGGGGGGGGGGGGGGEGGGGGGGGGG>:A;FGGGGGGGGGGFGGGGGGGGGGGGGGGG?EGGAFFGGGGGGGGGFGDGGGGD>GGGGGFFBFGGG
@M03364:396:000000000-C9LGT:1:1101:11603:7341 1:N:0:10
ACTCCTACGGGAGGCAGCAGTGGGGAATATTGCACAATGGGCGCAAGCCTGATGCAGCGACGCCGCGTGCGGGATGGAGGCCTTCGGGTTGTAAACCGCTTTTGTTCAAGGGCAAGGCGGGTCATCGGAACCGTTGAGTGGATTGTTCGAATAAGCACCGGCTAACTACGTGCCAGCAGCCGCGGTAATACGTAGGGTGCAAGCGTTATCCGGATTTATTGGGCGTAAAGGGCTCGTAGGCGGTTCGTCGCGTCCGGTGTGAAAGTCCATCGCTTAACGGTGGATCCGCGCCGG
+
GGGGGGGGGGGGGGGGGGGGGGGGGGGGGGGGGGGGGGGGGGGGGGGGFGGGGGGGGGGGGGGGGGGGGGGGGGGGGGGGGGGGGGGGGGGGGGGGGGGGGGGCGGGGGGGGGGGG@DF7F:<,8@DF+*5D:8>+=@FFGG@FCFCGGGFF:CFGGFFGDGEEC<FGG:CCFGGGGGGGGGGGGGEGGGGGGCFGGGGGGGGFGGGGGGCEECGGGGFGGGGGGG5;CFGGGGGGGGGGGGGEGEEGGGGEGEEGGGGGGC>FFG?7DGFGGFGDF=CC>FGCC>FFGFFGGD
@M03364:396:000000000-C9LGT:1:1101:23747:7360 1:N:0:10
ACTCCTACGGAGGCAGCAGTGGGGAATATTGCACAATGGGCGCAAGCCTGATGCAGCGACGCCGCGTGCGGGATGGAGGCCTTCGGGTTGTAAACCGCTTTTGTTCAAGGGCAAGGCGGGTCTTCGGGCACCTTGAGTGGATTGTTCGAATAAGCACCGGCTAACTACGTGCCAGCAGCCGCGGTAATACGTAGGGTGCAAGCGTTATCCGGATTTATTGGGCGTAAAGGGCTCGTAGGCGGTTCGTCGCGTCCGGTGTGAAAGTCCATCGCTTAACGGTGGATCCGCGCCGGG
+
GGGGGGGGGGGGGGGGGGGGGGGGGGGGGGGGGGGGGGGGGGGGGGGGGGGGGGGGGGGGGGGGGGGGGGGGGGGGGGGGGGGGGGGGGGGGGGGGGGGGGFGGGGG<FGGGGG7>7+C:F:FB9FGG:*6+,,8@FFGGC9FFCFGGCGGGGGGGGGGGGGGGGDGGG<9EGCGGGGGGGGGGDCGGGGGFG5EGGGGGGGGGGGGGGGGG>EDFGGGGGGFGEGEFFGGGGGD:EGGGGGGGGGGGDEEC*:EGDG5/<+:F7FGGGGDDGFGGGGGCFFFFFCFFDE@D3C
@M03364:396:000000000-C9LGT:1:1101:22468:7365 1:N:0:10
ACTCCTACGGGAGGCAGCAGTGGGGAATATTGGGCAATGGGCGAAAGCCTGACCCAGCAACGCCGCGTGAGGGAAGAAGGGTTTCGGCTCGTAAACCTCTGTCCTATGGGACGAAGGAAGTGACAGTACCATAGGAGGAAGCCACGGCTAACTACGTGCCAGCAGCCGCGGTAATACGTAGGTGGCGAGCGTTGTCCGGATTTACTGGGCGTAAAGGGAGCGTAGGCGGATTTTTAAGTGAGATGTGAAATACTCGGGCTTAACCTGAGTGCTGCATTTCAAACTGGAAGTCT
+
GGGGGGGGGGGGGGGGGGGGGGGGGGGGGGGGGGGGGGGGGGGGGGGGGGGGGGGGGGGGGGGGGGGGGGGGGGGGGGGGGGGGGGGGGGGGGGGGGGGGGGGGGFGFGGGGGGDG7AF@F-C>,:FF>,@C3<DFFGEFGGGGGCGGGGGGGGGGGGGGGGGGGGGGG*B:FGGGGGGGGGGGGGGGGGGGGCGGGGGGGGGGGGGGGGGECGGGGGGGGGGGGGGGGGGGGGGGGGGGGGGGGFFGGGGGGGGGGGGGGEDFGGGGGGGGGGGGGGGGFFGGGGGFGFFGG
@M03364:396:000000000-C9LGT:1:1101:18204:7371 1:N:0:10
ACTCCTACGGGAGGCAGCAGTGGGGAATATTGCACAATGGGCGAAAGCCTGATGCAGCAACGCCGCGTGAGCGATGAAGGCCTTCGGGTCGTAAAGCTCTGTCCTCAAGGAAGATAATGACGGTACTTTTGGAGGAAGCCCCGGCTAACTACGTGCCAGCAGCCGCGGTCATACGTAGGGGGCTAGCGTTATCCGGATTTACTGGGCGTAAAGGGTGCGTAGGTGGTTTCTTAAGTCAGGAGTGAAAGGCTACGGCTCAACCGTAGTAAGCTCTTGAAACTGGGAAACTTGAGT
+
GGGGGGGGGGGGGGGGGGGGGGGGGGGGGGGGGGGGGGGGGGGGGGGGGGGGGGGGGGGGGGGGGGGGGGGGGGGGGGGGGGGGGGGGGGGGGGGDGGGGGGGFGGG8FFGGGGGF9FFE?-=8+BFG,,9+,:B:DFFEFEGFGGFCGG=FBFGGGGGGGGGGGGDGG*CFGGGGGFFFFGGGFFGGFGGGGGGGGGGFGGGGGGGGEGGGGGGGGGECEGGGGGEFCGGGGGGGGGGGCEGGFGGECFGFCEGGDGGGGGGG*CEFCFGFGGF>DGGGFFGGGDCFCFFGD:
@M03364:396:000000000-C9LGT:1:1101:5309:7371 1:N:0:10
ACTCCTACGGGAGGCAGCAGTGGGGAATATTGCACAATGGGCGAAAGCCTGATGCAGCAACGCCGCGTGAGCGATGAAGGCCTTCGGGTCGTAAAGCTCTGTCCTCAAGGAAGATATTGACGGTCCTTGCGGCGGAAGCCCCGGCTAACTACGTGCCAGCAGCCGCGGTCATACGTAGGGGGCTAGCGTTATCCGGATTTACTGGGCGTAAAGGGTGCGTAGGTGGGTTCTTAAGTCAGGAGTGAAAGGCTACGGCTCAACCGTAGTAAGCTCTTGAAACTGGGAAACTTGAGT
+
GGEGGGGGGGGGGGGGGGGGGGGGGGEFFGGGGGGGGFFGGGGGGGGGGGGGGGFGGEGGFGGGGGEGGGGGGFGGGDFGGGGGGGGGGGGFCGGGGFGFGFD,E<E8FEFBF<CF,@EBC->8+3?D?,8++35*@C7CF*>FEEEFGGGGEFFGEFFFGGGGGGEGB*;F:FGFGDGGGGGCGFCEE5CCC<EG>CCCFGGGGGGGGCGGDFGFGCCC58CGGG*:EGGDFFGGGGGG?EGG97CFG=CCC5CEDEFGCFG=EGC>GGGC4CFGFGGC=BGG*7F)0=6F4*
@M03364:396:000000000-C9LGT:1:1101:10990:7377 1:N:0:10
ACTCCTACGGGAGGCAGCAGTAGGGAATTTTCGTCAATGGGCGCAAGCCTGAACGAGCAATGCCGCGTGAACGAGGAAGGTCTTCGGATCGTAAAGTTCTGTTGAGAGGGAAAAAGGAACACCAGAGGACATGCTGGTGAAGTGATATTACCTTTCGAGGAAGTCACGGCTAACTACGTGCCAGCAGCCGCGGTAATACGTAGGTGGCGAGCGTTATCCGGAATGATTGGGCGTAAAGAGTACGTAGGCGGTTCTTTAAGCGCAGGGTATAAGGCTAAGGCTTAACCATAGTTG
+
GGGGGGGGGGGGGGGGGGGGGGGGGGGGGGGGGGGGGGGGGGGGGGGGGGGGGGGGGGGGGGGGGGGGGGGGGGGGGGGGGGGGGGGGGGGGGGGGGGGGGGGGGGGGGGGGGGDG@CFGGFE+BDDF,+8CC>BEGGGGGGGFGGGGGGGGFGGGGGGGGGGGGGGGGGGGGGGGGGGGGGGGGGGGGGGGGGGGGGGGGGGGGGGGGGGGGGGGGGGGGGGGGGGGGGGGGGGGGGGGGGFGCCFGGGGGGEGGGGGGGGGGGGGGFDFFGGGGGGGGFFGGGGGFGFFGGF
@M03364:396:000000000-C9LGT:1:1101:13165:7378 1:N:0:10
ACTCCTACGGGAGGCAGCAGTGGGGAATATTGCACAATGGGCGAAAGCCTGATGCAGCAACGCCGCGTGAGCGATGAAGGCCTTCGGGTCGTAAAGCTCTGTCCTCAAGGAAGATAATGACGGTGCTTGAGGAGGAAGCCCCGGCTAACTACGTGCCAGCAGCCGCGGTCATACGTAGGGGGCAAGCGTTATCCGGATTTACTGGGTGTAAAGGGAGCGTAGACGGCAAGGCAAGTCTGATGTGAAAGCCCGGGGCTCAACCCCGGGACTGCATTGGAAACTGTTTAGCTAG
+
GGGGGGGGGGGGGGGGGGGGGGGGGGGGGGGGGGGGGGGGGGGGGGGGGGGGGGGGGGGGGGGGGGGGGGGGGGGGGGGGGGGGGGGGGGGGGGGGGGGGGGGGGGGGGGGGGGGG9FFFGB@>+@FG:,8,:BFCFFGGGGGGGGGGGGGGGGGGGGGGGGGGGGGGG=EGGGGFGGGGGGGGGGGGGGGGGGGGGGGGGGGGGGGGGGGGGGGGGGGGGGGGGGGGGGGGGGGGGGGGGGGGGGGGGGGGGGGGGFGGGGGGGGGGGGGGGGGGGGGGFFGFGGGFGFFG
@M03364:396:000000000-C9LGT:1:1101:12596:7382 1:N:0:10
ACTCCTACGGGAGGCAGCAGTAGGGAATTTTCGTCAATGGGCGCAAGCCTGAACGAGCAATGCCGCGTGGGTGAAGACGGTCTTCGGATTGTAAAGCCCTGTTGCCGGGGACAAAGGACAGCCAGAGTGGAAAGCTGACTGTTTGATGGTACCCGGCCAGAAAGCCACGGCTAACTACGTGCCAGCAGCCGCGGTAATACGTAGGTGGCGAGCGTTGTCCGGATTTACTGGGCGTAAAGGGAGCGTAGGCGGATTTTTAAGTGAGATGTGAAATACTCGGGCTTAACCTGAGTG
+
GGGGGGGGGGGGGGGGGGGGGGGGGGGGGGGGGGGGGGGGGGGGGGGGGGGGGGGGGGGGGGGGGGGGGGGGGGGGGGGGGGGGGGGGGGGGGGGGGGGGGGGGGGGFFGGGGGFGGGGDFFG,<FFF=3C3,:FDFGGGGGCFGCFFFGGGGGGGGGGGGGGGGGGGGFGGGGGGGGGGGGGGGGGGGGGGGGGGGGGGGGGGGGGGGGGGGGGGGGGGGGGGGGFGGGGGGGGGGGGGGGGGGGGGGGGGDGGGGGGGGGGGGGGGGFFGGGGGGGGGFFGGGGGFGFFGGF
@M03364:396:000000000-C9LGT:1:1101:5257:7389 1:N:0:10
ACTCCTACGGGAGGCAGCAGTAGGGAATTTTCGTCAATGGGCGCAAGCCTGAACGAGCAATGCCGCGTGAACGAGGAAGGTCTTCGGATCGTAAAGTTCTGTTGAGAGGGAAAAAGGAACACCAGAGGAAATGCTGGTGAAGTGATATTACCTTTCGAGGAAGTCACGGCTAACTACGTGCCAGCAGCCGCGGTAATACGTAGGTGGCGAGCGTTATCCGGAATGATTGGGCGTAAAGGGTGCGTAGGCGGCCTGTTAAGTCTGAAGTGAAAGGTACCGGCTCAACCGGTAC
+
GGGGGGGGGGGGGGGGGGGGGGGGGGGGGGGGGGGGGGGGGGGGGGGGGGGGGGGGGGGGGGGGGGGGGGGGGGGGFGGGGGGGGGGGGGGGGGGGGGGGGFGGGGGGGGGGGGGGGFGGGGG+:BFFB,AB?FFFFFFF@FFEFFGGGGGGGGGGGGGGGGGGGFGGGFGGGGGGGGGGGGGGGGGGGCFGGFGGGGGGGGGGGGGGGGGGGEGGGGFGGGGGGGGGGGGGGGGGGGGGGGGGGGGGGGGGECFFGGGGGGGGGGGGGGGGFGGGGGGGFFGGGGGFGF@5
@M03364:396:000000000-C9LGT:1:1101:23996:7390 1:N:0:10
ACTCCTACGGGAGGCAGCAGTAGGGAATTTTCGTCAATGGGCGCAAGCCTGAACGAGCAATGCCGCGTGAACGAGGAAGGTCTTCGGATCGTAAAGTTCTGTTGAGAGGGAAAAAGGAACACCCGAGGAAATGCTGGTGAAGTGATATTACCTTTCGAGGAAGTCACGGCTAACTACGTGCCAGCAGCCGCGGTAATACGTAGGTGGCGAGCGTTATCCGGAATGATTGGGCGTAAAGGGTGCGTAGGCGGCCTGTTAAGTCTGAAGTGAAAGGTACCGGCTCAACCGGTAC
+
GGGGGGGGGGGGGGGGGGGGGGGGGGGGGGGGGGGGGGGGGGGGGGGGGGGGGGGGGGGGGGGGGGGGGGGGGGGGGGGGGGGGGGGGGGGGGGGGGGGGGGGGGGGGGGGGGGGGFCFFCFC63@FG3,8:3CFFFDFGGFFFFGCFGGGGFGGGGGGGGGGGGGGGGEGGGGGGGGGGGGGGGGGGGGGGGGGGGGGGGGGGGGGGGGGGGGGGGGGGGGGGGGGGGGGGGGGGGGGGGGGGGGGDGGGGGGGGGGGGGFGGGGGGFCCGGGGGGGGGFFGGGGGFDFBG
@M03364:396:000000000-C9LGT:1:1101:21927:7393 1:N:0:10
ACTCCTACGGGAGGCAGCAGTGGGGAATTTTGCGCAATGGGGGAAACCCTGACGCAGCAACGCCGCGTGCGGGATGAAGGCCTTCGGGTTGTAAACCGCTTTCAGCAGGGACGATTCTGGCAGTACCTCCACCCGTAGCTCCGGCTGACTACCTGCCAGCAGCCGCGGTCATACGTAGGGAGCGAGCGTTATCCGGATTCATTGGGCGTAAAGCGCGCGTAGGCGGCCCGTTAGGTCGGAGGTACAAGCCCGGGGCTCAACCCCGGCGAGCCTCCGATACCGGCGGGCTCGAGG
+
GGGFGGGFGEFFFCEF@CFGFDFF@F@EFCEFG:F:@@CFGD@FCEEDBEEFCB:FGCAEGGG@CCGGC,FF@EEFG,C=F@FGGFGGF=FFFDGCF+F@FG,CF<?F=FFFG+FF,8,,@-8@3@FC,,@8@*3+33DF;,>CCC*><F;C,<<FCB<1F,,3CF@FB*1<<,CF94<<?F@CEGCG88E8+<EEC8ED7+<<?FGGG5EC:F5CC58:8?/9?E5588*;ECC2CGEG5C2++++<CG>GG5C7C*<E6@5EEGGD7//9*2:>95*)/7>7CGDD)57/95
@M03364:396:000000000-C9LGT:1:1101:8028:7398 1:N:0:10
ACTCCTACGGGAGGCAGCAGTAGGGAATCTTCGGCAATGGGCGAAAGCCTGACCGAGCAACGCCGCGTGAATGATGAAGGCCTTCGGGTTGTAAAATTCTGTTATAAGGGAAGAACGACTTTAGTAGGAAATGGCTAGAGTGTGACGGTACCTTATGAGAAAGCCACGGCTAACTACGTGCCAGCAGCCGCGGTAATACGTAGGTGGCGAGCGTTATCCGGAATTATTGGGCGTAAAGAGCGCGCAGGTGGTTGATTAAGTCTGATGTGAAAGCCCACGGCTTAACCGTGGAGG
+
GGGGGGGGGGGGGGGGGGGGGGGGGGGGGGGGGGGGGGGGGGGGGGGGGGGGGGGGGGGGGGGGGGGGGGGGGGGGGGGGGGGGGGGGGGGGGGGGGGGGGGGGGGGGGGGGGGGGG7FCFDG9,CEF,58:CB,F,FFGFFGFGGGGGGEGFGGGFFGGGGGGGGGGGGGGGGGGGGGGGGGGGGGGGGGGGGGGGGGGGGGGGGFGGEGGGGDCGGGGGEG8CFGFGGGGGGGGGFEGGGGGGGGG@FGEGGD<CFGGEGGGGCGGGGGGGGGGGGEDFF=DGGG>9FE5FG
@M03364:396:000000000-C9LGT:1:1101:25517:7414 1:N:0:10
ACTCCTACGGGAGGCAGCAGTAAGGAATTTTCGGCAATGGGGGAAACCCTGACCGAGCAACGCCGCGTGAGCGATGAAGGCCTTCGGGTCGTAAAGCTCTGTTGCGACGGAAGAACACCGCCATCAGGACATGGCTGGCGGCTGACGGTACTTCGTCAGAAAGTCACGGCTTACTACGTGCCAGCAGCCGCGGTAATACGTAGGTGGCAAGCGTTATCCGGATTTATTGGGCGTAAAGGGTGCGCAGGCGGCCTGCCAAGTTCGAGGTGAAAGCGTTGGGCTCAACCCAATAC
+
GGGGGGGGGGGGGGGGGGGGGGGGGGGGGGGGGGGGGGGGGGGGGGGGGGGGGGGGGGGGGGGGGGGGGGGGGGGGGGGGGGGGGGGGFGGGGGGGGGGGGGGGGGG+CGGGGGC<,BF>+:FBFGGG,87388,@5:BEECEF,:=FGGGGFGGGGFGGGCGGGGCFG:CFGGGGGGGGGGGGGGGGGGGGGGGGGGGGGGGGGGGGGGGGGGGGGGGGGGEGF?CGGFGGGGGGGGGGGGGGGGGGGGGGEGGGGGFCACGGFGEGGGCGGGG<CDGGFFFFCGFDGFFFG
@M03364:396:000000000-C9LGT:1:1101:5195:7418 1:N:0:10
ACTCCTACGGGAGGCAGCAGTGGGGAATCTTGCGCAATGGGGGCAACCCTGACGCAGCGACGCCGCGTGCGGGACGAAGGCCTTCGGGTCGTAAACCGCTTTCAGCAGGGACGAGGCCGCGCGGTGACGGTCCCTGCAGAAGAAGCCCCGGCTAAATACGTGCCAGCAGCCGCGGTAATACGTATGGGGCGAGCGTTATCCGGATTCATTGGGCGTAAAGGGCTCGTAGGCGGTTCGTCGCGTCCGGTGTGAAAGTCCATCGCTTAACGGTGGATCCGCGCCGGGTACGGGCGG
+
GGGGGGGGGGGGGGGGGGGGGGGGGGGGGGGGGGGGGGGGGGGGGGGGGGGGGGGGGGGGGGGGGGGGGGGGGGGGGGGGGGGGGGGGGGGGGGGGGGGGGGGGGGGGGGGGGGEGGGGGG*C4<FFF=4=+<ECCFGGDFFFFFGGGGGGGEEGFGGGGGGGGGGGGGEGGGGGGGDGGGGGGGGGGGGGGGGGEEGGGGGGGGGGGGGGGGGGGGEGGGDDGGGCE5EGGGGGGGGGGGGGGGGGGGGGGFGGGGGGGGGGG5CFGDG8F3FGFGGGDDEGGGDGFGFFGGG
@M03364:396:000000000-C9LGT:1:1101:8607:7424 1:N:0:10
ACTCCTACGGGAGGCAGCAGTAGGGAATTTTCGTCAATGGGCGCAAGCCTGAACGAGCAATGCCGCGTGAACGAGGAAGGTCTTCGGATCGTAAAGTTCTGTTGAGAGGGAAAAAGGAACACCAGAGGAAATGCTGGTGAAGTGATATTACCTTTCGAGGAAGTCACGGCTAACTACGTGCCAGCAGCCGCGGTAATACGTAGGGGGCTAGCGTTATCCGGATTTATTGGGTTTAAAGGGTGCGTAGGCTGAATATCAAGTCAGCGGTAAAATTGAGAGGCTTAACCTCTTCG
+
GGGGGGGGGGGGGGGGGGGGGGGGGGGGGGGGGGGGGGGGGGGGGGGGGGGGGGGGGGGGGGGGGGGGGGGGGGGGGGGGGGGGGGGGGGGGGGGGGGGGGGGGGGGGGGGGGGGGGGGGFFG+=BFF:,AA?BFGGGGGGGGGFGGFGGFGFFGGGFGGFGGGGGGDEFGGGGGGGGGGGGGGGGGGGGGGGGGGGGGGGGGGGGGGGGGGGGGGGGGGGGGGGGGGGGGEECGGGGGGGGGGGGGGGGGGGGGGGGGGGGGGGGGGGGGGGGGGGFGGFFGGGGD?FFFGF
@M03364:396:000000000-C9LGT:1:1101:11299:7432 1:N:0:10
ACTCCTACGGGAGGCAGCAGTGGGGAATATTGCACAATGGGGGAAACCCTGATGCAGCGACGCCGCGTGAGTGATGAAGTATTTCGGTATGTAAAGCTCTATCAGCAGGGAAGAAAATGACGGTACCTGACTAAGAAGCACCGGCTAAATACGTGCCAGCAGCCGCGGTAATACGTATGGTGCAAGCGTTATCCGGATTTACTGGGTGTAAAGGGAGCGTAGGCGGCATGGCAAGCCAGATGTGAAAGCCCGGGGCCCAACCCCGGAACTGCATTTGGAACTGTCAGGCTAG
+
GGGGGGGGGGGGGGGGGGGGGGGGGGGGGGGGGGGGGGGGGGGGGGGGGGGGGGGGGGGGGGGGGGGGGGGGGGGGGGGGGGGGGGGFGGGGGGGGGGGGGGGGGGGGGGGGGG@F4FFBC4@B+BDF,,8:,5B<FFGFGGGGGGGGGGFGGGGGGGGGGGGGGGGGG*6;FGGFGGGGGGGGGGGGGGGGGGGGGEGGGGGGGGFGGFGGGGGGGGGGGGGGGGDEGGGGG?EGGGGGGFGGGGGGGGGGEEGGDEEGGGGGCGCDGFGGGGGGGGCGFFG>**?FGF4F
@M03364:396:000000000-C9LGT:1:1101:15167:7460 1:N:0:10
ACTCCTACGGGAGGCAGCAGTGGGGAATATTGCACAATGGGCGCAAGCCTGATGCAGCGACGCCGCGTGCGGGATGGAGGCCTTCGGGTTGTAAACCGCTTTTGTTCAAGGGCAAGGCACGGTTTCGGCCGTGTTGAGTGGATTGTTCGAATAAGCACCGGCTAACTACGTGCCAGCAGCCGCGGTAATACGTAGGGTGCAAGCGTTATCCGGATTTATTGGGCGTAAAGGGCTCGTAGGCGGTTCGTCGCGTCCGGTGTGAAAGTCCATCGCTTAACGGTGGATCCGCGCCGG
+
GGGGGGGGGGGGGGGGGGGGGGGGGGGGGGGGGGGGGGGGGGGGGGGGGGGGGGGGGGGGGGGGGGGGGGGGGGGGGGGGGGGGGGGGGGGGGGGGGGGGGGGGGGGGGGGGGGGGGGGGG7FECFGG@@@5@@FCFCFGGGGGGGGGGGFF>FGGGGGGGGGGGGGGGFFGGGGGGGGGGGGGGGGGGGGGGCFGGGGGGGGGGGGDGGGGGGGDEGGGGGGGGGCEGGGGGGGGGDGGGGGEGGGGGGGGGGGGGEGEG9CFGGGGGGGGGGGGGGGGFFGGGGGFGFFGGG
@M03364:396:000000000-C9LGT:1:1101:13261:7474 1:N:0:10
ACTCCTACGGAGGCCGCAGTGGGGAATATTGCACAATGGGGGAAACCCTGATGCAGCAACGCCGCGTGAGTGATGACGGCCTTCGGGTTGTAAAGCTCTGTCTTCAGGGACGATAATGACGATACCTGGGGGAGAAGCCACGGCTAACTACGTGCCAGCAGCCGCGGTAATACGTAGGTGGCGAGCGTTGTCCGGATTTACTGGGCGTAAAGGGAGCGTTGGCGGATTTTTAAGTGAGATGTGAAATACTCGGGCTTAACCTGAGTGCTGCATTTCAAACTGGAAGTGTAGAGT
+
GGGGGGGGGG7CFG-@FECFFGGGEG8CEEFC@C<F@FGGGDEFGGGG?8,CFF,<C<EFFCB==+>F:BFF?C?E?BFFGCGCCEG=FGC?FGFFEE9?FEF<F,?EFCFGC@+BC?<?:-38+B=>,:8+3+8,8@F8F*CC<*@D;3FC88FFFGF,>FFGG7F=*8<,<C:FGFFFFC:<FC<:ECE0<?C:;CECGF7CG>C**;C9FC@CC::*/A<:C:8?FF?*ACE:9C:9EFFGGGGGG?+AED:7F8CFEG*:C79C>7902AFFFGCC?FGCDC**2*9?:0
@M03364:396:000000000-C9LGT:1:1101:20439:7482 1:N:0:10
ACTCCTACGGGAGGCAGCAGTGGGGGATATTGCACAATGGGCGCAAGCCTGATGCAGCGACGCCGCGTGCGGGATGGAGGCCTTCGGGTTGTAAACCGCTTTTGTTCAAGGGCAAGGCACGGTTTCGGACGTGTTGAGTGGATTGTTCGAATAAGCACCGGCTAACTACGTGCCAGCAGCCGCGGTAATACGTAGGGTGCAAGCGTTATCCGGATTTATTGGGCGTAAAGGGCTCGTAGGCGGTTCGTCGCGTCCGGTGTGAAAGGCCATCGCTTAACGGTGGATCCGCGCCGG
+
GGGGGGGGGGGGGGGGGGGGGGGGGGGGGGGGGGGGGGGGGGGGGGGGGGGGGGGGGGGGGGGGGGGGGGGGGGGGGGGGGGGGGGGGGGGGGGGGGGGGGGGGGGGGCFGGGGGGFGFFC+@3>FFE+*@88FF7@F;FF?FFEFDGGGGB1CFG?CFGGGGGGGGGC=C@@FFFGFGGG:FEGEGGGCGGCFGEGGG8EGGFGCGGGGGGG>EEECGGFGGGGECGGGGGGGGGGGGCCEG5EE==C=?EEGEEG?ECE:>CF*:C4C8C3CF7CFGG>FGGFGFF<DD3CD
@M03364:396:000000000-C9LGT:1:1101:19485:7483 1:N:0:10
ACTCCTACGGGAGGCAGCAGTGGGGAATATTGCACAATGGGGGAAACCCTGATGCAGCGACGCCGCGTGAGCGAAGAAGTATCTCGGTATGTAAACCGCTTTCAGCAGGGACGAGGCCGCTACGGTGACGGTACCTGCAGAAGAAGCCCCGGCTAAATACGTGCCAGCAGCCGCGGTAATACGTATGGGGCGAGCGTTATCCGGATTCATTGGGCGTAAAGCGCGCGTAGGCGGCCCGTTAGGTCGGAGGTAAAAGCCCGGGGCTCAACCCCGGCGAGCCTCCGATACCGGCGG
+
GGGGGGGGGGGGGGGGGGGGGGGGGGGGGGGGGGGGGGGGGGGGGGGGGGGGGGGGGGGGGGGGGGGGGGGGGGGGGGGGGGGGGGGGGGGGGGGGGGGGGGGGGGGGGGGGGGGGGGGGG+C88DFG>+@8*@FFFGGGGFGGGGGGGGGGGDGGGGGGGGGGGGGGGFGGGGGGGGGGGGGGGGGGGGGGDEGGGGGGGGGGGGGGGGGGGGGGGGGGGGGGGGGGGGGGGGGGGG?8EGFGGGGCEGC?FGGGGGGGGGGGGGGGGGGGGGGGGGGGFFGGDGGFGFFGCD
@M03364:396:000000000-C9LGT:1:1101:20847:7503 1:N:0:10
ACTCCTACGGGAGGCAGCAGTGGGGAATATTGGGCAATGGGCGAAAGCCTGACCCAGCAACGCCGCGTGAAGGAAGAAGGCCTTCGGGTTGTAAACTTCTTTTACCAGGGACGAAGGACGTGACAGTACTTGGAGAAAAAGCAACGGCTAACTACGTGCCAGCAGCCGCGGTAATACGTAGGTTGCAAGCGTTGTCCGGATTTACTGGGCGTAAAGGGCTCGTAGGCGGTTCGTCGCGTCCGGTGTGAAAGTCCATCGCTTAACGGTGGATCCGCGCCGGGTACGGGCGGGCTT
+
GGGGGGGGGGGGGGGGGGGGGGGGGGGGGGGGGGGGGGGGGGGGGGGGGGGGGGGGGGGGGGGGGGGGGGGGGGGGGGGGGGGGGGGGGGGGGGGGGGGGGGGAFGGGGGGGGGGG>DFCCCF7,CFFB,9,,>BAFF<FCFGFG+5BCEFGFFCGFFFGGGGGGGGGG>8FGEGG9CFFGGBFGGGFGGGGG7FGGGGCGGGGGGGGGGGEGGFGGEGGGGGGGEGGDGGDGGEEEEEGGEE5C>EGCGGGGEFGGGGGGCCFGG:FGGFGGGGGGDGGFF=FDGGBGFF9D*
@M03364:396:000000000-C9LGT:1:1101:11341:7518 1:N:0:10
ACTCCTACGGGAGGCAGCAGTAGGGAATTTTCGTCAATGGGCGCAAGCCTGAACGAGCAATGCCGCGTGAACGAGGAAGGTCTTCGGATCGTAAAGTTCTGTTGAGAGGGAAAAAGGAACACCCGAGGCCATGCTGGTGAAGTGATATTACCTTTCGAGGAAGTCACGGCTAACTACGTGCCAGCAGCCGCGGTAATACGTAGGTGGCGAGCGTTATCCGGAATGATTGGGCGTAAAGGGTGCGTAGGCGGCCTGTTAAGTCTGAAGTGAAAGGTACCGGCTCAACCGGTAC
+
GGGGGGGGGGGGGGGGGGGGGGGGGGGGGGGGGGGGGGGGGGGGGGGGGGGGGGGGGGGGGGGGGGGGGGGGGGGGGGGGGGGGGGGGGGGGGGGGGGGGGGGGGGGGGGGGGGGGGGGGGFG+3@CF3+8:BFGFFFGGGGGFFFFFGGGGGGGGGFGGGGGGGGGGGGGGGGGGGGGGGGGGGGGGGGGGGGGGGGGGGGGGGGGGGGGGGGGGGGGGGGGGGGGGGGGGGGGGGGGGGGGGGGGGGGGGGGGGGGGGGGGGFGGGGGGGGGGGGGGGFFGGGGGFGFFG
@M03364:396:000000000-C9LGT:1:1101:16545:7524 1:N:0:10
ACTCCTACGGGAGGCAGCAGTGGGGAATATTGCACAATGGGCGAAAGCCTGATGCAGCAACGCCGCGTGAGCGATGAAGGCCTTCGGGTCGTAAAGCTCTGTCCTCAAGGAAGATAATGACGGACCTTATGGGGGAAGCCCCGGCTAACTACGTGCCAGCAGCCGCGGTCATACGTAGGGTGCAAGCGTTATCCGGATTTATTGGGCGTAAAGGGCTCGTAGGCGGTTCGTCGCGTCCGGTGTGAAAGTCCATCGCTTAACGGTGGATCCGCGCCGGGTACGGGCGGGCTTG
+
GGGFFGGGGGGGGGGGGGGGGGGCG7CFGGGFGGGGFGGGGCGGGGGGGGGGGGGGGGGGGGGGGGGGGGGFGGGGFGGGGGGGGGGGGGGGGGGFGGGGGGGFFC<5E@FFCEFE9@FEB-@+3@F<8,C,,+@+>FGAEFFFGE+@@FEFGGGGGGGFGCGFCGCEE:CFGFGGGGGGFGEGGFGDFGGGFFGCGF>EGGGGGFGGGGEFGCGGG88EEFGGGGGGCEG=CCEGGDCEEGGGFFGDGGF7C?CEGFGGGCCEGGGGFFFGDGGGGGEGFFGCDDGBD>F<
@M03364:396:000000000-C9LGT:1:1101:26163:7530 1:N:0:10
ACTCCTACGGGAGGCAGCAGTAGGGAATTTTCGTCAATGGGCGCAAGCCTGAACGAGCAATGCCGCGTGAGTGAGGAAGGTCTTCGGACTGTAAAGCTCTGTTGCCGGGGAAAAAGAGGAAGTGCAGGGTATGGCATTTCATGGATGGTACCCGGCCAGAAAGCCACGGCTAACTACGTGCCAGCAGCCGCGGTAATACGTAGGTGGCGAGCGTTATCCGGATTTATTGGGCGTAAAGGGCTCGTAGGCGGTTCGTCGCGTCCGGTGTGAAAGTCCATCGCTTAACGGTGGATC
+
GGGGGGGGGGGGGGGGGGGGGGGGGGGGGGGGGGGGGGGGGGGGGGGGGGGGGGGGGGGGGGGGGGGGGGGGGGGGGGGGGGGGGGGGGGGGGGGGGGGGGGGCFGG7FGGGGG<F+AFG8-:55CFF+,8:,38=FFFGDFGGBF8FFGFGFGGGGGGGGGGGGGFGGFECGGGGGGGGGGGGGGGGGDGGGGGGGGGGGGGGGGGGGGGGGGGGGGGGGGGGGGGGGGGGGGGGGGFGGGGGGGGGGGGGGGGGGGGGDEGGEDGGGGDDGGGGFGGGFFGGGGGFGFFFGG
@M03364:396:000000000-C9LGT:1:1101:18528:7570 1:N:0:10
ACTCCTACGGGAGGCAGCAGTGGGGAATATTGCACAATGGGGGAAACCCTGATGCAGCAACGCCGCGTGAGTGATGACGGCCTTCGTGTTGTAAAGCTCTGTCTTCAGGGACGATAATGACAGTGCCTGAGGAGGAAGCCACGGCTAACTACGTGCCAGCAGCCGCGGTAATACGTAGGTGGCGAGCGTTGTCCGGATTTACTGGGCGTAAAGGGAGCGTAGGCGGATTTTTAAGTGAGATGTGAAATACTCGGGCTTAACCTGGGTGCTGCATTTCAAACTGGAAGTCTAG
+
GGGGGGGGGGGGGGGGGGGGGGGGGGGGGGGGGGGGGGGGGGGGGGGGGGGGGGGGGGGGGGGGGGGGGGGGGGGGGGGGGGGGGGGGGGGGGGGGGGGGGGGGGGGGGGGGGGGE+CFDG-C8,:<FC,A+,8F7@FGGGGGGGGFGGFFGGGGGGGGGGGGGGGGGG7;FFFGFGCGGGGGGGGGGGGGGGFEGFGGGGGGGGGGGGGGGGGGGGGGEGGGGGGCGGGGGGGGGGFGFGGGGGGFEFGGGGGGGGGGGGGGGGGGGDGGGGGGGGDFGFFGG4CDFDFF7
@M03364:396:000000000-C9LGT:1:1101:25705:7588 1:N:0:10
ACTCCTACGGGAGGCAGCAGTGGGGAATATTGCACAATGGGCGCAAGCCTGATGCAGCGACGCCGCGTGCGGGATGGAGGCCTTCGGGTTGTAAACCGCTTTTGTTTGGGAGCAAGCCCTTCGGGGTGCTTGTCCCTTTCGAATAAGCACCGGCTAACTACGTGCCAGCAGCCGCGGTAATACGTAGGGGGCAAGCGTTATCCGGATTCATTGGGCGTAAAGCGCGCGTAGGCGGCCAGCCTGGTCGGGAGTCAAATCCGGGGGCTCAACCCCCGTCCGCTCCCGATACCGGCC
+
GGGGGGGGGGGGGGGGGGGGGGGGGGGGGGGGGGGGGGGGGGGGGGGGGGGGGGGGGGGGGGGGGGGGGGGGGGGGGGGGGGGGGGGGGGGGGGGGGGGGGGGGGGGGGGGGG@<>FFGFGFFF+@@F+,783,@AFFGGGFCCF3DFGGGGGGGGGGGGGGGGGGGGG,CFGGGGGGGGGGGGFFGGGGGGG@FGGEGGGGGGG>EGGGGGGGGGGGGGGGGGGDGGGGGGGGGGGGGGGGGGGGGGGGGGGGCFGGGGGGGGGGGGGGGGGGGCGGGGEEGGG<DDDFFGGG
@M03364:396:000000000-C9LGT:1:1101:17764:7589 1:N:0:10
ACTCCTACGGGAGGCAGCAGTGGGGAATATTGCACAATGGGCGAAAGCCTGATGCAGCAACGCCGCGTGAGCGATGAAGGCCTTCGGGTCGTAAAGCTCTGTCCTCAAGGAAGATAATGACGGTACTTGTGCAGGAAGCCCCGGCTAACTACGTGCCAGCAGCCGCGGTAATACGTAGGGGGCTAGCGTTATCCGGATTTACTGGGCGTAAAGGGTGCGCAGGCGGCTGTGCAAGTCTGAAGTAAAAGGGACCGGCTCAACCGGTTCAGGCTTTGGAAACTGCACGGCTTGAGG
+
GGGGGGGGGGGGGGGGGGGGGGGGGGGGGGGGGGGGGGGGGGGGGGGGGGGFGGGGGGFGGGGGGGGGGGGDGGGGGGGGFGGGGGGEG=FGGGGCGGGGGGG8FEGFGFGGGDBF9<F,<-@C+BFFF,A,,8B+@DD<<FCC7:<>CF9C:@AFGGGGGFGGGGGEG*BCE9FCEFFDGGGGGGCFGCFFGEGGGGGGGGGGGGGGGDEGGGGGGEEGGGGEGGEEGGG7+CCEGGG7ACGFF7FCEGGFGGGGGGGG8CDG7):CFDG*96?6C7CFFFF*97DFD3:<4F
@M03364:396:000000000-C9LGT:1:1101:15561:7600 1:N:0:10
ACTCCTACGGGAGGCAGCAGTAGGGAATTTTCGTCAATGGGCGCAAGCCTGAACGAGCAATGCCGCGTGAGTGAGGAAGGTCTTCGGACTGTAAAGCTCTGTTGCCGGGGAAAAAGGGGAGATGCAGGACATGGCATTTCATGGATGGTACCCGGCCAGAAAGCCACGGCTAACTACGTGCCAGCAGCCGCGGTAATACGTAGGTGGCAAGCGTTATCCGGAATGATTGGGCGTAAAGGGTGCGCAGGCGGCTGTGCAAGTCTGAAGTAAAAGGGACCGGCTCAACCGGTTC
+
GGGGGGGGGGGGGGGGGGGGGGGGGGGGGGGFEGGGGGGGGGGGGGGGGGGGGGGGGGGGGGGGGGGGGGGGGGGGGGGGGGGGGGGGGGGGGGGGGGGGGGGGGGGGGGGGGGGG>EFFF-B,,CFG+3@<BFG8EFGGGGGGFGGGGGFGGGGGGGGGGGGGGGGGGFGCGGGGGGGGGGGGGGGGGGGGGGGGGGGGGGGGFGGFGGGGGGGGGGGGGGGGGGGGGGGCGCGEFGFGGGGGGGGGGGGGGGGGFGGGFFGGCFGFFGFFGGGGGGGGFEGFFFFFDDFD
@M03364:396:000000000-C9LGT:1:1101:26030:7617 1:N:0:10
ACTCCTACGGGAGGCAGCAGTGGGGAATATTGCACAATGGGGGAAACCCTGATGCAGCAACGCCGCGTGAGTGATGACGGCCTTCGGGTTGTAAAGCTCTGTCTTCAGGGACGATAATGACTGTACCTTAGCCGGAAGCCACGGCTAACTACGTGCCAGCAGCCGCGGTCATACGTAGGTGGCGAGCGTTGTCCGGATTTATTGGGCGTAAAGGGCTCGTAGGCGGTTCGTCGCGTCCGGTGTGAAAGTCCATCGCTTAACGGTGGATCCGCGCCGGGTACGGGCGGGCTTG
+
GGGGGGGGGGGGGGGGGGGGGGGGGGGGGGGGGGGGGGGGGGGGGGGGGGGGGGGGGGGGGGGGGGGGGGGGGGGGGGGGGGGGGGGGGGGGGGGGGGGGGGGGGGGGGGGGGGGG+CF<?-B5CFGG?,8,,8@+>>FGGGGGEF7DGF@C<FGGGGGGGGGGGGGGG4*@CGFFGGGGGGGGEGGGGGGGGGGGGGGGGGGGGGGGEGGGGGGGGGGGGGGGGGEGGGEGGGGGGGGGGGEGFCGGGGGGGGGGGFGGGGGGGGGGGGGGGGGGGGGGFBEGGGGFGEFG
@M03364:396:000000000-C9LGT:1:1101:14807:7633 1:N:0:10
ACTCCTACGGGAGGCAGCAGTAGGGAATTTTCGTCAATGGGCGCAAGCCTGAACGAGCAATGCCGCGTGGGTGAAGACGGTCTTCGGATTGTAAAGCCCTGTTGCCGGGGACAAAGGACAGCCAGAGTGGACAGCTGACTGTTTGATGGTACCCGGCCAGAAAGCCACGGCTAACTACGTGCCAGCAGCCGCGGTAATACGTAGGTGGCAAGCGTTATCCGGAATGATTGGGCGTAAAGGGTGCGCAGGCGGCTGTGCAAGTCTGAAGTAAAAGGGACCGGCTCAACCGGTTC
+
GGGGGGGGGGGGGGGGGGGGGGGGGGGGGGGGGGGGGGGGGGGGGGGGGGGGGGGGGGGGGGGGGGGGGGGGGGGGGGGGGGGGGGGGGGGGGGGGGGGGGGGGGGGGGGGGGGCGDGFFGGG,3BFF:+8,3BFFFFGGGGGFG9FGGGFGGGGGGGGGGGGGGGGGG7CGGGFFGGGGGGGGGGGGGGGGGGGGGGGGGGGGGGGGGGGGGGGGGGGGGGEGGGFGGGGGGGEGGGGGGGGGGGGGEDGGGGGGGGGGGGGFG>GFDGFGGGGGCG5DDE59CCG><D>GG
@M03364:396:000000000-C9LGT:1:1101:4227:7640 1:N:0:10
ACTCCTACGGGAGGCAGCAGTGGGGAATATTGCACAATGGGAGCAAGCCTGATGCAGCGACGCCGCGTGCGGGATGGAGGCCTTCGGGTTGTAAACCGCTTTTGTTCAAGGGCAAGGCACGTTTTCGGCCGTGTTGAGTGGATTGTTCGAATAAGCACCGGCTAACTACGTGCCAGCAGCCGCGGTAATACGTAGGGTGCAAGCGTTGTCCGGAATGATTGGGCGTAAAGGGCGCGTAGGCGGCCCGGTAATTCTGAAGTGAAAGGTACCGGCTCAACCGGTACAGGCTTTGG
+
GGGGGGGGGGGGGGGGGGGGGGGGGGGGGGGGGGGGGGGGGGGGGGGGGGGGGGFGFGEGGGGGEEFG7CGGGGGGGGGGGGGGG+FEGGGGGGGGG+CFGGG9DB<FFG8:>BFB+DFG+:>=>@C+++8838@,,@FGFG9>D@FF7FFF8?9BFFGGGGGDFFFFG@<7:CAFGF8:A*=FGECBFG9FGC>E*2*8+AFGEEGGEFF58/:C6<9C?*A8:EEECFGD?EG5*2/8CCE*CEEGEE5+++3A*AEC9<*9CC<*CCE)/:E*2CC)375D=F*.087*0
@M03364:396:000000000-C9LGT:1:1101:7294:7649 1:N:0:10
ACTCCTACGGGAGGCAGCAGTGGGGAATATTGCACAATGGGGGAAACCCTGATGCAGCAACGCCGCGTGAGTGATGACGGCCTTCGGGTTGTAAAGCTCTGTCTTCAGGGACGATAATGACGGTACCTTAGGAGGAAGCCACGGCTAACTACGTGCCAGCAGCCGCGGTAATACGTAGGTGGCGAGCGTTGTCCGGATTTACTGGGCGTAAAGGGAGCGTAGGCGGATTTTTAAGTGAGATGTGAAATACTCGGGCTTAACCTGAGTGCTGCATTTCAAACTGGAAGTCTAG
+
GGGGGGGGGGGGGGGGGGGGGGGGGGGGGGGGGGGGGGGGGGGGGGGGGGGGGGGGGGGGGGGGGGGGGGGGGGGGGGGGGGGGGGGGGGGGGGGGGGGFFGGGGGGGGGGGGGCF7FFGG7@+:8EF,,8:,:F:<FGGGGGGGG7FGGGGEFGGGGGGGGGGGGGGG*4FFGFFGGG<CFGGGGGGEGGEGGGGGCC9CGGGGGGGGGGGGGGGGGGGGGGGGG>?8C9F>8@EGGDFGEGGGGGGFGFGGGGGGGGGGGGGGGGGGGGGGGGGGGGGFFGGGGG6C=FG
@M03364:396:000000000-C9LGT:1:1101:16141:7675 1:N:0:10
ACTCCTACGGGAGGCAGCAGTAGGGAATTTTCGTCAATGGGCGCAAGCCTGAACGAGCAATGCCGCGTGGGTGAAGACGGTCTTCGGATTGTAAAGCCCTGTTGCCGGGGACAAAGGACAGCCAGAGTGGAAAGCTGACTGTTTGCTGGTACCCGGCCAGAAAGCCACGGCTAACTACGTGCCAGCAGCCGCGGTAATACGTATGGGGCGAGCGTTATCCGGATTCATTGGGCGTAAAGGGTGCGCAGGCGGCTGTGCAAGTCTGAAGTAAAAGGGACCGGCTCAACCGGTTC
+
GGGGGGGGGGGGGGGGGGGGGGGGGGGGGGGGGGGGGGGGGGGGGGGGGGGGGGGGGGGGGGGGGGGGGGGGGGGGGGGGGGGGGGGGGGGGGGGGGGFFGGGGGGGGGGGGGGGGFFFFGFG,BDFF,+88CDF>DFGFGGGGG,FFGGGGGGGGGGGGGGGGGGGGGFGGGGGGGGGGGGGGGGGGGGGGGGGGGGGGGGGGFGGFGGGGGGGGGGGFGGGGGGCFGGGGGGGGGGGGGGGGGGGGGGGGGGGGGGGFGGGFGGGGFGFGGGGGGGGGDF5>GGGFGF@CD
@M03364:396:000000000-C9LGT:1:1101:3655:7683 1:N:0:10
ACTCCTACGGGAGGCAGCAGTGGGGAATATTGGGCAATGGGCGAAAGCCTGACCCAGCAACGCCTCGTGAGGGAAGAAGGGTTTCGGCGCGTAAACCTCTGTCCTATGGGACGAAGGCAGTAACTGTACAATTGGAGGAAGTCCCGGCTAACTACGTGCCAGCAGCCGCCTTAATACGTAGGAGGCGAGCGTTGTCCGGAGTGATTGGGCGTAATGGGCGCGTAGTCTGCCTGAGAAGTCTGGTGTGATAGTCCTGCTTTCAAAGTGGGAATTGCTTTGGATACTGTCGGGCTG
+
GGGGGGFGGDG>FEFBEFFFGFGCEGGGAFGGG8F<FGGGGGGGDGDFCFFGGGAFGFCG66CF,8BFG8FC@:FFFG8A,:ECGGCE+@>>FEGG==DD,C,B?BE?=?EFBFE++,3>F-C?<3CF,<3<,,=3@+3D8,,3,++@FF,>3@FGFA:*3@F7<ECFE*1*3:F,,=?,,6,<1*<<11=14*1,74*F**;+ACG***1/:8*+3*2:E**22*<+0:+3C**3<C<9C7*+*:*<+3+30+<<*+30<E>+320*190*0+0*:C<*)9+>**:9>)8)/1
@M03364:396:000000000-C9LGT:1:1101:12227:7686 1:N:0:10
ACTCCTACGGGAGGCAGCAGTGGGGAATCTTGCGCAATGGGGGCAACCCTGACGCAGCGACGCCGCGTGCGGGACGAAGGCCTTCGGGTCGTAAACCGCTTTCAGCAGGGACGAGGCCGCGAGGTGACGGTACCTGCAGAAGAAGCCCCGGCTAAATACGTGCCAGCAGCCGCGGTAATACGTATGGGGCGAGCGTTATCCGGATTCATTGGGCGTAAAGCGCGCGTAGGCGGCCCGTTAGGTCGGAGGTAAAAGCCCGGGGCTCAACCCCGGCGAGCCTCCGATACCGGCGGG
+
GGGGGGGGGGGGGGGGGGGGGGGGGGGGGGGGGGGGGGGGGGGGGGGGGGGGGGGGGGGGGGGGGGGGGGGGGGGGGGGGGGGGGGGGGGGGGGGGGGGGGGGGGGGGGGGGGGGGGGGGG*=4<CFG:=C+=FGGGGGGGGFFGGGGGGGGEGGGGGGGGGGGGGGGGGGGGGGGGGGGGGGGGGGGGGGGGGGGGGGGGGGEEGGGGGGGGGGGGGGGGGGGGGGGGGGGGGGGGEFGGGGGGGGGGGGGGGGGGGEGGGGEGGGGGGGGGGGGGGGGFFGGGGGFGFFGCD
@M03364:396:000000000-C9LGT:1:1101:8547:7688 1:N:0:10
ACTCCTACGGGAGGCAGCAGTAGGGAATTTTCGTCAATGGGCGCAAGCCTGAACGAGCAATGCCGCGTGGGTGAAGACGGTCTTCGGATTGTAAAGCCCTGTTGCCGGGGACAAAGGACAGCCCGAGTGGACAGCTGACTGTTTGATGGTACCCGGCCAGAAAGCCACGGCTAACTACGTGCCAGCAGCCGCGGTAATACGTAGGGTGCAAGCGTTATCCGGATTTATTGGGCGTAAAGGGCTCGTAGGCGGTTCGTCGCGTCCGGTGTGAAAGTCCATCGCTTAACGGTGGAT
+
GGGGGGGGGGGGGGGGGGGGGGGGGGGGGGGGGGGGGGGGGGGGGGGGGGGGGGGGGGGGGGGGGGGGGGGGGGGGGGGGGGGGGGGGGGGGGGGGGGGGGGGFGGGCGGGGGGGGGGG8FDD+6=FF+:C,8<78FGGGFFFFC<FFGGGGFGGGGEGGFGGGGGGGG7EGFGGGGGGGGGGGGGGGGGGGGGGGGGGGGGGGGGGGGGGGGGGGGGFGGGGEGGGGGGGGGGGGGGGGGGGGGGGGGGGGGGGGGGGGGGGGGGGGGGGGGGGGFGGGFFGG<FCBGDFGG9
@M03364:396:000000000-C9LGT:1:1101:22473:7719 1:N:0:10
ACTCCTACGGGAGGCAGCAGTGGGGGATATTGCACAATGGAGGAAACCCTGACCCAGCAACGCCGCGTGAAGGAAGAAGGCCCTCGGGTTGTTAACTTCTTTTACCAGGGACGAAGAGAGTCACGGTATATTAGGAAAAAGCAACTGCTAACTACATGCCAGCAGCAGCCCGAGTCCGTAGGTTGCAAAAGTTGTCCGGTGTTACTGGGTGTCAAGGGCGTGTAGGCGGAGATGCAAGTTGGGAGTGAAATCCATGGGCTGGACACACGAACGGCTCTCAACACTGTATCCCGT
+
EFGGGGGGGGGGGGGGGGGGGGFEG+@FGGGG9,CEFFGG9,BCEC,FFGGG8FFFGF@FCF:FGGGGGGCFGGFGG<FG,EEG@:BFFG7B,CF?5??EFGGF,F,AFG74@+C+8,,+A-8C++BD333,=,,BF,F,+:,@F@,,8@,58>,,38,7<<>>B@,,,,**5*@,,>,><77><,7,,,,27@CC,14**1*?,7>,*+445,,2+**12:**<C+**:?**<030A+0<C5*;**++0<F?F<:*//*2*/*+1:*1)*/)2/)9*0;6)+9*000**97*9
@M03364:396:000000000-C9LGT:1:1101:25442:7732 1:N:0:10
ACTCCTACGGGAGGCAGCAGTAGGGAATTTTCGTCAATGGGCGCAAGCCTGAACGAGCAATGCCGCGTGAACGAGGAAGGTCTTCGGATCGTAAAGTTCTGTTGAGAGGGAAAAAGCAACACCGGAGGATATGCTGGTGGAATGATATTACCTTTCGAGGAAGTCACGGCTAACTACGTGCCAGCAGCCGCGGTAATACGTAGGTGGCGAGCGTTATCCGGAATGATGGGGCGTAAAGGGTGCGTAGGCGGCCTGTTAAGTCTGAAGTGAAAGGTACCGGCTCAACCGGTAC
+
GGGGGGGGGGGGGGGGGGGGGGGGGGGGGGGGGFFGGGGGGGGDGGGGGGGGFGGGGGGGGGGGGGGGGGGFGGGGGCFGEGGGGGGCFGGGGGGGFGGGFGAA5,BAFGG<AGFG88??FCF++3@F+,8,,,8<@>,++,3:9@3@C@GGACFGG7@F>FFEFGGEG<>CDGGC:FFFFGBFFFGGGGGCGGDEGGGGCFFDFFFFG<EGGGEGGFGGE5>5@F++2;EGGC>8ECGGGD=EC=E59CCCE5C7:F<FC9CCGCFFF:FC>*+2:*:C:75CFGGFGB3*
@M03364:396:000000000-C9LGT:1:1101:5002:7740 1:N:0:10
ACTCCTACGGGAGGCAGCAGTGGGGAATATTGCACAATGGGCGCAAGCCTGATGCAGCGACGCCGCGTGCGGGATGGAGGCCTTCGGGTTGTAAACCGCTTTTGTTCAAGGGCAAGGCACGGTTTCGGCCGTGTTGAGTGGATTGTTCGAATAAGCACCGGCTAACTACGTGCCAGCAGCCGCGGTAATACGTAGGGTGCAAGCGTTATCCGGATTTATTGGGCGTAAAGGGCTCGTAGGCGGTTCGTCGCGTCCGGTGTGAAAGTCCATCGCTTAACGGTGGATCCGCGCCGG
+
GGGGGGGGGGGGGGGGGGGGGGGGGGGGGGGGGGGGGGGGGGGGGGGGGGGGGGGGGGGGGGGGGGGGGGGGGGGGGGGGGGGGGGGGGGGGGGGGGGGGGGGGGGFFGGGGGGGGCFGGE+FC:FGGF+@33,8,@F;FFFGFC,FFGGGGCGGGFGGGGGGGGGGGG7CFFGGGGGGGGFGGGEGGGGGGFGGGGGGGGGGGGGGEGGGGGGGGFFGGFGGGGG8EGGGGGGGGGGGGGGGGGGGGGGGGGGGEG?EGD@D??CFGGGGGGGGCGGGGBFG3>6DFFFEGGD
@M03364:396:000000000-C9LGT:1:1101:6938:7767 1:N:0:10
ACTCCTACGGGAGGCAGCAGTGGGGAATATTGCACAATGGGCGCAAGCCTGATGCAGCGACGCCGCGTGCGGGATGGAGGCCTTCGGGTTGTAAACCGCTTTTGTTCAAGGGCAAGGCACGGTTTCGGCTGTGTTGAGTGGATTGTTCGAATAAGCACCGGCTAACTACGTGCCAGCAGCCGCGGTAATACGTAGGGTGCAAGCGTTATCCGGATTTATTGGGCGTAAAGGGCTCGTAGGCGGTTCGTCGCGTCCGGTGTGTAAGTCCATCGCTTAACGGGGGATCCGCGCCGG
+
GGGFGGGFGGGGGGGGGGGGCFFGGGGGGGGGGGGGGGGGGGGGGGGGGGGGGGGGGGGGGGGGGGGGGCFGGGGGGGGEGGGGGGGGGGGGGGGGGGGGGGGGF3F5CEDCCGGGDGFG7+@<CFC@5+883@,:CFCCFGGGGFFFEF,:@FDFDGGGGG>*?FBCFCCFFGGGGAFDGDCGDE7*,30;0,:CC;CEFGGGGGGCCFGGGC5:FFEFGGGDGGD8FFDE>FGCCC8C@CC*:5CGG=8CE58:)2/2/*::CF?D7FFCDG**;>EG)87D75C><;5C3<
@M03364:396:000000000-C9LGT:1:1101:9898:7782 1:N:0:10
ACTCCTACGGGAGGCAGCAGTGGGGAATCTTGCGCAATGGGGGCAACCCTGACGCAGCGACGCCGCGTGCGGGACGAAGGCCTTCGGGGCGTAAACCGCTTTCAGCAGGGACGAGGCCGGTCCGGTGCGAGTACCTGCGGACGAAGCCCCGGCTAAATACGTGCCAGCATCCGCGGGAATACGCGTGGGGCGTGCGTTATCCGGGGTCGTTGGGCGTAAAGCGCGCGTAGGCGGCCCGTGAGGTCGGAGGCAAAAGCCCGGGGCGCAACCCCGGCGTGCCACCGGTACCCGCGG
+
FGGGGGGGGGGGGGGGGGGGG<FGGGGGFGGGGGGGGGGGG:F@FG,EFGGGGGGGGG:FGGGGGGGGG@:FGG:FG784,:FEGGG:+@FGGGGGFCFGGG9,8=FGGGG:FG*1*14*4*14*4****44,8,C22**=*/*///01C*/:*2,,,<+/0;FG++**,+0/*/?*:**+2;**1:*:5*:**;E*2CGGF8C**/;*:8;/C8CG:8*0+:***:EG5E+*/1*2****2:<*/:CEG***:*:FCG=8/)**)1)/***)*2))1***91>)//.**0)9C
@M03364:396:000000000-C9LGT:1:1101:12092:7789 1:N:0:10
ACTCCTACGGGAGGCAGCAGTAGGGAATTTTCGTCAATGGGCGCAAGCCTGAACGAGCAATGCCGCGTGGGTGAAGACGGTCTTCGGATTGTAAAGCTCTGTTGCCGGGGAAAAAGGGGAACTGCAGGCCATGGCATTTCATGGATGGTACCCGGCCAGAAAGCCACGGCTAACTACGTGCCAGCAGCCGCGGTAATACGTAGGTGGCGAGCGTTATCCGGAATGATTGGGTGTAAAGGGTGCGCAGGCGGTCTGTTAAGTCTGAAGTAAAAGGGACCGGCTCAACCGGTTC
+
GGGGGGGGGGGGGGGGGGGGGGGGGGGGGGGGGGGGGGGGGGGGGGGGGGGGGGGGGGGGGGGGGGGGGGGGGGGGGGGGGGGGGGGGGGGGGGGGGGGGGGGFGGGGGGGGGGGGGGF+@-:,3CFG388B:DF<DFGGGGGGGGGGGGGGGGGGGGGGGGGGGGGGGGGGGGGGGGGGGGGGGGGGGGGGGGGGGGGGGGGGGGGGGGGGGGGGGGGGGGGGGGGGGGGEGGGGGGGGGGGGGGGGGGGGGGGGGGGGFFDGGGGGGGGGGGGGGGGGFEGFGGFEGFFG
@M03364:396:000000000-C9LGT:1:1101:20549:7795 1:N:0:10
ACTCCTACGGGAGGCAGCAGTAGGGAATTTTCGGCAATGGGGGAAACCCTGACCGAGCAACGCCGCGTGAGTGAAGAAGGTCTTCGGATTGTAAAGCTCTGTTGTAAGGGAAGAAATGTACTTTGAGACCACGTACTTGACGGTACCTTACCAGAAAGCTACGGCTAACTACGTGCCAGCAGCCGCGGTAATACGTAGGTTGCAAGCGTTGTCCGGATTTACTGGGTGTAAAGGGCGTGTAGGCGGAGATGCAAGTTGGGAGTGAAATCCATGGGCTCAACCCATGAACTGCTC
+
GGGGGGGGGGGGGGGGGGGGGGGGGGGGGGGGGGGGGGGGGGGGGGGGGGGGGGGGGGGGGGGGGGGGGGGGGGGGGGGGGGGGGGGGGGGGGGGGGGGGGGGEGFGGGGGGGGGGGGGFFCF<,CFG,:8++3,>DFGGGFGGCEGGGGGGDFGGGGGGGGGGGGGGGFFGGGGGGGGGGGGGGGGG<CGFGFGFFGGGGGGGGGGGGGGGGGGGDGGGGGGGGG;CEGGGGGGGGGGGGGGGGGGGGGGG?GGFGGGGFEGGGGGGGDCGGGGGGGGGFFGGGGGFGFFGCC
@M03364:396:000000000-C9LGT:1:1101:6876:7798 1:N:0:10
ACTCCTACGGGAGGCAGCAGTGGGGAATATTGCACAATGGGCGCAAGCCTGATGCAGCGACGCCGCGTGCGGGATGGAGGCCTTCGGGTTGTAAACCGCTTTTGTTTGGGAGCAAGCCCTTCGGGGTGAGTGTACCTTTCGAATAAGCACCGGCTAACTACGTGCCAGCCGCCGCGGTAATACGTAGGGTGCGAGCGTTATCCGGAATTATTGGGCGTAAAGGGCTCGTAGGCGGTTCGTCGCGTCCGGTGTGAAAGTCCATCGCTTAACGGTGGATCCGCGTCGGGTACGGGC
+
GGGGGGGGGGGGGGGGGGGGGGGGGGGGGGGGGGGGGGGGGGGGGGGGGGGGGGGGGGGGGGGGGGGGGGGGGGGGGGGGGGGGGGGGGGGGGGGGGGGGGGGGGGGGGGGGGGGGGGGGGFF:+@FG8,73<8ECFGFFG@CDFFGGGGGGGGGGGGGGGGGGGGGGG*BFGGGGGGGGGGGGGGGGEFGGGGGGGGGGGGGGGG5FEGGGGGGFGGGGGGGGGGGGGGGGGGGGGGGGEGGGGGGGGGGGGG7FGGGGGGGGGGGGGFGGDGGGDGGGFFEDGGGFDFE<C)
@M03364:396:000000000-C9LGT:1:1101:19597:7848 1:N:0:10
ACTCCTACGGGAGGCAGCAGTGAGGAATATTGGACAATGGATGGAAATCTGATCCAGCCATGCCGCGTGAAGGAATACGGTCCTATGGATTTTAAACTTCTTTTGTATGGGAGCAATAAGGTCTACGTGTAGACCGATGAGATTACCATACGAATAAGCATCGGCTAACTCCGTGCCAGCAGCCGCGGTAATACGGAGGATGCGAGCGTTATCCGGATTTATTGGGCGTAAAGCGCGCGTAGGCGGCTCGCCAAGCGGGATCTCAAACCTGAGGGCTCAACCCCCAGCAGGATC
+
GGGGGGGGGGGGGGGGGGGGGGGGGGGGGGGGGGGGGGGGGGGGGGGGGGGGGGGGGGGGGGGGGGGGGGGGGGGGGGGGGGGGGGGGGGGGGGGGGGGGGGGGGGGGGGGGGGGGGGGGFEFF5BFF,:A<5CEC7FGEFDGGGGGGGGGGBFGGGGGGGGGGGGGGGADFGGGGGGGGGGGGGGGGGGDGGGGEGGGGGGGGGGGGGGGGGGGGGGDFGGGGGGGGGGGGGGGGGGGEGEGGGGGGGGGGEGGGGGGCEGGGGGGGGGGGGGGGCCF7?FGGGGDF5<59*>
@M03364:396:000000000-C9LGT:1:1101:20863:7854 1:N:0:10
ACTCCTACGGGAGGCAGCAGTGGGGAATATTGCACAATGGGCGCAAGCCTGATGCAGCGACGCCGCGTGCGGGATGGAGGCCTTCGGGTTGTAAACCGCTTTTGTTCAAGGGCAAGGCACGGTTGCGGCCGTGTTGAGTGGATTGTTCGAATAAGCACCGGCTAACTACGTGCCAGCAGCCGCGGTAATACGTAGGGTGCAAGCGTTATCCGGATTTATTGGGCGTAAAGGGCTCGTAGGCGGTTCGTCGCGTCCGGTGTGAAAGTCCATCGCTTAACGGTGGATCCGCGCCGG
+
GGGGGGGGGGGGGGGGGGGGGGGGGGGGGGGGGGGGGGGGGGGGGGGGGGGGGGGGGGGGGGGGGGGGGGGGGGGGGGGGGGGGGGGGGGGGGGGGGGGGGGGGGGGCGGGGGGGGDFGGC:F3+@FG+*555>,DFGFGGGGGGGDFGGFG=FGGGGGGGGGGGGGGG<EGGGGGGGGGGGGGGGGGG7FFC:FEGGGGGGGGGGGGGGGGG>C>CEGGGGGGGCCEFGGGGGGGGGGGGGGGDGEGGGGGGGGED=E:CADCFDGFGGGGGGFCFFGDBFGCCF>@GFFGGG
@M03364:396:000000000-C9LGT:1:1101:18791:7875 1:N:0:10
ACTCCTACGGGAGGCAGCAGTAGGGAATTTTCGTCAATGGGCGCAAGCCTGAACGAGCAATGCCGCGTGAACGAGGAAGGTCTTCGGATCGTAAAGTTCTGTTGAGAGGGAAAAAGGAACACCCGAGGAAATGCTGGTGAAGTGATATTACCTTTCGAGGAAGTCACGGCTAACTACGTGCCAGCAGCCGCGGTAATACGTAGGTGGCGAGCGTTATCCGGAATGATTGGGCGTAAAGGGTGCGTAGGCGGCCTGTTAAGTCTGAAGTGAAAGGTACCGGCTCAACCGGTAC
+
GGGGGGGGGGGGGGGGGGGGGGGGGGGGGGGGGGGGGGGGGGGGGGGGGGGGGGGGGGGGGGGGGGGGGGGGGGGGGGGGGGGGGGGGGGGGGGGGGGGGGGGGGGGGGGGGGGGGGGGGGGG+:CFG3,8:CFFCFGGGGGGFFGGGGGGGGGGGGGGGGGGGGGGGGGGGGGGGGGGGGGGGGGGGGGGGGGGGGGGGGGGGGGGGGGGGGGGGGGGGGGGGGGGGGGGGGGGGGGGGGGGGCEGGGGGGGGGGGGGGGGGGGGGGGGGFGGGGGGGGFFGGGGGFGF:D
@M03364:396:000000000-C9LGT:1:1101:13104:7899 1:N:0:10
ACTCCTACGGGAGGCAGCAGTAGGGAATCTTGCACAATGGGCGAAAGCCTGATGCAGCAACGCCGCGTGAAGGATGAAGGCCTTCGGGTTGTAAACTTCTGTTCCCGGGGACGAAGAAAGTGACAGTACCCGGGCAGCAAGCCCCGGCTAACTACGTGCCAGCAGCCGCGGTAATACGTAGGGGGCAAGCGTTATCCGGAATTATTGGGCGTAAAGAGTGCGTAGGTGGTTATGTAAGCGTGAGGTTTAAGGCAGTGGCTTAACCACTGTTCGCCTTGCGAACTGCATAACTTG
+
GGGGGGGGGGGGGGGGGGGGGGGGGGGGGGGGGGGGGGGGGGGGGGGGGGGGGGGGGGGGGGGGGGGGGGGGGGGGGGGGGGGGGGGGGGGGGGGGGGGGGGGGGGGGGGGGGGGGGEGGG9EF,CFGC,888@FFFGGFGGGFGGGGGGGGGGGGGGGGGGGGGGGGG<ECFEFGGGGGGGGGGGGGGGGGGGGGGGGGGGGGGGGGGGGEGGGGGGGGGGDEGGGGGGGGGGGGGGGGGGGGGFEEEGGGGGGGGGGFFGGGGGGGGGGGGGGGGFGGFBEGGGGFGFFGGG
@M03364:396:000000000-C9LGT:1:1101:9821:7918 1:N:0:10
ACTCCTACGGGAGGCAGCAGTGGGGAATATTGCACAATGGGCGCAAGCCTGATGCAGCGACGCCGCGTGCGGGATGGAGGCCTTCGGGTTGTAAACCGCTTTTGTTCAAGGGCAAGGCACGGTTTCGGCCGTGTTGAGTGGATTGTTCGAATAAGCACCGGCTAACTACGTGCCAGCAGCCGCGGTAATACGTAGGGTGCAAGCGTTATCCGGATTTATTGGGCGTAAAGGGCTCGTAGGCGGTTCGTCGCGTCCGGTGTGAAAGTCCATCGCTTAACGGTGGATCCGCGCCGG
+
GGGGGGGGGGGGGGGGGGGGGGGGGGGGGGGGGGGGGGGGGGGGGGGGGGGGGGGGGGGGGGGGGGGGGGGGGGGGGGGGGGGGGGGGGGGGGGGGGGGGGGGGGGGGGGGGGGGGFGGGGFGG7EFG7@@3*8@BGFGGGFFFGGGGGGGGBFGGFGGGGGGEGGGGGFGGGGGGGGGGGGGGGGGGGGGGGCGEGGGGGGGGGGGGGGGGGEGGGGGGGGGGGGGGGGGGGGGGGGGGGGGCGGGGGGGGGGGGGCEEG<DGGGGGGGGGGGGDFGGG>FGGFGGFGFFGGG
@M03364:396:000000000-C9LGT:1:1101:27231:7945 1:N:0:10
ACTCCTACGGGAGGCAGCAGTGAGGAATATTGGTCAATGGGCGCGAGCCTGAACCAGCCAAGTAGCGTGCAGGACGACGGCCCTATGGGTTGTAAACTGCTTTAGCCGGGGAATAAAGTGGACCACGTTTGGCCTATTGCATGTACCCGGAGAATAAGCATCGGCTAATTCCGTGCCAGCAGCCGCGGTAATACGGAAGATGCGAGCGTTATCCGGATTTATTGGGTTTAAAGGGAGCGTAGGCGGGATGGTAAGTCAGCGGTCAAATGTCCGTGCCCAACGCGGTCATGCCGT
+
GGGGGGGGGGGGGGGGGGGGGGGGGGGGGGGGGGGGGGGGGGGGGGGGGGGGGGGGGGGGGGGGGGGGGGGGGGGGGEGGGGGGGGGGGGGGGGGGGGGGGGGGGGGGGGEFGFBF,,?C,-:B+:CF,,8+,,::3@<@9=AE3<@DGECG*@FFGGGGGFGGGGCGG8>FGGGGGGGGFGGGGGGGG:<FGCFGGGGGGGGGGGGGGGGGGFGGGGDCFFGGGGEE?8CFGGGGGGGEGGGGGGGGGGGGGGGGGGGGGGGGGFGGGG?FGGDDFFFGFFDGGDC:FFFGCD
@M03364:396:000000000-C9LGT:1:1101:3800:7946 1:N:0:10
ACTCCTACGGGAGGCAGCAGTGAGGAATATTGGTCAATGGACGCAAGTCTGAACCAGCCAAGTCGCGTGCAGGAATAAGGCCCTATGGGTCGCAGACTGCTTTTGCATGAGAATAAAAAGTGGTACGAGTCCCACCCTGTAGGTATCATGCGAATAAGGATCGGCTAACTCCGTGCCAGCAGCCGCGGTAATACGGAAGATGCGAGCGTTATCCGGATTTATTGGGTTTAAAGGGTGCGCAGGCGGCCTTGCAAGTCAGCGGTCAAATCGTGGAGCTCAACTCCATTCCGCCGT
+
GGGGGGGGGGGEEEGGGGGGGGEDGGGGGGGGFGGGGGG@FGGGGGDGGGGGGGGGGGGG8FFGGGGGGGFGGGGGGGG?FGGGEGGGGGGGGGEGFGGGGGGGGGFGGGGGGGAFC,CBE5C,,:CF+8A8E,?CFFCF9B?FDFGCG9DF+@FF<DFDFGGGG<CCD<E<FFGGGGGGGFFGFGEGG*FFFGFGCFFFF@GG*FEEGGCFFGGD@EGGGGGGFFFEG:E7C9EGEECEGG=E=5CEEFCG+<CFGCGFGEDGCFGGGGCFGGGGFGGGF?GGFGGFCFFGGD
@M03364:396:000000000-C9LGT:1:1101:6368:7956 1:N:0:10
ACTCCTACGGGAGGCAGCAGTGGGGAATATTGCACAATGGGCGAAAGCCTGATGCAGCAACGCCGCGTGAGCGATGAAGGCCTTCGGGTCGTAAAGCTCTTTCCTCAAGGAAGATAATGACGGTGCTTTAGTCGGAAGCCCCGGCTAACTACGTGCCAGCAGCCGCGGTCATACGTAGGGGGCTAGCGTTATCCGGATTTACTGGGCGTAAAGGGTGCGTAGGTGGTTTCTTAAGTCAGGAGTGCAAGGCTACGGCTCAACCGTAGCAAGCTCTTGAAACTGGGAAACTTGAGG
+
GGGGGGGGGGFEGGGGGGGGGGGGGGGGGGGGGGGFGGFGGGGGGGGGGGGGGGGGGGCFGGGGGGGGGDGGFGGGGEGGGGGGGGGGGGGGGGGGGGGG,A@,<C,5=FGE,B,C,5@,A>>F+@9B<8A<56+3@CF8=BC++@33@>@B8DCFG9>FE8FCFGGGE*8CCGDG,3<1<EE*<BCGGC*2<FEG8EE9C:E:F*8>E88A@<8E8E8EEG5@CFA*@9++02+03@<E+;CF+<0:=EF+*2*:5ECE8832//*2:9:0>ECCFF+0=FFG4*>)**97F4
@M03364:396:000000000-C9LGT:1:1101:23174:7971 1:N:0:10
ACTCCTACGGGAGGCAGCAGTGAGGAATATTGGTCAATGGGCGCAAGCCTGAACGAGCAATGCCGCGTGAGTGAGGAAGGTCTTCGGACTGTAAAGCTCTGTTGCCGGGGAAAAGGGGGAGATTAAGGTCATTGCATTTCATGGATGGTACCCGGCCAGAAAGCCACGGCTAACTACGTGCCAGCAGCCGCGGTAATACGTAGGTGGCGAGCGTTATCCGGATTTATTGGGTTTAAAGGGTGCGTAGGCTGTTTGTCAAGTCAGGGGTGAAATACCGGAGCTCAACTGTGGAAT
+
GGGGGGGGGGGGGGGCEGFGGGGGGGGFFGGGGGGGGGGGFGGGGGGGG<CGDGGGEEEFGGGGGGGGGDGEEGGGGGGGFGGGGGDEECFFGGGGGGG9EFGG99C+8@FGFG8+8:@+:-B<<DFD<,@@,,3,CDGDFGGD,:,+@D@FC@FGGGGGGGGG:,@CE:CFGGG9F@FDCFGGFGFF7FGDCGGGFGGGGCFGF9CFGCCE>EGGGF+:ED:;CFFFGGC18ACGG9CCCEEEEEEGGG*:ECF**90<++:FFGD*1*<?CGGGGGGCBFFCFGC6CFFFDF
@M03364:396:000000000-C9LGT:1:1101:13838:8034 1:N:0:10
ACTCCTACGGGAGGCAGCAGTGGGGAATCTTGCGCAATGGGGGCAACCCTGACGCAGCGACGCCGCGTGCGGGACGAAGGCCTTCGGGTCGTAAACCGCTTTCAGCAGGGACGAGGCCGCGAGGTGACGGTACCTGCAGAAGAAGCCCCGGCTAAATACGTGCCAGCAGCCGCGGTAATACGTAGGGGGCTAGCGTTATCCGGAATTACTGGGCGTAAAGGGTGCGTAGGTGGTTTCTTAAGTCAGAGGTGAAAGGCTACGGCTCAACCGTAGTAAGCCTTTGAAACTGGGAA
+
GGGGGGGGGGGGGGGGGGGGGGGGGGGGGGGGGGGGGGGGGGGGGGGGGGGGGGGGGGGGGGGGGGGGGGGGGGGGGGGGGGGGGGGGGGGGGGGGGGGGGGGFGGGGGGGGGGGGGFFGG=C**=FF=*=1<FGCFCGGGGGGFFFGGGGGEGGGGGGGGGGGGGGGGGGGGGGGEEGGGGGGGGGGGGGFGGGGGGGGGGGGGGGGGGGGGEGGGGGGFGGGGGGGGGGGGGGGGGGCFGGGGGGGGGGGGGGGGGGGGGGEGGGFGGEGGGGGGGGGFFGGGD:@GFFDF
@M03364:396:000000000-C9LGT:1:1101:25841:8057 1:N:0:10
ACTCCTACGGGAGGCAGCAGTGGGGAATATTGCACAATGGGCGCAAGCCTGATGCAGCGACGCCGCGTGCGGGATGGAGGCCTTCGGGTTGTAAACCGCTTTTGTTCGAGGGCAAGGCACGTTGTCGGACGCGTTGCGTGGCTTGTTCGAATAAGCACCTGCGCACTACCTGCCAGCAGCCCCGGTAATGCGGAGGTTGCAAGGGTTATCCGGTTTTATTGGGCGTAAGGGGGTCGTAGGCGGTTCGTCGCGTCCGGTGGGAAAGTCCATCGCTTCACGGTGGATCCGCGCCGG
+
FGGGGGGGGGGGGGGGGGGGGGGGGGGGGGGGCFGGGGGGGGGGGGDGGGGGG@FGGG@E7FFGGGGGGGGEGG>FBEGGGGGGGGGGGGGGGGGCF:FFFGG,F,?+,:+=+BF++B3<F-8:3:>C+3>****5*55=F*<:*6,3*C,?*,282<C+,8**=FB,5,?<2=<,=70:F**:/21*00<C*2**/02*9CG*;E>C9@0/:*/**3<CC?85*2*/*3C:*11**2;E9?5*/7?*;C**:7**<***8*0**:0C>7F*//**:9:C55*9094)*801))
@M03364:396:000000000-C9LGT:1:1101:24096:8082 1:N:0:10
ACTCCTACGGGAGGCAGCAGTGGGGAATTTTGCGCAATGGGGGGAACCCTGACGCAGCAACGCCGCGTGCGGGATGAAGGCCTTCGGGTTGTAAACCGCTTTCAGCAGGGACGATCATGACGGTACCTTCAGAAGAAGCTCCGGCTAACTACGTGCCAGCAGCCGCGGTAATACGTAGGGAGCGAGCGTTATCCGGATTCATTGGGCGTAAAGCGCGCGTAGGCGGATGCCTAAGCGGAACCTCTAATCCGAGGGCTCAACCCCCGGCCGGGTTCCGAACTGGGCGTCTCGAGG
+
GGGGGGGGGGGGGGGGGGGGGGGGGGGGGGGGGGGGGGGGGGGGGGGGGGGGGGGGGGGGGGGGEGGGGGGGGGGGGGGGGGGGGGGGGGGGGGGGGGGGGGGGGGGFGGGGGGEG7FFGGFBC<=FG88?,33AC@EGGGGGGGE>FGGGGEGGGGGGGGGGGGGGGG/;FGGGGGGGGGGGGEGGGGGGGGGGGEGGGGGGGGGGGGGGGGGGGGGGGGDEGGGGGGGGGGGGGGGEGGGGGGGGDGGEGGGGGGGGGGGGGGGGDGGDDG5>FGGGGFFGGFGDF:FFFC)
@M03364:396:000000000-C9LGT:1:1101:18433:8087 1:N:0:10
ACTCCTACGGGAGGCAGCAGTGGGGAATATTGGGCAATGGGGGAAACCCTGACCCAGCAACGCCGCGTGAAGGAAGAAGGCCCTCGGGTTGTAAACTTCTTTTAGCAGGGACGAAGTACGTGACAGTACCTTCAGAAAAAGCAACGGCTAACTACGTGCCAGCAGCCGCGGTAATACGTAGGTTGCAAGCGTTGTCCGGATTTACTGGGTGTAAAGGGCGTGTAGGCGGAGCTGCAAGTCAGATGTGAAATCCCGGGGCTCCACCCCGGAACTGCATTTGAAACTGTAGCCCTT
+
GGGGGGGGGGGGGGGDEGGGEFGGGGGEFFGGGGGGGGFGGGGGGGGGGGGGGGGGGGGGGGGGGGGGGCDGGGFGFGGGGGEGGGGGGGGGGGGGGGGGGGGDF,FEFEC@FCFG+,C83:>+CCFEF,8,B,C@DG,,BF,<>:FEGGCFCFFGFGGGGFGGGGGGE:BFGEF@CFFGGDCBFGGGGGDGG:<CBFGGG7FCFGGGGFGGGGGGGGGG5?EF9CEGG8?ECFGGGFAFGG+<CFGG7<FG@CEEGE5=C*9ECGCDGGCDGGG>7>?F4/A7CCFFGF?FC4
@M03364:396:000000000-C9LGT:1:1101:10135:8105 1:N:0:10
ACTCCTACGGGAGGCAGCAGTGGGGAATCTTGCGCAATGGGGGCAACCCTGACGCAGCGACGCCGCGTGCGGGACGAAGGCCTTCGGGTCGTAAACCGCTTTCAGCAGGGACGAGGCCGCGCGGTGACGGTCCCTGCAGAAGAAGCCCCGGCTAAATACGTGCCAGCAGCCGCGGTAATACGTATGGGGCGAGCGTTATCCGGATTCATTGGGCGTAAAGCGCGCGTAGGCGGCCTGCTAGGTCGGGACTCAAATCCGGGGGCTCAACCCCCGCCCGGTCCCGATACCGACAGG
+
GGGGGGGGGGGGGGGGGGGGGGGGGGGGGGGGGGGGGGGGGGGGGGGGGGGGFGGGGGGGEGGGGGGGGGGGGGGGGGGGGGGGGGGGGGGGGGGGGGGEGGG9FFGGGGGGGGEEECFGG:CC<CFF8*48FFGGFGGDEGFFGGGBFFGGEGGGF?CFEGDGGDG?FGGGGGGGEGGGGFCCCGGFDDCCE>EEEEFGGGGGEECGGCFGGGG5CEFGCGGGGG8*:C6EGEECFCGGGGEGGGGGG=FGGGFGFGGGGGGDFF6C5DGGDEEGGGCDFFEDDD<FG353//
@M03364:396:000000000-C9LGT:1:1101:19529:8122 1:N:0:10
ACTCCTACGGGAGGCAGCAGTGAGGAATATTGGTCAATGGGCGAGAGCCTGAACCAGCCAAGTCGCGTGAGGGATGACGGCCCTACGGGTTGTAAACCTCTTTTACAAGGGAATAAAGGACGCCACGTGTGGCGTTTTGCATGTACCTTGTGAATAAGCATCGGCTAACTCCGTGCCAGCAGCCGCGGTAATACGGAGGATGCGAGCGTTATCCGGATTCATTGGGTTTAAAGGGTGCGTAGGTGGCCGATTAAGTCAGCGGTGAAAGTCAATGGCTCAACCATTGAATTGCCG
+
GGGGGGGGGGGGGGGGGGGGGGGGGGGGGGGGGFGGGGGGGGGGGGGGGGGGGGGGGGGGGGGGGGGGGGGGGGGGGGGGGGGGGGGGGGEEGGGGGGGGGGGFGGG9FGGGGG?EDEGFG7C++8@D3,A+3C>:CFCGGGFFFGFGGGCG<BFGGGGGGGGGGGGGGFGGGGGGGGGGGGGGGGGGGCGGGFGGGDFGGGGGEGGGGGGGGGGGGCEGGCGGGGGGECCGGGGGGGGAACGGGGGGG5/ACFGGGGGGGGGGGCFGCGGGGGGGGGFFFFEGGGF=FFFF>5
@M03364:396:000000000-C9LGT:1:1101:26324:8123 1:N:0:10
ACTCCTACGGGAGGCAGCAGTGGGGGATATTGCACAATGGGCGGAAGCCTGATGCAGCAACGCCGCGTGCGGGATGACGGCCTTCGGGTTGTAAACCGCTTTCGCCTGTGACGAAGCGTGGGTTACGGTAATGGGTAAAGAAGCACCGGCTAACTACGTGCCAGCAGCCGCGGTGATACGTAGGGTGCGAGCGTTGTCCGGATTTATTGGGCGTAAAGGGCTCGTAGGTGGTTGATCGCGTCGGAAGTGTAATCTTGGGGCTTAACCCTGAGCGTGCTTTCGATACGGGTTGAC
+
GGGGGGGGGGGGGGGGGGGGGGGGGGGGGGGGGGGGGGGGGGGGGGGGGGGGGGGGGGGGGGGGGGGGGGGGGGGGGGGGGGGGGGGGGGGGGGGGGGGGGGGGGCCGDFGGGG++@:B7*5@*@DFG,8><,,,,@FFCF8DF7C3FGGF7,CFCFGFFGGGGGGGGG:EFFEGGGGGGGGGGGGGGGGGGGGGGGGGGGGEGFFGGGGGGGGGGCFGGGGGGEEGG@EGGGGGGGGGGGGGGGGGFGGGGGGGGGGGGGGGGGG?FGGGGGGGGGDCGFFFGGGGFGFEGGD
@M03364:396:000000000-C9LGT:1:1101:4447:8127 1:N:0:10
ACTCCTACGGGAGGCAGCAGTGGGGAATATTGCACAATGGGCGCAAGCCTGATGCAGCGACGCCGCGTGCGGGATGGAGGCCTTCGGGTTGTAAACCGCTTTTGTTCGAGGGCAAGGCACGGTTACGGGCGGGATAAGTGGATTGTTCGAATGAGCACCGGCTAACTACGTGCCAGCAGCCGCGGGAATACGTAGGGTGCAAGCGTTATCCGGATTGATTGGGCGTAAAGGGCTCGTAGGCGGTTCGTCTCGTCCGGTGTGAAAGTCCATCGCTGAACGGTGGATCCGCGCCGG
+
GGGGGGGGGGGGGCFGGGGGGGGGGGEG,FGGGFGGGGGGGCFCGGDGGGGGGGGGGGDGGGGGGGGGGGGGGGEE<FGC>FGGGGDGGGGGGGFG?FGGGGGGC8?+>DFE@D7=CCA,58@:+@FG35>****,,?@::,8<7,?2=<CF,2C<,CCGDC7C<F790*;*1;<CF6E8AEGGC*:*;<<@FCCEGGG58+3;CE585E78C*CC*<+<<CFGEE?*@FG58C**2**;CCEEGGEGG56+**;C)*2:C3:9900:CFE<3*/999*>75CC*2009))11C
@M03364:396:000000000-C9LGT:1:1101:2810:8148 1:N:0:10
ACTCCTACGGGAGGCAGCAGTAGGGAATTTTCGTCAATGGGCGCAAGCCTGAACGAGCAATGCCGCGTGAGTGAGGAAGGTCTTCGGACTGTAAAGCTCTGTTGCCGGGGAAAAAGGGGAACTGCAGGATATGGCATTTCATGGATGGTACCCGGCCAGAAAGCCACGGCTAACTACGTGCCAGCAGCCGCGGTAATACGTAGGTGGCAAGCGTTATCCGGAATGATTGGGCGTAAAGGGTGCGCAGGCGGCTGTGCAAGTCTGAAGTAAAAGGGACCGGCTCAACCGGTTC
+
GGGGGGGGGGGGGGGGEGGGGGGGGGFGGGGGGFGGGGFGGGGGGGGGFCFGFGGGGGGGGGGGGGGGGEDGGGGGGGGGGGGEFGGGED<FGFGGGAFFGGG,CACEFGGG<FFGF7C@+-,,:?FF+,938:<F<FFGCD,CF9B<FF=C:C7FCGCFGGGGC<FCEFEGGGG?7FFFGGGFCCGFGGDGGC7FCFGFCFCCFFCCFGGFEGGG8?FCE5C5+ACG+;CCEGDEFFFCFEEGGGEE:*?5***<7EEG<<7?FGGGC7EGFGEGDDCG3):C79F@G7)*
@M03364:396:000000000-C9LGT:1:1101:15335:8159 1:N:0:10
ACTCCTACGGGAGGCAGCAGTGAGGAATATTGGTCAATGGGCGAGAGCCTGAACCAGCCAAGTCGCGTGAGGGAAGACGGTCCTACGGATTGTAAACCTCTTTTGTCGGGGAGTAATAGGCTGGACGTGTCCTGCTGTGAGAGTACCCGAAGAAAAAGCATCGGCTAACTCCGTGCCAGCAGCCGCGGTAATACGGAGGATGCGAGCGTTATCCGGATTTATTGGGTTTAAAGGGTGCGCAGGCGGCGTGCCAAGTCAGCGGTCAAAGTTCCGGGCTCAACCCGGGGATGCCGT
+
GGGGGGGGGGGFGGGGGGGGGGGGGGGGGGGGGFGGGGGGGGGGGGGGGGGGGGGGGGGGGGGGGGGGGFFGGGGGGGGGCGGGGGGGFGGGGGGGGGCGGGGEGGGGGGGGGEFGGFFFG-:8:BFG+:A?FGGC=FGFGAFFGGFGDDFGFGGGGGCFFGGGGGGGGFGGGGGGGGGGGGGGGGGGGDEFGGGGGGGGGGGGGGGGGGDGGGGGGDDFGGGGGGCC8ACGGGGGGGGGEGEGGGEGGEC59?FGFFDCEGGCE6CFGGCCGGGG:C9FFFEDC))75>F<D*
@M03364:396:000000000-C9LGT:1:1101:22452:8160 1:N:0:10
ACTCCTACGGGAGGCAGCAGTGGGAAATATTGCACAATGGGCGCAAGCCTGATGCAGCGACGCCGCGTGCGGGATGGAGGCCTTCGGGTTGTAAACCGCTTTTGTTCAAGGGCAAGGCACGGTTTCGGCCGTGTTGAGTGGATTGTTCGAATAAGCACCGGCTAACTACGTGCCAGCAGCCGCGGTAATACGTAGGGTGCAAGCGTTATCCGGATTTATTGGGCGTAAAGGGCTCGTAGGCGGTTCGTCGCGTCCGGTGTGAAAGTCCATCGCTTAACGGTGGATCCGCGCCGG
+
GGGGGGGGGGGGGGGGGGGGGGGGFGGGGGGGGGGGGGGGGGGGGGGGGGGGGGGGGGGGGGGGGGGGGGGGGGGGGGGGGGGGGGGGGGGGFGGGGGGGGGGGGGGGGGGGGGGGFGGGG+FFGFGG@<@8@FGEFFGGGGGFGGGGGGGGFGGGGFGGGGGGGGGGG<FFGGGGGGGGGGGGGEGGGGGGF6CEGGGGGGGGGGGGGGGGGGGDFGFGFFGGGG>EGGGGGGGGGGGGGGGGGGGGGGGGGGGGG8CEGCFFGGGGGGGGGGGCCGGGDFGGGGGFGFFGCD
@M03364:396:000000000-C9LGT:1:1101:20464:8175 1:N:0:10
ACTCCTACGGGAGGCAGCAGTGGGGAATATTGCACAATGGGCGCAAGCCTGATGCAGCGACGCCGCGTGCGGGATGGAGGCCTTCGGGTTGTAAACCGCTTTTGTTCAAGGGCAAGGCACGGTTTCGGCCGTGTTGAGTGGATTGTTCGAATAAGCACCGGCTAACTACGTGCCAGCAGCCGCGGTAATACGTAGGGTGCGAGCGTTATCCGGATTTACTGGGTGTAAAGGGCGTGTAGGCGGAGATGCAAGTTGGGAGTGAAATCCAGGGGCTCAACCCCTGAACTGCTTTC
+
GGGGGGGGGGGGGGGGGGGGGGGGGGGGGGGGGGGGGGGGGGGGGGGGGGGGGGGGGGGGGGGGGGGGGGGGGGGFBFGGGGGGGGGGGGGGGGGGGGGGGGGGGGG,FFGGGGFFDFGGG+D>+CFD+85*5@>EGGFGC,>FFEFFGGGF>FFGGGDGGGGGGGGFG7<FFFGCFFGGGGGGGEGGGCGG6<:CEFGEEEGGGGGEGGGGGGG5CFGFFGC@EEFGFFGGGGEG=EF7CEG:E5:CCF+<CGGGGFEGGF7CFFGCDFGDDECC=GD<>;FCGFGFF?FGG
@M03364:396:000000000-C9LGT:1:1101:11832:8175 1:N:0:10
ACTCCTACGGGAGGCAGCAGTGGGGAATATTGCACAATGGGCGCAAGCCTGATGCAGCGACGCCGCGTGCGGGATGGAGGCCTTCGGGTTGTAAACCGCTTTCAGCAGGGAAGACTTCGACTGTACCTGCAGAAGAAGCCCCGGCTAACTACGTGCCAGCAGCCGCGGTCATACGTAGGGGGCGAGCGTTATCCGGATTTATTGGGCGTAAAGGGCTCGTAGGCGGTTCGTCGCGTCCGGTGTGAAAGTCCATCGCTTAACGGTGGATCCGCGCCGGGTACGGGCGGGCTTG
+
GGGGGGGGGGGGGGGGGGGGGGGGGGGGGGGGGGGGGGGGGGGGGGGGGGGGGGGGGGGGGGGGGGGGGGGGGGGGGGGGGGGGGGGGGGGGGGGGGGGGGGGGGGGFDGGGGGDG,>FDG7>3=FGF,,@@@FGGFGGGGGGGGGGGGGGGGGGGGGGGGGGGGGGGG*CGGGGGGGGGGGGGGGGGGGGGGGDGGEGGGFGFGGGGGGDGGGGGGGGGGGGGGGEGEGGGGGGGGGEE:CEGGGGGGGGGGFEGGG=FGGG75DFGFGGGGGGGGGCCFFGGGDDDDF@C
@M03364:396:000000000-C9LGT:1:1101:19503:8175 1:N:0:10
ACTCCTACGGGAGGCAGCAGTGGGGAATATTGCACAATGGGCGCAAGCCTGATGCAGCGACGCCGCGTGCGGGATGGAGGCCTTCGGGTTGTAAACCGCTTTTGTTCAAGGGCAAGGCACGGTTTCGGCAGTGTTGAGTGGATTGTTCGAATAAGCACCGGCTAACTACGTGCCAGCAGCCGCGGTAATACGTAGGGTGCAAGCGTTATCCGGATTTATTGGGCGTAAAGGGCTCGTAGGCGGTTCGTCGCGTCCGGTGGGAAAGTCCATCGCTTAACGGTGGATCCGCGCCGG
+
GGGGGGGGGGGGGGGGGGGGGGGGGGGGGGGGGGGGGGGGGGGGGGGGGGGGGGGGGGGGGGGGGGGGGGGGGGGGGGGGGGGGGGGGGGGGGGGGGGGGGGGGGGGGGGGGGGGGFGGGG+D:CFFGF+58,@@CFFGGGGFFGGFGGGFGFFFGGGGGGGGGGGGGG:FGGGGGGGGGGGGGGGGGGGGGFFGGGGGGGGGGGGGGGGGGGEEEGGGGGGGGGG>CFFGGGGGGGGGGC?E=EEGGGGEGGGEED:E*:;7CGGGGGGGGGGGGGGGD)7CCFFDFGDEDGG
@M03364:396:000000000-C9LGT:1:1101:6824:8175 1:N:0:10
ACTCCTACGGGAGGCAGCAGTGGGGAATATTGCACAATGGGGGAAACCCTGATGCAGCAACGCCGCGTGAGTGATGACGGCCTTCGGGTTGTAAAGCTCTGTCTTCAGGGACGATAATGACGGTACCTGAGGAGGAAGCCACGGCTAACTACGTGCCAGCAGCCGCGGTAATACGTAGGTGGCAAGCGTTATCCGGAATGATTGGGCGTAAAGGGTGCGCAGGCGGCTGTGCAAGTCTGAAGTAAAAGGGACCGGCTCAACCGGTTCAGGCTTTGGAAACTGCACGGCTTGAGG
+
GGGGGGFGGGGEGGGGGGGGGGGGGGGGGGGGGGGGGGGGGGGGGGGGGGGGGGGGGGGGGGGGGGGGGGGGGGGGGGGGGGGGGGGGGGGGGGGGFFGGFGFCFGGGGGGGGGCGGGGGG7CG7>FF,3@+8+BFFGGGFGGGGGGGGFFGFCFGGGGGGGGGGGGGG*BCFFG<,<<>CGGGGGGGEGG7:FGGEGGGBFGGGGGECEE*<@GGGGGGGGGGGGGGGGGGGGGEG7C+CEF7ECCFEDFGGGEGGGGG6C3=E3:*:CF4CGFCD>FGFFFD4CD>C>DCFF
@M03364:396:000000000-C9LGT:1:1101:6558:8182 1:N:0:10
ACTCCTACGGGAGGCAGCAGTAGGGAATTTTCGTCAATGGGCGCAAGCCTGAACGAGCAATGCCGCGTGGGTGAAGACGGTCTTCGGATTGTAAAGCCCTGTTGCCGGGGACAAAGGACAGCCCGAGTGGACAGCTGACTGTTTGATGGTACCCGGCCAGAAAGCCACGGCTAACTACGTGCCAGCAGCCGCGGTAATACGTAGGTGGCAAGCGTTATCCGGAATGATTGGGCGTAAAGGGTGCGCAGGCGGCTGTGCAAGTCTGAAGTAAAAGGGACCGGCTCAACCGGTTC
+
FGGGGGGGGGGGGGGGGGGGGGGGGGGGGGGGGFGGGGGGGGGGGGGGGGGGGGFGGGGGGGFGGGGGGGGGGGGGGGGDFGGGGGGGCGGGGGGGGFGGGGFGGGGFGGGGGGGF,B=DFFG7+@@D>==,,@,,@CD,3F<=F:<,EFDB=FFEFGGGGGGGFFGGGGCFGGG9FGGCFFFGGGGGF7<BFD7<<FCEGFGCEFFG>EGGGGEGGFGGGE8=CF77@FF5@CCC5@CFE@EGGGGGGGEGGGGGGGGFGGGGG=CFFDDCDDGGFGGGFFEGFGFFDEECC
@M03364:396:000000000-C9LGT:1:1101:7204:8231 1:N:0:10
ACTCCTACGGGAGGCAGCAGTGGGGAATATTGCACAATGGGGGAAACCCTGATGCAGCAACGCCGCGTGAGTGATGACGGCCTTCGGGTTGTAAAGCTCTGTCTTCAGGGACGATAATGACGGTACCTGAGGCGGAAGCCACGGCTAACTACGTGCCAGCAGCCGCGGTAATACGTAGGTGGCGAGCGTTGTCCGGATTTACTGGGCGTAAAGGGAGCGTAGGCGGATTTTTAAGTGAGATGTGAAATACTCGGGCTTAACCTGAGTGCTGCATTTCAAACTGGAAGTCTAG
+
GGGGGGGGGGGGGGGGGGGGGGGGGGGGGGGGGGGGGGGGGGGGGGGGGGGGGGGGGGGGGGGGGGGGGGGGGGGGGGGGGGGGGGGGGGGGGGGGGGGGGGGGGGGGGGGGGGGGGGGGGFFFEFGF,8@B+@F@FGGGGGGGGGGGGGFGFGGGGGGGGGGGGGGGGCEGGGGGGGGGGGGGGGGGGGGGGGGGGGGGGGGGGGGGGGGGGGGGGGGEGGGGGGEGGGGGGFGGGGGFGGGGGGGGGGFGGGGGGGGGGGGGEGGGGGGGGGGGGGGGFFGGGGGFGFFG
@M03364:396:000000000-C9LGT:1:1101:9461:8243 1:N:0:10
ACTCCTACGGGAGGCAGCAGTGGGGGATATTGCACAATGGGGGAAACCCTGATGCAGCGACGCCGCGTGAGTGAAGAAGTATTTCGGTATGTAAAGCTCTATCAGCAGGAAAGATAATGACGGTACCTGACTAAGAAGCACCGGCTAAATACGTGCCAGCAGCCGCGGTAATACGTATGGTGCAAGCGTTATCCGGATTTACTGGGTGTAAAGGGAGCGCAGACGGCATGGCAAGCCAGATGTGAAAGGTGGGGGCTCAACCCCCAAGCTGCATTTGGAACTGTCAAGCTAG
+
GGGGGGGGGGGGGGGGGGGGGGGGGGGGGGGGGGGGGGGGGGGGGGGGGGGGGGGGGGGGGGGGGGGGGGGGGGGGGGGFGGGGGGGGGGGGGGGGGGGGGGGGGGGGGGGGGGGGFFGFG=CC>FFG5:@:,3>AFGGGGGGGGG:FGGFGFGGGGGGGGGGGGGGGG*4@EGGGGGGGGGGGGGGGGGGGGGGGGGGGGGGGGGFGGFGGGGGGGGGGGGGGGGGGGGGGGGGGGGGFGGGGGGFGGGGGGGGGGFFGEGGGGGGGGGGGFGFGGGCGFFGGGGGFCFFG
@M03364:396:000000000-C9LGT:1:1101:12053:8259 1:N:0:10
ACTCCTACGGGAGGCAGCAGTCGAGGATCATTTGCAATGGGCGAAAGCCTGACAATGCGACGCTGCGTGGAGGATGAAGGCCTTCGGGTTGTAAACTCCTGTCATAGGGGAACAGGCGATCCGCCCTAATACGTCGGTGAGTTGAGTGTACCCTAAGAGGAATTGGCGGCTAACTCTGTGCCAGCAGCCGCGGTAATACAGAGGCCAAGAGCGTTGTTCGGATTTACTGGGCGTAAAGGGCGCGTAGGCGGTCTTGCGTGTCAAGTGTGAAATCTCCGGGCTCAACCCGGAA
+
GGGGGGGGGGGGGGGGGGGGGGGDGGGGGGGGGGGGGGGGGGGGGGGGGGGGGGFGGGGGGGGGGGGGGGGGGGGGGGGGGGGGGGGGGGGGGGGGGGGGGGGGGFGGGGGGGGGGGGGGGGG3+@FG,<CFBFGFFFGDGGGGFGFFGGGGGGGGGFGGGGGGGGGGGGGGGGGGGGGGGGGGGGGGGGGGGEGGGGGGGGGGGGGGGGGGGEECEGGGGGGGGGGGGGGGGEGGGGGGGGGGGGGGGGGGGGGGGGGGGGGGGCFGGGGGGGGGGGGGFFGFGGGFGF3C
@M03364:396:000000000-C9LGT:1:1101:4444:8275 1:N:0:10
ACTCCTACGGGAGGCAGCAGTGGGGAATCTTGCGCAATGGGGGCAACCCTGACGCAGCGACGCCGCGTGCGGGACGAAGGCCTTCGGGTCGTAAACCGCTTTCAGCAGGGACGAGGCCGCGAGGTGACGGTCCCTGCAGAAGAAGCCCCGGCTAAATACGTGCCAGCAGCCGCGGTAATACGTATGGGGCGAGCGTTATCCGGATTCATTGGGCGTAAAGCGCGCGTAGGCGGCCCGTTAGGTCGGAGGTAAAAGCCCGGGGCTCAACCCCGGCGAGCCTCCGATACCGGCGGG
+
GGGGGGGGGGGGGGGGGGGGGGGGDGGGGGGGGGGGGGGGGGGGGGGGGGGGGGGGGGGGGGGGGGGGGGGGGGGGGGGGGGGGGGGGGGGGGGGGGEFGGGGFGGGGGGGGGEFCGGGGG4=4<FFF+1=+=<F:FGGCEFC<FFGFGGGG?EGGGGGGGGGGGGGGGGGGGCEGDGGGGGGDGEF8EGGGGGGGDGGGGGGDGGGFGGGCFGGGGGGFFCCGGGEEGGGGDEGGGG8EGGGDGEEEGGGGDGFGGGGCGCCGGGGGGGGGGG=3CGGGFFGCCC<FG>DCC7
@M03364:396:000000000-C9LGT:1:1101:13994:8279 1:N:0:10
ACTCCTACGGGAGGCAGCAGTGGGGAATATTGCACAATGGGGGAAACCCTGATGCAGCAACGCCGCGTGAGTGATGACGGCCTTCGGGTTGTAAAGCTCTGTCTTCAGGGACGATAATGACGGTACCTGAGGAGGAAGCCACGGCTAACTACGTGCCAGCAGCCGCGGTAATACGTAGGTGGCGAGCGTTGTCCGGATTTACTGGGCGTAAAGGGAGCGTAGGCGGATTTTTAAGTGAGATGTGAAATACTCGGGCTTAACCTGAGTGCTGCATTTCAAACTGGAAGTCTAG
+
GGGGGGGGGGGGGGGGGGGGGGGGGGGGGGGGGGGGGGGGGGGGGGGGGGGGGGGGGGGGGGGGGGGGGGGGGGGGGGGGGGGGGGGGGGGGGGGGGGGGGGGGGGGGGGGGGGGGFGGGG>CBBCFGBCD=3CFEFGGGGGGGGGGGGGFGFFGGGGGGGGGGGGGGG*CFFGGGFGGGGGGGGGGGGGGGGGGGGGGGGGGGGGGGGGGGGGGGGGGGGGGGGG:CGGGGGGFGGGGGGGGGGGGGFGGGGGGGGGGGFGGGGGGGGGGGGGGGGGGGFFGGGFGFGFFG
@M03364:396:000000000-C9LGT:1:1101:2617:8293 1:N:0:10
ACTCCTACGGGAGGCAGCAGTGGGGAATATTGCACAATGGGCGAAAGCCTGATGCAGCAACGCCGCGTGAGCGATGAAGGCCTTCGGGTCGTAAAGCTCTGTCCTCAAGGAAGATAATGACGGTACTTGTGTTGGAAGCCCCGGCTAACTACGTGCCAGCAGCCGCGGTCATACGTAGGGGGCAAGCGTTATCCGGATTTACTGGGTGTAAAGGGAGCGTAGACGGCAAAGCAAGTCTGAAGTGAAAGCCCCGGGCTCAACCCGGGAACTGCTTTGGAAACTGGCAGGCTAG
+
GGGGGGGGGGGGGGGGGGGGGGGGGGGGGGGGGGGGGGGGGGGGGGGGGGGGGGGGGGGGGGGGGGGGGGGGGGGGGGGGGGGGGGGGGGGGGGGGGGGGGGGGGGGEGGGGGGGG,EFGC7FBFFGGC,A8,3B39DFFGEEFCF:DFFFF>FGGGGGGGFGGGGGGG7EGGGGGGGGGDGGGGGGGGGGGGGGGGEGGGGCFGGGG>ECFGGGGGGGGGGGGGGGGGGGFGGGGG+AFGGGE9FGGG=E=1CEGGGFGGFGGGGCGGGGGCCFGGGGGFFGGGFGFG>FG
@M03364:396:000000000-C9LGT:1:1101:26733:8300 1:N:0:10
ACTCCTACGGGAGGCAGCAGTGGGGAATCTTGCACAATGGGCGAAAGCCTGATGCAGCGACGCCGCGTGCGGGACGAAGGCCTTCGGGTTGTAAACCGCTTTCAGCAGGGACGAGGCCGCAAGATGACGGTACCTGCAGAAGAAGCCCCGGCTAACTACGTGCCAGCAGCCGCGGTAATACGTAGGGGGCGAGCGTTATCCGGATTCATTGGGCGTAAAGCGCGCGTAGGCGGCCTGCTAGGTCGGGACTCAAATCCGGGGGCTCAACCCCCGCCCGGTCCCGATACCGACAGG
+
GGGGGGGGGGGGGGGGGGGGGGGGGGGGGGGGGGGGGGGGGGGGGGGGGGGGGGGGGGGGGGGGGGGGGGGGGGGGGGGGFGGGGGGGGGGGGGGGGGGGGGGGGGGGGGGGGGGG@FF7*55,8@DG+5>+*8;FFGGGGGGGEGFFGFGGCFFGGFGGFGGGGGGGG<FGGGGCEGGFGGAFGGGGGGGEGGGEGGGGGGGEEGGGGGGGGGGGGEFGGGGGGGEDGGGGGDGGGGGFGGGGGGGGGGGGGGGGGGGGGGDGGGGGGGGGGGGDGDEGFFGCDDDFGFFGG<
@M03364:396:000000000-C9LGT:1:1101:3732:8315 1:N:0:10
ACTCCTACGGGAGGCAGCAGTGGGGAATTTTGCGCAATGGGGGCAACCCTGACGCAGCAACGCCGCGTGCGGGACGAAGGCCCTAGGGTTGTAAACCGCTTTCAGCAGGGAAGACACTGACGGTACCTGCAGCAGAAGCTCCGGCTAACTACGTGCCAGCAGCCGCGGTCATACGTAGGGAGCGAGCGTTATCCGGATTCATTGGGCGTAAAGCGCGCGTAGGCGGCTCGCCAAGCGGGATGTCAAAGCCCGGGGCTCAACCCCGGCCCGCATCCCGAACTGGCGGGCTTGAGT
+
GGGGGGGGGGCGGEGGGGGGGGGGGEGGGGGGGGGGGGGFGGGGFGGGGGGGGGGGGGGGGGGGGGGGGGGGGGGGCGGGGGGGGGGFFGGGGGGGGGGGGGGBFGFGGGGGGGGFFFDCF-@@8@FG>35,,8><DFGGGGGGGGGGGGCFFFDGGFGGGGGGGGGGG:;FFGGFFFGGGGGGDGDGGGGGGGDGGGGGGGGGGGGGGGGGGGGGGGGEEGGGGGGGGEGGGGGGGGGGGGGGGGGGGGGGGGGGGGDC8EGGGGG3>DGCDEFGGGGD@@GGGGGFG45*>:
@M03364:396:000000000-C9LGT:1:1101:3992:8344 1:N:0:10
ACTCCTACGGGAGGCAGCAGTGGGGAATATTGGGCAATGGGCGAAAGCCTGACCCAGCAACGCCGCGTGAAGGAAGAAGGCCTTCGGGTTGTAAACTTCTTTTACCAGGGACGAAGGACGTGACCGTACCTGGAGAAAAAGCAACGGCTAACTACGTGCCAGCAGCCGCGGTAATACGTAGGTGGCAAGCGTTGTCCGGATTTATTGGGCGTAAAGCGAGCGCAGGCGGAAAAATAAGTCTAATGTGAAAGCCCTCGGCTTAACCGAGGAACTGCATCGGAAACTGTTTTTCTT
+
DAGGGGGGGGGGGGGGDGGFCFGFGGG8FE@FGGGGGGCGGCFGG@GFGGGGGGGGGGGGECB@FGFGGGGGGGGGGGFFGGGGGGGGG+>8FDFGGGGGGGGCA?F,FFFBFE=CGFA3@-3B,@FF8BFED,FFF@ACGF<<F7@>FCFFBFGGFGGGGGG7FGGGG*BFGDGGGGGGCGGGCCFGGGGGGGDG:BGGEGG7CGCGC8C8CEGFFGGGGEEGGG>**:EE*2A@79AFF@7CFG7:79+227;79;CFGG*CC<5D596DD9<*::*9)):CCGC@FFFGGF
@M03364:396:000000000-C9LGT:1:1101:17353:8347 1:N:0:10
ACTCCTACGGGAGGCAGCAGTGAGGAATATTGGTCAATGGGCGGAAGCCTGAACCAGCCAAGTCGCGTGAAGGATGAAGGTATTATGTATTGTAAACTTCTTTAGCAGTGGAGAAATAAGGGAGTCGAGCCTGCTGATGCTAGTACACTGAGAATAAGGATCGGCTAACTCCGTGCCAGCAGCCGCGGTAATACGGAGGATCCGAGCGTTATCCGGATTTATTGGGTTTAAAGGGTGCGCAGGCGGCCTTGCAAGTCAGCGGTCAAATCGTGGAGCTCAACTCCATTCCGCCGT
+
GGGGGGGGGGGGGGGGGGGGGGGGGGGGGGGGGGGGGGGGGGGGGGGGGGGGGGGGGGGGGGGGGGGGGGGGGGGGFGFGGAFGGGGFGGGGGGGGGGGGGGG<FFGGFFGFFFDD9FF5FB<4+BFG@+@4,:EFGGGGFCGGGG5FGGFFFFGGGGGGGGGGGGGGGAFGGGGGGGGGGGGGGGGGGGGGGGGGGGGDGFGGCEGGGGGGGGGGGGDCGGGGFGFE>CFGGFEGGGGC:CCEEGCEGFFFGGGGGDGGGGGEEGGGGG5CG=FFGGC9?FCFGGG=DF@DD7
@M03364:396:000000000-C9LGT:1:1101:26778:8377 1:N:0:10
ACTCCTACGGGAGGCAGCAGTAGGGAATTTTCGTCAATGGGCGCAAGCCTGAACGAGCAATGCCGCGTGGGTGAAGACGGTCTTCGGATTGTAAAGCCCTGTTGCCGGGGACAAAGGACCGCCCTAGTGGACAGGTGACTGGTTGATGGTACCCGGCCAGAAAGCCACGTCTAACTACGTGCCAGCAGCCGCGGTAATACGTAGGTGGCAAGCGTTATCCGGAAGGATTGGGCGTAAAGGGTGCGTAGGCGGCCTGTTAAGTCTGAAGTGAAAGGTACCGGCTCAACCGGTAC
+
GGGGGGGGGGGGGGGGGGGGGGGGGGGGFGGGGFGGGGGGGGGGGGGGGGGGGGGGGGGGFGGGGGGGGGGBFGGGGGGGEGGGGGG>FEGGGGGGGGGEGEFGG<FFGGG=FGG@>,D+++@:+8B@,,7,38+38@,,,,33+,,@FG;F,FCCF7FFGGCGFGGGE*1:CGFFFFGFFFC9:8BFD<<EEC*=F9FFGGGFGCFGFGGGFG*8CCCGGDCG5;;<9CG5CGEGGGFGGGDEEG5EGGGGCE8FFDGGGGGGGGGFGGEC:C7FGGGGFFEDGGGF7>EGG
@M03364:396:000000000-C9LGT:1:1101:23247:8379 1:N:0:10
ACTCCTACGGGAGGCAGCAGTGGGGAATCTTGCGCAATGGGGGCAACCCTGACGCAGCGACGCCGCGTGCGGGACGAAGGCCTTCGGGTCGTAAACCGCTTTCAGCAGGGACGAGGCCGCTCCGGTGACTGTACCTGCAGAAGAAGCCCCGGCTAAATACGTGCCAGCAGCCGCGGTAATACGTATGGGGCGAGCGTTATCCGGATTCATTGGGCGTAAAGCGCGCGTAGGCGGCCCGTTAGGTCGGAGGTAAAAGCCCGGGGCTCAACCCCGGCGAGCCTCCGATACCGGCGG
+
GGGGGGGGGGGGGGGGGGGGGGGGGGGGGGGGGGGGGGGGGGGGGGGGGGGGGGGGGGGGGGGGGGGGGGGGGGGGGGGGGGGGGGGGGGGGGGGGGGGGGGGFGGGGGGGGGFGGGGGGG:FF*=FF:,78,@FGGGGGGGFFFGFGGGGGGGGGGGCFGGGGGFGGG6CFGGGGGGEGGGGGGGGGFGGGGEGGGGGGGGGGGGGGGGGGGGGGECEGGGGGGGGEGEGGGGGGGG?FGGGGFEC*:C;EFFGGGGGGDEGG5CGGGGGGGGGGGD=D:FFGDDG>C@@DDD
@M03364:396:000000000-C9LGT:1:1101:2701:8388 1:N:0:10
ACTCCTACGGGAGGCAGCAGTGGGGAATATTGCACAATGGGGGAAACCCTGATGCAGCAACGCCGCGTGAGTGATGACGGCCTTCGGGTTGTAAAGCTCTGTCTTCAGGGACGATAATGACGGTACCTGAGGGGGAAGCCACGGCTAACTACGTGCCAGCAGCCGCGGTAATACGTAGGTGGCGAGCGTTGTCCGGATTTACTGGGCGTAAAGGGAGCGTAGGCGGATTTTTAAGTGAGATGTGAAATACTCGGGCTTAACCTGAGTGCTGCATTTCAAACTGGAAGTCTAG
+
GGGGGGGGGGGGFBEGGGGGGGGGGGGGGGGGGGGGGGGGGGGGGGGGGGGGGGGGGGGGGGGGGGGGGGGGGGGGGGGGGGGGGGGFGGGGGGGGGGGAFGGGGGGGCGGFGDGG>FDFFCCC+BFF,:8:+8@>>FGGFFGGGGGFGFAFCFFGGGGGGGGGFGGGGBEGFGGFGGDGGGGEGGDGFGGGGGDGDCGGGGGGGGGGGD8EGFDFGGGGGG8CGE/?>EGGGFGGGGGGGGGGGG??FGGGGGGGG5CGGGFCGGGGCC9FFG<>FGDGFFGDFFGF7==C
@M03364:396:000000000-C9LGT:1:1101:26979:8396 1:N:0:10
ACTCCTACGGGAGGCAGCAGTGGGGAATATTGCACAATGGGGGAAACCCTGATGCAGCAACGCCGCGTGAGTGATGACGGCCTTCGGGTTGTAAAGCTCTGTCTTTAGGGACGATAATGACGGTACCTGTGGAGGAAGCCACGGCTAACTACGTGCCAGCAGCCGCGGTAATACGTAGGTTGCAAGCGTTGTCCGGATTTACTGGGTGTAAAGGGCGTGTAGGCGGAGATGCAAGTCAGGAGTGAAATCCCGGGGCTCAACCCCGGAACTGCTTTTGAAACTGTATCCCTTG
+
GGGGGGGGGGGGGGGGGGGGGGGGGGGGGGGGGGGGGGGGGGGGGGGGGGGGGGGGGGGGGGGGGGGGGGGGGGGGGGGGGGGGGGGGGGGGGGGGGGGFGGGGGGGGGGGGGE?F:?FFG-@+3BDG88@,,:>8@F@>33<CFDFFFGCGCGGGGGGGGGGGGGGGG*=FGGGGGGGFGGFGGGGGGGGGG@FGGGGGGGGGGGFGGGGGGGGGGEGGGGGGGG:EEDGGGGGGGGGGGGFGGGGGFFGGGGGGGGGGGCDECGGCGGGF:C?C:>FGFFG>F77@FFFG
@M03364:396:000000000-C9LGT:1:1101:21322:8397 1:N:0:10
ACTCCTACGGGAGGCAGCAGTCGAGGATCATTTGCAATGGGCGAAAGCCTGACAATGCGACGCTGCGTGGAGGATGAAGGCCTTCGGGTTGTAAACTCCTGTCATAAGGGAACAGGCGAGGGTACCCAACACGTACCTGAGTTGAGTGTACTTTAAGAGGAAGCGACGGCTAACTCTGTGCCAGCAGCCGCGGTAATACAGAGGTCGCAAGCGTTGTTCGGATTTACTGGGCGTAAAGGGCGCGTAGGCGGTCCTGTGTGTCGGATGTGAAATCTCCGGGCTCAACCCGGAA
+
GGGGGGGGGGGGGGGGGGGGGGGDGGGGGGGGGGGFGGGGGGGGGGGGGGGGG9CFGGGGGGGGGGGGGGGGGGGGGGGGGGGGGGGGGGGGGGGGGGGGGGGGGGGFGGGGGGGGGGGEC+B,:CAF++@B88>DC@F<FBFFF@E@FGGGGGGGGGGGGGGGGGGGGFGDGGGGGGGGGGGGGGGGGGGGGFGGGGGGGGGGGGGGGGGGGGGGGGGGGGGGGGGGGGGGGGGGGGGGGGGGGGGGGGGGGDGGGGGGGGGGEDEGGFGGGGEGGGGGFFGGGGGFGFBG
@M03364:396:000000000-C9LGT:1:1101:16027:8417 1:N:0:10
ACTCCTACGGGAGGCAGCAGTGGGGAATATTGCACAATGGGGGAAACCCTGATGCAGCAACGCCGCGTGAGTGATGACGGCCTTCGGGTTGTAAAGCTCTGTCTTCAGGGACGATAATGACGGTACCTGCGGAGGAAGCCACGGCTAACTACGTGCCAGCAGCCGCGGTAATACGTAGGTGGCGAGCGTTGTCCGGATTTACTGGGCGTAAAGGGTGCGTAGGTGGTTTCTTAAGTCAGGAGTGAAAGGCTACGGCTCAACCGTAGTAAGCTCTTGAAACTGGGAAACTTGAGT
+
GGGGGGGGGGGGGGGGGGGGGGGGGGGGGGGGGGGGGGGGGGGGGGGGGGGGGGGGGGGGGGGGGGGGGGGGGGGGGGGGGGGGGGGGGGGGGGGGGGGGGGGGGGGGGGGGGGDG:FFCG-@C+8EF>,883@F<FGGGGGGGGGGGGGGGFGGGGGGGGGGGGEGGG*;FFGGGGGGGGGGGGGGGGGGGGGGGGGGGGGGGGGGGDEGGGGGGGGGEGGGGGGEFGGGFGGGGFGGGGGGGGGGGGGGGGGGGGDGGFGGGGGGGFFGFGGGGGGGGFFGGGGGFGFFGF0
@M03364:396:000000000-C9LGT:1:1101:18933:8427 1:N:0:10
ACTCCTACGGGAGGCAGCAGTGGGGAATATTGCACAATGGGGGAAACCCTGATGCAGCAACGCCGCGTGAGTGATGACGGCCTTCGGGTTGTAAAGCTCTGTCTTCAGGGACGATAATGACGGTACCTGAGGGGGGAGCCACGGCTAACTACGTGCCAGCAGCCGCGGTAATACGTAGGTGGCAAGCGTTATCCGGAATGATTGGGCGTAAAGGGTGCGTAGGCGGCCTGTTAAGTCTGAAGTGAAAGGTACCGGCTCAACCGGTACAGGCTTTGGAAACTGGCAGGCTGGAGG
+
GGGGGGGGGGGGGGGGGGGGGGGGGDGGGGGGGGGGGGGGGGGGGGGGGGGGGGGGGGGGGGGGGGGGGGGGGGGGGGGGGGGGGGGGGDGGGGGGGGGGGGGGGGGGGGGGGGGE+CF,,-@+3>FF,,8++6C*=FFCGGGGGGDDGGFGCFGGGGGG?GGGGGGGE*;CFGGGGGGGGGGGGGGGEGGGGGGGGGGGGGGGGGGGGGGDFFGGGGGGGEDGGGEGGGGGGGGGGGGFFGGGCCFGGGGGGGGGGGGG6@DEEGGFGGGFGGGGC>FGFFGCGGGEFFDFGG
@M03364:396:000000000-C9LGT:1:1101:5392:8431 1:N:0:10
ACTCCTACGGGAGGCAGCAGTGAGGAATATTGGTCAATGGACGAGAGTCTGAACCAGCCAAGTAGCGTGAAGGAAGACTGCCCTATGGGTTGTAAACTTCTTTTATGAGGGAATAAAGTGCATCACGTGTGGTGTTTTGTATGTACCTCATGAATAAGGATCGGCTAACTCCGTGCCAGCAGCCGCGGTAATACGTAGGTTGCAAGCGTTGTCCGGATTTACTGGGTGTAAAGGGCGTGTAGGCGGAGGAGCAAGTCAGATGTGAAATCCCGGGGCTCAACCCCGGAACTGCAT
+
GGGGGGGGGGGGGGGGGGGGGGGGGGGGGGGGGGGGGGGGGGGGGGGGGGGGGGGGGGGGGGGGGGGGGGGGGGGGGGGGGGGGGGGGGGGGGGGGGGGGGGGGGGGGGGGGGGGGEGGGG<FE<FFGEFA4BFFGGGGGGGGFGGFGGGGGEFGGGGGGGGGGGGGGGGGGGGGGGGGGGGGGGGGGGEGGGGG>FGGGGGGGGGGGGGGGGGGGGGGGGGGGGGGEECFGGGGGGEGGGGGDGGDGGEGGGGGGGGGFGGGGGGGGGGGGGGGGGGGGFFGGGGGDGFFGGD
@M03364:396:000000000-C9LGT:1:1101:26494:8451 1:N:0:10
ACTCCTACGGGAGGCAGCAGTAGGGAATTTTCGTCAATGGGCGCAAGCCTGAACGAGCAATGCCGCGTGGGTGAAGACGGTCTTCGGATTGTAAAGCCCTGTTGCCGGGGACAAAGGACAGCCTGAATGTACAGCTGACTGTTTGATGGTACCCGGCCAGAAAGCCACGGCTAACTACGTGCCAGCAGCCGCGGTAATACGTAGGTGGCAAGCGTTATCCGGAATGATTGGGCGTAAAGGGTGCGCAGGCGGCTGTGCAAGTCTGAAGTAAAAGGGACCGGCTCAACCGGTTC
+
GGGGGGGGGGGGGGGGGGGGGGGGGGGGGGGGGGGGGGGGGGGGGGGGGGGGGGGGGGGGGGGGGGGGGGGGGGGGGGGGGGGGGGGGGGGGGGGGGGGGGGGGGGG7FGGGGF<F=,BFGFF,,=FF@,C,<CFFF<FFFFGAF@CFGGGGGGGGGGGGGGGGGGFGG>CFEGGGGGGGGGGGGGGGGGGGGGGGGGFGGGGGGGGGGGGGGGGGGGGGGG5C@F9CGGGGGE8CGGGGGFGC=CEGGGGGGGGGGGGGGGFCGCEFGGGGGGGGGGGGFF*9DFGFDB>CD
@M03364:396:000000000-C9LGT:1:1101:12433:8454 1:N:0:10
ACTCCTACGGGAGGCAGCAGTGGGGAATATTGCACAATGGGGGAAACCCTGATGCAGCAACGCCGCGTGAGTGATGACGGCCTTCGGGTTGTAAAGCTCTGTCTTCAGGGACGATAATGACGGTACCTCAGAGGGAAGCCACGGCTAACTACGTGCCAGCAGCCGCGGTCATACGTAGGTGGCGAGCGTTGTCCGGATTTACTGGGCGTAAAGGGAGCGTAGGCGGTTCGTCGCGTCCGGTGTGAAAGTCCATCGCTTAACGGTGGATCCGCGCCGGGTACGGGCGGGCTTG
+
GGGGGGGGGGGGGGGGGGGGGGGFFGGGGGGGGGGFFFGGGGGGGGGGGGGGGGDGGGGGGGDGGGGGGGGFGGFGGGGGGGG=FGGGGGGGGFCGGFGGGFFGGG9FGGGGFFGCFAFD9-38+BFF,:@,,=BFFFFGGE7C7F3@DEC7CFGGGGGGDGGGGGGGG:CGFFFFCFGFFGGGGEGDFEGEFFC78CEGGGGG6FGGGGG5CCEGGDE>CCGGGG5C8:;A>=CGCEEEGGGEFGF<<CCCFC8EF8E?E=CAED*97CECDGEC57*)6<EDDDG>C:5D
@M03364:396:000000000-C9LGT:1:1101:17839:8457 1:N:0:10
ACTCCTACGGGAGGCAGCAGTGGGGAATATTGCACAATGGGGGAAACCCTGATGCAGCAACGCCGCGTGAGTGATGACGGCCTTCGGGTTGTAAAGCTCTGTCTTCAGGGACGATAATGACGGTGCCTGAGGCGGAAGCCACGGCTAACTACGTGCCAGCAGCCGCGGTAATACGTATGGGGCGAGCGTTATCCGGATTCATTGGGCGTAAAGGGCTCGTAGGCGGTTCGTCGCGTCCGGTGTGAAAGTCCATCGCTTAACGGTGGATCCGCGCCGGGTACGGGCGGGCTTG
+
GGGGGGGGGGGGGGGGGGGGGGGGGFGGGGGGGGGGGGGGGGGGGGGGGGGGGGGGGGGGGGGGGGGGGGGGGGGGDGGGGGGGGGGGGGGGGGGGGGGGGGGGGGGGGGGFFFGGFGGGGFF>+>FA,,@++@FCFGGGGGGFFGFFGGFGGGGGFGGGGGGGGGGGG<BFGGGFGGGGGGGGEGGGGGGGGGGGGGGGGFGGGGGGGGDGGCEGGGGGGGGGGGEGGGEEGGGGGGGE?CGG<CGFG?FGGGGGGGGGGGG5CC7FGGGFDGGGGGC<@EGGDGGFD).C
@M03364:396:000000000-C9LGT:1:1101:7858:8457 1:N:0:10
ACTCCTACGGGAGGCAGCAGTGGGGAATATTGGGCAATGGGCGAAAGCCTGACCCAGCAACGCCGCGTGAAGGAAGAAGGCCTTCGGGTTGTAAACTTCTTTTACCAGGGACGAAGAACGTGACAGTACATTGAGAAAAAGCACCGGCTAACTACGTGCCAGCAGCCGCTGTAATACGTAGGGTGCGAGCGTTAATCGGAATTACTGGGCGTAAAGGGTGCGCAGGCGGTTGAGTAAGACAGATGTGAAATCCCCGAGCTTAACTCGGGAATGGCATATGTGACTGCTCGACT
+
GGGGGGGGGGGGGGGGGGGGGGGGGGGGGGGGGGGGGGGGGGGGGGGGGGGGGGGGGGGGGGGGGGGGGGGGGGGGGGGGFGGGGGGGGGGGGGGGGGGGGGGG9FFGGGGGGGGG7BFGG<FF,CFF,,938CD3CBF@CGFC<3:CEG:F;FFGCFGGGGGGGFGGG*>FGGGGGGGGGGFGGGGEDGGGGGFGGGFGDGGGGGGGGGG*:CFGGGGGGECGGGGGGCGGGEGGGG79CF69EGGGC@EG6<EGGCGGECCCCCEG<CEFCCFGGGGGFFFFFGFFGD3CC
@M03364:396:000000000-C9LGT:1:1101:6616:8464 1:N:0:10
ACTCCTACGGGAGGCAGCAGTGGGGAATCTTGCACAATGGGCGAAAGCCTGATGCAGCGACGCCGCGTGCGGGACGAAGGCCTTCGGGTTGTAAACCGCTTTCAGCAGGGACGAGGCCGCAAGGTGACGGTACCTGCAGAAGAAGCCCCGGCTAACTACGTGCCAGCAGCCGCGGTAATACGTAGGGGGCGAGCGTTATCCGGATTCATTGGGCGTAAAGCGCGCGTAGGCGGCCTGCTAGGTCGGGACTCAAATCCGGGGGCTCAACCCCCGCCCGGTCCCGATACCGACAGG
+
GGGGGGGGGGGGGGGGGGGGGGGGGGGGGGGGGGGGGGGGGGGGGGGGGGGGGGGGGGGGGGGGGGGGGGGGGDGGGGGGGGGGGGGGGGGGGGGGGGGGGGGGGGGGGGGGGDFEEFBFF*@8@@:F8*>>*DFGGGGGGGGGGFGGGGGGFCFGGGGGFGGGGGGGGFDGGGGGEGGGGGGGGGDGGGGGGGGGGGEGGGGECEFGFFFFGFGEGGGGGGGGGGCEGGGGGGGGGGGFGGFDEGGGGFGG6FGGGGGGEGGDFGEGGGGGGGGGGGGGEFGGDDDFGDDDGC
@M03364:396:000000000-C9LGT:1:1101:4870:8476 1:N:0:10
ACTCCTACGGGAGGCAGCAGTGGGGAATATTGCACAATGGGCGCAAGCCTGATGCAGCGACGCCGCGTGCGGGATGGAGGCCTTCGGGTTGTAAACCGCTTTTGTTCAAGGGCAAGGCACGGGTTCGGGCGGGTTGAGTGGAGTGTTCGAATAAGCACCGGCTAACTACTTGGCGGCAGCCGCGGGAATACGTCGGGTGCAAGCGTTATCCGGAGTTATTGGGCGGAAAGGGCTGGTAGGCGGGTCGTCTCGTGCGGTGTGTAAGTCCATCGCTGAACGGTGGAGCCGCTCCGG
+
FGGGGGGGGGGGGGGGGGGGGGGGGGGGGGGGGFGGGGGGGGGEGGGGGGGGGGGGGG@GDGGGGGGGGG:FGGCF7EFGGGAFFGGGCGGGGGGCFFFEFGGG,BB,,CDF+B78++,:+6+@<@FD+3@*<***3?,88,*52<::*=8<<?FG@C*4*4=*+<+00,0++2*118C>*CEE>*1*;CC8:*:E8/:2A79*;2**;9<5?*8C8A+A7AFGG5**8A588@*20+2;AEE5C**:8*0</*1*92C=E/0++*+*2:2>55537</*.):****8))097C
@M03364:396:000000000-C9LGT:1:1101:6783:8479 1:N:0:10
ACTCCTACGGGAGGCAGCAGTGGGGAATATTGCACAATGGGCGAAAGCCTGATGCAGCAACGCCGCGTGAGTGATGAAGGCCTTCGGGTCGTAAAACTCTGTCCTCAAGGAAGATAATGACGGTACTTGAGGAGGAAGCCCCGGCTAACTACGTGCCAGCAGCCGCGGTAATACGTAGGGGGCTAGCGTTATCCGGATTTACTGGGCGTAAAGGGTGCGTAGGTGGTTTCTTAAGTCAGGAGTGAAAGGCTACGGCTCAACCGTAGTAAGCTCTTGAAACTGGGAAACTTGAGT
+
GGGGGGGGGGGGGGGGGGGGGGGGGGGGGGGGGGGGGGGGGGGGGGGGGGGGGGGGGGGGGGGGGGGGGGGFGGGGGGGGGGGGGGGGGGGGGGGGGGGGGGGGGGC?FGGGGGGGFFFGGF@B+8FE,:A:,BCFGGGFFGGGGG>CFGGGGGGGGGGGGGGGGGGGG*BFGGGDGGGGGGGGGGGGFGGGGGGGGGCFGGGGGGGGGEGGGGGFGGGACCGGGGEFGGGGGGGGGGGGCCFGGGGGGGGGGGGGGGGGGGGEGGGGGGGFCFGGGFGGFFGG<FGFGFFGG*
@M03364:396:000000000-C9LGT:1:1101:22036:8493 1:N:0:10
ACTCCTACGGGAGGCAGCAGTGGGGAATATTGCACAATGGGGGAAACCCTGATGCAGCAACGCCGCGTGAGTGATGACGGCCTTCGGGTTGTAAAGCTCTGTCTTCAGGGACGATAATGACGGTACCTGTGGAGGAAGCCACGGCTAACTACGTGCCAGCAGCCGCGGTAATACGTAGGTGGCGAGCGTTGTCCGGATTTACTGGGCGTAAAGCGCGCGTAGGCGGCCCGTTAGGTCGGAGGTAAAAGCCCGGGGCTCAACCCCGGCGAGCCTCCGATACCGGCGGGCTCGAGG
+
GGGGGGGGGGGGGGGGGGGGGGGGGGGGGGGGGGGGGGGGGGGGGGGGGGGGGGGGGGGGGGGGGGGGGGGGGGGGGGGGGGGGGGGGGGGGGGGGGGGGGGGGGGGGGGGGGGGF:<FGG7FF<FFG,,8,CF@EFGGGGGGFEG:FGGGGGGGGGGGGGGGGGGGGGFDGGGFEGGGGGGGGGGGGGGFGFGGGGGGGGGGGGGGGGGGGGGGGGGGGGGGGGGEGGGECGGGGGGG=EGGGGGGGGGGGGGGGGGGFGGDGGGGGGGGD4FGGDGGGFFGDGGGF7FD3C)
@M03364:396:000000000-C9LGT:1:1101:27887:8495 1:N:0:10
ACTCCTACGGGAGGCAGCAGTGGGGAATATTGCGCAATGGGCGGAAGCCTGACGCAGCGACGCCGCGTGCGGGAAGGAGGCCCCCGGGCCGTAAACCGCTTTCAGCGGGGAAGACCGAAAGTCGGTACCCGCAGCAGAAGCCCCGGCTAACTACGTGCCAGCAGCCGCGGTAATACGTATGGGGCGAGCGTTATCCGGATTCATTGGGCGTAAAGCGCGCGTAGGCGGCCGATTAAGTCTGAAGTGAAAGTCCTGCTTTCAAGGTGGGAATTGCTTTGGAGACTGGTTGGCTTG
+
EGGGGGGGGGGGGGGGGGGGGGGGGGGGGGGGGGGGGGGGGGGEGGGGGGGGGGGGGGD=CFGGDGGGGGGGGCGGGEGGGGGGGCGGGGGGGGGGGGGGGGG9FFGBFGGCFFCG<:=*4-8*1<BF,,44*4*,;CC6,;*;CEGD8FGGGGGFFGGFGGC>FGGGGE8CEFGGGFFCGGGGGGGGGGGECCC?EGDEECFFGGGGGGGGGGGGGGGDGCCEEC5CGGG5CECFGCCGGG?FGG7CGGGGGGCFGGGGGFGGGF5DC*;CGGGGGFG4?FGGGGGFGF?473
@M03364:396:000000000-C9LGT:1:1101:3277:8501 1:N:0:10
ACTCCTACGGGAGGCAGCAGTCGAGAATCATTCACAATGGGCGCAAGCCTGATGGTGCGACGCCGCGTGGGGGAGGAAGGTCTTCGGATTGTAAACCCCTGTCATGCAGGAGCAAGGCGCACGCTTGATCGTACTGCAAGAGGAAGAGACGGCAAACTCTGTGCCAGCAGCCGCGGTAATACAGAGGTCTCAAGCGTTGTTCGGAATCACTGGGCGTAAAGGGTGCGCAGGCGGCTGTGCAAGTCTGAAGTAAAAGGGACCGGCTCAACCGGTTCAGGCTTTGGAAACTGCACG
+
GGGGGGGGGGGGGGGGGGGGGGG-@FEFFFGGGGGGGGGGGGGGGGGGDGFEGGGGGGGGGGGGGGGGGGGGGGGGGGGGGGGGGGGGDGGGGGGGGGGGFGGGGGFDDGGGGG<F7FFFF7@F8FFF@@@:8@FFFGGG:FF<,6@DEGGGEEGGGFFGGGGFFGGGGGGCFFGG<FFGGGGGGGGGFFGGGECGGEGGGGGGGGGGFFF9>FFGEGGGGGGGGGGGEGEEGGGGGFGGGFGGGGGFGFFEEFGGGGGGAEDGCGCGFGGGDEEDGGG45)ADCFCFGFFFCC
@M03364:396:000000000-C9LGT:1:1101:5449:8504 1:N:0:10
ACTCCTACGGGAGGCAGCAGTAGGGAATTTTCGTCAATGGGCGCAAGCCTGAACGAGCAATGCCGCGTGGGTGAAGACGGTCTTCGGATTGTAAAGCCCTGTTGCCGGGGACAAAGGACAGCCCGAATTGAAAGCTGACTGTTTGATGGTACCCGGCCAGAAAGCCACGGCTAACTACGTGCCAGCAGCCGCGGTAATACGTAGGTGGCAAGCGTTATCCGGAATGATTGGGCGTAAAGGGTGCTCAGGCGGCTGTGCAAGTCTGAAGTAAAAGGGACCGGCTCAACCGGTTC
+
GGGGGGGGGGGGGGGGGGGGGGGGGGGGGGGGGGGGGGGGGGGGGGGGGGGGGGGGGGGGGGGGGGGGGGGGGGGGGGGGGGGGGGGGGGGGGGGGGGGGGGGAFGECGGGGGGGG88AD<FF83@FG+:C=9:DCFGGGGCGGGAFGGGFGCGGGGGGGGGGGGGGGG*CGEGGGGGGGGGGGGGGGGGGGGGGGEGGFGGGGGGGFGGGGGGGGGGGGGGEEFGF?@?FGGEGGGFGFEFGGGGGGFGGGGGGGGE7CFGF?CFFC:FFGGGGG4>EDDF>CFGDFD@DDD
@M03364:396:000000000-C9LGT:1:1101:14770:8509 1:N:0:10
ACTCCTACGGGAGGCAGCAGTGGGGAATATTGCACAATGGGCGCAAGCCTGATGCAGCGACGCCGCGTGCGGGATGGAGGCCTTCGGGTTGTAAACCGCTTTTGTTCAAGGGCAAGGCGGGTCTTCGGGCCCGTTGAGTGGATTGTTCGAATAAGCACCGGCTAACTACGTGCCAGCAGCCGCGGTAATACGTAGGGTGCAAGCGTTATCCGGATTTATTGGGCGTAAAGGGCTCGTAGGCGGTTCGTCGCGTCCGGTGTGAAAGTCCATCGCTTAACGGTGGATCCGCGCCGG
+
GGGGGGGGGGGGGGGGGGGGGGGGGGGGGGGGGGGGGGGGGGGGGGGGGGGGGGGGGGGGGGGGGGGGGGGGGGGGGAFGGGGGGGGGGGGGGGGGCGGGGGGGGFGGGGGGGGEF7CCF75@>;8>F5*>>:<<FDFC@FFGGGFGFGGGF*<FFGGGGGGGGFGGCF7CFEGGGFFGGGGDGGGGGGGGGF?EGG*85EGGGGGEGG7FEEEC>FFFFFGGCGECEFGFGE0*2:CEGGGG=GEGECE?58>EGDEGCE7>FGFFF7>EGGCGGGGED<5ECG4C@:B3D7<
@M03364:396:000000000-C9LGT:1:1101:7179:8511 1:N:0:10
ACTCCTACGGGAGGCAGCAGTGGGGAATATTGCACAATGGGGGAAACCCTGATGCAGCAACGCCGCGTGAGTGATGACGGCCTTCGGGTTGTAAAGCTCTGTCTTCAGGGACGATAATGACGGTACCTGTGGCGGCAGCCACGGCTAACTACGTGCCAGCAGCCGCGGTCATACGTAGGTGGCGAGCGTTGTCCGGATTTACTGGGCGTAAAGGGAGCGTAGGCGGATTTTTAAGTGAGATGTGAAATACTCGGGCTTAACCTGAGTGCTGCATTTCAAACTGGAAGTCTAG
+
GGGGGGGGGGGGGGGGGGGGGGGGGGGGGGGGGGGGGGGGGGGGGGGGGGGGGGGGGGGGGGGGGGGGGGGGGGGGGGGGGGGGGGGGGGGGGGGGGGGGGGGGGGGGGGGGGGGGEGGAA3@8BBFFB,8,+@B+@>FFGGGGG@FFGG;FCFGGGGGGGGGGGGGGG1CFGGGDGGGGCFGEEGGGEGGEFGGGGGGFGGGGGCFGGDGGGFDFCGG8EEGGGGCE5FGGGGGGGGGGGCGGGGGGGGGCEGGGGGGG7<>FFGCGGGGGGGGGGGFGFFGFGFCFGF4C
@M03364:396:000000000-C9LGT:1:1101:24852:8542 1:N:0:10
ACTCCTACGGGAGGCAGCAGTGGGGAATATTGCACAATGGGGGAAACCCTGATGCAGCAACGCCGCGTGAGTGATGACGGCCTTCGGGTTGTAAAGCTCTGTCTTCAGGGACGATACTGACGGTACCTGAGGAGGAAGCCACGGCTAACTACGTGCCAGCAGCCGCGGTAATACGTAGGTGGCGAGCGTTGTCCGGATTTACTGGGCGTAAAGGGAGCGTAGGCGGACTTTTAAGTGAGATGTGAAATACCCAGGCTCAACTTGGGTGCTGCATTTCAAACTGGAAGTCTAG
+
GGGGGGGGGGGGGGGGGGGGGGGGGGGGGGGGGGGGGGGGGGGGGGGGGGGGGGGGGGGGGGGGGGGGGGGGGGGGGGGGGGGGGGGGGGGGGGGGGGGGGGGGGFCFGGGGGGGG+CFFF8FF3BFG,,8+:=BC3DGGFGGGGGEGGGFF<FGGGGGGGGGGGGGGG*;FGGGGGGGGGGGGGGGGGGGGGGGGGGGGGGGGGGGGGEGGGGGGGGGGGGGGGGCGCCFGGGGGGGGGGGGGGGGGGGGGFGGGGGGGGGGGGGGGGGGGGGGGGGGGFFGGGGGFGFFF
@M03364:396:000000000-C9LGT:1:1101:14500:8564 1:N:0:10
ACTCCTACGGGAGGCAGCAGTAGGGAATTTTCGTCAATGGGCGCAAGCCTGAACGAGCAATGCCGCGTGGGTGAAGACGGTCTTCGGATTGTAAAGCCCTGTTGCCGGGGACAAAGGACAGCCAGAGTGGACAGCTGACTGTTTGATGGTACCCGGCCAGAAAGCCACGGCTAACTACGTGCCAGCAGCCGCGGTAATACGTAGGTGGCAAGCGTTATCCGGAATGATTGGGCGTAAAGGGTGCGCAGGCGGCTGTGCAAGTCTGAAGTAAAAGGGACCGGCTCAACCGGTTC
+
GGGGGGGGGGGGGGGGGGGGGGGGGGGGGGGGGFGGGGGGGGGGGGGGGGGGGGGGGGGGGGGGGGGGGGGGGGGGGGGGGGGGGGGGGGGGGGGGGGGGGGGGGGGDGGGGGGAFFCFBFDF::>BFC+C,=FFGFFGGGGGGGGGGGGFGFFGGGGGGGGGGGGGGG*C:FFGGGGGGGGFFGGGGGGGGGFGFFGGGGGGGGGGGGGGGGGGGGGGGGGG58EFGGGGGGG8EEEGGGGGGGGGGGGGGGGGGGFGDGFGGFFFGGGDGCFGGDGGGBD5CFGFFGF:DG
@M03364:396:000000000-C9LGT:1:1101:11006:8574 1:N:0:10
ACTCCTACGGGAGGCAGCAGTGGGGAATATTGGGCAATGGGCGAAAGCCTGACCCAGCAACGCCGCGTGAGGGAAGAAGGGTTTCGGCTCGTAAACCTCTGTCCTATGGGACGAAAGAAATGACTGTACCATAGGAGGAAGCCCCGGCTAACTACGTGCCAGCAGCCGCGGTAATACGTAGGGGGCGAGCGTTATCCGGAATTATTGGGCGTAAAGAGTACGTAGGTGGTTTCCTAAGCATGGGGTTTAAGGCAACGGCTTAACCATTGTTCGCCCCATGAACTGGGTTACTTG
+
GGGGGGGGGGGGGGGGGGGGGGGGGGGGGGGGGGGGGGGGGGGGGGGGGGGGGGGGGGGGGGGGGGGGGGGGGGGGGGGGGGGGGGGGGGGGGGGGGGGGGGGGGFGGGGGGGG@F=FFFGEFG,:FGC<CC<>F,@FFCGGGGGGGGGGGGFGGGGGGGGGGGGGGGG:CFGGGGGGGFGGGGGGGGGGGGGGGGGGGCEGGCGGGGGGGCEEFG?EGGFEGFGGGFGEGGGGGGGGGGGGGGGCGCCGGGGGGGGGGGGGGGGGGGGGG:C5EGGGGGFFGGGFGFGFFGGG
@M03364:396:000000000-C9LGT:1:1101:15629:8592 1:N:0:10
ACTCCTACGGGAGGCAGCAGTGGGGAATATTGGGCAATGGGCGAAAGCCTGACCCAGCAACGCCGCGTGAGGGAAGAAGGTTTTCGGATTGTAAACCTCTGTCCTCAAGGACGAAGGACGTGACTGTACCTGGAGAAAAAGCAACGGCTAACTACGTGCCAGCAGCCGCGGTAATACGTAGGTTGCAAGCGTTGTCCGGATTTACTGGGCGTAAAGGGAGCGTAGGCGGATTTTTAAGTGAGATGTGAAATACTCGGGCTTAACCTGAGTGCTGCATTTCAAACTGGAAGTCT
+
GGGGGGGGGGGGGGGGGGGGGGGGGGGGGGGGGGGGGGGGGGGGGGGGGGGGGGGGGGGGGGGGGGGGGGGGGGGGGGGGGGGGGGGGGGGGGGGGGGGGGGGGGGG<FGGGGGGGFCFGGBFF,:EFBC@,B,BFFGGGGGGGGFGGFGGGGGGGGGGGGGGGGGGGG<CFGGGGGGGGGGGGGGGGGGGGFBFGGGGCGGGGGGGGGGGGGEGGGGGGGGEGGGGGGGGGGGGGGGGGFGGGGGGGGGGC?EDGGGGGDGGGGGGFGGGGGGGGGCFGFBGGGGGFFFFGG
@M03364:396:000000000-C9LGT:1:1101:24463:8592 1:N:0:10
ACTCCTACGGGAGGCAGCAGTGGGGAATATTGCACAATGGGCGCAAGCCTGATGCAGCGACGCCGCGTGCGGGATGGAGGCCTTCGGGTTGTAAACCGCTTTTGTTCAAGGGCAAGGCACGGTTTCGGCCGTGTTGAGTGGATTGTTCGAATAAGCACCGGCTAACTACGTGCCAGCAGCCGCGGTAATACGTAGGGTGCAAGCGTTATCCGGATTTATTGGGCGTAAAGGGCTCGTAGGCGGTTCGTCGCGTCCGGTGTGAAAGTCCATCGCTTAACGGTGGATCCGCGCCGG
+
GGGGGGGGGGGGGGGGGGGGGGGGGGGGGGGGGGGGGGGGGGGGGGGGGGGGGGGGGGGGGGGGGGGGGGGGGGGGGGGGGGGGGGGGGGGGGGGGGGGGGGGGGGG9FFGFGG>D+DFGG+@>FFGG<8@53DFCFFGGG>D9:FFGGGGF<FFGGGGEGGGGGGGGG1<FGGGGGGGGGGGGGCGGGGCEA<>EGGGEGGGGGGGCFFGGG;CGCFGGGFGFGGGEGGGGGGFGEGGGGGGEGGGGDEGCCEGGG=EEGCFFG>EFGGGGGGGGGGGGD@GFCDFFGEDD37
@M03364:396:000000000-C9LGT:1:1101:4538:8631 1:N:0:10
ACTCCTACGGGAGGCAGCAGTGTGGAATATTGCACAATGCGCGCAAGCCTGATGCAGCGCCGCCGCGTGCGGGATGGAGGCCTTCGGGTTGTAAACCGCTTTTGTTCAAGGGCAAGGCGGGTCTTCGTGCCCGTTGAGTGGATTGTTCGAATTAGCACCGGCTAACTACGCGTCAGCAGCCGCGGTAATACGTAGGGTGCAAGCGTTATCCGGATTTATTGGGCGTAAAGGGCCCGTAGGCCGCTCGTCGCGTCCGTTGTGAACGTCTATCGCTTAACGGCGGACCCGCGCCGG
+
@CC@E<C6,B@@++8C@FG@C-;CCFC<EDC<CCF9@FG-+8++@FBFGF?8,69C9<++6++6+8+8C@:BEGC:A8F+B<F<F7+@FGG@,<C?B7FF7=,BFFC9BB@@+:+F3+++35@8=EF:+>>>**,1*8CF7C,@FA3<1,<F*=<:8F<:**11?CFCF:*112*/<0;A*:ECE?E?++3ACE8CE*2:6:CCC/*;@:+*1;*10@99++/;E8881++/**2/***2A+1*:7*:EE**:CC=*<5:8+0+2>E*1*0*11:5?*:/)05<)1>5D)7DG5
@M03364:396:000000000-C9LGT:1:1101:12544:8633 1:N:0:10
ACTCCTACGGGAGGCAGCAGTGGGGAATCTTGCGCAATGGGGGCAACCCTGACGCAGCGACGCCGCGTGCGGGACGAAGGCCTTCGGGTCGTAAACCGCTTTCAGCAGGGACGAGGCCGCGAGGAGACGATCCCTGCAGAAGAAGCCCCGGCTAAATACGTGCCAGCAGCCGCGGTAATACGTAGGGTGCGAGCGTTAATCGGAATTACTGGGCGTAAAGGGTGCGCAGGCGGTTGAGTAAGACAGATGTGAAATCCCCGAGCTTAACTCGGGAATGGCATATGTGACTGCTCG
+
GGGGGGGGGGGGGGGGGGGGGGGGGGGGGGGGGGGGGGGGGGGGGGGGGGGGFGGGGGGGGGGGGGGGGGGGGGGGGGGGGGGGGGGGGGGGGGGGGGGGGGGFGGGGGGGGGDEEGCFDE*=1*8<=:*4+*<FFGGG9EF,FGGGGGGEE:EGGGFGGGGGGGFGGGAFGGGGGEGGGGGCFGGGFECECEGG:EEGGGGGGGFFFGGGGGGGGG8FGGGGGGGEGGGGGGEGGFGGGGGFGGGCEGCF9FGFGGGGGCGG56CGDGFGGG:CGFCC7?@GFGGFFGFFGGG
@M03364:396:000000000-C9LGT:1:1101:5099:8636 1:N:0:10
ACTCCTACGGGAGGCAGCAGTGGGGAATATTGCACAATGGGGGAAACCCTGATGCAGCAACGCCGCGTGAGTGATGACGGCCTTCGGGTTGTAAAGCTCTGTCTTCAGGGACGATAATGACGGTACCTGAGGAGGAAGCCACGGCTAACTACGTGCCAGCAGCCGCGGTAATACGTAGGTGGCGAGCGTTGTCCGGATTTACTGGGCGTAAAGGGCTCGTAGGCGGTTCGTCGCGTCCGGTGTGAAAGTCCATCGCTTAACGGTGGATCCGCGCCGGGTACGGGCGGGCTTG
+
GGGGGGGGGGGGGGGGGGGGGGGGGGGGGGGGGGGGGGGGGGGGGGGGGGGGGGGGGGGGGGGGEGGGGGGGGGGGGGGGGGGGGGGGGGGGGGGGGFFGGGGGGGGGGGGGGFEGCFGGG>>8+8FF3=@+:B@7DFGGGGFGG>FFGGGGEGGGGGGGGGGGGGGGG*CFGCFFGFGGGCGGGGGGFGGGGGGGGDGGGGGGGGGGGGGGGGGGGGGGGGGGGGEGGGGEEEGCECDEC=*:CCGGGGFGGGGGGGEFFEGEGGGGGGGFGGGGGGGD)7:DGGGFG@FG
@M03364:396:000000000-C9LGT:1:1101:27812:8678 1:N:0:10
ACTCCTACGGGAGGCAGCAGTGGGGAATATTGCACAATGGGCGAAAGCCTGATGCAGCAACGCCGCGTGAGTGATGAAGGCCTTCGGGTCGTAAAACTCTGTCCTCAAGGAAGATAATGACGGTACTTGCGGAGGAAGCCCCGGCTAACTACGTGCCAGCAGCCGCGGTCATACGTAGGGGGCTAGCGTTATCCGGATTTACTGGGCGTAAAGGGTGCGTAGGTGGTCTCTTAAGTCAGGAGTGAAAGGCTACGGCTTAACCGTAGTAAGCTCTTGAAACTGGGAGACTTGAGT
+
GGGGGGGGGGGGGGGGGGGGGGGGGGGGGGGGGGGGGGGGGGGGGGGGGGGGGGGGGGGGGGGGGGGGGGGGGGGGGGGGGGGGGGGGGGGGGGGGGGGGGGGGGGG,EFGGGFDG<AFFFBFF3BFE,,883@B:@FFFGGGGGG7FGGGGGGGGGGGGGGGGGGGGG*4@EGGGGGGGGGGGGGGGGGGGGGGGGGGGGGGGGGGGGGGGGGGGGGGGGGGGGGGGGGGGFGGGGGGGGGEGGGGGGGGGGGGGGGGGGGGEGGGGGGGGGGGGGGGGFFGGGGGFGFFGF:
@M03364:396:000000000-C9LGT:1:1101:19780:8688 1:N:0:10
ACTCCTACGGGAGGCAGCAGTAGGGAATTTTCGTCAATGGGCGCAAGCCTGAACCAGCCAAGTCGCGTGAAGGAAGACGGCCCTATGGGTTGTAAACTTCTTTAGGGTGGGAACAAAGGACGCCACGCGTGGCGAGATGAGTGTACCACCAGAATAAGCATCGGCTAACTCCGTGCCAGCAGCCGCGGTAATACGGAGGATGCGAGCGTTATCCGGATTTATTGGGCGTAAAGGGCTCGTAGGCGGTTCGTCGCGTCCGGTGTGAAAGTCCATCGCTTAACGGTGGATCCGCGC
+
GGGGGGGGGGGGGGGGGGGGGGGGGGGGGGGGGGGGGGGGGGGGGGGGGGGGGGGGGGGGGGGGGGGGGGGGGGGGGGGGGGGGGGGGGGGGGGGGGGGGGGGFGFGFGGGGGG8FFEFFG:FE+BFD88@8CF<CGGGCCFGGGGGGGGGGCFGGGGGGGGGGGGGGGGGGGGGGGGGGGGGGGGGGGCFFGGGGGGGGGGGGGGGGGGGGGFEGGGGGFGGGGGGGGEEGGGGGFGGGGGGGGGGGGGGGGGGGGGEG:EDG7C97CFFFGGEDGGGGFFGGGGFFGFFGGD
@M03364:396:000000000-C9LGT:1:1101:9013:8689 1:N:0:10
ACTCCTACGGGAGGCAGCAGTAGGGAATTTTCGTCAATGGGCGCAAGCCTGAACGAGCAATGCCGCGTGGGTGAAGACGGTCTTCAGATTGTAAAGCCCTGTTGCCGGGGACAAAGGACAGCCCGAGTGGAAAGCTGACTGTTTGATGGTACCCGGCCAGAAAGCCACGGCTAACTACGTGCCAGCAGCCGCGGTAATACGTAGGTGGCAAGCGTTATCCGGAATGATTGGGCGTAAAGGGTGCGCAGGCGGCTGTGCAAGTCTGAAGTAAAAGGGACCGGCTCAACCGGTTC
+
GGGGGGGGGGGGGGGGGGGGGGGGGGGGGGGGGGGGGGGGGGGGGGGGGGGGGGGGGGGGGGGGGGGGGGGGGGGGGGGGGGGGG,EEFGGGGGGGGGGGGGGFGGGGGGGGGGEFCEFGFDF+@FEF+:8,,8>DFFGGGGGGG9FGGFFGGGGGGGGGGGGGGGGGG*>CCFGGGGGGGFGGGGGGGFGGGEGGGGGGGGGGGGGGGGGGGGGGGGGFGGCEFGFFFGGGGGGGGGGGGGGGGGGGGGEGGGGGGGGGFGGGGGFGGGGGFGCGCFGGFFGDGGDFGFBDD
@M03364:396:000000000-C9LGT:1:1101:14616:8699 1:N:0:10
ACTCCTACGGGAGGCAGCAGTGGGGGATATTGCACAATGGGGGAAACCCTGATGCAGCGACGCCGCGTGAGTGAAGAAGTATTTCGGTATGTAAAGCTCTATCAGCAGGAAAGATAATGACGGTACCTGCCTAAGAAGCACCGGCTAACTACGTGCCAGCAGCCGCGGTAATACGTAGGGTGCAAGCGTTATCCGGATTTACTGGGCGTAAAGGGTGCGTAGGTGGTCTCTTAAGTCAGGAGTGAAAGGCTACGGCTTAACCGTAGTAAGCTCTTGAAACTGGGAGACTTGAGT
+
GGGGGGGGGGGGGGGGGGGGGGGGGGGGGGGGGGGGGGGGGGGGGGGGGGGGGGGGGGGGGGGGGGGGGGGGGGGGGGGFGGGGGGGEGGGGGGGGGGGGGGGGGGGGGGGGGFGFDFFFF-@CFGGG,,88CBFFGGGGGFGGGGGGGGFGGGGGGGGGGGGGGGGGGFCFGGGGGEFGGGGGGGGGGGGGGGGGGGGGGGGGGGGGGGGGGGGGGGGGGGGGGGGGGGGGGGGGGGGFCEGGGGGGGGGGCGGGGGGGF?>EEGGGGFGGFGGGGGGGFFFGGGDFGFFGG:
@M03364:396:000000000-C9LGT:1:1101:10285:8712 1:N:0:10
ACTCCTACGGGAGGCAGCAGTGGGGAATCTTGCACAATGGGCGGAAGCCTGATGCAGCGACGCCGCGTGCGGGACGAAGGCCTTCGGGTCGTAAACCGCTTTCAGCAGGGACGAGGCCGCCGGTAGACGGTGCCTACAGCAGAAGCCCCGGCGAACTACGTGCCAGCAGCCGCGGTAATACGTAGGGGGCTAGCGTTATCCGGATTTACTGGGGGTAAAGGGTGCGTAGGTGGTTTCTTAAGTCAGGAGTGCAAGGCTACGGCTCAACCGGAGTAAGATCCTGAAACTGGGGA
+
FGGGGGGGGGGGGGGGGGGGGGGGGGGGFGGGGGGGGGGGGAF+FG:FGGGGGGGGGGEGGGGGGGGGGCFGGG+CFEGGGGGGGGGGFFGGGGGGFCFGGGGCBGGGGGGGGG*<*3@**54*4*,7=*6+*,8,+2>,2,,,,<,1F@7=*2*:*@6?,;EFFF8,2,;C5/?:C8<9<;2+2;:CC/**;FC/;EG7<CE:8;@C9@C?E*:?82+3@CAC8:;*:E@+8;*AEF?++<F:E??CEGG+02AC*+A6:8D*:F?CG)*19*+:**3019C09*29*6))9
@M03364:396:000000000-C9LGT:1:1101:24817:8729 1:N:0:10
ACTCCTACGGGAGGCAGCAGTGGGGAATATTGCACAATGGGCGAAAGCCTGATGCAGCAACGCCGCGTGAGCGATGAAGGCCTTCGGGTCGTAAAGCTCTGTCCTCAAGGAAGATAATGACTGTCCTTCCGTGGGCAGCCCCGGCTAACTACGTGCCAGCAGCCGCGGTAATACGTAGGGGGCTAGCGTTATCCGGAATTACTGGGCGTAAAGGGTGCGTAGGTGGTTTCTTAAGTCAGAGGTGAAAGGCTACGGCTCAACCGTAGTAAGCCTTTGAAACTGGGAAACTTGAGT
+
GGGGGGGGGGGGGGGGGGGGGGGGGGGGGGGGGGGGGFGGGGGGGGGGGGGGGGGGGGGGGGGGGGGGGGGGGGGGGGGGGGGGGGGGGGGGGGGGGGGGGGGCFFG,EFGGGG9A5<EE,-::,:FF,:@:3+8+3BF=FGGGGB:BGGGG@GGGGGGGGGGGGGGGG*=CGGGGGGGGGGGGGGGG<@FFGGGGGGGGGGGGGGGGGGGGGGGGGGGEGGGGGGEGCGFGGGGGGGGGGFGGGFGGGGGGGGGGGGGGGGGGGDGGGGFGGGF77:EGFFGGCGGFGFFGG:
@M03364:396:000000000-C9LGT:1:1101:27218:8731 1:N:0:10
ACTCCTACGGGAGGCAGCAGTAGGGAATTTTCGTCAATGGGCGCAAGCCTGAACGAGCAATGCCGCGTGGGTGAAGACGGTCTTCGGATTGTAAAGCCCTGTTGCCGGGGACAAAGAGCCGCCGTAGTCGACCACTGACTGGTTGCTGGTACCCGGCCAGAAAGCCACGACTAACTACGTGCCAGCAGCCGCGGTAATACGTAGGTGGCAAGCGTTATCCGGAATGATTGGGCGTAAAGGGTGCGCAGGCGGCTGTGCAAGTCTGAAGTAAAAGGGACCGGCCCAACCGGTTC
+
GFGGGGFFGGGGG@EGGGGGGGFGGGGGFGGGDGGGGGGGGGGGGGGGGGGGGGGGEGGGGGGGDGGGGGGGGGGGGGGGFFCFFGFGGDGFB?FGGGGGGGGGE<F+CFEDDF=,,,::@+C+8B=F,+583+:,,@:3,,3F*,>:FF,7,@FDFGGGFGFFE,<FC*:<<FFFGGGFCFGGGGFCF7*BF5CEDFE?GGGFEG+;C*<8;CEGG:CG8>**1:3<++;8CECCC;@?EF558EEE5E:E5CC67?A:9:>?C>EF7>@7>955***>5)*119CBCE>5C
@M03364:396:000000000-C9LGT:1:1101:5910:8736 1:N:0:10
ACTCCTACGGGAGGCAGCAGTGGGGAATATTGCACAATGGGCGCAAGCCTGATGCAGCGACGCCGCGTGCGGGATGGAGGCCTTCGGGTTGTAAACCGCTTTTGTTCAAGGGCAAGGCACGGTTTCGGCCGGGTTGAGTGGATTGTTCGAATAAGCACCGGCTAACTACGTGCCAGCAGCCGCGGTAATACGTAGGTTGCAAGCGTTGTCCGGATTTACTGGGTGTAAAGGGCGTGTAGGCGGAGGTGCAAGTTGGGAGTGAAATCCCGGGGCTCAACCCCGGAACTGCTTTC
+
GGGGGGGGGGGGGGGGGGGGGGGGGGGGGGGGGGGGGGGGGGGGGGGGGGGGGGGGGGGGGGGGGGGGGGGGGGGGGGGGGGGGGGGGGGGGGGFGGGGGGGGGGGGGFGGGGGGGFFFDGGGF+@C7+>@*3>**@FFGGGGGGFGGGGEFFGGGGGGGGGDEGGGGG:FFGGGGGGGGGEDGGGGGGFGFCGFGFFEFGGGGGGGGGGGGGEGD6FGGGGGCEGFCFFFGGGCECFDFGGGCCEEFFFEFCGGGGCGGG77ACGEFGGGGGGGFFGGGFFGC3C77>FFCF
@M03364:396:000000000-C9LGT:1:1101:28956:8741 1:N:0:10
ACTCCTACGGGAGGCAGCAGTAGGGAATTTTCGTCAATGGGCGCAAGCCTGAACGAGCAATGCCGCGTGAACGAGGAAGGTCTTCGGATCGTAAAGTTCTGTTGAGAGGGAAAAAGCAAGCCCCCAGGGAATGCTGGTGAAGGGATATTACCTTTCGAGGAAGTCACGGCTAACTACGTGCCAGCAGCCGCGGTAATACGTAGGTGGCGAGCGTTATCCGGAATGATTGGGCGTAAAGGGTGCGTAGGCGGCCTGTTAAGTCTGAAGTGAAAGGTACCGGCTCAACCGGTAC
+
GGGGGGGGGGGGGGGGEGGGGGGFGGGGGGGGGGGGGGGGGGGGGGEGGGFGGGGGGGGGGGGGGGGGGGFGG:FFGFFGGEFFGGGGGGEGGGEGGGFGFDBFFFE8F@FGF,,B,,:,+::++6BF++88,<@EF<>3B>,@,3>,@FFCFDDGG@AEFFFGEFGGG7@*DFGFFEGGGGFGGGGG<:FCFF@CFFGGGCFD<FCFECCCCEGGGGGGE?/;FF::FGGGDC*28@9/CECEGCEGGGGGGGGEFC7<2@>CF*ADFGFCFFGGGGDGF3CFDGG>DD:C
@M03364:396:000000000-C9LGT:1:1101:19186:8773 1:N:0:10
ACTCCTACGGGAGGCAGCAGTGGGGAATATTGCACAATGGGCGCAAGCCTGATGCAGCGACGCCGCGTGCGGGATGGAGGCCTTCGGGTTGTAAACCGCTTTTGTTCAAGGGCAAGGCACGGTTTCGGCCGTGTTGAGTGGATTGTTCGAATAAGCACCGGCTAACTACGTGCCAGCAGCCGCGGTAATACGTAGGGTGCGAGCGTTATCCGGATTTATTGGGCGTAAAGGGCTCGTAGGCGGTTCGTCGCGTCCGGTGTGAAAGTCCATCGCTTAACGGTGGATCCGCGCCGG
+
GGGGGGGGGGGGGGGGGGGGGGGGGGGGGGGGGGGGGGGGGGGGGGGGGGGGGGGGGGGGGGGGGGGGGGGGGGGGGGGGGGGGGGGGGGGGGGGGGGGGGGGGGGGGGGGGGGGGGGGGGFGECFGG58<5@@CFGFDFG?FEGGGGGGGGFGGGGGGGGGGGGGGGGCGGGGGGGEFGGGGGGGGGGGGGFGGGGGGGEGGEGGGGGGGGGEGGGGFEGGGGGCEGGGGGGGFGGGGGGGGEGGGGGGCGEGGEG=E=ECFGGGGGGGGGGGGGGGEDFFGGGFGFGF5<7D
@M03364:396:000000000-C9LGT:1:1101:16497:8782 1:N:0:10
ACTCCTACGGGAGGCAGCAGTGGGGAATATTGCACAATGGGGGAAACCCTGATGCAGCAACGCCGCGTGAGTGATGACGGCCTTCGGGTTGTAAAGCTCTGTCTTCAGGGACGATAATGACGGTACCTGCGGAGGAAGCCACGGCTAACTACGTGCCAGCAGCCGCGGTAATACGTAGGGTGCAAGCGTTATCCGGATTTATTGGGCGTAAAGCGCGCGTAGGCGGCCCGTTAGGTCGGAGGTAAAAGCCCGGGGCTCAACCCCGGCGAGCCTCCGATACCGGCGGGCTCGAGT
+
GGGGGGGGGGGGGGGGGGGGGGGGGGGGGGGGGGGGGGGGGGGGGGGGGGGGGGGGGGGGGGGGGGGGGGGGGGGGGGGGGGGGGGGGGGGGGGGGGGGGGGGGGGGGGGGGGFGGGGGGGBFFAFFG>,833@FFGGGGGGGGGGDGGGGGGGGGGGGGGGGGGGGGG*=FGGGGGGGGGGGGGGGGGGGGGGGGGGGEGGGGGGGGGGGGGGGGGGG?GGGGGGGGGG:EGGGGGGGGGGGGGGGGGGGGGGGGGGGGGGGGGGGGDDGGGGGGGDGGFFGGGDG>CFB>G2
@M03364:396:000000000-C9LGT:1:1101:16605:8786 1:N:0:10
ACTCCTACGGGAGGCAGCAGTGGGGAATTTTGCGCAATGGGGGCAACCCTGACGCAGCAACGCCGCGTGCGGGACGACGGCCTTCGGGTTGTAAACCGCTTTCAGCAGGGAAGATTATGACGGGGCCTACAGAAGAAGCCCCGGCTAACTACGTGCCAGCAGCCGCGGTCATACGTAGGGGGCGAGCGTTATCCGGATTCATTGGGCGTAAAGCGCGCGTAGGCGGCGCGGCAAGCAGGCTCTCCAATCTGGGGGCTCAACCTTCAGCCGGATCCTGAACTGCCGCGCTCGAGT
+
GGGGGGGGGGGGGGGGGGGGGGGGGGGGGGGGGGGGGGGGGGGGGGGGGGGGGGGGGGGGGGGGGGGGGGGGGGFGGGGGGGGGGGGGGGGGGGGGGGGGGGGGGGGGGGGGGGEF;FFCF@F3*5>F,,6,,,8,3CFGEFGFEG+FFGFGEGGGFGGGGGGGGGGGG*;FGGGGGGGGDD>E8CEEEGEEFGGG5ECGEGGGGFFGGGCCGFEEGGGCCGEFCEGGGEEE>8@CFGCC*;CFGGE?@@EGFDGCDFDF8A6EGFGDCDGGGGGGGCEGFFDC5DD>C7BDD7
@M03364:396:000000000-C9LGT:1:1101:22104:8802 1:N:0:10
ACTCCTACGGGAGGCAGCAGTGGGGAATATTGCACAATGGGCGAAAGCCTGATGCAGCAACGCCGCGTGAGCGATGAAGGCCTTCGGGTCGTAAAGCTCTGTCCTCAAGGAAGATAATGACGGTACTTGAGGAGGAAGCCCCGGCTAACTACGTGCCAGCAGCCGCGGTAATACGTAGGGGGCTAGCGTTATCCGGAATTACTGGGCGTAAAGGGTGCGTAGGTGGTTTCTTAAGTCAGAGGTGAAAGGCTACGGCTCAACCGTAGTAAGCCTTTGAAACTGGGAAACTTGAGG
+
GGGGGGGGGGGGGGGGGGGGGGGGGGGGGGGGGGGGGGGGGGGGGGGGGGGGGGGGGGGGGGGGGGGGGGGGGGGGGGGGGGGGGGGGGGGGGGGGGGGFGGGGGGGGGGGGGGGGGFGGGCFB3BFF,,A,8CEFFGGGGGGGGGCFGGGGGGGGGGGGFGGGGGGGG*BEFGGFGGGGGGGGEGGGGGGGGGGGGGGGGGGGGGGGGGGGGGGGGGGEGEEGGGGGGGGGGGDEGFGGGGGGGCFGGGGGGGGGGGGGGFGEFGGGGFGFGGGGGGGGFFGGGGGFG??7C*
@M03364:396:000000000-C9LGT:1:1101:10348:8808 1:N:0:10
ACTCCTACGGGAGGCAGCAGTGGGGAATATTGCACAATGGGCGCAAGCCTGATGCAGCGACGCCGCGTGCGGGATGGAGGCCTTCGGGTTGTAAACCGCTTTTGTTCAAGGGCAAGGCGGGTCTTCGGGCCCGTTGAGTGGATTGTTCGAATAAGCACCGGCTAACTACGTGCCAGCAGCCGCGGTAATACGTAGGGTGCAAGCGTTATCCGGATTTATTGGGCGTAAAGGGCTCGTAGGCGGTTCGTCGCGTCCGGTGTGAAAGTCCATCGCTTAACGGTGGATCCGCGCCGG
+
GGGGGGGGGGGGGGGGGGGGGGGGGGGGGGGGGGGGGGGGGGGGGGGGGGGGGGGGGGGGGGGGGGGGGGGGGGGGGGGGGGGGGGGGGGGGGGGGGGGGGGGGGGGFFGGGGGGGDFFFGCFFCFGGB<CF:FFGGFGGGAFFGCFGGGGGCGGGGGGGGGGGGGGGG7CCFGGGGGGFGGGGGGEGGGGGGGGGGGGGGGGGGGGGGGGGGGGGGGGGGGGGGGCGGGGGGGGGE=FGGGGGGGGGGGGGGGGGGDEEGDFFGGGGGGGGGGFD=CCG>>GCGGDFGFFGGD
@M03364:396:000000000-C9LGT:1:1101:7722:8809 1:N:0:10
ACTCCTACGGGAGGCAGCAGTGGGGAATATTGCACAATGGGGGAAACCCTGATGCAGCAACGCCGCGTGAGTGATGACGGCCTTCGGGTTGTAAAGCTCTGTCTTCAGGGACGATAATGACGGTACCTGAGGAGGAAGCCACGGCTAACTACGTGCCAGCAGCCGCGGTAATACGTAGGTGGCGAGCGTTATCCGGAATCATTGGGCGTAAAGAGGGAGCAGGCGGTGATACAGGTCTGGAGGTGAAAGCCCGAAGCTAAACTTCGGGAAGCCCCGGAAACCGGATCACTGG
+
GGGGGGGGGGGGGGGGGGGGGGGGGGGGGGGGGGGGGGGGGGGGGGGGGGGGGGGGGGGGGGGGGGGGGGGGGGGGGGGGGGGGGGGGGGGGGGGGGGGGGGGGGGGGGGGGGGGGGGGGGFEFFFGG=,@<BFGFFGGGGGGGGGGGGGGGFGGGGGGGGGGGGGGGG*:CGGGGGGGGGGGGGGGGGGGGGGGGGGGGGGGGGGGGGGGGGGGGGGGGGGGGGGGGFGGGGGGCGGGGCGGGGGGGGGGGGGGGGGGGGFGGGGGGGGGGGGGGGDGGFFGGDDGFGFFG
@M03364:396:000000000-C9LGT:1:1101:16245:8817 1:N:0:10
ACTCCTACGGGAGGCAGCAGTGGGGAATATTGGACAATGGGGGAAACCCTGATCCAGCGACGCCGCGTGAGTGAAGAAGTATTTCGGTATGTAAAGCTCTATCAGCAGGGAAGATAATGACGGTACCTGACTAAGAAGCCCCGGCTAACTACGTGCCAGCAGCCGCGGTAATACGGAGGATCCGAGCGTTATCCGGATTTATTGGGTTTAAAGGGTGCGCAGGCGGCCTTGCAAGTCAGCGGTCAAATCGTGGAGCTCAACTCCATTCCGCCGTTGATACTGCCGGGCTTGATT
+
GGGGGGGGGGGGGGGGGGGGGGGGGGGGGGGGGGGGGGGGGGGGGGGGGGGGGGGGGGGGGGGGGGGGGGGGGGGGGGGGGGGGGGGGGGGGGGGGGGGGGGGGGGGGGGGGGGGGGGGGGGGFGGGGF,ACDFFGGGGGGGGGGGGGGGGGGGGGGGGGGGGGGGGGGFGGGGGGGGGGGGGGEGGGGGGGGGGGGGGGGGGGGGEGEFGGFGGGGGGGGGGGGGGEGGGGGGGFGGGGGGGGGGGGGGGGGGGGGGGGGGGGGGGFGGGGGGGGGGFGFFGCCD3@GFFGGC
@M03364:396:000000000-C9LGT:1:1101:16465:8828 1:N:0:10
ACTCCTACGGGAGGCAGCAGTGGGGAATATTGGGCAATGGGGGAAACCCTGACCCAGCAACGCCGCGTGAAGGAAGAAGGCCTTCGGGTTGTAAACTTCTTTTACCAGGGACGAAGGACGTGACGGTACCTGGAGAAAAAGCAACGGCTAACTACGTGCCAGCAGCCGCGGTAATACGTAGGTTGCAAGCGTTGTCCGGATTTACTGGGTGTAAAGGGCGTGTAGGCGGAGATGCAAGTCAGGAGTGAAATCCCGGGGCTCAACCCCGGAACTGCTTTTGAAACTGTATCCCTT
+
GGGGGGGGGGGGGGGGGGGGGGGGGGGGGGGGGGGGGGGGGGGGGGGGGGGGGGGGGGGGGGGGGGGGGGGGGGGGGGGGGGGGGGGGGGGGGGGGGGGGGGGCFGGGGGGGGGFGC8FGG-B>8@FG7:CC8,BFFGGGGGGFGEGGGGGGGGGGGGGGGGGGGGGGGFGGGGGGGGGGGGGGGGGGGGGGGGGGGGGGGGGGGGGGGFGGGGGGGGGGGGGGGGFGGGGGGGGGGGGGGGGCGGGGGGGGGGGGGGGCFGFGGGGGGGCGGFGGGGGGFFGGGGGFGFFGGF
@M03364:396:000000000-C9LGT:1:1101:8857:8837 1:N:0:10
ACTCCTACGGGAGGCAGCAGTGGGGAATATTGCACAATGGGGGAAACCCTGATGCAGCAACGCCGCGTGAGTGATGACGGCCTTCGGGTTGTAAAGCTCTGTCTTCAGGGACGATAATGACGGTACCTGAGGCGGAAGCCACGGCTAACTACGTGCCAGCAGCCGCGGTCATACGTAGGTGGCGGGCGTTGTCCGGATTTACTGGGCGTAAAGGGAGCGTAGGCGGCCTGTTAAGTCTGAAGTGAAAGGTACCGGATCAACAGGTACAGGCGTTGGAAACTGGAAGGCTAGAGG
+
GCE<CFEAC7BFC+CF7@@<CE-FFCEGEEG,EFEFGFGG,@F:FD,C:EFCC@F<@FC@EEF@EEGGCFGE,CFFGE:+FG>EC<=C?:@B9EFGAEA,,9<EE@FFF,BFCCG7+<BF<3@F3B?F:,88++3+5@BC8CFD7>3?<D3DEFCE7>FF:CFFGGDEG*8FC9:22C*FFFC<**:C8C>EG@85:CE?C:<9+A8::EC/:9**;*:?;EC6EEG5AF++3AF:+++3+0<<CF7<:<FE+C8*9CEE6+9>02+2:**)1:557DCFF6<5**1)*))029
@M03364:396:000000000-C9LGT:1:1101:28737:8843 1:N:0:10
ACTCCTACGGGAGGCAGCAGTAGGGAATTTTCGTCAATGGGCGCAAGCCTGAACGAGCAATGCCGCGTGAACGAGGAAGGTCTTCGGATCGTAAAGTTCTGTTAAGAGGGAAAAAGGGACACCCAAGGCTATGTTGGAGAATTGAAATTACCTTTCGAGGAAGTCACGGCTAACTACGTGCCAGCAGCCGCGGTAATACGAAGGTGGCGAGCGTTATCCGGAATGATTGGGCGTAAAGGGTGCGTAGGCGGCCTGTTAAGCCTGAAGTGAAAGGTACCGGCTCAACCGGTAC
+
GGGGGGGGGGGGGGGGGGGGG@CFGGGG<FGCFGGGGGGGGGGGGGGGGGGGGG,CGG7FFGFGGGGGGGGDGG+CF@FGFGFGGFG7F:FFFGG@FAEF<FG,,,,CFFG<4,BCC+B++::8+88<+,85,,:,8,:,B,3C>,,C=F>,,,3<CF,3FFC@@,7@3>@*3@F>FFEGGGGGGGEFFE7CCCEEGGGG*2CCFCFGEGEEGCEEE7<C5E*CCE?C<8>CDCE58F9;C:CECEGGFGG5:7@CGGFG+39A6FG>CFC**>FC:019;5CGCFG5C>5<
@M03364:396:000000000-C9LGT:1:1101:13753:8849 1:N:0:10
ACTCCTACGGGAGGCAGCAGTAGGGAATCTTCGGCAATGGGCGAAAGCCTGACCGAGCAACGCCGCGTGAATGATGAAGGCCTTCGGGTCGTAAAGCTCTGTCCTCAAGGAAGATAATGACGGTACTTGAGGAGGAAGCCCCGGCTAACTACGTGCCAGCAGCCGCGGTCATACGTAGGGGGCTAGCGTTATCCGGATTTACTGGGCGTAAAGGGTGCGTAGGTGGTTTCTTAAGTCAGGAGTGAAAGGCTACGGCTCAACCGTAGTAAGCTCTTGAAACTGGGAAACTTGAGG
+
GGGGGGGGGGGGGGGGGGGGGEFGGFGG9FGECGGGGGGGGGGGGGGGGGGGG8:FGGCGEGGGGGGGG7FFGGGGGGGGEAFGGGG@GGGGGGGF9?FGGGGFGFFAFGGAFGGGGGGGGGGE+>?=33@:B@FGFGGDFGGGGGGGFGFGGGGGGGGGGGGGGGGGG*BFGGGGGGGGEFG:FGGGGG@FGGGGG8EGGGGGGGGGGGGGGFGFGCCEGGGFGG;5022<FGGGGFFG+;EGGGGFGGGC;EGCDEGGGFG:=CEG>7<76:C*:DC709C<F69F>F?:C*
@M03364:396:000000000-C9LGT:1:1101:23150:8849 1:N:0:10
ACTCCTACGGGAGGCAGCAGTGGGGAATATTGCACAATGGGCGCAAGCCTGATGCAGCGACGCCGCGTGCGGGATGGAGGCCTTCGGGTTGTAAACCGCTTTTGTTCAAGGGCAAGGCGGGTCTTCGGATCCCTTGAGTGGATTGTTCGAATAAGCACCGGCTAACTACGTGCCAGCAGCCGCGGTAATACGTAGGGTGCAAGCGTTATCCGGATTTATTGGGCGTAAAGGGCTCGTAGGCGGTTCGTCGCGTCCGGTGTGAAAGTCCATCGCTTAACGGTGGATCCGCGCCGG
+
GGGGGGGGGGGGGGGGGGGGGGGGGGGGGGGGGGGGGGGGGGGEGGGGGGGGGGGGGGGGGGGGGGGGGGGEGGEFEGGGGGGGGGGGGGGGGGGGGGGGGGGGGGF,CFFDFG?7+BF+*@C,3@FG+8>F,??CCF;FFFG9,<FGGGFF*>CGDCGD:FCCFGGCC8BFCFGGGGGGGCCECECEGCGFCCF>E6CEGGFEGGECFGGGGEG8@+CGFFCDG**;:CGC8EGG5;FEEEGCC*:AEE5*1=CEGEG5>0:<?::DCF955CFDCCGGDFDFC*7F357)9D
@M03364:396:000000000-C9LGT:1:1101:12354:8857 1:N:0:10
ACTCCTACGGGAGGCAGCAGTGGGGAATATTGCACAATGGGGGAAACCCTGATGCAGCAACGCCGCGTGCGGGATGGAGGCCTTCGGGTTGTAAACCGCTTTTGTTTGGGAGCAAGCCCTTCGGGGTGAGTTTACCTTTCGAATAAGCACCGGCTAACTACGTGCCAGCAGCCGCGGTAATACGTAGGGTGCGAGCGTTATCCGGATTTATTGGGCGTAAAGGGCTCGTAGGCGGTTCGTCGCGTCCGGTGTGAAAGTCCATCGCCTAACGGTGGATCTGCGCCGGGTACGGGC
+
GGGGGGGGGGGGGGGGGGGGGGGGGGGGGGGGGGGGGGGGGGGGGGGGGGGGGGGGGGGGGGGGGGGGGGGGGGGGGGGGGGGGGGGGGGGGGGGGGGGGGGGGGGGGGGGGGGFGGGGGG?B++8CF+,8,:,FGGGFGGGFDF;FGGGGGGGGGGGGGGGGGGGGGG8CFGGGGGG@FGGGGGGGEFGGGG5EGGGGGGGGGGGGGFGGGGGGGGGGGGGGGGGGEEEGGGGGGGDGGEEEEE>EEGGGGG<CDFGGGGGDEEGG:FDEGGGG36CC>0<C<7DD@>FFGG)
@M03364:396:000000000-C9LGT:1:1101:10153:8863 1:N:0:10
ACTCCTACGGGAGGCAGCAGTGGGGAATATTGGGCAATGGGCGCAAGCCTGACCCAGCAACGCCGCGTGAAGGAAGAAGGTTTTCGGATTGTAAACTTCTGTCCTCAGTGACGAAGGAAGTGACGGTAACTGAGGAGGAAGCCCCGGCTAACTACGTGCCAGCAGCCGCGGTAATACGTAGGGGGCAAGCGTTGTCCGGAATGACTGGGCGTAAAGGGCGTGTAGGCGGCCGATTAAGTCTGAAGTGAAAGTCCTGCTTTCAAGGTGGGAATTGCTTTGGAGACTGGTTGGCTT
+
GGGGGGGGGGGGGGGGGGGGGGGGGGGGGGGGGGGGGFGGGFGGGGGGGGGGGGGGGGGGGGGGGGGFFGGGGGGGGGGGGGGGGGGGGGGGGGGGGGGGGGGGGGGGGGGGGGFFFFGGGDFG+@FG=,CC<@FGCGGGGFGGGGGGGGGGGGGGGGGGGGGGGGGGG<>FFDGGGGFGGGGGGGCEGGGGGGGGFGG5EGGFGGGGGGEGGGGFGGGGGGGGGGGGGGC?::;EFGGGDCF?FGGFFGGGCCGFCCFGGFGGGFGGGD?DCEGFGDFG@FF<CGGF7BDCF4
@M03364:396:000000000-C9LGT:1:1101:17297:8871 1:N:0:10
ACTCCTACGGGAGGCAGCAGTGGGGAATATTGCACAATGGGCGCAAGCCTGATGCAGCGACGCCGCGTGCGGGATGGAGGCCTTCGGGTTGTAAACCGCTTTTGTTCAAGGGCAAGGCACGGTTTCGGCCGTGTTGAGTGGATTGTTCGAATAAGCACCGGCTAACTACGTGCCAGCAGCCGCGGTAATACGTAGGGTGCAAGCGTTATCCGGATTTATTGGGCGTAAAGGGCTCGTAGGCGGTTCGTCGCGTCCGGTGTGAAAGTCCATCGCTTAACGGTGGATCCGCGCCGG
+
GGGGGGGGGGGGGGGGGGGGGGGGGGGGGGGGGGGGGGGGGGGGGGGGGGGGGGGGGGGGGGGGGGGGGGGGGGGGGGGGGGGGGGGGGGGGGGGGGGGGGGGGGGGGGGGGGGFGGGGGG+@FEFGG@@@5@CFGGFGGGCGFGGGGGGGG<FGGGGGGGGGGGGGGGFGGGGGGGGGGGGGGGGGGGFGGC6CGGGGGGGGGGGGGGGGGGGGEFGGGGGGGGDGGFGGGGGGGGGGGGGGGGDGGGGGGGGGGGEEGGFGGGCGCFCGGGGGGFGGGFFGGFFGFGFFGGG
@M03364:396:000000000-C9LGT:1:1101:21330:8882 1:N:0:10
ACTCCTACGGGAGGCAGCAGTAGGGAATTTTCGTCAATGGGCGCAAGCCTGAACGAGCAATGCCGCGTGGGTGAAGACGGTCTTCGGATTGTAAAGCCCTGTTGCCGGGGACAAAGGACAGCCCAAGTGTAAAGCTGACTGTTTGATGGTACCCGGCCAGAAAGCCACGTCTAACTACGTGCCAGCAGCCGCGGTAATACGTATGGGGCGAGCGTTATCCGGATTCATTGGGCGTAAAGCGCGCGTAGGCGGCCCGTTAGGTCGGAGGTAAAAGCCCGGGGCTCAACCCCGGCG
+
GGGGGGGGGGGGGGGGGGGGGGGGGGGGGGGGGGGGGGGGGGGGGGGGGGGGGGGGGGGGGGGGGGGGGGFGGGGGGGGGGGGGGGGFFGGGGGGGGGGGGGGGGGECFGGGGGGG,3BDD>F>,3BF<<C,,C,,83>>FFCAFAD@CFFF<CGGGCGGGGGGGGGGG*>F:DFF?BFFFFG9FFGGGBFCC41=FGG?FGFGFGFGGGGEGGEGGGGCCG5*AC7<EFG8*C/:EDGGE5CGG>EEGGGDEGECD@==?CDEGGGD17@DCCFCGG7C5>2>=FF5CBBDG5
@M03364:396:000000000-C9LGT:1:1101:21886:8886 1:N:0:10
ACTCCTACGGGAGGCAGCAGTGGGGAATATTGCACAATGGGGGAAACCCTGATGCAGCAACGCCGCGTGAGTGATGACGGCCTTCGGGTTGTAAAGCTCTGTCTTCAGGGACGATAATGACGGTACCTGAGTAGGAAGCCACGGCTAACTACGTGCCAGCAGCCGCGGTAATGCGTAGGTGGCTAGCGTTGTTCGGATTTACTGGGCGTAAAGGGAGCGTAGGCGGAGATGCAAGGTGGGAGTGAAATGCAGGGGCCCAACCCATGAACTGCTCTCAAAACTGTAGCCCTGG
+
GGGGGFGGGGGDGGEGGGFEGGGDGGGGGGGGGGFFDGGGGGGGEGGGGGFGGGGGGFFFGGGGGGGGGGGGGGGFGGGGGGGGCGGGGGEGGCFGGFGGFDGGGFGGGGGGF+?CBFFFFD:B@F9F,,@8,,:F9B<,3>@77FCFGGC7*@F:FFF@3>FD:7CGGCC<,,=4<F@;FF7*,4:B4*<B*8=ECFFEC,,?FAEG>EDFGG52;>CGEGE+C5:?**<7:<C*2<FG58:CEG7EC7:CFGE=)227E5DGCFCCF7C**+29>:F*77EDF*:*9<5*
@M03364:396:000000000-C9LGT:1:1101:6927:8898 1:N:0:10
ACTCCTACGGGAGGCAGCAGTAAGGAATCTTGCGCAATGGGGGCAACCCTGACGCAGCGACGCCGCGTGCGGGACGAAGGCCTTCGGGTCGTAAACCGCTTTCAGCAGGGACGAGGCCGCGAGGTGACGGTACCTGCAGAAGAAGCCCCGGCTAAATACGTGCCAGCAGCCGCGGTAATACGTATGGGGCGAGCGTTATCCGGATTCATTGGGCGTAAAGCGCGCGTAGGCGGCCCGTTAGGTCGGAGGTAAAAGCCCGGGGCTCAACCCCGGCGAGCCTCCGATACCGGCGGG
+
GGGGGGGGGGGGGGGGGGGGGGGGGGGGGGGGGGGGGGGGGGGGGGGGGGGGGGGGGGGGGGGGGGGGGGGGGGGGGGGGGGGGGGGGGGGGGGGGGGGGGGGGGGGGGGGGGGFGECFFGC=*8CFE+*6+=9ECCFG9FGF:FF8FGGGGEGGGGGGGGGGGGGGGGGGGGGGGGGGGGGEGGGGGGGGGGGGGGGGGGGG>EGGGGGGGGGGGGGGGGGGGGGECEGGGGGGGGC>EEGGGGGEGGGGGGGGFGGGGDGG*AFFGGGGGGGGGGGGFFFCDDGGFGF@/<7
@M03364:396:000000000-C9LGT:1:1101:26893:8905 1:N:0:10
ACTCCTACGGGAGGCAGCAGTGGGGAATATTGCACAATGGGCGCAAGCCTGATGCAGCGACGCCGCGTGCGGGATGGAGGCCTTCGGGTTGTAAACCGCTTTTGTTCAAGGGCAAGGCACGGTTGCGGGAGAGTTGAGGGGAGTGTTCGAATAAGCACCGGCTAACTACGTGCCAGCAGCCGCGGTAATACGTAGGGTGCAAGCGTTATCCGGATTTATTGGGCGGAAAGGGCTCGTAGGCGGTTCGTCGCGTCCGGTGTGAAAGTCCATCGCTTAACGGTGGATCCGCGCCGG
+
GGGGGGGGGGGGGGGGGGGGGGGGGGGGGGGGGGGGGGGGGGGGGGGGGGGGGGGGGGGGGGGGGGGGGGGGGGGGGGGGGGGGGGGGFEGGGGGGGGGGGGGGGGGFGGGGGGGF=FGE7+@++@CC**3+*8,@FF,<>:<FFB<FGGF:FGFGFCFFEG7<ACFFGEGG:FFGGGGGGGGGG>EEFGGG6:FEECCCFGGCG8CCGGGGGG>C6AFGGGGGG*:CEGGGGCGG:EGGGGG>E:?CEGGGCEGED:>*;+2AF::CFDFDG*:DGGGD>FEFGCFFFFFDDG
@M03364:396:000000000-C9LGT:1:1101:28320:8907 1:N:0:10
ACTCCTACGGGAGGCAGCAGTGAGGAATATTGGTCAATGGGCGGAAGCCTGAACCAGCCAAGTCGCGTGAAGGATGAAGGTATTATGTATTGTAAACTTCTTTAGCAGTGGAGAAATAAGGGGCACTTGAGCCCTGATGCTAGTACACTGAGAATAAGGATCGGCTAACTCCGTGCCAGCAGCCGCGGTAATACGGAGGATCCGAGCGTTATCCGGATTTATTGGGTTTAAAGGGTGCGCAGGCGGCCTTGCAAGTCAGCGGTCAAATCGTGGAGCTCAACTCCATTCCGCCGT
+
GGGGGGGGGGGGGGGGGGGGGGGGGGGGGGGGGGGGGGGGGGGGGGGGGGGGGGGGGGGGGGGGGGGGGGGGGGGGGFGGEGGGGGGGGGGGGGGGGGGGGGGFGGGGGGGGGGFGCFF,:B>++8FF,,A<,4B,AAFGG9FFGFGGGGGG<FFGGGGGFEGFGGDGF,9FFGGGGGGGGGGGGGGGGC:EGGGGGGGGGGGGGGGGGGGGGGGGGGDGGGCFGG=ECFGGGGGGGEGEEGGGGGDGGFGGGGGGGFGFGCDCEGFGGGFDD5FCDDGGFFGGC7FFGFFGG)
@M03364:396:000000000-C9LGT:1:1101:20750:8909 1:N:0:10
ACTCCTACGGGAGGCAGCAGTGGGGAATCTTGCACAATGGGCGGAAGCCTGATGCAGCGACGCCGCGTGCGGGACGAAGGCCTTCGGGTCGTAAACCGCTTTCAGCAGGGACGAGGCCGCGAGGTGACGGTACCTGCAGAAGAAGCCCCGGCTAACTACGTGCCAGCAGCCGCGGTAATACGTAGGGGGCGAGCGTTATCCGGATTCATTGGGCGTAAAGCGCGCGTAGGCGGCCCGCTTGGTCGGGAGTAAAATCCGGGGGCTCAACCCCCGCCCGCTCCCGATACCGGCGGG
+
GGGGGGGGGGGGGGGGGGGGGGGGGGGGGGGGGGGGGGGGGGGGGGGGGGGGGGGGGGGGGGGGGGGGGGGGGGGGGGGGGGGGGGGGGGGGGGGGGGGGGGGFGGGGGGGGGGGGGGFGG*=1=CFC=*=+CFGFFFGGFGFFGGGGGGGGEGGGGGGGFGGGGGGGGGGGGGGGGGGGGGGGGGGGGGGDGGGEGGGGGGGCEGGGGGGGGGGGGGGGGGGGGGECEEFGE=EGEGGGGGGGGGGDGGGGGDFGFGGGGEC5CFFFGGGDCG*CCG=DFFGGGGGFGEFG:5
@M03364:396:000000000-C9LGT:1:1101:27246:8912 1:N:0:10
ACTCTACGGGAGGCAGCAGTGGGGAATATTGCACAATGGGCGAAAGCTTGATGCAGCAACGCCGCGTGAGCGATGAAGGCCTTCGGGTCGTAAAGCTCTGTCCTCAAGGAAGATAATGACGGTTCTTGCTGAGGATGCCCCGGCTAACTACGTGCCAGCAGCCGCGGTAATACGTAGGGGGCTAGCGTTATCCGGATTTACTGGGCGTAAAGGGTGCGTAGGTGGTTTCTTAAGTCAGGAGTGAAAGGCTACGGCTCAACCGTAGTAAGCTCTTGAAACTGGGAAACTTGAGTG
+
GGGGGGGGGGGCFGGGGGGFGGGGGGGGGG<FGGGGGFGGGGGGGGGGGGGGGGGGGGGGGGGGGGGGGGGGGGGGGGGGGGGGGGGGGGGGGFFGGGGCGGGFGGG,BFFFGG?CFGGC++8++CFF,,9,3+8,8FFCF+>FG7FFGGGGGGGGGGG?GGGGGGG@E:?9<<FFGGGGGGGGGCGFEGGGGGGGGGGGGGFGGGGEGEFGGGGGGGCEGGGGDEGGGGGGGGCCFGGGGGGGGGGFGG?FGDGEGGGGFEDGGGGGGF7CGF7*>0::?FFDGGGFFFF<F7
@M03364:396:000000000-C9LGT:1:1101:13500:8923 1:N:0:10
ACTCCTACGGGAGGCAGCAGTAGGGAATTTTCGTCAATGGGCGCAAGCCTGAACGAGCAATGCCGCGTGAGTGAGGAAGGTCTTCGGACTGTAAAGCTCTGTTGCCGGGGAAAAAGGGGAAATGCAGGACATGGCATTTCATGGATGGTACCCGGCCAGAAAGCCACGGCTAACTACGTGCCAGCAGCCGCGGTAATACGTAGGTGGCAAGCGTTATCCGGAATGATTGGGCGTAAAGGGTGCGCAGGCGGCTGTGCAAGTCTGAAGTAAAAGGGACCGGCTCAACCGGTTCCG
+
GGGGGGGGGGGGGGGGGGGGGGGGGGGGGGGGGGGGGGGGGGGGGGGGGGGGGGGGGGGGGGGGGGGGGGGGGGGGGGGGGGGGGGGGGGGGGGGGGGGGGGGGGGGGGGCFGGGGGGG=C>E<5FGG++8CD=EGFGGGGGGGGGGGGGFFGGGGGGGGGGGGGGGGGGGGGGGGGGGGGGGGGGGGGGGGGFGGGGGGGGGGGGGGGGGGGGGGGGGGGEEGGGGGGGGGGGCEGGGGGGGGGGGGGGGGGGFF=?FFFGGG?FGGGGGGGGGGGGGGE>CFFFGFG@D5*9
@M03364:396:000000000-C9LGT:1:1101:24870:8927 1:N:0:10
ACTCCTACGGGAGGCAGCAGTGGGGAATATTGCACAATGGGGGAAACCCTGATGCAGCAACGCCGCGTGAGTGATGACGGCCTTCGGGTTGTAAAGCTCTGTCTTCAGGGACGATAATGACGGTGCCTGAGAAGGAAGCCACGGCTAACTACGTGCCAGCAGCCGCGGTGATACGTAGGTGGCGAGCGTTGTCCGGATTTACTGGGCGTAAAGGGAGCGTAGGCGGATTTTTAAGTGAGATGTGAAATACTCGGGCTTAACCTGAGTGCTGCATTTCAAACTGGAAGTCTAG
+
GGGGGGGGGGGGGGGGGGGGGGGGGGGGGGGGGGGGGGGGGGGGGGGGGGGGGGGGGGGGGGGGGGGGGGGGGGGGGGGGGGGGGGGGGGGGGGGGGGGGGGGGGFGGGGGGGFFE+CF,?3@8+@FFC,@,<B>,@FGFGFEECC:FFGGFFGGGGGGGFFGGGGGGG*BFGGGGGGGEGGGGEEGGGGGGGGGGEEGFFGGGGGGGGGGGGGGGGGGGGGGGGG8C?FGGFGGGGGGFGGF?FFFGFGGGGGGGGGGGGGGGGFGGGGGGGGGGGGGGFFGGGGGFGF6C
@M03364:396:000000000-C9LGT:1:1101:13469:8938 1:N:0:10
ACTCCTACGGGAGGCAGCAGTGGGGAATATTGGGCAATGGGGGAAACCCTGACCCAGCAACGCCGCGTGAAGGAAGAAGGCCTTCGGGTTGTAAACTTCTTTTACCAGGGACGAAGAACGCAGAGGTAGATGAGTAAAAAGCAACGACTAACTACGTGCCAGCAGCCGCGGTAATAAGTAGGTAGCAATCGTTGTCCGGATTTACTGGGTGTAGATGTCGTGTAGGCGTGGGAGCAAGTCAGATGTGAAATCCCGTGCCTTACCCCCGGTACTTCATGTGACTCTGTTCCCCAT
+
FGGGGGGGGGGGGGGGGGGGGFFGGGGGGGGGGDFGGGGGGCGGGGFGGFGGCFFGGGGGGGEGGGGGGGGGGG8FGFGGFGFGCDFGGGGGGGG<5BFFFFFBF?,AFF+BC@@+B,,6+++++33,333,,,,<E<<,@<,3<++3@*,@9DFC:,*6DFGCFGCGGC5FGF9,,7,7@A2,7B<,,<<B<E<F,**:*4?,2?9CF:1*3+3++0<*;C;AEECEG*:CFC58CC@G+<++<?9+++<+32C*7**+++*++//9)9:9C+<>7*02**+;>*2@C@6**2
@M03364:396:000000000-C9LGT:1:1101:6244:8976 1:N:0:10
ACTCCTACGGGAGGCAGCAGTAGGGAATTTTCGTCAATGGGCGCAAGCCTGAACGAGCAATGCCGCGTGGGTGAAGACGGTCTTCGGATTGTAAAGCCCTGTTGCCGGGGACAAAGGACAGCCCGAGTGGACAGCTGACTGTTTGATGGTACCCGGCCAGAAAGCCACGGCTAACTACGTGCCAGCAGCCGCGGTAATACGTAGGTGGCAAGCGTTATCCGGATTCATTGGGTTTAAAGGGTGCGCAGGCGGGCCTGTAAGCCCGTGGTGAAAGCCTGGTGCTCAACGCCAG
+
GGGGGGGGGGGGGGGGGGGGGGGGGGGGGGGGGGGGGGGGGGGGGGGGGGGGGGGGGGGGGGGGGGGGGGGGGGGGGGGGGGGGGGGGGGGGGGGGGGGGGGGGGGGGGGGGGGGGGFGFGGG+:CFF3B@,BCGGFFGGGGGGGGGGGGFGGGGGGGGGGGGGGGGGG:CGGGGGGGGGGGGGGGGGGGGGGGGGGGGGGGGGGGGGGGGGGGGGGGGGGGEEGGGGGGGGGEDGGGGGGGGGGGGGGGGGGGGGGGGGGGGGGDGGGGGGGGGGFGGGFF<CFFGFC357
@M03364:396:000000000-C9LGT:1:1101:13455:8981 1:N:0:10
ACTCCTACGGGAGGCAGCAGTGGGGAATATTGCACAATGGGCGAAAGCCTGATGCAGCAACGCCGCGTGAGTGATGAAGGCCTTCGGGTCGTAAAACTCTGTCCTCAAGGAAGATAATGACGGTACTTGAGGAGGAAGCCCCGGCTAACTACGTGCCAGCAGCCGCGGTCATACGTAGGGGGCTAGCGTTATCCGGATTTACTGGGCGTAAAGGGTGCGTAGGTGGTCTCTTAAGTCAGGAGTGAAAGGCTACGGCTTAACCGTAGTAAGCTCTTGAAACTGGGAGACTTGAGT
+
GGGGGGGGGGGGGGGGGGGGGGGGGGGGGGGGGGGGGGGGGGGGGGEGGGGGGGGGGGCGGGGGGGGGGGGFGGGGGCGGGGGGGGGGGDGGGGGGGGGGGGG??FG=FFGFFGEFFAFGC?C++BCD<DFBDEEEFDDFBFFFEF7CGFDGCFGCFFGGGGGGGGGGG7CGFGGFGGGGGGD:CFGGBFCCFCEGFGEGFGGGGGGGGGGGGGG8C>CCCEEFGG;ECGGFGFGGFG9F+;AFG7::FCGGGGCGGEFFGDC:EGE0:D922AFGCFDF?FFGGDC>:=B>F:
@M03364:396:000000000-C9LGT:1:1101:22830:8988 1:N:0:10
CTCCTACGGGAGGCAGCAGTGGGGAATATTGCACAATGGGCGCAAGCCTGATGCAGCGACGCCGCGTGCGGGATGGAGGCCTTCGGGTTGTAAACCGCTTTTGTTCAAGGGCAAGGCACGGTTTCGGCCGTGTTGAGTGGATTGTTCGAATAAGCACCGGCTAACTACGTGCCAGCAGCCGCGGTAATACGTAGGGTGCAAGCGTTATCCGGATTTATTGGGCGTAAAGGGCTCGTAGGCGGTTCGTCGCGTCCGGTGTGAAAGTCCATCGCTTAACGGTGGATCCGCGCCGGG
+
GGGGGGGGGGGGGGGGGGGGGGGGGGGGGGGGGGGGGGGGGGGGGGGGGGGGGGGGGGGGGGGGGGGGGGGGGGGGGGGGGGGGGGGGGGGGGGGGGGGGGGGGGGGGGGGGGGDFGCGEGFFF9CFG+*55F@F=@@FGFFFFGGGGFGGGGGGGGGGGGGGGGGGGGFEFGGGGGGGGGGGGEGGGGGGCGGGGGGGGGGGGGG5FGGGGGGGFFGGGGGGGGGEFGGGGFGGGGGGGGGGGEEEGGGGGGGGGDG:=?<>CCGGGGGGG<FEGGGG<5>29CGGFG>BDDG
@M03364:396:000000000-C9LGT:1:1101:6011:8998 1:N:0:10
ACTCCTACGGGAGGCAGCAGTGGGGAATATTGCACAATGGGGGAAACCCTGATGCAGCAACGCCGCGTGAGTGATGACGGCCTTCGGGTTGTAAAGCTCTGTCTTCAGGGACGATAATGACGGTCCCTGCGGAGGAAGCCACGGCTAACTACGTGCCAGCAGCCGCGGTCATACGTAGGTGGCGAGCGTTGTCCGGAATTATTGGGCGTAAAGAGCATGTAGGCGGTTTTTTAAGTCCGGAGTGAAAATGCGGGGCTCAACCCCGTATGGCTCTGGATACTGGAAGACTTGAGT
+
GGGGGGGGGGGGGGGGGGGGGGGGGGGGGGGGGGGGGGGGGGGGGGGGGGGGGGGGGGGGGGGGGGGGGGGGGGGGGGGGGGGGGGGGGGGGGGGGGGGGGGGGGGGGGGGGFGGGCFGFGBCB+8A<::@3@FFFFGGGGGGGGGCFGGFFGGGGGGGGGGGGGGGGG*;FFGG:FGGGGGGGCEGGFEGGGGGGGGGGGGGGGGGGGGGGGFGGGGGGGGGGGGEEEGGDGGGGGGGGGGGGGGFFCGGGGGGDDGGGGGGGGDEGGGGGGGGGFGGGFFGFGGGF=@FGG0
@M03364:396:000000000-C9LGT:1:1101:24043:9001 1:N:0:10
ACTCCTACGGGAGGCAGCAGTGGGGAATATTGCACAATGGGCGAAAGCCTGATGCAGCAACGCCGCGTGAGCGATGAAGGCCTTCGGGTCGTAAAGCTCTGTCCTCAAGGAAGATAATGACGGTACTTGAGGAGGAAGCCCCGGCTAACTACGTGCCAGCAGCCGCGGTAATACGTAGGGGGCTAGCGTTATCCGGATTTACTGGGCGTAAAGGGTGCGTAGGTGGTTTCTTAAGTCAGGAGTGAAAGGCTACGGCTCAACCGTAGTAAGCTCTTGAAACTGGGAAACTTGAGT
+
GGGGGGGGGGGGGGGGGGGGGGGGGGGGGGGGGGGGGGGGGGGGGGGGGGGGGGGGGGGGGGGGGGGGGGGGGGGGGGGGGGGGGGGGGGGGGGGGGGGGGGGGGGGCFGGGGGGGAFGFG:FBDFGG,5A::BC3@FGGGGGGGGEGGGGGFGGGGGGGGGGGGGGGG*=FGGGGGGGGGGGGGFGGGGGGGGGGGGGGGGGGGGGGGGGGGGGGGGGGGGGGGGGGGGGGGGGGGGGGGGGGGGGGGGGGGGGGGGGGGGGGGGGGGGGGGGGGGGGGFFGGGGGFGF=CG*
@M03364:396:000000000-C9LGT:1:1101:5963:9009 1:N:0:10
ACTCCTACGGGAGGCAGCAGTGAGGAATATTGGTCAATGGGCGGAAGCCTGAACCAGCCAAGTCGCGTGAAGGATGAAGGTATTATGTATTGTAAACTTCTTTAGCAGTGGAGAAATAAGGGGGTCGTGACCACTGATGCTAGTACACTGAGAATAAGGATCGGCTAACTCCGTGCCAGCAGCCGCGGTAATACGGAGGATCCGAGCGTTATCCGGATTTATTGGGTTTAAAGGGTGCGCAGGCGGCCTTGCAAGTCAGCGGTCAAATCGTGGAGCTCAACTCCATTCCGCCGT
+
GGGGGGGGGGGGGGGGGGGGGGGGGGGGGGGGGGGGGGGGGGGGGGGGGGGGGGGGGGGGGGGGGGGGGGGGGGGGGGGGF??FGGGGGGGGGGGGGGGGGGFGGGGGFGFGGGEGFFGFFC>4+BFGB:F5,:,,CFGGGGGGGGGGGCFGCGFGGGGGGGGGGGGGGCDGGGGGGGGGGGGGGGGGGGGGFFGGGGGGGGFGGGGGGGGGGGGGGGGGGGGGGGEECGC7EGGGGGGGGGGGGGGGGGGGCCFFGGFFE=DGEGGCDDFGDGGGFGFGFFGGGGGFG4BGG7
@M03364:396:000000000-C9LGT:1:1101:3352:9009 1:N:0:10
ACTCCTACGGGAGGCAGCAGTGGGGAATATTGCACAATGGGCGCAAGCCTGATGCAGCGACGCCGCGTGCGGGATGGAGGCCTTCGGGTTGTAAACCGCTTTTGTTCAAGGGCAAGGCGGGTCTTCGGGACCGTTGAGTGGATGGTTCGAATCAGCACCGTCTAACTACGTGCCAGCAGCCGCGGTAATACGTAGGGTGCAAGCGGTATCCGGATCTATTGGGCGGAAAGGGCTCGTAGGCGGTTCGTCGCGTCCGGCGGGAAAGTCCATCGCTTAACGGTGGAGCCGCGCCGG
+
[truncated: 54,797,989 more chars]
