# Supplementary material for: Characterization of the bacterial microbiota composition and evolution at different intestinal tract in wild pigs (Sus scrofa ussuricus)
Source: PeerJ. 2020 May 26;8:e9124. doi: 10.7717/peerj.9124 (PMC7258971; doi:10.7717/peerj.9124)
Supplement: Supplemental Information 26 [file peerj-08-9124-s035.gz › D19AH665-Y7CO5_R2.fq]

@M03364:396:000000000-C9LGT:1:1101:22618:1188 2:N:0:10
GGACTACCCGGGTTTCTAATCCTGTTTGATCCCCACGCTTTCGTGCCTCAGCGTCAATGACGGATTCGTGAGATGCCTTCGCAATCGGTGTTCTGAGTAATATCTATGCATTTCACCGCTACACTACTCATTCCTCCAACGGCCTCCGTATTCCAGCCTCGCAGTATCAAAGGCAGTTCCGGAGTTGAGCTCCGGGCTTTCACCCCTGACTTGCAAAACAGCCTACGCACCCTTTCAACCCAATAATTCCGGATCACGCTTGCATCCTACGTATTACCGCGGCTGCTGGCCCGGAGTTCGC
+
CCCCCGGGGGGGGGGGGGFGFFGFGGGGGGGGGGGGGGGGGGGGGGGGGGGGGGGG@FFFFGGGGGGGGGGGGGGGGGGGGGGCGGGGFFFGGGGFGFFGGGGGGGGGGGGGGGGGGGGGGGGGGDGEGGGGGFGGE,0FFGE?=FF8D?FDAEGFFGGGGGFGGGGGGFGGFDDGGFGGGEDEEGGF>@9CFEGGDCFGGFGE;AFDFGFGBB6>F=F52CDFEFD>0<9@8@8<C)+=F@?()77?FGGF0((4?,.218*)*3>)).4:44?4:<:>99>600))5,(((4,)0))17
@M03364:396:000000000-C9LGT:1:1101:11623:1193 2:N:0:10
GGACTACTGGGGTTTCTAATCCTGTTTGCTCCCCACGCTTTCGAGCCTCAGCGTCAGTTACAGTCCAGAGAATCGCCTTCGCCACTGGTGTTCTTCCTAATCTCTACGCATTTCACCGCTACACTAGGAATTCCATTCTCCTCTCCTGCACTTTAGTCTTCCAGTTTGAAATGCAGCACCCAAGTTAAGCCCGGGTATTTCACATCTCACTTACTAATCCGCCTACGCGCCCTTTGCGCCCAGTAAAACCGGACAGCGCTCGCAACCCACGATTTACCGCGGATGATGGCACGTATTTAGC
+
6@CCCGGFCEDFGGGGGGGEFGG<FAFFGFFGGGGGEGGGGG7FFGGGGG,E@FGG@FFCFCDCFCFFGFEFFFFGGGGCGGGGGGGGEFGDGAFGDEFFGGGF;EC<B7FGCF,CF@7C+@FGEGC8FGFGGGGGGDD,A=EBFGG=?6=1,*+=,@,@E;<FFGGAF,@DFD9?8*@@EC?6@D9;FG=8>CCEG>;,:0@E29B70=EFE+,3?7<F)C=><22*/)665:36:5EFG;DE+)9);C59;99(;121:>5(/1*(-((,(,-)621(((-,((-).4<<?F(1/*.:>
@M03364:396:000000000-C9LGT:1:1101:11235:1250 2:N:0:10
GGACTACTGGGGTTTCTAATCCTATTTGCTCCCCACGCTTTCGTGCCTCAGCGTCAGGTACAGGCCAGGCGGCCGCCTTCGCCGCTGGTGTTCTTCCACATCTCTACGCATTTTACCGCTACACATGGAGTTCCACCGCCCTCTCCTGTCCTCAAGCCGTGCAGTTTCCAAAGCCTGAACCGGTTGAGCCGGTCCCTTTTACTTCAGACTTGCACAGCCGCCTGCGCACCCTTTACGCCCAGGCATTCCGTCTAACGCTTGCCCCCTACGTATTATCCCTGCTGCCTGCACGTAATTCGCC
+
CCCCCGGGFGGGGGDGGGG<FGGCF9FFGGGGGGGGGGGGGGGGGGGGGG@FGGGGFFGGGGGGGGGGGGGGGGDGGEGGFFGGGGGGFGEGGFGGGGGGGGGGCFGGGGGGGGGGGGGGGGGGGGFGGGGFGGG<E>CGGGG5DFCDFF,;309A9DEGGGFGFGGGGGGDF::FGFCG5:D>EG30A<=CDDGGGCGGG;46C8C53C?9)AFEGFG5:D@32*,0,)-,4:))33CE5(((),59=70.(-.<)-((-.<)7CC(3::))(.).+4)5:(4<().((.,41(8=917C
@M03364:396:000000000-C9LGT:1:1101:21260:1264 2:N:0:10
GGACTACTGGGGTTTCTAATCCTATTTGCTCCCCACGCTTTCGTGCCTCAGCGTCAGGTACAGGCCAGGCGGCCGCCTTCGCCGCTGGTGTTCTTCCACATCTCTACGCATTTTACCGCTACACATGGAGTTCCACCGCCCTCTCCTGTCCTCAAGCCGTGCAGTTTCCAAAGCCTGAACCGGTTGAGCCGGTCCCTTTTACTTCAGACTTGCCCAGCCGCCTGCGCACCCCTTAACCCCAACCATTCCGTATAACGCTTGCCACCTACGTATTACCGCGGCCGCTGGCACGTCTTTTCCC
+
CCCCCGGGGGGGGGGGGGGGGGGEFFGGGGGGGGGGGGGGGGGGGGGGGGGGGGGGGGGGGGGGGGGFGGGGGGGGGGGGGGGGGGGGFGGGGFGGGGGGGGGGGGGGGGGG9FFGGGGGGDFGGGGFFGGGGGGFGEG7FGGFGGGCDFG7=AF5DEEDEGFGFGFGCFGGFGDGGAGGGGGCEECBFCCDGGGGDCGF?=C<FFCE@6)A)2>4C1E=63/-3/479DF(4?))).;C58(45))674*,1:A4>((-((<>GG>2?(,).8A4)*4,36(-((((((.82(()9*-2>
@M03364:396:000000000-C9LGT:1:1101:10338:1294 2:N:0:10
GGACTACCCGGGTTTCTAATCCTGTTCGCTCCCCACGCTTTCGCTCCTCAGCGTCAGTAACGGCCCAGAGACCTGCCTTCGCCATTGGTGTTCTTCCCGATATCTACACATTCCACCGTTACACCGGGAATTCCAGTCTCCCCTACCGCACTCAAGCCCGCCCGTACCCGGCGCGGATCCACCGTTAAGCGATGGACTTTCACACCGGACGCGACGAACCGCCTACGAGCCCTTTACGCCCAATAAATCCGGATAACGCTTGCACCCTACGTATTACCGCGGCTGCTGGCACGTAGTTAGC
+
CCCCCGGGGGGGGGGGGGGGGGGGGGGGGGGGGGGGGGGGGGGGGGGGGGGGGGGGGGGGGGGGGGGGGGGGGGGGGGGGGGGGGGGGGGGGGGGGGGGGGGGGGGGGGGGGGGGGGGFCCEFGGGGGGGGGGGGGGFCGGFGFGGGGGFE=FDGFGDFGGGFGGGGGGGGG>FBD*?EGCFGCGGE?FF8<CGGGGGGGGFG3<B>B>GFGF3:49;EC3CB:<E:08D7?((46AFGGG?0(92<<4FD604(.66>B?6C<F8C?FF483<2AAC(349F9>F7).-(56,3))0):*
@M03364:396:000000000-C9LGT:1:1101:15967:1301 2:N:0:10
GGACTACTCGGGTATCTAATCCTGTTTGCTCCCCACGCTTTCGCGCCTCAGCGTCAGTTACAGTCCAGAAAGCCGCCTTCGCCACTGGTGTTCCTCCTAATATCTACGCATTTCACCGCTACACTAGGAATTCCACTTTCCTCTCCTGCACTCAAGTTTCCCAGTTTCAAGAGCTTACTACGGTTGAGCCGTAGCCTTTCACTCCTGACTTAAGAAACCACCTACGCCCCCTTTACGCCCCGTAAATCCGGATAACCCTAGCCCCCTACCTATTACCCCGGCTGCTTGCACGTCTTTCCCC
+
CCCCCGGGGGGGGGGGGGFGGGGGGGGGGGGGGGGGGGGGGGGGGGGGGGGGGGGEGGGGGGGGGGGGGGGGGGGGGGGGGGGGGGGGFGGGGGGGGGGGGGGGGGGGGGGGGGGGGGGGGGGGFGGGGGGGGGGGFGGGGGGFGGGCFFGFFB=9CFGGFGFGGGGFGGGFFGFGGFGCGCDFGG,8AFECGCFGGGGGF>5>FBF5=<ED5==*;BGGBD:6>*()/9@@(69;2<GG@;F0)(7?FD)((().).1145FFGG51?())-6)..+4,31(4:)-.:)532(()1*)29
@M03364:396:000000000-C9LGT:1:1101:16271:1313 2:N:0:10
GGACTACTCGGGTATCTAATCCTGTTTGCTCCCCACGCTTTCGTGCCTCAGTGTCAGTTACAGTCCAGAAAGCCGCCTTCGCTACTGGTGTTCCTCCTAATATCTACGCATTTCACCGCTACACTAGGAATTCCACTTTCCTCTCCTGCACTCAAGTTTCCCAGTTTCAAGAGCTTACTACGGTTGAGCCGTAGCCTTTCACTCCTGACTTAACACACCACCTACGCCCCCTTTAAGCCCAGTAATTCCGAATAACCCTAGCCCCCTCCCTCTTCTCCCCGCTGCTCGCCCGTAGTTCGCC
+
CCCCCFGGGGGGGGGGGGGGGGFFGGGGGGGGGGGCCGGGGGGGGGGGGGGGGGGGGGGFGGGGGGGEFFGGGGGGGGGGGFFGGGGGFFDGGGGGGGGGGGGGGGGFGGGGGGGGGGGGGGGGGGGGGGDGGGGGG?AGGGDFC=>@?FGFGDGF@EFGGGFFGGGGG8=@:EDDEFGGGDD@E6,)3B@=CEFGGGGGGE@AF8**5<AFE+7)4=E>5@8>:*)3:;::BF***5EG:57*=8CEA4*(/:)))635(.?@GG)(/((((75).24(-4,72)),((-(,((0992DG
@M03364:396:000000000-C9LGT:1:1101:15111:1353 2:N:0:10
GGACTACCCGGGTTTCTAATCCTGTTCGCTCCCCCAGCTTTCGCGCCTCAGCGTCAGTGGTGGCCCAGAAGGCCGCCTTCGCCACCGGTGTTCTTCCCGATATCTGCGCATTCCACCGCTACACCGGGAATTCCGCCTTCCCCTACCACACTCGAGCCCGCCGGTATCGGAGGCTCGCCGGGGTTGAGCCCCGGGCTTTTACCTCCGACCTAACGGGCCGCCTACTCGCGCTTTACGCCCAATTGATCCGTATACCGCTCGCCCCATCCGTATTACCCCGGCCGCTAGCACGTACTTGCCC
+
CCCCCGGFGGEGFGEGGG9,CFG<FDGEGGGGGGGGGGGGGGGGGGGGGGGGGGGGEF<CFFCFGGGFFGGGGGGGGECG@GGGGGGG=CFEGGDCFFGFEEGGF9FGG>8CFGCGGGGGGGGGGGDGECDDFGGDEEGGFDG?CDG,@:F5<)@?FEGGCFFDFEFGE=>5?F@CCEG***2/::,.?8CDDCCED5@+<4@)>@@39D>+,7235>?E3C((,+..4)4-(-).8(??8(,.*6)4=C1(3>)<B7-33(225**(.,-(..6>96(.(4(313((().4(.(7@*-29
@M03364:396:000000000-C9LGT:1:1101:12626:1361 2:N:0:10
GGACTACTGGGGTTTCTAATCCTGTTTGCTCCCCACGCTTTCGAGCCTCAACGTCAGTTATCGTCCAGTAAGCCGCCTTCGCCACTGGTGTTCCTCCTAATATCTACGCATTTCACCGCTACACTAGGAATTCCACTTACCTCTCCGATACTCTAGCTTGACAGTTCCAAATGCAGCTTGGGGGTTGAGCCCCCACCTTTCACATCTGACTTGCCATGCCGTCTGCGCTCCCTTTACACCCAGTAAATCCGGATAACGCTTGCACCCTACGTATTCCCGCGGCTGCTGGCACGTATTTAGC
+
CCCCCGGGGGGGGDGGGGGGGDFFGGGGGGGGGGGGGGGGGGGGGGGGGGFFGGGGGGGGGGGGGGGGGGGGGGGGGGGGGGGGGGGGCFGGGFGGGGGGGGGGGGGGGGGGGGGGGGGGGGGG>GCFGGGGGGGGG9BFGCD5=E@@+:FED;DFFFDGBDFGGGGGGGGGFGFFFFGG6==BEG*:AFFGGGCEDGGGGEFFCFF?4=@E*=E4C:GGFG>=-2:EFGFFFAECFEGGGD;;FE)<FGD92?(6??BFF:;.>F*-(8132<B)6C?9127141.).3:>6:(1??4:C
@M03364:396:000000000-C9LGT:1:1101:19249:1379 2:N:0:10
GGACTACCGGGGTTTCTAATCCTGTTCGCTCCCCACGCTTTCGCTCCTCAGCGTCAGTAACGGCCCAGAGACCTGCCTTCGCCATTGGTGTTCTTCCCGATATCTACACATTCCACCGTTACACCGGGAATTCCAGTCTCCCCTACCGCACTCAAGCCCGCCCGTACCCGGCGCGGATCCACCGTTAAGCGATGGACTTTCACCCCGGACGCGCCGAACCGCCTACGAGCCCTTTACGCCCAATAAATCCGGATAACGCTTGCACCCTACGTATTCCCGCGGCTGCTGGCACGTATTTGGC
+
CCCCCGGGGGGGGGGGGGGGGGEEFFGGGGGGGGGGGGGDGGGGGGGGGFGGGGGGFGDFGGGGGGGGCEFGGGGGGGGGGGGGGGGGFGGGGGGGGGGGGGGGGGGGGGGGGGGGGDEDGGGGBEGGFFGGGG8,@D+ED@EDFG8+@@C=GBGF,DFGDFEGGCEGGGCE9F29*2=66+;:CC7:F@88FGGFGGGGF9A)9B5(-CBC6)2,99EG6DFF?6:31)26::?)62CEGFFF?A2.=FD>:(:)*,7,4(24CF<04??(5)3)6<3640369052:?(51:?*)*)02
@M03364:396:000000000-C9LGT:1:1101:22202:1385 2:N:0:10
GGACTACCCGGGTTTCTAATCCTGTTCGCTCCCCTAGCTTTCGCGCCTCAGCGTCAGTCGTGGCCCAGAAGGCCGCCTTCGCCACCGGTGTTCTTCCAAATATCTGCGCATTCCACCGCTACACTTGGAATTCCGCCTTCCCCTACCAGACTCAAGCCTGTCGGTATCGGGACCGGGCGGGGGTTGCGCCCCCGGATTTGAGTCCCGACCTAGCGGGCCGCCTCCGCGCGCTTTACGCCCAATGAATCCGGATGACGCCCCCCCCCTACGTCTTACCCCGGCTGCGTGCACGTGTGTTCGC
+
CCCCCGGGGGGGGGGGGGGGGGGGGGGGGGGGGGGGGGGGGGGGGGGGGGGGGGGCGFGGGGGGGGGGGFGGGGGGGGGGGGGGGGGG@FFGGGGGGGGGGGGGGGGGGGGGGGGGGGGGGGGGDGGGGGGGGGGGGGGGGGGFFGG,@DGFGEDF:DGGGGFGGFFECGGEFEBGGBCCE=C:?E*4@EEGGGG5CC+<<8C>GF@0(>>EDF*-9,?E>D?((*-02999B(64:?CC51(,*56<?G/((4(5>2(((-:1CC34?:44(3)).+--27(41(-4444(,,()70.*1
@M03364:396:000000000-C9LGT:1:1101:12584:1388 2:N:0:10
GGACTACCGGGGTATCTAATCCTGTTCGCTCCCCACGCTTTCGCTCCTCAGCGTCAGTAACGGCCCAGAGACCTGCCTTCGCCATTGGTGTTCTTCCCGATATCTACACATTCCACCGTTACACCGGGAATTCCAGTCTCCCCTACCGCACTCAAGCCCGCCCGTACCCGGCGCGGATCCACCGTTAAGCGATGGACTTTCACACCGGACGCGACGAACCGCCTACGAGCCCTTTACGCCCAATCAATCCGGATAACGCTTGCACCCTACGTATTACCGCGGCTGCTGGCCCGTCTTTCGC
+
CCCCCGGGGGGGG7FGGGGGGGGGGGGGGGGGGGGGGGGGGGGGGGGGGGGGGGGGGGGGGGGGGGGGGGGGGGGGGGGGGGGGGGGGGGGGGFGGGGGGGGGGGGGGGGGGGGGGGGFGGGGGGEGGEGFGGGG?EGDFGGGFGGGGGFGFGFCFFGGGGGFGGCGGGEGGFG9CEDEGFGF:=E*66C**/=E*CGGGGBGFGE)43DBD()2,71CE9GFFFG:)-728(48<A0CEGF02).82FC7462(4??>B:?FBGGG(2:0.264)6@:9-49>16.)(4,(-4(00/)*9
@M03364:396:000000000-C9LGT:1:1101:15145:1391 2:N:0:10
GGACTACCGGGGTTTCTAATCCTGTTTGCTCCCCACGCTTTCGAGCCTCAACGTCAGTTACAGTCCAGTAAGCCGCCTTCGCCACCGGTGTTCCTCCTAATATCTACGCATTTCACCGCTACACTAGGAATTCCGCTTACCTCTCCTGCACTCCAGCTGCACAGTTTCAAAAGCAGTCCCGGGGTTAAGCCCCGGGCTTTCACTTCTGACTTGCACTGCCGTCTACGCTCCCTTTACACCCAGTAAATCCGGATCACGCTTGCCCCCTACGTATTACCGCGGCTGCTGGCACGTATTTCGC
+
CCCCCGGGGGGGGGGGGGGGGGGGGGGGGGGGGGGGGGGGGGGGGGGGGG8FGGGGGGGGGGGGGGGGGGGGGGGGGGGGGGGEGFGGFGGGGGGGGGGGGGGGGGGGGGGGGGGGGGGGGGGGGGGGGGGGGG8EGECFGGGFGGGGDDGFG=FFGGGFDGFGFFFGGGGFFGFGFFGGGGGGGG:AFGFGGGGGGGGGGFG<FFCEFGEF=FGF71EGF>:,:C;D@D>F1>EFFFGGGB?F4:4<FD<9::14@:?F86F5CFG>(362,5(6)<(-7>FB9?082:3224.*9=)2*
@M03364:396:000000000-C9LGT:1:1101:20695:1411 2:N:0:10
GGACTACTAGGGTTTCTAATCCTGTTTGCTCCCCACGCTTTCGTGCCTCAGCGTCAGGTACAGGCCAGGCGGCCGCCTTCGCCGCTGGTGTTCTTCCACATCTCTACGCATTTTACCGCTACACATGGAGTTCCACCGCCCTCTCCTATCCTCCAGCCTGCCAGTTTCCAAAGCCTGTACCGGTTGGGCCCGTACCTTTCACTTCAGCATTAACAGGCCCCCCACGCCGCCCTTAAGCCCCAGCATTCCGGATAACCCCCGCCACCCACCGAATACCCCGGCCGCCTGCACCTAGTTTAGC
+
CCCCCGGG9FFGGGGGGGGGGGF,EFGGGGGGGGGGGGGGGGGFGGGFGGGGGGGGGCFAF9DCDGGGCFGGCFGGGGGGGGG7F:FGGGGGGAEGGFFGDFGGGGGGGGGGGDFGGGGGGGGGFGGGG8FGGGGGGGGGGGGFGGG,,5DEG)CFFD6CFGFFF9BCAFGGF789@A,E:>D*B51-?:*))*4=8EG:99+9DFF).+.46A;)7(:/,8(((*-)(14(3?).-4C8*3(4?42<**1,,,<2)(1393*4D>9(:(((,1()4<3((3,(((--8(2((()1/*<*:
@M03364:396:000000000-C9LGT:1:1101:12472:1415 2:N:0:10
GGACTACCGGGGTATCTAATCCTGTTTGCTCCCCACGCTTTCGTGCCTCAGTGTCAGTTACAGTCCAGAAAGCCGCCTTCGCTACTGGTGTTCCTCCTAATATCTACGCATTTCACCGCTACACTAGGAATTCCACTTTCCTCTCCTGCACTCAAGTTTCCCAGTTTCAAGAGCTTACTACGGTTGAGCCGTAGCCTTTCACTCCTGACTTAAGCAACCACCTACTCACCCTTTACGCCCCGTAAATCCGGATATCGCTAGCCCCCTACCTATTGCCGCGGCTGCTTGCCCGTAATTAACC
+
CCCCCGGGGGGGGGGGGGGGGGGGGGGGGGGGGGGGGGGGGGGFGGGFGGGGGGGGFEFFFGGGGGGGGGGGGGGGGGGGGGGGGGGGFGGGGGGGGGGGGGGGGGGGGGGGGGFGGGGGGGGGGFGGGGGGGGGGGFDGGGGFGGGGG5FDFDGF,6EFEGFGGGGGGGGDDF6+8DGCDCD@EG>8FC8CGDGCGGGFEA@AGFF@@DE7A+,3CBFE<C@=;,6=6*<9BBEE2=CF*(((0,<?FD<017)1:233@;C;DGD6?(5-9<)).*33((--()-5:,5:-3(0**)20
@M03364:396:000000000-C9LGT:1:1101:14682:1428 2:N:0:10
GGACTACCCGGGTTTCTAATCCTGTTCGCTCCCCTAGCTTTCGCGCCTCAGCGTCAGTCGTGGCCCAGAAGGCCGCCTTCGCCACCGGTGTTCTTCCAAATATCTGCGCATTTCACCGCTACACCGGGAATTCCGTCTTCCTCTACCGAACTCGAGCCCGCCGGTTCGGGGTCGGGCCGGAGGTTGCGCCCCCGGGTTTGAGACCCCGCTTGGCGAGCCGCCTACGCGCGCCTTACGCCCAATGAATCCGCATAACCCCCGCTCCCCACGTATCACCCCCGCTGCTGGCCCGTACTTCGCC
+
CCCCCGGGGGGGGGGGGGGGGGGGGGGGGGGGGGGGGGGGGGGGGGGGGGGGGGGGGGGGGGGGGGGGEGGGGGGGGGGGGGGGGGGGFGGEGFGFGFGGGGGGGGGGGGGGGGGGGGGCEGFGGGGGGEFGGGGFDFGGGGGFGGGG6AGFGFGDFGGGGGBGFCE>GGG16<9GGFGG5CC=9**-<CEDDGEE9?8*048<GFF>>5(*2F:9>1?59C(-4/401/1(42533:GG*8:7*62<F3*(3:AF)((419*4CG*.11,(.()6:5((3((-7))4((-,(-()9*-9D
@M03364:396:000000000-C9LGT:1:1101:12774:1484 2:N:0:10
GGACTACCAGGGTATCTAATCCTATTTGCTCCCCACGCTTTCGTGCCTCAGCGTCAGTAACAGGCCAGGCGGCCGCCTTCGCCACTGGTGTTCTTCCATATATCTACGCATTTTACCGCTACACATGGAGTTCCACTCCCCTCTCCTGTCCTCCAGCCTGCCAGTTTCCAAAGCCTTTCCCGGGTTGGCCCCTCGCCTTCACCTCTGCACTTACCAACCCACCTCCCACCCCTTTCCCCCCCTAAATCCCTATCACCCCCTCCCCCCACCGTATTCCCCCGCTTCATGCCCCTCGTTCCCC
+
CCCCCGGGEFGGGGGGGGGGFGG6FFGGGGGGGGGGGGGFGGG@,BFGGG@FGGGGGFF<FGCEFGFFFE+@@FGGGGGGGGGGGGFCCEFGG9ECF,CEGGDFFGGGGGGGF,@FFGGGGGGGECF=F,EFGGGG,,6AFFGBGG=@>*DFF)0@,DFEFGFFGFGFFFG9AG@+,53E@5@*@:*19F1****4*>C,<7,08*/./*0,8+4**(=:(14(62()(2,,35).).=FC((-05<AF4*.:2-)).((((/-CC/-4((4:((4694,4(((()-.)38<2(,7@)(*9
@M03364:396:000000000-C9LGT:1:1101:18956:1499 2:N:0:10
GGACTACCCGGGTTTCCAATCCTGTTTGCTCCCCACGCTTTCGAGCCTCAGCGTCAGTTACAGTCCAGAGAAGCGCCTTCGCCACTGGTGTTCTTCCTAATCTCTACGCATTTCACCGCTACACTAGGAATTCCCTTCTCCTCTCCTGCACTCTAGACTTCCAGTTTGAAATGCAGCACTCAGGTTAAGCCCGAGTATTTCACATCTCACTTAAAAATCCGCCTACGCCCCCTTTACGCCCAGTAAATCCGGACAACGCTCGCCCCCTACGTCTTTCCGCGGCTGCTGGCACGTACTCAGC
+
BCCCCGGGGGGGGGGGFGGFFGGFGGGGGGGGFGGGGGGGGGGGGGGGFAFFDGGGGGFFGGGCFGFGGGGGGGGGGGGGGGGGG?FGEGGGGGGGGGFGGGGGGGGGGGGGCGFGGCEDEGFGGGGGGGGGGGGGCB=FGGF+AFGEFFGEGEFF9EDFFGFGGGGGGGGGBFB+@DG8@FGDFG,:FFDC>E>?FGGFG@FE7ABCEGCE=<,0A@GFAGFF),)2(1/6>DF=C=EGG?<@A?<<CG3(/:28F@>0:1E>*?<9BF0,((())3,4,19>>0:)(3134(.).*.29
@M03364:396:000000000-C9LGT:1:1101:20554:1522 2:N:0:10
GGACTACTCGGGTATCTAATCCTGTTCGATACCCACGCTTTCGTGCATCAGTGTCAGTCACGGCCTGGCAGGCTGCCTTCGCGATCGGGGTTCTGCGTGATATCTATGCATTTCACCGCTACACCACGCATTCCGCCTGCCCCGTACGTACTCAAGCTCCCCAGTTTCAACGGCAGTTCAATGGTTGAGCCACTGACTTTCACCGCTGACTTACGAGGCCACCTACGCACCCTTTAAACCCAATGAATCCGGATAACGCTCGCACCCTCCGTATTACCGCGGCTGCTTGACCGGAGTTGGC
+
CCCCCGGGGGGGGGGGGGGFGGGGGGGGFGGGGGGGGGGGGGGGGGGGGGGGGGGGGGGGGGDGGGGGFGEGGGGGGGGGGGFGGGGG7CGGGFFGEFFGGGGGGGFGGGGGGGGGGGGGGGGGG7DFCFEFFGGG6@DF8DC5>CEDGFGFGEFFGACFGGFDFFGGGAFEEEFDGAFFCFFCGGGFFFFGFEGGGGGGG?FE:D69=F=GF+*/>28FDG@D6?;>7D9@F:?26)3;E:::)5).9C>1?B:>F:6639?;):C:<?;::BF2>F:>>(71988).,4360(.0))22
@M03364:396:000000000-C9LGT:1:1101:12573:1534 2:N:0:10
GGACTACTAGGGTTTCTAATCCTGTTCGCTCCCCACGCTTTCGCTCCTCAGCGTCAGTAACGGCCCAGAGACCTGCCTTCGCCATTGGTGTTCTTCCCGATATCTACACATTCCACCGTTACACCGGGAATTCCAGTCTCCCCTACCGCACTCCAGCCCGCCCGTACCCGGCGCAGATCCACCGTTAGGCGATGGACTTTCACACCGGACGCGACGAACCGCCGACGGGCCCTTTACGCCCAATAAATCCGGATAACGCTCTCACCCTACGTATTACCGCGGCTGCTGGCACGTCGTTCGC
+
CCCCCGGEGGGGGGGGGGCGGGGFGFGGGGGGGGGGGGGGGGGGGGGCGGFGGGGGGFACFGGGGGGGFFGGGGGGGGGGGGGGGDGGFGGGGFFGGGGGGEGGDFFFGFFGGGGGGGGDEGGGFEGG7F8FFGGFFD+CFDGFDFE@EEGBGDFFGGDGGGDGG@EGCEEGFGBC*9FG9GG7CE*86>*)9CEFFGFCF3F3CA;11CBGF):1)4CC>DB(2:;)(>928?>>ABGGGB(1)4<>BGG61:1>F(4(,(<<FGG64:B44)().244-21,3?:2:B453.()0)(9C
@M03364:396:000000000-C9LGT:1:1101:21769:1555 2:N:0:10
GGACTACAAGGGTATCTAATCCTGTTTGCTCCCCACGCTTTCGTGCCTCAGTGTCAGTTACAGTCCAGAAAGCCGCCTTCGCTACTGGTGTTCCTCCTAATATCTACGCATTTCACCGCTACACTAGGAATTCCACTTTCCTCTCCTGCACTCAAGTCTCCCAGTTTCAAGAGCTTACTACGGTTAAGCCGTAGCCTTTCACTCCTGACTTAAGAGACCACCTACCCACCCTTTACGCCCAGTCAATCCGGATAACGCTAGCCCCCTACGTATTCCCCCGGCTGCTGGCCCGTAGTTCGCC
+
CCCCCGGGFGGGGGGGGGGGGGGGGGGGGGGGGGGGGGGGGGGGGGGGGGGGGGGGGFGGGGGGGGGGGGGGGGGGGGGGGGGGGGGGFGGGGGGGGGGGGGGGGGGGGGGGGGGGG7CGGGGGGGGGGGGGGGGGGGGGGFGFGGG8BFGFGFGFFGGG=FFGGGGGGGGGFGBGGFGGG8C>BA,;DF+@6CFFFFGDCC@=GFF75CC97+,6C@C9CGFE),:9>CDB=@8;2@GFC2>3A58@AD)(/8AE>>;6(/55DG<?=06)1/)).*--46170:),31<B94(07*,)9
@M03364:396:000000000-C9LGT:1:1101:17134:1570 2:N:0:10
GGACTACCCGGGTTTCTAATCCTGTTCGCTCCCCACGCTTTCGCTCCTCAGCGTCAGTAACGGCCCAGAGACCTGCCTTCGCCATTGGTGTTCTTCCCGATATCTACACATTCCACCGTTACACCGGGAATTCCATTCTCCCCTACCGCACTCAAGCCCGCCCGTACCCGGCGCGGCTCCACCGTTAAGCGATGGACTTTCACACCGGACGCGACGAACCGCCTGCGAGCCCTTTACGCCCAATAAATCCGGCTAACGCTTGCCCCCTACGTATTCCCGCGGCTGCTGGCCCGTAGTTGGC
+
CCCCCGGFFGGGGGGGGGGGGGFGGFGGGGGGGGGGGGGGGGGGEGGGFFGGGGGGG<<FGFCGGGGGF@DFFFFGGGGGGGGGGAFGFDGGGGFGG8FGGGGGGGGCGGGGFGGGG79?EGGGGGGGGGGGGGD,,7?FGGGF?DEGGFGFGFGF:+DGGGFDF8CCC7EB5F2:*//:6C7*3A7=@C**27=*7CCGG3F)CA)(4D1E9::7)3CEFGFF(;7)-C(4.,:)6:EGG?03/)))9FD9((-)9:B?(32(9;C73<B:2)())3-4(490(-,520(46--))*)0>
@M03364:396:000000000-C9LGT:1:1101:10336:1595 2:N:0:10
GGACTACTGGGGTTTCTAATCCTGTTCGCTCCCCCAGCTTTCGCGCCTCAGCGTCAGTGGTGGCCCAGAAGGCCGCCTTCGCCACCGGTGTTCTTCCCGATATCTGCGCATTCCACCGCTACACCGGGAATTCCGCCTTCCCCTACCACACTCGAGCCCGCCGGTATCGGAGGCTCGCCGGGGTTGCGCCCCGGGCTTTTACCTCCGAACTAACGGGCCGCCTGCCCACCCCTTACGCCCAATCAATCCGGCTACAGCCTGCCACCTACGTATTACCGCCGCCGCCTGCACGTAGTTCTCC
+
CCCCCGGGGGGGGGGGGGGGGGGFGFGGGGGGGGGGGGGGGGGGGGGGGGGGGGGGGFGFGCFFGGGGGGGGGGGGGGGGGGGGGGGGGGGGGGGGGGGGGGGGGGGGGGGGGGGGGGGGD>?FGGGGFGFGG,=EG+=FGGGFGGG,>@C@:);?EEGGGGAGGEGGGGGGFG9CG8CE5=C*:E*3)AEGDGGG3@FFF2CA><B7(9:04@A7D>GE4C(88*40394((3)(44EEC((2?)64?)5(-(.)0)4(48F5CF*.8::2:7)).*-(403(-(,-((584:07@*)*2
@M03364:396:000000000-C9LGT:1:1101:10997:1608 2:N:0:10
GGACTACTGGGGTTTCTAATCCTGTTTGATTCCCGCACTTTCGAGCCTCAGCGTCAATGCCACCCCAGGAGACTGCCTTCGCAATCGGAGTTCTTCGTCATATCTAAGCATTTCACCGCTACACAACGAATTCCATCTCCCTTGTGTGTATTCAAGAACGGCAGTATCAACGGCATGACCGCGTTGGGCACGGACATTTGACCGCTGACTTACCATTCCGCCTACGCTCCCTTTAAACCCAATAAATCCGGATAACGCTCGCATCTTCCGTATTACCCCTGCTGCTTGCACGGGGTTCCCC
+
CCCCCGGGGGGGGGGGGGFGGGGGGGGGGGGGGGGGGGGGGGGEGGGGGGGGGGGG@FFGGGGGGGGGGGGGGGGGGGGGGGGGGGGGCGGGGGGGGGGGGGGGGAGGGGGGGGGGGGGGGGGGGGGGGEFGGGFFE;DGGGGBFFGFGFFFGEDFAEGGCEFGGGGGGGGGED=DCCGGGGG@ECB:A,=DGGGGFGGFCEGFGDF@FD<F@FC927C6;G6?==;ADGF@FF</9@FGG0(8*64<FC)33?9?<4-8202,9::9B6?60>9AA64(4:47>5)5:3<:9((7<).09
@M03364:396:000000000-C9LGT:1:1101:16463:1640 2:N:0:10
GGACTACAGGGGTTTCTAATCCTATTTGCTCCCCACGCTTTCGTGCCTCAGCGTCAGTCACAGGCCAGGCGGCCGCCTTCGCCACTGGTGTTCTTCCACATCTCTACGCATTTTACCGCTACACATGGAGTTCCACCGCCCTCTCCTGTCCTCAAGCCGTGCAGTTTCCAAAGCCTGAACCGGTTGCGCCGCTCCCTTTTACTTCAGACTTGCACAGCCGCCTCCGCACCCTTTACGCCCCATCCTTCCGTATACCGCTGCCCACCTCCGTCTTACCCCCGCTCCTGGCACCTAGTTAGCC
+
CCCCCGGGGFCFGGGGGGEEGGGEGFGGGFGGGGGGGGGGGGGGGGGGGGFFGGGGCEF9F<CFFGGGFGEGGGGGGGGGGGGGGGFFEEGGGGGGGGGGFGFGFCGGGGGGFF8FGGEGEGGGFEGEFFEGFGGGG=CGGGG*8DE@EDGBD6=AFG8?@CFDGGGGGGFCFGF>>><CF*9>BC,:?F5)27CFCFG:C7<<FF8?427+/*54>;F26D4(.*4)-7:-(4:<(8EGC:3:74<<F3*(())6)-(((,2)7A*(443,26)4.+4(4>((45)(..3(,,)0**)29
@M03364:396:000000000-C9LGT:1:1101:23324:1640 2:N:0:10
GGACTACAAGGGTATCTAATCCTGTTTGCTCCCCACGCCTTCGTACCTCAGCGTCAGTATTCGTCCAGAAAGCCGCCTTCGCCACTGGTGTTCCTCCTAATATCTACGCATTTCACCGCTACACTAGGAATTCCGCTTTCCTCTCCGATACTCAAGTCCTCCAGTTCACAGGGCCAACTATGGTTAAGCCTTAGCCTTATACCCTGCGCTTACAGAACCGCCTACGTCCTCTTTACGCCCAATCATTCCTGCCAACGCTCGCCCCCTACGTATTCCCCCGGCCGCTGGCACGTAGTTAGCC
+
CCCCCGGGCFFGGGGGGGGGGGGGGGGGGGGGGGGGGD<FGGGGGGGGGFFGGGGGGGGGFGGFGGGGGGGGGGGGGGGGFGGGEGGGFGGGGGGGGGGGGFEEFFGF7CGFDGGGGGGGGGGGGFGGGGGGGGGGG78FGFGFGGG8CDDDFDD:@FEGGFFGGGGGGGGGEG5+ADEGGCGFGG3;@@:FDFGGGGFGGEGEGFFFFD=C.@,:;=DCAD2=>;5/(/>*>E))6;8=:?;@A?671;:43.)656/60(*4CC)(1(42:,)..*((-((4(4(0(4<?63(.@*6CC
@M03364:396:000000000-C9LGT:1:1101:14638:1655 2:N:0:10
GGACTACCCGGGTATCTAATCCTGTTTGCTCCCCACGCTTTCGAGCCTCAACGTCAGTTACAGTCCAGTAAGTCGCCTTCGCCACTGGTGTTCCTCCCAATCTCTACGCATTTCACCGCTACACTGGGAATTCCACTTACCTCTTCCGCACTCAAGCCTTCCAGTCTCCAAAGCAATTCCCACCTTGAACGCAGGACTTTCACTTCAGACTTAAAAAGCCGCCTACACGCCCTTTACGCCCAGTAAATCCGGACCACGCCCGCACCCTACGTATTACCGCGGCTGCTGGCACGTATTTAGC
+
CCCCCGGGGGGGGDGGGGGGFGGGGGGGGGGGGGGGGGGGGGGGGGGGGGFGGGGGGFGGGGGGGGGGGGGGGGGGGGGGGGGGGGGGFGGGGGGGGGGGGGGGGGGGGGGGGGGGGGGGGGGGGGGGGFGGGGGGGGGGGGGFGGGDGBGFGFCFGGGGGGFGGGGGGGGGBGB6FFGGGGGGGG3:9,,=CE@EGGGGGEGEGFAECCBF*+5*;9FEAGB@=?=F@DDFB@FFFFGGG;;@:6?CFGD601((8:1(49E(/:<::?B7)62)6@(4>2969<??7:24,3(*0*);C
@M03364:396:000000000-C9LGT:1:1101:9112:1659 2:N:0:10
GGACTACTTGGGTTTCTAATCCTATTTGCTCCCCACGCTTTCGTGCCTCAGCGTCAATAACAGGCCAGGCGGCCGCCTTCGCCACTGGTGTTCTTCCATATATCTACGCATTTTACCTCTACACATGGATTTCCACCACCCTCTCCTATCCGTCGGCCTGCCAGTTTCCAAAGCCTGTACCGGTTTAGCAGTTCCCTTTCACTTCAGCCTTACCCTTCCGCCTACTCCCCCTTTACTCCCCGGCATTCCCACACACCCCCCCCACCCTCCTATTATCACGGCTCCTAGCGCGCAAGTAGCC
+
668A8CCE,C6C@C,CFFDDEDAEE@C<F9@CDF,7@FF,6C8,48C;F,CE7F@@,,,<6,,,:@F7,68@FGC>FGG9CCFD,A<<5,CB<:>?,,,EF9E9=,AAFEF7,,,5A9CD=?;<,@=,B,:F9F,86,=@FFGF0BF=BDE)+)69+@8?,@?+8,@D7:3,;,:+15757**3*3,*185++,59+>D77/,:99+*)*04(8A5*(:*5C-(:+))/1665/.).)>C*.(2)-)5/*24(-4:),(-((*-1*1(((.)).)).+.(--,((())((--(((.1*):>
@M03364:396:000000000-C9LGT:1:1101:9543:1718 2:N:0:10
GGACTACCGGGGTTTCTAATCCTGTTTGCTCCCCACGCTTTCGTGCCTCAGTGTCAGTTACAGTCCAGAGAGCCGCCTTCGCCACTGGTGTTCCTACCGATCTCTACGCATTTCACCGCTACACCGGTAATTCCGCTTTCCTCTCCTGCACTCCAGCCCATCAGTATCCAAAGCAATTCCCACCTTGAAAGCAGGACTTTCACTCCAGACTTAATAGGCCGCCTACGCGCCCTTTACGCCCAATCATTCCGGACAACGCTCGCCCCCTACGTATTCCCGCGGCGGCTGGCACGTACTTCGC
+
CCCCCGFGGGGGGGGGGEEGGGGGGGGGGGGGGGGGGGGGGGGGGGGGGFGFGGGGGFGFGGGGGGGGAFGFGGGEGDGAFGGGGGGGFGGGGGGGGGGGGGGGGGGGGGGGGGGFGGGGGGGGFGBFGGGGGFFFGFFGGGGFGGGFGFGFFD?D:FDG8FFDG@FGGGGGFG<CFFFFGGGCEFDC5,@CFGG:FGGEFEG6;AA>39>F1BCCCEGG=DF>79:B0DF9@DFFE?GFE(-.))6>FGF(2;24F>FFBB8>DEG93<4?)67)6324170((,(((3(5,4,).1)9>
@M03364:396:000000000-C9LGT:1:1101:21618:1734 2:N:0:10
GGACTACAAGGGTTTCTAATCCTGTTCGCTCCCCACGCTTTCGCTCCTCAGCGTCAGTAACGGCCCAGAGACCTGCCTTAGCCATTGGTGTTCTTCCCGATATCTACACATTCCACCGTTACACCGGGAATTCCATTCTCCCCTACCGCACTCATGCCCGCCCGGACCCGGCGCGGATCCACCCTTAAGACATGTACTTTCACACCGGACGCCGCGAACCGCCTATTAACGTCTTTCGCCCAATAAATCGGGAAAACGCTTGCCTCCTCATACTCCCCGCCTCGGCAGGCACGTATTCCGC
+
@CCCCFF,@@@@FGGGAC<,C5,;EEF@EGACGD@@+@FFCEGEEGGGA?FFCF:?,<<<<86@FFE8<EGF<,,C@?C,,6E:CFFG,,F7,A=,5,C,@FCFGG,,BF<F,94?BCDD1B8,EC+>C:?,CA;5@,?<E=B0=366+3+:,0++3,6@+8<0>E6*5@5B**-)*//;?@?*:=:7+,+*201=7C<+17;?<524:D(:(0*(93857/3??+)9)2((,.3).1C583:46).)1**(-(,4529<:?*.*+*.().)))).(*(--(,((((-39(433:*)*)9C
@M03364:396:000000000-C9LGT:1:1101:16840:1744 2:N:0:10
GGACTACTGGGGTATCTAATCCTGTTCGCTCCCCACGCTTTCGCTCCTCAGCGTCAGTAACGGCCCAGAGACCTGCCTTCGCCATTGGTGTTCTTCCCGATATATACACATTCCACCGTTACACCGGGAATTCCAGTCTCCCATACCACACTCAAGCCCGCCAGTACCCGGCGCGGAACCACCGTTAAGCGATGGACTTTCACACCGGACGCCACGAACCGCCTACGAGACCATTGAGCCCAAGGAATCCGGGTAACGCTTGCACCCTACCGATTCCCGCGGATGTCTGCACGTAGGTAGC
+
CCCCCGGC9FFGGDFGGGGGAGG,FCFGGGGEGGGCFEGGGGGDBFE,CF@FECFG76EFGEGCGGGGGGGGGFGDFGGG,BF,B<?E<FGDFFGGFF:CGFG,=EGCFFF,,,@E=CE0++@DE>C74F<4AFEFG9+9FD,+0,D,,0C)81DF:DEC6C*=FGGFFCEE*@:*1*4=,*1*4/=BB,3815*0><CF9)+1288;(13/(72(/(:E151(-2,.4)-((..6-)+2;?6(0(,,19C((,,(/,1248*)*213:6((,(,6.+49(9((((.<<<<,(.())9-97
@M03364:396:000000000-C9LGT:1:1101:16529:1765 2:N:0:10
GGAATACCAGGGTATCTAATCCTGTTCGCTCCCCACGCTTTCGCTCCTCAGCGTCAGTAACGGCCCAGAGACCTGCCTTCGCCATTGGTGTTCTTCCCGATATCTACACATTCCACCGTTACACCGGGAATTCCAGTCTCCCCTACCGCACTCAAGCCCGCCCGTACCCGGCGCGGATCCCCCGTTAAGCGATGGACTTTCACACCGGACGCTGCGAACCGCCTACGCGCCCTTTCCGCCCAATCCATCCGGATACCGCTTGCACCCTACGTCTTCCCGCGGCGGCTGGCACGTCTGCAGC
+
CCCCCGCGGFEGGGGGGGGGGGGEGDGGDGGGGGGGGGGGGGDGDGGGGGFGGGGGGGGCFGGGGGGGGGGGGGGGGGGGGGGGECGG<FGGGFGAGGGGCEGGCCGGGGGGGGGGGGGGGGGGFEDE@C@FGGG9D,6CFFG5DFEEDDGFG5??F6EGEE>DG7EGGECE5<4C5?EF,;7<:81:C,**7CCGGGGFG)?7DBE0(1-5(.*,998C2DF??DB3(5((-489>FGGG0:4)(.-@DC>(((.93(,41;.9C<?(83?28().04209>6((((2((4:637)*)29
@M03364:396:000000000-C9LGT:1:1101:19098:1784 2:N:0:10
GGACTACCCGGGTTTCTAATCCTATTTGCTCCCCACGCTTTCGTGCCTCAGCGTCAGTAACAGGCCAGGCGGCCGCCTTCGCCACTGGTGTTCTTCCATATATCTACGCATTTTACCGCTACACATGGAGTTCCACCTCCCTCTCCTGTCCTCCAGCCTGCCAGTTTCCAAAGCCTGTACCGGTTGAGCCGGTACCTTTCACTTCAGACTTAACAGGCCGCCTACGCACCCTTTACGCCCAATCATTCCGTATAACGCTCGCCCCCTACGTATTTCCCCGGCTGCTGGCTCGTAGTTCACC
+
CCCCCFGGFGGGGGGGGGGFFEFFGGDGGGGGGGGGGGGGGGGGGGGDGGGGGGGGGGGEGGGFGGGGGGGDGGGGGGGGEGGGGGGFGGGGGGGGGGFGGGGG8EFGGGGGGGGGGGGGGGFGGDG?DFGFGGGFG8D,@FF?FGDF>DGEG5DFDGGGFGFGFC,@ECC@FF5:EF,EFGGGDG,.;AE*;CEGGGF979,9?CACEG?C>=9.;=E=(9;((1.2:57(63>C?6EE*-13?59.*2*,.54453(46>::DG),81.,.8)-6+46(2--(,,41(,,3((76*.02
@M03364:396:000000000-C9LGT:1:1101:16201:1805 2:N:0:10
GGACAACCCGTGTTTCTAATCCTCTTTGCTCCCCACGCTTTCGCGCCTCAGCGTCAGTAACAGACCAGGCGGCCGCCTTCGCCACTGGTGTTCTTCCTTATCTCTACGCATTTTACCGCTACACGTGGAGTTCCACTGCCCTCTCCTGTACTCTAGCCTGCCAGTTTCCAAAGCGTGTCCCGGTTGGACCGGGCGCATTTCCCTCCGCTCGGCGCAGCCCCCCGCACACCCTTTACGCCCAATCCTTCCGGCTAACGTCTGCCACCCACGTTTTAGCCCTGCCGCTTGCCCCTACTTCCGC
+
A<6B,CF@,+66CE,,<EFGG<6,,;=;6,;;F;<@@6CGGF:67+74CFC<6B@?@FGGE<,,96B@F,+C+74+8CFAFG=48EF<:,B=?54F<,,,55,9@=ED7CEGC9;?A+4++664+@>FF,,87,@?,,+6@+3*+3,3@+89A*23,4@9:F?23,5E,5ECAF)*40,,,@***4>4A<C<)/**/33CC)2)*))((),*/)2,)-;*(9((-*-.4>>0(5.)-0:C*,(,.)))85)((-).)((.-)+5CC*--,-((-)()2(.4((-(,(-(,5((((01/-17
@M03364:396:000000000-C9LGT:1:1101:15547:1826 2:N:0:10
GGACTACAGGGGTATCTAATCCTGTTCGCTCCCCTAGCTTTCGCACCTCAGCGTCAGTTACGGCCCAGAAGGCTGCCTTCGCCATCGGTGTTCCTCCCAATATCTGCGCATTTCACCGCTACACTGGGAGTTCCGCCTTCCCCTACCGAACTCGAGCCCGCCAGTCCGGGATCCTGCTGGGGGTTGAGCCCTCAGGTTTGAGATCCCGCTTGGCGAGCCGCCTACGCGCGCTTTACGCCCAATGAATCCGGATACCGCCCGCCCCCCACGTATTTCCCCCGCTGCTCGCCCGTAGTTCGGC
+
CCCCCGGGGGGGGGGGGGGGGGGGGGGGGGGGGGGGGGGFGGGGGGGGGGGGGGGGFEFFGGGGGGGGGGGGGGGGGGGGGGGGGGGGGGGGGGGGGGGGGGGGGGGGGGGGGGGGGGGGGGGGGGFGGGGGGGGGGGGGGFCFGGG=>@GFA5FEGGGGGGFGGGGGGGGGFFFGGFGFGG4FEDC>FFGDGDGG+BF596;;FAF;68(*3A*(19EC;C11:*35314-86:91:EE*(440<AAFC)(((.7)4(497:9DG)-11(,.4)62+4(72,293)(4(,4-41./*-)9
@M03364:396:000000000-C9LGT:1:1101:21587:1835 2:N:0:10
GGACTACTGGGGTATCTAATCCTGTTTGATACCCACGCTTTCGTGCCTCAGCGTCAGTTGTATGCTGGTAAGCTGCCTTCGCAATCGGGGTTCTGTGACATATCTAAGCATTTCACCGCTACACGTCACATTCCGCCTACCTCGTTTACACTCAAGATCACCAGTTTCAATGGCTTGGTATGGTTGAGCCACACGCTTTTACCACTGACTTAGCCACCCGCCTTCGCACCCTTTACACCCAATAAATCCGGATAACGCTCGCCTCCTCCGTATTACCCCGGCTGCTGGCCCGTAGTTCGCC
+
CCCCCGGGGGGGGFGGGGGGGGGGGGGGGGFGGGGGGGGGGGGFFGGGGGGGGGGGGGFGGGGGGGGGGGGGGGGGGGGGGGGGGGGG7FFGGGGGGGGGGFGGGGGGGGGGGGGGGGGGGGGGGGGGGGGGGGGEGCDGGGG5DEFDGDEDFDD?,@EFGGFGFEFGFGGGFF<6E>DF8EFFGC,);F,=+1@@9EGGG@DCGF6@=FE:0+,:C@E?AG=)**028C=2=E9*00@F:0(4*776;<33?04456(/4;*(9A<:BB::B:)-6+412992?B)56(4((((09*(/1
@M03364:396:000000000-C9LGT:1:1101:18197:1887 2:N:0:10
GGACTACTAGGGTTTCTAATCCTGTTTGCTCCCCACGCTTTCGTGCCTCAGCGTCAGTTACAGTCCAGAGAAGCGCCTTCGCCACTGGTGTTCTTCCTAATCTCTACGCATTTCACCGCTACACTAGGAATTCCCTTCTCCTCTCCTGCACTCTAGACTTCCAGTTTGAAATGCAGCACTCAGGTTAAGCCCGAGTATTTCACATCTCACTTAACAATCCGCCTACGCTCCCTTTACGCCCAGTAAATCCGGACAACGCTCGCCACCTACGTATTACCGCGCCTGCTGGCACGTAGTTAGC
+
CCCCCGGGGGGGGGGGGGGGGGGGGGGGGGGGGGGGGGGGGGGGGGGGGGGGGGGGGGGGGGGGGGGGGGGGGGGGGGGGGGGGGGGGEGGGGGGGGGGGGGGGGGGGGGGGGGGGGGGGGGGGGGGGFGGGGGGGGGGGGGGFGGGGGFGEFEGFCEGGGGFGGGGGGGGGFGFGGFG8FDCFFGFDFFGFGGEG6FGGGFGFFFFFEFEGC8,3A6FGFGFFFEDFAGFFFFFFFFGEG@FF=<CFFGGF<B6=FFFFFFG@*AD1(5:?)6:)6<839(-,(42)4?7861()07):>
@M03364:396:000000000-C9LGT:1:1101:18253:1888 2:N:0:10
GGACTACACGGGTTTCTAATCCTGTTCGCTCCCCCAGCTTTCGCGCCTCAGCGTCAGTTACAGTCCAGTAAGCCGCCTTCGCCACTGGTGTTCCTCCTAATATCTACGCATTTCACCGCTACACTAGGAATTCCACTCACCTCACCTACACTCCAGCCTGCCAGTTTCCAAAGCAATCCCGGGGTTGAGCCCCCGGCTTTCACTTCAGACTTGCCCTGCCGTCTACGCTCCCTTTCCGCCCAGTAAATCCGGATAACGCTTGCACCCTACGTATTACCGCGGCCTCTGGCACGTATTTCGC
+
CCCCCGGGFGGGGFGGGGGFFFE;FFGGGGGGGG7FGGGGGGGGFCFGCFGGGGEGBFDCEFE,EFGGGGG,CFFGGGGFFGGGEDEGGGGGGEFGG,CFFA,AFEFGGGGEGGCEGGGDEC8F9EFGFGGGGGDFE,+AFC,*6EG,,;FC:=86=D6A,>DF:=D7E=D,:B8+23:,4C6FGG@@>BG>C*4*/>CFGCGECAA**07F*=@3D5CG>71;:??.3C6;17;)77CFG(((1-429>5((--)=(-8-(*)*294.(,,))52)+-4-33,(,(.),4<8?<*/1.9*
@M03364:396:000000000-C9LGT:1:1101:22662:1909 2:N:0:10
GGACTACAGGGGTATCTAATCCTATTTGCTCCCCACGCTTTCGTGCCTCAGCGTCAGTCACAGGCCAGGCGGCCGCCTTCGCCACTGGTGTTCTTCCATATCTCTGCGCATTTTACCGCTACACATGGAGTTCCACCGCCCTCTCCTGTCCTCAAGTCTGCCAGTTTCTGAATCATAAATGAGTTGAGCCCATCCCTTTTCCTTCAGACTTAACAGACCGCCTGCGCACCCTTTACGCCCCATCATTCCGTATACAGCTCGCCACCTACGTATTACCCCGGCTGCTTGCACGTAGTTTCCC
+
CCCCCGGGGGGGGGGGGGFGGGGFGGGGGGGGGGGGGGGGGGGGGGGGGGGGGGGGGGGFGGGGGGGGGGGGGGGGGGGGGGGGGGGGGGGGGGGGGFCF,FFGGGGGGGGGGDGFGGGGGGGGEGGGGGGGGGGGF=CFGGFBGGGGDFGFGFGFFGFGGGFC@EGGAFGGFGFGGAABF78@ED,:F,8;FFGGGGG,D>,AFFFEFGE7;;9>CBG5>G<;;*6=9:7(3=).8?GF5,8?964>FF*(.4-)05,444C25@*(81(.).).6+2(-,((3)))().2,4(09*)*2
@M03364:396:000000000-C9LGT:1:1101:23883:1913 2:N:0:10
GGACTACCCGGGTATCTAATCCTGTTTGCTCCCCACGCTTTCGTGCCTCAGTGTCAGTTACAGTCCAGCAAGCCGCCTTCGCCACCGGTGTTCCTCCAAATATCTACGCATTTCACCGCTACACTTGGAATTCCGCTTGCCTCTACTTCACTCAAGAAAAACAGTTTCAAAAGCAGGTTATGGGTTAAGCCCATAATTTTCACTTCTGACTTGCCTTCCCGCCTGCACTCCCTTTACACCCAGTCATTCCGGACAACGCTCGCCACCTACGTATTACCGCGGCTGCTGGCCCGGCGTTCGC
+
CCCCCGGGGGGGGGGGGGGGGGGGGGGGGGGGGGGGGGGGGGGGGGGGGGGGGGGGGGGFGGGFGGGGGGGGGGGGGGGGGGGGFGGGFEGGGGGGGGGGGGGGGCFGGGGGGGGGGGGGGGGFFFGFFGGGGGGGG6=FGGG6=BFFF7FEFDDDADEFGGFGFFFGGCGEFGBGGFGGGG6FGG<AAFECFGFFGGGGGFGFGFFCEFBGE+56B6DCADB=467?>FBFFEF/89F@FF>@*7?FFG8;09(=F9@@;9:>>EF?22044<4)4<,4(4423?)4:1(-(((00),19
@M03364:396:000000000-C9LGT:1:1101:20753:1953 2:N:0:10
GGACTACTAGGGTATCTAATCCTATTTGCTCCCCACGCTTTCGTGCCTCAGCGTCAGGTACAGGCCAGGCGCCCGCCTTCGCCGCTGGTGTTCTTCCACATCTCTACGCATTTTACCGCTACACCTGGAGTTCCACCGCCCTCTCCTGTCCTCCAGCCTGCCAGTTTCCAAAGCCTGTACCGGTTGAGCCGGTACCTTTTACTTCAGACTCAACAGGCCCCCCACCACTCCCTTCCACCCCAACATTCAGTGTACTCCCTGCTCACCTCGTCATTCCCGAGCCGCTCGCACCGAATTTAGC
+
B@BCCGGFCF8FFDFGGFFGFGG6C<@EF@EEGGGECGGFEGGEFGFAFDCEEFFG6,<,;@@,@BFFF@++6@@FEGGGGGGGG7FF:BFFF,;F9,5B<FGGGEFCFCFE9,@FFCEDEGGG,4,B,BEEEGG?F+=:FDEDDD,6,;FBEB65,8D8DFFFF;C;,<3@5:5;C?,2,**35C,)*3*334?,:DE,,*21++4*0;007A,(;2=*,/(((*()(2/(/7(,).AC*-(()(6-/*2)).5)*(.(..+)03/)(,-(,2<)-+(--3(((4((-((-(3())*)**
@M03364:396:000000000-C9LGT:1:1101:14951:1958 2:N:0:10
GGACTACAAGGGTTTCTAATCCTGTTTGCTCCCCACGCTTTCGCGCCTCAGCGTCAGTTGTCGTCCAGCAAGCCGCCTTCGCCACTGGTGTTCCTCCTAATATCTACGCATTTCACCGCTACACTAGGAATTCCGCTTGCCTCTCCGATACTCAAGGGATGCAGTTTTGAAAGCAGTTCAGGGGTTGAGCCCCTGGATTTCACTCCCAACTTGCATCTCCGCCTACACGCCCTTTACACCCAGTCAATCCGGACAACGCTTGCAACCTCCGTCTTACCGCCGCTGCTGGCCCGTAGTTAGC
+
CCCCCGGGGGGGGGGGGGGGGGGGGGGGGGGGGGGGGGGGGGGGGGGGGGGGGGGGGGGGGGGGGGGGGGGGGGGGGGGGGGGGGGGGGGGGGGGGGGGGGGGGGGGGGGGGGGGGGGGGGGGGFGGGGGGGGGGFEGGGGGGFGGG+@@GFFFGF=ECFGFFGGGGGGDEGFGFGGADCFGGGGG@=FFGCDGGEFGGGGFGFGFFDBDBG48C*=>FGFGFF6C;F@D096@E3;CGFG0?E*7)7:C5;B;((89>FB:C50AF((.(-(,466?8;(,4((42:B?.3,,,0)/)2:
@M03364:396:000000000-C9LGT:1:1101:10368:1977 2:N:0:10
GGACTACAAGGGTATCTAATCCTGTTTGCTCCCCACGCTTTCGAGCCTCAACGTCAGTTACAGTCCAGTAAGCCGCCTTCGCCACCGGTGTTCCTCCTAATATCTACGCATTTCACCGCTACACTAGGAATTCCGCCTTCCCCTACCACACTCGAGCCCGCCGGTATCGGAGGCTCGCCGGGGTTGAGCCCCGGGCTTTTACCTCCGACCTAACGGGCCGCCTACGCGCGCTTTACGCCCAATGCATCCGGATACCGCCCGCCCCCTACGTATTACCGCGGCTGCTTGCACGTAGTTCGCC
+
CCCCCGGGGGGGGFGGGGGGGGGGGGGGGGGGGGGGGGGGGGGFGGGGGGGGGGGGGFGGGGGGGGGGGGGGGGGGGGGGGGGGGGGGFFGGGGGGGGGGGGGGGGFGGGGGGGGGGGGGGGGGGFGGGGGGGGGGGGGGGGDDFGGGGFGFF=GFGGGGGGEGGGGGGGGGFGFGGBGGGGGGDE87A<EDDGGGGFGF7=EEGFFF9D6C2)*,93CGFG?B7*47752066><?FGGD:<>).6AF<1,143:B9(4498;D*92::8420-491-(49426?)5224:11(0=*()1
@M03364:396:000000000-C9LGT:1:1101:17302:1987 2:N:0:10
GGACTACCCGGGTATCTAATCCTGTTCGCTCCCCACGCTTTCGCTCCTCAGCGTCAGTAACGGCCCAGAGACCTGCCTTCGCCATTGGTGTTCTTCCCGATATCTACACATTCCACCGTTACACCGGGAATTCCAGTCTCCCCTACCGCACTCAAGCCCGCCCGTACCCGGCGCAGATCCACCGTTGGGCGATGGACTTTCACACCGGACGCGACGAACCGCCTACGAGCCCTTTACGCCCAATCAATCCGGATAACGCCCGCACCCTACGTATTACCGCGGCCGCTTGCCCGTCGTTGGC
+
CCCCCGGGGGGGGGGGGGGGGGGGGGGGGGGGGGGGGGGGGGGGGGGGGGGGGGGGGGGGGGGGGGGGGGGGGGGGGGGGGGGGGGGGFGGGGGGGGGGGGGGGGGGGGGGGGGGGGGCGGGGGGGGGCFGGGGG9EGFFFGGFGGGGGDGFGBGFGGGGGGFGGCGGGGGCBFFC*;EG?CF<FG*6>FEDGGGGGGGGGFGFGEFF9G6*-58(17EGBGFF?E?)3DBB0?:<<?EGGF0()549@FDF043>F60(-,2(9C9<:??(2)5)6<1>(47(-,((-,,.391).)(>9
@M03364:396:000000000-C9LGT:1:1101:23578:2005 2:N:0:10
GGACTACCAGGGTATCTAATCCTGTTCGCTCCCCACGCTTTCGCTCCTCAGCGTCAGTAACGGCCCAGAGACCTGCCTTCGCCATTGGTGTTCTTCCCGATATCTACACATTCCACCGTTACACCGGGAATTCCAGTCTCCCCTACCGCACTCAAGCCCGCCCGTACCCGGCGCGGATCCACCGTTAAGCGATGGACTTTCACACCGGACGCGCCGAACCGCCTACGAGCCCTTTACGCCCACTAAATCCGGGTCACGCTCGCACCCCACGTATTACCGCGCCTGCTGGCACGGAGTTAGC
+
CCCCCGGGFGGGFGGGGGEFGGGGGGGGGGGGGGGGGGGGGGGGGGGGGGGGGGGGGGFGGGGGGGGGFGGGGGGGGGGGGGGGGFFGFFFGGGGGGGGGGGGGGGGAFGGGFFGFGGGDC@EGGGGGGGGGGGGFGGGGGGEFGGGGGFG=FBDBGGGGGGEDGGGGFGGGFG=44:C6,CFBCE*6AF=<<EE6CGGGGFG3FFDF,>>G()247>GG>GB?:C:)->61?1?2<15?E?01)(.)9CC3(-(4?1:(-4:,>EG(3>F4(.456<(--(-03<?0464?:4()...7C
@M03364:396:000000000-C9LGT:1:1101:20282:2014 2:N:0:10
GGACTACCGGGGTATCTAATCCTGTTTGCTACCCACACTTTCGAGCCTCAGCGTCAGTTGGTGCCCAGTAGGCCGCCTTCGCCACTGGTGTTCCTCCCGATATCTACGCATTCCACCGCTACACCGGGAATTCCGCCTACCTCTGCACTACTCAAGGCCAGCAGTTTTGAAAGCAGTTCCGGGGTTGAGCCCCGGGATTTCACTCCTGACTTGCCTCTCCGCCTACACGCCCTTTACACCCCGTCAATCCGGACTACGCTTGCAACCTACGTATTACCGCGGCTGCAGGCACGTATTAAGC
+
CCCCCGGGGGGGGGGGGGG<FEGGGFGGGGGFGGGGGGGGGGGG<FGGGGGGGGGGGFGGGGFFFGGGGGGGGGGGEGGGGGGGGGGGGGGGGGGGGGGGGGGGAF?BFGGGDGGGGGGGCGFGF>FGGGG?FGG:EGGDGFGFGGG?DFGFFBFFC?EGGGA?;BEFFEGFFCCGGFGGGGGCCE><F8=CDEC5)=?CFEFCGFB8.84C3+5;<(<70>?D16(.:>BFFFF<<9CAE(,4)(,-1*)4:9(()((4428,*09:(4,,)6:DAF8((142-(((.418B((1/*.7*
@M03364:396:000000000-C9LGT:1:1101:11029:2014 2:N:0:10
GGACTACTAGGGTTTCTAATCCTGTTCGCTCCCCCAGCTTTCGCGCCTCAGCGTCAGTGGTGGCCCAGAAGGCCGCCTTCGCCACCGGTGTTCTTCCCGATATCTGCGCATTCCACCGCTACACCGGGAATTCCGCCTTCCCCTACCACACTCGAGCCCGCCGGTATCGGAGGCTCGCCGGGGTTGAGCCCCGGGCTTTTACCTCCGACCTAACGGGCCGCCTACGCGCGCCTTACGCCCCATGAACCCGGATACCGCCCCCCCCATACGTATTAACCCCGCGTCTTGCCCGTCTTTCGCC
+
CCCCCGGGGGGGGGGGGGGGGGGFGGGGGGGGGGGGGGGGGGGGGGGGGGGGGGGGGEF8FFGGGGGGGGGGGGGGGGGGGGGGGGGGGGGGGGGGGGGFGGGGGGGGGGGGGGGGGGGGGGGGGGGGGGGGGGGGE@CFGDFFFGG8FFGFFDGFGGGGGGFGGEGGGGGEAFDGGEEC53:*=E88?@CDDGEE<;CF75<5CFDF0C09)78-99EE9DF08;>5(16(4()(4:CG*4,,/6)4BD)4<B))74(-(4?BG8*372<)-4.).0.(49(,(((-)(.((,..9*-/9
@M03364:396:000000000-C9LGT:1:1101:10503:2016 2:N:0:10
GGACTACCGGGGTTTCTAATCCTGTTCGCTCCCCACGCTTTCGCTCCTCAGCGTCAGTAACGGCCCAGAGACCTGCCTTCGCCATTGGTGTTCTTCCCGATATCTACACATTCCACCGTTACACCGGGAATTCAAGTCTCCCCTACCGCACTCCAGCCCGCCCGTACCCGGCGCAGATCCACCGTTGGGCGATGGACTTTCACACCGGACGCGACGAACCGCCTACGAGCCCTTTCCGCCCAATAAATCCGGATCACGCTCGCACCCTACGTATTACCGCCGCGGCTGGGCCGGATTTCGC
+
CCCCCGGGGGGGFFGGGGCEFEFFGGGCGEGGGGFFEGGGCFB@:FG:EC@DFFGG@FGGGGGGGGGGGGFFE=FFEGCCAEGDGGGGCBFCEGDGGGGGCFCAAFFFF@FEGFDEE7F=?:;F@EFFGGAFG,,C33+CDDEFGGGDD*80@5@CGGEEGEEDG*AEGGCC5FBDEAFGGGGGFG*6:C=3>EECFFFG75>?FDF06D(*()2-93EE1DB?:;(.4C6?12364(2;C::(/).-=97,-((3841(3-:7DGG((38:)64)-3(((-,((--(((.(((()01)**
@M03364:396:000000000-C9LGT:1:1101:12510:2024 2:N:0:10
GGACTACTAGGGTTTCTAATCCTGTTCGCTCCCCACGCTTTCGCTCCTCAGCGTCAGTAACGGCCCAGAGACCTGCCTTCGCCATTGGTGTTCTTCCCGATATCTACACATTCCACCGTTACACCGGGAATTCCAGTCTCCCCTACCGCACTCAAGCCCGCCCGTACCCGGCGCGGCTCCACCGTTAAGCGATGGACTTTCACACCGGACGCGACGAACCGCCTACGAGCCCTTTACGCCCAATAAATCCGGATAACGCTTGCCCCCTACGTCTTCCCGCGGCTGCTGGCCCGTCATTCGC
+
CCCCCGGGGGGGGGGGGGGFGGGGGGGGGGGGGGGGGGGGGGGGEGGGGG,EFGGGEFDAFFECFGGGEFGGGGGGGGGGGGGEEFGGGGGGGAEFGFGGGGEGGGGGGGGGGGGGGGGDGGFGG8CC>FCFGGG,@79FFGG9+@DCE>GFG<FF@FGGGG*=C@EEFGEEDC9C*5=EECCGFEF;AC=*/=;FFFGGGEG5;>:97C>=9):0538C1D>?B8,)4C91.4:)::EEGF?(05:)9FC6(2(-129?F:5:FGG642?237?A<E?6(42040),5((-4,43)*)*1
@M03364:396:000000000-C9LGT:1:1101:15470:2033 2:N:0:10
GGACTACTGGGGTTTCTAATCCTGTTCGCTCCCCCAGCTTTCGCGCCTCAGCGTCAGTGGTGGCCCAGAAGGCCGCCTTCGCCACCGGTGTTCTTCCCGATATCTGCGCATTCCACCGCTACACCGGGAATTCCGCCTTCCCCTACCACACTCGAGCCCGCCGGTATCGGAGGCTCGCCGGGGTTGCGCCCCGGGCTTTTACCTCCGACCTAACGGGCCGCCTACCCCCGCCTTACCCCCCATAACTCCGGATAACCGCTCCCCCCCACCTATTACCCCTGCCGCTGGCCCCGAATTCACC
+
BCCCCGGGFGGGGGGGGGGGGGGFGFGGGGGGGGGGGGGGGGGGGGGGGGGGGGGGFGAFFGGFGGGGFGGGGGGGGGGGGGGGGGGGFFGEGGGGGGGGGGGGFGGGGEGGGGGGGGGGGGGGGEGGEEBFGGGGG:CG@FGFDGG??FGDGF*0FEFEEGBCE8CGDD5:4C9FC>G==E5=BE*-78CD<EGGCF69?7F):@)(1C3CB>*-93C*4C6(4*.)-),,42..((;C51((1(..9*)(((),0((4((;:GG34,(.().)).0,(-422(-(,((-(,(()08)*2
@M03364:396:000000000-C9LGT:1:1101:8932:2037 2:N:0:10
GGACTACTAGGGTATCTAATCCTGTTCGCTCCCCACGCTTTCGCTCCTCAGCGTCAGTAACGGCCCAGAGACCTGCCTTCGCCATTGGTGTTCTTCCCGATATCTACACATTCCACCGTTACACCGGGAATTCCAGTCTCCCCTACCGCACTCAAGCCCGCCCGTACCCGGCGCGGATCCACCGTTAAGCGATGGGCTTTCACACCGGACGCAACGAACCGCCTACGGACCCTTTACGCCCAAGAAATCCGGACAACGCTTGCCCCCTACGTCTTCCCGCGGCCGCCTGCACGTAGTTCGG
+
CCCCCGGF@FGGGCFGGGGGGGGGGGFFGGGGGGGGGGGGGGGGGGGGEGGGGCFGGGEGG>CCFGGGGFG8FDGGGGGGGGGGGAFGGGGGDC>F,EE7CFGGGF,5B>FF,ECCEEFDCGG<,6CF>FFFGG,:E,?F98EFGG,C+5FAFDGF:=68BGADGEEGG5>B@5)248:E?E4FGG<8AE****=*1CFGGEGEGA5>9D9C(5*4*(:>;DB?(24)(99B?B7)-,8:E:(.)41:69D>?(-3>743??@(*;D,(4381:6A)044,4-(1(((-3((-4())1)9)
@M03364:396:000000000-C9LGT:1:1101:12416:2091 2:N:0:10
GGACTACACGGGTTTCTAATCCTGTTTGCTCCCCACACTTTCGTACCTCAGTGTCAGTTACTGTCCAGAAAGCCGCCTTCGCCACCGGTGTTCCTCCTAATATCTACGCATTTCACCGCTACACTAGGAATTCCGCTTTCCCCTCCAGCACTCAAGTAACCCAGTTCATGGGGCGAACAATGGTTAAGCCGTTGCCTTAAACCCCATGCTTAGGAAACCACCTACGTACTCTTTACGCCCAATAAATCCGGATAACGCTTGCACCCTACGTATTAACCCCGCTGCTGGCACGTAGTTCGCC
+
CCCCCGGGGGGGGGGGGGGGGGGGGGGGGGGGGGGGGGGGGGGGGGGGGGGGGGGGGFGGGFGGGGGGGGCFGGGGGGGGGGGGGGGGGGGGGGGGGGGGGGGGGGGGGGGGFGGGGGGGGGGGFGGGFGGFGGGGGGGGGGGFGGGFGFGFGBGDEFFGCGEGFEFEFGGFEG)3@9@:CCC@;9>*<@CDDGGGFDC7C>FDGEA=(=99*1,1;8CC5D61.3(;:9>/6<?9,88CF?()2;EEFGDFF?FB@34:6:+5CGG1:-,44>)-6+.(493((),5:1<?3::8B749C
@M03364:396:000000000-C9LGT:1:1101:13143:2134 2:N:0:10
GGACTACTCGGGTATCTAATCCTATTTGCTCCCCACGCTTTCGTGCCTCAGCGTCAGGTACAGGCCAGGCGGCCGCCTTCGCCGCTGGTGTTCTTCCACATCTCTACGCATTTTACCGCTACACATGGAGTTCCACCGCCCTCTCCTGTCCTCAAGCCGTGCAGTTTCCAAAGCCTGAACCGGTTGAGCCGGTCCCTTTTACCTCAGACTTGCACAGCCGCCTGCCCACCCTTTTAGCCCCATCCTTCCGGATAACCCTTGCCACCTACGTATTACCCCGGCCTCTGGCCCGGAGTTGCCC
+
CCCCCGGEGGDGGFFGGGFGFGG9FAFGGGGGGGGGGGGGGGGGGGGGGGGGGGGGGGGGGFGGGGGGGGGGGGGGGGGGGGGGGGGGFFGGGGGGGGDF8ADGGGGGGGEGCEFGGGGGGGGG,DFGGCFGGGGGGCDGGGFFGGG6E?FFG<=?>DEGGGFGFGGGGG9@AF@9F48CG5D>CE@@FFEDCEGCDGGC@;+7:);=@<?EEFG35;E50DF<6*./-9:8<:)).5<F*-(()4:6F39(,(6<)..:<7<)98*.81?2<2)6A?8(3(((4.,.32((((,08*)*2
@M03364:396:000000000-C9LGT:1:1101:18789:2134 2:N:0:10
GGACTACACGGGTATCTAATCCTGTTCGCTCCCCCAGCTTTCGCGCCTCAGCGTCAGTGGTGGCCCAGAAGGCCGCCTTCGCCACCGGTGTTCTTCCCGATATCTGCGCATTCCACCGCTACACCGGGAATTCCGCCTTCCCCTACCACACTCGAGCCCGCCGGTATCGGAGGCTCGCCGGGGTTGAGCCCCGGGCTTTTACCTCCGACCTACCGGGCCGCCTACGCGCGCTTTACGCCCAATGCATCCGGCTAACGCTCGCCCCATACGTATTACCGCTGCTGCTCGCCCGCATTTCCCC
+
CCCCCGGGGGGGGGGGGGGGGGG<FGGGGGGGGGGGGGGGGGGGGGGGGGFGGGGGFFFGGGGGGGGG@GGGGGGGGGGGFGGGGGGG@FGGGGGGGGGGGGGGGGGGGGGGGGGGGGGGGGGGGGGGFEFFGGCGGFDGGGFFFGGFG:E@C=D?FGGGGGFGGGGGDEEGEG5<CDGG5=DE>80.?8CDDEEGDCFG?<G2FF@99GF?(7:3C9?*(90(4*3)4/(-(4))4?EGE(1,/64<?G)(-()554-479::G*04?182)4))6*-(,44).8.82(,-((()**)22
@M03364:396:000000000-C9LGT:1:1101:21918:2164 2:N:0:10
GGACTACTCGGGTTTCTAATCCTATTTGCTCCCCACGCTTTCGTGCCTCAGCGTCAGTAACAGGCCAGGCGGCCGCCTTCGCCGCTGGTGTTCTTCCACATCTCTACGCATTTTACCGCTACACATGGAGTTCCACCGCCCTCACCTGTCCTCAAGCCGTGCAGTTTCCAAAGCCTGAACCGGTTGAGCCGGTCCCTTTTACTTCAGACTTGCACAGCCGCCTGCCCACCCTTTACGCCCAATCATTCCGAATAACGCGTGCCACCCACGTAGTACCGCGGCTGCGTGCCAGTAGTTTGCC
+
CCCCCFGCFGGGGGGGGGCFFGGGGGGGGGGGGGGGCGGGGGGGGGGGGG8FGGGG@EDFA<FGGGGGGGGGGGGGGEEGGEGGGGGD,EFGGCFFGGGEEFGGGFGGGCGGGG=FFEGGGGGGGG9CFFGGGGGGG=6FE@B6DFG,>;@C9A66FCEGGG>C=CCFDFGFCFCDG>ACFGC>:?C;F,=DCEGGGFGGG4?):;A?;*7C3*+)2(:*(1((.0()-9:4?FF),-??><<?9<<<69*((--,71(,4(2-7;*-89(((-6)6;(-49-3(-(-2,)5)))1**-*0
@M03364:396:000000000-C9LGT:1:1101:8667:2185 2:N:0:10
GGACTACCGGGGTATCTAAACCTGTTTGCTCCCCGCACCTTCGCACCTCAGCGTCAGTACATGGCCAGATATTTGCCTTCGCCATCGGTGTTCTTCCAGATATCTACAGATTTCACCCCTACACCTGGAATTCCAATATCCCCTCCTGTACTCAAGCTCAGCAGTTTCCAACGCCAGACAGGGTTGAGCCCTGAATTTTTACATCAGACTTGCCAAGCCGCCTGCTTGCCCTTTACGCCCAATGATTCCGCACCACGCTCGCCCCCTATGTGTTACCCCGGCGGCTTTCACGCAGTTCGCC
+
CCCCCGGGGGGGGGGGGGGGGGCGGFGGGGGFGGGGGFEGGGGGGGGGGGGGGGGGGGGGGFAFGGGGGFGGGGGGGGGGGGGGECEGGGGGGGGGGD<FFFGFGGGG@9<FEFGGGFEFGFGGGFCF=FGGGGGAEA?FFGF6CGGG=DFFE*DF@,@D?FFGFDG9=FGG>GAGEFD6,+=8@>,1?FG579<=FGGGFCD5CF5=BG4,**2:C=8;2C==(,**(00(8>@*/(3<1,,(+9)6:7*(((/,).-8-4??GC/3)).46.)).+-(-4(,40(())).(-(0==6CC
@M03364:396:000000000-C9LGT:1:1101:22548:2224 2:N:0:10
GGACTACCCGGGTTTCTAATCCTGTTTGCTCCCCACGCTTTCGTGCCTCAGTGTCAGTTGCAGTCCAGAAAGCCGCCTTCGCCGCTGGTGTTCCTCCTAATATCTACGCATTTCACCGCTACACTAGGAATTCCACTTACCTCTCCGATACTCTAGCTTGACAGTTCCAAATGCAGCTTGGGGGTTGAGCCCCCACCTTTCACATCTGGCTTGCCATGCCGTCTGCGCTCCCTTTACACCCAGTCAATCCGGATCACGCTTGCACCCTACGTATTCACACGGCTGCTGGCCATGTTTTAGC
+
CCCCCGGGGGGGGGGGGGGGGGGCFGGGGGGGGGGGGGGGGGGGGGGGGFGGFGGFFGGGGGGGGGGGGGGGGGGGGGGFGGGGGGGGEGGGGGGGGGGGGGGGGGGGGGGD=FGGGGGGGGGGFGGGGGGGGGGFF4=FFFDBGGG>EEG7BEGFGGGGGGFGGGGGGGGGFGEGFFFG@6?7CE>8FF,<DCCECGGGGFGFCFFF4;:7(?,8=6CFFGBD@;()(/66@7EEE3FGGFF@/76>FG)(-,13F:??0(;.CF*4:0(.8<(-)0)4,3;>(-2)4:1((.)/*))9:
@M03364:396:000000000-C9LGT:1:1101:7809:2233 2:N:0:10
GGACTACCCGGGTTTCTAATCCTGTTTGCTCCCCCGACTTTCGCACCTTAGTGTCAGTACCGTTCCAGGAATCCGCCTTCGCCTCCGGTGTTCTACAGGATATCAACGCATTTCACCGCTACACCCTGTATTCCGATTCCCTCTCCCGGACTCCAGCCAGGTAGTTTCGAGCGCACTTTCCGGGTTGAGCCCGGAGATTTCACACTCGACACGCCTAGCCACCTACGTGCCCTTTACGCCCAGTAAATCCGAACCACGCTTGGGACCTCTGTATTCCCGCGGCCGCTGGCCACGACTTGGC
+
CCCCCGGGGGGGCFGGGGCFGGCFGGGGGGGGGGGGGGGGGGGGGGGGF<FFGGGGGGGGGGGGGGGGGFCFGGGGGGGGGGGGGGGGGGGGGGGGFGGGGGGGFGGGGGGGGGGGGGGDEFGFFGCGGGGGFGFEE4DFFDFFGGG6CEGFGECFFGGGGGFGFGGGGGGGDFBGEFGGG>GECEC>FFFFCE*?CCFGGEGEGFFF?D0:;58(/5CF)763=FFFFGFFBF?9A?EGG0:?*::4FFC(,332@071(,/.1:C::).-).4))2449>99(((((20(((()).)**
@M03364:396:000000000-C9LGT:1:1101:22422:2303 2:N:0:10
GGACTACTGGGGTTTCTAATCCTGTTTGCTCCCCACGCTTTCGAGCCTCAGCGTCAGTTACAGTCCAGAGAACCGCCTTCGCTACTGGTGTTCTTCCTAATCTCTACGCATTTCACCGCTACACTAGGAATTCCACTTTCCTCTCCTGCACTCAAGCTTCCCAGTTTCAAGAGCTTACTACGGGTGCGCCGTAGCCTTTCACTCCTGACTTAAGAAACCCCCTACCCACCCTTTACGCCCCGTTAATCCGCACACCGCTCGCCACCTCCGTATTACCCCCGCCGCCTGCACGTAGTTCGCC
+
CCCCCGGGFGGGGGGGGGGGGGGGGGGGGGGGGGGGGGGGGGGDEGGGGGGGGGGGGGGGG<F<FGGGGGG8,@FGGGGGGG7@C8FGFFGGGGGGGGDGGGGGGGGFDGGGGGGGGGGGG@DGE,CFGGGGGGGGG=FFGGGFGGDFB9FDFD+;3@=ABF?DFFDFD,E96FDC8DD=DE6+@;+1:>8CC9@ACEF,7;,:;*3*0279*+,/ABG75C257,565?@(:/)./6*C*(/(:(/7AD*((-1(0-(-(-:3DG4(.(,.47)64:((--,,904:0480(,.09*()1
@M03364:396:000000000-C9LGT:1:1101:22627:2372 2:N:0:10
GGACTACACGGGTATCTAATCCTGTTTGCTCCCCACGCTTTCGTGCCTCAGCGTCAGTTCCAGTCCAGATAGCCGCCCTCGCTACTGGCGTTCCTCCCCATCTCTGCGCCTTTCACCGCTACGCTAGGCTACCCACTTCCCTCCCCTGCCCTCAAGTTTCTCAGTTTCAACAGCTCTCTACGGCTGAGCCCTCCCCTTTCACTCCTGGCTTAATCACCCACCTTCGCCCCATTTCCGCCCCGTCCACCCGCACCACCCTAGCCCCCTGCGTATTACCGCGGCTGCTGGCCCCTCGCTTCCC
+
CCCCCGG8,CEGGGGGGGGFFGGEGGGGGGGGGGGGGGG;FGG,BFGGGGG6FFGGF,6,6<E<6EFGG,,CFD77++4A4@F:F,EF8+8+,A,:4,,,4,9A,,C4>+++,,,,9+6=+C+>>8:,,,,,66,+@9+5A38*++368*@)@DF5C,,2@D?F,3@E7;,,55)+,55E7:**438098*3**4=*6,,,2,:C*9(0;9=*+,02(4=59()(*()(2((.)))((3=*.4()-)4)/)((((3),,(..08GG3(.-(,((..)/,((---4,4.3(3(4(()00(29
@M03364:396:000000000-C9LGT:1:1101:7109:2401 2:N:0:10
GGACTACCAGGGTTTCTAATCCTGTTCGATACCCACGCTTTCGTGCATCAGTGTCAGTCACGGCCTGGCAGGCTGCCTTCGCGATCGGGGTTCTGCGTGATATCTATGCATTTCACCGCTACACCACGCATTCCGCCTGCCCCTTACGTACTCAAGCCCCCCCAGTTTCAACGGCAGTTCAATGTTTGACCCACTGACTTTCACCGCTCACTTTAGGGGCCCCCTACCACCCCTTCACACCCAATGAATCCGGACAACCCTCCCCACCTCCGTTTTACCGTCGCCGCTGGCACTGTGTTGG
+
CCCCCGGGGGGGFFGGGGGGGGG<FGGG8F@FGGGGGGGGGGGGGGFGGGGGFGGGEFFGGGGGGGGGGGEFGFGGGGGGGGCE>EGG@FGGGFGDCFCEFGFGGG,EFGGGGGG?FGGGGGGGGG7FFGGGGG8FEFFGGDF9=DE+@@FDFE=?EFG>EGFDFGG9AFGFD*-/139=,5+,258(13,2C7C?:<CFC8,9D?E3().2.*5.*6*/,).((*.))*-,(47(43+<E><:).)6**2,(42342(404*29*/-(483-)((-<8(-,-,((-(((42)((/1/(*1
@M03364:396:000000000-C9LGT:1:1101:18828:2408 2:N:0:10
GGACTACACGGGTATCTAATCCTATTTGCTCCCCACGCTTTCGTGCCTCAGCGTCAGTAACAGGCCAGGCGGCCGCCTTCGCCACTGGTGTTCTTCCATATATCTACGCATTTTACCGCTACACATGGAGTTCCACCGCCCTCTCCTGTCCTCCAGCCTGCCAGTTTCCAAAGCCTGTACCGGTTGAGCCGGTACCTTTCACTTCAGACTTACCAGGCCGCCTACGCACCCTTTACGCCCAATCATTCCGGATAACGCTCGCCACCTACGTATTCCCGCGGCTGCTGGCCCGTAGTTCGCC
+
CCCCCGGGGGGGGGGGGGGGGGGFGGGGGGGGGGGGGGGGGGGGGGGGGGGGGGGGFFGGGGGGGGGFGGGGGGGGGGGGGGGGGGGGFGGGGGGGGGGFGGGGGGGGGGGGDG;FGGGGGGGGGGGGEGFGGGGGGEDCGGGFGGGGGDGEF=DAFGGGGGA?FGGGGGGD5FDGFFFGGGD>:E>7?DEGGEEGFGGGF@;CGFF4BGCF*=>4C@GC>C;;516)6:<?FFF>?(::;6:B?2AFFG)-4?447(-349:-9F70:<.54:).5*41,3(46?0(,(-77085*1-9C
@M03364:396:000000000-C9LGT:1:1101:13323:2413 2:N:0:10
GGACTACACGGGTATCTAATCCTGTTCGCTCCCCACGCTTTCGCTCCTCAGCGTCAGTGACGGCCCAGAGACCTGCCTTCGCCATTGGTGTTCTTCCCGATATCTACACATTCCACCGTTACACCGGGAATTCCAGTCTCCCCTACCGCACTCCAGCCCGCCCGTACCCGGCGCAGATCCACCGTTGGGCGATGGACTTTCACACCGGACGCGACGAACCGCCTACGCGCCCTCTACGCCCAATCAATCCGGATACCGCTCGCACCCTACGTATTCCCGCCGCTTCTGGCTCGGTGTTGGC
+
CCCCCGGGGGEGGGGGGGGGGGGGGGGGGGGGGGGGGGGGGGGGGGGGGGGGGGGGGGFGGGGGGGGGCGGGGGGGGGGGGGGGGFGGGGGGGGGFFFGGGGGGGGGGFGGGGGGGGCFCGEGG>EGDGGFGGGGFG@+EFDEFGGG6B?GAF8DFGGGGCFDGEGGGGEEG?E>G=4CFCFFEGG76AFE)3EE*<EE?FFG3CB>>0<9E93C3D9GG(3736A:)49191,.4:6EGG<13)42<FGG(((4)9:3(445(9CGF(80(4-(--<26(-260(-4<B(43(,)0),*2
@M03364:396:000000000-C9LGT:1:1101:8369:2422 2:N:0:10
GGACTACCGGGGTATCTAATCCTGTTTGCTCCCCACGCTTTCGTGCCTCAGTGTCAGTTACAGTCCAGAAAGCCGCCTTCGCTACTGGTGTTCCTCCTAATATCTACGCATTTCACCGCTACACTAGGAATTCCACTTTCCTCTCCTGCACTCAAGTCTCCCAGTTTCAAGAGCTTACTACGGTTAAGCCGTAGCCTTTCACTCCTGACTTAAGAGACCACCTACGCACCCTTTACGCCCAGTAAATCCGTATAACGCTAGCCCCCTACGTATTACCGCGGCCGCTGGCACGGTGTTCGGC
+
CCCCCGGGGGGGGGGGGGGGGGGGGGGGGGGGGGGGGGGGGGGGGGGGGGGGFGGGFEFGGGGGGGGGFFGGGGGGGGGFGGFGGGGGFGGGGGGFGGGGGFGGGGGGGGGGGGGFFGGGGGGGGGGGGGGGGGGGGGGGGGGFGGGGFDFFGBGFFGGGGGFGGGGF8EDEFGFGDFGGGED@C>B9?C6?>CGGGGF9:>3>FFFFFGFCA3,30<*,);:26*0:=DD@D:>:@D:C70=)37<?AD:(68?752(61;93CE)(:37)-(.6)*-(4-(490-90(44((-07*-))
@M03364:396:000000000-C9LGT:1:1101:10454:2423 2:N:0:10
GGACTACACGGGTTTCTAATCCTGTTTGCTCCCCACGCTTTCGAGCCTCAGCGTCAGTTACAGTCCAGAGAAGCGCCTTCGCCACTGGTGTTCTTCCTAATCTCTACGCATTTCACCGCTACACTAGGAATTCCCTTCTCCTCTCCTGCACTCTAGACTTCCAGTTTGGAATGCAGCACCCAGGTTAAGCCCGGGTATTTCACATCCCACTTAAATATCCACCTACGCTCCCTTTACGCCCAGTAAATCCGGACAACGCTTGCCCCCTACGTCTTCCCGCGGCTGCTGGCACGTATGTGGC
+
CCCCCGGGCGGGGGGGGGGGGGGGGGGGGGGGGGGGGGGGGGGFFGGGGGGGGGGGGGGGGCGFGGGGFFFGGGGGGGGGGGGGGGGGFGGGGGFGGGCGGGGGGGGGGGGGFFGFGGGGGDGGFGGGCFGGGGG?EFFGGGGFFGGD?FGFGE9FFFFGGGFGGEFFGGGGFGBF8DFGEEG?FGAAAF@DGGG9DFGGGFFC+3@C5FDF4+96=7=ECFDD4?))0C@=>EFCEDGFG?;@A???FGGFFF6?FBFD(3;:*;D>6?<3.4<4);--47-(4:),8?7<<64*)0)*1
@M03364:396:000000000-C9LGT:1:1101:19528:2442 2:N:0:10
GGACTACTAGGGTTTCTAATCCTGTTTGCTCCCCACGCTTTCGTGCCTCAGTGTCAGTTACAGTCCAGAAAGCCGCCTTCGCTACTGGTGTTCCTCCTAATATCTACGCATTTCACCGCTACACTAGGAATTCCACTTTCCTCTCCTGCACTCAAGTTTCCCAGTTTCAAGAGCTTACTACGGTTGAGCCGTAGCCTTTCACTCCTGACTTAAGCAACCACCTACGCTCCCTTTACGCCCAGTAAATCCGGACAACGCTCGCCACCTACGTATTACCCCGGCTGCTTGCCCGTATCTCGCC
+
CCCCCGGGGGGGGGGGGGGEGGGDGGGGGGGGGGGGGGGGGGGGGGGGGGFEGGGGFGFFGGCGGFGGGGGGGGGGGGGGGGEGGGGGGGGGGGG9FGGGGGGGGGGGGGG>EGGGGGGGGE,FGGGGGGGGGGGGGFCFGGG+DEF4BDF8F8D@C8D8EEBFGGGGGD;,;F6=99FFGDD:EE38?FCCCCFGFFGFGA,:=A58CCCC:6,33:F5>GDEB*:37@BBBE;CA?GD*55*+8*1;D)13>(6)((,.(*(/=74:(().5-46+-39;42:46<0,88(-()1*(19
@M03364:396:000000000-C9LGT:1:1101:12147:2510 2:N:0:10
GGACTACTGGGGTTTCTAATCCTGTTTGCTCCCCACGCTTTCGGGACTGAGCGTCAGTTGCGGACCAGACCGTCGCCTTCGCCACTGGTGTTCCTCCATATATCTACGCATTTCACCGCTACACATGGAATTCCACGATCCTCTTCCGCACTCCAGTGGTCCGGTTTCCGGGGCTTCCCGTAGTTTAGCTTCGGGCTTTCACCCCCAGACCTGTTTCACCGCCTGGTCCCCCTTTACGCCCAATACTTCCGGATAACGCTAGCCCCCTCCGTTTTACCGCGGCTGCTGGCCCCTCTTCAGC
+
CCCCCGGFGGGGFCFGGGGGGGG,EFGGGGGGGGGGGGGGGGGCF@FGFFGGGGGGGGAEGDGDGGGGFGFFCFGGGGGGGGGGGGGGGGGGGGGGG8BFFFGGGFGGEGGGGGGGGGGGGGGG,4CFGGGGGGDG?+=FGFGFCFFEG5FFGBG?F,,7EFECFECF:9EEEG>?7;DC,4:6?E,08,,;/?:?DFEC??B1DE3;2<0<,1+.39CC6:9:(*(1)7,4>?8)-(;EC(01))549*1((,,6?113((31DG3((,1-)(-)8C(((,-31142(-((((()/*.*2
@M03364:396:000000000-C9LGT:1:1101:7083:2516 2:N:0:10
GGACTACACGGGTTTCTAATCCTGTTCGATCCCCGCACTTTCGTGCATGAGCGTCATTTACGGCTTGGTCTGCTGCCTACGCAATCGGGGTTCTTCGTCATATATATGCATTTCACCGCTACACGACGAATTCCGCAGACCTCGACCGCAATCAAGCCCGGCAGTATCAACGGCGGAATGGAGTTGAGCTCCACGATTTGCCCGCTGACTTGCACGGCCGCCTGCTCAACCTTTAGACCCAATAAATCCGAGTAACGCCAGCAGCCTCCGGTGTTCCTCGGCTGCTGGCCCGTGATTAACC
+
B@@CCGG8FFDGFGGGGG9<FGG,FFGGFGDFGDEEEGGGFGGGGGCFFGCFGGGGGGGGGDGGEEGD6CFGDFGGCFG8?FFEG,=FFEGG8FFGFGGGFGG,@9FFGGFG;FDFGGGCEE=F@8FC+C8F9FDEC+=FGGG*=EE++388,8C?@DFGCG5@2>:DFF:>9*/8C5FGC+;CFC<@FG0;<FCE*3B?+.<(9@F>:F<+46<<D;EE(9-(.34*)2423><):)C*;(34*444<)*,40)6)4,-31*(2*0,4(-((,(-6+6((2(,().(-(4;,(()19)*2
@M03364:396:000000000-C9LGT:1:1101:21147:2551 2:N:0:10
GGACTACAGGGGTATCTAATCCTGTTTGCTCCCCACGCTTTCGTGCCTCAGTGTCAGTTACAGTCCAGAAAGCCGCCTTCGCTACTGGTGTTCCTCCTAATATCTACGCATTTCACCGCTACACTAGGAATTCCACTTTCCTCTCCTGCACTCAAGTTTCCCAGTTTCAAGAGCTTACTACGGTTGAGCCGTAGCCTTTCACTCCTGACTTAAGAAACCACCTACGCACCCTTTACGCCCAGTACTTCCGCATACCGCTAGCCCCCTACGTATTACCGCGGCTGCTGGCACGTAGTTAGCC
+
CCCCCGGGGGGGGGGGGGGGGGGGGGGGGGGGGGGGGGGGGGGGGGGDGGGGGGGGFFGGGGGGGGGGGGFFGGGGGGGGGGGGGGGGFGGGGGGGGGGGGGGGGGGGGGGGGGGGGGGGGGGGGCFGGGGGGGGGGEFGGFFFGGGFGFGFAD=D=EGGGGFGGGGGGGGGB:DFGFGGGGGGGGB=FFEDGGGGCEFC:C,:;CF7EGEF78D:@CGFCC=5:45*:;>@FFFC>@GGF5@>+9>?8C*33@8(8:17;E8;G55(/334)54:<*((4;19<B,8?(7?:11<B/):9
@M03364:396:000000000-C9LGT:1:1101:9724:2555 2:N:0:10
GGACTACACGGGTTTCTAATCCTGTTTGCTCCCCACGCTTTCGTGCCTCAGTGTCAATTACAGTCCAGAAAGCCGCCTTCGCTACTGGTGTTCCTCCTAATATCTACGCATTTCACCGCTACACTAGGAATTCCACTTTCCTCTCCTGCACTCAAGTCTCCCAGTTTCAAGAGCTTACTACGGTTAGGCCGTAGCCTTTCACTCCTGCCTTACGAAACCACCTACGCACCCTTTACGCCCAGTACATCCGGATACCGCTAGCCCCCCACGTATTACCGCGGCTGCTGGCACGTAGTTCGCC
+
CCCCCGFCCF7BF@CFCFFEFGGGGFFFGEGGGGGGGGGGGGDFFEFGG<CCFGGG,,<EF9FEGCFGGFFGGFFFEFGGGGFFGF@FGGGGGGGGGGGFF9FEE;F7FGGFGGFGGGGGGDDF;EFGGGEGGGGGGF7FFFEDFGGGDFGDE<FF;@FFDFFGDGG;EDFFFGECGFGGG+=6CC,8DFCDDGGG?FGGA;@ACA5)8*;E59*)31,=:>=466:*:)(-07C@5>CG*/;72?57;C1(6;)4.(.336?/9:)-73(()()4<*--(39(-23(44<?:4:)9/(17
@M03364:396:000000000-C9LGT:1:1101:12960:2580 2:N:0:10
GGACTACACGGGTATCTAATCCTGTTCGCTCCCCACGCTTTCGCTCCTCAGCGTCAGTAACGGCCCAGAGACCTGCCTTCGCCATTGGTGTTCTTCCCGATATCTACACATTCCACCGTTACACCGGGAATTCCAGTCTCCCCTACCGCACTCAAGCCCGCCCGTACCCGGCGCGGATCCACCGTTAAGCGATGGGCTTTCACACCGGACGCGACGAACCGCCTACGAGCCCTTTACGCCCAATAAATCCGGTTAACGCTTGCACCCTACGTATTACCGCGGCTGCTGGCCCGTCGTTAGC
+
CCCCCGGE@FGGG:FGGGGGGGGGGGGGGGGGGGGGGGGGGGGD,FFGGGGGGGGGGGGGGGGGGGGGGGGGGGGGGGGGGGGGD<FGGGGGGFFGGGGGGGGGGGGFGGGGAGGGGG8CGGGGGGGGGGGGGGC?@F=FGGGFFGG8EDGFGFGFGGFGGGBDGEGGG9>EBG(C56CE+<<FEGG=FGC**=C55FGGGFGFFFFF9G9CB)/(/4EG>GFFFGB)35>?0??FFFGGG1((/.)6FGG>(((6=:FF1<C2CFGB(((,.5:<>EBF199(-,08>61?F,(.0)(1:
@M03364:396:000000000-C9LGT:1:1101:19711:2585 2:N:0:10
GGACTACCGGGGTTTCTAATCCTGTTCGCTCCCCCAGCTTTCGCGCCTCAGCGTCAGTGGTGGCCCAGAAGGCCGCCTTCGCCACCGGTGTTCTTCCCGATATCTGCGCATTCCACCGCTACACCGGGAATTCCGCCTTCCCCTACCACACTCGAGCCCGCCGGTATCGGAGGCTCGCCGGGGTTGAGCCCCGGGCTTTTACCTCCGACCTAAAGGGCCGCCTACTCGCGCTTTACGCCCAATGCATCCGGATAACGCCCGCCCCCTACGTATTCCCCCCGCTGCTCGCACGGAATTTTCC
+
CCCCCGGGGGGGGGGGGGGGGGGGGGGGGGGGGGGGGGGGGGGGGGGGGGGGGGGGEGFGFGGGGGGGFCFGGGGGGGGGGGGGFGGGFFGGGGGGGGGGGGGGGGGGGGGGGGGGGGGGGGGGGEGGGGGGGGGGGCDGGGGFGGGAFFGDG=DFGGGGGGFGGGGGGDEGDGDGGFCEE5C/8C,56;EGDGGE3FGF+3FBD>>((92<)*+.73C*7C1(80))-1(,(46),:EEE((46<<A@C)(319>)3(4,1:(>*/4<?3)).).4*-(494(4:)4,(3-(((.)*)2:
@M03364:396:000000000-C9LGT:1:1101:22585:2591 2:N:0:10
GGACTACTGGGGTTTCTAATCCTATTTGCTCCCCACGCTTTCGTGCCTCAGCGTCAGGTACAGGCCAGGCGGCCGCCTTCGCCGCTGGTGTTCTTCCACATCTCTACGCATTTTACCGCTACACATGGAGTTCCACCGCCCTCTCCTGTCCTCAAGCCGTGCAGTTTCCAAAGCCTGAACCGGTTGAGCCGGTCCCTTTTACTTCAGACTTGCACAGCCGCCTGCGCACCCTTTACGCCCAATCATTCCGGCTAAAGCGTGCCCCCTACGTATTCCCGAGGCTGCTGGCACGTAGTTCGCC
+
CCCCCGFGGGGGGGGGGGGGGGG9FFFGGGGGGGGGGGGGGGGGGGGGGGGGGGGFGGGGGGGGGGGGGGGGGGGGGGGGGGGGGGGGFGGGGGFFGGGGGGGFGGGGG7:FEFFFGGGGDGGGBFGG8FGGGGGGGCDFGGGFGGFCFFCEF59?FGGCEGFGGGGGGGGFFGDG>4DFGGD:BE,8?C=DDGEGFGGGC7?<C6A<@FC+;*>;C@C:3C;?<*4)4>:<B?F<:0CE/2:?:)6AFG9(4:3)*.(--81(1:7:<11.6:)..2(,-1(447)56(5?61(091-1<
@M03364:396:000000000-C9LGT:1:1101:24040:2593 2:N:0:10
GGACTACCAGGGTATCTAATCCTGTTCGCTCCCCCAGCTTTCGCGCCTCAGCGTCAGTGGTGGCCCAGAAGGCCGCCTTCGCCACCGGTGTTCTTCCCGATATCTGCGCATTCCACCGCTACACCGGGAATTCCGCCTTCCCCTACCACACTCGAGCCCGCCGGTATCGGAGGCTCGCCGGGGCTGGGCCCCGGGCATTTACCTCCGACCTAACGGGCCGCCCACGCCCGCTTTACGCCCCAGGCATCCGCATACACCCCTCCCCCCACGCATTCACCCCGCTGCTTGCACGTACTTTTCC
+
CCCCCGGGDFEGFGGGGGGGGGGGGGGGGEGGGGGGGGGGGGGGGGGGGGGGGGGGGGCFGGEGGGGGC,CFGGGGEGGGGGGFGFGD7FGGGEGGFFGGGGGGGGGGGGGGGFGGGGGGGGGGGGGGGGGGGGCF>+6@FFGD7FFFFFG@A=GFGCFGEGDCB*;CE?*=?E2?7;CCC*1****4;CGDD2::)2<C<AG)>)526C>+5>*(>(?*-)(-3*()4/1(-46)4<CG*,(-)4)(0930(())0,--((2(9*)(,-(-(4)).+,,43(32,).().444-7@*)*2
@M03364:396:000000000-C9LGT:1:1101:14748:2609 2:N:0:10
GGACTACACGGGTATCTAATCCTGTTCGATACCCACGCCTTCGTGCTTCAGCGTCAGTTGAGCGCCGGTATGCTGCCTTCGCAATCGGAGTTCTGCGTGATATCTATGCATTTCACCGCTACACCACGCATTCCGCATACTTCTCGCTCACTCAAGCACGACAGTTTCAACGGCTCGACGGAGTTGAGCTCCGCATTTTTACCGCTGACTTACCGTCCCGCCTACTCCCCCTTTAAACCCACTACATCCGGCTACCGCCCGCCTCCTCCGTATTACCGCGGCTGCTCGCACGGTGTTCGCC
+
CCCCCGGGGGGGGCFGGGGGGGGFGGGGGGGGGGGGGGGGGGGGGGFGGFGGGGGGGGGGGGFGGGGGGGGGGGGGGGGGGGGGGGGG,FFGGG;FFFGGGFGGGGFGGGGGGGGGGGGGGGGGGCGGGGGGGGGGE7@EEFGFGGGEGEGFGBGF,@DEGGFGFAFGGGGGAFAGGFGGG*;>??@8F;FGGGDECGGDF;B@D5=>FGEC>=*6C0C*:D?0.+.),9>(444).8FE811(),.4?D)(-418),(3295,9E4:?(38(,)64/-(((-41>4?B9>92(353*-9C
@M03364:396:000000000-C9LGT:1:1101:18060:2649 2:N:0:10
GGCTACTAGGGTTTCTAATCCTATTTGCTCCCCCAGCTTTCGCGCCTCAGCGTCAGTGGTGGCCCAGAAGGCCGCCTTCGCCACCGGTGTTCTTCCCGATATCTGCGCATTCCACCGCTACACCGGGAATTCCGCCTTCCCCTACCACACTCGAGCCCGCCGCTATCGGAGGCTCGCCGGGGTTGAGCCCCGGGCTTTTACCCCCGACCTAACGGGCCGCCTCCGCCCGCCTTACGCCCAATGAATCCGGTCAACGCTCGCCCCATCCGTATTACCGCGGCTGCCAGCCCGGATCTTGCCC
+
ACC@,CEFGGFFFEGGGGGFGF9EFF<CFGGGGGGGGGGEGGGFGGGGGGGGFGGDFFEFFGGFGGFCFGAFGGGGEGGGGGGGGGGC+CFGGFFGGG>FDGFFGGCEF@CGGGGF+CE6E=DGGGGECFF;FFGGGCFGGGG*=EGFFE::+:+<8@8CCF*;*>CEEDC:?=:CEB8C5?C:C8?=FGG575C*9+<:A>6:D:)4()5+4;:079E=;3((-1(0(1(4,)(((4C8*((.*6::;D),4))(0166;0;6***,(,.(()))(:4(44(4())(-4(-(,(1**.>0
@M03364:396:000000000-C9LGT:1:1101:14488:2740 2:N:0:10
GGACTACTAGGGTATCTAATCCTGTTTGCTCCCCACGCTTTCGCGCCTCAGCGTCAGTTGTCGTCCAGCAAGCCGCCTTCGCCACTGGTGTTCCTCCTAATATCTACGCATTTCACCGCTACACTAGGAATTCCGCTTGCCTCTCCGCTACTCAAGGGATACAGTTTTGAAAGCAGTTCAGGGGTTGAGCCCCTGCATTTCCCTCCCAGCTTGCACCGCCGCCTACGCACCCTTTCCACCCAGTCAATCCGGACCACGCTTGCACCCTACGTATTGCTGCGGCTGCTTGTCCGTCTTTGGC
+
CCCCCG?CFGDGGFEFAGF,B@F,CFFFFDEGGGGGFGCB<<FGE:FGFG8AFFD78CCFGGGFGD@FEFF<@FGGGGGGGGECFGGGCFGGGGFFFFEFC<DEEEFEC8F+EGGGD@@=@>9F,EFFGG8FC?D+@?+FCDFFFGD+@5FD:=DFCE,A83=BFFG98E;E8FBGGA;<@9=CE>FCAFGG5CEF>F,BE*4*A>BF:>BF2)5**(//-)61;80A(8.:(6@6.7E+<2,.16)-9*/,31(1<203(,/)2;>1(383)::-6+64(((--,.)).)6(44)<*.96
@M03364:396:000000000-C9LGT:1:1101:21742:2766 2:N:0:10
GGACTACTAGGGTATCTAATCCTGTTTGCTCCCCACGCTTTCGCGCCTCAGTGTCAGTTACAGACCAGGAAGCCGCCTTCGCCACTGGTGTTCCTCCATATCTCTACGCATTTCACCGCTACACTAGGAATTCTCCTTTCCTCTCCTTCACTCTAGATATCCAGTTTGGAATGCAGCCCCCAAGTTAAGCCCGGGTATTTCACATCCAACTTACAAAACCGCCTACGCACCCTTTACGCCCAGTAATTCCGGACCACGCTCGCCCCCTACCTATTACCGCGGCCTCCTGCACGGCGTTGGC
+
CCCCCGGGCGFGGGGGGGGGGGGGGGGGGGGGGGGGGGGGGGGGGGGGGGGGGGGFGFGGGGG9FGGGGGGGGGGGGGGGGGCFGGGGFGGGGGGGGGGGGGGGGGGGGGGGGGGGGGGGGGGG9EFGFGGGGGGGFADGGGGDDGG89DF0,3BD4EEF;FFGGGFGGGGGFGEGDF6C8+=@EC,;BF3=CGG+@GGGGCFEGFF@5C@E=F,:C7EGFGFAFB66(95=6:@4C6GGGFFF8?6CFG*96;1=F69(4483DED;(((..).-:A(,((,,(.(,44(.(((00)(*2
@M03364:396:000000000-C9LGT:1:1101:10100:2773 2:N:0:10
GGACTACACGGGTATCTAATCCTGTTTGCTCCCCACGCTTTCGAGCCTCAGCGTCAGTTACAGTCCAGAGAAGCGCCTTCGCCACTGGTGTTCTTCCTAATCTCTACGCATTTCACCGCTACACTAGGAATTCCCTTCTCCTCTCCTGCACTCTAGACTTCCAGTTTGAAATGCAGCACTCAGGTTAAGCCCGAGTATTTCACATCTCACTTACAAATCCGCCTACGCTCCCTTTACGCCCAGTAAATCCGTACCACGCTCGCCACCTACGTATTCCCGCGGCTGCTGGCCCGGCTTTAGC
+
CCCCCGGGGGGGGGFGGGFGGGGGGGGGGGGGGGGGGGGGGGGGGGGGGGGGGGGGGGGEFGGGGGGGFGE8FFGGGGGGGGGGGGGGGGFGGGGGGGDGGGGFGGGGGGGGGGGGGGGGGFFGGGGGGGGGGG9FGCDEGGGFGGC,@DFFGEFFDGGGGDFDFGGGGGGGFGFGGFGFGGGFGGA:F<8:D>EFGGGFG*@EFF>AAF@F*+,3;9FCAGFD9?@B2D@BD>B9C@CCF9?=AE)6AGD((((/=;9@@6E(*;C<>:(().4)6<4;F9BF90)80((32(()))):2
@M03364:396:000000000-C9LGT:1:1101:17071:2779 2:N:0:10
GGACTACCGGGGTTTCTAATCCTGTTTGCTCCCCACGCTTTCGAGCCTCAGCGTCAGTCACAGTCCAGAGAATCGCCTTCGCCACTGGTGTTCTTCCTAATCTCTACGCATTTCACCGCTACACATGGAATTCCACGATCCTCTGCCGCACTCCAGCCGTCCGGTTTCCATGGCTCACTGAAGTTGAGCTTCAGTCTTTTACCACAGACCCTCACGGCCGCCTGCTCCCTCTTTACGCCCCATGCTTCCGTCTAACGCTCGCCACCTACGTATTCCCCCGGCCGCTTGCCCGTAGTTCGCC
+
CCCCCGGGGGGGGGGGGGEGGGGGGGGGGGGGGGGGGGGGGGGGGGGGGCFGGGGGGE9FFGGGGGGGGGCFGFGGGGGGGGGGGGGGEGGGGGGGGGGGGGDFCFFGGGGGGGGGGGGGGGGGFFGG,BFGGGGGGGGGGGFFGGGDGFGBFBFFCFGCEGBDGGGGFFG9?@);<8AEC,A@EF@=F@8@@FCFGGGG7>EFGAF@BGDC5/8:D@GCBG<;3+/28CD3499;8@GD*4?0)6><:D234(5<)1(460?3DG44>?,3-2)65*((49(-9-(3223:1(-09665C
@M03364:396:000000000-C9LGT:1:1101:8721:2787 2:N:0:10
GGACTACAGGGGTATCTAATCCTGTTTGCTCCCCACGCTTTCGTGCCTCAGTGTCAGTTACAGTCCAGAAAGCCGCCTTCGCTACTGGTGTTCCTCCTAATATCTACGCATTTCACCGCTACACTAGGAATTCCACTTTCCTCTCCTGCACTCAAGTTTCCCAGTTTCAAGAGCTTACTACGGTTGAGCCGTAGCCTTTCACTCCTGACTTAAGAAACCACCTACGCACCCTTTACGCCCAGTAAATCCGGATACCGCTAGCCCCCTACGTATTACCGCGGCTGCTGGCACGTAGTTGGCC
+
-ACCCGGGGGGGGCFGFGCFGGGGGGGGGCF?DGGGGGGGGGGGFGGGFDFGGEGGGEFFGGGGGGGGEFGGGGGGGDGGFGFEGGGFCEGGF9DGCF?EFFG9CEFFFGGGGGGG9CEGGGGGGGGGGGGFGGFAFADGFFG9DGF=8:FEEDGFGGGGGGFFGGFGFFFFFG8D8FFGGCGFGG<DF,@=CECGGFFGGEFFGFF@CFEGFF737@CFFGDE@>23);AB=EF=@F?FC(>*+9?C;D)37@4;)3,43;C@CEG?FF?):2629*3(49-9:0:(-,568(3>?*(29
@M03364:396:000000000-C9LGT:1:1101:16431:2805 2:N:0:10
GGACTACTCGGGTTTCTAATCCTGTTTGCTCCCCACGCTTTCGTGCCTCAGTGTCAGTTACAGTCCAGAAAGCCGCCTTCGCTACTGGTATTCCTCCTAATATCTACGCATTTCACCGCTACACTAGGAATTCCACTTACCTCTCCTGCACTCTAGCTAAACAGTTTCCAAAGCAGTTCCCGGGTTGAGCCCGGGGCTTTCACTTCAGACTTGCTTTGCCGTCTACGCTCCCTTTACACCCAGTAAATCCGGATAACGCTTGCCCCCTACGTATTCCCGCGGCTGCTGGCACGTAGTTCGC
+
CCCCCGGGGGGGGGGGGGGGGGGGGGGGGGGGGGGGGGGGGGGGGGGGGGGGGGGGGGGGGGGGGGGGGGGGGGGGGGGGGGGGGGGGGGGGGGGGGGGGGGGGGGGGGGGGGGGGGGGGGGGGGDGGGGGGGGGGGGGGGGGFGGGGGFGDEEGFGGGGGGFGGGGGGGGGFGFGGFGGGGGGGGGFFEFGGGGGGGGGGFDEGFFFEGFG6>A>EBGGBDAB=>>?>7>DFFFCEFGGGDFF+777CFC>FF(/=09@;DCEGGG>:B?B)4:)63-(-72(2:2>?F(4<B().*)*)
@M03364:396:000000000-C9LGT:1:1101:17192:2816 2:N:0:10
GGACTACCGGGGTTTCTAATCCTGTTCGCTCCCCACGCTTTCGCTCCTCAGCGTCAGTAACGGCCCAGAGACCTGCCTTCGCCATTGGTGTTCTTCCCGATATCTACACATTCCACCGTTACACCGGGAATTCCAGTCTCCCCTACCGCACTCAAGCCCGCCCGTACCCGGCGCGGATCCACCGTTAAGCGATGGACTTTCACACCGGACGCGACGAACCGCCTACGAGCCCTTTACGCCCAATACATCCGGATACCGCTTGCACCCTACGTCTTTCCGCGGCTGCTCGCCCGTATTTAGC
+
CCCCCGGGGGGGGGGGGGGGGGGGGGGGGGGGGGGGGGGGGGGGGGGGGGGGGGGGGGGGGGGGGGGGGGGGGGGGGGGGGGGGDFGGFGGGGGGFGGGGGGGGGGGGGGGGGGGGGGFGEGGGGGGGGGGGGGGAFGGGGGGFGGGCEFGFG5FFGGGGGGEGGCGGGGGGBGFG:>EF+AD*=E::CFCDFGGFCCEFFAGAF>@99G(70):47(:CBGF??EB7:D>FBFF9ABGGGF:B).46FG3(321))-3,:?F<FGG?FFF?(.4))344(29>F:))41-:;(()9*6::
@M03364:396:000000000-C9LGT:1:1101:24767:2822 2:N:0:10
GGACTACTCGGGTTTCTAATCCTGTTCGCTCCCCACGCTTTCGCTCCTCAGCGTCAGTAACGGCCCAGAGACCTGCCTTCGCCATTGGTGTTCTTCCCGATATCTACACATTCCACCGTTACACCGGGAATTCCAGTCTCCCCTACCGCACTCAAGCCCGCCCGTACCCGGCGCGGATCCCCCGTTAAGCCATGGACTTTCACACCGGACGCGCCGAACCGCCTACGCGCCCTTTACGCCCAGTAAATCCGGATTACGCTTGCACCCTACGTATTACCGCGGCTGCTGGCACGTATTCAGC
+
CCCCCFGGDGGGEFGGGGGGGGGGGGFFGGGGGGGGGGGGGGGDEGGGGGCGGGGGGGGFCGGCGGGGFCFGGGGGGGGGGGGGGGGGGGGGGFFEGGGGGGGGGGGFGGGGFGGGGGE@EGGGGGGGGGGGGGG9EB=EGGGFGGGECAC)@586EGGGGGFGG@EGGGEEEGBG7BGG,/14CF<=FF+*:<F7FGGGGFGFFE59(93C(0*-14EG>DF?:F?7(1996??AFBGGG?(50)).9F57(,()01:F<?F)9CD?,84:2)8).<872;>;0:,)5:(5:((*)*.::
@M03364:396:000000000-C9LGT:1:1101:23658:2831 2:N:0:10
GGACTACTAGGGTATCTAATCCTGTTCGCTCCCCTAGCTTTCGCGCCTCAGCGTCAGTCGTGGCCCAGAAGGCCGCCTTCGCCACCGGTGTTCTTCCCGATATCTGCGCATTCCACCGCTACACCGGGAATTCCGCCTTCCCCTGCCAGACTCAAGCCGGCCGGTATCGGGAGCGGACGGGGGTTGAGCCCCCGGATTTGACCCCCGACCAGGCTGGCCGCCTACGCCCGCTTTACGCCCAATGCATCCGGCTAACCCCTGCCCCCTCCGGATTACCCCCGCTGCTGGCCACTCGTTCCCC
+
CCCCCGGGFGGGGGGGGGFGFFGFGGGGGGGGGGFGGGGGGGGGGGGGGGFDGGGEFGGGGGGGGGGGGGGGGGGGGGGGFGGGGGGGGGGGGGGGFGGGEGGGGGGEGGGGGGGGGGGGGGGGGGGGGGGGGGGGGCGGGGEDFGGEGFGE<=;?FGCECFFGG7?FGGG5?C@CEFGEECDCEE,5?FFGGGGE<EF+:4+(1>B09C9*(02(1(;:6D16:*4)(),((-))-4:C>(,().).9/)(-3>?)(((((;.7:),(((((-,5>6(,(-(3954.0(((,(,7<..*9
@M03364:396:000000000-C9LGT:1:1101:15963:2832 2:N:0:10
GGACTACTCGGGTATCTAATCCTGTTCGATCCCCACGCTTTCGTGCCTCAGCGTCAGTAACGACATGGAACGCTGCCTTCGCAATCGGAGTTCTGCGCGATATCTATGCATTTCACCGCTACACCTCGCATTCCGCATTCCTCTGTCGCACTCCAGCTCGGCAGTTTCAACGGCCGGACGGGGTTGAGCCCCGAATTTTTACCGCTGACTTGTCAAGCCGCCTGCGCGCCCTTTATACCCAATACATCCGTATAACGCTCGCATCCTCCGTATTACCCCGGCTGCTTGCACGGAATTAGCC
+
CCCCCGFGGGGGGCFGGGGGGGGCFAFGFDGGGGGGGGGGGGGGGGGGGGGGGGGGC6FFGGDGGGFFFGGGGGGGGGGGGGGGGFGG7CGGGGGGGGG7CGGDFGFGGGGGGGGGGGGGGGGGCFGGGGEGGGGGDECGGFGFGGCFFFGF8=FFGFGG6CADGGGGGGGGDGFCEEGGGGGGGG?=F8CCGCEGFGGGGFG@GFF6?F9E6?95F>F56D0::*,),)4-(:2))6CE0(4)044<FD1.42)))--4;;*(1<04?6?(80-<<+4(4939?:).1<>16(,76*)97
@M03364:396:000000000-C9LGT:1:1101:13171:2832 2:N:0:10
GGACTACAGGGTTTCTAATCCTGTTTGCTCCCCACGCTTTCGAGCCTCAGTGTCAGTTACAGTCCAGCAAGCCGCCTTCGCCACTGGTGTTCCTCCTAATATCTACGCATTTCACCGCTACACTAGGAATTCCACTTGCCCCTCCTGCACTCTAGCTCCACAGTTTCAAAAGCAGTCCCGGGGTTGAGCCCCGGGCTTTCACTTCTGACTTGTGTGGCCCCCTACACTCCCGTTACACCCAGTAAATCCGGCCAACGCTCGCCACCTCCGTATTATCCGCGCTGCGTGCCCGTCGTTAACC
+
CCCCCGGFGGGGGGGGGGGGGGGGGGEFGGGGGGGDGGGGGG,CFGG8EF<FGGGFFEEFGGGGGGGGGGGGGGGGGGG7FFEFC<FE@?FFGGGGGFGGFGDF,EFGGGGGGEFGGGGGG<EBGGGFGGACF9@:E,3EEDD>GGGCDFFD:;87@;DGGFDAFGFEFEGGF===E?=6CEGGGGC5A8DDGGGGGFCFGEEEDFFE4DEG=*4)124*81(6@,760;80=@2())5=*6(1:7)99D)((7(3)(-((,2:DGC1(((..:))-2,(70(4((,308<1-(28>7202
@M03364:396:000000000-C9LGT:1:1101:20556:2854 2:N:0:10
GGACTACCCGGGTATCTAATCCTGTTTGCTCCCCACGCTTTCGAGCCTCAACGTCAGTTACAGTCCAGTAAGCCGCCTTCGCCACCGGTGTTCCTCCTAATATCTACGCATTTCACCGCTACACTAGGAATTCCGCTTACCTCTCCTGCACTCCAGCTGCACAGTTTCAAAAGCAGTCCCGGGGTTAAGCCCCGGGCTTTCACTTCTGACTTGCCCTGCCGTCTACGCTCCCTTTACACCCAGTAAATCCGGACAACGCTTGCCACCTACGTATTACCGCGGCTGCTGGCACGTATGTCGC
+
CCCCCGGGGGGGGGGGGGGGGGGGGGGGGGGGGGGGGGGGGGGFFGGGGGFGGGGGGFGFGGGGGGGGGGGGGGGGGGGGGGGGEGGGCGGGGGGGGGCGGGGGFGGGGGGGGGGGGGGGGGGGGFGGDGGGGGGGGGGGGGGFGGGCFDGFFDGFGGGG?FFGFFGGGGCA?FDFGFGFEGG7CE*:FFEFGGEGGGGGGFGFGACC<CBFFA,58>GG9>@F?C=>3D@;@FFCEEGFG;78=A<<FGG;B>9,>>BB:?F>>FG<(.(..).)6:?FFFF(4(.)2:(5:?(*)/)19
@M03364:396:000000000-C9LGT:1:1101:15455:2866 2:N:0:10
GGACTACTCGGGTTTCTAATCCTGTTTGCTCCCCACGCTTTCGTACCTCAGTGTCAGTTACAGTCCAGAAAGCCGCCTTCGCCACTGGTGTTCTTCCTAATATCTACGCATTTCACCGCTACACTAGGAATTCCGCTTGCCTCTCCGATACTCAAGGGGAACAGTTTCAAATGCAGTTCCGGGGTTAAGCCCCGGGATTTCACATCTGACTTGCTCCTCCGCCTACACGCCCTTTACACCCAGTAAATCCGGACCACGCTTGCAACCTACGTATTACCGCGGCCGCTGGCCCGTAGGTCGC
+
CCCCCGGGGGGGGGGGGGGGGGGGGGGGGGGGGGGGGGGGGGGGGGGGGGGGGGGGGGGGGGGGGGGGGGGGGGGGGGGGGGGGGGGGGGGGGGGGGGGGGGGGGGGGGGGGGGGGGGGGGGGGGGGGGGGGGGGGGGGGGGGFGGGGGFGF?D6:DCCCCGFGGGGGGGGGFFFGGFGGGGGGGGGFFFDCDEGGCGFGFEGFGFFFEGFG3C9@G2:EBG==@C;A;CD>@DFEFEGGG@1.17??FG<>:F(8F?F?<?C):@F8.4132)4<>C(4192(43((2((--,,))0)17
@M03364:396:000000000-C9LGT:1:1101:24955:2907 2:N:0:10
GGACTACACGGGTATCTAATCCTATTTGCTCCCCACGCTTTCGTGCCTCAGCGTCAGGTACAGGCCAGGCGGCCGCCTTCGCCGCTGGTGTTCTTCCACATCTCTACGCATTTTACCGCTACACATGGAGTTCCACCTCCCTCTCCTCTCCTCAAGCCGTACAGTTTCCAAAGCATTACCCGGTTGTGCCCGTCCCTTTTTCCTCAGAATTGCCCAGCCCCCTGACACCCCCTTATGACCCATCAATCCGAATACGGATTTGCACCTACGACTTCCACCGGACGCTTGCCAGTAATTCACC
+
CCCCCGGF<FCF@CGGGGGGGGF,CAEEGGFGGGGGGGGGGGGECGGGGG,<@FGGC,CCD9F,CFGG7C+CFGGGGGGGGGG7FFEGFDGGGCDGGD<EEEFGEFGDGGGGE,EFGGGGGGFG@8FGGGFEFGAFFA6FGGF:DF9,,;>=C6=?,34:+C57,@EG:F;;9B)+,4,77;91>*1)0802//:CCCEE,0,*26;.)+)+)*0/*(;*()(6(+))/12((.,).)3+*4(,*)...)*-(()()((())0.9**.42((-:.)6<(-((-(-(((((-))))1/4):>
@M03364:396:000000000-C9LGT:1:1101:24259:2920 2:N:0:10
GGACTACACGGGTTTCTAATCCTGTTCGCTACCCATGCTTTCGAGCCTCAGCGTCAGTTGCAGACCAGAGAGCCGCCTTCGCCACTGGTGTTCTTCCATATATCTACGCATTCCACCGCTACACATGGAGTTCCACTCTCCTCTTCTGCACTCAAGAAAAACAGTTTCCGATGCAGTTCCTCGGTTAAGCCGAGGGCTTTCACATTAGACTTATTTTTCCGCCTGCGCTCGCTTTACGCCCAATAAATCCGGACACAGCTTGCCACCTACGTCTTACCGCGGCTGCTGGCACGTCATTCGC
+
CCCCCGGGGGGG@CFGGGGGGGGGGGGGGDGGGGGGGGGGGGGFGGGGGGGGGGGGGGGGGGGGGGGGFGGGGGGEFGGFFGGGGGGGFGGGGGGAFGGGGGFGGGGGGGGGGGGGGGGGGGGGDEEGGGGGGGFGGFCGGGGFFGGGGFGEGDGF9D8E?BDFFGGGGGDEFC58E9FGDG><CC3:;,@CDGEGGGGGDEGFGFF*/;AF;9DAGFGG>DD=226527>F3=?6>73=E70=6AFFFGG1<>26)482>(;:CCD702(((.4).<-,-76>BF28>B()48()0*)29
@M03364:396:000000000-C9LGT:1:1101:6479:2921 2:N:0:10
GGACTACTGGGGTTTCTAATCCTATTTGCTCCCCACGCTTTCGTGCCTCAGCGTCAGTAACAGGCCAGGCGGCCGCCTTCGCCACTGGTGTTCCTCCTAATATCTACGCATTTCACCGCTACACTAGGAATTCCACTTTCCTCTCCTGCACTCAAGTTTCCCAGTTTCAAGAGCTTACTACGGTTGAGCCGCAGCCTTTCACTCCTGACTTAAACAACCACCTTGCCACCCTTTACGCCCCGTTAATCCGGATACACCTAGCCCCCTACGTCTTCACCCCGCTGCTGGGCAGTAGTTCCCC
+
CCCCCGGG9FEFFGGGGGFGGGG,FGGGGGGGGGGGGGGGGGGGGGGGGGGGGGGGGGGFFFEGGGGGGGGGGGGGGGGGGGGGGGGGGFGGGFFFGFGGFGGGGGGGGGGGGGGGCGGGGGGGDFFFGGGGGGGGCFGGGGGFGGFCD:FFGFF?CDG8EFFGGCFFEEG9;FA77@9,E8?FEE8:9F8*0=EFGGFCC6,*7/9*;;>:*+58*-A52D3)*+.+);315=).((:F*:@(52?AF5)(-4)))(((.5C,CGC0:1:(4:)),+4(4;99(),,((((.)-09*)*9
@M03364:396:000000000-C9LGT:1:1101:19896:2937 2:N:0:10
GGACTACAGGGGTTTCTAATCCTGTTTGCTCCCCACGCTTTCGAGCCTCAGCGTCAGTTACAGTCCAGAGAAGCGCCTTCGCCACTGGTGTTCTTCCTAATCTCTACGCATTTCACCGCTACACTAGGAATTCCCTTCTCCTCTCCTGCACTCTAGACTTCCAGTTTGAAATGCAGCACTCAGGTTAAGCCCGAGTATTTCACATCTCACTTACAAATCCGCCTACGCTCCCTTTACGCCCAGTAAATCCTGACACCGCCCGCGCCCTACGTATTACCGCGGCTGCTGGCACGTAGTTCGC
+
CCCCCGGGGGGGGGGGGGGGGGGGGFGGFGGGGGGGGGDGGGGG@GGFEGGGGGGC:FGCFEGGGGGGGGGGGGGGGGGGDEGGGGGGFGGGGGGFGCFGGGGGGGGGGGGGGGGGGGGGGGGGFGGGFFG@FGGGGGGGGGGBF@DEFFGFGDDF,@DFFGBDA>8EFGGGFGF7DFG8D,=,@A,5BBFCCEEGGGG7FEGE7@AE*BC77+5:7AFE>G9D=8)97C>=DF@CF@GFFFB;:CCCFF:@<F@456>(.6=()2>4(.(().,46349(4>6-427(4:<?60)86277
@M03364:396:000000000-C9LGT:1:1101:11947:2965 2:N:0:10
GGACTACCCGGGTATCTAATCCTGTTCGCTCCCCCAGCTTTCGCGCCTCAGCGTCAGTGGTGGCCCAGAAGGCCGCCTTCGCCACCGGTGTTCTTCCCGATATCTGCGCATTCCACCGCTACACCGGGAATTCCGCCTTCCCCTCCCACACTCGAGCCCGCCGGTATCGGAGGCTCGCCGGGGTTGAGCCCCGGGCTTTTACCTCCGACCTAACGGGCCGCCTACGCGCGCTTTACGCCCACTGAATCCGGATACCGCTCGCCCCCTTCGTATCACCCCCGCTGCTGTCCCGGCCTTCTCC
+
CCCCCGGGGGCEG>FGGGGFGGGGGGGGGGGGGGGGGGGGGGDGGGGGGGGGGGGCFCFFGGGGGGGGCAEEFGGGGGGGGGGGGGGGFEGGGGGGGGGGGGGGGGGDGGEEGGGGGGGGGGGGGGGGGGACGGGGG@DGGGGF+@ECC?FCG5C>C@D7EGFDCGCFG*BC:C@F=>G5:CDC**,.<:GGGGGGDG<CE>G20<<9093+5F*1CBGG6)(4.1-)-),(,4)626::*(.40)6)93)(,,.)04(464::G*)(.,4(.()-4*4(79-(-)5:7).(((())1)*:
@M03364:396:000000000-C9LGT:1:1101:15009:2968 2:N:0:10
GGACTACTAGGGTTTCTAATCCTGTTCGCTCCCCTAGCTTTCGCACCTCAGCGTCAGTTACGGCCCAGAAGGCTGCCTTCGCCATCGGTGTTCCTCCCAATATCTGCGCATTTCACCGCTACACTGGGAGTTCCGCCCTCCCCTACCGAACTCGAGCCCGCCAGTCCGGGATCCTGCTCGGGGTTTGGCCCCCGGGTTTTCGCCCCCGCCTGTCTAGCCGCCTCACCCCCCTTTTCGCCCCATGAATCCCGATAAACCCCCCCCCCCCCCTCTTTCCCCGGGCGCTCGGCCGGCATTACGC
+
CCCCCGGEGGGGGGGGGGGGGGGGGGGGGGGGGG@,CFGGGGGGCGGGGGGGGGGGGGAEGG7:FGGGF,:EE,AEGGGGFGGG:FGGGGGGGGGGGGEFGGGGG;FGGGGGGGGGGGGGGGGGFEGGFGGGGG6FE70EF8CFDGG68@G5=)6@FGG7EGFGF;F:**3*<C*;C9,*4:D*=*1/?CG5C*3=):B=9,*/18A>6)4=-/3)0)2*-9(((/4)4)4(37))((22:(..7A<2@**4,(()1(-(,(:9DE334((((..-6:((-(((((((((-(-(,./*-1/
@M03364:396:000000000-C9LGT:1:1101:18410:2990 2:N:0:10
GGACTACCGGGGTATCTAATCCTGTTCGCTCCCCACGCTTTCGCTCCTCAGCGTCAGTAACGGCCCAGAGACCTGCCTTCGCCATTGGTGTTCTTCCCGATATCTACACATTCCACCGTTACACCGGGAATTCCAGTCTCCCCTACCGCACTCAAGCCCGCCCGTACCCGGCGCGGATCCACCGTTAAGCGAGGGACTTTCACACCGGACGCGACGAACCGCCTACGCGCCCTTTACGCCCACTAAATCCCGATAACGCTTGCACCCTACGTATTCCCGCGGCTGCTGGCCCGTAGTTAGC
+
CCCCCGGGGGGGGGGGGGGGGGGGGGGGGGGGGGGGGGGGGGGGGGGGGGGGGGGGGGGCGGGGGGGGFGGGGGGGGGGGGGGGGFGGGGGGGFGGFGGGGGGGGGGGGGGGGGFFGGGGGGFGCEGGGGGGGGG9DFGGGFGFGGGCCDGFGB6CFGGDGGEGGCEEGEGEEF5C5)???F8*2AG@FG?C)=C5FGGGGFG2*7>0;D2*,0*459=E9D;B6C?)(9(79<:4A?EGG3(().5AF4*-(-,(111622;)2;D?FB:,)6:94F-42;9BBB7?FF0?F91)<?)0:
@M03364:396:000000000-C9LGT:1:1101:23858:2991 2:N:0:10
GGACTACCGGGGTATCTAATCCTGTTTGCTCCCCACGCTTTCGTGCCTCAGTGTCAGTTACAGTCCAGAAAGCCGCCTTCGCTACTGGTGTTCCTCCTAATATCTACGCATTTCACCGCTACACTAGGAATTCCGCTTACCCCTCCGGCACTCAAGCTACACAGTTTCCAAAGCAGTCACAGGGTTAAGCCCCGTCCTTTCACTTCAGACTTGCATTGCCGTCTACGCTCCCTTTCCACCCAGTCAATCCGGACCACGCTTGCCACCTACGTATTGCCGCGGCTGCTGGCCCGTGGTTCGC
+
CCCCCGGGGGGGGGGGGGGFGGGAFFGGGGGGGGGGGGGGGGGGGGGFGFGGGGGGGGGGGGGGGGGGGEGGGGGGGGGGFGEGGGGGFGGDGGGGGGGGFGGFFFGGGCGFGGFGGGGGEGGGG?FGCGGGGGGGG:+AFGGFGGGGDDEDFD86EGFF@FFGG9EFGGGFFC@GGFGFFE?FFG+8;FDGGG@5DGGGGEGEGFFF<FEF:ADEC3C?@GB>2BBFFGBF@AF)7)>CGF;(/75<AG8>2:(3;:>:??FF:654.,-4..5))322(42(34))41(:;;()83)9C
@M03364:396:000000000-C9LGT:1:1101:12686:3009 2:N:0:10
GGACTACTGGGGTATCTAATCCTGTTCGCTCCCCACGCTTTCGCTCCTCAGCGTCAGTAACGGCCCAGAGACCTGCCTTCGCCATTGGTGTTCTTCCCGATATCTACACATTCCACCGTTACACCGGGAATTCCAGTCTCCCCTACCGCACTCAAGCCCGCCCGTACCCGGCGCGGATCCACCGTTAAGCGATGGACTTTCACACCGGACGCGACGAACCGCCTACGCGCCCTTTACGCCCAATAAATCCGGATAACGCTTGCACCCTACGTATTCCCGCGGCTGCTGGCCCGTAGTCAGC
+
CCCCCGGGGGGGGGGGGGEFGGGFGFGGGGGGGGGGGGGGGGGGGGGGGGGGGGGGGGGGGGGGGGGGGGGGGGGGGGGGGGGGGGGGFGGGGGGGGGGGGGGGCFGGGGGGGGGGGGGGGGGGGGGGFGGGGGGGGGGGGGGFGGGEGFGAGFGFFGGGGGFGFCGGGGGGFGFGDEGGCFF:BE*/AFC<FGGGGGGGG?GCGFFF9D>EB):939EGFGF<?CB)4D6>>:?AFFGGGF08).66@FD1:?B)4:(42<E)>EDF?F?254226C691-49>:)43034>1()0*-20
@M03364:396:000000000-C9LGT:1:1101:11697:3013 2:N:0:10
GGACTACCGGGGTTTCTAATCCTGTTCGCTCCCCACGCTTTCGCTCCTCAGCGTCAGTAACGGCCCAGAGACCTGCCTTCGCCATTGGTGTTCTTCCCGATATCTACACATTCCACCGTTACACCGGGAATTCCAGTCTCCCCTACCGCACTCAAGCCCGCCCGTACCCGGCGCGGATCCACCGTTAAGCGATGGACTTTCACACCGGACGCGACGAACCGCCTACGAGCCCTTTACGCCCAATCAATCCGGATCACGCTTGCCCCCTACGTATTACCGCGGCTGCCGGCACGGAGTTCGC
+
CCCCCGGGGGGGGGGGGGGGGGGGGGGGGGGGGGGGGGGGGGGGGGGGGGGGGGGGGGDGGGGGGGGGGGGGGGGGGGGGGGGGGGGGFGGGGGGGGGGGGGGGGGGGGGGGGGGGGGGGGGGGGGGGGGGGGGGFGGGGGGGFGGGGGFGFGFDFG6DGGGFGGGGGGGGGFGFGEFGGGGGCGE:6AFECFGGGGGGGGFGFGFFB9DFGF7?17;EC9DF?:FB>:CBB1:?9ABGGG??F)8<FFGG>?B(3?6B?F:F(9CD>6???)64<BG:>36076:(-3>(((((...6DC
@M03364:396:000000000-C9LGT:1:1101:11801:3037 2:N:0:10
GGACTACTCGGGTTTCTAATCCTGTTCGCTCCCCACGCTTTCGCTCCTCAGCGTCAGTAACGGCCCAGAGACCTGCCTTCGCCATTGGTGTTCTTCCCGATATCTACACATTCCACCGTTACACCGGGAATTCCAGTCTCCCCTACCGCACTCAAGCCCGCCCGTACCCGGCGCGGATCCACCGTTAAGCGATGGACTTTCACACCGGACGCTCCGAACCGCCTCCGCGCCCTTTACGCCCAATCACTCCGGATTGCGCTTGCCCCCTCCGTATTCCCGCGGCTTCTGGCACGTCTTTACC
+
CCCCCGGFGGEGGEGGGGEGGGGFGGGGGGGGGGGGGGGGGGGGFGGGGGEFEGGG,C@EGGGGGGGFGGDGFFFGGGGGGGGGF?<FGGGGGGGGGGGGGGGGGGGGGGGGGGDGGE,=8FGGGGCFGGFGGGG8@>+EFFGFDGG+B5F5,0+3DFGGGGDG@BGGGGCE>EFCCDGG,CG:FE<=AE8*;EC*;C9FGFGC*:)(,947()/(1(:=9DFFB81)-99617?FF(ACG63:04(.=FD(18((1(3,4?C(2;D>(,,4(,5<4A30(490-.45))(.(((.8*4*:
@M03364:396:000000000-C9LGT:1:1101:20331:3046 2:N:0:10
GGACTAACGGGTATCTAATCCTATTTGCTCCCCACGCTTTCGTGCCTCAGCGTCAGGTACAGGCCAGGCGGCCGCCTTCGCCGCTGGTGTTCTTCCACATCTCTACGCATTTTACCGCTACACATGGAGTTCCACCGCCCTCTCCTGTCCTCAAGCCGTGCAGTTTCCAAAGCCTGAACCGGTTGAGCCGGTCCCTTTTACTTCAGACTTGCACCGCCGCCTGCGCACCCTTTACGCCCAATCATTCCGGCTAACGCTTGCCCCCTCCGTATTCCCGCGGCTGCTTGCACGTAGTTGCCGG
+
CCCCCGGGGGGGGGGGGGFGGGGFGGGGGGGGGGGGGGGGGGGGGGGGGGGGGGGGGGGGGGGGGGGGGGGGGGGGGGGGGGGGGGGD<EGGGGGGGGG8FEFGEGGGGGGGGEFGGGGGGGFDDGGCFFFGGGFFGDGGGFFFFFGDDFFC9>FFGGGGGFCCGGGGGCGGFGFGGFFFGGGGG6F>FC=CDEF7DGG@EEFEG67;4C3C;F*4C6CGF<?:78,019?(:<A:<BG5/442*644?D)4<:?BE:1<F(0(98*4,222()-)(13(((--)).3)4(4(34***3))
@M03364:396:000000000-C9LGT:1:1101:24109:3062 2:N:0:10
GGACTACTCGGGTTTCTAATCCTATTTGCTCCCCACGCTTTCGGGAATGAGCGTCAGTGCAGGCCCAGACCGTCGCCTTCGCCACTGGTGTTCCTCCATATATCTACGCATTTCACCGCTACACATGGAATTCCACGATCCTCTGCCGCACTCCAGCCGTCCGGTTTCCATGGCTCACTGAAGTTGCGCTTCAGTCTTTTACCACAGACGCTCACGGCCGCCTGCCCCCTCTTTACGCCCAATGACTCCGGCCACCGCCCGCCCCCCACCGATTATCCGCGCCGCTTGCCCCTTATTCGCC
+
CCCCCGGGGGGGGGGGGGFGGGGDGGGGGGGGGGGGGGGGGGGGGGDFGGGGGEGGGGEGGGFEGGGGGGGGGGGGGGGFGGGGGGGGCFGGGGGGGGGGGGCF;=FGGGDGGGGFGGGGGGFG,EGGGGGGGGGGE:DAFFGFGGGGGFGFGBFFGFDGGGBGCEEGGGGGFG@GGFGFG7C@EC,0:::@:FGGGFGGC=F4;FA((25=@/+67(=79G,((*1;:)4.-6))-48?8:?(8))60/)(41(()((44>E>GG3>>(((-(,).0(((((,4,42(.),(()*/*(19
@M03364:396:000000000-C9LGT:1:1101:13905:3074 2:N:0:10
GGACTACTCGGGTTTCTAATCCTGTTCGCTCCCCACGCTTTCGCTCCTCAGCGTCAGTAACGGCCCAGAGACCTGCCTTCGCCATTGGTGTTCTTCCCGATATCTACACATTCCACCGTTACACCGGGAATTCCAGTCTCCCCTACCGCACTCAAGCCCGCCCGTACCCGGCGCGGATCCACCGTTAAGCGATGGACTTTCACACCGGACGCGACGAACCGCCTACGAGCCCTTTACCCCCAATCAATCCGGATAACGCTCGCACCCTACGTCTTACCGCGGCTGCTTGCCCGTCTTTCGC
+
CCCCCGGGGGGGGGGGGGFGGGGGGGGGGGGGGGGGGGGGGGGFFGGGGGGGGCEEGG<FGGGGGGGGFFGGFFGGGGFGGGGEGFFFCFFFFFGFGGGGGGGGGGGGGGGGGGGGGGGDEGGGGGGGCFECFGGFFGGGGFEFGGG8E5F9D5DBDGGDC:?DFCEEG9CE>GFGD4CFCGF<BE*6CCCD4CC6DFFFFEGFGE36,7(:>):1)4EGBG90,2()(996(.56>28;E(44.424FGC6(,()9-44,3:(9EDF<B223(,:4@10,-1>6:?<8?()49?)76)//
@M03364:396:000000000-C9LGT:1:1101:11971:3108 2:N:0:10
GGACTACTCGGGTTTCTAATCCTGTTCGCTCCCCCAGCTTTCGCGCCTCAGCGTCAGTGGTGGCCCAGAAGGCCGCCTTCGCCACCGGTGTTCTTCCCGATATCTGCGCATTCCACCGCTACACCGGGAATTCCGCCTTCCCCTACCACACTCGAGCCCGCCGGTATCGGAGGCTCGCCGGGGTTGAGCCCCGGGCTTTTACCTCCGACCTAACGGGCCGCCTACGCGCGCTTTACGCCCAGTAATTCCGGCCACCGCTCGCCCCCCACGTATTACCCCGGCCGCTGGCCCGTACTTCGCC
+
CCCCCGGGGGGGGGGGGGGGGGGGGGGGGGGGGGGGGGGGGGGGGGGGGGGGGGGGGGGGGGGGGGGGGGGGGGGGGGGGGGGGGGGGGGGGGGGGGGGDDGGGGGGGGGGGGGFFGGGGGGGGGGGGCEEGGGGGGGDGGCEFFGGGGFGFF8F@EGFCEGFGGCFGGGGGDGDGGFGEGEGC>C<8?FGDGGGDC>FFG<F2>FD06D;+)7?(>;EE9D::?597>DB0,46:?B:C*,567<)6B41(-,(4>7(,-9E1CG3(,,-(60..4+8(10(3-1(4:4393((.98297
@M03364:396:000000000-C9LGT:1:1101:24563:3111 2:N:0:10
GGACTACTGGGGTATCTAATCCTGTTCGATCCCCGCACTTTCGTGCATGAGCGTCATTTACGGCTTGGTCAGCTGCCTACGCAATCGGGGTTCTTCGTCATATCTATGCATTTCACCGCTACACGACGAATTCCGCCAACCTCAACCGCAATCAAGCCCGGCAGTATCAACGGCGGAATGGAGTTGAGCTCCACGATTTGACCGCTGACTTGCAAGGCCGCCTGCGCACCCTTTACACCCCATAACTCCGGATACCCACCGGCTCCCCCGTTATACCGCCGCTGCTGGCCACTAATTCTCC
+
CCCCCGGGGGGGGGGGGGGGGGGGGGGFGGGGGGGGGGGGGGGGGGGGGGGGGGGGGEGGGGGGGGGGGGGGGFGGGGGGGGGCFFGGCFGGGGGGGFGGGDFGGGAFGGGGGGGGGGGDGGGGGGGGFEGCFGFEE:?GGGGFGGG8E@>AF@+;FFDG:CFGCGFGGGGGFGBGG?FFFFG,BF26A,>FGGGG*:*+A)?><3>(4*606/+.5:GE9C6?:27)(14(.5)).4EC*3((0(-)99>0(2:)))-((-*-1**,42-(((-)4*-,40(2().(-,((.,(19*.22
@M03364:396:000000000-C9LGT:1:1101:12231:3115 2:N:0:10
GGACTACCAGGGTATCTAATCCTATTTGCTCCCCACGCTTTCGTGCCTCAGCGTCAGTAACAGGCCAGGCGGCCGCCTTCGCCACTGGTGTTCTTCCATATATCTACGCATTTTACCGCTACACATGGAGTTCCACCGCCCTCTCCTGTCCTCTAGCCTGCCAGTTTCCAAAGCCTGTACCGGTTGAGCCGGTACCTTTCACTTCAGACTTAACAGGCCGCCTACGCCCCCTTTACGCCCAATCATTCCGGAAAACGCTCGCCACCTACGTATTACCCCGGCTGCGTGCCCGTAGTTCACC
+
CCCCCGGGGGGGGGGGGGGGGGGCFGGGGGGGGGGGGGGGGGGFGFGGGGGGGGGGGGGGGGGGGGGGGGGGGGGGGGGGGGGGGGGGFFGGGGGGGGGGGGGGGGGGGGGGGGGGGGGGGGGGGGGGFFGGGGGGFCGGGGGFGGGD@DGFGFCFGGGGGGFG>FGGGGGGFGFDGFFGGGGCEG,0AF?DGGGGFEGC,0,49+:*6*7=@A,06>E=:D61;*1)69::1>25,(:E/24:F)46FC)((-(454(414/->F5(.,45<?))6+4(9;170(46<3(11((./*)02
@M03364:396:000000000-C9LGT:1:1101:7045:3144 2:N:0:10
GGACTACAGGGGTTTCTAATCCTGTTCGATCCCCGCACTTTCGTGCATGAGCGTCATTTACGGCTTGGTCTGCTGCCTACGCAATCGGGGTGCTTCGGCAGATCTATGCGTTTCACCGCTACACAACGAATTCCGCAAACCTCAACCGCAGTCAAGCCCGGCGGTATCAACGGCTGAATGGAATTGAGCTCCACGATTTGACCGCTGACTTGCTCGGCCGCCCGGTCACCCTGTACACCCACTACATCCGGATACCGCTGGGACCCTCCGTAGTACGCCGGCTGCTGGCACGGATTTCGCC
+
CCCCCGGGGFGGGGGGGGCFFGC,CFGGGGFDFCFGGGCGFECFGGGFGF@EGGGD@CFGGGGGGGDFGGGGGGFGGG9,7:,=F8DC@FG@FGGF>+=@CFGF;EFFG+4B+B,C?77CEGDCC+@7FGFF9,=B@++8@8D*=DD+@5+:@C+*,*:C>C*;4:F9C,6B)<(1:*><++*25>27A,>CFGCCCFEF+9?6C<)-(?:C4*+(142:1D(,(/-.57:1(54)66::F(,()59<)1)-4<:>D3(((4;(*104((4((-).3*--(13((..(2()(,-(./629C
@M03364:396:000000000-C9LGT:1:1101:25245:3159 2:N:0:10
GGACTACACGGGTTTCTAATCCTGTTCGCTCCCCCAGCTTTCGCGCCTCAGCGTCAGTGGTGGCCCAGAAGGCCGCCTTCGCCACCGGTGTTCTTCCCGATATCTGCGCATTCCACCGCTACACCGGGAATTCCGCCTTCCCCTACCACACTCGAGCCCGCCGGTATCGGAGGCTCGCCGGGGCTGAGCCCCGGGCTTTTACCTCCGACCTAACGGGCCCCCTACCGTCGCCTTACGCCCCATGAATCCGCATAACGCTCGCCCCCTACGTATTTCCCGCGCTTCTGGCCCGTATTTCGCC
+
CCCCCGGGGGGGCFGGGGGGGGGGGGGGGGGGGGGGGGGGGGGGGGGGGGGGGGGGGFGGGGGGGGGGCGGGGGGGGGGGGGGGGGGGCGGGGGGGGGGGGGGGGGGGGGGGGGGGGGGGGGGGGGGDCBGFGGGGG>DGGGGFGGG6DAGBGFCBEGGDGGFGEGGGGGGE?C>GCDGCC?9*?E24FEFDGDGE7CFC?<E9FFB(1C>F:F8(9>G*4C,((*(.(),(-4)(((:C*4(.*.64?C*-4()5)4(,,0::D5)4:((.)().4+((--((().43:BB-,()9*(19
@M03364:396:000000000-C9LGT:1:1101:11611:3164 2:N:0:10
GGACTACACGGGTATCTAATCCTGTTTGCTCCCCACGCTTTCGAGCCTCAGCGTCAGTTACAGTCCAGAGAAGCGCCTTCGCCACTGGTGTTCTTCCTAATCTCTACGCATTTCACCGCTACACTAGGAATTCCCTTCTCCTCTCCTGCACTCTAGACTTCCAGTTTGAAATGCAGCACTCAGGTTAAGCCCGAGTATTTCACATCTCACTTATAAATCCGCCTACGCTCCCTTTACGCCCAGTCATTCCGGATAACGCTTGCCCCCTACGGATTACCGCGGCTGTTGGCACGTACTCAGC
+
CCCCCGGGGGGEG7FGGGFGGGGGGGGGGGGGGGGGGGGGGGEFGGGGGGGGGGGGGGGGGGGGGGGGGGGGGGGGGGGGGGCGGGGGGGGGGGGGGGFGGGGFGGGGGGGGGGGFGGEGGGGFEFGGGGGGGGFFGGGGGGG7DFGGGFGFGFGFFGFGGGFGGGGGG9FCFD7DGFFCFF?BDFDDFFGGGGGCGGGCGCF<CF;C7CEFE+3;@7F@5CDF9?=EA4@BBBF*99EFGFBF*/5?FGC@FFF);19;((=(;=9.11,-(4:)5236>BFF9(,..52<B?3)<*4*9
@M03364:396:000000000-C9LGT:1:1101:23018:3209 2:N:0:10
GGACTACTAGGGTTTCTAATCCTGTTTGCTCCCCACGCTTTCGTACCTCAGTGTCAGTTACAGTCCAGAAAGCCGCCTTCGCCACTGGTGTTCCTCCTAATATCTACGCATTTCACCGCTACACTAGGAATTCCGCTTTCCTCTCCTGCACTCAAGCAGCCCAGTTCACAAGGCGTACTATGGCTACGCCATAGCCTTAAACCTCGTGCTGAGGTAGCCCCCTACGTCCTCTTTACGCCCAATCATTCCGGGTAACGCGTGCCCCCTACGTATTACCGCGGCTGCTGGCTCGTAGTTCCCC
+
CCCCC@@C9FFGECFCFFEE@FCFGGGFCDFFEGGEGGE7FFFC,DFFG<,6CFFG<<CCFEC6EGFD<FDFFEEFFF@FFEFFGGGGEFE:,FDFEFGGGGGGFE<FGE@CEAFCCCGG6FFG;4AEFFGFGFECCCFGEFF?FGGFDDF*,1+;F=FFEGDFEDF,@E9DDF=+1<FA8=6,7@,1@C+=6@D6?A,9E*D@C@@@)0;2:/,1CEC,);))047)/29085*429EG@(6(2.)930)(..(7>3(64:;?GG)(46(497.44/3(,4((-,)(((594(,0**)00
@M03364:396:000000000-C9LGT:1:1101:11981:3211 2:N:0:10
GGACTACTGGGGTTTCTAATCCTGTTTGCTCCCCACGCTTTCGTGCCTGAGCGTCAGTTATGTCCCAGGAGGCTGCCTTCGCCATCGGTGTTCTTCCATATATCTACGCATTTTACCGCTACACTAGGAATTCCGCTTGCCTCTCCGATACTCAAGGGATACAGTTTTGAGAGCAGTTCATGGGTTGAGCCCATGGATTTCACTCCCAACTTGCATCTCCGCCTACACGCCCTTTACACCCAGTCAATCCGGCCAACGCTTGCACCCTACGTATTAACGCCGCTGCTTGCTCGGATTACGC
+
CCCCCGGGGGGGGGGGGGGGGGGGGGGGGGGGGGGGGGGGGGGGGGGGG@FGGGGGGFGFGGGGGGGGCGGGGGFGGGGGGGGGFGGGFGGGGGGGGGGGGGGGGGGGGGGGGGEGG>EGGGGGFFGGFGGGGGGGGFGGG?DFDGD+@@FC998D3C8=DFFGGGGCECE,;FEGFFF,@FG7FGF)9<FFFFCG5,@9C;E*<FA55>BFFF,25:F777@=2?BA()/62(6)7?;FG@<F*7).;C)6(.((:14(-3C2*;703:(().5))341(-7990)),4))-,())*.17
@M03364:396:000000000-C9LGT:1:1101:15777:3237 2:N:0:10
GGACTACTGGGGTATCTAATCCTGTTTGCTCCCCACGCTTTCGAGCCTCAGCGTCAGTTACAGTCCAGAGAAGCGCCTTCGCCACTGGTGTTCTTCCTAATCTCTACGCATTTCACCGCTACACTAGGAATTCCCTTCTCCTCTCCTGCACTCTAGACTTCCAGTTTGAAATGCAGCACTCAGGTTAAGCCCGCGTATTTCACATCTCACTTAAAAATCCGCCTACGCTCCCTTTACGCCCAGTAAATCCTGACAACGCTCGCCACCTACGTATTACCGCGGCTGCTGGCACGTAGTTAGC
+
CCCCCGGF@FFGGGGGGGGGGGGGGGGGGGGGGGGGGGGGGGGFGGGGGGGGGGGGGFGGGGGGGGGGGGGGEFGGGGGGGGGGGGGGFGGGGGGGGGGGGGGGGGGGGGGGDGGGGGGGGGGGGGGGFGGGGGGGGGFGGGGFGGGDFFFFGFG7,@DFGGFGGGGG8E9DFCED8D=8EFFGGGFDFF=@C+@E>EGGGFGFGFF@EGFG7129CBG?AG4A=DDFFGFDFEE*8@EFG?;@CE3?FD+.7()9F@B;?9E15A92:?8346>)6<19379B>F>:?F(4:?(00*.?C
@M03364:396:000000000-C9LGT:1:1101:16169:3250 2:N:0:10
GGACTACAAGGGTATCTAATCCTGTTTGCTCCCCCGACTTTCGCGCCTCAGCGTCAGTGCTGTTCAAGGAATCCGCCTTCGCCTCCGGTGTTCTATAGGATATCAACGCATTTCACCGCTACACCCTATATTCCGCTTCCCTCTCCCAGACTCGAGTCCTGTAGTTTCAAGCGCACTTTCCGGGTTGAGCCCGGAGATTTCACACTTGACACGCCAGACCGCCTACGCGCCCTTTACGCCCAGTAAATCCGAACAACGCTCTTCGCCTCTGTATTACCGCCGCTGCTTGCACAGACTTAGC
+
CCCCCGGGGGGGGGGGGGGGGGGGGGGGGGGGGGGGFGGGGGGGGGGGGGGGGGGGGFEFGGGGGGGGGGGGGGGGGGGGGGGGGGGGFGGGGFFGFDGGGGGGCFFGGGGGGGGGGGGGGGGGGEGEFGGGGGG7@@DGGGGFGGGGCDGEGFFEEDGFFF7EG;EEDEEFDF=DGFGGGGG>EGFCFDGGGG5C4FFGGFGEFFFEFFFG(:*373FGBGBF?FDE9D0;6<?A<:GCE<?F*:<AFG3-124757>04(3)*/><?3:4<>B):<44(,3929))482>4<2))*.?0
@M03364:396:000000000-C9LGT:1:1101:14803:3252 2:N:0:10
GGACTACAGGGGTTTCTAATCCTATTTGCTCCCCACGCTTTCGTGCCTCAGCGTCAGGTACAGGCCAGGCGGCCGCCTTCGCCGCTGGTGTTCTTCCACATCTCTACGCATTTTACCGCTACACATGGAGTTCCACCGCCCTCTCCTGTCCTCAAGCCGTGCAGTTTCCAAAGCCTGAACCGGTTGAGCCGGTCCCTTTTACTTCAGACTTGCCCAGCCGCCTGCGCCCCCTTTACGCCCCATCCTTCCGTATAACGCTTGCCACCCACGTATTACCCCTGCTGCTTGCACGGACTTCGCC
+
CCCCCGGGGGGGGGGGGGGGFGGGGGGGGGGGGGGGGGGGGGGGGGGGGGGGGGGGGGGGGGGGGGGGGGGGGGGGGGGGGGGGGGGGGGGGGFGGGGGGGGGGGGGGGGGGGCCGGGGGGGGGDFGGDGGGGGGGGC>FGGGDFGFFEFGEFF6CFGGGGGFGGGFGGGGCAFDGGFGGGEGFEG,0?C8<DGGGCGGGE=;?D+@5;<CG<)A8<7@5;GFB?*7)4C>6:>2A??GG8:.4)4)9FG2((4)))4,,-8F2DG*3?02(60)6.+4(83,4<)-)4).40,(761(11
@M03364:396:000000000-C9LGT:1:1101:22025:3256 2:N:0:10
GGACTACAGGGGTATCTAATCCTGTTTGCTCCCCACGCTTTCGTGCCTCAGTGTCAGTTACAGTCCAGAAAGCCGCCTTCGCTACTGGTGTTCCTCCTAATATCTACGCATTTCACCGCTACACTAGGAATTCCACTTTCCTCTCCTGCACTCAAGTTTCCCAGTTTCAAGAGCTTACTACGGTTAAGCCGTAGCCTTTCACTCCTGACTTAAAAAACCACCTACGCACCCTTTACGCCCAGTAACTCCGGCTAACGCTAGCCCCCTACGTGGTACCCCAGCTCCTGTCGCGTATTTAGCC
+
CCCCCGGFFGGGGGGGGGGGGGGGGGGGGGGGGGGGDGGGGGGFFGGFCFDFFGGGFECFEGGFGGGGFGFGGGCFFGGGGGGGGGGGCFFEGGFGGGFGGCGFGGGGGGGEGGGGGGGGGFGGCFEGGGGGGGGGG,6EFF;B=F=@FDFF=5??4ED;CGFGGGGGG,,@@D=+=DF:DEDFEE,;<,+6648,5>FC<C,::FF@5:;F7+71<=8>:*):71-*)3(/738>5(?C*:;/8)1;;73((6/626((,;C;CC)(,2.((-)-62-(42,)(.)))(-,((()0*.**
@M03364:396:000000000-C9LGT:1:1101:7003:3260 2:N:0:10
GGACTACTAGGGTATCTAATCCTGTTCGCTCCCCACGCTTTCGCTCCTCAGCGTCAGTAACGGCCCAGAGACCTGCCTTCGCCATTGGTGTTCTTCCCGATATCTACACATTCCACCGTTACACCGGGAATTCCAGTCTCCCCTACCGCACTCAAGCCCGCCCGTACCCGGCGCGGATCCACCGTTAAGCGATGGACTTTCACACCGGACGCGACGAACCGCCTACGAGCCCTTTGCGCCCAGTAAATCCGGACCACGCTCGCCACCTACGTCTTACCGCCGCTGCTTGCCCGTATTTCGC
+
CCCCCGGGGFDFGGGGGG<FGGECFGGGGGGGGGGGGGGGGGGGGGGGGGGGGCGGEFFGGGGGGGGGFGDFGFGGGGGGGGGGGGGGFFGGGFGGGGGGGGGGGFGGGGGGDGCFGGG8CFGGGGGG7FFEFGGEDFGFGGGFGGG@E5F=F<?FFGGGGGFGGCCEFECGFG=G*?EGGGGC=C:6CEED<EEFGEGGF3C5CD3:699D6>E959EG>G>F68(78D>?:??))-:EG:?2*)-<FG3((4((7(46:>EB*8D0,(,.(42.6<,,(44((()))(5)-2,))*)27
@M03364:396:000000000-C9LGT:1:1101:12946:3264 2:N:0:10
GGACTACCGGGGTTTCTAATCCTGTTCGCTCCCCACGCTTTCGCTCCTCAGCGTCAGTAACGGCCCAGAGACCTGCCTTCGCCATTGGTGTTCTTCCCGATATCTACACATTCCACCGTTACACCGGGAATTCCAGTCTCCCCTACCGCACTCAAGCCCGCCCGTACCCGGCGCGGATCCACCGTTAAGCGATGGACTTTCACACCGGACGCGTCGAACCGCCTACGCGCCCTTTACGCCCAATCCTTCCGGATAACGCTCGCCCCCTACGTCTTACCGCGGCTGCTGGCCCGTATTTCGC
+
CCCCCGGGGGGGGGGGGGGGGGGGGGGGGGGGGGGGGGGGGGGGGGGGGGGGGGGGGGGGGGGGGGGGFGFGGGGGGGGGGGGGGGGGGGGGGGGGGGGGGGGGGGGGGGGGGGGGGGGGGGGGGGGGEGFGGGGDEFFGGGGFGGGGGFGAFDCFGG8EEGFGGGGGGGGGFF9D*5CE<FGCFG*6AC55>EECCFGGGFG2FEF>6D>C1)*(1(8C>DF3?FB.4>6B>BFFFFGGG0:(7(.)9C37<(,)9<>6?>?;*:C((3-.((4).<49116-22).(4(4>9(0)*)25
@M03364:396:000000000-C9LGT:1:1101:23527:3282 2:N:0:10
GGACTACAAGGGTTTCTAATCCTGTTCGCTCCCCACGCTTTCGCTCCTCAGCGTCAGTGACGGCCCAGAGACCTGCCTTCGCCATTGGTGTTCTTCCCGATATCTACACATTCCACCGTTACACCGGGAATTCCAGTCTCCCCTACCACACTCAAGCCCGCCCGTACCCGGCGCGGATCCCCCGTTAAGCGATGGACTTTCACACCGGACGCGACGAACCGCCTACGGACCCTTTACGCCCAATAAATCCGGATTACGCTTGCACCCTACGTCTTCCCGCGGCTGCTGGCACGTCTTCCGC
+
CCCCCGGGGGGGGGGGGGAFGGGFGGGGGGGGGGGGGGGGGGGEEGGCFA,CFFGGGGGGGGGGGGGGGGGGGGGGGGGG@FGGGFGGFGGGGGGGGGGGGGGGGGGGGGGGGEFGGGFDEFGGG7FGGGGGGGC,@=8FGGEF?E>6,:F)DD?DG@FGDGFCFCCGDEEGFC4D5?E?,=C@E8*6AG*9CEECCFGG7.?388:0(7(:45*,)(:C>C9(382)(/43773:<(1:88(:).6)97)31(()1(,(48F2FG<(.::(,.1));46,1;014)382()((())*.1/
@M03364:396:000000000-C9LGT:1:1101:13061:3285 2:N:0:10
GGACTACAGGGGTTTCTAATCCTGTTTGATCCCCGCACCTTCGCACCTCAGCGTCAGTCATACGCTAGAAACCTGCCTTCGCCATTGGTGTTCTTCCAAATATCTACAGATTTCACCCCTACACTTGGAATTCCGGTTCCCCCTCGCTGACTCAAGTTCGGCAGTTCTCAATGCAGTTCCGGGGTTGAGCCCCGGCATTTCACACCAAGCTTGCCGTTCCGCCTACATGCCCTTTACGCCCAATAATTCCGAATAACGCTCGCACCTTACGTATTCCCGCGGCTGCTGGCACGTACTTAGC
+
CCCCCGGGGGGGGDGGGGGGGGGGGGGGGGGGGGGGGGGGGGGGGGGGGGGGGGGGGGGGGGGGGGGGGGGGGGGGGGGGGGGGGGGGGGGGGGGGGGGGGGGGGGGGGGGGGGGGGGGGGGGGGGGGGGGGGGG:EFDGGGGFGGG8CBGFGE?DFFGDGGFGGGGFGGGGED9FGFFGGCCF@EFEFDG7CGGGGGGGGFGFGFF2>FFFDFF68;FGFGF@;C4@<F3;;@@FFFGGG?8,)5ABFGC:3:0:F:>F?BE9DE75)5:?24>)6@49190,9())5144?0407*-?:
@M03364:396:000000000-C9LGT:1:1101:19686:3293 2:N:0:10
GGACTACAAGGGTATCTAATCCTATTTGCTCCCCACGCTTTCGTGCCTCAGCGTCAGGTACAGGCCAGGCGGCCGCCTTCGCCGCTGGTGTTCTTCCACATCTCTACGCATTTTACCGCTACACATGGAGTTCCACCGCCCTCTCCTGTCCTCAAGCCGTGCAGTTTCCAAAGCCTGAACCGGTTGAGCCGGTACCTTTCACTTCAGACTTACCAGGCCGCCTACGCACCCTTTACGCCCAATCATTCCGGATAACGCTCGCCACCCACGTATTACCCCGGCTGCTGGCACGTAGTTCGCC
+
CCCCCGGGGGGGGGGGGGGGFGG<FFFGGGGGGGGGGGGGGGGGGGGGGGGGGGGGGGGGGGGGGGGGGGGGGGGGGGGGGGGGGGGGFGFGGGGGGGGGGGGGFGGGGGGGGGFEFGGGGGGGGGGGGGGGGGGGG@DGGGGFGGGGGFGEGFGFGFEGGGFG@ECGFGGGFGFFGFGGGCD*:CC>FFCDDCGGGFGGFC+9FFFCE4?C)=9;56A59D;16*2)4CB8?72)8?GG>(446-:A?F3(464<>;1099:(9E*(((-36?5<904(,,(4(8)(((56.(..**4D<
@M03364:396:000000000-C9LGT:1:1101:11567:3344 2:N:0:10
GGACTACTGGGGTATCTAATCCTGTTTGCTCCCCACACTTTCGCGCCTCAGCGTCAGTTACAGTCCAGTTAGTCGCCTTCGCCACTGGTGTTCCTCCCAATCTCTACGCATTTCACCGCTACACTGGGAATTCCACTAACCTCTCCTGCACTCAAGCCCGACAGTATCCAAAGCAATTCCCAACTTGAAGCCAGGACTTTCACTCCAGACTTACCGGGCCGCCTACGCGCCCTTTACGCCCAATCATTCCGGACAACGCTTGCCCCCTACGTATTCCCGCGGCTGCTGGCACTTATTTAGC
+
CCCCCGGGGGGGGGGGGGGGGGGEGGGGGGGGGGGGGGGGGGGGGGGGGFFFGGGGGGGGGGGGGGGGGGGGGGGGGGGGGGGGGGGGFGGGGGGGGGGGGGGFFEEDEGGGGGGEGGGGGGGGGGGGGGGGGGGGGC?FGGFBFGGFGDGB:D+:FGGE+CDGGFFGGGGGF?BDFFGGGDCGGGGBF:D??C8EFGCGF7@*<668*@EGFF:5D=GC@GFF9:;57D@F@3=3>;GGGB0:7:B9?G6>:>9()4;8(4A4CFC0:?24?22)4<(-(469>0.53?:2(.-/10670
@M03364:396:000000000-C9LGT:1:1101:7035:3344 2:N:0:10
GGACTACTCGGGTTTCTAATCCTGTTTGATACCCGCACTTTCGAGCCTGAGCGTCAATTGCGCTCCGGGCGTCTGCCTTCGCCACGGGTGTTCTTCCTAATCTCTACGCATTTCACCGCTACACTAGGAATTCCCTTCTCCTCTCCTGCACGCGTGGCTGCCAGTTTGAAATGCAGCGCGCAGGTTAAGCCCGAGTATTTCACATCTCACTTGACAATCCGCCTACGCTCCCTTTACGCCCAGTAAATCCGGCCAACGCTGTCCCCCTACGTATGACCGCGGCTGCTGGCCCGTCGTCGGC
+
CCCCCCC,=BFGGGGGGGFFGGGGGGGCAF@<@FCGFG@GDGFFDE7F,ACFFGGG,C,6<6C:@FFFGG7CFF@F=FGGGCF=F:FD>=FGGF,:F,<AFGG9,@EC@EEGF?FGACEGE+E=,>?,>?,3E<=,=F7FF?8==D>,@;=5+0+3+5@1BFFGFG,,5,EA>E5D9*=*78?<;E,8ACFGGCE*<CF@EEG)3AA9CG)<)2>;74C67F?6/;874<1<?<?9A:CEE084/.4)9F3(((-(0418((3)**1(((,(..(.-3(-,,-(41,243(,9((.0),7/
@M03364:396:000000000-C9LGT:1:1101:12680:3359 2:N:0:10
GGACTACCAGGGTATCTAATCCTGTTTGCTCCCCACGCTTTCGAGCCTCAGCGTCAGTTACAGTCCAGAGAAGCGCCTTCGCCACTGGTGTTCTTCCTAATCTCTACGCATTTCACCGCTACACTAGGAATTCCCTTCTCCTCTCCTGCACTCTAGACTTCCAGTTTGAAATGCAGCACTCAGGTTAAGCCCGAGTATTTCACATCTCACTTAAAAATCCACCTACGCTCCCTTTACGCCCAGTAAATCCGGACCACGCTCGCCCCCTACGTATTACCGCGGCTGCTTGCCCGTCGTTAGC
+
CCCCCGGGGGGGGGGGGGGGGGGGGGGGGGGGGGGGGGGGGGGFGGGGGGGGGGGGGGGGGGGGGGGGGGGGGGGGGGGGGGGGGGGGFGGGGGGGGGGGGGGGGGGGGGGGGGGGGGGGGGGGGGGGGGGGGGGFFDFGGGGFGGGGGFGFFEDF9EGGGGFGGGGGGGGGFGFGFFGGGDD>BFFDFGGGGGGGGGGGGFGFFFFFFGFG5B<>FDGG@GDF=>>?DDFFFFFFFFGGGF25+7*5BCD@FF(,>0678:C1*:C3(81.).8<AC?739B91:8)4?(3:B(0<),9>
@M03364:396:000000000-C9LGT:1:1101:10103:3388 2:N:0:10
GGACTACACGGGTTTCTAATCCTATTTGCTCCCCACGCTTTCGTGCCTCAGCGTCAGTAACAGGCCAGGCGGCCGCCTTCGCCACTGGTGTTCTTCCATATATCTACGCATTTTACCGCTACACATGGAGTTCCACCGCCCTCTCCTGTCCTCCAGCCTGCCAGTTTCCAAAGCCTGTACCGGTTGAGCCGGTACCTTTCACTTCAGCCTTAACTGGCCGCCTACGCACCCTTTACCCCCAACCATTCCGTATACCGCTTGCCACCTACGTACTACCCCGGCTGCCGCGACGTGCTTCGCC
+
CCCCCGGGCGGGGGGGGGGGGGFFEGGGGGGGGGFEEGGGGGGFFGFADFFGGGGG@CFFDEFGGGGGFDEGGGFGGGGGGGGGGGGGFGGGGGGGGGGFGGGFGFACCEGGGCGGFGDDGGGG9DG88,EFGAFGG7CCGGGFG@@DFFDFGDG5FFGGGGFGGDFDAFGFFF@FFF7CGEGGGG3:AFG4D5EFGGGGFCC*2=C*@F=F>F+19==2:D;03*6::DDFFB4<288CE:(-),-.=62(.44684428(A2DF*((,()(-.),*4(49(,((,((,44-(()11(*1
@M03364:396:000000000-C9LGT:1:1101:21865:3390 2:N:0:10
GGACTACAGGGGTTTCTAATCCTGTTTGCTCCCCACGCTTTCGAGCCTCAGCGTCAGTTACAGTCCAGAGAAGCGCCTTCGCCACCGGTGTTCTTCCTAATCTCTACGCATTTCACCGCTACACCAGGAATTCCCTTCTCCTCTCCTACACTCTAGCCTTCCAGTTTGAAATGCAGCACTCAGGTTAAGCCCGAGTATTTCACATCTCACTTACAAATCCGCCTACGCTCCCTTTACGCCCAGTAAATCCGGACAACGCTCGCCCCCTACGTATTACCGCGGCTGCTGGCCCGTCGTTAGC
+
CCCCCGG8@FFGGFGGGGGGGGGGGG<FGGGGGGGGGGGGGGG6FCFGGGGGGGGGGFA,6<EEFGFGFGF8,,CFEGFGGGGG?,@F@CGGGFFGGC,CFAEGGGCFGGGGGGFGFGGGGGGG,4AFFGGGGGC<@FFGGGGFCGE3@DFDD5DD,=DF?FFGG;F,@A@9<FDD?*D,DCCFGG,:CCGGG*@*;EFGGEF55910;=CGF;>AF4CGAFFF=B25(:2@FFFC4(:CC@F5+7)9@FC((3(6F9B?12:71:C9(4484AF<63(2(4920(28>F((,21)).(/2
@M03364:396:000000000-C9LGT:1:1101:16209:3419 2:N:0:10
GGACTACCGGGGTATCTAGTCCTGTTTGCTCCCCCGACTTTCGCGCCTCAGCGTCAGATACGTACCAGGGATCCGCCTTCGCCTCCGGTGTTCTATAGGATATCAACGCATTTCACCGCTACACCCTATATTCCGATCCCCTCTTCCGTCCTCGAGCGAAGCAGTTTCGGACGCACTTTCCGGGTTGGGCCCGGAGATTTCACATCCGACACGCATCGCAGCCTACGCGCCCTTTACGCCCAGTAAATCCGAACAACGCTCGCGACCCCTGTATTACCGCGGCTGCTGGCACAGAGGTAGC
+
CCCCCGGGGGGGGGGGGGAFGGGGGGGGGGGGGGGGGGGGGGGGGGGGGGGGGGGGG9FFGGGGGGGGGGGGGGGGGFGGGGGGGGGGCFFGGGGG<FGFGGGGGGGGGGGGGGGGGGGGGGGGGGGGGFGGGGG=CCGGGGGFGGGGBDFACFGFGGGGGGAFGGGGDGGGAF=DEFGGGGGGGGGFFCFGGGGGGGGGG3B?GFFF0D9GFE::DFGE:GFFBFF:>G(7(2:<BBEEG:6?BA)6@GD0(,3?F>0064:(/27(((-..6>96<:>B>9>BFF?FBFF(.())0)>*
@M03364:396:000000000-C9LGT:1:1101:15984:3455 2:N:0:10
GGACTACAGGGGTATCTAATCCTGTTCGATACCCACGCTTTCGAGCATCAGCGTCAGTTACGCTACAGTCAGCTGCCTTCGCAATCGGAGTTCTTCGTCATATCTAAGCATTTCACCGCTACACAACGAATTCCGCCAACTTTCCGCGCACTCAAGAAAGCCAGTTCGCGCTGCAGTGCACCCGTTGAGCGACTACATTTCACAACACGCTTAACCTTCGGCCTACGCTCCCTTTAAACCCAATCAATCCTGATAACGCCCGAACCTTCCGTATTACCGCGGCTGCTGGCACGGATTCAGC
+
CCCCCGGEGGGGGEGGGGGGGGGFGGGGGGGGGGGGGGGGFGFCFGGGGGGGGGGGGGGGGGGDFGGGGGFGGGGGGGGDGFGGFGGG,CBFGGGGG8FGGGGGGFGGEFGGFGGGGGGGGGGGGGGGGG8DFFGGGGGGGGGFGGG+8AG5=8DD,@FGGCBDFFGGGGDEEEFCGADGG6D:CGC46,*/@CEGGG9EGEGE4?A==DFE0+>77<C53C?;@G(:1/6;D25)69CCGFFB.5):@F*8<A)5??(329*(9?C22:68.3:)-342(39B117),22)41()09)?>
@M03364:396:000000000-C9LGT:1:1101:21071:3476 2:N:0:10
GGACTACAAGGGTATCTAATCCTGTTTGCTCCCCACGCTTTCGAGCCTCAACGTCAGTTACAGTCCAGTAAGCCGCCTTCGCCACTGGTGTTCCTCCTAATATCTACGCATTTCACCGCTACACTAGGAATTCCACTTACCTCTCCTGTACTCCAGCTACACAGTTTCCAAAGCAGTCCCGGGGTTGAGCCCCGGCCTTTCACTTCAGACTTGCATTGCCGTCTACGCTCCCTTTACACCCAGTAAATCCGGATAACGCTTGCCCCCTACGTATTACCGCGGCTGCTGGCCCGTATTTGGC
+
CCCCCGGGGGGGGGGGGGGDGGGGGGGGGGGGGGGGGGGGGGGGGGGGGGGGGGGGGGGGGGGGGGGGGGGGGGGGGGGGGGGGGGGGCFGGGGGGGFGGGGGGGGGGGGGGGGGGGGGGGGGGGGGGFFGFFGGGGGGGGGGFGGGGFFGF=DFFGGGGGGFGFGGGGGGGFGFGG?FFGGD7CE<@FDDCGGGGGGGEGFGFGFF4*C>E3=>>@*2<955@BBBB@DBDFFE)9CFGGFFF+.?EFGG;;8;<A6>:21;>FGC><BF:?A?)6<:0-4;>F?:07(4(((,)/*-:0
@M03364:396:000000000-C9LGT:1:1101:20395:3524 2:N:0:10
GGACTACACGGGTATCTAATCCTGTTCGCTCCCCACGCTTTCGCTCCTCAGCGTCAGTAACGGCCCAGAGACCTGCCTTCGCCATTGGTGTTCTTCCCGATATCTACACATTCCACCGTTACACCGGGAATTCCAGTCTCCCCTACCGCACTCAAGCCCGCCCGTACCCGGCGCGGATCCACCGTTAAGCGATGGACTTTCACACCGGACGCGACGAACCGCCTACGAGCCCTTTACGCCCAATAAATCCGGATAACGCTTGCCCCCTACGTATTCCCGCGGCTGCTGCCACGTCTGTCGC
+
CCCCCGGGGGGGGGGGGGGGGGGFGGGGGGGGGGGGGGGGGGGGGGGGGGGGGGGGGGGGGGGGGGGGGGGGGGGGGGGGGGGGGGGGFGGGGGGGGGGGGGGGGGGGGGGGGGGGGGGGGGGGGGEGGGGGGGG9FGGGGFGFGGG6CEEFGFGFGGGGGGFGGGGGGGDE>FB4*:EG?FGCFE*:AF8DGGG*;CFGGCGFGFFFFGFC():391EGFGF06C(.(9-:417)4:EG516(9)44@*)4--(.1(1:8:5(2;7((424.674<C<9B691104,),))(,-))/)/1
@M03364:396:000000000-C9LGT:1:1101:21037:3526 2:N:0:10
GGACTACACGGGTTTCTAATCCTATTTGCTCCCCACGCTTTCGTGCCTCAGCGTCAGTCACAGGCCAGGCGGCCGCCTTCGCCACTGGTGTTCTTCCACATCTCTACGCATTCTACCGCTACACATGGAGTTCCACCGCCCTCTCCTGCCCTCACGCCGTGCAGTTTCCAAAGCCTGAACCGGTTGAGCCCGTCCCTTTTACTTCAGACTTGATCAGCCGCCTGCCCCCCCTTTACGCCCAATCATTCCGGCTAACGCCTGCCCCCCACGTCTTACCCCGGCTGCTGGCACGGAATTAGCC
+
CCCCCGGGGGGGG;FGGGG9FGGCFC@FGGDFGGGCFGGGGGGCFFGGGGCGGGGCCFC<EFG,DFFG6@@CFGGGGGGGGGGGGGGGFFFGGGGGA<<ECFGGFGEGGGGG,,@FFGGDGEGGGGGGG8BFGGDD,+=>FDDBCF3,,0,=:)+;CE:?EG@CFGGGGFCAFF@*=/,11*35B*,8A<*)/*4=CCF7172/CAFF;6)+)++/*)=:1C(/8*,)-13-425-0(::*,2:945<FC)(((3532-,46:.98)4>;:,.864:<460903<2)58:BF(((0)/)22
@M03364:396:000000000-C9LGT:1:1101:12918:3571 2:N:0:10
GGACTACCCGGGTTTCTAATCCTATTTGCTCCCCACGCTTTCGTGCCTCAGCGTCAGTAACAGGCCAGGCGGCCGCCTTCGCCACTGGTGTTCTTCCATATATCTACGCATTTTACCGCTACACATGGAGTTCCACCGCCCTCTCCTGTCCTCAAGCCGTGCAGTTTCCAAAGCCTGAACCGGTTGAGCCGGTCCCTTTTACTTCCGACTTGCACAGCCGCCTGCCCGTCCCTTACGCCCCATCATTCCGCATACCTCTTGCCACCTACGTCATACCCCGGCCGCCTGCACGTCGTTCCCC
+
CCCCCDFGFGGGGDGGG9FFFGG<CEGFGFFGGGGEGGGGFGCCFGGGGG<FEGGDEFFDFGAFDGGGGDGGGGEGGGGGGGGGGGGGFCFGGGGFFCGGGFFGGGGGGGEG,CEFGGGGGGGGF?FGFF<AFFGGGEGFGGG5DGC,@6FEE5+;FGGG6B*<FFCFFFGFFGDGG*<@7*9>C58./?=)CEEFCCGGC7+7C*51617+)2>)>0**.:,82*4)(12,5<)2(3CC/80(/-6)9**(,1),*.).3<A)*;*35,.((()-1+4(,(,(((32:(:?4((87@(09
@M03364:396:000000000-C9LGT:1:1101:18118:3610 2:N:0:10
GGACTACTAGGGTATCTAATCCTGTTTGCTCCCCACGCTTTCGAGCCTCAGCGTCAGTTACAGTCCAGAGAAGCGCCTTCGCCACTGGTGTTCTTCCTAATCTCTACGCATTTCACCGCTACACTAGGAATTCCCTTCCCCTCTCCTGCACTCTAGACTTCCAGTTTGAAATGCAGCACTCAGGTTAAGCCCGAGTATTTCACATCTCACTTAAAAATCCGCCTACGCTCCCTTTACGCCCAGTAAATCCGGACAACGCTCGCCACCTACGTCTTACCGCGGCTGCTGGCCCGTATTTCGC
+
CCCCCGGGGGGGGGGGGGGGGGGGGGGGGGGGGGGGGGGGGGGFGGGGGGGGGGGGGGGGGGGGGGGGGGGFGGGGGGGGGGGGGGGGFFGGGGGGGGFFGGGGGGGGGGGGGGFGGGGGGGGGGGGGGGGGGGGGGFGGGGG?DGG=FFGEA6DFEFGGGGFGGGGGGFGGFF<?E5D8EED,@D,:FDDDGEGGFFGFGEGFFF@;*=EGF8D8C5CGBGFFA8>ADGFFFFF*49GFFFDE@E47FG<1?B1:A>BFD@CB<EF:3>:3((4))317;>929:)3>?,,4>(.)/.><
@M03364:396:000000000-C9LGT:1:1101:9226:3611 2:N:0:10
GGACTACTAGGGTATCTAATCCTGTTCGCTCCCCACGCTTTCGCTCCTCAGCGTCAGTAACGGCCCAGAGACCTGCCTTCGCCATTGGTGTTCTTCCCGATATCTACACATTCCACCGTTACACCGGGAATTCCAGTCTCCCCTACCGCACTCAAGCCCGCCCGTACCCGGCGCGGATCCACCGTTAAGCGATGGACTTTCCCACCGGACGCCACGAACCGCCTACGGACCCTTTACGCCCAATAAATCCGGATACCGCTTGCACCCTGCGTATTACCGCGGCTGCTGGCCCGGCTTTCGC
+
CCCCCGGGCGGGGGFGGGGGGGGGGGFEGGGGGGGGGGGGGGG7@FDGFGGGGGGGGGGGFGDEGGGGGF,BDEGGGGGGGGGGDGGGFFGGGGGGGGGGG:CGGGGFGGGGEGGGGGFDGEGGGGGGGGGGGGGE==BFGGGB=DGE+::)@DFFFG@EGGFGG7CEGG*B5FA4*2CC,1;=C8*(@FE*;=C69FGFG3:)*:807C0=(<;9)(:C(>;((0()(141(87<>1EGGF(4)).)/><(-,3:?,49?(:4=FD((.(4(-(-6<44433((,)501(,,(().)-/1
@M03364:396:000000000-C9LGT:1:1101:22902:3620 2:N:0:10
GGACTACCGGGGTTTCTAATCCTGTTTGCTCCCCACGCCTTCGAGCCTCAACGTCAGTTACAGTCCAGTAAGCCGCCTTCGCCACTGGTGTTCCTCCTAATATCTACGCATTTCACCGCTACACTAGGAATTCCACTTTCCTCTCCTGCACTCACGTTTCCCAGTTTCAAGAGCTTACTCCGGTTGAGCCGTAGCCTTTCACTCCTGACTTAGGAAACCACCTACGCACCCTTTACGCCCCGTACATCCGTCTAACGCTAGCCCCCTACGTATTACCGCGGCTGCTGGCCTGTATTTCTCC
+
CCCCCGGGGGGGGGGGGGGGGGGFGFGGFGGGGGGGGGGGGGGCGG>FGG,FFGGGGFFCCFFEGFFGGAGGGFFG:FG,DFFFGGGGFFGGGGGCFGFFGFGGFGCF@EEGECCEF@GCEGFFEFGF<FFFGGFGGGDEGGG?FGGDFDGB8DD@>D,,>CDGGGG9E8,,5@>+=68,=+7@C6,19,5*0@@FGFF,@;,1;*;6674,*;;6C2F5><:@>*()/2(55=C>DFC7*(/:./9C4<*((/640,(-48E8DGC4:6<7-(62>*439>((())((()4)))/9*.*2
@M03364:396:000000000-C9LGT:1:1101:10505:3632 2:N:0:10
GGACTACCGGGGTTTCTAATCCTGTTTGCTCCCCACGCTTTCGCGCCTCAGCGTCAGTTTCAGTCCAGAAAGCCGCCTTCGCCACTGGTGTTCCTACCGATCTCTACGCATTTCACCGCTACACCGGTAATTCCGCTTTCCTCTCCTGCACTCGAGCCATACAGTATCCAAAGCAATTCCCACCTTAAAAGCAGGACTTTCACTCCAGACTTACCTGGCCGCCTACGCGCCCTTTACGCCCAATCATTCCGGACCACGCTTGCAACCTACGTATTCCCCCGGCTGCTGGCACGTACTTAGC
+
CCCCCGGGGGGGGGGGGGGGGGGGGGGGGGGGGGGGGGGGGGGGGGGGGGGGGGGGGFGGGGGGGGGGGGGGGGGGGGGGGGGGGGGGGGGGGGFFGFGGGGGGGGGGGGGGGGGGGGGGGGGGGGGGGGGGGGGGGFFFGGGFGGGGGFEDFFGFEGGGCEFGGGGGGGGGFFCCFFGGGGGGGGB>F,,;FFGEGGGGGFFEGFAB=FFGFF,*02EF;DFF0?4528>9>(5<<:GGG6??F2ABFG7>:126F030<?FB:CF?73-44)4)63(((-32317?FF770..)764CC
@M03364:396:000000000-C9LGT:1:1101:17955:3636 2:N:0:10
GGACTACAAGGGTTTCTAATCCTGTTTGCTCCCCACGCTTTCGCGCCTCAGCGTCAGTTGTCGTCCAGCAAGCCGCCTTCGCCACTGGTGTTCCTCCTAATATCTACGCATTTCACCGCTACACTAGGAATTCCGCTTGCCTCTCCGATACTCAAGGGATGCAGTTTTGAAAGCAGTTCAGGGGTTGAGCCCCTGCATTTCACTTCCAACTTGCATCTCCGCCTACACGCCCTTTACACCCAGTCAATCCGGACAACGCTTGCAACCTACGTATTCCCGCGGCTGCTGGCACGTACTCAGC
+
CCCCCGGGGGGGGGGGGGGGGGGGGGGGGGGGGGGGGGGGGGGGGGGGGGFGGGGGGGGGGGGGGGGGGGGGGGGGEGGGGGGGGGGGFGGGGGGGGGGGGGGGGGGGGGGGGGGGGGGGGGGGGFGGGGGGGGGGGGGGGGGFGGGEGEGFGFGFGGGFGFDFGGGGGGGGFGFGGFGGGGGGGGGFFGGGGGGGGFGGGFGFGFFEFGFGFF>5DCGGFGFFDC8F?DD@FDFEFFGGGFDF*;CEFGG0?B11>64::BG2:CG8:B<:2)8)6<8714601?:03<(2231)8*.77
@M03364:396:000000000-C9LGT:1:1101:15059:3654 2:N:0:10
GGACTACTCGGGTATCTAATCCTGTTCGCTCCCCTAGCTTTCGCGCCTCAGCGTCAGTCGTGGCCCAGAAGGCCGCCTTCGCCACCGGTGTTCTTCCAAATATCTGCGCATTCCACCGCTACACTTGGAATTCCGCCTTCCCCTACCAGACTCAAGCCTGTCGGTATCGGGACCGGGCGGGGGTTGAGCCCCCGGATTTGAGTCCCGAACTAGCAGGCCGCCTACGCGCGCGTTTCGCCCCATGAATCCGGATACCGCTCGCCCCCTACGTATTACCCCGGCCTGCGGCCCGGAGTTACCC
+
CCCCCGGGGGGGGGGGGGGGFGGGGGGGGGGGGGGGGGGGGGGGGGGGGGGGGGGGGGGGGGGGGGGGGGGGGGGGGGGGGGGGGGGGFFFGGFFGGGGGGGGGGGGGGGGG9FGGGGGGGGGGGGGGGGGGGGFFCEDGGGGFGGG8DDGFGFGFGGGGGGFGG7AGEGGEFGADGFGGGGGEDG8:FGGGGGG=DEG+<4<>2951(9:CAF<8F>=*,7401*479CB(4604((;E*,:0644)9>3<?6)374(414C:CG)2?67))()..+((,((,((((,(32(((8)0)*0
@M03364:396:000000000-C9LGT:1:1101:19712:3678 2:N:0:10
GGACTACACGGGTTTCTAATCCTATTTGCTCCCCACGCTTTCGTGCCTCAGCGTCAGTAACAGGCCAGGCGGCCGCCTTCGCCACTGGTGTTCTTCCATATATCTACGCATTTTACCGCTACACATGGAGTTCCACCGCCCTCTCCTTTCCTCAAGCCGTGCAGTTTCCAAAGCCTGAACCGGTTGAGCCGGTCCCTTTTCCTTCAGACTTGCCAAGCCGCCTGCGCACCCTTTACGCCCAAGCCTTCCGGATAACCCTCGCCACCTACGTAATATCCGCGCCGGTGGGCCGTAGTTGAGC
+
CCCCCGGGGGGGGGGGGGGGGGG<EGGGGGGGGGGGGGGGGGGGGGGGGGGGGGGGGCFGGGGGGGGGGGGGGGGGGGGGGGGGGGGGGGDCFGGGGGGGGGFGCEFGGEGGGGGFGGGGGGFGCGGGCGGGGGGGGECGGGGFGGA,3<FEGEGFGGGEGGFFFGGGGGGFFCCCG5DGFC?5CEF>FFEGGGEGGGGGC5,9C/@?36<C38+)7;C=6C14:*(),91(4:).10CE*(((.5>?FDC:?2<>).((-(/(1;2381()(-.)60((7((((,-4(,4>9(-76*.20
@M03364:396:000000000-C9LGT:1:1101:15263:3687 2:N:0:10
GGACTACTAGGGTTTCTAATCCTATTTGCTCCCCACGCTTTCGTGCCTCAGCGTCAGTAACAGGCCAGGCGGCCGCCTTCGCCACTGGTGTTCCTACCGATCTCTACGCATTTCACCGCTACACCGGTAATTCCGCTTTCCTCTCCTGCACTCCAGCCCATCAGTATCCAAAGCAATTCCCACCTTGAACGCAGGACTTTCACTCCAGACTTAACGGGCCGCCTACGCGCCCTTTACGCCCAATCATTCCGGACAACGCTCGCCCCCTCCGTATTACCGCGGCTGCCTGCACGTATTTCGC
+
CCCCCGGGGGGGGGGGGGGGGGG<FGGGGGGGGGGGGGGGGGGFGGGGGGGGGGGGGGGGGGGGGGGGGGGGGGGGGGGGGGGGGGGGGGGGGGGAFGGGGGGGGGGGGGGGGGGGGGGGGGGGGGGDGGGGGGGGG:DGGGGFGGGFGFGFFFGFFGGGFGFFGCGGGGGCFGF*A?EFGGGGGGF=9,,;CEGC<GGGGFG?DFFB3:@GFAGDD0EEBGFF;F;@(>>F>F>BF?GEE<?0:7AFFG4((49<FBBF?>GFGGGB(((((43)6@43((3406.5<1(4::,*)/)9<
@M03364:396:000000000-C9LGT:1:1101:7214:3697 2:N:0:10
GGACTACCAGGGTTTCTAATCCTGTTTGCTCCCCACGCTTTCGAGCCTCAACGTCAGTTATCGTCCAGTAAGCCGCCTTCGCCACTGGTGTTCCTCCTAATATCTACGCATTTCACCGCTACACTAGGAATTCCACTTACCTCTCCGATACGCTAGCTTGACAGTTCCAAATGCAGCTTGTGGGTTGAGCCCCCACCTTTCACATCTGGCTTGCCATGCCGTCTGCGCTGCCTTTACACCCATTTAATCCTGATAGCGCTTGCACCATACGTATTACCGCGGCGGACGGGACGTATTTAGC
+
CCCCCGGGGGGGAEGGGGD,CFFGGCG?FFDDFGGGGGGGGGGGGGGEFFGGGGGG@EFFGGGGGGGGGGGGGGGGGGGGGGGGDFGGGGGGGGGGDFEFGGG<=EEDGGGGGC,EBEEDEFFCFFGFEFGGGGGCE,?FG9DFGGD+6:=0+8C>DFGCEGFGGCFGDFCDFF=?FFFF,5+8>CGCA>@*<>GCDFGD:AFFFAAEFGFGFF,:F3@0(?=BB9(:@)(,)77)/9CBFD()+)75777@>4))+(.(,4*)2;*.,,1)3).))+-(-4((((((,(,4(2(/)*)2>
@M03364:396:000000000-C9LGT:1:1101:23218:3698 2:N:0:10
GGACTACTCGGGTTTCTAATCCTGTTTGCTCCCCACGCTTTCGTGCCTCAGCGTCAGTCACAGCCCAGGCGGCCGCCTTCGCCACTGGTGTTCTTCCACATATCTACGCATTTTACCGCTACACATGGAGTTCCACCGCCCTCTCCTGTCCTCAAGCCGTCCAGTTTCCAAAGCCTGTACCGGTTGAGCCGGTCCCTTTTACTTCAGCCTTGCACAGCCGCCTGCGCACCCTTTACGCCCAATCATTCCGGATAACGCTTGCCACCTACGTATTACCCCGGCTGCTTGCACGGACTTTCCC
+
CCCCCGGE8FGGFGGGGGGGGGG9FGFGGGGGGGGGGGGGGGGFFGGGGGGGGGGGG6,;CCF,DGGGDFFGGGGGGGGGGGG7F,EFFFFFGGGGGGGGG,EFGGGFGGGGDFEEGGGGGGGGCFGGGGGGGGGGG=DGGGG?FGGGGFGFG5FFGGG:+@?FEEGGGGFGAF@FF0DEFDG>CE<:FF?:DEEF8EF9C848CBA?,8;+6;C)26C*(>1(/1..4DB0:>2:2(CE8(24/:AFFG381,)5810,-(<4CE<(43.5)5)).+4,37,7<864()5-(,(8=*)*2
@M03364:396:000000000-C9LGT:1:1101:15803:3725 2:N:0:10
GGACTACTGGGGTATCTAATCCTGTTCGCTCCCCCAGCTTTCGCGCCTCAGCGTCAGTGGTGGCCCAGAAGGCCGCCTTCGCCACCGGTGTTCTTCCCGATATCTGCGCATTCCACCGCTACACCGGGAATTCCGCCTTCCCCTACCACACTCGAGCCCGCCGGTATCGGAGGCTCGCCGGGGTTGAGCCCCGGGCTTTTACCTCCGACCTAACAGGCCGCCTACCCGCCCTTTCCGCCCAATGAATCCGGATACCGCCCGCCCCCTACGCATTACCGCGGCTGCTGGCACGTTATTCGCC
+
CCCCCGGGGGGGGGGGGGGGGGGGGGGGGGGGGGGGGGGGGGGGGGGGGGGGGGFGFFGGGGGGGGGGCCFGGGGGGGGGGGGGGGGGGGGGGGGGGGGGGGGGGGGGGGGGGGGGGGGGGGGFGGGGEEGFGGGGGGDGGGFF?CFF??FCDCCBGGG55FEDG*AFGECGEGBGGBGC/?)48*,.<@FGGGGG:FFG?AF<755-3D103704C:E57D113*3),),(.846?:EE5(42/))6?D12(427)(,-(4?9D8)(.(((,--)6*-(41((-.).8(52.,.0/1(9>
@M03364:396:000000000-C9LGT:1:1101:23707:3730 2:N:0:10
GGACTACAAGGGTTTCTAATCCTGTTCGCTCCCCTAGCTTTCGCGCCTCAGCGTCAGTCGTGGCCCAGAAGGCCGCCTTCGCCACCGGTGTTCTTCCGAATATCTGCGCATTCCACCGCTACACTCGGAATTCCGCCTTCCCTTGCCAGACTTAAGCACGCCGGTATCGGGAGCGTGCGGAGGTTGAGCTCCCGGATTTTACTCCCTATCAAGCAGGCAGCCTACACACACGTCATCACCCATGTATCCCCACACGCACCCACGCCCTCGCACTTCACTCGCAGCACGCACATACTCAACC
+
CCCCCEGG@F?FE8@EFFGGGG9;E9FCECGGGGGFDGFFGGGGGGGGGGCFFGGG:@@@C6,CFGGGGGFGGGGGCEGFDGFGF8C7=CF@FAAFDGFFCFGGDG<>FGGCBA;FGGGGE:A,,6<BFFFGGG?:E:0>BD,<=8,,,0+),*65,,@C+@9CG:9,@C*4:*)3/8C:**)4=<,.;,>**==5*3?9172.75)/)2)+,/0(14**(9(.(+.*(*((((-()-+0*-((*).:?**,(-((0((,((*()2/(.((((()))0))(,-(((((-((()-)/**(*9
@M03364:396:000000000-C9LGT:1:1101:21598:3734 2:N:0:10
GGACTACTCGGGTTTCTAATCCTGTTTGCTCCCCACGCTTTCGTGCCTCAGTGTCAGTTACAGTCCAGAAAGCCGCCTTCGCTACTGGTGTTCCTCCTAATATCTACGCATTTCACCGCTACACTAGGAATTCCACTTTCCTCTCCTGCACTCAAGTCTCCCAGTTTCAAGAGCTTACTACGGTTACGCCGTAGCCTTTCACTCCTGACTTAAGAGACCACCTACTCACCCTTTACGCCCAGTAAATCCGGCTACCGCTAGCCCCCTACGTATTACCCCGGCTGCTGGCCCGTAGTTCGCC
+
CCCCCGGGGGGGGGGGGGGGGGGGGGGGGGGGGGGGGGGGGGGGGGGGGGGGGGGGGGGGGGGGGGGGFGGGGGGGGGGGGGGGGGGGFGGGGGGGGGGGGGGGGGGGGGGGGGGGGGGGGGGGGGGGGGGGGGGGGFGGGGGDGGGGGFGEGFGFFFGGGGFGGGGGGAFFFFEGFFGGGGGFEC,:@FGG9EGGGEGGFC@A7FC7=FEGC+78CCFCDGFFB,7=@FFBDFEFFFGG<8>8+8?EFG3(3<(626604;C;GE51::84<(66>+4-4942(.)5:(-734(7=6(9>
@M03364:396:000000000-C9LGT:1:1101:16434:3735 2:N:0:10
GGACTACTGGGGTTTCTAATCCTGTTTGCTCCCCACGCTTTCGCGCCTCAGCGTCAGTTTCAGTCCAGAAAGCCGCCTTCGCCACTGGTGTTCCTACCGATCTCTACGCATTTCACCGCTACACCGGTAATTCCGCTTTCCTCTCCTGCACTCCAGCCTCCCAGTATCCAAAGCAATTCCCACCTTGAACGCAGGACTTTCACTCCAGACTTAGCAGGCCGCCTACGCGCCCTTTACGCCCAATCATTCCGGACAACGCGCGCCCCCTACGTATTCCCCCGGCTGCTGGCACGTAGTTCGC
+
CCCCCGGGGGGGGGGGGGGFGGGGGGGGGGGGGGGGGGGGGGDGGGGGFGGGGGGGGFFGGGGGGGGGGGGGGGGGGGGGGGGGGGGGGGGGGGGGGGGGGGGGGGGGGGGGGGGGGGGGGGGGGGGGGGGGGGGGGFDGGGGFGGGGGFGFFFGFGGDFGGFGGGGGGGGCAGFGGFGGGGGGGGFEF,@CGGDCGFGGGFGEGFFF:FEGE=CCGDGGFGF@(5;DBDF;9=;4A:EEG?B??:AAFC*7(4,8F;B(49C3CCD;1:43?>B.69(22-(,(-)).8(40.,))*)9C
@M03364:396:000000000-C9LGT:1:1101:22909:3752 2:N:0:10
GGACTACCGGGGTATCTAATCCTGTTCGCTCCCCCAGCTTTCGCGCCTCAGCGTCAGTGGTGGCCCAGAAGGCCGCCTTCGCCACCGGTGTTCTTCCCGATATCTGCGCATTCCACCGCTACACCGGGAATTCCGCCTTCCCCTACCACACTCGAGCCCGCCGGTATCGGAGGCTCGCCGGGGTTGCGCCCCGGGCTTTTACCTCCGACCTAACGGGCCGCCTTCCCGCGCTTTACGCCCACTGAATCCGCATACCGCCCGCCCCCTACGTATTACCCCGGCTGCTGGCACGTAGTTCGCC
+
CCCCCGGGGGEGGGGGGGGGFGG@FGGGGGGGGGGGGGGGGGGGGGGGGGGGGGGGGGGGGGGGGGGGGGGGGGGGGGGGGGGGGGGGFFGGGGGGGGGGGGGGGGGGGGGGGGGGGGGGGGGGGGGGFGGGGGGGGFDGGGGFGGG6EFGFGFGFGGGGGGFGGGGGGGGGFGDGGFGGGGGEGG54B8EGCGGG)CEFGAFAGFF>3>2C)713CBGEBG0()*.04/43((.<??EE*(3,9).6:D*-(44()2(,(4:><871?6??),-6<+-(34(-8,.3:4>130(5/*-19
@M03364:396:000000000-C9LGT:1:1101:17810:3755 2:N:0:10
GGACTACTGGGGTATCTAATCCTGTTCGATACCCACGCTTTCGTGCATCAGTGTCAGTCACGGCCTGGCAGGCTGCCTTCGCGATCGGGGTTCTGCGTGATATCTATGCATTTCACCGCTACACCACGCATTCCGCCTGCCCCGTACGTACTCAAGCCAACCAGTTTCAACGGCAATTCAATGGTTGAGCCATTGACTTTCACCGCTGCCTGAATCGGCCACCTACGCACCCTTTCAACCCAATGAATCCGGATAACGCTCGCCCCCTACGTATTCCCGCGGCTGCTGGCCCGGAGTTAGC
+
CCCCCGGGGGGGGGGGGGGGGGGGGGGGGGGGGGGGGGGGGGGGGGGGGGGGGGGGGGGGGGGGGGGGGGGGGGGGGGGGGGGGCGGGGGGGGGGGFEGFGGGFGGGGGGGGGFFGGGGGDGGGGCFGGGGGGGGGG>FGGGGDDEGGGFGFGBGFGGFFGGFGGGGGFGGGFGF5FA9E,@?CF785FAECFE9EFFGCC5C=CB4>(;>,()41>0EE>GF1(?;FFGFF?;@)6)0;E<<<<AA<BDC1(,,)949(4(/3*:C>0?02.672:?,((-4968770308>(()00.?C
@M03364:396:000000000-C9LGT:1:1101:25838:3774 2:N:0:10
GGACTACCAGGGTATCTAATCCTATTTGCTCCCCACGCTTTCGCGCCTCAGCGTCAGTTGTCGTCCAGTAAGCCGCCTTCGCCACTGGTGTTCTTCCTAATCTTGACGCATTTAACCGCTACACTAGGAATTCCCTTAACATTTCCTGACCTTTAGGCTCCCATTTTGAAATGCAACAATCCGTTTAACCTCAAGTATTACACATTCATCTTCAATAACTGCGTAAGTGCCTGTATCGCCCCGGAAATCCTACCTACGATCGTGCCCTGTGTCTTACTCCGCGGTAGTGCTCGTTTTTCGC
+
<@CCCE,CFGGG,6@E9@6CAGD,C,E<@,6;FFGG@F:FF,FF@B@@6,,668B:FEAF9FGGG7BFGD9,CE:F7:FFGGGGGGGFEGF?EFGGCF<FEF;,,C<@7+BF;,@B9>EGECF=,@C4,CFGC<?C,,6E,+,+?@D,;:3*8>@+86@,+8*+A;CE8,3>D,08EF6,,,08@E7;7,,++5,25>;,2*3**+12*+*2*1,*+*,,:7)/:*)12+*/*0**/0**6(/().()2*1))()9)8(6((5,***((.)--).)6+4.((,(((()()).(,().)(11
@M03364:396:000000000-C9LGT:1:1101:15088:3778 2:N:0:10
GGACTACTGGGGTATCTAATCCTATTTGCTCCCCACGCTTTCGTGCCTCAGCGTCAGGTACAGGCCAGGCGGCCGCCTTCGCCGCTGGTGTTCTTCCACATCTCTACGCATTTTACCGCTACACATGGAGTTCCACCGCCCTCTCCTGTCCGCAAGCCGTGCAGTTTCCAAAGCCTGAACCGGTTGAGCCGGTCCCTTTTACTTCCGACTTGCCCAGCCGCCTGCCCCCCCTTTACGCCCAATCCTTCCGGGTTACGCTTGCCACCTACGTTTTACCCTCGCTGCCGTGACGTAGTGTTGC
+
CCCCCGGGFGGGFFGGGG9EFGG,FFFFDFFFGGGEFGEFGDFC@@FGE8FEEGC,CCCEFGEGGGFFF@CE7FFGGCGFGGGGDECFEFGG9FEECFFFGGGFAGGGGDGE,CEGGDEDGCEF9DDD=A>FFDF8@FD:=CG68,E,,3@)+:6*34*::<<:7=;;=:E,/>5CC*DECGD<BG,()8*):E:;>FGDF3?.+*.(()(+.)+/*1E2(1(4(*4)-1,(4:).-05:*(21).447*1(4(,5)4(34682DCF0:,4,(,6))+)(-((,((,-((31,4:))*)**
@M03364:396:000000000-C9LGT:1:1101:25044:3783 2:N:0:10
GGACTACTAGGGTTTCTAATCCTGTTCGCTCCCCCAGCTTTCGCGCCTCAGCGTCAGTGGTGGCCCAGAAGGCCGCCTTCGCCACCGGTGTTCTTCCAAATATCTGCGCATTCCACCGCTACACTTGGAATTCCGCCTTCCCCTACCAGACTCAAGCCTGTCGGTATCGGGCCCGGGCGGGGGTTGCGCCCCCGGGTTTGAGTCCCGACCTAGCAGGCCGCCCACGCGCCGCTTCAGCCCCATGAATCTCGCTAACGCCCGTCCCCTACGTCTTTTCCTCGCCGCTGGCACGCGCTTTACC
+
CCCCCGGFFGGGFGGGGGGGGGGGGGFGGGGGGGCGGGGGGGGCFGEGGGFGGGGGGGGFFGCEGGGGGGGGGGGGGGGGGGGGG<BCCFGGGGGGGGFFGGFGGFGGGGGG;FGGGGGDGFGGEFGGFAFGGGGGGGGGFFG?FFG,,;FEGE+9AF,,,@?DG7CGGEC5*@89*:87*/):8C*-5;?9DEE5);C*+(36*9B3(933.4+51(;*-92,4*()-)(,(4()))2;/31(142.**2(--(,.-(((-8(9C*(((44(45).+)-,,((44(,13.3(((0.)-*:
@M03364:396:000000000-C9LGT:1:1101:12701:3784 2:N:0:10
GGACTACCCGGGTTTCTAATCCTGTTCGCTCCCCACGCTTTCGCTCCTCAGCGTCAGTAACGGCCCAGAGACCTGCCTTCGCCATTGGTGTTCTTCCCGATATCTACACATTCCACCGTTACACCGGGAATTCCAGTCTCCCCTACCGCACTCAAGCCCGCCCGTACCCGGCGCGGATCCACCGTTAAGCGATGGACTTTCACACCGGACGCGACGAACCGCCTACGCGCCCTTTACGCCCAAGCAATCCGGATCACGCTTGCCCCCTACGTCTTACCGCGGCTGCCTGCACGTGTTTCGC
+
CCCCCGGGGGGGGGGGGGGGGGGGGGGGGGGGGGGGGGGGGGGGGGGGGGGGGGGGGGGGGGGGGGGGGGGGGGGGGGGGGGGGCEFGGGGGGGGGGGGGGGGGGGGGGGGGGGGGGGGCEGGGGGGGFFFGGGABFGGGGGGFGGG=8?GBFFFFGGGGDC>DGCEGGEGGDF58*:EF=FGBE;==CCCDFEEAFFGGGEGEGFF>BDB=(08456EG;GF1(2:)4796>FB9BFGGGF0().827DC(--,3?3:B:18(9CD(12(.18:))<69443(42()5:(,4.(0))-7/
@M03364:396:000000000-C9LGT:1:1101:25486:3792 2:N:0:10
GGACTACCGGGGTTTCTAATCCTGTTTGCTCCCCCGACTTTCGCGCCTCAGCGTCAGTGCTGTTCAAGGAATCCGCCTTCGCCTCCGGTGTTCTATAGGATATCAACGCATTTCACCGCTACACCCTATATTCCGATTCCCTCTCCCCGACTCGAGTCCTGTAGTTTCAGACGCACTTTCCGGTTTGAGCCCGGAGATTTCACATCTGGCACGCTAGACCGCCTACGCGCCCTTTACGCCCAGTAAATCCGAACCACGCTTGCGACCTCTGTATTACCGCGGCCGCCGGCCCGTCTGTCGG
+
CCCCCGGGGGGGFGGGGGGFGGGGGGGGGGGGGGGGGGGGFGGGGEGGGGGGGGGGGGGGGGGCGGGGGGGGGGGGGGD<FGGGFFEGCGGGGGCF,CFGGGGGEEFEGGGGGGGGGGGDGGFEFGGGGGGGGGG:CFFGGGEDGFF6EEEB7CGF9EGGGGFGGGGGGGGFEF97C?9D<?D*4=>9F8CDDE:E4CFFGFGFGFFE)9;G<E*6C<FG>D6??GFF617B1??44?GEC:BB8)6)8<)(424:F<9<2(*,/:C>DF)5))6)6+-((-4(,(,(40,4>907)*6*)
@M03364:396:000000000-C9LGT:1:1101:16307:3800 2:N:0:10
GGACTACTAGGGTATCTAATCCTGTTTGCTCCCCACGCTTTCGAGCCTCAGCGTCAGTTACAGTCCAGAGAAGCGCCTTCGCCACTGGTGTTCTTCCTAATCTCTACGCATTTCACCGCTACACTAGGAATTCCCTTCTCCTCTCCTGCACTCTAGACTTCCAGTTTGAAATGCAGCACTCAGGTTAAGCCCGAGTATTTCACATCTCACTTAAAAATCCGCCTACGCTCCCTTTACGCCCAGTAAATCCGGACCACGCTCGCCCCCTACGTATTACCGCGGCTGCTGGCACGTATTTAGC
+
CCCCCGGGAFEGGGGGGGGGGGGGGGGGGGGGGGGGGGGGGGGGGGGGGGGGGGGGGFGGGFFGFFGGGGGGGGGGGED<FFGGGFGGFGGGG<EFFGGGGGGDFGFGGGGGGFGGGGGGGEFG9EGGGFCGGGFEF?AFFG?DGGGGGFGB8DFF;AFGFGFFDGGGGGGA@FDFFFFGGGCFGGG5FB=DDCEEFCFGGEGFFFBEECEEEF,*;@D9:CAF=D@A279BDEF=EDGGG@FB8?EFFGCB;99;A<;?;:::*:>6<BB?)4:2<C?0-397((,8?FB?61.*//)2?
@M03364:396:000000000-C9LGT:1:1101:14176:3808 2:N:0:10
GGACTACCGGGGTTTCTAATCCTGTTTGCTCCCCACGCTTTCGAGCCTCAGCGTCAGTTACGGTCCAGTAAGCCGCCTTCGCCACTGGTGTTCCTCCTAATATCTACGCATTTCACCGCTACACTAGGAATTCCGCTTACCTCTCCGGTACTCTAGCTAGCCAGTTTCAAATGCAGTTCCGGGGTTGGGCCCCGGGCTTTCACATCTGACTTGACTTGCCGCCTACGCTCCCTTTACACCCAGTAAATCCGGATAACGCTTGCACCCTACGTATTACCGCGGCTGCTGGCACGTATTTAGC
+
CCCCCGGFGGGGGGGGGGGGGGGGGGGGGGGGGEDFGGGFGGG<FCFGGGGGFGFGGFGGG,CEFEEFGGGGGGFGCGG@FE@FGEGGFFDGGGGFFF@FG,>FGE?C@EGGGGGGGGGGGGDFF8FFGGGGGGGGGGGGGGGFCFE@>?GBGEGFGFC@,@DFD@FGGA;;BFA5EFGGE@D@>EG5@,*/CEEGGGGEC?C?CFAC<7;E3*+/C3CG>GB<;B1A;D>FFBBAF2CEE614962)=47;6?09F?4(41C5FFC:1:1.)6><AF,--7>>F:.).0,)3.(99*.00
@M03364:396:000000000-C9LGT:1:1101:9698:3810 2:N:0:10
GGACTACCGGGGTTTCTAATCCTGTTCGCTCCCCACGCTTTCGCTCCTCAGCGTCAGTAACGGCCCAGAGACCTGCCTTCGCCATTGGTGTTCTTCCCGATATCTACACATTCCACCGTTACACCGGGAATTCCACTCTCCCCTACCGCACTCAAGCCCGCCCGTATCCGGCGCGGATCCACCGTTAAGCGATGGACTTTCACACCGGCCGCGCCGAACCGCCTACGAGCCCTTTACGCCCAATAAATCCGTCTAACGCTTGCACCCTACGTATTACCGCCGCTGCTTGCTCGAACTAAGC
+
CCCCCGGGFFGGGGGGGGFGGGGGGGFGGGGGGGGGGGGGGGGGCFGGGGGGGGGGFFGEFFECCGCFGAFFFCFGCCFFGGGGCEFGGGGGGCFFCEE+F+BE,EBCFCGFCEFGFGF=8@FGFBFGGGGGGGG,E,6FFCCD6FFCC>C=FD6FFED+CC5CFC,>>C5*:<9<5=E?+<C<;8*/;B**973*;+?CF<FBFF3,(/351)*-16EE(99?:F<3,)-8((5463;EE:,39).4@FD-(32<F0463:>)*;7-,,44))3))<(,(47>93))50))((.)7*)9>
@M03364:396:000000000-C9LGT:1:1101:14457:3818 2:N:0:10
GGACTACAGGGGTATCTAATCCTATTTGCTCCCCACGCTTTCGTGCCTCAGCGTCAGGTACAGGCCAGGCGGCCGCCTTCGCCGCTGGTGTTCTTCCACATCTCTACGCATTTTACCGCTACACATGGAGTTCCACCTCCCTCTCCTGTCCTCAAGTCTGCCAGTTTCTGAATCATAAATGAGTTGGGCCCCTCCCTTTTCCTTCCGACTTACCCGACCGCCTGCCCACCCTTTACGCCCCATCATTCCGGATAACGCCCGCCCCCTACGTATTACCCCGGCTGCTTGCACGTAGTTCGCC
+
CCCCCGGGCFEGGGFGGGGGGGGAFGGGGGGGGGGGGGGGGGGGGCEFDFFGGGGGGAEEF9FCFEGGGGGGGGGEGGGGGGGEGGGGFGFGGFC??,5FFGGGDAFGCEGGGCEFGEGDGFGG9ECA>FDGGGFGG,=DFGGF?@96>*DDFDGF@FA;@FFGDCCGFCFC+@A7E+<ECED,@,,1;*@*;7EC7EF9?6,92):5()8@*1,0:;G5(>6??*3)2D?:08))(,?E8(8?F4>AFF36?F)))-(472:():7(.4().8)66+((46696:)8:7??0(37?1(19
@M03364:396:000000000-C9LGT:1:1101:18174:3823 2:N:0:10
GGACTACTGGGGTATCTAATCCTGTTCGCTCCCCACGCTTTCGCTCCTCAGCGTCAGTAACGGCCCAGAGACCTGCCTTCGCCACCGGTGTTCTTCCGAATATCTGCGCATTCCACCGCTACACTCGGAATTCCGCCTTCCCCTGCCAGACTCAAGCCCGCCGGTATCGGGAGCGTGCGGGGGTTGAGCCCCCGGATTTTACTCCCGAACAAGCGGGCCGCCTACGCGCGCTTTACGCCCACTGAATCCGGCTAACGCCCGCCCCCTACGTATTACCCCGTCTGCTTGCACGTGATGCAGC
+
CCCCCGGGGGECGGGGGG<FGGGCFFGGGGGGGGGGGGGGGGGGGGGGGFGGGGGGFGGFGGGGGGGGGGGGGGGGGGGGGGGGGGGG>FGGGGGGGGGGGGG<EGGGGGGGGGGGGGGGEGGGDFGGGGGGGGGGGFGGGGG6DFG8DFGFD5D6FGGGEGFGGGGGGGGGEDBDEE5=*:<CEGE7FG8DGGCE5CFF+5067>D:(9>67F8079E7>D?(,*-.-/1(--))-48:*4:2=)44@C)(-3)454((,(:-9?)(.((,),)6<+--(-.()).8()41:((0**-*2
@M03364:396:000000000-C9LGT:1:1101:6453:3845 2:N:0:10
GGACTACACGGGTTTCTAATCCTGTTTGCTCCCCACGCTTTCGTGCCTCAGCGTCAGTTACAGTCCAGAAAGCCGCCTTCGCTACTGGTGTTCCTCCTAATATCTACGCATTTCACCGCTACACTAGGAATTCCACTTTCCTCTCCTGCACTCAAGTCTCCCAGTTTCAAGAGCTTACTCCGGTTTGGCCGTAGCCTTTCCCTCCTTGCTTAAGCAACCACCTAGCCACCCTTTACCCCCAGTTAATCCGGATCACGCTAGCCCCCTACGTCTTACCCGCGCTTCCTGCCATGAATTCAGC
+
CCCCCGGGDGCFFFGGGGGGGGGGGGGGGGGGGGGGGGGGGGGGGGGGCFG8FGGGGF9C,@FCFGGG,9EFFCFGGGGGGG:FEGGG9EFGGGGGGF,BFGGGCFGGDGGGGFGGGGGGGGGGG8FGG9FGGFFGFCDFGGGF6@9DFFGEF)=D7E8=9FFCGFGGGFD,;D6=E*3,@CD3@:+16D?=96+2+3><,*,0;;+*:8>,:+,19)=*/;))*,(*(;5(07***(4C*4/)195);/24<(8()6(41=F@DG)(4(4((4.),0(-40(,(.))(.))).)/9*-*2
@M03364:396:000000000-C9LGT:1:1101:23619:3852 2:N:0:10
GGACTACCAGGGTATCTAGTCCTGTTCGATACCCGCACTTTCGTGCCTCAGCGTCAGTCGGCGTCTGGCATGCTGCCTTCGCAATCGGAGTTCGGCGTGATATGTATGCATTTCACCGCTACACCTCGCATTCCGCATGCCTCGCCGCTACTCAGGACCGCCAGTTTCAACGGCTTGACGGGGTTGAGCCCCGAATGTTTACCGCTGACTTGGCCGCCCCCTCGGCAACCTTTACTCCCCATCATTCCGGATAACGCTTGCACCATACGTATTCCCTCGGCTGCTGGGCCGCATCGTCCGG
+
CCC<B,EEFCCEFFGAFF,;FFF6EEF@F,ECCFGFCGG<FFGCFE<=EE<FGFGGCFG:@@C7CFGC<,<@FDFG8FGAEGEEEGGG7>==F4+@+6:4,,@,@@FFGA@E,54CEECD8C9E>>,B:C+@DAFEE+8AF8,*+8>@E3::,A+?:3D@CGDGF7,2D:FEFE2**2>EC=CF>EC.8FC/9C***2++194078)((2)+)0+(13**,)((-*-)4*,.-:6).2**:(.)*6A46C*3(.)()-4(-3:(*+0.,.)60)).);((3((4)).((,(((--)0)-))
@M03364:396:000000000-C9LGT:1:1101:22173:3853 2:N:0:10
GGACTACCCGGGTTTCTAAACCTGTTTGCTCCCCGCACCTTCGTGCCTCAGTGTCAGTACATGCCCAGGCGTCCGCCTTCGCCACCGGTGTTCTTCCAGATATCTACAGATTTCACCCCTACACCTGGAATTCCGCCGCCCCCTGCTGTACTCTCGCCAGACAGTTTCCAGCGCACCACGGAGTTGCGCCCCGCACTTTTCCGCCAGCCTTGTCGGGCCACCCGCCCCCCCCTTACGACCCATGACTCCGCACCACCCTCGCCCCCCCCCTCATGCCCCCGGCGCTTGCCCGGACTTTGCC
+
CCCCCGGGFGGGGGGGGGGAFFGGGGGGGGGGGGGGGGGGGGGGGGGFGGGEFGGGFGEGCCEFCEGGFGGGGGGGGGGGGGBF:FGG+>FFGGDFE9EGGFGGGFFA<=BGDGGGGGEGGGGG8@EC,EFGGGGGG7>FGDEDGGCF;<FEF*+:+@CE8FFGGGGGFGGG?C9*@9E11*36D,,-)=C?DE8C3<E1+.*/758(6;7<>83(1(:*,1,(4*(0-79(47)(-(:C8:::*)4-95910(4:)((-((::CE),4((((.)).*,-,((-(((,(.)(((,)9*-2>
@M03364:396:000000000-C9LGT:1:1101:21166:3855 2:N:0:10
GGACTACTGGGGTATCTAATCCTGTTCGCTCCCCTAGCTTTCGCGCCTCAGCGTCAGTCGTGGCCCAGAAGGCCGCCTTCGCCACCGGTGTTCTTCCGAATATCTGCGCATTCCACCGCTACACTCGGAATTCCGCCTTCCCCTGCCAGACTCCAGCCCGCCGGTATCGGGAGCGTGCGGGGGTTGCGCCCCCGGATTTTACTCCCGACCAAGCGGGCCGCCTACGCGCGCTTTACGCCCCATGCATCCGCAGACCCCCCGCCCCCTACGTATTACCCCGGCTGCTGGGCCGCACTTCGCC
+
CCCCCGGGGGGG:FGGGFGFFGF9FFGGGGFEGGGGGGGGGGGGGGGGGG@FGGGGGEGEGGGGGGGGGGGGGGGGGGDFGGGGGGGG:@FGGGGGGG7FGGGGGAEEGGGGFGGGGGGGGGGGGGGGGEGGFGGDGGDFGGGBGGD,@D@53)5@CCEGEGF>F*=?CCEE?F=/:AE5C=<CEC24B;?D<=/*189C:406>FB16DBC1>*(9;=*7C((.*-)-1-(-()63?CC*,830))47D31(2(2)(((-(24DG5(424).()-6+---,(,37).,(-4(((0)1(*1
@M03364:396:000000000-C9LGT:1:1101:20630:3864 2:N:0:10
GGACTACTGGGGTTTCTAATCCTGTTTGATACCCGCACCTTCGAGCATGAACGTCAGTAACGGCTTGGCAGGCTGCCTTCGCAATCGGGGTTCTTCGTGATATCTAAGCATTTCACCGCTACACCACGAATTCCGCCAACCTCAACCGCAATCAAGCCCGGCAGTATCAACGGCGGAATGGGGTTGAGCCCCACGATTTGACCGCTGACTTGCCAGGCCGCCTGCTCACCCTTTACACCCAATCAATCCGTATACCGCTCGGCTCCTCCGTTTTACCCCCGCTGCTGGCACGGAATTTGCC
+
CCCCCGGGGGGGGGGGGGGGGGGGGGGG<FAGGGGGEGEGGGGCFGEFFG@FGGGGGGGGGGGGGDGGCGFGF,AFGGGGGG,CCGGG7CFGGCEGCFFGF9DGGGCFGGGGGGGGGGGGGGGGGC@FGEGGGGGDGFCGGGG6DFGGCBB>F<CFFGGGDGFGGGGGACD5<FAD*);66,:1C=>6A,=D*7=5:BC+=;C@D.51:G9:<)<4<:GEBGF((2.*67:1:?669AFG*(,(05><FG7(434)0416;>5(9?42?18)44)45+4(46,4())((,586(,)6*.2>
@M03364:396:000000000-C9LGT:1:1101:17607:3908 2:N:0:10
GGACTACCGGGGTATCTAATCCTGTTTGCTCCCCACGCTTTCGTGCCTCAGTGTCAGTTACAGTCCAGGCGGCCGCCTTCGCCGCTGGTGTTCTTCCACATCTCTACGCATTTTACCGCTACACATGGAGTTCCACCGCCCTCTCCTGTCCTCAAGCCGTGCAGTTTCCAAAGCCTGTACCGGTTGAGCCGGTACCTTTCACTTCAGACTTAACAGGCCGCCTACGCACCCTTTACGCCCCATCATTCCGCATACCGCCCGCCACCTCCGTATTACCCGCGCTGCTGGCCCGGAGTTCGCC
+
CCCCCGGGGGGGGGGGGGGGGGGGGGGGGGGGGGGGGGGGGGGGGGGGGGGGGGGGGGGGGGGGGGGGGGGGGGGGGGGGGGGGGGGGFGGGGGGFGGGGGGGGGGGGGGGGGGGFGGGGGGGGGGGGGFGGGGGGGECFGGGBGGG5EAFEF@FFGGGGGGFGGGGGGFGGAFFGGF:FGDD>C8376F5CD5?E7<CFFC96FCFEFGCF3=+7F?E54C(6:17.49:((:6)46GE58(86:44@G*(4:)4)4,334:35C4,231(..)69+(-43(40)).-3((((-0?92)9
@M03364:396:000000000-C9LGT:1:1101:16895:3950 2:N:0:10
GGACTACCCGGGTTTCTAATCCTGTTTGCTCCCCACGCTTTCGTGCCTCAGTGTCAGTTACAGTCCAGAAAGCTGCCTTCGCTACTGGTGTTCCTCCTAATATCTACGCATTTCACCGCTACACTAGGAATTCCACTTTCCTCTCCTGCACTCAAGTTTCCCAGTTTCAAGAGCTTACTACGGTTGAGCCGTAGCCTTTCACTCCTGACTTAAGCAAACACCTACTCACCCTTTACGCCCAGTAAATCCGCATAACGCTAGCCCCCTACGTATTACCCCGGCTGCTTGCACGTAGCTCGCC
+
CCCCCGGGGGGGGGGGGGGGGGGGGGGGGGGGGGGGGGGGGGGGGGGGGGGGGGGGGGGGGGGGGGGGGGGGGGGGGGGGGGGGGGGGFGGGGGGGGGBGGGGGGGGGGGGGGGGGGGGGGGGGGGGGGGGGGGGGDCGGGGFDGGGDGFGEFDGDF8FGGFFGGGGFDFGCDFEGCFGGGGGGDE38DD=CDGGGGGGFFC=A?FFEEGFCC@,:;)@@@GDFC,317CB>DFF;9AEC:(7*19CEFD*6>2*(21/1:8?@GG<;;25/);?6>,/,4649:3450)3:((()9*(11
@M03364:396:000000000-C9LGT:1:1101:7453:3956 2:N:0:10
GGACTACAGGGGTATCTAATCCTGTTTGCTACCCACACTTTCGAGCCTCAGCGTCAGTTGGTGCCCAGTAGGCCGCCTTCGCCACTGGTGTTCCTCCCGATATCTACGCATTCCACCGCTACACCGGGAATTCCGCCTACCTCTGCACTACTCAAGGCCAGCAGTTTTGAAAGCAGTTTATGGGTTGAGCCCATAGTTTTCACTTCCAACTTGCCGGTCCGCCTGCGCTCCCTTTACACCCAGTAATTCCGGACACCGCTTGCCACCTACGTATTACCGCGGCTGCTTGCCCGTCGTTAGC
+
CCCCCGGGGGGGGGGGGGFGGGGGGGGGGGGGGGGGGGGGGGGGGGGGGGGGGGGGGGGGGGGGGGGGGGGGGGGGGGGGGGGGGGGGGGGGGGGGGGGGGGGGGGGGGGGGGGGFGGGGGGGFGDGGGGGGGGGFGFGGGGGFGGGFGFFDDD?FGFDDGGFGGGFGGGGFFGFGCFGFFGGFGGGBA>DGGGGG9EGGFEF?FFF=EGFGFFF@<BGG@DDFF59>@DFF;9EC>5CGG<FE@?F<@FF>?>2(0449?<5(03C(3:<4,<:BD780(469(:))30(.(--)0;3DG
@M03364:396:000000000-C9LGT:1:1101:12636:3968 2:N:0:10
GGACTACTCGGGTTTCTAATCCTGTTCGCTCCCCCAGCTTTCGCGCCTCAGCGTCAGTGGTGGCCCAGAAGGCCGCCTTCGCCACCGGTGTTCTTCCCGATATCTGCGCATTCCACCGCTACACCGGGAATTCCGCCTTCCCCTACCACACTACAGCCCGCCGGTATCGGAGGCTCGCCGGGGTTGAGCCCCGGGCTTTTACCTCCGACCTCACGGGCCGCCTACGCGCTCCTCACGCCCCATGCCTCCGCATACCGCCGGCCCCCTACCTATTTCCCGCGGCTCCAGACCCTTCTTACCC
+
CCCCCGGGGGGGGDGGGGEGGGG<FGGGGGGGGGGGGGGFFGGGGGGGGGGGGGGGGGDCGCGGGGGGCFEGGGEGGGGGGGGGGFGGGGFGGGGFFGGCFGGFGGGGGDGGGGGGGGGGDGGGGGGGEEEGGGGCC>>FGGGF6DECDAGD,)5;,@EGGGBDFGCFGGDCEGFG:;8:C*>C5*8/?,2977CC);CFC<F47@D9(96+4<*459*17<2(.26),),((()..3C8*-((/)).8D3(,1<1.--((4C1)2),.(.)).)).+((((,(,((,-4(((.(11*)29
@M03364:396:000000000-C9LGT:1:1101:21971:3971 2:N:0:10
GGACTACACGGGTTTCTAATCCTATTTGCTCCCCACGCTTTCGTGCCTCAGCGTCAGGTACAGGCCAGGCGGCCGCCTTCGCCGCTGGTGTTCTTCCACATCTCTACGCATTTTACCGCTACACATGGAGTTCCACCGCCCTCTCCTGTCCTCAAGCCGTGCAGTTTCCAAAGCCTGAACCGGTTGGGCCGGTCCCTTTTACTTCAGACTTGCACAGCCGCCTGCGCACCCTTTACGCCCAATCATTCCGGATAACGCCTGCCACCCACGTATTTCCGCGGCTGCTGGCACGTACTTCGCC
+
CCCCCGGGGGGGFGGGGGGGGGG9EFGGGGGGGGGGGGGGGGGGGGGGGGGGGGGGGGGGGGGGGGGGGGGGGGGGGGGGGGGGFGGGGGFGGGGGGGGGGGGGGGGGG7FE9FFGGGGGGFGGGGGGGGGGGGGGGGDGGGGFGGG:>;@E>A+;@FGGGGFGFCFGGGGBAC@FGFGG7EGECG76AF*9:CEG*C?FG@;<:AF36C6+)8E9C?5:6D<1:59@>DF01:<A?FGGD(.,9)64=D/31<4<5((((,2)2;*-41:240))-*42((,(48)36()-,.()=0(*1
@M03364:396:000000000-C9LGT:1:1101:22953:3972 2:N:0:10
GGACTACTCGGGTTTCTAATCCTGTTTGATACCCACGCTTTCGTGCATCAGCGTCAATTGCGGATTCGTCAGATGCCTTCGCAATCGGTGTTCTGTGTGATATCTATGCATTTCACCGCTACACAACGAATTCCGCCAACCTCAACCGCAATCAAGCCCGGCAGTATCAACGGCGGAATGGAGTTGAGCTCCACGATTTGACCGCTGACTGGCACGGCCGCCTGCGCACCCTTTACACCCAATAAATCCGGATAACGCTCGGCGCCTCCGTATTACCGCGGCTGCTGGCACGGAGTTCGCC
+
CCCCCGGG?FGGGGGGGGGGGGGGGGGGGGGGGGGGGGGGGGGGGGGGGGGGGGGG7FGGGGGEGGGGGFGEGGGGGGGGGGGEGGGGCGEGGGGGGGGGGGGGGGGGGGGGGGGGGGGGGGGGFGEEGGGGGGGGGGGGGGG*=EF>EDFAFEGFGGGGEGFGGGGGGGGGDEAG5A5CF,;<CG,8A9CFG::*9CG7FCGFDEF@@F):40+/C9ECBG0(,*4)-9:3?FA)44;:;8,,169<FG3(,8<?B9(4>F*(9891(7:?184:9*-(-3271))50(.2>(,7?*49<
@M03364:396:000000000-C9LGT:1:1101:7916:3999 2:N:0:10
GGACTACCGGGGTATCTAATCCTGTTCGCTCCCCACGCTTTCGCTCCTCAGCGTCAGTAACGGCCCAGATACCTGCCTTCGCCACTGGTGTTCTTCCCGATATCTACACATTTCACCGCTACACCTGGAATTCCACGCTCCTCTGCCGCACTCAAGCCGGCCGGTACCCAGCGCGAATCCACCTTTAAGCGCTGGACTTTCCCACCGACCGCCACGGTCCCCCGCCCCGCCCTTTCCCCCCAATAATTCCCATCACCCCTCTCACCTTCCTCTTTCCCCCGGCCGCGGGCCCTGGTTCTGC
+
CCCCCGGCFGGGG7FGGGGGGGGGGG<CFGGGGGGGGGGGGGGG7FGGGGGGGGGGGFG,C,F+CGGG,,C,C,CEGGGGGGGG,?FGGGGGG<E@FGCFGCEGGGG,FFGG;FGFGG7@EGGG@,EFGFGGGGG5=7@FG+@?+EFCGDGFGDCBFG6+@F*<F81DF,,,:F)/*::44,*649,//,*2*=5*9BCGG3F<*:>(4<9=1>E>G,;*(1(-(1(.(1,(-:32))2?C7((0)6<F**))(,))(-2((2)28*),,))).6>A62((((,,((((,403,-09/)::
@M03364:396:000000000-C9LGT:1:1101:18225:4015 2:N:0:10
GGACTACCAGGGTTTCTAATCCTGTTCGATCCCCGCACTTTCGTGCATGAGCGTCATTTACGGCTTGGTCTGCTGCCTACGCAATCGGGGTTCTTCGTCATATCTATGCATTTCACCGCTACACGACGAATTCCGCAAACCTCAACCGCAATCAAGCCCGGCAGTATCAACGGCGGAATGGAGTTGAGCTCCACGATTTGACCGCTGACTTGCCAGGCCGCCTGCGCACCCTTTAAACCCAATAAATCCGGATAACGCTCGGAACCCCCGTATTACCCCGGCTGCTTGCCCGGGGTTCGCC
+
CCCCCGGGGGGGGGGGGGGGGGGGGGGGGGGGGGGDFGGGGGGGGGGGGFFGGGGGGGGGGGGGGGGGGGGGGGGGGGEGGGEGGGGGGGGGGGGGFGGGGGGGGGDEGGGGGGGGGGGGGGGGGEEGGGGGGGGGEFGGGGG?FGGGGFCDFCFFCGFGGGAGFFGGGGGD@FFG=5CEGCFGGG<4F2@CFGG55FF99>D@DBA33CDCF)+5D8C=6D(:?:;)3C<1??4)58CEE6:7*6<BFCD(3847)((-12*(1@*430:(40.56+,-43,-:248?(4:>0(0;53/7
@M03364:396:000000000-C9LGT:1:1101:15528:4021 2:N:0:10
GGACTACCGGGGTATCTAATCCTATTTGCTCCCCACGCTTTCGTGCCTCAGCGTCAGGTACAGGCCAGGCGGCCGCCTTCGCCGCTGGTGTTCTTCCACATCTCTACGCATTTTACCGCTACACATGGAGTTCCACCGCCCTCTCCTGTCCTCAATCCGTGCAGTTTCCAAAGCCTGAACCGGGTGAGCCGGTCCCTTTCACCTCAGACCTGCACCGCCGCCTGCCCCCCCTTTTCGCCCCATCACTCCGCATAACGCTTGCCCCCTCCGGTTTTCCCCCGCTGCGTGGACGTCCTGTTCC
+
CCCCCG8EFGGGGB<FCF@EFF@<FCFGGFGGGGGGEGGGGGEFDGGFF=CCFEE,@CE@FCEEFEG<FEECGGBFGGE5=FGGG:CC<AFEGGGGG<EFFGAFAFFGEGGG,8,CFC@DEGCGGGGGGGFGGG,3=+=FFCEFCDF8>@DCC65+@<@EFDFDGF,@D@FC>,-976<C5E:*=8*86F4C9>EG>FEC77+7D66))*/*()5(2(?2(1,(.*()-14,4:2)-4EE*-(4/).6FC*((,),)-,---+)1?)(4,(((,()-0((-,-((-,(((.1(-()**)*2
@M03364:396:000000000-C9LGT:1:1101:13995:4041 2:N:0:10
GGACTACTCGGGTATCTAATCCTGTTCGCTCCCCACGCTTTCGCTCCTCAGCGTCAGTAACGGCCCAGAGACCTGCCTTCGCCATTGGTGTTCTTCCCGATATCTACACATTCCACCGTTACACCGGGAATTCCAGTCTCCCCTACCGCACTCAAGCCCGCCCGTACCCGGCGCGGATCCACCGTTAAGCGATGGACTTTCACACCGGACGCGACGAACCGCCTACGAGCCCTTTACGCCCAATAAATCCGGATAACGCTTGCACCCTACGTATTACCGCGGCTGCTGGCCCGTAGTTCGC
+
CCCCCGGGGGGGGCGGGGFGGGGGGGGGGGGGGGGGGGGGGGGGGGGGGGGGGGGGGGGGGGGGGGGGGGGGGGGGGGGGGGGGGGGGGGGGGGGFFGGGGGGGGGGGGGGGGGGGGGGGGGGGGGGGGGGGGGGGGGGGGGGFCFGGGFGFGFFFGGGGGGFGGCEGGGGGFGBD*8CFFGGGG*C=FFGDGGGGGGGGGFGFGFFF9G>D9884)3CC7DFB?F?76C>FB7:<B?CEG:6:<2<<FG<B0<:<F62:3:F7FGG6:B:17::55C60,4;B1:)).4(39((0.*)1/
@M03364:396:000000000-C9LGT:1:1101:21429:4044 2:N:0:10
GGACTACTGGGGTATCTAATCCTGTTTGCTCCCCACGCTTTCGAGCCTCAGCGTCAGTTACAGTCCAGAGAAGCGCCTTCGCCACTGGTGTTCTTCCTAATCTCTACGCATTTCACCGCTACACTAGGAATTCCCTTCTCCTCTCCTGCACTCTAGACTTCCAGTTTGAAATGCAGCACTCAGGTTAAGCCCGAGTATTTCACATCTCACTTAAAAATCCCCCTACGCTCCCTTTACGCCCAGTAAATCCGGACAACGCTCGCCCCCTCCGTATTACCGCGGCTGCAGGCCCCTTGTTAGC
+
CCCCCGGGGGGGGGGGGGGGGCGGGGGGGGGGGGGGGGGGGGGGGGGGGGGGGGGGGGCGGGGGGGGGFGGGGGGGGGGCFGGGGGGGGGGGGGGGGGFGGGGGGGGGGGGGGGGGGGGGGGGGAEFGGGGGGGGGFGFFGGFCGD94,9FECDGF;DFFGGFGGGGGFGGGFGFGGFG,@,=DGG,:FAGGGGD9FFGGF;9E;3+3*28BA+,37=E6)0759EAFAD=5(8>*62CGG@===5?CFG:@<>035(((/4E(9CC60:63(8?)-3:>B(4-,(((((,((-.09*.*0
@M03364:396:000000000-C9LGT:1:1101:10548:4049 2:N:0:10
GGACTACTGGGGTTTCTAATCCTATTTGCTCCCCACGCTTTCGTGCCTCAGTGTCAGGTACAGGCCAGGCGGCCGCCCTCGCCGCTGGTGTTCTTCCACATCCCTACGCTTTTTACCGCTCCACATGGAGTTCCACCGCCCTCTACTGTCCTCACGCCGTGCGGTTTCCCAAGCCTGAACCGGTTGAGCCGGTCCCTTTTACTGCAGACTTGCCCAGCCGCCTGCTCACCCTTTACGCCCAATCATTCCGTATACCGCTTGCCACCTCCGTATTACCCCGGCTGCTGGCACGTGGTTCGCC
+
A<,,86C@FGGD+B;;;F9,CA<,C,CCAAFGGD,+8@FGEE@6BF@9<E6<6CBAC<E6CFDC<,BC<DFC7+8F:4+44+=+=>F:,AF4,:49F99=59,,,,98++BF,:=FB+>+++6BD=F,B8F:F,,C8CCGFDD5+87,7<,0@>+*F+*4*@*/FE*;@,6,9F)?6/>C:8:=:E<4;<:)2/*=DFF?<7+):*=CDF5972@2>:F5470,4+696CB:B2241?GG8:FFFBF<BC0,4?4)742(,4+)2C5(491(,4).6+,,-3,76:)5::D:((-8)12<7
@M03364:396:000000000-C9LGT:1:1101:25242:4050 2:N:0:10
GGACTACAAGGGTTTCTAATCCTGTTTGCTCCCCACGCTTTCGTGCCTCAGTGTCAGTTACAGTCCAGAAAGCCGCCTTCGCTACTGGTGTTCCTCCTAATATCTACGCATTTCACCGCTACACTAGGAATTCCACTTTCCTCTCCTGCACTCAAGTTTCCCAGTTTCAAGAGCTTACTACGGTTGAGCCGTAGCCTTTCACTCCTGACTTAACAAACCACCTACGCACCCTTTACGCCCAGTAAATCCGGATACCCCTAGCCCCCTACGTATTACCCCGGCTGCTGGCACGTGGTTCGCC
+
CCCCCGGGGGGGCFGGGGFGGGGGGGGGGGFGGGGGGGFGGGGGGGGGGGGGGGGGGGGGGGGGGGGGGGGGGGGGGGGFGGGGGGGGGGGGGGGGGGGGGGGGGGFGGGGGGGGGGGGGGGGGGFGGGGGGGGGGGCDGGGFFGGGGGFGFGB6D;FGFAFDDFGGGGGGFFFEDFFGFDCCF8E,:DF6DG6FGGGFGGEFFFFF*8?CEE+79C@D7>>C586)*//5<BEF=@=CF79;4B48CAG)/,44))(((/6B=GGDD2(,)9=494+,(-9114333<1763((07*,11
@M03364:396:000000000-C9LGT:1:1101:7100:4072 2:N:0:10
GGACTACTCGGGTTTCTAATCCTGTTCGCTCCCCACGCTTTCGCTCCTCAGCGTCAGTAACGGCCCAGAGACCTGCCTTCGCCATTGGTGTTCTTCCCGATATCTACACATTCCACCGTTACACCGGGAATTCCAGCCTCCCCTGCCGCACTCAAGCCCGCCCGTACCCGGCGCCGACCCACCGTTAAGCGATGGGCTTTCACACCGGACGCGACGAACCGCCTACGAGCCCTTTACGCCCAATGAATCCGGATAACGCTCGCCCCCTCCGTCTTACCGCGGCGTCTGGCCCGTAGTTGGC
+
CCCCCGGGGGGGFGGGGGAFFGGFGGGGGGGGGGGGEGGGGGGGGGGGGGGGGGGGGEFCGGCGGGGGGGFGGGGGGGFGGGGGGGGGGGGGGFGGGGGGGDGGGGGGGGGGFGGGGGGCEG8EFGGGDEFGGGG9@DFGGGGBFGG>>*@=FDDFFFCCCFFGF79CFGGGED(?*::C*;C*3;<6AC=DCEGGFFFGG<C)8<<02C95-8C,14C51C-,(22)1C9?3:?))-CEGBB7/)668*)3,3()*,3-,(23DGD6(412((46)2:0(43,49:(,54((((0.*)9*
@M03364:396:000000000-C9LGT:1:1101:23663:4079 2:N:0:10
GGACTACTAGGGTATCTAATCCTGTTCGATACCCACGCTTTCGTGCATCAGTGTCAGTCACGGCCTGGCAGGCTGCCTTCGCGATCGGGGTTCTGCGCGATATCTATGCATTTCACCGCTACACCTCGCATTCCGCATCCCTCTGTCGCACTCCAGCTCGGCAGTTTCAACGGCCGGACGGGGTTGAGCCCCGAATTTTTACCGCTGACTTGTCTAGCCGCCTGCGCACCCTTTCTACCCAATGAATCCGTCTAACGCTCGCCCCCTCCGTAGTACCCCGGCGGCTTGCCCGCATTTCGCC
+
CCCCCGGGGEEGGGGGGGGGGGGGGGGGGGGGGGGGGGGGGGGGGGGGFGFGGGGGGGGGGGGGGGGFGGGGGGGGGGGFA@FCFFGGGGGGGGGGGGGGGGGGGGGGGGGGGGGGGGGGGGFFGGFGGFGGFGGGGCDGGGF0DGGCFAGFCDDFGCEECE*9@DGGG,ECEGA>EDGGEEDCEC86;:EGG5CC5EGDG<C;D)>1(:)+)1+-:AFG9C(14*,049:(44)))6CE+18(9456<51(.1)674-430:<C*7(894.(4))-+-(4((,2((-(,.4(,-06*(9>
@M03364:396:000000000-C9LGT:1:1101:17541:4081 2:N:0:10
GGACTACTGGGGTTTCTAATCCTGTTCGCTCCCCACGCTTTCGCTCCTCAGCGTCAGTAACGGCCCAGAGACCTGCCTTCGCCATTGGTGTTCTTCCCGATATCTACACATTCCACCGTTACACCGGGAATTCCAGTCTCCCCTACCGCACTCAAGCCCGCCCGTACCCGGCGCGGATCCACCGTTAAGCGATGGGCTTTCACACCGGACGCGACGAACCGCCTACGCGCCCTTTACGCCCAATAATTCCGGATAACGCTCGCACCCTCCGTATTCCCGCGGCTGCTGGCACGGACTTCGC
+
CCCCCGGGGGGGGGGGGGGGGGGGGGGGGGGGGGGEGGGGGGGG,FGGGGGGGGGGGGFFGGGGGGGGCFFGGGGFGGGGGGGG7?FGAFGGGGGGFEGGGGGGGGGDGGGG,FFGGG8CEGGGGGGGGGGFGGGFFFFGGGGFCGG>EFGFG5FFGGGC8FFGGCEG6@CC?7(1*8:E0>7:CGE?FGC<FGD*9CGGGCFC653;9C1*->E(90EGBGFF?F?)4C>BFFF2<<GGGF<?)3).@GG(1(()98>:6>GB58*-4:911:0):<44729>FF:?>?044>,)864>*
@M03364:396:000000000-C9LGT:1:1101:16958:4085 2:N:0:10
GGACTACAGGGGTTTCTAATCCTGTTTGCTCCCCACGCTTTCGTGCCTCAGTGTCAGTTACAGTCCAGAAAGCCGCCTTCGCTACTGGTGTTCCTCCTAATATCTACGCATTTCACCGCTACACTAGGAATTCCACTTTCCTCTCCTGCACTCAAGTTTCCCAGTTTCAAGAGCTTACTACGGTTGAGCCGTAGCCTTTCACTCCTGACTTAAGAAACCACCTACGCACCCTTTACGCCCACTCAATCCGGATAACGCTTGCCCCCTACGTATTACCCCGGCTGCTGGCCCGTAGTTCGCC
+
CCCCCGGGGGGGGGGGGGGGGGGGGGGGGGGGGGGGGGGGGGGGGGGGGGGGGGGGGGGGGGGGGGGGGGGGGGGGGGGGGGGGGGGGGGGGGGGGGGGGGGGGGGGGGGGGFEFGGGGGGGGGGGGGGGGGGGGGGGGGGGFFGGGGGFGFCDFFEEGGGGFGGGGEGGG9@FEGCFGGGGGFGG:8DDCDGEFGGGGFEE,9FFFC:FAGEA=>GCGCCGDB=*4*7?==@B4>D?GGE(:(8334AD:<2<)))622=<64>C<(18.,.8)6>6:24>2302):B1,(--(0=/3DD
@M03364:396:000000000-C9LGT:1:1101:5576:4085 2:N:0:10
GGACTACTGGGGTTTCTAATCCTGTTCGCTCCCCCAGCTTTCGCGCCTCAGCGTCAGTGGTGGCCCAGAAGGCCGCCTTCGCCACCGGTGTTCTTCCCGATATCTGCGCATTCCACCGCTACACCGGGAATTCCGCCTTCCCCTACCACACTCGAGCCCGCCGGTATCGGAGGCTCGCCGGGGTTGAGCCCCGGGCTTTTACCTCCGACCTAACGGGCCGCCTACGCGCGCCTTACGCCCAATGAATCCGGATAACGCTCGCCCCCTACGTCTTACCGCGGCTGCTTGCCCGTCTCTCGGC
+
CCCCCGGGFGGGGGGGGFEFFGGFGGGGGGGGGGGGGGGG<FGGGGGGGGGGGGGGFFFDFGGGGGGFFGGGGGGGGGGGGGGGGGGGCGGGGFGAFFEFGGGGFDGGGGGGGGGGFGGGGGGGGGG>+CFFFGCEEGGGGG6FFGF@BCG@A=FDGGGGGGECGGGGGGG5BGFFE:EEC*24BE,.<;;91C*C7CC<<>F):<)47>0+).*(1(:*4C?(4*-04)4(4323::=EC,1.*66<?D)(-3<3)(4299C2129(.(4(((.6,*-411(11.).4()4((,)1*(**
@M03364:396:000000000-C9LGT:1:1101:16179:4091 2:N:0:10
GGACTACCAGGGTTTCTAATCCTATTTGCTCCCCACGCTTTCGTGCCTCAGCGTCAGGTACAGGCCAGGCGGCCGCCTTCGCCGCTGGTGTTCTTCCACATCTCTACGCATTTTACCGCTACACATGGAGTTCCACCGCCCTCTCCTGTCCTCAAGCCGTGCAGTTTCCAAAGCCTGAACCGGTTGCGCCGGTCCCTTTTACTTCAGACTTGCACAGCCGCCTGCGCACCCTTTACGCCCAATCATTCCGGATAACGCTTGCCCCCTACGTATTACCCCGGCTGCTGGCACGTAATTCGGC
+
CCCCCGGGGGGGGGGGGGGGGGGFGGGGGGGGGGGGGGGGGGGGGGGGGGGGGGGGGGGGGGGGGGGGGGGGGGGGGGGGGGGGGGGGFGGGGGGGGGGGGGGGGGGGGGGGGGGGGGGGGGGGGGGGFGGGGGGGGGGGGGGFGGGGGFGFFF6*FGGGGGFGGGGGGGGGFGFGG4DFGGGFGG,6AFEDCCCFGDFG+755;+83;FEFC;FEGFGG>G?B?82)4CB0<?9AB?EE8(480:557<7<B?DFEB0:?:<2<C5:((4.),)6>+-(-9,(-,,21(4::(.8F9:*7
@M03364:396:000000000-C9LGT:1:1101:11717:4122 2:N:0:10
GGACTACAGGGGTATCTAATCCTGTTTGCTCCCCACGCTTTCGAGCCTCAGCGTCAGTTACAGTCCAGAGAATCGCCTTCGCCACCGGTGTTCTTCCTAATCTCTACGCATTTCACCGCTACACTAGGAATTCCATTCTCCTCTCCTGCACTCTAGACTTCCAGTTTGAAATGCAGCACCCAAGTTGAGCCCGGGTATTTCACATCTCACTTACCAGTCCGCCTGCGCTCCCTTTACACCCAGTAAATCCGGACAACGCTCGCCCCCTACGTATTACCGCGGCTGCTGGCACGTATTTCGC
+
CCCCCGGGFGGGGGGGGGGGGGGGGGGGGGGGGGGGGGGGGGGGGGGGCFAFGGGGDGFFGGGGGGGG9<E8CFFGGGGGGGGGG8FGGGGGGGGGGGFGG9EGGGGGGGGGGGGGGGGGGGGGGGGGGGGGGG8<E,+CFGGFGGGFGFGFGFGF=A@E,CDFFGF@DDFADGFF89FG83+@@FFEFGGG7CE+0@FFGEG579A5=FCG*0,**.DEDGFF),:?BD@BB=EFF*>CC;?F6?6?FG3:;1(,=;FF03CBDED>8?B?3<?2>E:6191(((,2:3(,3((*00)29
@M03364:396:000000000-C9LGT:1:1101:20993:4130 2:N:0:10
GGACTACCAGGGATTCTAAACCTGTTCGCACCCCACGCTTTCGCTCCACGGCGAAAGTAACGAGCAAGAGAGATGCCATCGCCAAGAGTGTACTTCACGATATCTACACCTTTCACCGTTACAACGGGAGTTCCAGTCGCCCCTACCGCACTCAAGCGCGCCCGTACACGGCGCGTGTCCGCCGTTCAGCGATGGCCTTTCACACCGGACGCGACGAACCGCCTTCGGGCCATTTACGCCCATTAAATCCCGATTACGCTTCCACCCTACGGAATTCCGCCGCTGCCAGCGCATACGTAGC
+
86B@C86,,;,,,,,;,C,,;;,6E,E,+,+@-+B@@766@F,8C<F,,47+8+6@+<,CFB,+++:,,C9,,,,,6,,,,44,+,,9<,9,,54C,,,+++@,,,,C,,,5,C,,5@E6+4,,4++44+8A?5@E,C+>8+@:D88++<<=>@6;,++1*@*/>CE*,*4*)*()*.<+**/<:/,/+2=>;5?**3+3+-+.*7)(7>(/-0*,)-:7()-4(2()-)-(()-6<:AE>:(6*-)./>7:F((4*4((((+.:;<4((((((()6+(-20((((,).((4(,4*)*)*1
@M03364:396:000000000-C9LGT:1:1101:18435:4157 2:N:0:10
GGACTACTAGGGTATCTAATCCTGTTCGCTCCCCACGCTTTCGCTCCTCAGCGTCAGTAACGGCCCAGAGACCTGCCTTCGCCATTGGTGTTCTTCCCGATATCTACACATTCCACCGTTACACCGGGAATTCCAGTCTCCCCTACCGCACTCAAGCCCGCCCGTACCCGGCGCGGATCCACCGTTAAGCGATGGACTTTCACACCGGACGCGACGAACCGCCTACGAGCCCTTTACGCCCAATAAATCCGGATAACGCTTGCACCCTACGTATTCCCGCGGCTTCTGGCACGGCGTTGGC
+
CCCCCGGGGGGGGGGGGGGGGGGGGGGGGGGGGGGGGGGGGGGGGGGGGGGGGGGGGGGGGGGGGGGGFGGGGGGGGGGGGGGGGGGGFGGGGGGGGGGGGGGGGGGGGGGGGGGGGGFCEGGGGGGGGGGGFFGFGGGGGGGFGGGCGFGFFFGFGGGGGGFGGGGGGGGGFGFGCAEGFGGBFGG7FFCDGGGGGFGGGFGFGF>;FGF=1)8479EG>DF10A<)4<>B2:?-60;CGF12/899@FDB(40)96(4(8C)9ED,.864))..6A83-34442-)551<6((0))(12
@M03364:396:000000000-C9LGT:1:1101:17638:4171 2:N:0:10
GGACTACCAGGGTTTCTACTCCTGTTTGCTCCCCACGCTTTCGAGCCTCAACGTCAGTTACAGTCCAGTAAGCCGCCTTCGCCACCGGTGTTCCTCCTAATATCTACGCATTTCACCGCTACACTAGGAATTCCACTTACCTCTCCTGCACTCTAGCCAAACAGTTTCCAATGCAGTCCAGGAGTTTAGCCCCTGCCTTTCACATCAGACTTGCTTCGCCGTCTACGCTCCCTTTACCCCCAGTAAATCCGGATTACGCTTCCCCCCTACGTATTCCCGCGGCTGATAGCGCGGATTATGC
+
CCCCCGG@@FC@CFGFGG,EFEFEGDEFEFF<@FFEECFGGGGGFGGGDBFFDGFGECFCEC6CE,BFGF,@,:>:BFFGGGGC:FC+7@?FECFG<A?EF?DB;EGFC8FGGFFCFGDGEGDFC=FFA<FEFFGGG:D<FFG?DFG,8:FB=DDD96E,,A6+E;EGC,DC?=DFGFGGF,==64,5=<D7+@+@;FCGEABCFFFE8*8=3C,9FFGC@7>)),(2549@D=@C4*11C11;;C?CCF31,;()2,686(5:FGG0(4618)5))240(4(-((.).)(((((07*)*2
@M03364:396:000000000-C9LGT:1:1101:7306:4184 2:N:0:10
GGACTACAAGGGGTTCTAATCCTGTTCGCTCCCCACGCTTTCGCTCCTCAGCGTCAGTAACGGCCCAGAGACCTGCCTTCGCCATTGGTGTTCTTCCCGATATCTACACATTCCACCTCTACACCGGGAATTCCAGTCGCCCCTACCGCACTCAAGCCAGCCCGTACCCGGCGCAGTTCCGCCGTTGAGCCATGGGCTTTCACACCGGACTCGACGAACCGCCTACGCGCGCTTTACGCCCACTAAATCCTAAGAACGCTTGCCCCCTACTTATTACCGCCGCTGCTGGCCCCGTTGCAGC
+
CCCCCGGECEFG+BFGAGGGGGFGGE,B@FFGEEEGGGGGGGGE@FEEDFGGEGEFFEG9FED6@FGGFF8FFFFGFGGGGGGG=FFG,DFEF9FGGDCGG7C<A;E,B9??,EEAF,,?DFFF8+@@8@8:AFE<@4=CF0BDGF8=+9+)>DGFG+,168@CF7*6@53**C)*/+>:***4=:16A<=*;6F**=EGG3<<C))(.:9C?)*-)-:74D2<1*,5(1(-4:?>D?CE*8(46,2)*9*)6()6)42:,38(98C((.))..)).+,-,-3979:0(4.((--0)))*0
@M03364:396:000000000-C9LGT:1:1101:9475:4198 2:N:0:10
GGACTACCAGGGTTTCTAATCCTGTTTGCTCCCCACACTTTCGCGCCTCAGCGTCAGTTGTCGTCCAGAAAGCCGCCTTCGCCACTGGTGTTCCTCCTAATATCTACGCATTTCACCGCTACACTAGGAATTCCGCTTTCCTCTCCGATACTCAAGGCTGTCAGTTTCAATCGCAGCCCCGGGGTTAAGCCCCGGTATTTCACGACTGACTTGACAGTCCGCCTACGCGCCCTTTACACCCAGGAAATCCGGACAACGCTCGTCACCTACGTCTTACCGCGGCGGTCGGCCCGTAGTTAGC
+
CCCCCGGGGGGGGGEEGGEGFFGGGGGGGGGGGGGGGGGGGGGGGGGGGGGGGGGEEFGFGGGFGGGGGGGGGGGGGGGGDFGCGGGGEGGGGGGGGGGGGEDEGGGGGGGGGGGGGGGGGGGGGGGGGGGDGCCFECDGGGD@FGGDEED9>DGFGFGCGGFGFGGGFGGDFGFDE?CEGGGCBECEFF8FGEEGGGGGGFG@DEE>EGFG<AFCF)9+,:;@@*,)6/(497:264EEE0:(7,4)9F3(-((4<;6(-,14**25,((..(14)+(-36(((((--(49>3257*-::
@M03364:396:000000000-C9LGT:1:1101:20011:4201 2:N:0:10
GGACTACCCGGGTATCTAATCCTGTTCGCTCCCCCAGCTTTCGCGCCTCAGCGTCAGTGGTGGCCCAGAAGGCCGCCTTCGCCACCGGTGTTCTTCCCGATATCTATGCATTTCACCGCTACACCACGCATTCCGCCTGCCCCGTACGTACTCAAGCTCCCCAGTTTCAACGGCAGTTCAATGGTTGAGCCACTGACTTTCACCGCTGACTTAATCGGCCACCTACGCACCCTTTAAACCCAATGAATCCGGATCACGCTCGCATCCTCCGTAGTGCCGCGGCTGCTGGCCCGGACTTAGC
+
CCCCCGGGGGGGGGGGGGGGGGGGGGGGGGGGGGGGGGGGGGGGGGGGGGGGGGGGGGGGGGGGGGGGGGGGGGGGGGGGGGGGGGGGFGGGGGGGGGGGGDEGGGGGGGGGGGGGGGGGGGFGGGGGGGGGGGGGGGGGFGGEGGGGCFGFA*:AFDGGFGFGFGGGFGGGDGFGGFGGFFGFGGGFF@FGGGGCFGGGFCGFGFA>0CAG<@<7FDGGFF<D@B<3099:::B4:<CFE6?FFF2)9CC>02(2@?::642-*:<7ABB02-4()076(49903243604999)7*5:7
@M03364:396:000000000-C9LGT:1:1101:5250:4208 2:N:0:10
GGACTACTAGGGTATCTAATCCTGTTTGCTCCCCACGCTTTCGCTCCTCAGCGTCAGTAACGGCCCAGAGACCTGCCTTCGCCATTGGTGTTCTTCCCGATATCTACACATTCCACCGTTACACCGGGAATTCCAGTCTCCCCTACCGCACTCAAGCCCGCCCGTACCCGGCGCGGATCCACCCTTCAGCGCTGGACTTTCACACCGGACGCGCCGAACCGCCTACGCGCCCTTTACGCCCAATCAATCCGGATAACGCTTGCACCCTACCTATTACCGCGGCGTCTGGCCCGGTGTTCGC
+
CCCCCGGG9FDFF<FGGGGFGGGGGGGFFFGGGGGG7FBFFGGG7FGGGGGGGGGGGGFGGEG7CGGG9:CE6,AFGGGGGGGG7CFGCFFGFEEGFG>FG7CGFEGFGGGGGGGGGG,=EGGGGGGG7FDGGG,,@7+CFDGF=F,==@GAFD6DEGG66FAGGGGGGD8**>@45?CGFFF*BF,8+,3)*=CCGGGGGFG?FE)30C(*-.1-71CEBGF08C?349331(,6ABGGG?BFF>72=<D1(((6=3(8(,;)9EDF:((..6<9<C<B909(((,-3?(4((()00)1<
@M03364:396:000000000-C9LGT:1:1101:14561:4215 2:N:0:10
GGACTACCGGGGTATCTAATCCTGTTCGATCCCCGCACTTTCGTGCATTAGCGTCATTTACGGCTTGGTCTGCTGCCTACGCAATCGGGGTTCTTCGTCATATCTATGCATTTCACCGCTACACGACGAATTCCGCCAACCTCAACCGCAATCAAGCCCGGCAGTATCAACGGCGGAATGGAGTTGAGCTCCACGATTTGACCGCTGACTTGCAAGGCCGCCTGCGCACCCTTTAAACCCAATCAATCCGGATAACGCCCGGCTCCTCCGTATTACCGCGGCCGCTGGCACGGCATCAGCC
+
CCCCCGGGGCEGGGEGGGGGGGGFGGGGGGGGGGGGGGGGGGGGGGGGGFGGGGGGGGGGGGGGGGGGGGGGGFGGGGFGGGEDFCFGFFGGGGEFGFEGFGGGGGGGGGGGGGGGGGGGGGGGGGGGGGGGFGFFEE>GGGGBFGGEC><:>C+*BFFGEGFGGGGGFGGDFF>G=)=F63>5?9:=F:CDGFE*:BCFFCF9D@@><>>FAF+5C6FG>G?FB*,037:(:0:)-8FE5<B1F7<2<D3(-3-2>6(1-,*,9?44((-.(5646*34604700(42(.(1(())/)*2
@M03364:396:000000000-C9LGT:1:1101:19163:4221 2:N:0:10
GGACTACACGGGTATCTAATCCTGTTCGCTCCCCACGCTTTCGCTCCTCAGCGTCAGTAACGGCCCAGAGACCTGCCTTCGCCATTGGTGTTCTTCCCGATATCTACACATTCCACCGTTACACCGGGAATTCCAGTCTCCCCTACCGCACTCAAGCCCGCCCGTACCCGGCGCGGATCCACCGTTAAGCGATGGACTTTCACACCGGCCGCGAAGAACCGCCTACGAGCCCTTTACGCCCACTAAATCCGGATAACGCTTGCACCCTACGTATTACCGCGGCTGCTTGCCCGCATTTCGC
+
CCCCCGGGGGGGGGGGGGGGGGGFGGGGGGGGGGGGGGGGGGGGGGGGGGGGGGGGEGFFGGGGGGGGGGGGGGGGGGGFGGGGGGGGGGGGGGGGGGGGGGGGGGGGGGGGGCFGGGGDEGGGFGGGGGGGGGG9DFGGGGGFGGGEGFGFFD6DFGGGGGFGGEGGGEGGF7=D*?E6<?FFGGGFFGGDGGE*;9CGGCGFGFEF()45,)*-95F=1C>::??7276<:?:241AEE<(4904<?GG6(232*20,(42)9CD(((-().46-<433;6(,4)),-2),(,))0)91
@M03364:396:000000000-C9LGT:1:1101:26065:4246 2:N:0:10
GGACTACAGGGGTTTCTAATCCTGTTCGCTCCCCACGCTTTCGCTCCTCAGCGTCAGTAACGGCCCAGAGACCTGCCTTCGCCATTGGTGTTCTTCCCGATATCTACACATTCCACCGTTACACCGGGAATTCCAGTCTCCCCTACCGCACTCAAGCCCGCCCGTACCCGGCGCGGATCCACCGTTAAGCGATGGACTTTCACACCGGACGCAACGAACCGCCTACGAGCCCTTTACGCCCACTCAATCCGGATAACTCTTGCACCCTACGTATTTCCGCGGCTGCTGGCCCGTAGTAGGC
+
CCCCCGGGGGGGFFGGGGGGFFFGGGGGDCFGGGGGGGGGGGGGGGEFGGGGGGGGGGGCFGG+6@FGGGGGGFGGGGGGGGGGCFEGFFFGGGGGCFGGGGGGGGGGGGFGFGGGGGDDGGGGGGGG:CGGGGG9DFGGGGG*=DG6BDGBFDGFGGGGGGFGGCEGGGEGEG22*?EGGFGGFG@=AC395CGGGCFCCCGFGFD9(76E(01(93CG9GFBFFB515>64::).4EEG:02)(2<FG33?((69).)-4:3>CC:(4188.8).<(431>12:?432.429()0/)26
@M03364:396:000000000-C9LGT:1:1101:22045:4263 2:N:0:10
GGACTACAAGGGTTTCTAATCCTGTTTGCTCCCCACGCTTTCGTGCCTGAGCGTCAGTTATGTCCCAGGAGGCTGCCTTCGCCATCGGTGTTCTTCCACATATCTACGCATTTCACTGCTACACGTGGAATTCCACCTCCCTCTGACACACTCTAGTCGAGCAGTCACATATGCCATTCCCGAGTTAAGCTCGGGGATTTCACATCTGTCTTACTCAACCGCCTGCGCACCCTTTACGCCCAATGATTCCGAACCACGCTCGCCCCTTACGTGTTAACGCGGCTCCTGGCACGTACTTCGC
+
CCCCCGGF@FFE@FGGGGAAEGFCFGGGGGGGGGGGGGGGGGGGGDGBFGEGGEGGGEFGEFGGFCGGGGGGGGFEEGGFFEEGG@FE?@FGGGGGGGGGGGFGGGFEFEEGGGGGCGGFGFFGGGGGGGF?FDG<EG68FFD*29EFGFGDFEGFFFG>ED@FGFGGFGGCEG56BDGDDE6FF><;D=,=D6CC;C>CC@@E;6?7@<AGE8,125DG=455560?@<@2=3;49<ECG@;DFC)9AF*(/16@:,-(44*(1:714(3.(52-)+,4470,(-(5((3564:)01)99
@M03364:396:000000000-C9LGT:1:1101:21310:4264 2:N:0:10
GGACTACCCGGGTTTCTAATCCTGTTCGCTCCCCACGCTTTCGCTCCTCAGCGTCAGTAACGGCCCAGAGACCTGCCTTCGCCATTGGTGTTCTTCCCGATATCTACACATTCCACCGTTACACCGGGAATTCCAGTCTCCCCTACCGCACTCCAGCCCGCCCGTACCCGGCGCGGATCCACCGTTAAGCGATGGACTTTCCCACCGGACGCGCCGAACCGCCTACGAGCCCTTTACGCCCAATCAATCCGGATCACGCTTGCACCCTCCGCATTCCCGCGGCGGCTGGCACGTCGTCGGC
+
CCCCCGGGGGGGGGGGGGCFGGG9FFGGGGGGGGGGGGGGGGGGGGGGGGGGGGGEGGGGGGGGGGGGFGGGGGGGGGGGGGGGGGGGFGGGGGGGGGGGGFEGCGGGGGGGGGFGGGGGDFGGGGGGGDGGGGFGGGFGGGGFGGGGGFE>@)6;CFGGEGFGGDCEGEGG>CBDCBGGCGF*BC*,;:*<CCEA<EGGG)?)0>>((77=1)2-5,8E034,,8-.4C0:3(4-:(5?C:6??7))9<903:0:F6:((-;5=;C-(,(((,-).34;B>9(-3,3:3(4:3(07)-19
@M03364:396:000000000-C9LGT:1:1101:9555:4276 2:N:0:10
GGACTACTGGGGTTTCTAATCCTGTTTGCTCCCCACGCTTTCGAGCCTCAGCGTCAGTTACAGTCCAGAGAAGCGCCTTCGCCACTGGTGTTCTTCCTAATCTCTACGCATTTCACCGCTACACTAGGAATTCCCTTCTCCTCTACTGCACTCTAGACTTCCAGTTTGAAATGCAGCACTCCGGTTAAGCCCGAGTATTTCACATCTCACTTACAAATCCGCCTACGCTCCCTTTACGCCCAGTAAATCCGGATCACGCTCGCCACCTACGTCTTCCCGCGGCTGCTCGCCCGTCTTTCGC
+
CCCCCGGGGGGGGGGGGGGGGGGGGGGG9FEGGGGGEGGGGGGFGGGGGGF8FGGGGFG<FFGCCCFG@C,,@<FGGGGGGGCF=4EF?FFGGGGG<F?FGFGGFGFGGGGGGGGGGGGGGFFGAE9FGGGGGG859:8FGGGF+CEEFFFFGBGFFF,EFEFGFFGGGGGGFGFG?B?FD,=@BEC:FFF9>6@1+@EGGFGF>AF5=CFFF5,12AGG)7>A9?<D@DBFFBE4*/ACFD;;+<9?FGG90((/=(66?9:4*;C?0483(4?)6C(429>(3,.)-((40-())*)**
@M03364:396:000000000-C9LGT:1:1101:20049:4289 2:N:0:10
GGACTACTGGGGTATCTAATCCCGTTTGCTCCCCTGGCTTTCGCGCCTCAGCGTCAGTTGTCGTCCAGAAAGCCGCTTTCGCCACTGGTGTTCCTCCTAATATCTACGCATTTCACCGCTACACTAGGAATTCCGCTTTCCTCTCCGATACTCTAGCATCGCAGTTTCGGTCCCCTCACGGGGTTAGGCCCCGCACTTTTAAGACCGACTTACGACGCCGCCTGCGCGCCCTTTACACCCAGTAAATCCGTATAACGCTTGCCCCCTCCGTATTACCGCGGCTGCTGGCACGTAGTGTGCC
+
CCCCCGGFGGGGGGGGGGGGGGGGGGGGGGGGGGGGGGGGGGGGGGGGGGGGGGGGGGFFGGGGGGGGGGGGGGGGGGGCGGFGGGGGFGGGGGGGGGEGGGGGGGFGGGGGGGGGGGGGGGGGGGGGGGGGGGGGGEDGGGGFGGGDC?FEFE8DFGGGGGFGGGGGGGGGFGDFGFGFGGD:CE,7ACGGGGGGGGGGG@EFGFB09D@GA8C9C9EEBGFFF:;3(996?B2497GC527)@9A<:C*.(..:7>1<?BF7CCD107,47>4>A*4--643?>).,(4<(83>)1-:*
@M03364:396:000000000-C9LGT:1:1101:16468:4301 2:N:0:10
GGACTACCGGGTATCTAATCCTGTTTGCTCCCCACGCTTTCGAGCCTCAGCGTCCGTTACAGTCCAGAGAATCGCCTTCGCCACTGGTGTTCTTCCTAATCTCTACGCATTTCACCGCTACACTTGGAATTCCGCCTTCCCCTACCAGACTCCAGCCTGCCGGTATCGGAACCGGGCGGGGGTTGAGCCCCCGGATTTGAGTTCCGACCTAGCAGGCCGCCTACGCGCGCTTTACGCCCACTGAAGCCGGATAACGCTCGCCCCCTCCGGATTACCGCGGCTGCTCGCGCGGAGTCCGCCC
+
CCCCCGGGGGGGGGGGGAEGGCEFFFAFFGGGGFGGGGGGGGGDGGFG8EFGEG+>CFGGFFGGGGGGGGGGGGGGGGGFGGEGFFGE,EFGGGGGFGFGGFFF=EDF=CEGGFGGDCCCG<@<=EGGGGGDFGDEEFFFGFFDDE,63<AD,:=?GFGFFEAG+@EEGGGGFGBGGBE=E:>BG<C?FFGGGG*/9A?956C<F@59;5297*<:CBEC65(.4>>EFG>13))(31?*;1:3*,.()9)11671>13(76?>D*14(((-8)))(2(-4(,45)4,(4((,-,)1)(1)
@M03364:396:000000000-C9LGT:1:1101:24941:4305 2:N:0:10
GGACTACCAGGGGTATCTAATCCTGTTTGATCCCCACGCTTTCGTGCTTCAGCGTCAGTTGGGCGCCGGTATGCTGCCTTCGCAATCGGAGTTCTGCGTGATATCTATGCATTTCACCGCTACACCACGCATTCCGCATACTTCTCGCCCACTCTAGAACACCAGTTTCAACGGCTCGAAGAGGTTAAGCCTCTCAATTTTACCGCTGACTTGACATTCAGCCTACGCACCCTTTAAACCCAATAAATCCGGATCACGCTCGCCTCCTCCGTATTACCGCGGCTGCTGGCACGGATTTAGC
+
CCCCCGGGGGGGGGGGGGGFFGGGGFGGGGGGGGGGGGGGGGGGFGGGGG9FFGGGEFGGGGGGGGGGGGGGGGGGGGGGGFGGGGGGEGGGGGG9EGGDFFAFGGFGGGGGGGGGGGEGDBCCGGDGGGEEGGGGGEDGGGG7?DEGC?FA@DFBFFGFFFDGCEFGG7FFD:>>EBCFGCFFGGC;FF6;>,D9CFFFF>CEDE4((9>,);@CGFG?CGFD@?<EDD@6=@E)1;FFG:(4)5)6BGGF?B(<F?F?FF*(/;>:<F><0:><><14626>>032:?:DFF1).*)22
@M03364:396:000000000-C9LGT:1:1101:15471:4326 2:N:0:10
GGACTACACGGGTTTCTAATCCTGTTTGCTCCCCACGCTTTCGAGCCTCAGCGTCAGTTACAGTCCAGAGAAGCGCCTTCGCCACTGGTGTTCTTCCTAATCTCTACGCATTTCACCGCTACACTAGGAATTCCCTTCTCCTCTCCTGCACTCTAGACTTCCAGTTTGAAATGCAGCACTCAGGTTAAGCCCGAGTATTTCACATCTCACTTACAAATCCGCCTACGCTCCCTTTACGCCCAGTAAATCCGGACCACGCTCGCCACCTACGTATTCCCGCCGCTGCCGGCACGTCGTTAGC
+
CCCCCGGGGGGGGGGGGGGGGGGGGGGGGGGGGGGGGGGGGGGGGGGGGGGGGGGGGFFGGGGGGGGGGGGDFGGGGGGGGGGGGGGGGGGGGGGGGGGGGGGGGGGGGGGGGGGGGGGGGGFGGGGGFGGGGGGFGFFGGGGFGGGGGFGEFEGFFGFFGGFGGGGGGGGGFGFFGFGFGGGFGGB>FBDGGEGGCGGGGFGFGFFFEGFG*+7:AAGGBGFFADDAAGFF=>EEFFGFG=7;177?FGDBFF1=F6>D;119*;C:7??226:)6334(37239(1(621?B?)5.-7:
@M03364:396:000000000-C9LGT:1:1101:17239:4353 2:N:0:10
GGACTACTGGGGTTTCTAATCCTGTTCGATCCCCATGCCTTCGTGCCTCAGCGTCAGTGCGTCCCTGGGCGGCTGCCTTCGCAATCGGCGTTCTGCGAACTATCTAAGCATTTCACCGCTACACTTCGCATTCCGCCGCCCTCGTCACGACTCAAGACCTGCAGTTCCCGCGGCACCTCTGGCGTTGAGCACCAGGCTTTCACCACGGGCTTACCGGCCCGCCTGCGCACCCTTTAAACCCAATGAATCCGGCTAACGCTCGGATCCTCCGTCTTTCCGCGGCTGCTGGCCCGGACTTAGC
+
CCCCCGGGGGGGFGGGGGGGGGGGGGGGGGGGGGGGGGGGGGGGGGGGGGGGGGGGGGGGGGGGGGGGGGGGGGGGGGGGGGGGGGGGGGGGGGGGGGGGGGGGGGGGGGFGGGGFGGGGGGGGGGGGGGGGGGGGGEDGGGGFGGGGGEGFGEGFAFGGGGAGGGGGGGGGFGFGGFGGCCFCE8=3FC+CFGGGGCFGGFGFFFF9(5;FFF+8C6EGFGFFFGFFFGFFB7><9<FGG:B?4))6@FC6(4:>?84(-4/45?C4<B>::12)6@:266;>B?:BBF(,7>3))*-:*
@M03364:396:000000000-C9LGT:1:1101:26235:4381 2:N:0:10
GGACTACTGGGGTTTCTAATCCTGTTCGATACCCACGCTTTCGTGCATCAGTGTCAGTCACGGCCTGGCAGGCTGCCTTCGCGATCGGGGTTCTGCGTGATATCTATGCATTTCACCGCTACACCACGCATTCCGCCTGCCCCGTACGTACTCAAGCCTCCCAGTTTCAACGGCAGTTCCATGGTTGAGCCACTGGCTTTCCCCGCTGACTTAAAAGGCCACCTACGCACCCTTTAAACCCAATGAATCCTGATACCGCTCGCATCCTCCGTATTCCCGCGGCTGCTCGCACGCGTTTCGC
+
CCCCCGGGFGGGFGGGCFFGGGGAGGGGGG@FGGGGGGGGGGGGGGGGGGGGGGGGGGGGGGCCGGGGGGGGGGGGGGGGGGGGGGGG7EGGGGGGGGGGGGGGGGFGGGGGGGFGGGD8EGGGC=<?FGEGGGGGG:DFFCFFCCGEFFGD>9++EFCF6CFFFCFFCCFGFGADGFF,,>CFGGFBFGC47CG,*6:6:*<7CABF(>@GE++);(3>1>(3(5()(1:0=<F).)AC?:(3692<=<7<)4.))-((-7549:772:9:((().+4904(3225)4;6;9(()).)19
@M03364:396:000000000-C9LGT:1:1101:25601:4406 2:N:0:10
GGACTACCGGGGTATCTAATCCTGTTTGCTCCCCACGCTTTCGTGCCTCAGCGTCAGGTACAGGCCAGGCGGCCGCCTTCGCCGCTGGTGTTCTTCCACATCTCTACGCATTTTACCGCTACACATGGAGTTCCACCTCCCTCTCCTGTCCTCAAGCCGTGCAGTTTCCAAAGCCTGAACCGGTTGAGCCGGTCCCTTTTACTTCAGACTTGCACCGCCGCCTGCCCCCCCTTTACGCCCAATCATTCCGGATACCGCTAGCCCCCTACGTATTACCCCGGCTGCGGCCACGGAGGTTGGC
+
CCCCCGGGGGGGEGGGGGGFFGG,CFGGGGGGGGGGGGGGGGGGGGGGGGGGGGGGGGGGGFGGGGGGGGGGGGGGGGGGGGGGDGGGGGGGGGGGGGGGGGGGGGGGGGGGFGFGGGGGGGGGGGGGGGGGGGGFG,+FFFGBGGGD9:F=FCGF@FGGGGFGGGGFGGGFFGFDG>?CFEG7CG?EFGEGDG55>FFGF<CC>AF?@8?CCFG(C(=C1762(*4.(99(,8))-8EG*43()646979436))),(-4428CE<212,).7..2+--4;(-4(-(,((,((-)0).)2
@M03364:396:000000000-C9LGT:1:1101:24413:4415 2:N:0:10
GGACTACTGGGGTTTCTAATCCTGTTCGCTCCCCCAGCTTTCGCGCCTCAGCGTCAGTGGTGGCCCAGAAGGCCGCCTTCGCCACCGGTGTTCTTCCCGATATCTGCGCATTCCACCGCTACACCGGGAATTCCGCCTTCCCCTACCACACTCGAGCCCGCCGGTATCGGAGGCTCGCCGGGGTTGCGCTCCGGGCTTTTACCTCCGAGCTAGTGGGCCGCCTACCCCCGCGTTACGCCCAATAAAGCTGCATAACGACTGCACCCTCCGTAGTCCCCATGCGCTTAGCACCTCGTTGCCC
+
CCCCCGGGGGGGFFDFGGA@@FAEGGGGGEGGGGGGEFGFDFC@FEGGGFCFGFGGGDFGGGGGGGGGGCEFEGGGEGGGFFGEGFGG@CFFAFGGFFGCCGEGFFGGGGGEG9EEGGDGEC9BFEC@CFGFGGD7C@=FFFC5+@8FFAGD,)40*3DEGGFCFEECECECDC>GEFG5*=C*C=84@*;59=8598CCFBE>7F>0(1-<)*0.9<CC97(,4*,)()(,,-((((::*((.*)).1**(-6)5)(((,(+(22*(((-.(-))58(.((((((().-)((,(00)(22
@M03364:396:000000000-C9LGT:1:1101:17448:4457 2:N:0:10
GGACTACACGGGTTTCTAATCCTGTTCGCTCCCCACGCTTTCGCTCCTCAGCGTCAGTGACGGCCCAGAGACCTGCCTTCGCCATTGGCGTTCTTCCCGATATCTACACATTCCACCGTTACACCGGGAATTCCAGTCTCCCCTACCGCACTCCAGCCCGCCCGTACCCGGCGCAGATCCACCGTTAGGCGATGGACTTTCCCACCGACCGCGCCGAACCGCCTTCGGGCCCTTTACGCCCACTCAATCCGGAGCACGCTCTCCCCCCACGCATTCCCCGCTCTGCTGGCCCGTTCTCCGC
+
<C,A,,CCCFEDGEEGFFGGGGGG<9FEGDGGGGGEEDEDGGDGGGGCFDEC:FE>@C,CEFDGGFEG@<EDGGGGGF9CDFGEGGFF8F:CFGGGGFCCE7>,=,C,FGFE9BFFG7@08?EF?8CF@FGGGGFDEDFGGGEFGGF++3@5>8;*@DC>>EBGFCE8FCB:5C(2*/50,>F<EG*(5<*))18=CC+<E)?.0:5((/(*4)*()(2:(/4((3()-919?3)).,1:?,-2)4()09)(,(-1.24(((3.98/3(4(,,,(-6+(((((3)467(81:0(())*)11
@M03364:396:000000000-C9LGT:1:1101:22579:4473 2:N:0:10
GGACTACTGGGGTTTCTAATCCTGTTCGCTCCCCACGCTTTCGCTCCTCAGCGTCAGTAACGGCCCAGAGACCTGCCTTCGCCATTGGTGTTCTTCCCGATATCTACACATTCCACCGTTACACCGGGAATTCCAGTCTCCCCTACCGCACTCAAGCCCGCCCGTACCCGGCGCGGATCCACCGTTAAGCGATGGACTTTCACACCGGACGCGCCGAACCGCCTACGAGCCCTTTACGCCCAATCAATCCGGATGACGCTTGCACCCTCCGTCTTCCCGCGGCTGCTGGCACGTCTTTAGC
+
CCCCCGGGGGGGGGGGGGCGGGGGGGGGGGGGGGGGGGGGGGGGGGGGGGGGGGGGGGGGGGGGGGGGGGGGGGGGGGGGGGGGEGFGFGGGGGGGGGGGGGGGGGGGGGGGGGGGGGGGGGGGGGGGGGGGGGFGG?FGGGGFGGGGGEG@=DD:FGGGGGFGG>CGGGGGFGFGE;EGFGGCFG*:F::5CEGCFFGGGFG<FFF0(9654)89C9EE>GBF(2-0,9>?FF?FFFGGGF38)48<FGGFF6-5?::::<;)9@C((-,(.(4).243(4((--),(4(4<:())*)2:
@M03364:396:000000000-C9LGT:1:1101:18577:4534 2:N:0:10
GGACTACAAGGGTATCTAATCCTATTTGCTCCCCACGCTTTCGTGCCTCAGCGTCAGGTACAGGCCAGGCGGCCGCCTTCGCCGCTGGTGTTCTTCCACATCTCTACGCATTTTACCGCTACACATGGAGTTCCACCGCCCTCTCCTGTCCTCAAGCCGTGCAGTTTCCAAAGCCTGAACCGGTTGAGCCGGTCCCTTTTACTTCAGCCTTGCACAGCCGCCTGCGCCCCCTTTACGCCCCATCCTTCCGGATACCGCTTGCCACCTACGTATTTCCGCGGCCGCTTGCCCGTTGTTCGCC
+
CCCCCGGGGGGGGGGGGGGGGGGFGGGGGGGGGGGGGGGGGGGGGGGGGGGGGGGGGGGGGGGGGGGGGGGGGGGGGGGGGGGGGGGGFFFGGGGGGGGGGGGGGGGGGGGGGGGGGGGGGGGGGGGG8FGGGGGGGGGEGGGBFGGFCDGFFEFFGGGGDEFFCGFGGGGGFGBFFA,AFCDFEG87FCECCEEGCFGG?7?5C+:)6FEGF/A48;GE6D6@4*-)4CB0:?A<??GG*(.8))69FG5((-)).4(3?<<4DG52>6(,).)-.*-,49(319(4248:(,-759(/7
@M03364:396:000000000-C9LGT:1:1101:6547:4542 2:N:0:10
GGACTACAAGGGTATCTAATCCTGTTCGCTCCCCCAGCTTTCGCGCCTCAGCGTCAGTGGTGGCCCAGAAGGCCGCCTTCGCCACCGGTGTTCTTCCCGATATCTGCGCATTCCACCGCTACACCGGGAATTCCGCCTTCCCCTACCACACTCGAGCCCGCCGGTATCGGAGGCTCGCCGGGGTTGAGCCCCGGGCTTTTACCTCCGACCTAGCGGGCCGCCTCCCCGCGCTTTACGCCCAATGCATCCGTATACCTCTCGCCCCATTCGTCTTCCCCCGGCTGCCTGCCCGTCCTTCGCC
+
CCCCCGGFCFGGGGGGGGGGGGGGGGGGGGGGGGGGGGGGGGGGGGGGGGGGGGGGGGFGGCGGGGGGGFGGGGGGGGGGGGGGGGGEFGGFGFGGGGCFGGGGGGGGGGGGGGFGGGGGGGGGGG@FCFGGGGGGGGGGGGGBFGG:DFGDG>C5FEG5CG57F@CFGDC8?F2C*>GGDC9CC8,5@EGGDE5EGGGFF<F4:FD029,9)9:2C98*4C?08*4)4)2(8()6:35C*((()))6<<9(4?FB1-33-(:?G**).).-,3).46(-47(-1(..(((((((.0*(1>
@M03364:396:000000000-C9LGT:1:1101:9513:4551 2:N:0:10
GGACTACCGGGGTATCTAATCCTATTTGCTCCCCACGCTTTCGTGCCTCAGCGTCAGGTACAGGCCAGGCGGCCGCCTTCGCCGCTGGTGTTCTTCCACATCTCTACGCATTTTACCGCTACACATGGAGTTCCACCGCCCTCTCCTGTCCTCAAGCCGTGCAGTTTCCAAAGCCTGAACCGGTTGCGCCGGGCCCTTTTACTTCAGACTTAACAGGCCACCTACCCACCCTTTACGCCCAATCATTCCGGATACCGCTCTCCACCTACGCTTTAACCCCGCCGCTTGGCCGTGGTTCACC
+
CCCCCGGGFGGGGCAFGGGGGGGAGGGGGGGGGGGGGGGGGGGGFGGGGFGGGGGGCCEDGGGGGGGGGGGGGGGGGGGGGGGGGGGGGGEGGGGGGGGGGGGFFGGGGGGGGGGGGGGGGGGGGDGC>DFGGGGFG=CFGGGFFGE,@C@CFAGFFGGG5FFG7BCEGCF,;D>*13,<CED*BE88;C:D)=?EFGGDC;?<@@6<8><E>F+8G?E*-98((*.*4D6(.5)-4:CC*3(()66-9C<(,80,)(-4(.2.>>*,8((,(,)).+((49((-,4((()(,,(0)/)00
@M03364:396:000000000-C9LGT:1:1101:12978:4554 2:N:0:10
GGACTACTAGGGTATCTAATCCTGTTCGCTCCCCACGCTTTCGCTCCTCAGCGTCAGTAACGGCCCAGAGACCTGCCTTCGCCATTGGTGTTCTTCCCGATATCTACACATTCCACCGTTACACCGGGAATTCCAGTCTCCCCTACCGCACTCAAGCCCGCCCGTACCCGGCGCGGATCCACCGTTAAGCGATGGACTTTCACACCGGACGCGACGAACCGCCTACGAGCCCTTTACGCCCAATAAATCCGGATCACGCTTGCACCCTACGTATTACCGCGGCTGCTTGCCCGTCTTTAGC
+
CCCCCGGFFGGGGDGGGGGGGGGGGGGGGGGGGGGGGGGGGGGGGGGGGGGGGGGGGGGGGGGGGGGGGGGGGGGGGGGGGGGGGGGGGGGGGGGGGGGGGGGGGGGGGGGGGGGGGGGDGGGGGGGGGGFGGGFBFGGGGGGFGGGCE5EAGDGFGGFGGGFGGCGGGGCEEGFD5BEGCFGGGG@;FGE5FEECGGGGGFGFGFBF0DB5(.:4>9GG9DF??G40,56???D)668EGBF?9):>FGG>6((3@:044(2)9CDF01,4).:>:A41339>338<5:(546().*6:0
@M03364:396:000000000-C9LGT:1:1101:14527:4555 2:N:0:10
GGACTACAGGGGTATCTAATCCTGTTTGCTCCCCACGCTTTCGTGCCTCAGCGTCAGTTACAGTCCAGAAAGCCGCCTTCGCCACCGGTGTTCCTCCTAATATCTACGCATTTCACCGCTACACTGGGAGTTCCGCCTTCCCCTACCGAACTCGAGCCCGCCAGTCCGGGATCCTGCTGGGGGTTGAGCCCTCAGGTTTGAGATCCCGCTTGGCGCGCCGCCTACGCGCGCTTTACGCCCAATGACTCCGGATAACGCTCGCCCCCTCCGTCTTACCCCGGCTGCTGGCCGGTGGTTCGCC
+
CCCCCGGGGGGGGGGGGGGGGGGGGGGGGGGGGGGGGGGGGGGGGGGGGGGGGGGGGGGGGGGGGGGGGGGGGGGGGGGGGGGGGGGGFGGGGGGGGGGGGGGGGGGGGGGGGGGGGGGGGGGGGGGGGGGGGGGFEGDGGGGFGGGGEBFDGFGFGEGGGGFGGGGGGGGGFG;DGFGGGGG:CE8;ACGGG,CF+BCC964?CFF;@G@A;F52C185,>?(4*(.39>(8?<ABFGC*11(@246FC962:BF>;-449:<GGC(---(.4)).+-,-3(-80)(1,((-((00*()*
@M03364:396:000000000-C9LGT:1:1101:18261:4565 2:N:0:10
GGACTACTAGGGTTTCTAATCCTGTTCGATCCCCGCACTTTCGTGCATGAGCGTCATTTACGGCTTGGTCAGCTGCCTACGCAATCGGGGTTCTTCGTCATATCTATGCATTTAACCGCTACACGACGAATTCCGCCAACCTCAACCACAATCACGCCCGGCAGTATCAACGGCGGAATGGAGTTGAGCTCCACGATTTTACCGCTGACTTGCAGGGACGCCTTCTCCCCCTTTAACCCCAATAACTCCGACAAACGTCCGGCTCCTTCGTTCTACCACGGCGGACAGCACGGAATTCGCC
+
CCCCCGGGFFGGGGE,CF6ECDF@FEC@EGGECEGCEGGFGFGGFEG=FF,CFGGG<CF9FCFEGGGG<FGFFCFGGGF<FF@=FGGG@FGGGGDC<A@DFG9,=EFFFDGGA,@EDCEGG7DF>E7FEGGF,F,8CFGGG=8*DFF+@*3*,3+0:DEG8FDDGA7EFGCGBC)?E5FFG?CF6@8.6?+C4A?5*=C++.>@)8>;12794*3,5(2:7C0(,+.*.97>FFA2).8;*((4?))./>)4(4(,)((,,(*(1;*)-((((-.).0)-,,(7(((-((.33,,0<*-*9
@M03364:396:000000000-C9LGT:1:1101:12589:4566 2:N:0:10
GGACTACCCGGGTTTCTAATCCTGTTTGATCCCCACGCTTTCGTGCCTCAGCGTCAATGACGGATTCGTGAGATGCCTTCGCAATCGGTGTTCTGAGTAATATCTATGCATTTCACCGCTACACTACTCATTCCTCCCACGGCATCCGTATTCCAGCCTCGCAGTATCAAAGGCAGTTCCGGAGTTGAGCTCCGGGCTTTCACCCCTGACTTGCAAAACAGCCTACGCACCCTTTAAACCCAATAAATCCGGATCACGCTCGCATCCTCCGTATTACCGCGGCTGCTGGCACGGAGTTAGC
+
CCCCCGGGGGGGGGEGGGGGGGGGGGGGGGGGGGGGGGGGGGGGGGGGGGGGGGGG>EEGGGG>FEGGGGFFEGGGGGGGGGGGGGGGFGFGGGGGGGDGGGGGGGGFGGGGGGGGGGGGGGGGGFGGGGGGGGGGGGFGGGG>CGGGGBFDFDGFCFGGGGFGGGGGGGGGFGFGGFGGGC?FGGGFFGFFFGGGGGGGGED>FEFB2CEF@FFFGFGC5DDDFB?>3DBFF@@C99FGGDFFF3>5CFDB??(4F??F09E>58<<)89413:9AF:9149>>F?D>?(,6900074?7
@M03364:396:000000000-C9LGT:1:1101:23288:4577 2:N:0:10
GGACTACAGGGGTATCTAATCCTGTTTGCTCCCCACGCTTTCGAGCCTCAGCGTCAGTTACAGTCCAGAGAAGCGCCTTCGCCACTGGTGTTCTTCCTAATCTCTACGCATTTCACCGCTACACTAGGAATTCCCTTCTCCTCTCCTGCACTCTAGACTTCCAGTTTGAAATGCAGCACTCAGGTTAAGCCCGAGTATTTCACATCTCACTTAAAAATCCGCCTACGCTCCCTTTACGCCCAGTAAATCCGGACAACGCTCGCCACCTACGTATTCCCGCGGCTGCTGGCACGTAGTTAGC
+
CCCCCGGGGGGGFEGGGGGGGGGGGGGGGGGGGGGGGGGGGGGGGGGGGGGGGGGGGGGGGGGGGGGGGGGDGGGGGGGGGGGGGGGGFGGGGGGGFGGGGGGGGGGGGGGGGGGGGGGGGGFEEEGGFGFGGGGGGGGGGGGFGGGFGFGF?DDDEFGGGGFGGGGGGGGGFGFGGFGCGGGFGGB>FFDFGGGFGGGGGCGFFF>CCFFG@F7:CCGG=FFD=2<@5D@BD=E;EFGGG2>@+97<FGDBDF90AB;6<9B9*2C74>64)6:<4@2316432?2??B4???(.0*-::
@M03364:396:000000000-C9LGT:1:1101:18229:4585 2:N:0:10
GGACTACAAGGGTATCTAATCCTGTTCGCTCCCCACGCTTTCGCTCCTCAGCGTCAGTAACGGCCCAGAGACCTGCCTTCGCCATTGGTGTTCTTCCCGATATCTACACATTCCACCGTTACACCGGGAATTCCAGTCTCCCCTACCGCACTCCAGCCCGCCCGTACCCGGCGCGGATCCACCGTTAAGCGATGGCCTTTCACACCGGACGCCGCGAACCGCCTACGCGCCCTTTAGTCCCAATAAACCCGACAAACGCTTGCACCCTCCGTCTTCCCGCGTCTGCGTGCACGGGTTTCGC
+
CCCCCGGGGGGGGFGGGGGGGGGGGGGGGGGGGGGEGGGGGGGGGGGGGGDGFFGGGGGDFGGDEGGGGGGGGGGGGGGGGGGGGGGGGGGGGGGGGGGEFFCF8EFGGGGGGGGGGGGDGGGGF@FGEFGGGGGGF:BFFFG?+@6=EAGBD)A?F6EE6F5@GC:ECGEG*>=:*0??,1;:C=F6@@/81=C*2?EGC)51>BE77DBC0)/47(?C3D>?:8()->>01774))3<?7??)54)09<(((-,0-,43(*)7CC:(((,(.(-.*49>,(,14((-8(.-1(0).)9*
@M03364:396:000000000-C9LGT:1:1101:20856:4591 2:N:0:10
GGACTACTCGGGTTTCTAATCCTGTTCGCTCCCCACGCTTTCGCTCCTCAGCGTCAGTAACGGCCCAGAGACCTGCCTTCGCCATTGGTGTTCTTCCCGATATCTACACATTCCACCGTTACACCGGGAATTCCAGTCTCCCCTACCGCACTCAAGCCCGCCCGTACCCGGCGCGGATCCACCGTTAAGCCATGGACTTTCACACCGGACGCAACGAACCGCCTACGCGCCCTTTACGCCCAATAAATCCGGAAAACGCTCGCACCCTACGTATTACCGCGGCTGCTGGCCCGTCTGTAGC
+
CCCCCGGGGGGGGGGGGGFGGGGGGGGGGGGGGGGGGGGGGGGGGGGGGGGGGGGG@FGGGGGEGGGGFGGGGGGGGGGGGGGGGGGGGGGGGGGGGFGGGGGGGGGGGGGGGGGGGGFDGGGGGGGGGGGGFFF,E:DGFGGBFF=++5CAFDGFF?@@EFFGGGGGCGEC5>58=?E69<CFEGC3+8+20CG?FGGGGFGCFD>;BDBE(8C6>(CEB<;:1C?)(>>>B:?2<?GCC6:?:<<A?FC0<((,8;>6-2*4DG:B06?454()6<4670611()3(((49,())1):C
@M03364:396:000000000-C9LGT:1:1101:25315:4612 2:N:0:10
GGACTACCAGGGTTTCTAATCCTGTTCGCTCCCCACGCTTTCGTGCCTCAGCGTCAGTAACAGGCCAGGCGGCCGCCTTCGCCACTGGTGTTCTTCCTTATATCTACGCATTTTACCGCTACACATGGAGTTCCACCGCCCTCTCCTGGCCTCAAGCCGTGCAGTTTCCAACGCCTGCACGGGCTTGGCCCGTCCCTTTTCACTTCGACTTTCAACGACCCCGCCCCGCCCCTTCCGACCCAACCCTCCGCGACAACTCTCACACCCACCGATTACGCGCGCTGCTCTCCGCGTGTTTGCC
+
C-ABCGFC<@@C,,@CE<,,CF<,C@FGGGGEGGGGGE@BFGCF8FFFGFEFGEGEGCC<EF9,<CFG@FFCFCCGGDEDFGFEG,BF54BFF9E<B,C?FC;F,@,+>CFC,BEFFEECEGCF,,,,5=F8FC:A@CC+>88*0@983*>DC)9:9DEC6F5>D,@DE;;,0*8***,4**3**,40)>552AE**?6CA3+)+*)/,*6+)++1:(3:(9(((*-)(1,(44(((-:?5((4)(.(0)*-(-(-.)5)))+47*/(2((((-()(*-((--(,.)).,(30,(08)(*2
@M03364:396:000000000-C9LGT:1:1101:6899:4617 2:N:0:10
GGACTACAGGGTTTCTAATCCTGTTCGATACCCACGCTTTCGTGCATCAGTGTCAGTCACGGCCTGGCAGGCTGCCTTCGCGATCTGGGTTCTGCTTCATATCTATGCATTTCACCGCTACACAACGCATTCCGCACACCTCGCCGCCACGCTAGTCAGCCAGTTTCAACGGCAATACGAGGTTAACCGCCGCAGTTTGACCGCTTACATGACACACCGCCTACGCACCCTGTAACCCCAATAACATCGGATAACGCACGCTACCACCGGATTACCGTGGGCGCTGTCACCGACTTAGCCG
+
BCCCCGGGGGGE<CG@EDDCAEECC<6C<FC@EE@F@CEF9FFEGGDG@FF9;FCECEAFGG:CB7:,C@:@6C7@CFEDCC:@F,?FCFEF9FF99C9EF,9E9=,C9;FFA54CFE=6=CDF@CGDGDEFF:=FC:+@,+=*66@+33+)68DDC8EFD,:2F9C,DFE6AG)*2951*4*6,;,1*:*77?=*2B,4<7C(1))/);<E;*+,*6**.98?:*-.,*-(.)6))42*8(.49-).)9*(--50),3(4(*-9+*,(((-(.)-(*.-(((,(-()).)-((,)**)0)
@M03364:396:000000000-C9LGT:1:1101:23234:4621 2:N:0:10
GGACTACAGGGTTTCTAATCCTGTTCGCTCCCCCAGCTTTCGCGCCTCAGCGTCAGTGGTGGCCCAGAAGGCCGCCTTCGCCACCGGTTTTCTTCCCGATATCTGCGCATTCCACCGCTACACCGGGACTTCCGCCTTCCCCTACCACACTCCAGCCCGCCGGTATCGGAGGCTCGCCGGGCTTGAGCCCCGGGCTTTTACCCCCGACCTAACGTGCCGCCTCCGCGCGCCTTCCGCCCCATGAATCCGGTCAACGCTAGCCCCCCTCGTATTACACCGGCACGTTTCACTGAGTTCTACC
+
CCCCCGG@FGEFEFGEFAFFFCF<FF;F:FGGGGGGGGDGF@@FEG7F<FEE@FG:E,@CC7FGGGDC<EFGGGGG:FFDFGCGGGG>+BFGGFFFGGBFE@E@EGEGDEFFGEFG:E+8C,@F8C7F+=FFDE>FE++@CF?*=@CF,<,03:+:*8>EG**9*4=8C5>E?:5CC>85:*/2**<4;FC5/7::*<9+<7+455)-11)+(.2-988C95(.3E707G((3)3013***..)*.)57))(-))(<(((2(045*),-((.,)-.)2((-((-((()-)))).)11*)20
@M03364:396:000000000-C9LGT:1:1101:10653:4651 2:N:0:10
GGACTACTGGGGTTTCTAATCCTGTTCGCTCCCCACGCTTTCGCTCCTCAGCGTCAGTAACGGCCCAGAGACCTGCCTTCGCCATTGGTGTTCTTCCCGATATCTACACATTCCACCGTTACACCGGGAATTCCAGTCTCCCCTACCGCACTCAAGCCCGCCCGTACCCGGCGCGGATCCACCGTTAAGCGATGGACTTTCACACCGGACGCGACGAACCGCCTACGAGCCCTTTACGCCCAATCAATCCGGATCACGCTTGCACCCTACGTATTACCGCCGCTGCTGGCACGTAGTTAGC
+
CCCCCGGGGGGGGGGGGGGGGGGGGGGGGGGGGGGGGGGGGGGGGGGGGGGGGGGGGGGGGGGGGGGGGGGGGGFGGGGGGGG7FFGGGGGGGGGFGGGGGGGGGGGGGGGGGGGAGGGGGFFGGGGGGGGGGGDGGGGGGGGFGGG68?BAGBGFGGGDGGEGGEGGGGGGFG=G7?GGGGFEGGC?FGEGGG56CFGGGEGFGFD0(14E08E>DBGG>CB:2;:.4DF<F7?AF<ECC6B?)34:FGDB013:F0?6<:A?FGGF?BFFFA:)6C13(401,43).((.-:74>7.77
@M03364:396:000000000-C9LGT:1:1101:17836:4671 2:N:0:10
GGACTACTAGGGTTTCTAATCCTATTTGCTCCCCACGCTTTCGTGCCTCAGCGTCAGGTACAGGCCAGGCGGCCGCCTTCGCCGCTGGTGTTCTTCCACATCTCTACGCATTTTACCGCTACACATGGAGTTCCACCGCCCTCTCCTGTCCTCAAGCCGTGCAGTTTCCAAAGCCTGAACCGGTTGAGCCGGTCCCTTTTACTTCAGACTTGCACAGCCGCCTGCGCACCCTTTACGCCCAATCATTCCGGATAACGCTTGCCACCTACGTATTACCCCGGCTGCTGGCCCGTAGTTCGCC
+
CCCCCGGGGGGGGGGGGGGGGGGCGGGGGGGGGGGGGGGGGGGGGGGGGGGGGGGGGGGGGGGGGGGGGGGGGGGGGGGGGGGGGGGGEFGGGGGGGGGGGGGGGGGGGGGGGGGGGGGGGGGGGFGGBFEFGGGGGGGGGGGFGGGGGFGFA6?AEGGGGGFGFGGGGGGGFFCGGFGGGEG@GD?8FFGDDCGG=GGGG=?CGFFFFGFGC8EEGDGCBG(,3*-)49??FFA<<6CC*8??)6AFFG)(244<744:1<F9FC5?B0().4.).+((-427:2)5104--((087219
@M03364:396:000000000-C9LGT:1:1101:17072:4686 2:N:0:10
GGACTACCCGGGTATCTAATCCTGTTTGATACCCACGCTTTCGTGCATCAGCGTCAATAGCGGATTCGTCAGATGCCTTCGCAATCGGTGTTCTGTGTGATATCTATGCATTTCACCGCTACACCACACATTCCTCCAACGGCATCCGCATTCAAGCCCACCAGTATCAACGGCAGTCTCCTCGTTGAGCGAGGATATTTCACCGCTGACTTAACAGGCCGCCTACGCACCCTTTAAACCCAATAAATCCGGATCACGCTCGCCTCCCCCGTCTTACCGCCGCTGCCTGCACGGCGTTAGC
+
CCCCCGGGGGGGGGGGGGGFGGGGGGGGGFGGGGGGGGGGGGGGGGGGGGGGGGGGFFGGGGGGGGGGEGGGGGGGGGGGGGGGDGGGFGGGGGGGGGGCGGGGGGGGGGGGGGGGGGGGGFGGGFFGGGGGGGGGGFGGGGG5?FEGGFGFGFFFFGFGGGFGGGGGGGGGFGADGFAFGGG7EGFBFF:DDGGDGGGGGFGFGFFFFGFGF6<>FFGGFGFD(?151:;;6@F942EE>1?F)25.8C7;:6(:F?FB64:(98C?6>9:((,.:C?B(3661(().((.:9(007(7*
@M03364:396:000000000-C9LGT:1:1101:25084:4697 2:N:0:10
GGACTACTAGGGTATCTAATCCTGTTCGCTCCCCACGCTTTCGCTCCTCAGCGTCAGTAACGGCCCAGAGACCTGCCTTCGCCATTGGTGTTCTTCCCGATATCTACACATTCCACCGTTACACCGGGAATTCCAGTCTCCCCTACCGCACTCAAGCCCGCCCGTACCCGGCGCGGATCCACCGTTAAGCGATGGACTTTCACACCGGCCGCGGCGAACCGCCTACGCGCCCTTTACGCCCAATAAATCCGGATCACGCTTGCCCCCTCCCTATTCCCGCGGCTGCTGGCCCGTCGTCAGC
+
CCCCCGFGAFEGFFGGGGDGGGGGGGGGGGGGGGGGGGGGGGGDGGGGGCEFFGGGGFFEFGGGGGGGFGGGGGGGGGG9FCGGEFGGFGGGGGGFGGGGGGGGGGFEGGGECCFGGGGGGGGGFGGE+=ACFGGFAC9FGGGFGGGE6?FBGBGF9FGGGGDDGGDGGDGGFGBDC>EGFGG=;E*6@B**5>E6FFGGF<C7;:>0(99E():1C(?E6C>61;1)(14337>942C:C210)44)1C<968(152:02(244CC32((,).4)-+-((-147?)44,3?F9()802C6
@M03364:396:000000000-C9LGT:1:1101:13908:4698 2:N:0:10
GGACTACTCGGGTATCTAATCCTGTTCGCTCCCCTAGCTTTCGCGCCTCAGCGTCAGTCGTGGCCCAGAAGGCCGCCTTCGCCACCGGTGTTCTTCCAAATATCTGCGCATTCCACCGCTACACTTGGAATTCCGCCTTCCCCTACCAGACTCAAGCCTGTCGGTATCGGGACCGGGCGGGGGTTGAGCCCCCGGATTTGAGTCCCGACCTAGCCGGCCGCCTACGCGCGCTTTACGCCCAATGCATCCGGATAACGCTTGCCACCTACGTATTTCCCCCGCTGCTTGCTCGTATTTCGGC
+
CCCCCGGGGGGGGGGGGGGGGGGGGGGGGGGGGGGGGGGGGGGGGGGGGGGGGGGGGGGGGGGGGGGGGGGGGGGGGGGGGGGGGGGGFGGGGGGGGGGGGGGGGGGGGGGGGGGGGGGGGGFGGGGGGGGGGGGGEFGGGGGFGGG8@6FEGFCFGGGGGGFGGCGGGGG5AF>GGFGGGGGEEG359CCDGGG=3CFC98ED7?D?9GFG>?*4C6EC1C1(:*4.(/736?6>FFGG*,38).6:FGG:B?<?>918(33.9F*(8(()58)66+.(-,(463).().--(()17()1
@M03364:396:000000000-C9LGT:1:1101:15489:4717 2:N:0:10
GGACTACTAGGGTTTCTAATCCTGTTTGCCCCCCACGCTTTCGAGCCTCAGCGTCAGTTACAGTCCAGAGAAGCGCCTTCGCCACTGGTGTTCTTCCTAATCTCTACGCATTTCACCGCTACACTAGGAATTCCCTTCTCCTCTCCTGCACTCTAGACTTCCAGTTTGAAATGCAGCACTCAGGTTAAGCCCGAGTATTTCACATCTCACTTAAAAATCCGCCTACGCTCCCTTTTAACCCAATAAATCCGGATAACGCCCGTACCTTCCGTATTACCGCGGCTGCTGGCACGGAATTAGC
+
CCCCCGGGFFGGGGGGGC99ECF,FEGEEB<DFGDGFGGGGGGDEFGGGGGGGGGGGGGFGGGGGCFFAFFAFDFDGCF=BG@FGFFGEEF:ABEF9FEGGGG9;E<FF>FEDEFFFC@DE@FGFGFCFEFDGEEGG:DFC?D7DFFF8:A08:D7,,@C,C9?AFFGF8DCDF=FFFGGFF8=EDF<F:,9D>8EFFGGF=AAF5AEEGEGEFA6FFGF9C@DA?=4(259243**7CFF@1=A36?FC3:0<?E4,69,:*-*;C<0:2:?874>C12(7111().80.)810)844F6
@M03364:396:000000000-C9LGT:1:1101:13856:4741 2:N:0:10
GGACTACCGGGGTTTCTAATCCTGTTCGATCCCCACGCTTTCGTGCCTCAGCGTCAGTTACGACATGGAACGCTGCCTTCGCAATCGGAGTTCTGCGCGATATCTATGCATTTCACCGCTACACCTCGCATTCCGCCTTCCTCTGTCGCACTCCAGCTCGGCAGTTTCAACGGCCGGACGGGGTTGAGCCCCGAATTTTTACCGCTGACTTGCCGCGCCGCCTGCTCCCCCTTTAAACCCAATACATCCGGATCACGCTCGCCTCCCCCGTGTTTCCGCGGCTGCTGGCACGGGGTTAGCC
+
CCCCCGGGGGGGGGGGGGGGGGGGGGGGFGGGGGGGGGGGGGGGGGGGGGGGGGGEGGGGGGGGGEGGGGGGGGGGGGGGGGC:FFGG,@FFGGGGDGGGGGGGGGFGGGGGGGFGGGGGGGGGGFGGGCFGGGGC8FDGGGGFDDFDGEGF?)9AF:@>CGDGFGFGGGGGFGFGGBC5CEGF>8C=AFGGGG*2*?CGC@FBGEB;1C4E<7*4C>GEFD?BB0-)->14::))-);C50:2).447C)--(3:50(412*(7F*-714(.3().*-((-(430)56(,(,(-05)(00
@M03364:396:000000000-C9LGT:1:1101:11425:4749 2:N:0:10
GGACTACTCGGGTATCTAATCCTATTTGCTCCCCACGCTTTCGTGCCTCAGCGTCAGTAACAGGCCAGGCGGCCGCCTTCGCCACTGGTGTTCTTCCATATATCTACGCATTTTACCGCTACACATGGAGTTCCACCGCCCTCTCCTGTCCTCCAGCCTGCCAGTTTCCAAAGCCTGTACCGGTTGGGCCGGTACCTTTCACTTCAGACTTACCAGGCCGCCTACGCACCCTTTACGCCCCATCCTTCCGTATACCGCTCGCCACCTTCGTCTTACCGCGGCTGCTTGCGCGTGGTTCGCC
+
CCCCCGGGFGGGGCFGGGFGGAF@@EEGGGGGGGGGGGGGFGGGGGGGGGGFCBFGFEFDGFFGGGGGGGGFCEFGGGGGGGGGGGGGCEFGGGGFGGGGGGGGGGGGGGGGGGG<FCEDGFGGGGGGGFGGGGGGGCDGGGGFGGGCFFFEC5DFFGGGGGFGGGGGCACFAG5*1@@EGGGCEC*5/<:DD55CCEG:,9,4C>A);<?C363)23=:;D03@*3)49<2:0)61:GG5(,80)6)8<2(,,).54,4((2(9@*)51?((()).*-(-1(,()..2((,-((009(>7
@M03364:396:000000000-C9LGT:1:1101:5366:4749 2:N:0:10
GGACTACCAGGGTTTCTAATCCTATTTGCTCCCCACGCTTTCGTGCCTCAGCGTCAGTAACAGGCCAGGCGGCCGCCTTCGCCACTGGTGTTCTTCCATATATCTACGCATTTTACCGCTACACATGGAGTTCCACCGCCCTCTCCTGTCCTCCAGCCTGCCAGTTTCCAAAGCCTGTACCGGTTGGGCCGGTACCTTTCACTTCAGACTTAACAGGCCGCCTCCTCACCCTTTACGCCCACTCATTCCGTATAACGCTCGCCACCTACGTATTACCCCGGCGTCTTGCACGTAGTTCGCC
+
CCCCCGGGGGGGFGGGGGGGGGGFGGGGGGGGGGGGGFGFGGGGGGGGGGGGGGGGGGGGF9FGGGGGFGGDEFGGGGGGGGGGG8FFCFFGGDGGGCFFGGFGGCGGGGGGGGDGGD7DEGGGG8F8FEFGGFGFF+=FFDGBFE,36;DD>DFFGGGDFGFFFFGGF:C95F@CCF,BFEC*@1*:A>CGGDC:D;;C,9;4DA85=*696A+);78*6:@022691;;(8:4)(,?EC(.().).=7212).<>7(2-42-9FC(4:8).4-)6+89-,,(4(,64)4(,((.19-)9
@M03364:396:000000000-C9LGT:1:1101:15316:4763 2:N:0:10
GGACTACCCGGGTTTCTAATCCTATTTGCTCCCCACGCTTTCGTGCCTCAGCGTCAGGTACAGGCCAGGCGGCCGCCTTCGCCGCTGGTGTTCTTCCACATCTCTACGCATTTTACCGCTACACATGGAGTTCCACCGCCCTCTCCTGTCCTCAAGCCGTGCAGTTTCCAAAGCCTGAACCGGTTGAGCCGGTCCCTTTTACTTCCGCCTTGCCCCGCCGCCTGCCCACCCTTTACGCCCCATCATTCCGGATAACGCTTTCCACCTCCGTATTTCCCCGGGCGCCTGCGCGTACTTTGGC
+
CCCCCGGGGGGGGGGGGGGGGGG,EFGGGGGGGGGGGGGDGGGGGGGGGGGGGGGGGFGGGCFGGGGGG@FEGGGGGGGGGGGGGGGGGGGGGGGGGFGGGGGGGGGGGGGGGGFGFGGGGGGGDEGGFGGFGGEFGBCFGGFACGCFFFGEFFGF<DEECGFGBFGGFFGC9E=DF48CECD*=5,7;F*2:CEGFGEF+74)3*8//8<CE48(),2*(9(,.*()-13(4:)-(38:*3:1*.)674)(-()))((((-3):C7((((((.)-.+,,(((-((,-3((,(((.7*)02
@M03364:396:000000000-C9LGT:1:1101:23795:4766 2:N:0:10
GGACTACCGGGGTTTCTAATCCTGTTTGCTCCCCACGCTTTCGAGCCTCAGCGTCAGTTACAGTCCAGAGAAGCGCCTTCGCCACTGGTGTTCTTCCTAATCTCTACGCATTTCACCGCTACACTAGGAATTCCCTTCTCCTCTCCTGAACTCTAGACTTCCAGTTTGAAATGCAGCACTCAGGTTAAGCCCGAGTATTTCACATCTCACTTAACAATCCGCCTACGCTCCCTTTACGCCCAGTAAATCCGGACCACTCTCGCCACCTACATTTTTCCGCGGCCGCTTGCCCGTTCGTCGC
+
CCCCCGGGGGGGGGGGGGACFGG,FGFGGGGGGGGGGGGGGGGGGGGGGF@CFGGGGGGGGGGGGGGGGGFGFFFGGGGGGGGGGGGGGGGGGGGGGGGGGGGFGFGGG8FCGGFGGEGGGCGGGGGGGGFFGEGGE8DFGFGFGGE,3;DD,79=FGGFCGFFGGGGGGFGFCDD8FF8E8:,@D,9<C8CGGGGGGFGFAGFFFAC@DEG*4,1C:<CBFF4A,/8(9@DB==*8>CCGDDF+.7?FF)6:1(33(/)60;3/8>,.8(.446)(+44,1(((-(-414824.)))(1)
@M03364:396:000000000-C9LGT:1:1101:11271:4790 2:N:0:10
GGACTACTGGGGTTTCTAATCCTGTTCGCTCCCCTAGCTTTCGCGCCTCAGCGTCAGTCGTGGCCCAGAAGGCCGCCTTCGCCACCGGTGTTCTTCCCGATATCTGCGCATTCCACCGCTACACCGGTAATTCCGCTTTCCTCTCCTGTACTCCAGCCCGCCAGTATCCAAAGCAATTCCCACCTTGAAAGCAGGACTTTCACTCCAGACTTACCAGGCCGCCTACGCGCCCTGCACGCCCAATCATTCCGGACAACGCTCGCCCCCTACGTATTACCGCGGCTGCTAGCACCCCGTTAGC
+
CCCCCFGGGGGGGGGGGGGGGGGGGGGGGDGGGGGFEGGGGGGGGDGGGGGGGGGGGGGGGEGDFFGG<FGGGGGGGGGGFGGGGFFGGGGGGGGGGGGGGGGGGGEFGGGEGEFFGGDGGEGGGGGGGGGGGG8:EFDFGDBDDFGGGFFECCDFCFGGDF>DGC7BFGDFFC:CFAGFCCFGGGC3ACCDGGGGGGGGGEFFF664)*5=>+5;<?5EBGB@@?<E;CB6>(48??88E??1F:<>FG4(2>04:29?1(:2CED>1:?:?)5::F1;>(-77<>)67).((,.0),9*
@M03364:396:000000000-C9LGT:1:1101:26125:4814 2:N:0:10
GGACTACTGGGTTTCTAATCCTATTTGCTCCCCACGCTTTCGTGCCTCAGCGTCAGGTACAGGCCAGGCGGCCGCCTTCGCCGCTGGTGTTCTTCCACATCTCTACGCATTTTACCGCTACACATGGAGTTCCACCGCCCTCTCCTGTCCTCAAGCCGTGCAGTTTCCAAAGCCTGAACCGGTTGAGCCGGTCCCTTTTACTTCAGACTTGCGCCGCCGCCTGCGCACCCTTTACGCCCCACCCTTCCGGCTAACGCTTGCCCCCTACGTATTTCACCGCCTGCTTGCACGTATTTACCCC
+
CCCCCGGGGGGFCEGGGGGGGGGFGGGGGGGGGGGGGGGGGGGGDGGGGFFGGGEEFFGGGGGGGGGGGGGGGGGGGGGFGGGGEFGG?FFGGGGGEGGGGFGFGGGGDEGGFFGGED78EF@<E@CDCEGGGGGGGDCGEFFFGFGFGFFE,:6AGGGGGCCFGGGGGGGFFFECF9FGE@C788<>F7*/9=EF7FF+<)5?CF=;;FAG(8*6DB*>1C?B08(71D???<<(42E*8(.(0((4)C)-4:,4>6((-5+47:/4(.5<0).))04(,-((.))4,814,)./**49*
@M03364:396:000000000-C9LGT:1:1101:6351:4820 2:N:0:10
GGACTACTGGGGTATCTAATCCTGTTCGCTCCCCACGCTTTCGCTCCTCAGCGTCAGTAACGGCCCAGAGACCTGCCTTCGCCATTGGTGTTCTTCCCGATATCTACACATTCCACCGTTACACCGGGAATTCCAGTCTCCCCTACCGCACTCAAGCCCGCCCGTACCCGGCGCGGATCCACCGTTAAGCGATGGACTTTCACACCGGACGCGACGAACCGCCTACGCGCCCTTTACGCCCAATGAATCCGGAACACGCTCGCACCCTACTTATTATCGCGGCTGCTGGCCCGTGTGCAGC
+
CCCCCGGGGGGGGCGGGGGGGGGGGGGGGGGGGGGGGGGGGGGCCGGGGGGGGGGGGGGFGGGGGGGGFG@EFGGGGGFGGGGGGFGGFGGGG<BFFGGGGGGGGGGDFGGGGGFFFGFGGGGGFEGGEFGGGGG9DF8FGGGFGGGGGB@>FDFDGGGGGGFD<CEEGG55*5:G*5C?6CF72A*6@F**9*;CFGFGG3C?CDD96DBGF)*,9(:E>GFB6C(0,910(4?)63EEG?<?))).@FD61(42<:9?(-:1CED((.))).4))0,49>B03:7,3:((-6())*-2*
@M03364:396:000000000-C9LGT:1:1101:21198:4826 2:N:0:10
GGACTACACGGGTTTCTAATCCTGTTCGCTCCCCACGCTTTCGCTCCTCAGCGTCAGTAACGGCCCAGAGACCTGCCTTCGCCATTGGTGTTCTTCCCGATATCTACACATTCCACCGTTACACCGGGAATTCCAGTCTCCCCTACCGCACTCAAGCCCGCCCGTACCCGGCGCGGATCCACCCTTAAGCGATGGACTTTCACACCGGACGCGACGAACCGCCTACGAGCCCTTTACGCCCAATCAAACCGGATACCGCTTGCACCCTACGTATTACCGCGGCTGCTGGCGCGTACTTTGC
+
CCCCCGGGGGGGGGGGGGGFGGGFGGGGGGGGGGGGGGGGGGGGGGGGGGGGGGGGGGGGGGGGGGGGCFGDFGGGGGGGGGGGGFGFFGGGGGGGGGGGGGGGGGGGGGGGGGGGGGGDGGFFCEGG:FGGGGGDD:FGGGGDGFGDEAEA88DFFGGGGF>7FGDGGGGGFG@G=5EFGGG*;CC7AC85DGECGGGGG3CEGFF6(C6535C451CC>D>?<CB)4D>?70?:221:E:?<)5))1/79((-5604(4-*)2;/,..(449>)<F<B19---2,)510:94()0*)22
@M03364:396:000000000-C9LGT:1:1101:18048:4864 2:N:0:10
GGACTACACGGGTTTCTAATCCTGTTCGCTCCCCACGCTTTCGCTCCTCAGCGTCAGTAACGGCCCAGAGACCTGCCTTCGCCATTGGTGTTCTTCCCGATATCTACACATTCCACCGTTACACCGGGAATTCCAGTCTCCCCTACCGCACTCAAGCCCGCCCGTACCCGGCGCGGATCCACCGTTAAGCGATGGACTTTCACACCGGACGCGACGAACCGCCTACGAGCCCTTTACGCCCAATAAATCCGGATAACGCTTGCACCCTACGTATTACCGCCGCTGCAGGTCCGTCGTTAGC
+
CCCCCGGGGGGGEGGGGGGGGGGGGGGGGGGGGGGGGGGGGGGGGGGGGGGGGGGGGGGGGGGGGGGGFGGGGGGGGGGGGGGGGFGGGGGGGGGGGGGGGGGGGGGGGGGGGGGGGGGGGGGGGGGGGGGGGGGGGGGGGGGFGGGGGFGFGFFFGGGGGGEGEECEGGGG>E@GEAGF0>D*=E*6ACEDGEG6FGGGG3FCDFFB1<9E9):639EGBDB01C?)3CF61489<?GGG::3).-5@DD><6,96<9330;3DFG??B??)6>))324127,31((1(547.177)(90
@M03364:396:000000000-C9LGT:1:1101:22857:4867 2:N:0:10
GGACTACACGGGTATCTAATCCTGTTTGCTCCCCACGCTTTCGCGCCTCAGTGTCAGTTACAGACCAGGAAGCCGCCTTCGCCACTGGTGTTCCTCCATATCTCTACGCATTTCACCGCTACACATGGAATTCCACTTCCCTCTTCTGCACTCAAGTCGACCAGTTTCCAATGCCCCTCCCCGGTTAAGCCGTGGGCTTTCACATCAGACTTCATCAACCACCTGCGCGCCCTTTACGCCCAACAAATCCGGATCACGCTTGCCCCCTCCGTTTTACCGCGGCGGCTTGCCCGGACTTCGC
+
CCCCCGGGGGGGGGGGGGGGGGGGGGGGGGGGGGGGGGGGGGGGGGGGGGGGGGGGGFGGFGGFGGGGGGGGGGGGFGGGGGGGGFGGGGGGGGGGGGGGFFFGGGGGGGGGGGGGGGGGGGGG9EEGGGGGGGGGG9DFFGGFFGF=BFGEFF=D=FEGGGDFCDGGEGCFF85DF5A67>DEEE89<BGGGGGGGGGGG?FE+/A3BGBG4+,9=38E2*>B2B9D(:(.23=)9<EGE<((),,6@GC0(-,,)(.4::546ED90:>:)4365319((,(,,-(42(5(-())*)1/
@M03364:396:000000000-C9LGT:1:1101:5909:4873 2:N:0:10
GGACTACTGGGGTTTCTAATCCTGTTCGCTCCCCACGCTTTCGCTCCTCAGCGTCAGTAACGGCCCAGAGACCTGCCTTCGCCATTGGTGTTCTTCCCGATATCTACACATTCCACCGTTACACCGGGAATTCCAGTCTCCCCTACCGCACTCAAGCCCGCCCGTACCCGGCGCGGATCCACCGTTCAGCGATGGACTTTCACACCGGACGCGACGAACCGCCTACGAGCCCTTTACGCCCAATAAATCCGGATAACGCTTGCACCCTACGGTTTCCCGCGGCGGCCGGCCCGGATGTCGC
+
CCCCCGGGGGGGFGGGGGGGGGGGGGGGGGGGGGGGDGGGGGGGGGGGGGGGGGGGGGGGGGGGGGGGGGCGGGGGGGGGGGGDGFGGFGGGGGGGAFGCGGGGGFFDGGGGGGGGGGGDEGGGGGDGCFGGGGCCFGFGGDCFGGG>EFG>GF?FGGFGGGBCGGGC@@:C4:9D5)CC,ACEFE,/+8/)*:EGGGGGGCFCFDB9(>27(8C>C0CG9GF:4;65-9>?(8:)6?GGG:(,)55<FGC;-(46=((-(-84FGG?(((((--)6:8,,3(((-(460-,((().0455
@M03364:396:000000000-C9LGT:1:1101:9765:4890 2:N:0:10
GGACTACCGGGGTTTCTAATCCTGTTTGATCCCCACGCTTTCGTGCCTCAGCGTCAATTACGGATTCGTGAGATGCCTTCGCAATCGGTGTTCTGTGTGATATCTATGCATTTCACCGCTACACCACACATTCCTCCCACGGCATCCGCATTCAAGAAACGCAGTATCAATGGCAGCTCCCCGGTTGAGCCGGGACCTTTCACCACTGACTTACATCTCCGCCTACGCACCCTTTAAACCCAATAAATCCGGATAACGCTCGCATCCTCCGTATTACCGCGGCTGCTGGCACGGAGTTCGC
+
CCCCCGGGGGGGGGDGGGGGGGGGGGGGGGGGGGGGGGGGGGGGGGGGGGGGGGGGGGGFGGGGGGGGGGGGGGGGGGGGGGGFGGGGGGGGGGGGGGGDAFGGGGGGGGGGGGGGGGGGGEFGFGGGGGGGGGGBFFFFGDGADGGGGFGFFFCECEFFGGFGGGGGGGGGFFDGGFGGGEDGGGGBFFEGCEEEGGGGGCFEFAFB*;BGFF>6FEGGBGFFFGDEF<@DF1=CE2FGG?039<BAFGCB??0>F?>(89:(9:6<2:1418>24@4449>0(,3???0<?0-)0047)
@M03364:396:000000000-C9LGT:1:1101:6233:4891 2:N:0:10
GGACTACTGGGGTATCTAATCCTGTTTGCTCCCCACGCTTTCGTGCCTCAGTGTCAGTTACAGTCCAGAAAGCCGCCTTCGCTACTGGTGTTCCTCCTAATATCTACGCATTTCACCGCTACACTAGGAATTCCACTTTCCTCTCCTGCACTCATGTCTCCCAGTTTCAAGAGCTTACTACGGTTAAGCCGTAGCCTTTCACCCCTGACTTAAGAGACCACCTACTCACCCTTTACGCCCAGTACATCCGCACACCGCTAGCCCCCTACGTAGTCCCTCGGCTGCTTGCACGTAGTTCGGC
+
CCCCCGGGGGDGCGGGGGGFFCGGFGGGGGGGGGGGGGCFFEFFGGGGGFFFFGGDGFFGGGGGGGGGGFGGGGGGEFBFGGGCEFAGCFFGGFFFFGFFGAFFGFGGGCEGEFFCFGGGGGGFGFGGGGFGGGGGAFGGGF9<DFG8D5=D,:+177DDF@*=EFF9==3D6DBDADFDCC6>>E8*<=+==EFGGGGAC*,)3<50=+;,8@E@CCGEDG9EE,)+:;=>B=494>5F:-7*11*1?D4((601).((,.?@GD536(,.(-.-4+.--4(-()).,).42((.1/4)9
@M03364:396:000000000-C9LGT:1:1101:18135:4911 2:N:0:10
GGACTACCCGGGTTTCTAATCCTGTTTGCTCCCCACGCTTTCGTGCCTCAGTGTCAGTTACAGTCCAGAAAGCCGCCTTCGCTACTGGTGTTCCTCCTAATATCTACGCATTTCACCGCTACACTAGGAATTCCACTTTCCTCTCCTGCACTCAAGTTTCCCAGTTTCAAGAGCTTACTACGGTTGAGCCGTAGCCTTTCACTCCTGACTTAAGAAACCACCTACGCACCCTTTACGCCCAGTAAATCCGTATAACGCTAGCCCCCTACGTATTACCCCGGCTGCTTGCACGTAGTTCGGC
+
CCCCCGGGGGGGGGGGGGGGGGGGGGGGGGGGGGGGGGGGGGGGGGGGFGGGGGGGGGGGGGGGGGGGGGGGGGGGGGGGGGGGGGGGFGGGGGGGGGFGGGGGGGGGGGGGGGGGGEGGGGGGGGGGGGGGGGGGGGGGGGGFGGGGGDFEGFDDADFGGGFGGEFGGGGFDGFGFFGGGCDFGGCDFEGGGGGGGGGGGC@CFFFFFGFG5F797CFEFGF946::2;@FFEF>D9:FF-;*3566AD*6@@CE:9@06;?@GG<2=<8))8<9)+4(3>49<2..().3444>@*-/9
@M03364:396:000000000-C9LGT:1:1101:19007:4927 2:N:0:10
GGACTACTGGGGTTTCTAATCCTATTTGCTCCCCACGCTTTCGTGCCTCAGCGTCAGTCACAGGCCAGGCGGCCGCCTTCGCCACTGGTGTTCTTCCATATCTCTGCGCATTCCACCGCTACACTTGGAATTCCGCCTTCCCCTACCGGACTCACGCCTGTCGGTATCGGAGGCTCGCCGGGGTTGAGCCCCGGGCTTTTACCTCCGACCTAACGGGCCGCCCACGCGCGCTTTACGCCCACTGACTCCGGATACCGCTCGCCCCCTACGTATTACCCCCGCCGCCTGCACGTAATTAGGC
+
CCCCCGFGFGGGGGGGGGDCGGGGGFGGGGGGGGGGGGGGGGGGGGGGGGGGGGGGGFGGGGGGGGGGGGGGGGGGGGGFGGGGGGGGEFGGGGGGGGFGGGFGGGFGGGGGGGGGGGGDGGEGFFFGGGGGGGGGGEGGGGEFCGG+>?GFC=+;<DFGCFFGGFFGGG3>BF-@EBGC=EGE5886FCFDGGD=3;EGCAGFF@762D>+27*,5-CEFG((,*-)3)((4())--?C*(.)*(.6;9/-2,24)((4((/47*14::,...)-6+(,4((,(((,3(58((,0*1)*2
@M03364:396:000000000-C9LGT:1:1101:6454:4931 2:N:0:10
GGACTACAGGGGTATCTAATCCTGTTTGCTCCCCACGCTTTCGAGCCTCAGCGTCAGTTACAGTCCAGAGAATCGCCTTCGCCACTGGTGTTCTTCCTAATCTCTACGCATTTCACCGCTACACTAGGAATTCCATTCTCCTCTCCTGCACTCTAGACTTCCAGTTTGAAATGCAGCACCCAAGTTGAGCCTGGGTATTTCACATCTCACTTAAAAGTCCGCCTACGCTCCCTTTCCGCCCAGTCAATCCGGACAACGCTCGCCACCTACGTCTTGCCGCGGCTGCTGGCACGGAGTTAGC
+
CCCCCGGGGGGGGDGGGGGGGGGGGGGGGGGGGGGGGGGGCFGGGGGGGDGGGGGGGDFGGGGGGGGGGGGFGFGGGCGGGGGGGGGGFGGGGGGGGGGGGGGGGGGGGGGGGGGGGGGGGGGGFGGGFGGGGGGGGGGGGGGFGGGGGFGFGFGFFFGFGGFGEGFGCFGGDFEGGFGGGGFDGFG;FGGDFFGGGGGGG7EECCFFFGFGF+7:FEGGDDDF>@ABAG=DFF=*:=EGGFFF6@?EFGG>DF62:9>?@9C;*:>::3,.(.8).34990;>FB4),3(5?(-).)):7
@M03364:396:000000000-C9LGT:1:1101:10782:4932 2:N:0:10
GGACTACTGGGGTTTCTAATCCTGTTTGCTCCCCACGCTTTCGAGCCTCAGCGTCAGTTACAGTCCAGAGAAGCGCCTTCGCCACTGGTGTTCTTCCTAATCTCTACGCATTTCACCGCTACACTAGGAATTCCCTTCTCCTCTCCTGCACTCTAGACTTCCAGTTTGAAATGCAGCACTCAGGTTAAGCCCGAGTATTTCACATCTCACTTAAAAATCCGCCTACGCTCCCTTTACGCCCAGTAAATCCGGACAACGCTCGCCACCTACGTCTTCCCGCGGCTGCTGGCACGTATTTAGC
+
CCCCCGGGGGGGGGGGGGGFGGGGGGGGGGGGGGGGGGGGGGGGFGGGGGGGGGGGGGGGGGGGGGGGFGGGGGGGGGGGGGGGEGGGGGGGGGGGGGGGGGGGGGGGGGGGGGGGGGGGGGGGGGGGGGGGGGGGGGGGGGGFGGGFGFGFGFGF4EAFDEFGGGGGGGGGFGFGGFGGGCFDFG9:FFGGDGGFFGGGGFGC;A@C5CCF5+,348DGBFFF=D9BFGFD3>EEFFGEG@==:5.6CGGF(:9(;7BDDBGFGGG?7?:3(.1)5C(441>FFF74:?:<((.*)*);:
@M03364:396:000000000-C9LGT:1:1101:14069:4951 2:N:0:10
GGACTACTAGGGTTTCTAATCCTGTTTGCTCCCCACGCTTTCGAGCCTCAGCGTCAGTTACAGTCCAGAGAAGCGCCTTCGCCACTGGTGTTCTTCCTAATCTCTACGCATTTCACCGCTACACATGGAATTCCACGCTCCTCTTCCGCACTCCAGTGATCCGGTTTCCGGGGCTTCCCGGAGGTTAGCTTCGGGCTTTGCCCTCCAGACCTGTACCCCCGCCTGCGCCCTCTTTCCGCCCACTGCTTCCGGATCACGCTCGCCCCCTACGTATTAACGCGGCTGCTGGCTCGTCTGTAGC
+
CCCCCGGGGGGFGDGGGGGGGFGGGGGGFGGGGGF+@FEGGGGFGCEGGGGCCFGFGGG,CFFGGFGGFDC@@EFGEGGGGGE7C@FGGGGGGDDEGGGGGGGGGGFGGGGGGGGGGGGGGGGG98CEB<FFFE,E=+0C@DD9AAD4>?GFFBF6C96,DFFGGEE,,@B>@C=?E9@***33BD,:+,22*4:C8CF,,*?2*:)(*:(,(23)3/AE@D@;2B()(1((46A-4:GEG?(./,.67FC9(-((8,,340>>/CD>03-4260)-<3((-193,,2>:()((-))*.:*
@M03364:396:000000000-C9LGT:1:1101:9863:4959 2:N:0:10
GGACTACCCGGGTTTCTAATCCTGTTCGCTCCCCCAGCTTTCGCGCCTCAGCGTCAGTGGTGGCCCAGAAGGCCGCCTTCGCCACTGGTGTTCCTACCGATCTCTACGCATTTCACCGCTACACCGGTAATTCCGCTTTCCTCTCCTGCACTCGAGCCTAGCAGTTTCCAAAGCAATTCCCACCTTAAAAGCAGGACTTTCACTCCAGACTTACCAGGCCGCCTACGCGCCCTTTCCGCCCAATCCTTCCGGCCCACGCTGTCCCCCTACGGATTCCCTCCGCGGATGGCCCGTCTTCGCC
+
CCCCCGGGGGGGGGGGGGCGGGGGGGGGGGGGGGGGGGGGGGGGGGGGGGGGGGGGGGGGGGGGGGGGGGGFGGGGGGGGGGGGGGGGGGGGGGGFEFGGGCEGGFFCGGGGGGGGGGGGGGGGGGGGGGGGGGGGGGGGGGGFGGGGGFG<F97@GGGGGGFGFFGGGACEFD57FFGGGFGGGGGEA,>?CFGEFGGGGCGEGAAEEGFGFFF4DFGG@GFD;C@D;C;99?:)--AEE<14706AFGGF02((7;>4(-33DGD(-2(((,-,-<-((43(((,42((-(-(0)/(*1
@M03364:396:000000000-C9LGT:1:1101:16629:5009 2:N:0:10
GGACTACCGGGGTATCTAATCCTATTTGCTCCCCACGCTTTCGTGCCTCAGCGTCAGGTACAGGCCAGGCGGCCGCCTTCGCCGCTGGTGTTCTTCCACATCTCTACGCATTTTACCGCTACACATGGAGTTCCACCGCCCTCTCCTGTCCTCAAGCCGTGCAGTTTCCAAAGCCTGAACCGGTTGGGCCGGTCCCTTTTACTTCAGACTTGCACAGCCGCCTGCGCCCCCTTTACGCCCATGCATTCCGGCTAACGCTTGCCACCTACGTATTACCGCGGCTGCTGGCACGTAGTTCGCC
+
CCCCCGGGGGGGGGGGGGGGGGG,FGGGGGGGGGGGGGGGGGGEGGGGGGGGGGGGGFGGGGGFGGGGGGGGGGGGGGGGGGGGGGGGCGGGGGGGGGGGGGGGGGGGGGGGGFFGGGGGGGGGGGGGFGGGGGGGGCCGGGGFGGGGF5FCGEGFFFGG5FFGGGGGGGG96C2A76,=ECC<BE*5AF59:ECFCGGF9;9.@3@?385?EF?;F?F51DF?:*2)-71(:B9:6?EE8((5/69<FD)(91>:),,4-33)9@5>:::))5.)-24(4942?:0:?0?641(.9*(>C
@M03364:396:000000000-C9LGT:1:1101:7341:5013 2:N:0:10
GGACTACTGGGGTTTCTAATCCTGTTTGCTCCCCACGCTTTCGCGCCTCAGCGTCAGTTGTCGTCCAGCAAGCCGCCTTCGCCACTGGTGTTCCTCCTAATATCTACGCATTTCACCGCTACACTAGGAATTCCGCTTGCCTCTCCGATACTCAAGGGGAACAGTTTCAAATGCAGTTCCGGGGTTAAGCCCCGGGATTTCACATCTGACTTGCCGCTCCGCCTACACGCCCTTTACACCCAGTAAATCCGGGCCACGCTTGCACCCTCCGTATTCACGCGGCCGCTGGCCCGTCGGTCGC
+
CCCCCGGG@FGGGGGGGGGGGGGGGCEGGGGGGGGGGGGGGGGGGGGGGGGGGGGDGGFGC<FFGGGGEFFGGGGGGGGGGGGGGCGGGGGGGGGGGFCFGGGGGGGGGGGGGGGGGGDGGGGGA8FFGGGGGGGGG=DGGGGFFGC+>@GEEEFD@++@@FAGFGFG7@@D?FEG@BFG5***5CFBFFCC4ECECEFGGC@E+;8@EGFF<++(1(=E6D@;3?(.6CBF9:35<2EGG??:=A9<BFC((((-8(9::?F2*;<,,,-,(434)341-2((-3,-2(((,((07)(1/
@M03364:396:000000000-C9LGT:1:1101:21228:5015 2:N:0:10
GGACTACTCGGGTTTCTAATCCTGTTTGCTCCCCACGCTTTCGAGCCTCAGCGTCAGTTACAGTCCAGAGAAGCGCCTTCGCCACTGGTGTTCTTCCTAATCTCTACGCATTTCACCGCTACACTAGGAATTCCCTTCTCCTCTCCTGCACTCTAGACTTCCAGTTTGAAATGCAGCACTCAGGTTAAGCCCGAGTATTTCACATCTCACTTAAAAATCCGCCTACGCTCCCTTTACGCCCAGTAAATCCGGACAACGCTCGCCACCTACGTATTCCCGCGGCTGCTGGCACGTAGTTAGC
+
CCCCCGGGGGGGGGGGGGGGGGGGGGGGGGGGGGGGGGGGGGGGGGGGGGGGGGGGGGGGGGGGGGGGFGGGGGGGGGGGGGGGGGGGGGGGGGGGGGFFGGGGGGEGGGGGGGGGGGGGGGGGGGGGGGGGGGGGGGGGGGGFGGGFFFGFGFGF,EFGGGFGGGGGDFDFFGFGGFG8FFG:EF9>FFDFGGD?FGGGGFGFEFFEEGFGE85>F5FFAGFFFFAE9D@BFFFFFFDFGDDE:?3?FGD14:;?FBFDF>E>/AF?(84:2<7)6<837>FBFF:>BB()(..00*)7:
@M03364:396:000000000-C9LGT:1:1101:14195:5039 2:N:0:10
GGACTACCCGGGTATCTAATCCTGTTTGCTCCCCACGCTTTCGCGCCTCAGCGTCAGTTGTCGTCCAGCAAGCCGCCTTCGCCACTGGTGTTCCTCCTAATATCTACGCATTTCACCGCTACACTAGGAATTCCACTTTCCTCTCCTGCACTCAAGTTTCCCAGTTTCAAGAGCTTACTACGGTTGAGCCGTAGCCTTTCACTCCTGACTTAAGAAACCACCTACGCACCCTTTACGCCCAGTAAATCCGTATAACGCTAGCCCCCTACGTATTACCGCGGCTGCTGGCACGTAGTTCGCC
+
CCCCCGGGGGGGGFGGGGGGGGGGGGGGGGGGGGGGGGGGGGGGGGGGGGGGGGGGGGGGGGGGGGGGGGGGGGGGGGGGGGGGGGGGGGGGGGGGGGFGGGGGGGGGGGGGGGGGGGGGGGGGGGGGGGGGGGGGGGGGGGGFGGGGGFGBA=8DCFGGGGFGGGGGGGGD9FEGFFGGGGGGGG,:;DEGGGGGGGGGFEBEGFF8;GEFE+29FFGGBC:EE;@/>D=;@EEC?DGGC6=43<EEFG*6=F<CD>4<6:F?GGC6?F?265669/406>13<>BBF0<B3,.0**4C<
@M03364:396:000000000-C9LGT:1:1101:19602:5070 2:N:0:10
GGACTACAGGGGTTTCTAATCCTGTTTGCTCCCCACGCTTTCGCGCCTCAGCGTCAGTTGTCGTCCAGCAAGCCGCCTTCGCCACTGGTGTTCCTCCTAATATCTACGCATTTCACCGCTACACTAGGAATTCCGCTTGCCTCTCCGATACTCAAGGGATACAGTTTTGGAAGCAGTTTATGGGTTGAGCCCATAGATTTCACTCCCAACTTGCATCTCCGCCTACACGCCCTTTACACCCAGTAAATCCGGACAACGCTTGCACCCTACGTATTACCGCGGCTGCTGGCCCGTAGTTAGC
+
CCCCCGGGGGGGGGGGGGGGGGGGGGGGGGGGGGGGGGGGGGGGGGGGGGGGGGGGGGGGGGGGGGGGGGGGGGGGGGGGGGGGGGGGFGGGGGGGGGGGGFGGGGGGGGGGGGGGGGGGGGGFGGGGGGGGGGGGGGFFGGGFGGGCEFGFGFGF:=@EFGFGGGGGGDFFFG@FFFFGCFFCGC75AFEFGGGGGGGGF9DEGAFFBGDGEFEFGFGG@D@DFF106D@FBFFFFFGFG3=E8?ECFGG>6;9:F6>F::C2CFG02:1.))4):@449B9990)5>8?(17,7>4)::
@M03364:396:000000000-C9LGT:1:1101:17109:5072 2:N:0:10
GGACTACTCGGGTTTCTAATCCTGTTCGCTCCCCACGCTTTCGCTCCTCAGCGTCAGTAACGGCCCAGAGACCTGCCTTCGCCATTGGTGTTCTTCCCGATATCTACACATTCCACCGTTACACCGGGAATTCCACTCTCCCCTACCGCACTCAAGCCCGCCCGTACCCGGCGCGGATCCACCGTTAAGCGCTGGGCTTTCGCACCGGACGCGCCGAACCGCCTACGCGCCCTTTACGCCCACTAAATCCGGATAACGCTTGCCCCCTACGTATTACCGCGGCTGCTGGCACGTACTTCGC
+
CCCCCGGGFGGGGGGGGGGGGGGGGGGGGGGGGGGGGGGGGGGEGGGGGGGGGGGGGGGGGGGGGGGGEFFGGCFGGGGGGGGGEGGGDFGGGGGGGGGGG@EGGGGEGGGGGFFFGG8CGGGGFGGGGGGGGGF99F+FFGGFFGGCEDF9GFGFD@FGGGFGGC*CFCEGEG5D*/=F6C*1C=F(:F/):CG*1<FGGFG?DEEFFGF51.899(CEFGFFFGF59D;B1<>DFBGGG?(.)354@FD(1(-6=:B643;(9CD1:B?,)6:)50(3(6116?F7:?(483,)86)11
@M03364:396:000000000-C9LGT:1:1101:9897:5073 2:N:0:10
GGACTACAGGGGTTTCTAATCCTGTTCGATCCCCGCACTTTCGTGCCTGAGCGTCAGTATGGAGCCGGTATGCTGCCTTCGCAATCGGAGTTCTGCGCAATATCTAAGCATTTCACCGCTACACTGCGCATTCCGCATACTTCTCTCCAACTCAAGACCGCCAGTTTCAACGGCTAAACGAGGTTAAGCCCCGAAATTTTACCGCTGACTTACCAAGCCACCTACGCACCCTTTAAACCCAATAAATCCGGATAACGCCCGGACCTTCCGTATTACCCCGGCCGCTGGCACGGAATTCGCC
+
CCCCCGGGGGGGGGGGGGGGGGGGGGGGEGGGGGGGGGGGGGGGGGGGGGGGGGGGFGFGGGGGGGGGGGGGGGGGGGGGGGGGGGGG=FGGGGGGGGGGGCFGGGGGGGGGGGGGGGGGGGGGGGGGGGGGGFFFGGDGGGGFGCGDFDDDFEFBFFCECFFGGFGGDFFGFGFGGFGGGGG6>>,:BFGGGGCEGGGGGFFDDFB>@FEE;0+/57FGFGF;33686C:37>A):<FGC<<099A<?D),:FFFE>FFB9*3>0:7B?2033)6<+4-49((-3(4<(5-42-.7*(19
@M03364:396:000000000-C9LGT:1:1101:8333:5077 2:N:0:10
GGACTACTGGGGTTTCTAATCCTGTTTGCTCCCCACGCTTTCGTGCCTGAGCGTCAGTTATGTCCCAGGAGGCTGCCTTCGCCATCGGTGTTCTTCCACATATCTACGCATTTCACTGCTACACGTGGAATTCCACCTCCCTCTGACACACTCTAGTCGAGCAGTCACATATGCCATTCCCGAGTTAAGCTCGGGGATTTCACATCTGTCTTACTCAACCGCCTGCGCACCCTTTACGCCCAGTAATTCCGATTAACGCTCGCACCCTACGTATTCCCGCGGCTGCTGGCCCGTCTTTTGC
+
CCCCCGGGGGGGFGGGGGGGGGGGGGGGGGGGGGGGGGGGGGGGGGGGGGGGGGGGGFGGGGGGGGGGGGGGGGGGGGGGGGGGGGGGGGGGGGGGGGGGGGGGGGGGGGGGGGGGGGGGGGGGGGGGGGGGGGGGGGFGGGGFGGGEGFGFFDGFGGGGGGFGGGGGGGGGFGFGGFGGGGDEGGGEFF;CGGEGDGGGGCFFGFFFFGFGFFDCFFGG>DF@BC@F=D@F?FEFFFGGGFFE6<?EFG4;D@(9C67::>?(9CD82:<4<AF66A(799606())4:1(2,()066:7
@M03364:396:000000000-C9LGT:1:1101:21282:5084 2:N:0:10
GGACTACAAGGGTATCTAATCCTGTTCGCTCCCCACGCTTTCGCTCCTCAGCGTCAGTAACGGCCCAGAGACCTGCCTTCGCCATTGGTGTTCTTCCCGATATCTACACATTCCACCGTTACACCGGGAATTCCAGTCTCCCCTACCGCACTCAAGCCCGCCCGTACCCGGCGCGGATCCACCGTTAAGCGATGGACTTTCACACCGGACGCGACGAACCGCCTACGAGCCCTTTACGCCCAATCAATCCGGAACACGCTTGCACCCTACGTCTTACCGCGGCTGTCTGCCCGGATTTAGC
+
CCCCCGGGGGGGGGGGGGDGGGGFGGGGGGGGGGGGGGGGGGGGGGGGGGGGGGGGEFGGGGGGGGGGGGGGGGGGGGGGGGGGGGGGGGGGGDDFEGGGGGGGGGFFGGGGGGGGGGGGGGGGFGCFFGGGGGGGG?CGGG6FGFGGGEGAFDGFGGGECFDGGGGGGGEEEGBGE>GGFGG*BE@=F@ECFGGEDGGGGFG<GB:>>C9=98C950EG179?BF604C>1(3?6A<C>G::3).<2=D92((((0-48??F2GGG:11-,(.4.6342,44((,))))).1-(0)*)::
@M03364:396:000000000-C9LGT:1:1101:5985:5087 2:N:0:10
GGACTACCGGGGTTTCTAATCCTGTTCGCTCCCCACGCTTTCGCTCCTCAGCGTCAGTAACGGCCCAGAGACCTGCCTTCGCCATTGGTGTTCTTCCCGATATCTACACATTCCACCGTTACACCGGGAATTCCAGTCTCCCCTACCGCACTCAAGCCCGCCCGTACCCGGCGCAGATCCACCGTTAAGCGATGGACTTTCACACCGGACGCGACGAACCGCCTACGAGCCCTTTACGCCCAATAAATCCGGATAACGCTTGCACCCTACGTATTCCCGCGGCTGCTGGCCCGGCGTTCGC
+
CCCCCGGGGGGGFGGGGGGGGGGGGGGFGGGGGGGGGGGGGGGGFGGGGGGGGGGGGFGCEGGGGGGGFGGGGGGGGGGGGGGGG,CEFGGGGGGGGGGGGGGGGCG,EEGGGGFGGGEGGGGGG>FEE>FGGGGGFGFGGGGFGGGGGFGFG5DFAFGGGGFDGGGG6EGEBG(9*1AF?86<FC<3FF8*<CG*2BFGGCF);>)46DBE25C><9CGFGF?:82>6C6<0:74>?EGE11<4)5)9FD>0,4)=89?11;2CGG18?<8)6>-6E(--77>(()8?::6(((..71DC
@M03364:396:000000000-C9LGT:1:1101:5651:5094 2:N:0:10
GGACTACAAGGGTATCTAATCCTGTTTGCTCCCCACGCTTTCGTGCCTCAGTGTCAGTTACAGTCCAGAAAGCCGCCTTCGCTACTGGTGTTCCTCCTAATATCTACGCATTTCACCGCTACACTAGGAATTCCACTTTCCTCTCCTGCACTCAAGTTTCCCAGTTTCAAGAGCTTACTACGGTTGAGCCGTAGCCTTTCACTCCTGACTTAAGCAACCACCTACGCACCCTTTACGCCCAGTAAATCCGGATAACGCTAGCCCCCTACGTCTTACCCCGGCTCCTGGCACGTCGTTCGCC
+
CCCCCGGGGGGGFGGGGGDGGGGGGGGGGGGGGGGGGGFGGGGGGGGGGGGGGGGFGGGGGGGGGGGGGGGGGGGGGGGGGGDGGGGGFGGGGGFGGGFFGGGGGGGGGGGGGGGGGGGGGGGGGGGGGGGGGGGGGGGGGGFFGGGGGFGFFD6DEAFGGGFGGGGGG8D9DFFGGFGGGGGFGG<:DD@GDCDC?EDCAC@CGFF*@?=AE+,33=DCCDDF@1:*:D@2=BC//9EGB2;*4*>?FD)28;4=A>;(3=98GG5;D63((-6<?+44,3,(424021484,(008(>7
@M03364:396:000000000-C9LGT:1:1101:17624:5097 2:N:0:10
GGACTACAAGGGTATCTAATCCTGTTTGCTCCCCACGCTTTCGAGCCTCAGCGTCAGTTACAGTCCAGAGAAGCGCCTTCGCCACTGGTGTTCTTCCTAATCTCTACGCATTTCACCGCTACGCTAGGAATTCCCTTCTCCTCTCCTGCACTCTAGACTTCCAGTTTGAAATGCAGCACTCAGGTTAAGCCCGAGTATTTCACATCTCACTTAAAAATCCGCCTACGCTCCCTTTACGCCCAGTAAATCCGGACAACGCTCGCCACCTACGTCTTCCCGCGGCTGCTGGCACGTAGTTCGC
+
CCCCCGGGGGGGGGGGGGGGGGGGGGGGGGGGGGGGGGGGGGGGGGGGGGGGGGGGGFCGGGGGGGGGGGGGGGGGGGGGGGGGGGGGFGGGGGGGGGGGGGGGGGGGGGGGGGGGGGGGGGGGCEGGGGGGGGGGGGGGGGGFGGGGGFGFGFGFEFGGGGFGGGGGAFGGFGFGGFGFGGGFGGDDFGGGGGD7FGGGGFGFFFFFFGFG;9,:ACGGFGA@FD=?>DFFF>EEF@GGGFD@8EEFFGDF;903A99@F9C>*;F10?33(4:)4;3249>F>B0:?F()(..786)97
@M03364:396:000000000-C9LGT:1:1101:7374:5120 2:N:0:10
GGACTACACGGGTTTCTAATCCTGTTTGCTCCCCACGCTTTCGAGCCTCAACGTCAGTTATCGTCCAGTAAGCCGCCTTCGCCACCGGTGTTCTTCCATATATCTACGCATTTTACCGCTACACATGGAGTTCCACCGCCCTCTCCTGTCCTCAAGTCTGCCAGTTTCTGAATCATAAATGAGTTGAGCTCATCCCTTTGCCTTCAGACTTAACAGACCGCCTGCGCACCCTTTACGCCCAATCCTTCCGTATAACGCTCGCCACCTACGTATTACCCCGGCTGCTTGCCCGTAGTTCGCC
+
CCCCCGGGGGGGFFGGGGGGGGGGGGGGGGGGGGGGGGGGGGGGGGGGGGGGGGGGGFGGGGGGGGGGGGGGGGGGGGGGGGGGGGGGEGGGGGGGGGGGGDDGGFGGGGGGGGGGGGGGGGGGGGGGGGGGGGGGGGGGGGGFGGGGFFGFGEDFGGGGGGFGFGGGGFGDFGEGGFGGCCDCGE<@F<DFGGFGGGGFGF@7;6F*8DEGFFF@FFGGFG@9>15/5D@?@;4>;6EG<8@D4;CFFG421579<6(,47?4DG4:?BF)63464+--(((4:4).1(7:2247F*-)1
@M03364:396:000000000-C9LGT:1:1101:21514:5151 2:N:0:10
GGACTACCGGGGTATCTAATCCTATTTGCTCCCCACGCTTTCGTGCCTCAGCGTCAGTCACAGGCCAGGCGGCCGCCTTCGCCACTGGTGTTCTTCCATATCTCTGCGCATTTTACCGCTACACATGGAGTTCCACCGCCCTCTCCTTTCCTCAAGTCTGCCAGTTTCTGAATCATAAATGAGTTGAGCTCATCCCTTTGCCTTCAGAATTAACAGACCGCCTGCTCCCCCTTTACGCCCAATTCTTCCGCGTAACGCTCGCCTCCTACGTATTATCGCGGCTGCTTGGACGTAGTTTGCC
+
CCCCCGGGECEGCGEDEGD@F@<@F6EFFGGGGGGGEECGGGGGGGGEEGFGG@BF:FCGD,@<CFFFDFBC+>FFEFG<DCCEGGDEFCFEC?EGD9A@EFGGGFFCEGGFGGC?EB==>CEA9DD<>DFEEFGG8:DGE0,*=DE,,BB;>=;AFF,@BE59FFGGCAEE+;AFF+3,,32@FG,0@FF>FGGGGFG799??CAF**=1,81,08B*43)33(57/:7@6=@67/;E<C(()*.-:89*,7>((),4((-1(1/7)86,).54)./-(4((-3242().(,((096)0*
@M03364:396:000000000-C9LGT:1:1101:20186:5217 2:N:0:10
GGACTACCAGGGTTTCTAATCCTGTTTGATTCCCGCACTTTCGAGCCTCAGCGTCAATGTCACCCCAGGAGACTGCCTTCGCAATCGGAGTTCTTCGTCATATCTAAGCATTTCACCGCTACACAACGAATTCCATCTCCCTTGTGTATATTAAAGAACGGCAGTATCAACGGCAGGACCGCGTTGAGCTCGGACATTTGGCCGCTGACTTAGCATTCCGCCTACCCTCCCTTTATACCCAAACCATCCGTATAACGCTCGCATCTTCCGTAATACCCCGGCCGACTGGCAGGAATTCCGC
+
BCCCC@FGFEEFGGGGFFF,@F<@FGGGGDF@EEEC@FEGAF7C,B:?@=,;:C@:,CF,,<C,:@C:<CEFGGGFEEF<FB@C@FF?BFBDFFDEFB:FFEGEAB,9,@,<@E=<<>B=@@=<9=+@FGFGGGCEFFDGFD9@?EGA,?BD,;8B,,388+9=DEGGG83>*C=6CAG?@59>:E*8*,57;?:C79B,,06:42)(-48=)/+.;)5+67603*6*/*/34@4)1)+5C((()(.4:D7(,5)652(-3(/49A*))-.((4.).+(,-2,((((,417(,(()/*)**
@M03364:396:000000000-C9LGT:1:1101:10902:5224 2:N:0:10
GGACTACTCGGGTATCTAATCCTGTTCGCTCCCCACGCTTTCGCTCCTCAGCGTCAGTAACGGCCCAGAGACCTGCCTTCGCCATTGGTGTTCTTCCCGATATCTACACATTCCACCGTTACACCGGGAATTCCAGTCTCCCCTACCGCACTCAAGCCCGCCCGTACCCGGCGCGGATCCACCGTTAAGCGATGGACTTTCACACCGGACGCGCCGAACCGCCTACGAGCCCTTTACGCCCACTAAATCCGGATCACGCTTGCCCCCTCCGTCTTCCCGCGGCTGCTGGCCCGTCGTCCGC
+
CCCCCGGGGGGGGGCGGGGGGGGFGGGGGGGGGGGGGGGGGGGGGGGGGGGGGGGGGGGGGGGGGGGGFG@DGFGGGGGGGGGGEDGGGGFGGGGGGGGGGGGGGGGGGGGGGFGGGGGCEFFGGGGGGGGGGGFFFGGGGGGFGGFEGDG>FDCDFGGCGFFGGGGGGGGGEDBDE:EGFGGEGGF?FF=CFEGCGGFGGFFCGFF>(9251):9DBGGBD>1:C?.2C>FFFFAF?GEG?(4604)@FC9((((04<?(3C3CGG9(-74:<6))2(((4;9(22),,,433()0)(1/
@M03364:396:000000000-C9LGT:1:1101:7222:5225 2:N:0:10
GGACTACCAGGGTTTCTAATCCTGTTTGCTCCCCACGCTTTCGAGCCTCAGTGTCAGTTACAGTCCAGAAAGGCGCCTTCGCCACTGGTATTCTTCCTAATCTCTACGCATTTCACCGCTACACTAGGAATTCCCCTTTCCTCTCCTGCACTCTAGACTTCCAGTTTGAAATGCACCACTCAGTTTAAGCCCGAGTATTTCACATCCCACTTAAAAATCCGCCTACGCGCCCTTTACGCCCAGTAAATCCGGACCACCCTCCCCCCCTACGTATTTCCCCGGCTGCTGGCCCGTATTTAGC
+
CCCCCGGG,FFCEFGGGGGGGGFCFGFGGGGGGGGCCFFCGE,,<FFGF8FCEEE,<FEECCEEFGFF9E8F@E@FDEGEFGGEG,FGEEGGG?BFGGFFDGGGDD<FGEFC@EDEEGEDGGFFGCFGGCFDF9A<DFDGGFDFGGG@8*ADCE??4@DDFE7+9EGGFGDDB,>+=DF?E8+38@,0DCFGGGCCFFGCE7D*+;*18D5C8BF8*)44)<>=06)*)30->BB*85E@CD0(1)9)3;>,69(()(/6((*6):9(-2(()).)-3)(-((,-,,).4(((465)*)0:
@M03364:396:000000000-C9LGT:1:1101:23926:5227 2:N:0:10
GGACTACCGGGGTTTCTAATCCTGTTTGCTCCCCACGCTTTCGAGCCTCAACGTCAGTTATCGTCCAGTAAGCCGCCTTCGCCACTGGTGTTCCTCCTAATATCTACGCATTTCACCGCTACACTAGGAATTCCACTTACCTCTCCGATACTCTAGCTTGACAGTTCCAAATGCAGCTTGGGGGTTGAGCCCCCACCTTTCACATCTGGCTTGCCATGCCGTCTGCGCTCCCTTTACACCCAGTAAATCCGGATAACGCTTGCACCATACGTATTACCGCGGCTGCTGGCACGTCTTTAGC
+
CCCCCGGGGGGGCGGGGGGGGGGGGGGGGGGGGGGGGGGGGGGFGGGGGGGGGGGGGGGGGGGGGGGGGGGGGGGGGGGGGGGGGGGGFGGGGGGGGGGGGGGGGGGGGGGGGGGGGGGGGGGGGGGGGGGGGGGGGGGFGGGFGGG6@?F:EDGFGGGGGGFGGGGGGGGGFGFGGFGGGGDFGGGFFGGGGGGGCEGGGFGFGFFF=GFGFFEBFFGG@DB?=?3:0>@@DE@EE)>CG(3>6<2<FGGB:?(6F49???C2FG55.385).84:<4(49>>B:2:??F)(8(.8*)::
@M03364:396:000000000-C9LGT:1:1101:26210:5236 2:N:0:10
GGACTACCCGGGTTTCTAATCCTGTTCGCTCCCCCAGCTTTCGCTCCTCAGCGTCAGTTGTGGCCCAGAAGGCCGCCTTCGCCACCGGTGTTCTTCCCGATATCTGCGCATTCCACCGCTACACCGGGAATTCCGCCTTCCCCTACCAAACTCAAGCCCGCCGGTATCGGGAGCGGCCGGGGGTTGGGCCCCTGCATTTGACTCCCGACCTAGCAGGCCGCCTACTAGCGCTGTACGCCCAATGACTCCGCATAACGCCCCCCCCCCACCGCTCACCGCCGCTGCCAGCCCGGTGTGCTCC
+
CCCCCCGGGGGGFGGGGGFGGGGGGGGGGGGGGGGGGGGGGGGGGGGFGGGGGGGGGGGFGGGGGGGGDF@FGGGGGGGFGGGGGGGGGGGGGGGGGGGGGGGGDCFGGGGGGG8FGGGGGGFGGGGGEGGEGGCFG@DGGGGFGGG8BAGEF*59FDFEEGAGGCGGGGGCBGFCEEGGGDC?>=:,8;CC95CF>C7+06<69>D:>G9E))+.99E*4D((.3.*()-4,-.421C?*(((1.466<*-4(4:32--,(2,9C5(-(((-((.8*4(2((((().-(-((((0)*-02
@M03364:396:000000000-C9LGT:1:1101:7570:5239 2:N:0:10
GGACTACTAGGGTTTCTAATCCTATTTGCTCCCCACGCTTTCGTGCCTCAGCGTCAGGTACAGGCCAGGCGGCCGCCTTCGCCGCTGGTGTTCTTCCACATCTCTACGCATTTTACCGCTACACATGGAGTTCCACCGCCCTCTCCTGTCCTCAAGCCGTGCAGTTTCCAAAGCCTGAACCGGTTGAGCCGGTCCCTTTTACTTCAGACTTGCACAGCCGCCTGCGCACCCTTTACGCCCAATCATTCCGTATAACGCTTGCCACCTACGTCTTACCGCCGCTGCTGGCACGTAGTTTGCC
+
CCCCCGGGGGGGFGGGGGGGGGGCGGGGGGGGGGGGGGGGGGGGGGGGGGGGGGGGGGGGGGGGGGGGGGGGGGGGGGGGGGGGGGGGGGGGGGGGGGGGGGGGFGGGGGGGCGGBEGGGGGGGGGGGGGGGGGGGGGGGGGGFGGGGGFGFGF96FGGGGGFG@EFGGGG9CFBCFFGGGEGGGD,7FFCD7CEFGGGGGE@EGFC<@GFGF6C@FFGGFGFF=/707C:<7?2><BGG8(:706:<9C9(4:)6512:?(06CA<4??4((,.-8*4(-99,-5)3:(5<82(0=*)*:
@M03364:396:000000000-C9LGT:1:1101:8056:5247 2:N:0:10
GGACTACCCGGGTATCTAATCCTGTTCGCTCCCCACGCTTTCGCTCCTCAGCGTCAGTAACGGCCCAGAGACCTGCCTTCGCCATTGGTGTTCTTCCCGATATCTACACATTCCACCGTTACACCGGGAATTCCAGTCTCCCCTACCGCACTCAAGCCCGCCCGTACCCGGCGCGGATCCACCGTTAAGCGATGGACTTTCACACCGGACGCGACGCACCGCCTACGAGCCCTTTACGCCCAATAAATCCGGATAACGCTCTCGCCCTCCGTATTACCGCGGCTGCCTGCGCGTATGTAGC
+
CCCCCGGGGGGGECGGFGFGGFGGGGFGGGGGGGFGGGGGGFCCEFGFFFGGGGGGEFFGGGGGGGGG8FGGGFGGEFGFGGGGGGGGFGGEC<@DFGEDFGGGGGGCFG@F9F=EFE@CCFFFGCEGGGAFGGGGFEFDGGGFGGG+69CBFD=AFC:EGGEGGDCGGGGGFF>GGFGE=CC:F=F=CG:*/58:CGGFGEGFC;;62C1C3>51)-?525;??E6)4)48((4<::8?E1(862<4@<32(,(.91((((2(/:>0344(,(,).<24(((,(,()5:((-(4))0)02
@M03364:396:000000000-C9LGT:1:1101:16346:5250 2:N:0:10
GGACTACTGGGGTTTCTAATCCTGTTCGATCCCCGCACTTTCGTGCATGAGCGTCATTTACGGCTTGGTCTGCTGCCTACGCCATCGGGGTTCTTCGTCATATCTATGCATTTCACCGCTACACGACGAATTCCGCAAACCTCAACCGCAATCAAGCCCGGCAGTATCAACGGCGGAATGGCGTTGAGCTCCACGATTTGACCGCTGACTTGCAAGGCCGCCTGCGCACCCATTAAACCCAATACATCAGTCTAACGCGTGCCCCCTCCGTATTACCGCAGCCGCTTGCACGCATTGCGCC
+
CCCCCDGG<FFGGECFFFGFGFECFEFGGGGGGG@E@CGGGGDFGG<EEAEGGGGGFFFFGGDGGFGGG9EDFCGFGGFGGG7>7ACFCF:CEGGFGEG7F<CFGF<FFCGGFGGGGGG6@F,=68C@CC=@FF==E+=FFFD*6DD>+0@>FEF:EDFGGGEDFEFFG:8CAC=C=)=C=*:1:E864<@<4FC=9*;7@9?31.79?*6F<0+)14CE;GFFF*4709?(4)-64<FG8(,5)5).*2*).<)6:2-(((*4**9(-3(.(.).6/((,2(4(-(-:8<2,(()**,77
@M03364:396:000000000-C9LGT:1:1101:10729:5251 2:N:0:10
GGACTACTGGGGTATCTAATCCTGTTCGATCCCCGCACTTTCGTGCATGAGCGTCATTTACGGCTTGGTCAGCTGCCTACGCAATCGGGGTTCTTCGTCATATCTATGCATTTCACCGCTACACGACGAATTCCGCCAACCTCAACCGCAATCAAGCCCGGCAGTATCAACGGCGGAATGGAGTTGAGCCCCACGATTTGACCGCTGACTTGCAAGGCCGCCTGCGCACCCTTTACACCCAATCAATCCGGATAACGCTCGGTTCCTCCGTATTATCGCGGCTGCTCGGACGGAGTTAGCC
+
CCCCCGGGEGGGGECGGGGGGGGGGGGGGGGGGGGGGGGGGGGGGGGGGGGGGGGGGGGGGGGEEGGGFAAFGGGGGFDFGGGGGGGGGGGGGGGGGFGFGGGGGGGGGGGGGGGGGGGGG=FGGDGGGGFGGGGGDFDGGGGFG?@EGFGDFE?AFCFGGGEGGGGGGGGG?C@D=DGGG6C?E?86A,CDCEG*9BGCFCC7D>:9<C<FA1+.9:FE9<10:*()496(40:5<28C8(8,94)<?C5:??A<572:90*-9AF9?BF?0:-)6*4(49(7()),((49B(4.0*6>7
@M03364:396:000000000-C9LGT:1:1101:22086:5265 2:N:0:10
GGACTACCGGGGTATCTAATCCTGTTCGCTCCCCACGCTTTCGCTCCTCAGCGTCAGTAACGGCCCAGAGACCTGCCTTCGCCATTGGTGTTCTTCCTAATATCTACGCATTTCACCGCTACACTAGGAATTCCACTTACCTCTCCTGCACTCAAGTTTCCCAGTTTCAAGAGCTTACTACGGTTGAGCCGTAGCCTTTCACTCCTGACTTAAGAAACCACCTACGCACCCTTTACGCCCAGTAAATCCGGATAACGCTAGCCCCCTACGTATTTACCCGGCTGCTGGCACGTAGTTCTGC
+
CCCCCGGGGGGGGGGGGGGGGGGGGGGGGGGGGGGGGGGGGGGEGGGGGGGGGGGGGFGGGFGEFGGGGGGFGGGFGGGGGGGGGGGGEFGGGGGGGGGGGGGGGGFGGGGGGGGFGGGCEBFGGGGGGFGGFGGADGGFGGGBGGGCEFG>3=8@F:FGGFFFGADCFFFDD@=DCFGGGGDFDGD@68@D>EFAFGGGFADB79F=BGE?69DEG)C5>G=.5625526((67386CF4636+93685>?F?@EB((4328(9CC(,3.,.,))6+((41(,(.).217:48()**)*2
@M03364:396:000000000-C9LGT:1:1101:21342:5269 2:N:0:10
GGACTACAAGGGTATCTAATCCTGTTCGATCCCCGCACTTTCGTGCATGAGCGTCATTTACGGCTTGGTCTGCTGCCTACGCAATCGGGGTTCTTCGTCATATCTATGCATTTCACCGCTACACAACGAATTCCGCAAACCTCCACCGCAATCAAGCCCGGCAGTATCAACGGCGGAATGGAGTTGAGCGCCACGATTTGACCGCTGCCTTGCACAGCCGCCTGCGCACCCTTTTCGCCCAATCATTCCGGATAACGCTTGCCACCTACGTATTACCCCCGCCGCTTGCCCGTAGTTTGCC
+
CCCCCGGGGGGGGGGGGGGGGGGGGGGGGGGGGGGGGGGGGGGGGGGGGGGGGGGGGGGGGGGGGGGGGFEFGGGGGGGGGGFEGFGGGGGGGGGGGGGGGGFGGGGGGGGGGGFGGGDGGGGGGGGGFGGGGGGGG+?CFD85?FGGGFDA>8?9F=DCCFFGEFGGAFGEBFAD55:FGCFFGF97A*=DD=C5CFGG7;B6C:3(,C4677C9FFGG>>((1*47;DB6?F).9?GE5(,<:>4<BF3?26>F31,3:::4CE<((-.)6:546+((4,(-30(3:(414(,04*)2:
@M03364:396:000000000-C9LGT:1:1101:5235:5275 2:N:0:10
GGACTACTGGGGTATCTAATCCTGTTCGCTCCCCACGCTTTCGCTCCTCAGCGTCAGTAACGGCCCAGAGACCTGCCTTCGCCATTGGTGTTCTTCCCGATATCTACACATTCCACCGTTACACCGGGAATTCCAGTCTCCCCTACCGCACGCAAGCCCGCCCGTACCCGGCGCGGATCCACCGTTAAGCGATGGACTTTCACACCGGACGCGACGAACCGCCGACGAGCCCTTTGCGCCCAATCAATCCGGATCACGCTGCCACCCTACGTCTTCCCGCGGCTGCCGGCACAGCGTCCGC
+
<CC@C<FC6FFGC@FFGGGAFGGAGFGFFGGGGG8FEFGE8FGGGDFGGCEEEGGGGF,CEGGGG@FFFCGGFGGGGFG@7CF@GGFFFFF,AFGGCEGF7FED=EAFCFGG9FFFGGC8>CAFFEGGG7,AFEFGGFC<,=CFC8@CC5F)>>6@FFGCGE?5>8@*<CGE>*6)7AED+<CE8C<1:C=3CED66CG+ACGAF:<;6925(7C69(::1CF(4C>3;D6(348469GGG?(.)5).@F)(,(,.7-::1(/.*;C?:?0((.4:2@39>;7(-1(-1017(32)7)(19
@M03364:396:000000000-C9LGT:1:1101:4170:5290 2:N:0:10
GGACTACTGGGGTATCTAATCCTGTTTGCTCCCCACGCTTTCGAGCCTCAGCGTCAGTTACAGTCCAGAGAAGCGCCTGAGCCAAGGGAGGGGGGAGGAAGAGGGAAGAAGGGAAAAGAGAAAGGAGGAAGGGAAGGAGAGGAGGAGGGAAGGGAGAAGGAAAGGGGGAAAGGAAGGACGAAGGGGAAGAAAGAGGAGGGAAGAGGGGAAGGAAAAAGAAGGGAAGGAGAAAGGGAAGGAAAGGAAAGGAGGAAAAAGAAGGAGAGAGAAGGAGGAGAGAGGAGGACGGAAAGGAGGCAGG
+
CCCCCGGGGGGGEGGGGGEFGGGDGGGGGGGGGGGGGGGGGGGFGGGGGGGGGGGGCEDFGFGGGGGDF<F8CFGGGGD9,CE8,,97,8+7++63+5+,:33,5*353383>,,,82*41,,,,,><:,3**,,8/213*/4)*1:8*)4/*//0**513+)1///8***/.0(7*)*2/*181/*(70+22*:*0//:*,*(0)0(,*471)+(*4**.*(((*,).*,((,,,(3***,2,)((.)*13(,(()3-(,.2(***-((2,(.,,(/-(-2(,-((--,(,.,,0.)(//
@M03364:396:000000000-C9LGT:1:1101:7108:5297 2:N:0:10
GGACTACAAGGGTTTCTAATCCTGTTTGCTCCCCACGCTTTCGAGCCTCAGCGTCAGTTACAGTCCAGAGAAGCGCCTTCGCCACTGGTGTTCTTCCTAATCTCTACGCATTTCACCGCTACACTAGGAATTCCCTTCTCCTCTCCTGCACTCTAGACTTCCAGTTTGAAATGCAGCACTCAGGTTAAGCCCGAGTATTTCACATCTCACTTAAAAATCCGCCTACGCTCCCTTTACGCCCAGTAAATCCGGACAACGCTCGCCACCTACGTATTACCGCGGCTGCTGGCCCGTATTTAGC
+
CCCCCGGGFGGGCFGGGGGFFGGGGGGGGGGCEGGGGGGDFFGGGGGGGGFGGGGGGGGGFGGEFGGGGGGGGGEGGGGGGGGDGGGFEFGGGGGGGFCGGGGFGGGFGGGGGGGGGGD>EGGDGCFGGGGGFFGGGGGGGFGFGGGGGFGB@BGF@EGGFGFGFDGGGGGGFGEFGFGG8@DDGG=DFFEFDGDFGGGGGFGECF?E=CAFF87:C@FGAFA@AE=BFGBF9@E*@@GGG=27=7CFFGD32@@DF16/(.*41?C???3.,:?)4@(4274(4:04:<((4;(0/*):2
@M03364:396:000000000-C9LGT:1:1101:14805:5305 2:N:0:10
GGACTACACGGGTATCTAATCCTGTTCGCTCCCCACGCTTTCGCTCCTCAGCGTCAGTAACGGCCCAGAGACCTGCCTTCGCCATTGGTGTTCTTCCCGATATCTACACATTCCACCGTTACACCGGGAATTCCAGTCTCCCCTACCGCACTCAAGCCCGCCCGTACCCGGCGCGGATCCACCGTTAAGCGATGGACTTTCACACCGGACGCGACGAACCGCCTACGAGCCCTTTACGCCCAATAAATCCGGATAACGCTTGCACCCTACGTATTCCCGCGGCTGCTGGCCCGTATTTAGC
+
CCCCCGGGGGGGGDGGGGGGGGGGGGGGGGGGGGGGGGGGGGGGGGGGGGGGG:CFGGGCFGGGGGGGGGFGGGGGGGGGGGGGGGGGGGGGGGGGGGGGGGGGGGGGGGGGGGGGGGGGGGGGGGGGGGGGGGGGC,+CD=CFGGD=EDGFGFFFCD:CEGDGEGGGGGGGDE@C*6CFDGG7CG<7AC:*7CECGGGCGFGFDEE>6DBDB)?93(:>2DB:6EF):GF:(8:4<3CCG(-4/5))9*)444(6@:9:(2A)>ED6(.3:)62)-94349B9(-):2,3(49())*-:0
@M03364:396:000000000-C9LGT:1:1101:15323:5306 2:N:0:10
GGACTACTAGGGTTTCTAATCCTGTTCGATACCCACGCTTTCGTGCATCAGTGTCAGTCACGGCCTGGCAGGCTGCCTTCGCGATCGGGGTTCTGCGTGATATCTATGCATTTCACCGCTACACCACGCATTCCGCCTGCCCCGTACGTACTCAAGCCAACCAGTTTCAACGGCAATTCAATGGTTGAGCCACTGACTTTCACCGCTGACTTAAACGGCCACCTACGCACCCTTTAAACCCAATGAATCCGGATACCGCTCGCATCCTCCGTATTCCCGCGGCTGCTGGCACGGACTTCGC
+
CCCCCGGGGGGGGGGGGFFGGGGGGGGE?FFGGGGGGGGGGGGFGGFGGGGGGGGGGC<FGGGGGGGGGGGGGGGGGGGGGGGGGGGGDFFGGGGGGGGGGGDGGGGGGGGGGGGGGGGGGGGGGGGGDFGFGGGGGGGGGGGEGEEDGFGFC*=?FFGGGGEGFGGFGGGGBCBGGFGDFFGCFGC@FF:CFGF?FG;CFEFEGF>=(;@G*1,8C?==BF7;43/8(92?2(;4)6ECC0:?6<A2?*)46:0))-(3-4*(/:92233,(,().2411(((-,)370()41-)7=)/1
@M03364:396:000000000-C9LGT:1:1101:15057:5309 2:N:0:10
GGACTACACGGGTTTCTAATCCTGTTTGCTCCCCACGCTTTCGAGCCTCAGCGTCAGTTACAGTCCAGAGAAGCGCCTTCGCCACTGGTGTTCTTCCTAATCTCTACGCATTTCACCGCTACACTAGGAATTCCCTTCTCCTCTCCTGCACTCTAGACTTCCAGTTTGAAATGCAGCACTCAGGTTAAGCCCGAGTATTTCACATCTCACTTACAAATCCGCCTACGCTCCCTTTACGCCCAGTAAATCCGGACCACGCTCGCCACCTACGTCTTACCGCGGCTGCTGGCACGTCGTTAGC
+
CCCCCGGGGGGGGGGGGGGGGGGGGGGGGGGGGGGGGGGGGGGGGGGGGGGGGGGGGEGGGGGGGGGGGGGGGGGGGGGGGGGGGGGGFGGGGGGGGGGGGGGGGGGGGGGGGGGGGEGGGGFGFGGGGGGGGGDDGGGGGGGFGGGGGFGFGBFF@DCFGGFGGGGGGGGGFGFCGFGGGFFFGGEDFE6CD6@EFGGGGEFFCFFFFGFGF+@8C;FCAGFFDDA>):>DFFFEEFGFF23;;C<EFGG>DB18F<63?1?>CGG:::13(4?2:F899;>>BFB:>FFFFF2.73(9?
@M03364:396:000000000-C9LGT:1:1101:20915:5336 2:N:0:10
GGACTACACGGGTTTCTAATCCTGTTCGCTCCCCCAGCTTTCGCGCCTCAGCGTCAGTGGTGGCCCAGAAGGCCGCCTTCGCCACCGGTGTTCTTCCCGATATCTGCGCATTCCACCGCTACACCGGGAATTCCGCCTTCCCCTACCACACTCGAGCCCGCCGGTATCGGAGGCTCGCCGGGGTTGAGCCCCGGGCTTTTACCTCCGACCTAACGGGCCGCCTCCGCGCGCTTTACGCCCACTGCATCCGGATAACGCTCGCCCCCTACGTATTACCCCGGCTGCTGGCGCGTATTTCACC
+
CCCCCGGGGGGGGGGGGGGGGGGGGGGGGGGGGGGGGGGGGGGGGGGGGGGGGGGGDFFGGGGGGGGGGGGGGGGGGGGGGGGGGGGGGGGGGGGGGGGGGGGGGCGGGGGGGGGGGGGGGGGGGGGG7FGGGGGGGGGGFGGFGGGGGFGFGB55FGGGGGFGGGGGEG8C)<5CEBGEEED@5=<5@C89DGGGGGGFF<<)2<>09D(<:@59GFG53D?(4/40,)4,-4)6:BEE*(4)/.6>FD3(((6589((36::G57(418)-8-4<+3(4>31455>:(-7((,/9*)02
@M03364:396:000000000-C9LGT:1:1101:23572:5340 2:N:0:10
GGACTACACGGGTTTCTACTCCTATTTGCTCCCCACGCTTTCGTGCCTCAGCGTCAGTTACAGGCCAGGCGGCCGCCTTCGCCGCTGGTGTTCTTCCACATCTCTACGCATTTTACCGCTACACATGGAGTTCCACCGCCCTCTCCTATCCTCAAGCCGTGCAGTTTCCAAAGCCTGAACCGCTTGAGCCTGTCCCTTTTACTTCAGACTTTCAACGCCGCCAGCCACCCCTTTACGCCCAATCATTCCGTATAACGCTCGGATCCTCCGTATTCCCCAGGCTGCCTGCACGGAATTCGGC
+
BC@C,CFFEC@F+,@@FG,5EF9<FFFFG<C@FGFCEFGGGG@CFGF;F,,CCFF@:,C,CFE?DC<@CDGDE7FFF@@?7CF+:>FEFGGEF<DEAFFGEGC<FCGGGEG7EFFF<=7+6>@FGCFFC,BFFGC<@+0CFCD*CGC,3;8*@AFACFG**@0<FFG9AFF,*,0*4;<9C***1=3798:DCFC?FD?0,7+)3++));3+)++)99=*.)(((2().93-4:44(,::*4,264:4*>24.)).),-419*(10*)324(.5)))0(---,(((.-,((-((,)09-C<
@M03364:396:000000000-C9LGT:1:1101:19854:5341 2:N:0:10
GGACTACAAGGGTATCTAATCCTGTTTGCTCCCCACGCTTTCGTGCCTCAGCGTCAGTAACAGGCCAGGCGGCCGCCTTCGCCACTGGTGTTCTTCCATATATCTACGCATTTTACCGCTACACATGGAGTTCCACCGCCCTCTCCTGTCCTCCAGCCTGCCAGTTTCCAAAGCCTGTACCGGTTGCGCCGGTACCTTTCACTTCAGACTTAACAGGCCGCCTACGCCCCCTTTACGCCCAATCCTTCCGGATACCGCTTGCCACCTACGTATTACCCCCGCCGCTTGCACGGAGTTCGCC
+
CCCCCGGGGGGGGGGGGGGGGGGGGGGGGGGGGGGGGGGGGGGGGGGGGGGGGGGGGGGGGGGGGDGGGGGGGGGGGGGGGGGGGGGGGGGGGGGGGGGGGGGGGGGGGGGGFGGGGGGGGGGGGGGGGGGGGGGGG=DGGGGFGGGFGFFDCDFFGGGGGGFGGGGGEFGGFGFGGFGGGGGEC:,/:C>DDDGGFGGE79;:DFF?FGFGEF+7D6C5(:1;@*()-99(4>)64?EE*2:?)69>FG),1:)8E;9BBFGBGGG28?,.6>)69+3(4>(31((-,58:((-056:)7
@M03364:396:000000000-C9LGT:1:1101:17959:5356 2:N:0:10
GGACTACCCGGGTTTCTAATCCTATTTGCTCCCCACGCTTTCGTGCCTCAGCGTCAGGTACAGGCCAGGCGGCCGCCTTCGCCGCTGGTGTTCTTCCACATCTCTACGCATTTTACCGCTACACATGGAGTTCCACCGCCCTCTCCTGTCCTCAAGCCGTGCAGTTTCCAAAGCCTGAACCGGTTGAGCCCGTCCCTTTTCACTCAGACCTGACCAGCCGCCTGCGCCGCCTTTACGCCCCATCATTCCGGCTCACCCTGGCCACCTACGTCATACCCCGGCCTCTGGCTCGTTGTTCGGC
+
CCCCCGGG8FFGGGGGGGGGGGGCAEFGGGGGGGGGGGGGGGGFCGGGGGFGGGGGFFGGGCCFGGGG@F77FGGGGGGGGGGCGFCGFGGGGDGGGAFFGCFG8CE@CEGDF,=FGGGGGGFEF@GGDCGFGF:DD8?GG8D9FG@3@AFEG5AAFCEGGF?7FFFGFF;CAFF47*,47C91:*@68</9::5**?C9+)+/:)/)//)*()0)9=81(9(4:*()(11,4A))40CCC((.9-.6@*)((-5<).(((,2(9A72(,4((,)).+((-43,,,,5)(,(,(.8>?2/9
@M03364:396:000000000-C9LGT:1:1101:4322:5366 2:N:0:10
GGACTACAGGGGTATCTAATCCTATTTGCTCCCCACGCTTTCGTTCCTCAGCGTCAGTTTATGCCCAGCAGGCCGCCTTAGCCACTGGTGTGCTTCCACAGCTCTACGCATTGCACCGCTACACTCGGAAGTCCAACAACCTCTACCTCACTCACTGAAACCAGTTTCCCCTGCATATCATCGGTGTAGCCCATGGATTTCCCAGCTGTCTTTCTCTCCCGCCTTTCTGCCCTTTACACCCACAAGGTCCTGACACTGCCTGCAGCGTGCTTATTACCGCGGGCTCTTGCGCGTATGTCGC
+
<CCCCGG,;@,F6B8E,F@,EFFCEE<@,C6EFFGEGGGGGGDD4FE,CFGFGGC,8<C,,<C,CFCE@E<,@,@CGG,,9CC?FF,EFEG,B,4EC??,,FFGCGG7>CCF994E<+>D6+@F>EFFGG@FGG,,,+6A:+@6DD9=,;::9)0+,,,,,,00EDGG,,@,*@52,+32,,=3B:+5+,3=+A86*@E?2*@>;0*)*33,*3,/+1=F)/:@),/+11*-(7B6*89F=(0()((/8D+.)/74))./74*(*3),(/666).:4<((,-,((((-.6(((--.)7)1/
@M03364:396:000000000-C9LGT:1:1101:6974:5371 2:N:0:10
GGACTACTCGGGTTTCTAATCCTGTTTGCTCCCCACGCTTTCGCGCCTCAGCGTCAGTTGTCGTCCAGCAAGCCGCCTTCGCCACTGGTGTTCCTCCTAATATCTACGCATTTCACCGCTACACTAGGAATTCCGCTTGCCTCTCCGATACTCAAGGGGAACAGTTTCAAATGCAGTTCCGGGGTTAACCCCCGGGATTTCACATCTGACTTGCTCCTCCGCCTACACGCCCTTTACACCCAGTAAATCCGGATAACGCTAGCCCCCTACGTATTACCGCCGCTGCCGGCCCGTAGTTAGC
+
CCCCCGGGGGGGFGGGGGGGFGGGGGGGGGGGGGGGGGGGGGGGGGGGGGGGGGGGGGGFGGGGGGGGGGGGGGGGGGGGGGGGGGGGGGGGGGGGGGGGGGGGGGGGGGGGGGGGGGGGGGGGGFGGFGGGGGGFGGGGGGGFGGG6CAGFGEFFGGGGGCFGGGFFGGFGFFFF<BFGGGGGGGGB6DFGGGGGGGGGGFGFGFFF?C@GEAE>4;EG>GDFFB;F@5=9(4:6<)9@C0429)4<FGGFFF:AF:>?<BG4DGG>BF0())8>5C:>(44(-4,(-((4(405.*)2:
@M03364:396:000000000-C9LGT:1:1101:8105:5376 2:N:0:10
GGACTACTGGGGTTTCTAATCCTGTTTGCTCCCCACGCTTTCGTGCCTGAGCGTCAGTTATGTCCCAGGAGGCTGCCTTCGCCATCGGTGTTCTTCCACATATCTACGCATTTCACTGCTACACGTGGAATTCCACCTCCCTCTGACACACTCTAGTCGAGCAGTCACATATGCCATTCCCGGTTTAAGCTCGGGGATTTCACATCGGACTTACCCAACCGCCTGCGCACCCTTTACGCCCATGAATTCCCATTAACGCTTCACCCCTACGTATTCCCGCGGCTGCGGGCGCGTCTTTTGC
+
CCCCCGGGFGFGFEGGGGGGGGGGGGGGGGGGGGGGEGG7FGGGGGGGAFGGGGGGE@@FFEFGGGGGGCFFF@FGGGGGGGGGGGGGCGGGFE,EFFAFGADFGGGGGGGGGGGF?DEGGGGG8@FFFGGFGGA?,A+FGGFFD9FFF?E<,9DFFGD+BFEGG,9B=DC,?@88AFEFE3+83CFEFF,5:@+**6@,:0E*+;*0)3:CE;8.*6E55DBDB,(8(891,6;))(3CE(,,=67C6:*).).5@(-,((+,089:B6(8)-3)-+3700466((--((46;())*):6
@M03364:396:000000000-C9LGT:1:1101:12486:5381 2:N:0:10
GGACTACTCGGGTTTCTAATCCTGTTCGCTCCCCTAGCTTTCGCACCTCAGCGTCAGTTACGGCCCAGAAGGCTGCCTTCGCCATCGGTGTTCCTCCCAATATCTGCGCATTTCACCGCTACACTGGGAGTTCCGCCTTCCCCTACCGAACTCGAGCCCGCCAGTCCGGGATCCTGCTGGGGGTTGAGCCCTCAGGTTTGAGATCCCGCTTGGCGAGCCGCCTACGCGCGCTTTACGCCCAATGAATCCGGATACCGCTCGCCCCCTACGTATTACCGCGGCGGCTGGCCCGTAGTTCGCC
+
CCCCCGGGGGGGGFGGGGFFGGGEGGGGGGGGGGGGGGGGGGGGGGGGGGGGGGGGGGGGGGGGGGGGGGGGGGGGFGGGGGGGGGGGGGGGGGGGGGGGGGFGGGGGGGGGGGGGGGGGCFFGGGGGGGGGGGGCEFDGGGGFGGFECBGDFD6BGGGEEG>DGGFGGGGGFFEGGFGGCGDCEG37;:;895CFFGGGG;*;*;57@D0=(0/6D9GG0)-42*,02C;4:(54:<G>*,,(*).-9D)4<B)).4--(4::GG3(4::)),-../4(414((44(((392((09*,CC
@M03364:396:000000000-C9LGT:1:1101:12441:5388 2:N:0:10
GGACTACTGGGGTTTCTAATCCTGTTCGCTCCCCACGCTTTCGCTCCTCAGCGTCAGTAACGGCCCAGAGACCTGCCTTCGCCATTGGTGTTCTTCCCGATATCTACACATTCCACCGTTACACCGGGAATTCCAGTCTCCCCTACCGCACTCAAGCCCGCCCGTACCCGGCGCGGATCCACCGTTAAGCGATGGACTTTCACACCGGACGCGCCGAACCGCCTACGCGCCCTTTACGCCCAATAAATCCGGATCACGCTTGCACCCTACGTATTCCCGCGGCTGCTGGCACGTCGTTAGC
+
CCCCCGGGGGGGGEGGGGGGGGGGGGGGGGGGGGGGGGGGGGGGGGGGGGGGGGGGGGGGGGGGGGGGGGFFGGGGGGGGGGGGGFGGGGGGGGGGGGGGGGGGGGGGGGGGGGGGGGEDGGGGGGGGCCFGGGFEFGGGGGGFGGG8EDGFGDFFGGGGGGEGGGCE?EGGFGFG*8EF6FDEGGF?FF8CFCG*6CGGGEGCFFFF1C9E>)8374EE>GFFFFF)4<>>>?B>A:GGG?(,089AFGGFF?(30(.(-,;)9@D:1::7)::)6@42,2>;>F207:(8<(()0),>0
@M03364:396:000000000-C9LGT:1:1101:21175:5403 2:N:0:10
GGACTACTAGGGTATCTAATCCTATTTGCTCCCCACGCTTTCGTGCCTCAGCGTCAGGTACAGGCCAGGCGGCCGCCTTCGCCGCTGGTGTTCTTCCACATCTCTACGCATTTTACCGCTACACATGGAGTTCCACCGCCCTCTCCTGTCCTCAAGCCGTGCAGTTTCCAAAGCCTGAACCGGTTGAGCCGGTCCCTTTTACTTCAGACTTGCCCAGCCGCCTGCGCACCCTTTACGCCCAATAAATCCGGATACCGCCTGCCCCCTACGTATTACCCCGGCTGCTGGCCCGTAGTTTGGC
+
CCCCCGGGGGGGGGGGGGFGGGG9FFGGGGGGGGGGGGGGGGGGGGGGFGGGGGGGFGGGGGGGGGGGGGGGGGGGGGGGGGGGGGGGGGGGGGGGGGGGGGGGGGGGGGGGCGDGGGGGGGGGFGGG8EGGGGGGGFGFGGGFGGF,DDFE9=CAFGGGCEFGGGGGGGGGFGFFGFGGGGGFEE38A<?D?EGGFGGGE@F);AF));?CE)@;<0EE6DDD(*4)-1(,3:<<:<EGEF?:*644?<5283)454(48003CE3((,3)4:)66+---((42:?0((44,((0**.*2
@M03364:396:000000000-C9LGT:1:1101:11999:5421 2:N:0:10
GGACTACACGGGTATCTAATCCTGTTCGCTCCCCACGCTTTCGCTCCTCAGCGTCAGTAACGGCCCAGAGACCTGCCTTCGCCATTGGTGTTCTTCCCGATATCTACACATTCCACCGTTACACCGGGAATTCCAGTCTCCCCTACCGCACTCCAGCCCGCCCATACCCGGCGCAGATCCACCGTTAGGCGATGGACTTTCACACCGGACGCGACGAACCGCCTACGAGCCCTTTACGCCCAATAAATCCGGATCACGCTCGCCCCCTACGTATTACCGCGGCTGTTGGCACGTATTTAGC
+
CCCCCGGGGGGGGGGGGGFGGGGGGGGGGGGGGGGGGGGGGGGG>GGGGDCFGGGGGEGGGGGGGGGGGGGGGGGGGGGGGFFG>EGGEGGGGGGGGGGGGGGGCGFCF?FGGGGGGGGGGGGGGGGGGGGGGGGGGGGGGGGFGGGGGDGFFDAFFFGEEGFDGCGGGGGGFGAGCFGFCGGGGG*6AFCD3EG?DGGFG3?CCBDF059C;0C49(?E;39:1:1)359?B<?A2:ECE?F:FABFFGG68,(4??BB01C0>ED33:28).4)6<44(7B>9().2()56.,1)*.?:
@M03364:396:000000000-C9LGT:1:1101:17909:5424 2:N:0:10
GGACTACAAGGGTATCTAATCCTGTTTGCTCCCCACGCTTTCGTGCCTGAGCGTCAGTTATGTCCCAGGAGGCTGCCTTCGCCATCGGTGTTCTTCCACATATCTACGCATTTCACTGCTACACGTGGAATTCCACCTCCCTCTGACGCACTCTAGTCGAGCAGTCACATATGCCATTCCCGAGTTAAGCCCGGGGCTTTCACATCTGTCTTAACCAACCGCCTGCGCACCCTTTACGCCCAGTAATTCCGATTCACGCTCGCACCCTACGTCTTACCGCGGCTGCTGGCACGGAGTTGGC
+
CCCCCGGGFGGGGGGGGGGGGGGGGGGGGGGGGGGGGGGGGGGGGGGGGFCGGGGGGGFFGGFFGGGGGCFGG8FEGGGGGGGGGGGGGFGGGGGGGGGGGGGGGGGGGGGGGGGGFGGGGGFGGGGGGGGGGGGGGEFGGGGF6CE6CDG@FEGFFFG>EGEGGGDFDFGFFFB6FFGGFGCCGE<;C@,9?CEE*>E?F?GC:AAE:E/DE1,1A7CGFGFFBF>BBG1;1@@CEDGFGF;(+)<CFC94:()6=<?:6>C():1-..(,((8)6:4-(493>6242((5:0())0)**
@M03364:396:000000000-C9LGT:1:1101:16734:5433 2:N:0:10
GGACTACCGGGATTTCTAATCCTGTTTGCTCCCCACGCTTTCGCGCCTCAGCGTCAGTTATCGTCCAGCAAGCCGCCTTCGCCACTGGTGTTCCTCCTAATATCTACGCATTTCACCGCTACACTAGGAATTCCGCTTGCCTCTCCGACACTCAAGGGATACAGTTTCAAAAGCAGTTCCGGGGTTGAGCCCCGGGATTTCACTCCTGACTTGCATCTCCGCCTACACGCCCTTTACACCCAGTAAATCCGGACACCGCTTGCAACCTTCGTATTACCGCGGCTGCTGGTCCGGAGTTAGC
+
CCCCCGGGGGGDGGGGGGGGGGGGGGGGGGGGGGGGFEGGGGGEGCGGGGGGGGGGGFDGGGGGGDGGGGFGGGDGFGGGGGGGGGGGFGGGFFGFGGGGGGGFEEFGGGGGGGGGGGGGGGFFFGGGGDFFGGGEGGFGGGCFDDE=E5F5,5=3FE8??:BCFGGGFFGGFGEGCCECGDGGGGGB>@:DGGGDCCG?F?9*+;B@4DEG);>.:4CF@G;019=F;5;:>?F>FA7:E?B2BA)6669(((((0-((8?G?*0*5)(-.,,566333>9999:704(651(()8))**
@M03364:396:000000000-C9LGT:1:1101:9533:5447 2:N:0:10
GGACTACCAGGGTTTCTAATCCTGTTCGCTCCCCCAGCTTTCGCGCCTCAGCGTCAGTGGTGGCCCAGAAGGCCGCCTTCGCCACCGGTGTTCTTCCCGATATCTGCGCATTTCACCGCTACACCGGGAATTCCGTCTTCCTCTACCGAACTCGAGCCCGCCGGTTCGGGGTCGGGCCGGAGGTTGAGCCCCCGGGTTTGAGACCCCGCTTGGCGAGCCGCCTACGCGCGCTTTACGCCCAATCATTCCGTATACCGCCTGCCACCTACGTATTACCGCCGCCGCTGGCACGTCGTTCCGC
+
CCCCCGGGGGGGGGGGGGGGGGGGGGGGGGGGGGGGGGGGGGGGGGGGGGGGGGGGGGGGGGGGGGGGGGGGGGGGGGGGGGGGGGGGGGGGGGGGGGGGGGGGGGGGGGGGGGGGGGGGGGGGGGGG7>FGGGGFFDGGGGGFGGGG>@FCGDCBGGGGGGFGGEGGGGGEACBDGFGGCEDEGG,4?FGGGGGGDEE=C6889>FB>D6FBF86C6:>9G?6114777>(8?BF::GE5:1:6><<FF2(32)651(34,;7FGFF??B))4.6<*3,79019((,:(8::((0.).*1
@M03364:396:000000000-C9LGT:1:1101:16229:5456 2:N:0:10
GGACTACTCGGGTTTCTAATCCTGTTCGATCCCCGCACTTTCGTGCATGAGCGTCATTTACGGCTTGGTCTGCTGCCTACGCAATCGGGGTTCTTCGTCATATCTATGCATTTCACCGCTACACAACGAATTCCGCCCACCTCCACCGCAATCAAGCCCGGCAGTATCAACGGCGGAATGGAGTTGAGCTCCACGATTTGACCGCTGACTTGCAAGGCCGCCTGCGCACCCTTTACACCCAATACATCCGGGTAACGCTCGGATCCTCCGTATTACCGCCGCTGCTCTCACGGGGTGTTGC
+
CCCCCGGGGGGGGGGGGGGGGGGDFGGGGGGGGGGGGGGGGGGGGGGGGGFGGFGGGGGFGGDGGGGGGGGGGGGGGGCFEEFFEGGGEGEGGFFFGGDFGDDEAGFGFGGGGFFGGGEDGGGGCFC@CFGGGGEDC+=FFFE5?FCEGFE5:=FB@FCEGC?DGGGGGGGGDFBG=5:F6>C?CF,8F?FF4A8/:C5<1>F9DEF0@77CE1+)9,*10>?:(275714,4:<69A8C*(45)46<@C)(-44454(4-41-92:540((,5)-)*((-4399).))...3-,8))(*2
@M03364:396:000000000-C9LGT:1:1101:14785:5472 2:N:0:10
GGACTACTGGGGTTTCTAATCCTGTTTGCTCCCCACGCTTTCGTGCCTCAGTGTCAGTTACAGTCCAGAAAGCCGCCTTCGCTACTGGTGTTCCTCCTAATATCTACGCATTTCACCGCTACACTAGGAATTCCACTTTCCTCTCCTGCACTCAAGTTTCCCAGTTTCAAGAGCTTACTACGGTTGAGCCGTAGCCTTTCACTCCTGACTTAAGAAACCACCTACGCACCCTTTACGCCCAGTAAATCCGTATACCGCTAGCCCCCTACGTATTACCCCGGCTGCTTGCACGTACTTCGCC
+
CCCCCGGGGGGGGGGGGGGGGGGGGGGGGGGGGGGGGGGGGGGGGGGGGGGGGGGGGGGGGGGGGGGGGGGGGGGGGGGGGGGGGGGGGGGGGGGGGGGGGGGGGGGGGGGGGGGGGGGGGGGGGGGGGGGGGGGGGGGGGGGFGGG?GDFDFBCFFFGGGGFGGGGGGFGFFGFGGFGFGGGFDGB:DFEDGGGGGGGGGC@CCFF*8FEG@C,:DCGGDGD=B*:*:DADFF:>=@EC75>*+9<?FG218E5CB>7>0=EDGGG6;?8.6:9<2+219B1162.8?2<<?((.1*,11
@M03364:396:000000000-C9LGT:1:1101:22117:5478 2:N:0:10
GGACTACCGGGGTTTCTAATCCTGTTCGCTCCCCTAGCTTTCGCACCTCAGCGTCAGTTGCGGCCCAGAAGACTGCCTTCGCCATCGGTGTTCTTCCCAATATCTGCGCATTTCACCGCTACACTGGGAATTCCACTTTCCTCTACCAAACTCGAGCCTGCCAGTTCAAGATCCGGCTGAAGGTTGTGCCACCAGATTTAAAATCTTTCTTAACAAGCCGCCTACGAGCGCTTTACGCCCACTGAATCAGAATAACGCTTGCTCCCTACGTATTACCGCGGGTGGTGGCACGAAGTTAGCC
+
CCCCCGFGGGGGGGGGGFFFGGGGGGGGGGGGGGFFGGGGGGGGGCFGFGFFGGGGGFGGFGGDGGGGFGDGGGGCDCFFDFEEGGGG@FFGGGGFGGGFGGGE=FCG7+FGDFGGGGC0=FEFGFGGFGAFGDFGG=DGGGGF2CD?>;F*,1+<C=DFFGFGCFFCGG>99F=DEDGG,,;@EC*/?8,;CCF97DF,2>>CGFB**=9@9?<5F2**(1/;3*3)3)3;0(173;/2;(4:/89A4:*6)62,)43(8206*/058(()-(.)-/--0(-,(--,4:<(-((0**.02
@M03364:396:000000000-C9LGT:1:1101:26595:5489 2:N:0:10
GGACTACACGGGTTTCTAATCCTATTTGCTCCCCACGCTTTCGTGCCTCAGCGTCAGTCACAGGCCAGGCGGCCGCCTTCGCCACTGGTGTTCTTCCATATCTCTGCGCATTTTACCGCTACACATGGAGTTCCACCGCCCTCTCCTGTCCTCAAGTCTGCCAGTTTCTGACTCATAAATGAGTTGAGCTCATCCCTTTGCCTTCAGACTTAACTGACCGCCTGCCCACCCTTTACGCCCAAGCATTCCGTATACCGCTTGCCACCTACTTTGTACCCCGGCAGCTTGCCCGTGATTCGCC
+
CCCCCGGGGGFGFCEGGGFDFGG<FDGGGGGGGGGGGDGFGGGGFGGGGG8FGFGGB6CFGGF8FCFGCGFGEFEGGGGGFGGGDDDGCFFEGGGGG9E9AFEFFFGGG+B?EFEGGGCGCFGG9EAFGCFGCF8FF=CGGGF5DGF83*@*8*+03,@<FGFGFDFGGGA,@FBGF6FF:327@9;5A,:9FFEG4CF,,*,:9A6A:47C=F,**(>5:D;;;*6),:<;=;6>3?CE*6(())7:@G>18:965-(4443)912(,)))).)))+,(43((-,.442:63((.9*(19
@M03364:396:000000000-C9LGT:1:1101:24370:5492 2:N:0:10
GGACTACAAGGGTATCTAATCCTGTTTGCTCCCCACGCTTTCGTGCCTGAGCGTCAGTTATGTCCCAGGAGGCTGCCTTCGCCATCGGTGTTCTTCCACATATCTACGCATTTCACTGCTACACGTGGAATTCCACCTCCCTCTGACACACTCTAGTCGAGCAGTCACATATGCCATTCCCGAGTTAAGCTCGGGGATTTCACATCTGTCTTACTCAACCGCCTGCGCACCCTTTACGCCCAGTAATTCCGATTAACGCTCGCCCCCTACGTGTTACCGCGGCTGCTGGCACGTATTTAGC
+
CCCCCGGGGGGGGGGGGGGGGGGGGGGGGGGGGGGGGGGGGGGGGGGGGGGGGGGGGGGGGGGGGGGGGGGGGGGDGGGFGGGGGGGGFGGGGGGGGGGGGGCGGGGGGGGGGGGGGGGGFGGGGGGGGGGGGGGGGGFFGGGFFGG8BFGF8:?DFGGGGGFGGGGGGGGGFGFGFFGGGGCEGGD;D<5:DGGGDEGGGCF7?A;=*;CG*+<>FEGGAD@>>5(5>?>558EEFFGGGF<.39)<AFG0??29C@B(49C(9CG(4:??(.8)2<89499(463>:BF?(,3@)6)2:
@M03364:396:000000000-C9LGT:1:1101:13708:5505 2:N:0:10
GGACTACTAGGGTTTCTAATCCTGTTCGCTCCCCACGCTTTCGCTCCTCAGCGTCAGTAACGGCCCAGAGACCTGCCTTCGCCATCGGTGTTCTTCCCGATATCTACACATTCCACCGTTACACCGGGAATTCCACTCTCCCCTACCGCACTCAAGCCCGCCCGTACCCGGCGCGGATCCCCGGTTAAGCCCTGAACTTTCACCCCGGACGCAACGACCCGCCTACGAGCCCTTTCCGCCCACGAAATCCGAATACCGCTGCCCCCCCCCGTTTTACCGCGGCCGCTGGGCCGGCTTTCGC
+
CCCCCGGF,EFGGFGGGGGGGGGGGGAFGGGGGGEFEGGGGGG7,EFGGGGGGGGGGGF@@CGGGGGG99@<F,AFGGGGGGGE,,BFFGGGGFGGG,FBFGGGCGG9EFGG,FFGGE8=EGGGG7FEGGFGGGF,EF+AFGGF+DD>+<FAFDDFFGFGGG5DF@*CF9EDBG()*/?:*:)*3C*/1<8*0**+0?BEC?F);55((/-*,8?6C(:13C><BC1),774(45).-EE8((()-(.=FD(,(-)/(4(-(A(9E7((((((.-))0,(-7-(1((,((((-((75/)*/
@M03364:396:000000000-C9LGT:1:1101:23439:5511 2:N:0:10
GGACTACTGGGGTTTCTAATCCTGTTTGCTCCCCACGCTTTCGTGCCTGAGCGTCAGTTATGTCCCAGGAGGCCGCCTTCGCTACTGGTGTTCCTCCTAATATCTACGCATTTCACCGCTACACTAGGAATTCCACTTTCCTCTCCTGCACTCATGTTTCCCAGTTTCAAGAGCTTACTACGGTTATGCCCTAGCCTTTCACTCCTGACTTAAGCAACCACCTACGCACCCTTTACGCCCAGTATATCCGAATAACGCTAGCCCCCTACGTATTACCGCGGCTGCTGGCACGTAGTTGTGC
+
CCCCCFFGGFG78CFGGGAEFFGEFGGCAFGFGGFECEE;CFFCFGGFFGCFGGGC7CEEGCF<FFGGGFFGC<CECF:9F@FGGGGGGFFGGEDFGGGGGGDFG;CAFGGEGDDF<EEGEFGFGGFGGGGGGDGFFFDGEFCFFGC=69F8E=+17@FGFGFGEFGFEF9DD,8DFFGGGC6FE+,5=,,=+,@?FCC,@7,>CF>*0<*<A;,:*8,447@4:*-*)26>BFE*/5?:*857+9/?6D*,;64=>:;02483C87(4:1,44).)*491961(44(4(,8,4:7F*)**
@M03364:396:000000000-C9LGT:1:1101:20831:5517 2:N:0:10
GGACTACACGGGTTTCTAATCCTGTTTGCTCCCCACGCTTTCGAGCCTCAACGTCAGTTACAGTCCAGTAAGCCGCCTTCGCCACTGGTGTTCCTCCTAATATCTACGCATTTCACCGCTACACTAGGAATTCCGCTTACCTCTCCGGTACTGTAGCCTGACAGTTCCAAATGCAGTTCCGGGGTTGGGTCCCGGGCTTTCACATCTGGCTTGCTGTGCCGCCTACGTTCCCTTTTCACCCAGTAACTCCGGATCATGCTTGCACCCTCATTCTTACCGCGGCTGGTAGCAAGTCTTTCGG
+
CCCCCGGGFF@GFGEGGGFDGFFFFFGCCF<ECFFBF>GGGGGEFGGDFFDFE,AE7FFGFAFEGGFFFFDCG<FC7FCEFD:FEACF<EEFFFGGGFFGDGGGFG,<+,:BEGAFFGGGG+=FG8FEFGGGFFG7>?CFEF>+=4C6@56;,5=D,6DDF=DFFGA96C>ED;*6@BEDC8@@E?3:?*5;7:E54>DFC>@?GFA*1;>,(2,*47,,/:;;0*6)(2/7<AE)9.><2:;@@C)9+2*2((40*.-.68*)9*1(,.)-..64<C((,((,3(().4-)(..6@*.*)
@M03364:396:000000000-C9LGT:1:1101:11903:5520 2:N:0:10
GGACTACCGGGGTTTCTAATCCTGTTCGATACCCACGCTTTCGTGCATCAGTGTCAGTCACGGCCTGGCAGGCTGCCTTCGCGATCGGGGTTCTGCGTGATATCTATGCATTTCACCGCTACACCACGCATTCCGCCTGCCCCGTACGTACTCAAGCCAACCAGTTTCAACGGCAATTCAATGGTTGAGCCACTGACTTTCACCGCTGACTTAATCGGCCACCTACGCACCCTTTAAACCCAATGAATCCGTATAACGCTTGCATCCTCCGTATTCCCGCGGCTGCTGGCCCGGCTTTCGC
+
CCCCCGGGGGGGGGGGGGGGGGGGGGGGGGGGGGGGGGGGGGGGGGGGGGGGGGGFGGGGGGGGGGGGGGGGGGGGGGGGGGGGGGGGGGGGGGGGGGGGFGGGGGBDGGGGGGGGGGGGGGFFFFGGEEFGGGGGGGGGGGFD=CGGFFGFFEFFFGGGGGFGAFGGFFGGA<@??AE:=EFFFGF;AFFGGGGFDGGGGECBDFBB(;4F<;39/6EG0CD8@F05(1-44:?):9FFG<<1)-69@DD((.)-@((-(,/4*<<27B>:34?2.0(--461(4,30(1460-).))9*
@M03364:396:000000000-C9LGT:1:1101:12592:5520 2:N:0:10
GGACTACCCGGGTATCTAATCCTGTTCGCTCCCCTAGCTTTCGCGCCTCAGCGTCAGTCGTGGCCCAGAAGGCCGCCTTCGCCACCGGTGTTCTTCCAAATATCTGCGCATTCCACCGCTACACTTGGAATTCCGCCTTCCCCTACCGGACTCAAGCCTGTCGGTATCGGGACCGGGCGGGGGTTGAGCCCCCGGACTTGAGCCTCGACCTTGCAGGGCGCCTCCTCGCGCTTTACGCCCCAGGCATCCGGATAACCTCTCCCCCCCACCTATTTCCCGCGCCGGCTGGCCCGTGTGTTCC
+
CCCCCGGGGGGGGGGGGGGGGGGGGGGGGGGGGGG<FGGGGGGGGGGGGGGGGGGGGGGC@@FFGGGGEFGGGGGGGGGGGGGGGGGG>FGGGGGGGFDGGFGGGEGGGGGGFGGGGGGGGGGGFBFGGGGGGGFGG76FEGGFGGG+6?FBGFGF9DEGAF5CGEFF>CEE5F2?EF***87*::2(<FFGD:E:):<++.+(*08--C9+)/+.7(;/(1(((*()-/-(48.),(:?:3(().4,<*9::(-))).,,4;1DE3(-(...-)..2,(46(,2((((,.((-(0)0,;:
@M03364:396:000000000-C9LGT:1:1101:14723:5522 2:N:0:10
GGACTACAGGGTATCTAATCCTGTTTGCTCCCCACGCTTTCGAGCCTCAGCGTCAGTTACAGTCCAGAGAAGCGCCTTCGCCACTGGTGTTCTTCCTAATCTCTACGCATTTCACCGCTACACTAGGAATTCCCTTCTCCTCTCCTGCACTCTAGACTTCCAGTTTGAAATGCAGCACTCAGGTTAAGCCCGAGTATTTCACATCTCCCTTAAAAATCCGCCTACGCTCCCTTTACGCCCCGTCAATCCGCACAACGCTCGCCACCTACGTATTACCGCCGCTGCTTGCCCGTAGTTCGCC
+
CCCCCGGGGGGGFGGGGGGGFFGGGGGGGGGGGDGGGGGGGGGGGGGGGGGGGGDFAFGGGGFFGGGFGGGGGGGG@FFGGGCB@FGFEFFGGGGGGGGGGGGEGGFGGGGGGFGGEEEGGAF<EFGFGGGFGGGGGEGGFGGFG9BD8?DD=DFDD;FCGGFFGGGDGFGGFADFFFFG8DFCEE>D<FGGCE@,+@C;,;@;C?F*=?E@=C;8A:CC=D>A2*)*/CB4>>CE>DCF*0<3B?C>AD*3623?39/63(:(9F*2>6:262)69*2(40(-(.6<62::11(8@=(/9
@M03364:396:000000000-C9LGT:1:1101:4960:5568 2:N:0:10
GGACTACTAGGGTTTCTAATCCTGTTTGCTCCCCACGCTTTCGTGCCTCAGTGTCAGTTACAGTCCAGAAAGCCGCCTTCGCCACTGGTGTTCCTCCTAATATCTACGCATTTCACCGCTACACTAGGAATTCCGCTTTCCTCTCCTGCACTCTAGTCTGACAGTTTCAAAAGCAGTCACGTGTTTGAGCCCCGTGTTTTCACTTCTGACTTGCCATACCACCTACGCACCCTTTGCACCCAGTCAATCCGGATCACGCTAGCCCCCTACGTCTTACCGCGGCTTCTGGCACGGACGTTGC
+
CCCCCGGGGGGG@FGAFGGGGGG9FGGGGGGGGGGGGGGGGGGGGGGGGGGGGGGGGGGGGGGGGGGGGFGGGGGGGGGGGGGGGGGGFGGGGGGGGGCFGGGGGGGGGGGGGGGGGGGGGGGGG?FCFGGGGGFEEE6EFGCDGGGCFFGEFEGFGGGGGGFGGGGGGGFGFGFGGF,=E,=8,38:DCDGGEEGGGGGFFGFGFFFFGFG@BCBC8FFBGFFF65:>D>FDF:*8<GGFDBF*8>7CGD0;133)6=014?8FGD:063/.43)634>>BFB(4947?1?B(-))0(17
@M03364:396:000000000-C9LGT:1:1101:15600:5568 2:N:0:10
GGACTACTAGGGTATCTAATCCTATTTGCTCCCCACACTTTCGCGCCTCAGCGTCAGTTACAGTCCAGTTAGTCGCCTTCGCCACTGGTGTTCCTCCCAATCTCTACGCATTTCACCGCTACACTGGGAATTCCACTAACCTCTCCTGCACTCAAGCCCGACAGTATCCAAAGCAATTCCCAACTTGAATCCAGGACTTTCACTCCAGACTTACCGGGCCGCCTACGCGCCCTTTACGCCCAATCCTTCCGGACAACGCTTGCCCCCTACGTTTTCCCGCGGCTGCTGGCACGGCTTTAGC
+
CCCCCGGGGGGGGGGGGGGGGGGGGGGGGGGGGGGGGGGGGGGGGGGGGGGGGGGGGGGGGGGGGGGGGGGGGGGGGGGGGGGGGGGGGGGGGGGGGGGGGGGGGGGGGGGGGGGGGGGGGGGGGGGGGGGGGGGGG8FGGGGFGGGGGFGFFD6FFGGGDFFGGGGGGGGFFGEGGFGGGGFGGGCEF3EFFGGFGGGGGEGFFFFE3?CFEFC4DAGGBGFFFC@FBDFFB@EEFFGGGF2@F(6>FG:;FF60>7><B0;>GGG6(((((.4)5:,,-4(((1)57?1<((()0).2*
@M03364:396:000000000-C9LGT:1:1101:4290:5601 2:N:0:10
GGACTACCAGGGTTTCTAATCCGATTCGCTCCCCACGCGTGCGCTCCTCGGCGTCAGTAACGGCCCAGAGACCTGCCGTCGCCATTGGTGTTCTTCCCGATATCTACACATTCCACCGTTACACCGGGAATTCCAGTCTCCCCTACCGCACTCAAGCCCGCCCGTACCCGTCGCGGATCCACCGTTAAGCGCTGGACTTTCACACCGGAAGCGACGAACCGCCTACGAGCCCTTTACGCCCAATAAAGCCGTATAACGCTTGCACCCTACGTATTACCGCGGCTGCTCGCCCGTTGTTCGC
+
CCCC@FG,,CFFE6CGGGGGG9@,6,<@66CF<-B:FCEG+@@+@87A,,B7@7+@FG,,,B7+6+BF,:,:CCAFG+B4>FCBF9A=5AEFEFC?FGC:FFEF8@FFDFGFGEDFEEF>EGGGGCFGG=FDFGGCE@FG9CEAFGG689FAF@DFGG*@:CBD<C>ECE1:AE(1/.3:9CDC*/1(;C*)1:/*0<@??A757>39()(:()*4)4EG>G>((;:),798<(5))(;E83(4684)9DD(-4))*(((-1;3FG<036:14<0<)A?1(4>>BF:)(7((4-,)8.495
@M03364:396:000000000-C9LGT:1:1101:20004:5615 2:N:0:10
GGACTACTCGGGTTTCTAATCCTATTTGCTCCCCACGCTTTCGTGCCTGAGCGTCAGTTATGTCCCAGGAGGCTGCCTTCGCCATCGGTGTTCTTCCACATATCTACGCATTTCACTGCTACACGTGGAATTCCACCTCCCTCTGACACACTCTAGTCGAGCAGTCACATATGCCATTCCCGAGTTAAGCTCGGGGATTTCACATCTGTCTTCCTCAACCGCCTACGCTCCCTTTACGCCCAGTCCTTCCGGACCACGCTTGCCACCTACGTATTCCCGCGGCTGCTGGCCCGTAGTTCGC
+
CCCCCGGGGGGGGGGGGGGGGGGFGGGGGGGGGGGGGGGGGGGGGGGGGGGGGGGGGGGGGGGGGGGGGFGGGGGGGGGGGGGGGGGGGGGGGGGGGGGGGGGGGGGGGGGGGGGGGGGGGGGGGGGGGGGGGGGGCFGGEGGFGCF8FFGFGD+=FEGEGGFFGGGGGGGGFGFGGFGGGGCFFGDDFF;CGGEGDDGGGFGFCFFCECEF*1>:84DFBG@@=,5;2C@D=@E)/(3=FDFEA)??FGD90(28>?9FB1@?CFFB4?64<42)4A8716272:))48(463(00*)9)
@M03364:396:000000000-C9LGT:1:1101:15918:5615 2:N:0:10
GGACTACCAGGGTTTCTAATCCTGTTTGCTCCCCACGCTTTCGAGCCTCAGTGTCAGTTACAGTCCAGAAAGGCGCCTTCGCCACTGGTATTCTTCCTAATCTCTACGCATTTCACCGCTACACTAGGAATTCTCCTTTCCTCTCCTGCACTCTAGATATCCAGTTTGGAATGCAGCACCCAGGTTAAGCCCGGGTATTTCACATCCCACTTCAATATCCACCTACGCTCCCTTTACGCCCAGTCAATCCGGACCACGCTTGCCACCTACGTATTCCCGCGGCTGCTGGCACGTAGTTAGC
+
CCCCCGGGGGGGGGGGGGGGGGGCFGGGGGGGGGGGGGGGGGGGGGGGGGGGGGGGGGGGGGGGGGGGGGGGGGGGGGGGGGGGGGGGGGGGGGGGGGGGGGGGGGGGGGGGGGGGGGGGGGGGGGGGDGGGGGGGGGGGGGGFGGGGGFGFFE?F4EEFGGFGGGGGGGGGFGFGGFGGGGFFFG=DFCFGGGGGGGGGGFGFGFACEGFG5+7;@EGGFGFFFE=95;AFFFF4A@GGGFBE*08?FG42<>(=F;3;?;;;7CF8/6,/)6?)<<4146>>9B7)38(.:2(00*.?:
@M03364:396:000000000-C9LGT:1:1101:24949:5640 2:N:0:10
GGACTACAGGGGTTTCTAATCCTGTTTGCTCCCCACGCTTTCGAGCATCAGCGTCAGTTATGGTCCAGTAAGCAGCCTTCGCCACTGGAGTTCCTCCTAATATCTACGCATTTCACCGCTACACTGTGCATTCCACTCACCTCTCCGAAACTCTAGCTTGGCAGTTCCAAATGCTGCTAGGGGGTTGAGCTCACACGTTTCACATCTTTCTTGACATTACGTCTGTCCTCGTTTTCGACCCGGTAACTCCGCATGCCGCTTGACCCCAGCGTCTTCCCGCGGCTGACGGCCCGTGTGCGGC
+
A@BCCF<,C<CE@@FG,FC,;AC,C6ECFG@CFGFG:@:@FG@<BF+,,A,,@FB=@FG,<,9,<,@6EFGGF,9964,CB7F7:,:,CFF@F,@,,4CFGFGGDGD=+8F=EGFGGECDG>@F;,5:BFF;,,3C=,=B:2D+0,+++<414*?<F=@,+6;>F;83=,EED9*3E6,,@,=@+5@)3,,52@,,*@>7,*@5+;C*2+/5*+2*+*22);))),*)/4(//((0(2CF*(.4)())2;C1((()26(7?<*5C63(((--(-().0449;9,7(((-((--4(0)0(9>
@M03364:396:000000000-C9LGT:1:1101:25499:5646 2:N:0:10
GGACTACTCGGGTTTCTAATCCTGTTTGCTCCCCACGCTTTCGCACCTCAGCGTCAGTAATGGTCCAGTGAGCCGCCTTCGCCACTGGTGTTCCTCCGAATATCTACGAATTTCACCTCTACACTCGGAATTCCACTCACCTCTACCATACTCAAGACTTCCAGTATCAAAGGCAGTTCCGGGGTTGAGCCCCGGGATTTCACCCCTGACTTCATAGTCCGCCTACGTCCGCTTTACGCCCAGTAAATCCGAACTCCGCTAGCCCCCTTCGTCTTACCGCGGCTGCTTGCACGAAGGTGGC
+
CCCCCGGGGGGGFGGGGG9EFFF@FGGGGGGGGGDGGGGGGGGGGGEGGGGGGGGGGGGGGGGGGGGGGGGGGGGGGGGGGGGGGGGGFFGGGGGGGGGGGGGGGGFGGGGFFGGGGGGGGFGG=FGGGFDEFFGGGFG@FGGFGGG8@DGDA<DDCFGGGGDGGGGGGFFGFGDGGFGGG>CCEEGCFFFGGDGGGGGGGAD;FFFBDF@F*=,12@GGFGFFFB<;(13:1;;/;;ACG18@@)<3;6)((4()/,8:9431DED,1::?(4::A@89(33,(())402?2(()))(1*
@M03364:396:000000000-C9LGT:1:1101:14382:5649 2:N:0:10
AACAAGGGGATTGGAATTGAGACGGGTTGAGTTGCGCTTGGACTACGAGGTTTGGTAGCTGCTTTTGTTCTCGACGACCGCGTTCGTCCCCGTGCGTTCTCCGGGCGATCCCCGCGCTCACCCGTCCACCGGCGTGTGGTTCCTCTCAACTTCGTCACCCCTCCCCTGATTCCACTTCGCGCTACTCCCCTCAATCACAACACTCTCCGTACAGCGCTCGATATCAGTTCGGTCCGATTTTCTTGTTTACTCTGTGTGTGCCTATCCTCTCGACCTATCGACTTAGACTGTTCCGACATCC
+
--,,,,,,++,,,,,,,,6,,,,8,+7,+,,-<6,@8+8,,,,,,,8,,+,,,,6:,,,,,,,6,<,,,,,,,,+6+8+++88+,7,4,,:+4+474+8+,,++++++++4,8@+++++=,,63+3++,,8+*31*11*,*+,+=,,,,*,*7-201*,,1*)2*1***+5++7/;+*3*1*/18>,.)***/+++*3++2./)**)((*(/,/+(),*1(*(-)+.*)*(((,((((**+)))*).(*0*-)).)/(,().2)*00).),()-(()0.((-(())).)).).)()))-00
@M03364:396:000000000-C9LGT:1:1101:9263:5657 2:N:0:10
GGACTACCCGGGTATCTAATCCTGTTCGCTCCCCCAGCTTTCGCGCCTCAGCGTCAGTGGTGGCCCAGAAGGCCGCCTTCGCCACCGGTGTTCTTCCCGATATCTGCGCATTCCACCGCTACACCGGGAATTCCGCCTTCCCCTACCACACTCGAGCCCGCCGGTATCGGAGGCTCGCCGGGGTTGCGCCCCGGGCTTTTCCCTCCGACCTAACGGGCCGCCTACGCGCCCTTTACGCCCACTGAATCCGTATACCGCCCCCCCCCTACGTATTTACCCCGCTGCTTGCACGCTGTTTCCC
+
CCCCCGGGGGGGGEGGGGDGGGGFFFGGGGGGGGGGGGGGGGGGGGGGGGGGGGGGGGFFGGDGGGGGGFGGGGGGGGGFFGGGGGGEGGGGGGGGGGGGEGEGGGGGGGGGGGGGGGGGGGGGGGGDGEFGFGFGGGGGGGGFGGG389FFG5>ADCFGDFDGGGGGCEEGBG;F5AGGDD<:8**(78CC1:=C<>FG+.<45803(9>6)8*3*3:/4D2(.*-)-/-(4:)6(,:?*(,)98AD651..:)).4(4((:>C*)(.,,)-.)66+,(-,((,,))-).:((-0=*)*2
@M03364:396:000000000-C9LGT:1:1101:18556:5666 2:N:0:10
GGACTACAGGGGTTTCTAATCCTGTTCGATACCCACGCTTTCGTGCATCAGTGTCAGTCACGGCCTGGCAGGCTGCCTTCGCGATCGGGGTTCTGCGTGATATCTATGCATTTCACCGCTACACGACGAATTCCGCAAACCTCAACCGCAATCAAGCCCGGCAGTATCAACGGCGGAATGGAGTTGAGCTCCCCGATTTGACCGCTGACTTGCCAGGCCGCCTGCGCACCCTTTAGACCCAATCAATCCGGATAACGCCCGGTTCCTCCGTCATACCCCGGCTGCTGGCCAGTAGTTTGGC
+
CCCCCGGGGGGGGGGGGGGGGGGGGGGGGGGGGGGGGGGGGGGGGGGGGGGGGGGGGGGGGGGDGGGGFGGGGGGGGGGGGGGGGGGGFEFGGGGGGCGFGGFFFGGGGGGGGFGGGGGGGGGGGGGGCFCGFGDFGCDFGFD*DEGDCAGACE6AG?EEGDDGGFGGDDEGDFBGDFGGF@FFFG,5F:FF*=EC7BE?E;B>DD391C2F>)3,9(;EBG?B,*4)(96-:?2).4EGC??09<9>?D338:B))(((-(2(*3*67>3,(.)).+(((((-(24>:<((..-01*-*2
@M03364:396:000000000-C9LGT:1:1101:6487:5676 2:N:0:10
GGACTACAAGGTTTCTAATCCTGTTTGCTCCCCACACTTTCGCGCCTCAGCGTCAGTTACAGTCCAGTAAGTCGCCTTCGCCACTGGTGTTCCTCCCAATCTCTACGCATTTCACCGCTACACTGGGAATTCCACTTACCTCTCCTGCACTCAAGCTCATCAGTATCCAAAGCAATTCCCACCTTGAAAGCAGGACTTTCACTTCAGACTTAACAAGCCGCCTACGCGCCCTTTACGCCCAATCATTCCGTACAACGCTTGCCCCCTACGTATTACCCGCGCTGCTTGCCCGTAGTTCGCC
+
CCCCCGGGGGGGGGGGGGGGGEFFGGGGGGGGGGGGDEGGGGGFGGEGFDCEGGGDFGGEDFGGGGGGCGGGGGGGDGGCEGGGGGDA@EFGGGEGGGGGGGFG,CFECEFGGCDFFEC>EAFAFGGFCF8FF9=FD48FEFEFGFGF8@AD,:++8ADGGGFGGGFFG8EGFF)DFFGGGGD@D=<>?,=?DF6FGGGGFC,;DFA*0=*@7<:67@F7>GAA@*:369>>B==C?FGG:=;3)9?EF6;(,(1552/6(,56FGC?0-.).:)64+((-((-(.).8(,((((09*451
@M03364:396:000000000-C9LGT:1:1101:25681:5688 2:N:0:10
GGACTACTCGGGTATCTAATCCTGTTCGCTCCCCACGCTTTCGCTCCTCCACGTCAGTAACGGCCCAGAGACCTGCCTTCGCCATTGGTGTTCTTCCCGATATCTACACATTCCACCGTTACACCGGGAATTCCAGTCTCCCCTACCGCACTCAAGCGCGCCAGTACCCGGCGCTGATCCACCCTTGAGCAATGGACTTTCACACCGGACGCGTCGAACCGCCTACGCGCGCTTTTCGCCCAATAAATCCGGATAAAACTTTCACCCTACGTCTTACCGCCGCTGATGGCACGTAGTTGCC
+
CC<CCFGG@B@FGEGGGGGGGGGFGGFEE:CFGGGGFCEGFGCFGGGF@,,CCFEF@CC,CFFFCEGC@FCFFFFGGGF=FGGGGDGG,BF@FFG<FGECF++?4;ADCFGF9F;FGGFCEGAFECFGDGGFCG;,@ABFF86;D=E@BB@)38F+7+6@EC*;33@F99>E>@);*1,=E@4*1,,0;<,2;=E005?FGEG?D5>@BD:E0)/-/4F54D>612,)4<(4(432>;=8C-,,).<-*0)-(-()*).4))+)0<C(.4((.,4)-+80;1;(1().),43-4())*.*2
@M03364:396:000000000-C9LGT:1:1101:14758:5700 2:N:0:10
GGACTACTGGGGTATCTAATCCTGTTCGCTCCCCACGCTTTCGCTCCTCAGCGTCAGTAACGGCCCAGAGACCTGCCTTCGCCATTGGTGTTCTTCCCGATATCTACACATTCCACCGTTACACCGGGAATTCCAGTCTCCCCTACCGCACTCAAGCCCGCCCGTACCCGGCGCGGATCCACCGTTAAGCGATGGACTTTCACACCGGCCGCGACGAACCGCCTACGAGCCCTTTACGCCCAATAAAGCCGGATCACGCTTGCACCCTACGTCTTCCCGCGGCAGCTGGCGCGTATTTAGC
+
CCCCCGGGGGGGGGGGDFFGGGGGGGGECFGGGGGGGGGGGGGEGGCFFFFFFGGGGGGGGGGFGGGGGGGGGGFGGFGGGDGGGDGGGGEFFGGGCFGGGEEGEEFGGGGGFGGGGGGCCFFCGEGDEGGG<EDFDF@FGFGFGGDGG?CA@)=9C@FEEGEGFGEGFG>B@:27*:?CCFGF8E<?FCGDFGGGGGGGGFGFC:83(13>6;C752CC2<0:?C4),>1:(:?AF?EEG?-2))..6>77((((04(3:8/)*;91821(.(84);:;>90,(-(4<1(4291))*.:*
@M03364:396:000000000-C9LGT:1:1101:10240:5704 2:N:0:10
GGACTACACGGGTTTCTAATCCTGTTTGCTCCCCACGCTTTCGAGCCTCAGCGTCAGTTACAGTCCAGAGAAGCGCCTTCGCCACTGGTGTTCTTCCTAATCTCTACGCATTTCACCGCTACACTAGGAATTCCCTTCTCCTCTCCTGCACTCTAGACTTCCAGTTTGAAATGCAGCACTCAGGTTAAGCCCGAGTATTTCACCTCTCCCTTACAAATCCGCCTACGCTCCCTTTACGCCCAGTAAATCCGGACAACGCTCGCCCCCTACGTATTCCCGCGGCTGCTGGCACGCCTTTAGC
+
CCCCCGGGGGGGGGGGGGGGGGGGGGGGGGGGGGGGGGGGGGGGGGGGGGGGGGGGGGGGGGGFGGGGGFGGGGGGGGGGGGGGGGGGFGGGGGGGGGGGGGGGGGGGGGGGGGGGGGGGGEFGGGGGGGGGGG?FFFGGGGGFGGGGGFFBFBCFAFAFFGFGGGGGGGGGFGFGGFGFGFGGGGGFFGGGGCGEFGGGG7,*3;65);=F@*,:39FC:CDF9>>B@GBFDFEEF=GFF1=@+<C?FGGB(((1)(6(64:,*:>>8013<2?49E14(-4(30.)5((5:,())*):7
@M03364:396:000000000-C9LGT:1:1101:9550:5719 2:N:0:10
GGACTACTAGGGTATCTAATCCTGTTTGCTCCCCACGCTTTCGCGCCTCAGCGTCAGTTATCGTCCAGCAAGCCGCCTTCGCCACTGGTGTTCCTCCTAATATCTACGCATTTCACCGCTACACTAGGAATTCCGCTTGCCTCTCCGACACTCAAGGGATACAGTTTCAAAAGCAGTTCCGGGGTTGAGCCCCGGGATTTCACTCCTGACTTGCCTCTCCGCCTACCCGCCCTTTACACCCAGTAAATCCGGACCACGCTTGCACCCTACGTATTACCGCGGCTGCTTGCACGTATTTAGC
+
CCCCCFGGGGGGGFFGGGGGGGGGGGGGGGGGGGGGGGGGGGGGGGGGGGGGGGGGGFEEFGGGGGGGGGGGGGGGGGGGGGGGGGGGEFGGGGGGGGGGGFGGFGGGGGGGGGGFGGGGGGGGAFFGFGGGGGGGGGGGGGGFGGD>>BGFGFFDD8DFCF9FB;CFFFFFFC@F2BEFGGG@8CC@F@GG>CEE4:EGGFF*+/8)6?5?3B+19;FGFGFF0*(21<96@162<:FEG(15/.).=CD><0(-5:BF118,*2>BBF0()).-4A02(470(,)))324??(1)0)2*
@M03364:396:000000000-C9LGT:1:1101:15095:5770 2:N:0:10
GGCTACCGGGGTATCTAATCCTGTTCGCTCCCCACGCTTTCGCTCCTCAGCGTCAGTAACGGCCCAGAGACCTGCCTTCGCCATTGGTGTTCTTCCCGATATCTACACATTCCACCGTTACACCGGGAATTCCAGTCTCCCCTACCGCACTCTAGCCCGCCCGTACCCGGCGCGGATCCACCGTTACGCGATGGACTTTCACACCGGACGCGACGCACCGCCTCCCAGCCCTTTACGCCCCATAAATCCGGATACCGCTTGCCCCCTACGACGTACCCCTGCTGCTTGCACGTCGTTCGCC
+
CCCCCFCEEGGBFCFFGFDGGAFCGGGGGFEGGGGGGGGGGGGGFGFFGFGGEGECFCFGGGGGGGDCFGGGFGGGGGGBEGGCFGGE<ECE,FEAEF=FFCEGFG,EFGFGGFGGEFGCG@FGGGE+@@DAAF@FC>DFGGG*=EE>8:FC,*=C7EEEE@9@@CGGGEEE>FF558FEFEG<CE*3>*3/:5*<FFGGC405DDD6>C;54BC(9>GG>G?03*.6:C621:4<:0?:*,80644<FC58(8,4.-4122+.9CC(4((-((,(-+((-4..<,-41)5(,(,0))()7
@M03364:396:000000000-C9LGT:1:1101:26115:5779 2:N:0:10
GGACTACTGGGGTATCTAATCCTGTTCGCTCCCCACGCTTTCGCTCCTCAGCGTCAGTAACGGCCCAGAGACCTGCCTTCGCCATTGGTGTTCTTCCCGATATCTACACATTCCACCGTTACACCGGGAATTCCAGTCTCCCCTACCGCCCTCACGCCCGCCCGTACCCGGCGCGGATCCCCCGTTAAGCGATCGACTTTCCCACCGGCCGCGACGAACCGCCGACGAGCCCTTTCCGCCCAATCAAACCGGATACCCCTTGCCCCCTACTTCTTCCCGCGGCTCATGGCCCGGTGTCGGC
+
CCCCCGGG9FGGGDGGGGGGGGG,FC@CFEFGGGGGGGGGGGGCEGGGGGGFEGGGG<,CFGG+FFGG8@<EF8EFGGGGGGGE,EFGFGGGGGGGGC7FG4CGDFG9FFGGF9EGGG8@EGGG86CFF>EFGGG:4:?FGGGF+D,+6*@080+3=D>6>F>DGB7EG>519F2?45/=0:/*=@*68BE*;*/*:CGGF99)>)70(/,/():9)(:53>>0(1()49(,(40)62EEG(1(),,)11)3(-(,)(-4(.+(0;99(()))6)-.2-(99B0())6)4(43(-)7)-97
@M03364:396:000000000-C9LGT:1:1101:19131:5782 2:N:0:10
GGACTACCGGGGTATCTAATCCTGTTTGCTCCCCACGCTTTCGAGCCTCAGCGTCAGTTACAGTCCAGAGAATCGCCTTCGCCACTGGTGTTCTTCCTAATCTCTACGCATTTCACCGCTACACTAGGAATTCCATTCTCCTCTCCTGCACTCTAGACTTCCAGTTTGAAATGCAGCACCCAAGTTGAGCCCGGGTATTTCACATCTCACTTACAAGTCCGCCTACGCTCCCTTTCCGCCCAGTCAATCCGGACCACGCTCGCCACCTACGTATTCCCGCGGCTGCTGGCACGTATTTGGC
+
CCCCCGGGGGGGGGGGGGGGGGGGGGGGGGGGGGGGGGGGGGGGGGGGGGGGGGGGGGGGGGGGGGGGGGGGGGGGGGGGGGGGGGGGFGGGGGGGGGGGGGGGGGGGGGGGGGGGGGGGGGGGGGGGGGGGGGGGGGGGGGGFGGGGGFGFFEGF@DGEFGFGGGGGGGGGFEFFGFGGGGGFGGDCFFGGGGGGGGGGGFGF9A8CEFECE85:FFGGDGFFFEDD9CBDFEE*55EFG6?E*7?CFGD>26(65(6?FFE4*;C??F??)-:)5A447>F(((4).:4>B?(*/*):7
@M03364:396:000000000-C9LGT:1:1101:14467:5797 2:N:0:10
GGACTACCAGGGTTTCTAATCCTGTTTGCTCCCCACGCCTTCGAGCCTCAACGTCAGTTACCGTCCAGCAGACCGCTTTCGCCACCGGTGTTCCTCCTGATCTCTACGCATTTCACCGCTACACCAGGAATTCCATCTGCCCTTCCGGTACTCAAGATCCGCAGTTTCAAATGCAATCCAGGGGTTAAGCCCCCGCCTTTCACATCTGACTTGCTAATCCGTCTACGCTCCCTTTACACCCAGTAAATCCGGATAACGCTTGCCCCCTACGTATTACCGCGGCTGCTGGCCCGTAGTTAGC
+
CCCCCGGECEEGFGGGGGGGGGGGGGGGGGGGGGGDGGGFGGGGGGGGGG,CFGGGGGGEGGGFEGGG@FGC,FFGGGGGGGGGGCEGGGFGGGGGGAEEGGGGGGGGGGGGGGGGGGGGGGGGGFGGGGFGGGGCGGGGGGDD+@E6>9FEG=0;,6,@DGFGGGGG8CEGC9*=CFGFC5=<BE>AFGF7;:EGGGGGG?CCCF6@CGEE*+,9:/AG@78?3<=E(>(6=EFFE3CFG@@F6C5?=CD9?F0)?6>:2:55*A54,.48B2246<2270-464).80((-9()8*)22
@M03364:396:000000000-C9LGT:1:1101:9517:5799 2:N:0:10
GGACTACCCGGGTTTCTAATCCTGTTCGCTCCCCACGCTTTCGCTCCTCAGCGTCAGTAACGGCCCAGAGACCTGCCTTCGCCATTGGTGTTCTTCCCGATATCTACACATTCCACCGTTACACCGGGAATTCCAGTCTCCCCTACCGCACTCAAGCCCGCCCGTACCCGGCGCGGATCCACCGTTAAGCGATGGACTTTCACACCGGACGCGCCGAACCGCCTCCGAGCCCTTTACGCCCACTAAATCCGGATAACGCTTGCACCCTACGTATTACCGCGGCTGCTGGCACGTATTTAGC
+
CCCCCGGGGGGGGGDGGGFGGGGGGGGGGGGGGGGGGGGGGGGGGGGGGGGGGGGGGGGGGGGGGGGGGGGGGGGGGGGGGGGGGGGGGGGGGGGGGGGGGGGGGGGGGGGGGGCEGGECEGGGGGGGEFFGGFGGGGGGGGGFGGG6CDGFF5FFGGGGGGFGGGGGGGGGFGFGGDGG6FF=CG@?FFCDGGGGGGGGGEFEGBEFBGFC6)/7)7EEFG>B(8401C9:71?DFFGGG?6?97?<FG<90332??FBB?C26CG?133.).:AAC3((4322::B22:?B?(0)*)2:
@M03364:396:000000000-C9LGT:1:1101:15964:5817 2:N:0:10
GGACTACACGGGTATCTAATCCTGTTTGCTCCCCACGCTTTCGAGCCTCAGCGTCAGTTACAGTCCAGAGAAGCGCCTTCGCCACTGGTGTTCTTCCTAATCTCTACGCATTTCACCGCTACACTAGGAATTCCCTTCTCCTCTCCTGCACTCTAGACTTCCAGTTTGAAATGCAGCACCCAAGTTGAGCCCGGGTATTTCACATCTCACTTACAAGTCCGCCTACGCTCCCTTTACGCCCAGTAAATCCGGACAACGCCCGCCACCTACGTATTACCGCGGCTGCTGGCACGTAGTTCGC
+
CCCCCGGGGGGGGGGGGGGGGGGGGGGGGGGGGGGGGGGGGGGFGGGGGGGGGGGGGGGGGGGGGGGGGGGFFGGGGGGGGGGGGGGGGGGGGGGGGGGGGGGGGGGGGGGGGGGGGGGGGGGGDGGGGGGGGGFGGGGFFGGFFCF6DDGFFEGFCDGGGGFGGGGGGGGGFGFGGFGGGGGFFFGEFGGGGGGGDGGGGFGEGFCEEFEGC+5:C6FFAGFFFF>FFGFDDEFEFDEFG<;E+7CCFGC1;B3(569(,484);C?>F8:4<?:<9:>B6;99F?)4:(,41(076)9C
@M03364:396:000000000-C9LGT:1:1101:20483:5818 2:N:0:10
GGACTACTGGGGTATCTAATCCTGTTTGCTCCCCACGCTTTCGAGCCTCAGCGTCAGTTACAGTCCAGAGAAGCGCCTTCGCCACTGGTGTTCTTCCTAATCTCTACGCATTTCACCGCTACACATGGAATTCCACTTCCCTCTTCTGCACTCACGTCGACCAGTTTCCAATGACCCTCCACGGTTAAGCCGTGGGCTTTCACATCAGACTTCATCAACCACCTGCGCGCTCTTTACGCCCAATAATTCCGGATACCGCTCGCCACCTCCGTATTTCCGCCGCTGCTGGCCCGTAGTTAGC
+
CCCCCGGGGGGGGGGGGGGGGGGGGGGGGGGGGGGGGGGGGGGGGGGGGF@FGGGGGGGGDFFGGEGGGGGGEGGGGGGGGGGGGGGGFGFGGGGGEFFGGGGGGGGGGGGGGGGGGGGGDEFGGGGGFGGGFGGFEGFCF?49?FGG9DFDAD008@C+=FBFFFGGFF9EF9DFGDCGGGD@FE@CFCG70@EEDFGGF<EEFFFB*;BF*+>A7:@F(7=B3<>B@<6?@EC5)3?CGF636.?EFG4(68::F:3(4>>93CC((((-327))<80(401(().,((,47()./)22
@M03364:396:000000000-C9LGT:1:1101:11247:5819 2:N:0:10
GGACTACAGGGGTTTCTAATCCTGTTTGCTCCCCACGCTTTCGAGCCTCAGCGTCAGTTACAGTCCAGAGAAGCGCCTTCGCCACTGGTGTTCTTCCTAATCTCTACGCATTTCACCGCTACACTAGGAATTCCCTTCTCCTCTCCTGCACTCTAGACTTCCAGTTTGAAATGCAGCACTCAGGTTAAGCCCGAGTATTTCACATCTCACTTAAAAATCCGCCTACGCTCCCTTTACGCCCAGTAAATCCGGACAACGCTCGCCCCCTACGTATTTCCGCGGCTGCTGGGCCGTCTTCTGC
+
CCCCCGGGGGGGGCGGGGGGGEGGGGGGGGGGGGGGGGGGGGGFFFGGGDFGGGFGEFEFGGGGGGGGGGGGGGGGGGDFFF@FEGFGGGGGGGGGGGGGGFFFGGGGGGGGGGGGGGGGGGGGGGGGGGGDGGGGFEDFGGGFGGGGGFGFF=DFCECFGGFGFDEGCFFGFFEGGFGCGFDFFGDDFGCFD>EGCGGGGCFEBC;A*<AFE+,:CCGD=FAF>E@45DBD=>E4>@GFG>?EA3CEFGGB(((6ABB(,6:7<CD26<83,67).<23632(4:7)4((-24()0*)00
@M03364:396:000000000-C9LGT:1:1101:17384:5830 2:N:0:10
GGACTACAGGGGTATCTAATCCTGTTTGCTCCCCACGCTTTCGAGCCTCAGCGTCAGTTACAGTCCAGAGAAGCGCCTTCGCCACTGGTGTTCTTCCTAATCTCTACGCATTTCACCGCTACACTGGGAATTCCACTCACCTCTCCTGCACTCCAGCCAGACAGTTTCAAAAGCAGTCCCGGGGTTGAGCCCCGGGCTTTCACTTCTGACTTGCCTCGCCACCTGCGCCCCCTTTACACCCAGTAAATCCGGATCACGCTTGCACCATACTGTTTCCCGCGGCTGCTGGCACGGATTCCGC
+
CCCCCGGGGGGGGGGGGGGGGGGGGGGGGGGGGGGGGGGGGGGGGGGGFGGGGGGGGGGGGGGGGGGGGGGGGGGGGGGGGGGGGGGGFGFGGGGGFGFGGGGGGGGGGGGGGGGGGEGGGGFGGGGGGGGGGGGGGGGGGGGFGGGGGFGFFFGFFGFG8FFGGGGGGGGGFGEGGFGGDGGCEG@=FDFGGEGGGGGGGFGEGFF9>FEF3+5>9(?E@GFF;=2=?C0>>D@CFCGGG01496-69D)90324<8602:8)>C>)42-))6>4<@8606>6>0:B?:(8?((08*6*7
@M03364:396:000000000-C9LGT:1:1101:22476:5831 2:N:0:10
GGACTACCAGGGTTTCTAATCCTGTTTGCTCCCCACACTTTCGCGCCTCAGCGTCAGTTACAGTCCAGTAAGTCGCCTTCGCCACTGGTGTTCCTCCCAATCTCTACGCATTTCACCGCTACACTGGGAATTCCACTTACCTCTCCTGCACTCATGCCCGCCAGTATCCAAAGCAATTCCCACCTTAAACGCAGGACTTTCACTCCAGGCTTACCAGGCCGCCTACGCACCCTTTCAGCCCACTCATTCCGGACGACGCCCGCCCCCTACGTAATCCCGCGGCGGACGGCACGTTGTTAGC
+
CCCCCGGFGGEEG8;FFFFGGAG<FGFDFAFGFGGGGGGGGGGGGGGEFF,FGGGGG@FFGGGEC@9FGGFED<CGGGGF7CCGCFGGEF@FFEFCDECCFFEDEG9FGCEDFFGAEC8+@FFFGGGGG8FEFGCF=9BE,+@+=EG,=;AD:D+?,@@CEGDGGEFD8=,@D=)0@DA,=9=+@@FE?,39+:EGGCF;7*@78FFB0C5=0*D6C=8*-78-/6(2(1(((/)))19+F;((),77AF<(((((04(((-*(98C0(33(.(-))2((,-(-,(,(--(,(,())).00
@M03364:396:000000000-C9LGT:1:1101:11946:5834 2:N:0:10
GGACTACTCGGGTTTCTAATCCTGTTTGCTCCCCACGCTTTCGTGCCTCAGTGTCAGTTACAGTCCAGAAAGCCGCCTTCGCTACTGGTGTTCCTCCTAATATCTACGCATTTCACCGCTACACTAGGAATTCCACTTTCCTCTCCTGCACTCAAGTTTCCCAGTTTCAAGAGCTTACTACGGTTGAGCCGTAGCCTTTCACTCCTGACTTAAGAAACCACCTACGCCCCCTTTACGCCCAGTAAATCCGGATACCGCTAGCCCCCTACGTATTACCCCGGCTGCTGGCCCGTAGTTTGCC
+
CCCCCGGGGGGGGFEFGGGGGGGGGGGGGGFFGGGGGGGGGGGGGEFGGGGGGGGGGGGGGGGGGGGGGGGGGGGGGGGFGG7FGGGG,FFGGGGGGGFFGGGGGGGGGGGGGGGGGGGGG:9FGGFGGFGGFGGGFFGGGGFDDFD?DFFFGDGFF=EDDGFGGFGGGGGCDF<CDFGEGGGGEG3:?FCDCCFF7FGCFAFC?FFA@=;F*+7:DDGGDGBF2*5*)//5@=>EF2=:*-;98)7<AD3;2/)))..3458;DGC1<:B))544<+4(499(43,(0(492(376/)::
@M03364:396:000000000-C9LGT:1:1101:19355:5863 2:N:0:10
GGACTACAGGGGTTTCTAATCCTGTTCGCTCCCCACGCTTTCGCTCCTCAGCGTCAGTATCGGCCCAGAGACCTGCCTTCGCCATTGGTGTTCTTCCCGATATCTACACATTCCACCGTTACACCGGGAATTATAGTCTCTCTTACCGCAATTAAGCTCGTCAGTACCCGGCGCGGATCCATCTTTAAGCTGTGGACTGTCACACCGGACGCCTCGAACCGCCTGCGATTCCTTTACGCCCAGTAACATCGGATAAATCTTGCACCCTACATAGTCCCGTGGCGGCTGGGCGTTGATTGGG
+
<6<BCGDGFECCFGC<CFCFF9F6;,,67CE7FGGGGGFGGG:,C,6AEE,,+CEG@FG,,8+@7@:F,,C,CDFG,E@5=6,,,,<?E@FGCAF<<=FEEC+AEF<EF98?,54C,>E+6+@A,+6@:7,A,,@,@,6A,?,3=B,6+*+1,0+?B,,6++*08,7E,@C6058>C?46C,+,6=,/+,5*2,4,0?,=07+)*0.,:D@*()*,*(*:4C08(*-)(*.6<A<4)-1/24(5/5))*0/((,(.*).64<+)2**(.,()))-.)+-,(3(10((4:0((,,,)1*-0*
@M03364:396:000000000-C9LGT:1:1101:5064:5866 2:N:0:10
GGACTACAGGGGTTTCTAATCCTGTTTGCTCCCCACGCTTTCGAGCCTCAGCGTCAGTTACAGTCCAGAGAATCGCCTTCGCCACTGGTGTTCTTCCTAATCTCTACGCATTTCACCGCTACACGAGGAATTCCCTTCTCCTCTCCTGCACTCTAGACTTCCAGTTTGAAATGCAGCACTCAGGTTAAGCCCGAGTATTTCACATCTCCCTTACAAATCCGCCTACGCTCCCTTTACGCCCAGTAAATCCGAGCAACGCTCGCCACCTACGTATTACCGCGGCTGCTGGCACGGACGTCGC
+
CCCCCGGGGGGGGGGGGGGGGGGGGGGGGGGGGGGGGGGGGGG@FGGGAGGGGGGGGGGFD9FGGGGG,E<EFFGGGGGGGGGGEFGGGGGGGFGGGCFGGFFGGGGGGGGGGGGGGGGGGFGG+CGG:FGGGG8FGG7EFGGF?FGDFFFDFEFF3@AF;FFGGGGGGGGGFFFGEFGEGDFFGG,:BFDFG7E+;BFGGEFE9;1**;@G@5<>F*D==GFD2FAB5C@FBFB4C?GGFD?=+9<CFGG((.3@ABF616E>5>D7::34).5)4<---2,,(-28?:(),-()).(1)
@M03364:396:000000000-C9LGT:1:1101:7149:5869 2:N:0:10
GGACTACAAGGGTATCTAATCCTGTTCGCTCCCCAAGCTTTCGCGCCTCAGCGTCAGTCTTGGCCCAGAAGGCCGCCTTCGCCACCGGTGTTCTTCCCGATATCTGCGCATTCCACCGCTACACCAGGAATTCCGCCTTCCCCTGCCCAACTCAAGCCGGCCGGTATCGGGCGCAAGCCGGGGTTGAGCCCCCGGGTTTGCCCCCCGCACAGGCTGTCCCCCCACCCGCGCCTTACCCCCAATGACTCCCGATACCCCCCGCCCCCCACCTACTAACCGCGCCTGCTGCCCGTACTTTGGC
+
CCCCCGGD,@EGFFGEFGEGGGGFGGGGGGGGGG86EFEGGGGFEGGGGGGGGGGGGGG,,CEFGGGGF,6:FGGGGGCFFGGGGGGGGGGGG,EGGGE:F+@FGGGGGGEGGGFGGGGGGGGGG+EFGGGGGGC+8++CFFGFD@G,,3C=F5C5FGEECG57F**>:14*2F()/2*42/8<:*,/)?;CDEE*/:**0.2-)8)(,1(71:*,0,++.5(-1/,)-)36(8).(8*C*((.0.))/*/-(-()),((-,2(1:/11(((())).*((4690(((.)(4(7((0/*6*9
@M03364:396:000000000-C9LGT:1:1101:14337:5887 2:N:0:10
GGACTACCGGGGTTTCTAATCCTATTTGCTCCCCACGCTTTCGTGCCTCAGCGTCAGGTACAGGCCAGGCGGCCGCCTTCGCCGCTGGTGTTCTTCCACATCTCTACGCATTTTACCGCTACACATGGAGTTCCACCGCCCTCTCCTGTCCTCAAGCCGTGCAGTTTCCAAAGCCTGAACCGGTTGAGCCGGTCCCTTTTACTTCAGCCTTGCACAGCCGCCTGCGCACCCTTTACGCCCCATCATTCCGGCTACCGCTTGCCCCCTTCGTCTTACCGCGGCTGCTGGCACGTAATTCGCC
+
CCCCCGGGGGGGGGEGGGGGGGGCFFGGGGGGGGGGGGGGGGGGGGGGGGGGGGGGGGGGGGGGGGGGGGGGGGGGGGGGGGGGGGGGGGGGGGGGGGGGEGGGGGGGGGGEDGFFGGGGGGGGGGGGFFGGGGGGGDGGGGGFGGGGFFFEF57C@FEEDGFGFG7DFGGGFGFGGAGGGGGFGGFBFFGGGG5EFGBEC7<?FFF),7=C@FG@D@GDFD1?:/,)-<:3::9:6<EE*(31*):AFF5(4:71)3(31:C)1C)((-4,,().5*4(7904?02?0.5(,,,)904DD
@M03364:396:000000000-C9LGT:1:1101:7408:5888 2:N:0:10
GGACTACTGGGGTTTCTAATCCTATTTGCTCCCCACGCTTTCGTGCCTCAGCGTCAGTAACAGGCCAGGCGGCCGCCTTCGCCACTGGTGTTCTTCCATATATCTACGCATTTTACCGCTACACATGGAGTTCCACCGCCCTCTCCTGTCCTCTAGCCTGCCAGTTTCCAAAGCCTGTACCGGTTGAGCCGGTACCTTTCACTTCAGTCTTAACAGGCCGCCTACTCACCCTTTACGCCCAATCATTCCGCCTACCGCTCGCCCCCTACGTATTGCCCCGGCTGCTGGCACGTAGTGCGCC
+
CCCCCGFGFFCC@FGGGGG<FGEGGFFGGGGGGGGGGGDFGGGGGGGGGCFGGGCG@EFFGGGFGGGGFCGGGGGGGCFFGGGCCEAFF?FFGGGGGC<FFFFGDEGGGGG7FG8FACEDE=EGGGGGGEFGFGFDGE>=FDGBFFGGFFFFFDFFDFGGGGFGFCFGCGDEFFCGGFCFFGG<BC,.?FC7;ECEF,<9C76*;+B**=@F7F7=FF=E6)6;3+/1.8;@@;EE;6CG5302)64:FG*4(3,2>9(-43*->E)4??:<)4).)+((49(-().:?<?<6(17)*()9
@M03364:396:000000000-C9LGT:1:1101:14012:5890 2:N:0:10
GGACTACTAGGGTTTCTAATCCTGTTTGCTCCCCACGCTTTCGTGCCTCAGTGTCAGTTACAGTCCAGAAAGCCGCCTTCGCTACTGGTGTTCCTCCTAATATCTACGCATTTCACCGCTACACTAGGAATTCCACTTTCCTCTCCTGCACTCAAGTTTCCCAGTTTCAAGAGCTTACTACGGTTGAGCCGTAGCCTTTCACTCCTGACTTAAGCAACCACCTACGCACCCTTTACGCCCAGTAAATCCGGATAACGCTAGCCCCCTACGTATTACCCCCGCTGCTGGCACGTGGTTCGCC
+
CCCCCGGGGGGGGGGGGGGGGGGGGGGGGGGGGGGGGGGGGGGGGGGGGGGGGGGGGGGGGGGGGGGGGGGGGGGGGGGGGGGGGGGGGGGGGGGGGGGGGGGGGGGGGGGGGGGGGGGGGGGGGGGGGGGGGGGGGGGGGGGFGGGGGFGEE=6;F=FGGGFGGGGGGGGFFFEDCFGGGDGFGG,:@FGDCEGGGGGGFE;ACFF@@CEC*1,9?@FGCGFFE*>99DFBFF=ED@GG*7;4+998FG)82@3=:;?(6;E@GGC;@D@)-46AB+8(794103)5((343(,8<0,><
@M03364:396:000000000-C9LGT:1:1101:20699:5898 2:N:0:10
GGACTACCAGGGTTTCTAATCCTATTTGCTCCCCACGCTTTCGTGCCTCAGCGTCAGGTACAGGCCAGGCGGCCGCCTTCGCCGCTGGTGTTCTTCCACATCTCTACGCATTTTACCGCTACACATGGAGTTCCACCGCCCTCTCCTGTCCTCCAGCCTGCCAGTTTCCAAAGCCTGTACCGGTTGGGCCGGTACCTTTCACTTCAGACTTAACCGGCCGCATACTCACCCTTTACGCCCAATCATTCCGTATAACGCTCGCCACCTACGTATTACCCCGGCCGCTTGCACGTAGCTCGCC
+
CCCCCGGGGGGGGGGGGGFFGGGFGGGGGGGGGGGGGGGGGGGGGGGFFGGGGGGGFEFGGGGGGGGGGGGGGGGGGGGGGGGEGGGGEGGGGGGGGGGGGGGGGGGGGGGGFGFFGEEGGDGGGGGGBFFGFGGGG7DFC?D5DGG,3@C;F5+;FFGGGGFGGFGDFCDCCG:GFAGGGEG>BE*58<*5C?ECDCFCFCF4=@F);FECC++,:9EG9)464<31(7,4:22)((/2*4,4<BFF@F0((.).<9(,7;8(9CF282:2:06-4+4942(-,3,:().1...)99(>5
@M03364:396:000000000-C9LGT:1:1101:4366:5900 2:N:0:10
GGACTACTGGGGTTTCTAATCCTGTTCGCTCCCCACGCTTTCGCTCCTCAGCGTCAGTAACGGCCCAGAGACCTGCCTTCGCCATTGGTGTTCTTCCCGATATCTACGCATTTCACCGCTACACTAGGAATTCCGCTTTCCCCTCCAGCACTCAAGTAACCCAGTTCATGGGGCGAACAATGGTTAAGCCGTTGCCTTAAACCCCATGCTTCGGCAACCACCTACGTACTCTTTACGCCCAATAATTCCGTATAAAGCTCGCCCCCTACGTCTTACCGCGGCTGCTGGCCCCGCGTCTGCC
+
CCCCCGGGGGCF@FGGGGGGGACFGGGGGECFGGGGG7:FGGGGGGGFGECECFFE7FGCFGGGGGEGCG8FFGGGFEFGGGFGGGGGFFGGFCDBFFGGGDGGGGGGGGGDE@,AFEGG6FDFABFGGGEFAFGGDFFGGFEBDGE@DFFD=DD;9EEFGD5DFFCE7;9D>EAC>?;:<>CFCF,1@</8?CCCGF90B@F>DE;3E>5+(.*68;CEDG@F;36;(1.6<<A<6?E5?(()*).6@49348))/4.2-4::>E),818(.4)).*((,((-34).((,(((-8))-29
@M03364:396:000000000-C9LGT:1:1101:23796:5902 2:N:0:10
GGACTACAGGGGTTTCTAATCCTGTTTGCTCCCCACGCTTTCGTGCCTCAGTGTCAGTTACAGTCCAGAAAGCCGCCTTCGCTACTGGTGTTCCTCCTAATATCTACGCATTTCACCGCTACACTAGGAATTCCACTTTCCTCTCCTGCACTCAAGTTTCCCAGTTTCAAGAGCTTACTACGGTTGAGCCGTAGCCTTTCACTCCTGACTTAAGAAACCACCTACTCACCCTTTACGCCCAGTAAATCCGGATAACGCTAGCCCCCTACGTATTACCCCCGCCGCTGGCACGTAGTTCGCC
+
CCCCCGGGGGGGFGGGGGGGGGGGGGGGGGGGGGGGGGGGGGGGGGGGGGGGGGGGGGGGGGGGGGGGGGGGGGGGGGGGGGGGGGGGFGGGGGGGGGGGGGGGGGGGGGGGGGGGGGGGGGGGGGGGGGGGGGGGGGGGGGGFGGGGGFGFGFCFEFGGGGFGGGGGGFGADDDFGFGGGGGFGGFDFGGGGGGGGGGC7C==DFA75:AF*133;CC@CG:EE6:4>FFBFFF;26?F*(8*18*99?121?3@F;7?;@F@GGD70(67>86<D+4(49(46>(76()-81(098:5C
@M03364:396:000000000-C9LGT:1:1101:14732:5930 2:N:0:10
GGACTACACGGGTTTCTAATCCTATTTGCTCCCCACGCTTTCGTGCCTCAGCGTCAGTAACAGGCCAGGCGGCCGCCTTCGCCACTGGTGTTCTTCCATATATCTACGCATTTTACCGCTACACATGGAGTTCCACCGCCCTCTCCTGTCCTCCAGCCTGCCAGTTTCCAAAGCCTGTACCGGTTGAGCCGGTACCTTTCCCTTCAGACTTAACAGGCCGCCTACGCACCCTTTACGCCCACTCATTCCGGATAACGCTCGCCCCCTACGTTTTACCGCCGCTGCTGGCCCGTATTTCGGC
+
CCCCCGGGGGGGGEGGGGGGGGGGGGGGGGGGGGGGGGGGGGGGGGGGGGGGGGGGGGGGGGGGGGGGGGGGGGFGGGGGGGGGGGGGFGGGGGGGGGGGGGFGGGGGGGGGGGFFGGGGGGGGGGGGFGGGGGGGGCDGGDGFGGGGFFGFFFGFGGGGGGFGGFFFGGGGAFDFFACGGGD1>E:<FFEGDGGFGGGG,8,.;*=*095C.AC3C;E=>DF;;*6),>:(8?4A?BGG524:)645FFD(((-5)-(--4:(>EC(4(.(,(.)5*4(46(((.).-(-6-((/0/,99
@M03364:396:000000000-C9LGT:1:1101:24692:5945 2:N:0:10
GGACTACTGGGGTTTCTAATCCTATTTGCTCCCCACGCTTTCGTGCCTCAGCGTCAGGTACAGGCCAGGCGGCCGCCTTCGCCGCTGGTGTTCTTCCACATCTCTACGCATTTCACCGCTACACTGGGAATTCCACTTTCCTCTACCAAACTCGAGCCTGCCAGTTCAAGATCCGGCTGAAGGTTGCGCCCCCAGATTTAAAATCTTGCTTAACTAGCCGCCTACGCGCGCTTTACGCCCAATGAATCCGTATACCGCTTGCTCCCTACGTCTTATCGCGGCTGCTGGCACGTAGTTCGCC
+
CCCCCGGGGGGG@CFGGG9EFGGAFGGGGEFGGGGGGGGGGGGGGGGGGGGGGGGGGFGGGGGGGGGGGGGGGGGGGGGGGGGGGGGGFGGGGGGGGGGGGGGGGGGGGGGGGG;FGGGGGGGGGGGGGGGGGFGGGDFGGGGFGGGE,;@DB>FFGGGGGGAC>EFEFCFFCF5DGFGGFFFGGF,:*1=DGGG58EG9@99?DFFEFFED)/+.25EGFGFFF*:B;<B2125)-42:;2:>*6<AFG<(4:AAD(4,:1049:C<B6((,4)).*((-9,4?24888<?<0,09*47*
@M03364:396:000000000-C9LGT:1:1101:6434:5953 2:N:0:10
GGACTACCAGGGTTTCTAATCCTGTTTGCTCCCCACGCTTTCGCGCCTCAGCGTCAGTTTTCGTCCAGCAAGCCGCCTTCGCCACTGGTGTTCCTCCTAATATCTACGCATTTCACCGCTACACTGGGAATTCCGCTAGCCTCTCCGATACTCAAGGGAAACAGTTTCGAATGCAGTTCCGGGGTTGAGCCCCGGGATTTCACATCTGACTTGCCCCTCCGCCTACGCGCCCTTTACACCCAGTAAATCCGTACCACGCTTGCAACCTACGTATTACCGCGGCTGCTGGCACGTAGGTCGC
+
CCCCCGGGGGGGFFGGFGGGGGGGGGGGGGGFGGGGGGGGGGGC@FGGGGGGFGEGGGF,CFFEFEEGC<,BFFFGEEGGGGGGGGGGFGGGGGGFFBEFFGGGGGGGGGGGFGGGGGGGGGFGE,A=EEFGGGCG+4=FGGGF?FEDC@GFGBDD>+36,@;DFGGA+4>E9,:=CAFGD*<:CGC:FGGG7CGG:CCGGCGF>A64.;>@)+0)1,AE@DFFFC(.(>27>FFB<2CFG8?47<5<FFD((-(6;4;B08:)*<9.,(44.64))3--4212(1)5>6(44.(.)0)9)
@M03364:396:000000000-C9LGT:1:1101:10138:5960 2:N:0:10
GGAACTACTGGGGTTTCTAATCCTGTTCGATACCCACGCTTTCGTGCATCAGTGTCAGTCACGGCCTGGCAGGCTGCCTTCGCGATCGGGGTTCTGCGTGATATCTATGCATTTCACCGCTACACCACGCATTCCGCCTGCCCCGTACGTACTCAAGCCCCCCAGTTTCAACGGCAGTTCAATGGTTGAGCCACTGACTTTCACCGCTGACTTAAGGGGCCACCTCCGCCCCCTTTAAACCCAATGAATCCGGATAACGCCCGCACCCTCCGTTTTACCGCGGCCGCTTGTCGGGCGTTGG
+
CCCCCFGGGGGGGFFGGGGFDFGGGGGGFGGGGGGGGGGGGGGGGGGGGGGGGGGGGGEDFFGGGGGGGGFGGGGGGEFGGGGGGDFGGGG@FGFGFGGGGGCFGCFFGGCGGGGGGGECEBEFGGDGGG7FFGGGGGDGGFGFDGGEGFCDGDFF>ED?EGFDGFGGGGFGFEACEFF?:5=DEF@@F,:64;CGGFGCG>;@C;5(,)6C3+>7=DCC@C;D;*65:/9>>11?<4+<E016)5:98FF6>(,(9561(,*3)*1,4?1,4).()34(-((4(-1((-(.(41)8)4/9
@M03364:396:000000000-C9LGT:1:1101:9647:5979 2:N:0:10
GGACTACCCGGGTATCTAATCCTGTTCGATCCCCGCACTTTCGTGCATGAGCGTCATTTACGGCTTGGTCTGCTGCCTACGCAATCGGGGTTCTTCGTCATATCTATGCATTTCACCGCTACACGACGAATTCCGCAAACCTCAACCGCAATCAAGCCCGGCAGTATCAACGGCACTTTCCGGGTTGAGCCCGGGCCTTTCACCGCTGACTTGCTCCGCCGCCTACGCACCCTTTAAACCCAATGAATCCGGCTAACGCTCGCATCCCCCGTATTACCGCGGCTGCTGGCACGGCTGTGGC
+
CCCCCGGGGGGGGGGGGGGGGGGGGGGGGGGGGGGGGGGGGGGGGGGGGGGGGGGGGGGGGGGGGGGGFGGGGGGGGGGGGGGGGGGGGGFGGGGGGGGGGGGGGGGGGGGGGGGFGGGGGGGGGEGGGGGGGGGGG@CEGFGFGGGGGFGFFEGFG?FGGGFGGGGGGGGGFG=GGFGGGGGGGGGFFFGGGGGGGGGGGFGEGFD>BGFG>F79FBGGFGFBBC?EFD2?::?<4AGGG0(24<A2BCD>((48@?;11(?>GGG(4933((()6<:>BF>9>F)52<<<?F(.).(01
@M03364:396:000000000-C9LGT:1:1101:15531:5980 2:N:0:10
GGACTACCAGGGTATCTAATCCTATTTGCTCCCCACGCTTTCGTGCCTCAGCGTCAGTGATGGCCCAGCAAGTCGCCTTCGCCACTGGTGTTCCTTCTAATATCTACGCATTTTACCGCTACACTAGAAATTCCACTTGCCTCTACCATACTCAAGCCAAACGGTTTCTATGGCGAACCGAAGTTAAGCTTCGGACTTAAACCATAGACCTATCTGGCCGCCTACGCACCCTTTACACCCAATACATCCGGATAACGCCCGCTCCCTACGTATTACCCCCGCCGCTTGCCCGTAATTCGCC
+
CCCCCGGGGGGGGGGGGGGGGGGFGGGGGGGGGGGGGGGGGGGFGGGGGGGGGGGGGFGGGGGGGGGGGGGGGGGGGGGGGGGGGGGGGGFGGGGGGGGGGGGGGGGGGGGGGGGGGGGGGGGGGGGGGGGGGGGGGGGGGGGFGGGCGFGFGFGFGGFGGGFGCEGGFGGGFFFGGFGGGED@AF9;FBFFGG5EGGGEG=FDGFFCFGFGAFD8FBGDFD>2565)6D?2=@C3.7FGG;340;?CFG>?<<)5)9(,(4*4DG7<0(8):7)69+,(43,26(,4-(.4(,(.98(97
@M03364:396:000000000-C9LGT:1:1101:8989:5982 2:N:0:10
GGACTACCGGGGTTTCTAATCCTATTTGCTCCCCACGCTTTCGTGCCTCAGCGTCAGGTACAGGCCAGGCGGCCGCCTTCGCCGCTGGTGTTCTTCCACATCTCTACGCATTTTACCGCTACACATGGAGTTCCACCGCCCTCTCCTGTCCTCAAGCCGTGCAGTTTCCAAAGCCTGAACCGGTTGAGCCGGTCCCTTTTACTTCAGACTTGCACAGCCGCCTGCGCACCCTTTACGCCCAATCATTCCGTCTAACGCTTGCCACCTACGTATTTCCGCGGCTGCTCGCCCGTAGTTCGCC
+
CCCCCGGGGGGGGGGGGGGGGGGGGGGGGGGGGGGGGGGGGGGGGGGGGGGGGGGGEGGGGGGGGGGGGGGGGGGGGGGGGGGGGGGGGGFFGGGGGFGGFGGGGGGGGGGGGGGFGGGGGGGGGDGGFFFGFFGGGGGGGGFFGGGGGFGFFFDAFGGGGGFGGGGGGGGGFFDGGAGGGGG<CG,8AGCDCGEGGGGGF7><FAF3@FEGE*+.>?FC9C202*773C?6<?BA??GE5(4<94<AB72(4(4<342::?C9FF58:23).4)6>*2,(((4(4)4(1,74-20/*()1
@M03364:396:000000000-C9LGT:1:1101:6328:5991 2:N:0:10
GGACTACTGGGGTATCTAATCCTGTTTGCTCCCCACGCTTTCGAGCCTCAGCGTCAGTTACAGTCCAGAGAAGCGCCTTCGCCACTGGTGTTCTTCCTAATCTCTACGCATTTCACCGCTACACTAGGAATTCCCTTCTCCTCTCCTGCACTCTAGACTTCCAGTTTGAAATGCAGCACTCAGGTTAAGCCCGAGTATTTCACATCTCACTTAAAAATCCGCCTACGCTCCCTTTACGCCCAATAAATCCGGATCACGCTCGCACCCTACGTATTCCCGCGGCTGCTGGCCCGTATTTAGC
+
CCCCCGGGGGGGGGGGGGGGGGGGGGGGGGGGGGGGGGGGGGGGGGGGGGGGGGGGGGGGGGGGGGGGGGGCGGGGGGGGGGGGGGGGGGGGGGGGGGGGGGGGGGGGGGGGGGGGGGGGGGGGGGGGGGGGGGGGGGGGGGGFGGGFGFGFGEFCFGGGGGFGGGGGGGGGFFEGGFGGGFFFGGC:DFEFGGGGGGGGGFGFGFFEFGFGE9,9A8DCAD>>=>4@9DAD@BECEFGGGDF=6<3?FGD0?D(:F<D;?034DGD??B:7?<:)5<41496>>B28>631749)96)?0
@M03364:396:000000000-C9LGT:1:1101:13692:6001 2:N:0:10
GGACTACAGGGGTATCTAATCCTGTTTGCTCCCCCGACTTTCGCACCTTAGTGTCAGTACCGTTCCAGGAATCCGCCTTCGCCTCCGGTGTTCTACAGGATATCAACGCATTTCACCGCTACACCCTGTATTCCGATTCCCTCTCCCGGACTCCAGCCAGGTAGTTTCGAGCGCACTTTCCGGGTTGAGCCCGGAGATTTCACACTCGACACGCCTAGCCACCTACGTGCCCTTTACGCCCAGTAAATCCGAACCACGCTCGCCCCCTACGTATTGCCGCGGCTGCTGGCCCGTATTTCGC
+
CCCCCGGGGGGGGGGGGGFGGGGGGGGGGGGGGGGGGGGGGGGGGGGGGGGGGGGGGGGGGGGGGGGGGGGGGGGGGGGGGGGGGGGGGGGGGGGGGFGGGGGGGFFGGGGGGGGGGGGGGGGGFGGGFGGGGGG+@FGGGFGFGDCEEAFBDBDFFGGFGFDFGGGGGFGCBGBGGFGGGGGGGGFEFCGGGGDGGGGGGEFFGFF12C;E8:E@C;8FFGFFFG;53C?F?FF2:?GEG045=2:6@><6:0(37(4<BFEF*?D9(,(.,6>)4<9>6>F;>??F:603;F(.)/)2>
@M03364:396:000000000-C9LGT:1:1101:10791:6006 2:N:0:10
GGACTACTCGGGTTTCTAATCCTGTTTGCTCCCCACGCTTTCGTGCCTCAGTGTCAGTTACAGTCCAGAAAGCCGCCTTCGCTACTGGTGTTCCTCCTAATATCTACGCATTTCACCGCTACACTAGGAATTCCACTTTCCTCTCCTGCACTCAAGTTTCCCAGTTTCAAGAGCTTACTACGGTTGAGCCGTAGCCTTTCACTCCTGACTTAAGAAACCACCTACGCACCCTTTACGCCCAGTAAATCCGGATAACGCTAGCCCCCTACGTATTACCCCGGCCGCTGGCACGTAGTTCGGC
+
CCCCCGGGGGGGGGDGGGFGGGGGGGGGGGGGGGGGGGGGGGGGGGGGGGGGGGGGGGGGGGGGGGGGFFGGGCFGGGGGGGFGGGGGFGGGGGFEGGGFGGGGGGFFGGGGGGGGGGGGGGGGGDGGGFGGGGGGGFGGGGG+DEDEGFGEGFCFA;EDGGFGGGGGGGGDDFFGFFGFFGGFGG8:@FCDGGGFGGGE7;5:DFF75FE<8B,8;=69CDB@B*0//@ADBE445=EG*778+7@@FD5((:@EB>;,1;G1DE)2=@F2::4AB62,9((4(,-40(584(.764()/
@M03364:396:000000000-C9LGT:1:1101:18284:6017 2:N:0:10
GGACTACAGGGGTTTCTAATCCTGTTTGCTCCCCACGCTTTCGTGCCTCAGTGTCAGTTACAGTCCAGAGAGCCGCCTTCGCAACTGGTGTTCCTCCTAATATCTACGCATTTCACCGCTACACTAGGAATTCCACTCTCCTCTCCTGCACTCAAGTTTCCCAGTTTCAAGAGCTTACTACGGTTGAGCCGTAGCCTTTCACTCCTGACTTAAGAAACCACCTACGCACCCTTTACGCCCAGTACATCCGGATAACGCTCGCCCCCTACGTATTACCCCGGCTGCTGTCACGGAGTTCGCC
+
CCCCCGGGGGGGGGGGGGGGGGGCGGGGGGGGGGGGGGGGGGGGGGGGGGGGGGGGGGGGGGGGGGGGGGGGGGGGGGGGGGGGGGGGFGGGGGGGGGGGGGGGGGGGGGGGGGGGGGGGGGGGGGGGGGGGGGGGGGGGGDEFGCDFGFGEF5FF4=EFGFFFGGGGGGGE9FEGEFFDFGGFGGDDFGGGGGGGGFGF7;=ACFF*3+3:8<,:?:>7>D97;*:9:;59@9*>@=8F*7@;/97);C)6<@<EB:6023*(9C<:BF?2<:>29+4266(4?72))-.,(-,85*()1
@M03364:396:000000000-C9LGT:1:1101:12980:6033 2:N:0:10
GGACTACAGGGGTTTCTAATCCTGTTCGCTCCCCACGCTTTCGTGCCTCAGTGTCAGTTACAGTCCAGAAAGCCGCCTTCGCTACTGGTGTTCCTCCTAATATCTACGCATTTCACCGCTACACTAGGAATTCCACTTTCCTCTCCTGCACTCACGTTTCCCAGTTTCAAGAGCTTACTACGGTTGAGCCGTAGCCTTTCACTCCTGACTTAAGAAACCACCTACTCACCCTTTACGCCCAGTAAATCCGGATAACGCTTGCCACCTACGTATTACCTCGGCTGCTTGCCCGTAGTTACGC
+
CCCCCGGGGGGGGGGGGGGGGGGGGGGGGGGGGGGGGGGGGGGGGGGGGGGGGGGGGGGGGGGGGGGGGGGGGGGGGGGGGGGGGGGG<FFFGGGGGGGGGGGGGGGGGGGGGGGGGGGGGGGGGGGGFGFGGGGGGGGGGGG7DGG8EFGDCD+;AD8DGGFGGGGGGGGEFF<FFFGGGGGFGG<@AFGGGGGGGGGGF;;AFCFFFFFG5653A:C?4D:EE,:1<C>92>>E=@GG*079AC46FC)(,;<3D9<((6?;FG*4@;@)60694+)(-1(,-,636(.4;0->4*)*1
@M03364:396:000000000-C9LGT:1:1101:6773:6048 2:N:0:10
GGACTACCAGGGTATCTAATCCTGTTCGATCCCCGCACTTTCGTGCATGAGCGTCATTTACGGCTTGGTCTGCTGCCTACGCAATCGGGGTTCTTCGTGATATCTAAGCATTTCACCGCTACACCACGAATTCCGCCTACCTCCAGCGCACTCAAGAACTACAGTTTTGGATGCAGCTCCGCAGTTAAGCTGCGGTATTTCACATCCAACTTGCCGTCCCGCCTGCGCTCCCTTTACACCCAGTAATTCCGGACAACGCTTGCCACCTACGTATTACCGCGGCTGCTGGCACGTACTCAGC
+
CCCCCGGGGGGGGGGGGGGGGGGGGGGGGGGGGGGGEGGGGGGGGGGGGCGGGGGGGGGGGGGGCFFGFFFGGGGGGGGGGGGGGGGGGGGGGGGGGGGGGGFGGGGGGGGGGGGGGGGCEFGGGCFGGGGGGGFGGGDGGGFFGG?EE?EAGDGFDGGGGCFGGGGGGGF9?FEGGFGG9EDBGGGFFG7*A>>=?FGGGFGFGA;=)8>FCF,(1(3C@GF;0;9>BGBFFFF<C4AC::08*6:>FFC>19225;608<;7:C<72?B?24:5>@?>>F>B0:3).,(54:7).*)99
@M03364:396:000000000-C9LGT:1:1101:23020:6076 2:N:0:10
GGACTACCAGGGTTTCTAATCCTATTTGCTCCCCACGCTTTCGTACCTCAGCGTCAGTCACAGGCCAGGCGGCCGCCTTCGCCACTGGTGTTCTTCCATATCTCTGCGCATTTCACCGCTACACTGGGCATTCCACTTTCCCCTACCCAACTCAAGCCCGCCAGTTCGGGATGCGGGCCGGGGTTGAGCCCCGGGCTTTGACATCCCGCTTGGCCGGCCGCCCACGCGCGCTTTACGCCCACTGCATCCGGATACCGCTCGCTCCCTCCGTATGTCCCCGGCGGCTGGCCCGCAGTTCGGC
+
CCCCCGGGEGGGFGGGGGGGFGG9FFGGGGGGGGGGGG>FGGGFFGGGGGGGG:FGCFGGGGGGGGGGGFCGGGGGGEGGGGGEGFGGGGGGGGGGGFGGEFGGGFGGGGGDE<FGGGGGGGGGDGGFGGGFGGGGGFDGGFGF6FG,,<FFF=FF:DFGEGF7DFGGGGE8BF=CEDGDGEC*=C,6AC*:DGG=38E799267?>:>3(*(/+,9(:5;D(,4*-.39191())-4EE*(,)*--6<D)4((),74,460*8D5*,4((,,,)-6+,(39,(((,-,((4((,0*1()1
@M03364:396:000000000-C9LGT:1:1101:25426:6087 2:N:0:10
GGACTACCGGGGTTTCTAATCCTGTTCGCTCCCCACGCTTTCGCTCCTCAGCGTCAGTAACGGCCCAGAGACCTGCCTTCGCCATTGGTGTTCCTCCTAATATCTACGCATTTCACCGCTACACTAGGAATTCCGCTTGCCTCTCCGATACTCAAGGGAAACAGTTTCAAATGCAGTTCCGGGGTTGAGCCCCGGGATTTCACATCTGACTTTCTCCTCCGCCTACACGCCCTTTACACCCAGTAAATCCGGACAACGCTTGCAACCTACGTATTACCGCGGCTGCTGGCACGCAGTTAGC
+
CCCCCGGGGGGGCFFGGGGGGGGGGGGGGGGGGGGGGGGGGGGGGGGGGGGGGGGGGGGGGGGGGGGGGGGGGGGGGGGGGGGGGAFGFGGGGGGGGGGGGGGGGGGGGGGGGGGGGGGGGGGGFGGGGGGGGGGGGGGGGGGFGGG+BAEEEEGFGGFGFGFGFGGFGGGGFGF7AFEFGGGGGGGFFFCGGGGGGB<F?6BCFF69);;@);1<G9FG@GFF;<;FDDD>9??):9FGG??B42:<FGD>F>0(81>B<:847<F7(448.)5)694--3((2(,.4:8>?((.0*6F7
@M03364:396:000000000-C9LGT:1:1101:12703:6099 2:N:0:10
GGACTACTAGGGTTTCTAATCCTATTTGCTCCCCACGCTTTCGTGCCTCAGCGTCAGTAACAGGCCAGGCGGCCGCCTTCGCCACTGGTGTTCTTCCATATATCTACGCATTTTACCGCTACACATGGAGTTCCACCGCCCTCTCCTGTCCTCTAGCCTGCCAGTTTCCAAAGCCTGTACCGGTTGAGCCGGTGCCTTTCACTGCAGACTTAGCCGGCCCCCTACGCACCCTTTAAGCCCACTCAATCCGGGTAAACCCCGCCACCTACGGATTTCCCCGGCTGGTGGCACGGTCGTCGCC
+
CCCCCGGGGGGGF8FGGGFGGGG@FFEGGGGGGGGGGGGGGGGFGGGGGGGGGGGGGGGFGGGFGGGGFGEGGGGGGGGGGGGGGGGGFGGFGGGGG,,CFGGGGGGGGGGGFEGGGGGGDFFF9FFG8EFGGGGCF+=FGDFDFGD8=;FC,>7DEDEE8FAFGFFGCFF,;A5CGF;F;57@>*<86>1/3@:ADGG79@,*08F=3*8C*+5-2(=*35(/,1,.,9?(3:.)).CE8((()(.)89),-,4)*.((37E07A*42-(--,))6+.(,11-(,,47(43((()0)-/>
@M03364:396:000000000-C9LGT:1:1101:23798:6113 2:N:0:10
GGACTACTGGGGTTTCTAATCCTGTTCGCTCCCCACGCTTTCGCTCCTCAGCGTCAGTAACGGCCCAGAGACCTGCCTTCGCCATTGGTGTTCTTCCTAATCTCTACGCATTTCACCGCTACACTAGGAATTCCCTTCTCCTCTCCTGCACTCTAGACTTCCAGTTTGAAATGCAGCACTCAGGTTAAGCCCGAGTATTTCACATCTCACTTAACAATCCGCCTACGCTCCCTTTACGCCCAGTAAATCCGGACCACGCCCGCCCCCTACGTCTTACCGCGGCGGCTGGCCCGTCGTTGTC
+
CCCCCGGGGGGGCCFGGGGGGGGGGGGGGGGGGGGGGGGGGGGGGGGGGGGGGGGGFGGGGGGGGGGGFGGGGGGFGGGGGGGGGAFGFGGGGGGGGFFGGGGGGGGGGGGGGGGCFGGGGGG=>EGGGGGGGGGGGGGGGGGFGGGGGFGBFEGF;EFGFGFFGGGGGFFGFGDGGFGFGGGGGGEAF@DGGGG9DGFGGFGCGFFFFGEFE+,1=>FGAGDFA<@B@GFFBF@4;>CFFDDE6?EC6CCFD(22F76(-4C9):7-,1-(,(4)6@:(291(7>19<?(,4((07.(*2
@M03364:396:000000000-C9LGT:1:1101:8115:6121 2:N:0:10
GGACTACCCGGGTTTCTAATCCTGTTCGATCCCCGCACTTTCGTGCATGAGCGTCATTTACGGCTTGGTCAGCTGCCTACGCAATCGGGGTTCTTCGTCATATCTATGCATTTCACCGCTACACGACGAATTCCGCCAACCTCCACCGCAATCAAGCCCGGCAGTATCAACGGCGGAATGGAGTTGAGCTCCACGATTTGACCGCTGACTTGCAAGGCCGCCTGCGCACCCTTTACACCCAATAAATCCGGATAACGCCCGCCCCCTACGTATTACCGCGGCTGCTGGCACGGAGTTCGCC
+
CCCCCGGGGGGGFGGGGGGGGGGGGGGGGGGGGGGGGGGGGGGFGGGGGGGGGGGGFGGGGGGGGGGGGGCEFGGCGGGGGGCFCGGGGGFGFGGGGFEGGDGGGGAFFGGGGGGGGGGDEFGFGGGGGGFGGGGDGC>FGFF*=DGGGFGFGFGFGGGGGGFGEFCCGGGGFG:DCE5CFFFFEC,/;8>FDFE59C>F?CFFG>@>7D>FB*<5F?512C(4::952C?(42<<AFGGG??:?<A<6C3(-49752(47>C(>GD6?:<)<()-62449B23328>((.(,1(0</()1
@M03364:396:000000000-C9LGT:1:1101:11957:6144 2:N:0:10
GGACTACACGGGTATCTAATCCTGTTCGCTCCCCACGCTTTCGCTCCTCAGCGTCAGTAACGGCCCAGAGACCTGCCTTCGCCATTGGTGTTCTTCCCGATATCTACACATTCCACCGTTACACCGGGAATTCCAGTCTCCCCTACCGCACTCAAGCCCGCCCGTACCCGGCGCGGATCCACCGTTAAGCGATGGACTTTCACACCGGCCGCGACGAACCGCCTACGAGCCCTTTACCCCCAATCAAACCGGGTAACGCTTGCCCCCTACGTATTACCGCGGCTGCCTGCCCGTATTTCGC
+
CCCCCGGGGGGGGGGGGGFGGGGGGGGGGGGGGGGGGGGGGGGGGGGGGGGGGGGGGEGGGGGGGGGG8FFGGGGGGGGGGGGGGGGGEFGGGGGGGGGGGGGGGGGGGGGGFGGGGGGGGGGGGGGGGGFFGGGGGGDGGDGFGGGGGFGF:=FFGGGGGEFGEGCEGEEGBGFG58EF6<D:3C16@C?55EE*;CGGGCG?FD33(/,:98C4C(:E9DB:0;:)-9683::B<)388(81)..-*554(,,4*49B:31(9CD020(.)63<4C:>16>61(().2,4:6())*)27
@M03364:396:000000000-C9LGT:1:1101:6194:6149 2:N:0:10
GGACTACCCGGGTATCTAATCCTGTTCGCTCCCCCAGCTTTCGCGCCTCAGCGTCAGTGGTGGCCCAGAAGGCCGCCTTCGCCACCGGTGTTCTTCCCGATATCTGCGCATTCCACCGCTACACCGGGAATTCCGCCTTCCCCTACCACACTCGAGCCCGCCGGTATCGGAGGCTCGCCGGGGTTGAGCCCCGGGCTTTTCCCTCCGCACTAAATGGCCGCCCACCCGCGCCTTGAGCCCCAGTAATCCGGATAAACCCCGGCCCCCCCGTTGTGCCCGCGCCGCCGGCAAGGTATGTACC
+
CCCCCGGGGGGGFFGEGGCFGCEEFEEFGGGGGGGGGGGFCFGGGGGGEGFFGGGGGEF8FDF@FGGGFFEGGGGGGGGGGGGGGGGGFFFGG,EFCEFGCEEFGGGDGGGEFFFGGGGDCGFFG>FGGGFGGA,>E@+8>CGF?FC@3;C)@>9AGC8CEF>DGC?,=*8CEG;*:5=5:8<*/:2,0;*9DEEC1:C?<4@)975((977(/+-2,<1(9((4*(0()(((,)),.*;>,((0.-4@D)-,(.)*((,((2(9?),-(-((((-)0((-2(--,-,((((,.)0)/)20
@M03364:396:000000000-C9LGT:1:1101:26803:6153 2:N:0:10
GGACTACCGGGGTTTCTAATCCTGTTTGCTCCCCACGCTTTCGTGCCTCAGTGTCAGTTACAGTCCAGAAAGCCGCCTTCGCTACTGGTGTTCCTCCTAATATCTACGCATTTCACCGCTACACTAGGAATTCCACTTTCCTCTCCTGCACTCAAGTCTCCCAGTTTCAAGAGCTTACTACGGTTAAGCCGTAGCCTTTCACTCCTGACTTAAGAGACCACCTACTCAACCTTTACGCCCAATCATTCCGTATAAAGCCCGCCACCCACGTAATACCCCGGCTGCCTGCACGTAGTTAGCC
+
CCCCCGGGGGGGFGGGGGGGGGGFGGGGGGGGGGGGGGFGGFGFFGGGGGGGGGGGGFGGGGGFGGGGGEGGGGGGGGGGGGGFGGGGFFGDGGGGGGGGGGGGGGGGGGGGFGGGGGGGGGGGG@FGGGGGGGGGGA8FGGGFGGGFGFGEADD6EDGDDFFGGGGGGGFFFGB8DDG:DEDDCC,;FGGG6+DC7EBF,;,9FF>*=FF,8+3:;BCC<CB4<,:+)3>@@>CC@FGG*67>A)<EFF0/().)1),/:>E(:C*6(4(,(4-)3+2(-236?()2((523(4>?*-29
@M03364:396:000000000-C9LGT:1:1101:18047:6168 2:N:0:10
GGACTACCCGGGTATCTAATCCTGTTTGCTCCCCACGCTTTCGTTCCTCAGTGTCAGTTACAGTCCAGAAAGCCGCCTTCGCCACTGGTGTTCTTCCTAATATCTACGCATTTCACCGCTACACTAGGAATTCCACTTACCTCTCCGATACTCTAGCTTGACAGTTCCAAATGCAGCTTGGGGGTTGAGCCCCCACCTTTCACATCTGGCTTGCCATACCGTCTGCGCTCCCTTTACACCCAGTAAATCCGGATAACGCTTGCACCATACGTGTTACCGCGGCTGCTGGCACGTATTTAGC
+
CCCCCGGGGGGGGGGGGGGGGGGGGGGGGGGGGGGGGGGGGGGGGGGGGGGGGGGGGFGGGGGGGGGGGGGGGGGGGGGGGGGGGGGGFGGGGGGGGGGGGGFGGGGGGGGGGGGGGGGGGGGGGFGGGGGGGGGGGFDGGGGFGGE+@?GBF79DGFGGFGFGGDAFGGGGFGFGCF8DGGDCGEFEFFFGDGCEDGGGGFGCGFFF=DFGA:<5+7CGFCDF6,(24CBFFFF3;?GFG?FFF)7CFGD0011<F42:1:;5FE*.5:?<(...6<8>BFF>;(4:0<25:8(0</):?
@M03364:396:000000000-C9LGT:1:1101:9915:6169 2:N:0:10
GGACTACAAGGGTTTCTAATCCTGTTCGCTCCCCACGCTTTCGCTCCTCAGCGTCAGTAACGGCCCAGAGACCTGCCTTCGCCATTGGTGTTCTTCCCGATATCTACACATTCCACCGTTACACCGGGAATTCCAGTCTCCCCTACCGCACTCAAGCCCGCCCGTACCCGGCGCGGATCCACCGTTAAGCGATGGACTTTCACACCGGACGCGACGAACCGCCTACGAGCCCTTTCCGCCCAACAAATCCTGATAACGCCTGCCCCCTACGTATGTCCGCCGCTGCTGGCACGTACTTAGC
+
CCCCCGGGCGGGGGGGGGGGGFGGGGGGGGGGGGGGGGGGGGGGCGGGGGGGGGGGGGGGGGGGGGGGGGGGGGGGGGGFGGGGGECFFGGGGGFGGGGEFEGGGGG9FGGGAFGGGGGGGGGGCEGGCGGGGGGCEGGGGFEF?FEEC>=)@)=FFGGGGG>CFEGGFC**3F>:*?EG,CF7=?C(@A***=8?CGGGGCGCGA>0(C0C;022)3CE;DF(4;:)(930(.)))(2;E02(.((.9C*4)4))*,(-34>0CGDB02(4)6())3((-40(31).237)(..)0*)**
@M03364:396:000000000-C9LGT:1:1101:9634:6170 2:N:0:10
GGACTACAAGGGTTTCTAATCCTGTTCGATACCCGCACTTTCGTGCCTCAGCGTCAGTCGGCGGCTGGCATGCTGCCTTCGCAATCGGAGTTCTGCGTGATATCTACGCATTTCACCGCTACACCTCGCATTCCGCCTGCCTCTCCGCTACTCAAGCCCGCCAGTTTCAACGGCTTTACGGGGGTGGGCCCCGAATTTTTACCGCTGACCTTGCAGCCCGCCTACCCCGCCCTTACACCCCATAAATCCCGATAACCCTCGCCTCCTCCGTATTGCCCCCGCCGCGTGCACGGCGTTTACC
+
CCCCCGGFFGGGGFFGGGGGGGFGGGGG@F<FGGGGCGGGGGGEGGGGGGGGGGGGGCFGEEGEF:>FGGF<FEFGGGGGGG:FFGGG8@FGG<,FF4?:EEFGGG,CFDEGGGGGCEGGGGGGECBFD7CFGGG@+>@FGGG*=FB8:@ECGFGF,;D>EFFGGGGG7C98BG))0+>5*:C*=5*()=ECC7/19FGGCAG?5)7,(*60)9E4>?*2,>((4*.)(9>(-4.().:E*8((1-6)?61((34?)(,4(,2(9C0:0(4,.442<63(9>(16(--2(431(-05),*2
@M03364:396:000000000-C9LGT:1:1101:21057:6186 2:N:0:10
GGACTACTGGGGTATCTAATCCTGTTCGATCCCCGCACTTTCGTGCATGAGCGTCATTTACGGCTTGGTCAGCTGCCTACGCAATCGGAGTTCTTCGTCATATCTATGCATTTCACCGCTACACAACGAATTCCGCCAACCTCCACCGCAATCAAGCCCGGCAGTATCAACGGCGGAATGGAGTTGAGCCCCACGATTTGACCGCTGACTTGCAAGGCCGCCTGCCCACCCTTTAAACCCCATAAATCCGGATACCGCTCGCATCCTCCGTCTTACCCCGGCTGCTGGCACGTAGTGCGCC
+
CCCCCGGGFFGGGGGGGGGGGGGGGGGGGGGGGGGGGGGGGGGGGGGGGGGGGGGGGGGGGGGGGGGGGGGGGGGGGGGGGGGGGGGG,@FGGGGGGGGGGGGGFGFGGGGGGGGGGGGGGGGGFGGGGGGGGGGGGFGGGGG9FGGGGBC@FFGFGGGGGGFGGGEGGGGGFGFD>/AFG9CFFG;6A,=C<EG*:BCFFEGBD:D>DFEGC*+/C8FGFGB?<*443CB1?BB))56;*227*656@D36:?)554(4,7*4DC05?1,((,.5:+4-96(4::)8<8<:1,.0)/,9>
@M03364:396:000000000-C9LGT:1:1101:10031:6196 2:N:0:10
GGACTACTAGGGTTTCTAATCCTGTTTGCTCCCCACGCTTTCGAGCCTCAGTGTCAGTTACAGTCCAGCAAGCCGCCTTCGCCACTGGTGTTCCTCCTAATATCTACGCATTTCACCGCTACACTAGGAATTCCACTTTCCTCTCCTGCACTCAAGTTTCCCAGTTTCAAGAGCTTACTACGGTTGAGCCGTAGCCTTTCCCTCCTGACTTAAGAAACCACCTACGCACCCTTTACGCCCAGTAAATCCGGATAACGCTAGCCCCCTACGTATTACCGCGGCCGCTGGCCCGTAGTTCGCC
+
CCCCCGGGGGGGFGGGGGDGGGGGGGGGGGGGGGGGGGGGGGGGGGGGGGGGGGGGFFGGGGGGGGGGGGFGGGGGGGGGFGGGGGGGGGGGGGGGGGGGGGGGGGFFGGGF@FGGGGGGGGGGGCFGGFGGGGGAFFFGGGDFGGGGGFGFGFDFFDGGGGFGGGGGGGGGDA<DFFGGGGGFEG,8D<8DGGGGFGGC,:=@DFFFFGFG5?5:FDFCCDBE4*:3>DABF>48@=:=:7@*+*9>AG3(6?4=A9/6>@B=GGG(6::?B0))./4-3((4(,-1:(((((-0=4(19
@M03364:396:000000000-C9LGT:1:1101:19944:6214 2:N:0:10
GGACTACAGGGGTATCTAATCCTGTTCGCTCCCCTAGCTTTCGCGCCTCAGCGTCAGTCGTGGCCCAGAAGGCCGCCTTCGCCACCGGTGTTCTTCCAAATATCTGCGCATTCCACCGCTACACTTGGAATTCCGCCTTCCCCTACCAGACTCAAGCCTGTCGGTATCGGGACCGGGCGGGGGTTGAGCCCCCGGATTTGAGTCCCGACCTAGCAGGGCGCCTACCCGCGCTTTACGCCCCAGGCATCCGGATACCCCCCGCCCCCCTCGTACTACCCCCGCCGGCGGGCCGTACTTCGCC
+
CCCC?FFGFECGF@FFGAGGGFGEFGGGG7FFGG@FGGGGFGEFGGGGGGCGGGFGGCFCFGGGGGGFCE<BFGFGGGCFGGGGGGGG:F4FEEFGGG,EFGFGFFEFE@GGGGGGGGGGGGGGA9EEFGGEFGGEGECGDDEFGGF8@D@5B)AFGGGGGGFGGFGGGGDEEGFDDFGD>CD*:E<4FCFDGGG*/;?EE3<<D?D?0>6+3@+53(;:6D044*,)(/-,,(.64(C:*2(().44?59:11:))((-34?;G*)((((-(,-63*(,4((,((-4(43(,-,.698C<
@M03364:396:000000000-C9LGT:1:1101:18533:6216 2:N:0:10
GGACTACTGGGGTTTCTAATCCTGTTCGCTCCCCTAGCTTTCGCACCTCAGCGTCAGTTACGGCCCAGAAGGCTGCCTTCGCCATCGGTGTTCCTCCCAATATCTGCGCATTCCACCGCTACACCGGGAATTCCGCCTTCCCCTACCACACTCGAGCCCGCCGGTATCGGAGGCTCGCCGGGGTTGAGCCCCGGGCTTTTACCTCCGACCTAACGGGCCGCCTACGCGCGCTTTACGCCCCATGCATCCGTCTACCCCTCGCCCCCTACGTATTACCGCCGCCGCTGTCACGTATTTAGCC
+
CCCCCGGGGGGGGGGGGGGGGGGGGGGGGGGGGGGFFGGGGGGGGGGGGGGGGGGGGGGGGGGGGGGGGFAFGGGGGGGGCGGGEGGG?FCFFGGGGGGGGGFGGGGGGGGGGGFGGGGGGGGGGGGGEEGFGGGGGC>FFGGFFGG?GFGFG9FDGGGGGGDDGEGGGECEBGFGCDG5CGD:E*,6A?FG:5CCDFGD+<F<FFF((999)0*,/3?:9G(1824597>(4:)60(?C83(4).)6?7/(4:)6)-(-(,?:D8)18,,3-:466*4(46,39(-())6:((.04*)*9
@M03364:396:000000000-C9LGT:1:1101:11510:6222 2:N:0:10
GGACTACTGGGGTTTCTAATCCTGTTCGCTCCCCACGCTTTCGCTCCTCAGCGTCAGTAACGGCCCAGAGACCTGCCTTCGCCATTGGTGTTCTTCCCGATATCTACACATTCCACCGTTACACCGGGAATTCCAGTCTCCCCTACCGCACTCAAGCCCGCCCGTACCCGGCGCGGATCCACCGTTAAGCGATGGACTTTCACACCGGACGCGACGAACCGCCTACGAGCCCTTTACGCCCAATAAATCCGGATAACGCTTCCCCCCTACGTATTACCGCGGCTTCCGGCACGTCGTTAGC
+
CCCCCGGGGGGGGGGGGGGGGGGGGGGGGGGGGGGGGGGGGGGGGGGGGGGGGGGGGGGGGGGGGGGGGGFGGGGGGGGGGGGGGGGGCFGGGGGFGGGGGGGGGGGGGGGGGGGGGGGGGGGGGGGGGGGGGGGGGGGGGGGFGGGGGFGFGFFFGGGGGGFGGGGGGGGGDGFG7?EF6EF:CEE=FGEDGCGFFGGGGFG<FEFF9G9G;):9<>E50CBF6A?)4DBF<?DAFFGEG?01)<<AFGG02004=-41:(2,2?C;0<BB36>)6<:;2170(.)(4;>B??()08(1:
@M03364:396:000000000-C9LGT:1:1101:9903:6241 2:N:0:10
GGACTACTGGGGTTTCTAATCCTGTTTGCTCCCCACACTTTCGCGCCTCAGCGTCAGTTACAGTCCAGTAAGCCGCCTTCGCCACTGGTGTTCCTCCCGATCTCTACGCATTTCACCGCTACACCGGTAATTCCGCTTTCCTCTCCTGCACTCCAGCCTACCAGTATCCAAAGCAATTCCCACCTTGAAAGCAGGACTTTCACTCCAGACTTAGCAGGCCGCCTACGCGCCCTTTACGCCCAATCATTCCGGACAACCCTCGCCCCCTACGTCTTACCGCGGCTCCTGGCCCGTACTTGGC
+
CCCCCGGGGGGGGGGGGGCGGGGGGGGGGGGGGGGGGGGGGGGGGGGGGGGGGGGGG@EFGGGGGGGGGGGGGGGGGGGGGGGGGGGGGGGGGGGGGGGGGGGGGGGGGGGGGGGGGGGGGGGGGGGEGGGGGGGDGFFGGGGFGGGGGFGFGFFFGGGCFGFGGFFGGGG9AGFGGFGGGCCFGGEEA,7A>FGEGGGGGFG4DFF09C>E4=ECC(?C@GFF?B?E;G:B@FFCEDGGGB<1F09AFG42?>F<F(,(-(:9CEG0(404(.(64<(,((4((-(.3:(((--)8*)27
@M03364:396:000000000-C9LGT:1:1101:20982:6257 2:N:0:10
GGACTACACGGGTATCTAATCCTGTTTGCTCCCCACGCTTTCGTGCCTCAGTGTCAGTTACAGTCCAGAAAGCCGCCTTCGCTACTGGTGTTCCTCCTAATATCTACGCATTTTACCGCTACACTAGGAATTCCACTTGCCTCTCCGCCACTCTAGCCTGACAGTTTCCAAAGCAGTCCAAAGGTTGAGCCCTTGCCTTTCACTTCAGACTTGCCATGCCGTCTACGCTCCCTTTACATCCAGTAAATCCGGATCACGCTTGCCCCCTACGTATTACCGCGGCTGCTGGCACGTAGTTCGC
+
CCCCCGGGGGGGGGEGGGGGGGGGGGGGGGGGGGGGGGGGGGGGGGGGGGGGGGGGGGGGGGGGGGGG9FFGGGGGGGGGGGEGGGGGFGGGGGGGGFCAFEFGGGGGGGGGFEAFGGGCEFFG98FCEFGFGGGGGADGGGGFGGG+@@GFGF?FDFFG>FFFFGGGGGGDDF<FGFGG8,ACGGFDFBFGGGCFGGGGGEFEGFFFFGFG@+@*8)DF=;@B=C=BADAB:@EEEC;@FEEC=4*9FGG(6;(:F@FFFDF=GGG9=@<=)/4.-<:9(469(4),3?08:<1)70.9C
@M03364:396:000000000-C9LGT:1:1101:21986:6270 2:N:0:10
GGACTACAAGGGTTTCTAATCCTGTTTGCTCCCCACGCTTTCGCGCCTCAGCGTCAGTTGTCGTCCAGCAAGCCGCCTTCGCCACTGGTGTTCCTCCTAATATCTACGCATTTCACCGCTACACTAGGAATTCCGCTTGCCTCTCCGATACTCAAGGGATGCAGTTTTGAAAGCAGTTCAGGGGTTGAGCCCCTGCATTTCACTCCCAACTTGCCTCTCCGCCTACACGCCCTTTACACCCAGTAAATCCGGACAACGCTTGCAACCTACGTATTACCGCGGCTGCTGGCCCGTAGTTAGC
+
CCCCCGGGGGGGGGGGGGGGGGGGGGGGGGGGGGGGGGGGGGGGGGGGGGGGGGGGGFGGGGGGGGGGGGGGGGGGGGGGGGGGGGGGFGGGGGGGGGFGGAFGGGGGGGGGGGGGGGGGGGGGGGGGGGGGGGGGG@?FGGGFGGGDGFGFGFCF=EGGGGFFFDFFGDGFCFFGGFGGGGGGGD@@FFFGGGGGGGGCGEGFGFFF4DDGFF,8C;EG>GFFFGEFDG?FFFE<ECGGG;D48?53AFGF09B?FB>F08;3CFG:2:?B?FFADC<BFFFFF?)4(((41(-))*.::
@M03364:396:000000000-C9LGT:1:1101:12480:6272 2:N:0:10
GGACTACTCGGGTATCTAATCCTGTTTGATTCCCACACTTTCGAGCCTCAGCGTCAATCACACCCCAGAAGGCTGCCTTCGCAATCGGAGTTCTTCGTCATATCTAAGCATTTCACCGCTACACGACGAATTCCACCTTCCTTGAGTGCATTCAAGACCGCCAGTATCAACGGCATGCCAAGGTTGGGCCCTGACATTTAACCGCTGACTTAACAGGCCGCCTACGCACCCTTTACGCCCAATCATTCCGGATAACGCCCGCCACCTACGTCTTACCCCCGCCGCTGGCCCGTAGTTAGCC
+
CCCCCGGGGGGGGDEGGGGGGGGGGGGGGGGGGGGGGGGGGGGGGGGGGGGGGGGGGGGGGGGGGGGGGGGGGGGGGGGGGGGGGGGG=FFGGGGGGGGGGGGGGGGGGGGGGGGGGGGGGEGGEGGGGGGGGGGGGEGGGGE0AFGFFFGFFFCFGGGGGGFGGFGGGGGGFGFGGFGGFGG:DGF=FFGGGGGCGGGB:AGFGAD=@F@EEF,7;BGGBG;@D8089GF1@E<386EC*8(4)69>F<)43:A<>1(4-9E3DG4:>03(.4-4:+4(4;(-,(((2,4>;048/*)*9
@M03364:396:000000000-C9LGT:1:1101:3818:6278 2:N:0:10
GGACTACTGGGGTTTCTAATCCTGTTTGCTCCCCACGCTTTCGCGCCTCAGCGTCAGTTGTCGTCCAGCAAGCCGCCTTCGCCACTGGTGTTCCTCCTAATATCTACGCATTTCACCGCTACACTAGGAATTCCGCTTGCCTCTCCGATACTCAAGGGGAACAGTTTCAAATGCAGTTCCGGGGTGGAGCCCCGGGATTTCACATCTGCCTGGCTCCTCCGCCTACACGCCCTTTACCCCCAGTAAATCCGGACCACTCTTGCAACCTACGGATTACCGCGGCTGCTTGCACGTCGTTAGC
+
CCCCCGGG<F8FGGGGGGG9FGGFGGGGGGGGGGGGGGGGGGDC:FGGGGGGGEGGFFG9FFGGGGGGGGFEGGGGGGGGGGGD:EFFGGEFGGAFGG?DFGGFDFFCG8FGGGGGGDGD6>DF;EF88FFG9F?ECF?FGGFFGGG6BB@7>*=;,+@=>DA?@EGFFGGGFG=82?EFG*<*C*55A8EFCE5=):,AECECFFFFCC=+/5:=D4@F(::D0:(;(/-,(446<)<EG(437:)-9F<((7(->70962<<*<544>1((-,.5@6620(4-4>24?4<:18)>),1:
@M03364:396:000000000-C9LGT:1:1101:9924:6281 2:N:0:10
GGACTACAGGGGTATCTAATCCTGTTCGCTCCCCACGCTTTCGCTCCTCAGCGTCAGTAACGGCCCAGAGACCTGCCTTCGCCATTGGTGTTCTTCCCGATATCTACACATTTCACCGCTACACCGGGAATTCCGCTTACCTCTCCTGCACTCCAGCCCGACAGTATCCAAAGCAATTCCCGCCTTGAACGCAGGACTTTCACTCCAGACTTACCAGGCCGCCTACGCGCCCTTTACGCCCACTAAATCCGGATAACGCTCGGATCCTCCGTATTACCGCGGCTGCCTGCCCGTAGTTAGC
+
CCCCCGGGGGGGGGGGGGFGGGGGGGGGGGGGGGGGGGGGGGGGGGGGGGGGGGGGGGGGGGGGGGGGGGGGGGGGGGGGGGGGGGGGGGGGGGGGGGGGGDGGGGGGGGGGGGGGGGGGGGGGGGGGDGFGGGGGEFDGGGGFGGGGGFGFFFGFGGGGCGFGGCFGGFGGFGFDGFGGGEGGGG>>6,;@DGGEGGGGGFGFGFF=>GFGFFGFGFGGFGFFFG;BFGFF>?F9<?GEGF(19(8<FGD0:<(6?:>(34*,*:76AF><61:44A:>4341;0().4(34;00.*6CF
@M03364:396:000000000-C9LGT:1:1101:4186:6283 2:N:0:10
GGACTACCGGGGTATCTAATCCTGTTTGCTCCCCACGCTTTCGAGCCTCAGCGTCAGTTACAGTCCAGAGAAGCGCCTTCGCCACTGGTGTTCTTCCTAATCTCTACGCATTTCACCGCTACACTAGGAATTCCCTTCTCCTCTCCTGCACTCTAGACTTCCAGTTTGAAATGCAGCACTCAGGTTAAGCCCGAGTATTTCACATCTCACTTAAAAATCCGCCTACGCTCCCTTTACGCCCAGTAAATCCTGACAACGCTCGCCCCCTCCGTATTACCGCGGCTGCTGGCCCGTACTCAGC
+
CCCCCGGGGGGGFGGGGGGGGGGGGGGGGGGGGGGGGGGGGGGGGGGGGGGGFGGGGGGGGGGGGGGGGGGGGGGGGDGGGGGGGGGGGGGFGGGGGGGGGGGGGGGGGGGGGGGGGGGD>GGGEEDFE,BFGGGGGGCFGGGBGGGDFFGEC8?9,@EFGGFFGGGGEDDEDFB+A5DFF=D@DF=6<FGFC>CF9EGGGEGECFF8>FFG;=,/;BG6AF=D9?(62C@FF4>4C@GGG?@E+67CFG7).54)82>(;0?3*:C;(323(47-6<49969((33:(4(-(,()0/)2>
@M03364:396:000000000-C9LGT:1:1101:24610:6292 2:N:0:10
GGACTACCGGGGTATCTAATCCTGTTCGCTCCCCACGCTTTCGCTCCTCAGCGTCAGTAACGGCCCAGAGACCTGCCTTCGCCATTGGTGTTCTTCCCGATATCTACACATTCCACCGTTACACCGGGAATTCCAGTCTCCCCTACCGCACTCAAGCCCGCCCGTACCCGGCGCGGATCCACCGTTAAGCGATGGACTTTCACACCGGACGCGCCGAACCGCCTACGAGCCCTTTACGCCCAATCACTCCGGCAAACGCGTGCACCCTACGTGTTACCGCGGCTGCTGGCACGTAGCTAGC
+
CCCCCGGGGGGGE7FGGGGGGGGGGGGGGGGGGGGGGGGGGGGGGGGGGGGGGGGGGEFDGGGEGGGGFGFGGGGGGGGFGGGDF9FFEFGGGAFGGGGGGGGGFFGGGGGGGGGGGGGDGGFGGGGGGGFFGGGGGGGGGGGF+DG@EEGFFCG?@FGGGGFGFGGGGGEG>E>D:58==AF7=CF08C8DCEG?FFGGG<F<CBD>>GFGF):4)4CC-993:C6)4<7?.4..6:EEC(4104()9DD>((-25:>026?(:CD080(,(.,).<,-(-36>?43(4(5(.(0)1)*0
@M03364:396:000000000-C9LGT:1:1101:24260:6329 2:N:0:10
GGACTACCCGGGTTTCTAATCCTGTTTGCTCCCCACGCTTTCGTGCCTGAGCGTCAGTTACAGTCCAGAGAAGCGCCTTCGCCACTGCTGTTCTTCCTAATCTCTACGCATTTCACCGCTACACTAGGAATTCCCTTCTCCTCTCCTGCACTCTAGACTTCCAGTTTGAAATGCAGCACTCCGGTTAAGCCCGAGTATTTCACATCTCACTTAACAATCCGCCTACGCTCCCTTTACGCCCAATAAATCCGGACCACGCTCGCCACCTACGTATTACCGCCGCTGCAGCCACGTCGTTCGC
+
CCCCCGGGGGCE@F@FGGGGGGGFGGCEGGGGGGGGGGGGGGGFGGGGDFFGGGGGGGDGGGGGGGGGCEGF8CFGGGGGGGGGGEGGCFFGGFGGGGFGGGGGGGGGGGGGFGGGGGGGGGGGDF9FAFFGGGG9@E8FGDF9DF9FFFGFGFGFAFFGGGFGFFCD,@9EDGFDD9F,,36+>=+3?B8C>C>*0EGGF<E55;;>AFEGE+,1=3DE:>=DFFA65?@F5>>**-CFGD(//)67FFC9890=:(:;<6C9*;F32?:,2:>)6C<9(4-,(9.8).(.4(,07)(>5
@M03364:396:000000000-C9LGT:1:1101:18153:6335 2:N:0:10
GGACTACACGGGTATCTAATCCTGTTTGCTCCCCACGTTTTCGTGCCTCAGTGTCAGTTGCAGTCCAGAAAGCCGCCTTCGCCGCTGGTGTTCCTCCTAATATCTACGCATTTCACCGCTACACTAGGAATTCCGCTTTCCCCTCCTGCACTCAAGTTATGCAGTTCGCAAGGCGAACAGTGGTTAAGCCACTGCCTTAAACCTCACGCTTACATAACCACCTACGCACTCTTTACGCCCAATACTTCCGGATAACGCTTGCCCCCTACGTATTACCGCGGCTGCTGGCCCGTAGTTCCGC
+
CCCCCGGGGGGGGGGGGGFGGGGGGGGGGGGGGGGGGGGGGGGGGGGGGGGGGGGGGGGGGGGGGGGGCGGGGGGGGGGGGGGGGGGGEGFGGGGGGGGGGGFGGGGGGGGGGGGGGGGDGGGGGGGGGGGGGGGGG:DGGGGFGGGFGFGFGFFDFFEGGGFGFFFGECECDE9D6@CGGGFEE98;CF,;FGGGDGFG,:F2DFFF)*::>+4*=;G?BGBE;46.6:=7CEFE?@GGC2@;)9<CF7)2::2<50-:00@8FG<:?11,)54:9*-(49(-35)((.16-(()1*)/9
@M03364:396:000000000-C9LGT:1:1101:3589:6344 2:N:0:10
GGACTACAGGGGTTTCTAATCCTGTTTGCTCCCCACGCTTTCGCGCCTCAGCGTCAGTTGTCGTCCAGCAGGCCGCCTTCGCCACTGGTGTTCCTCTTAATATCTACGCATTTCACCGCTACACTAGGAATTCCGCCTGCCTCTCCGATACTCACGGGCAACAGTTTCAAAAGCACGTTACGGGTTAAGCCCGTAAATTTCACTTCTGCCTTGCTGCTCCGCCTACACGCCCTTTACACCCAGTAAATCCGGACAACGCTGGCCACCTACGTATTACCGCGGCTGCTGGCACGTAGTTAGC
+
CCCCCGGGGGGGGGGGGGGGGFGGGGGGGGGGGGGCFEGFGFGFFG@=BCFF:BFGEFAEEFGGG@@FF8DECCFGEGGFDGGGGGGGGG8FFGGGGGGAFFFFDEC?FGGGFGGGGGGDDCFFGGGGGGGGF?E==CDFEFFBFGG+>?F:CD+:>CEGD75CGGFGGGGFFGF5@AFGEGG@EGF*=DFC91*=*BFG78;<D=+*/8>@);F46=G6(:7132(),1:>@3@)7CGGG(8:*444@FGB091359>?(4534CF:0::?)5?))+-((,-(-0),5:()38()0*)2:
@M03364:396:000000000-C9LGT:1:1101:10692:6348 2:N:0:10
GGACTACAGGGGTTTCTAATCCTGTTCGCTCCCCACGCTTTCGCTCCTCAGCGTCAGTAACGGCCCAGAGACCTGCCTTCGCCATTGGTGTTCTTCCCGATATCTACACATTCCACCGTTACACCGGGAATTCCAGTCTCCCCTACCGCACTCAAGCCCGCCCGTACCCGGCGCGGATCCTCCGTTAAGCGATGGACTTTCACACCGGACGCGACGAACCGCCTACGAGCCCTTTACGCCCAATAAATCCGGATAACGCTTGCACCCTACGTATTACCGCGGCTGCTGGCACGTAGTTCGC
+
CCCCCGGGGGGGGGGGGGDGGGGGGGGGGGGGGGGGGGGGGGGGGGGGGGGGGGGGGGGGGGGGGGGGGGFGGGGGGGGGGGGGGGGGGGGGGGFGGGGGGGGGGGGGGGGGGGGGGGGGGGGGGGGGGGGGGGGGGGGGGGGFGGGGGFGFGF69FGGGGGFGGGGGGGGGDGBGEBGGGGGGGGE;FFGDCGGFGGGGGEGFGFFF>GFG>>G73>GGFGFFBFB08DBF?1:AFFGGG?1:)4)6@GGF03-4?:9:82C)9FG?7??2<2?>BG<949FFBF>0:BF<0:,))*)99
@M03364:396:000000000-C9LGT:1:1101:9630:6372 2:N:0:10
GGACTACTCGGGTATCTAATCCTGTTTGCTCCCCACGCTTTCGCGCCTCAGCGTCAGTTACAGTCCAGAAAGCCGCCTTCGCCACTGGTGTTCCTACCGATCTCTACGCATTTCACCGCTACACCGGTAATTCCGCTTTCCTCTCCTGCACTCCAGCCTCCCAGTATCCAAAGCAGTTCCCACCTTGAACGCAGGACTTTCACTCCAGACTTAGCAGGCCGCCTACGCGCCCTTTACGCCCAATCATTCCGGACAACGCTCGCCCCCTACGTATTACCGCCGCTGCTTGCACGTATTTAGC
+
CCCCCGG<EFFGGGGGGGGGGG<FGFGGGGGGGGFGEGGGGGGGGGGGGGGGGGGGGEEGGFGGGGGGEFFGGGGGGGGGGGDGGGGGGGGGGGEEFCGGGGGGGFFFGGGGGGFGGGGGGGGGG>FFFDFGGGGGC+=DFGGFGGGGGFGEGDGF8DFD8FFGGAE;DFF,;F@+@@FGGGF*@D@09@,;DEC:DCFFFCGC8A95>FFCE6E4DDGGBG9(;?281<BFFFFFF?GGG?((<:<AFGFB6B06F>>38;EBGGGF04-4<).)6<:6(49004))58.5,,.*)*)*2
@M03364:396:000000000-C9LGT:1:1101:13794:6378 2:N:0:10
GGACTACTGGGGTATCTAATCCTGTTTGATCCCCACGCTTTCGTGCTTCAGCGTCAGTTGAGCGCCGGTATGCTGCCTTCGCAATCGGAGTTCTGCGTGATATCTATGCATTTCACCGCTACACCACGCATTCCGCATACTTCTCGCTCACTCAAGATGGCCAGTTTCAACGGCCGGAAGAGGTTGAGCCTCTCGATTTTACCGCTGACTTAACCGTCCGCCTACGCCCCCTTTAAACCCCACAAATCCGGATACCGCCCGCCTCCTCCGTATTACCGCGGCTGCTTGCCCGGAGTTAGCC
+
CCCCCGFGGGGGGGGGGGGGGGGGGGGGGGGGFGCEGGGGGGGGGGGGGGGGGGGGFGGFFGGGGGGGGEGGGGGGGGGGGGFEGGGG6CFGGGGGGGGDGGFFGGGGGGGGFGEFGGE>6FFGGGGGGGGGGGGGGGGG9DFFFGGED?B>BDG6,@FGGGFGGCGGGGGGFG=CC>CEGGG,>D85ACDFFDCCCFGGEBFDGFFFBFFFCFG>D?EDFG018:1).C20::<5<7FG*2((.2),97C??F:>B9(((,*-CF948(8(.5))6*4-9>96?F)5:(.17((08*)*2
@M03364:396:000000000-C9LGT:1:1101:21291:6381 2:N:0:10
GGACTACCCGGGTTTCTAATCCTGTTCGATACCCACGCTTTCGTGCATCAGTGTCAGTCACGGCCTGGCAGGCTGCCTTCGCGATCGGGGTTCTGCGTGATATCTATGCATTTCACCGCTACACCCCGCATTCCGCCTGCCCCGTACGTACTCAAGCCCCCCAGTTTCAACGGCAGTTCAATGGTTGAGCCACTGACTTTCACCGCTGACTTAACAGGCCACCTACGCACCCTTTAAACCCAATGAATCCGGATCACGCTCGCATCCTCCGTCTTCACGCGGCTGCTGTCACGGCGCTCGC
+
CC@CCGGGGGGGGGGGGGGGGGGGGGGGGGGGGGGGGGGGGGGCGGGGGGGGGGGGGGGGGGGGGG7FFGGDG8FGGGFFGG:C>FE:BFFGGFGGGGG7EFEDGDFFFGFFGGGGGCGGGG8FC+@>FFFGGGCFGFFGGGGFC@EGGFGBF*=AGGGGGGFDFDFG7FGGDG=C8FG,11=4CCE(AFFCGFEGFB+<C?GADD>69GEC)3+9C;GE0C@F0+37096:834).-<CGF?1))-.*992::(.<<??62?(/:D?AFF1(4(..<4?-(46;B2))).64:20))(9>
@M03364:396:000000000-C9LGT:1:1101:18033:6387 2:N:0:10
GGACTACAGGGGTTTCTAATCCTATTTGCTCCCCACGCTTTCGTGCCTCAGCGTCAGTAACAGGCCAGGCGGCCGCCTTCGCCACTGGTGTTCTTCCATATATCTACGCATTTTACCGCTACACATGGAGTTCCACCGCCCTCTCCTGTCCTCCAGCCTGCCAGTTTCCAAAGCCTGTACCGGGTGGGCCGGTACCTTTCCCTTCAGACTTAAACGGCCGCCTACGCACCCTTTACGCCCAATCATTCCGGATAACGCTCGCCACCTACGTATTCCCCCCGCCGCTGGCCCCGTGTTTGCC
+
CCCCCGGEFGGGGGGGGGGGGGG,CFFGGGGGGGGGGGGGGGGGGGGGGGGGGGGGGGDGGGGGGGGFGGEGFGGGGGGGGGGGGGGG<FCGGGGGGFFGGGGGGGGGGGGGFAFGGGGGGGFG,=EFFGGGGGGGG==FECFDCGCABFGB@DFFFGGGGGAFFGGGGFG,9FCD@F7FGGG*BC*/?=/?7CGFDGGE97;>GFF5)73+.++,::G::C:12*,)-9483:)-16EE;((.9<DFF<<3:0<))((-(-:4DF*8?:1))5)),0((42,((,(44(-,(((050(:C
@M03364:396:000000000-C9LGT:1:1101:10554:6432 2:N:0:10
GGACTACTAGGGTTTCTAATCCTGTTCGCTCCCCACGCTTTCGCTCCTCAGCGTCAGTAACGGCCCAGAGACCTGCCTTCGCCATTGGTGTTCTTCCCGATATCTACACATTCCACCGTTACACCGGGAATTCCAGTCTCCCCTACCGCACTCAAGCCCGCCCGTACCCGGCGCGGATCCACCGTTAAGCGATGGACTTTCACACCGGACGCGACGAACCGCCTACGCGCCCTTTACGCCCAATAAATCCGGATAACGCTTGCACCCTACGTATTACCGCGGCTTCTGGCCCGTAGTTAGC
+
CCCCCGGGGGGGGGGGGGGGG9FGGGGGGGGGGGGGGGGGGGGGGGGGGGGGGFGGGGGGGGGGGGGGGGGGGGGGGGGGGGGGGGGGCGGGGGGGGGGGGCEGGGGGGGGGGGGGGGGDGGGGGGGGFGGGGGGGDADGGGGFGGGGGFGFFFGFGGGGEGFGGGCEGGDEEGFGEEGGGGGEGG>=CF=*>EEFGGGGGEGCGBBBFD6EB>GBDBGG6D9:?C0)2>09(8:):?GGG:1:6<24@<7>(134F?F?23A<GFC22<:44.:9>F<>19F1(.9524(4,4()8*):D
@M03364:396:000000000-C9LGT:1:1101:17633:6439 2:N:0:10
GGACTACACGGGTTTCTAATCCTGTTCGCTCCCCTAGCTTTCGCACCTCAGCGTCAGTTACGGCCCAGAAGGCTGCCTTCGCCACCGGTGTTCCTCCCAATATCTGCGCATTTCACCGCTACACTGGGAGTTCCGCCTTCCCCTACCGCACTCCAGCCCGCCAGTCCGGGGTCCTCCTCGGGGGTGAGCCCCCGGGTTTTAGACCCCGCCTGACCAGCCCCCCTCCCCCCCCTTTACGCCCAATAATCCCGGACACCCCCCGCCCCCCCCGCATTCCCGCGGCCGCTGGCCCGGTCTTGCC
+
CCCCCGGG<FGGGGGGGGGGGGGGGGFGGGGGGG8,EFGGGGGG7FFFGGFGGGGDGGGEGEGGGGGG8@EFF8FGGGGGGGGG:?FGCGGGGGGGGG8FFEFGGGGGGGGGGGGGG@EGGGGG,EFGFCFFGGGGG:+CFFGFFGF++3FAG)=DFGGCEGFGGCC3@7*43D*+1*,1*4:*=*8(;FF*5*:E);E*+(3)9<5;9<1*(7059:F*4C(,(1-)(/((37024,;EE?((97<4@**((((,0(--((2-CE73((-((-,59C:6;(-(42;>(-41((-).*)09
@M03364:396:000000000-C9LGT:1:1101:22670:6439 2:N:0:10
GGACTACAGGGGTATCTAATCCTGTTCGCTCCCCTAGCTTTCGCACCTCAGCGTCAGTGTCGGCCCAGAAGACTGCCTTCGCCATCGGTGTTCTTCCCGATATCTGCGCATTTCACCGCTACACCGGGAATTCCGTCTTCCTCTACCGAACTCGAGCCCGCCGGTTCGGGGTCGGGCCGGAGGTTGAGCCCCCGGGTTTGAGACCCCGCCTGGCGAGCCGCCTACCCCCGCCTTACGCCCCATGAATCCGGCAAACCGTCGCCCCCCTCCGTGTGCCCGCGGCGCCTGGACGTCCGTCACC
+
CCCCCGGGGGGGGGGGGGGGGGGGGGGGGGGGGGGGGGGGGGGGGGGGGGGGGGGGDFGGGGGGGGGGGGGFFFGGGGGGGGGGCFGGFGGGGGGGGGCCFFEGGFGGGGGGGGGGGGGGGGGGFEGGEGGGGGCFG,@FGGGFGGGC3<FFF)=BFEFGGGBGGGEGGGGGF:2DE58=**94B*268FDDCCG=7CE=7(*,*<>1>38=1@*,91**,>1(,0()-)4,8<)4(-CG*4((*6--?<<(((,4.(,(((23<E3(((((-4(-)2(-3((--441((((-(()0)(/2
@M03364:396:000000000-C9LGT:1:1101:25812:6447 2:N:0:10
GGACTACTCGGGTTTCTAATCCTGTTTGCTCCCCACGCTTTCGAGCCTCAGCGTCAGTTACCGTCCAGTAAGCCGCCTTCGCCACTGGTGTTCCTCCTAATATCTACGCATTTCACCGCTACACTAGGAATTCCGCTTACCTCTCCGGTACTCTAGCCTGACAGTTCCAAATGCAGTTCCGGGGTTGGGCCCCGGGCTTTCACATCTGGCTTGCCATGCCGCCTACGCTCCCTTTACACCCAGTCAATCCGGATCACGCTTGCACCCTACGTATTACCGCGGCTGCTGGCACGTCTTTAGC
+
CCCCCGGGGGGGFEGGGGFGGGGGGGGGGGGGGGGGGGGGGGGGGGGGGGGGGGGGFGGGGGGGGGGGGGGGGGGGGGGDGGGGGGGGFGGGGGGGGGGGGGGGGGGGGGGGGGGGGGGGGGGGGGGGGGGGGGGGGFCGFDA:?FGCGFGD3*=DF?AGFGFGGGGGGGGGBGCGGFFFEGG@GGCAEFGDGGGGGGGGGFGFGA89=FFG25>4F;GG9C9@(*/0297=@<=)6)<FG??>6<-6@F390?9:?<6(4:5)9C5-.8<?F<?)6C(,(-363<::((.56((.8*.2:
@M03364:396:000000000-C9LGT:1:1101:9270:6462 2:N:0:10
GGACTACCGGGGTATCTAATCCTGTTTGCTCCCCACGCTTTCGTGCCTCAGTGTCAGTTACAGTCCAGAAAGCCGCCTTCGCTACTGGTGTTCCTCCTAATATCTACGCATTTCACCGCTACACTAGGAATTCCACTTTCCTCTCCTACACTCACGTTTCCCAGTTTCAAGAGCTTACTACGGTTGAGCCGTAGCCTTTCACTCCCGACTTAAGCAACCACCTACGCCCCCTTTACGCCCCGTACATCCGGATACCGCTAGCCCCCTACGTATTACCGCCGCCGCTTGCCCGTAGTTCGCC
+
CCCCCFFGGGBFG;FGGGGGGEFGGGGFFGGGGGGGGGGGGGGFGGGGGGGGGGGGEFGFGGGFGGGGG<FCFFGGGGGGGGGGGGGCFFFGGGGGGGGGGGGGF9EBEGGGFFGGFDEDGGGGF89EFGGGGGGGGGGGGFDDFGG,@:FEFD6DDFGGFDFGFGFGGCCFFGEGEFGGGDD@CE>5ACC;DGFGGGGC7;=AFA>=>GDC4B78FB@*:D55@*()5DB9=F37((=<*((()3?<;C326:)474(-2(;87?)2:(4).8)69/-((3(-1(48080844(78627<
@M03364:396:000000000-C9LGT:1:1101:17805:6464 2:N:0:10
GGACTACAGGGGTATCTAATCCTATTTGCTCCCCACGCTTTCGAGCCTCAGCGTCAGTTACAGTCCAGAGAAGCGCCTTCGCCACTGGTGTTCTTCCTAATCTCTACGCATTTCACCGCTACACTAGGAATTCCCTTCTCCTCTCCTGCACTCTAGACTTCCAGTTTGAAATGCAGCACTCAGGTTAAGCCCGAGTATTTCACATCTCACTTACAAATCCGCCTACGCTCCCTTTACGCCCAGTAAATCCTGACAACGCTTGCCCCCTACGTATTACCGCGGCTGCTGGCACGTATTTAGC
+
CCCCCGGGGGEGEGGGGG<@FFGCGFFGGGGGGGGGDGGGGG@CFEGGGGGGEGGGGDFGGGFEFGGFEEGGGGGGGGGFGGGGGGGGGGGGGGGDFGGGFGEFF9CFEEGGGGGGGGGCCFGFG8FEEFGGGEFGGA?EFDDFDGGCCDFEED?D,@AFGGBFGGGGA9DFFF7DFBE8D3=>BFCD;D==DGGGGGGGGCFAFFFCEGFG;3@:9EGF8CA=26/:53>=B=>=E@EC<>BF87<3AG+7CE8EFF@?07:/;:D1=@;476?4<+4-3(,3>?:).8:?:?,*)*.::
@M03364:396:000000000-C9LGT:1:1101:27686:6477 2:N:0:10
GGACTACTAGGGTATCTAATCCTGTTTGCTCCCCACGCTTTCGCGCCTCAGTGTCAGTTGCAGTCCAGAAAGCCGCCTTCGCCGCTGGTGTTCCTCCTAATATCTACGCATTTCACCGCTACACTAGGAATTCCGCTTTCCCCTCCTGCACTCAAGTTATGCAGTTCGCAAGGCGAACAGTAGTTAAGCCCCTGCCTTAAACCTCACGCTTACCTAACCCCCTACCCCCTCTTTACGCCCCATAATTCCGCATACAGCTTGCCCCCTACGTATTCCCCCGGCTGCTGGCCCGCAGTTTCCC
+
CCCCCGGGGGGGGGGGGGGGGGGGGGGGGGGGGGGGGGGGGGGGGGGGGGGGGGGGGGGFGGGAFGGGGGGGGGGGGGGGGGGGGGGGEGGGGGGGGGGGGGGGGGGGGGGEGGGGGGGGGGGGGGGG<FGGGGGGGGGGGGGFDEGDGFGFGD6DD,EGGGFGGGF8EDBEFGBCC<CC;FG=FA,;@D:CCFFFCFE9,:E2CFFDFG5*>/,/C@F=>G;?6*/)6/:34?3>;@GE*6539)4<@F*4(:<)*4.8(,<>GGC(.2:).2)).*--(4,-(,)(((49(((.1*)*2
@M03364:396:000000000-C9LGT:1:1101:8670:6484 2:N:0:10
GGACTACACGGGTATCTAATCCTGTTCGCTCCCCACGCTTTCGCTCCTCAGCGTCAGTAACGGCCCAGAGACCTGCCTTCGCCATTGGTGTTCTTCCCGATATCTACACATTCCACCGTTACACCGGGAATTCCAGTCTCCCCTACCGCACTCAAGCCCGCCCGTACCCGGCGCGGATCCACCGTTAAGCGCTGGACTTTCACCCCGGACGCGGCGAACCGCCTCCGAGCCCTCTACGCCCAATAACACCGGATCACGCTGGCCCCCTACGTCTTACCGCCGCGGCCGGCACGCGGCTTGC
+
CCCCCGGFEFDGGEEFDGGGGFGFGGGGGGGGGGGDGGGGGGGG@FGGGGGGEGEGCFG9FEGGEGGG<AFFGGGGGGGGGGGDF?E,CAF:FGGFAGGEFFGGGGFFE9FEFFFEGDGCEGGGGG>FF>FFCCGF3A6D:DCFGGG8EEGFGD+6:DGGEC?DEGE8?E5>4>9)*?EF<CGCBE7=18=):E8EFG?EF)?);BD>6D(5()2,17E:1<>?0C>36<6(4(8A<1EE5(4(97))9>D((4(271::-,;(5:<6???,(404:641,-413((2(,,(-(()))(11
@M03364:396:000000000-C9LGT:1:1101:10437:6493 2:N:0:10
GGACTACACGGGTTTCTAATCCTGTTCGCTCCCCACGCTTTCGCTCCTCAGCGTCAGTAACGGCCCAGAGACCTGCCTTCGCCATTGGTGTTCTTCCCGATATCTACACATTCCACCGTTACACCGGGAATTCCAGTCTCCCCTACCGCACTCAAGCCCGCCCGTACCCGGCGCGGATCCACCGTTAAGCGATGGACTTTCACACCGGACGCGACGAACCGCCTACGCGCCCTTTACGCCCAATAAATCCGGATAACGCTTGCACCCTACGTATTACCGCGGCGTCTGGCCCGTACTTAGC
+
CCCCCGGGGGGGGGGGGGGGGGGGGGGGGGGGGGGGGGGGGGGGGGGGGGGGGGGGGGGGGGGGGGGGFGGGGGGGGGGGGGGGGGGGFGGGGGGGGGGGGGGGGGGGGGGGGGGGGGGGGGGGGGGGGGGGGGGGGGGGGGGFGGGGGFGFFDGFGGGGGGFGGGGGGGGGFGFGGFGG6FG7FG*6CEEGGGGGGGGGGEGEGDFB9DBG0<C>G;GGFGF:?CB)(91>9??FFFGGG(4()--)=FD906(-??>?FFGBGGG?(:(()62.6<:9946((4-34:2<>6())*)2*
@M03364:396:000000000-C9LGT:1:1101:5108:6504 2:N:0:10
GGACTACTAGGGTATCTAATCCTGTTTGCTCCCCACGCTTTCGAGCCTCAACGTCAGTTATCGTCCAGTAAGCCGCCTTCGCCACTGGTGTTCCTCCTAATATCTACACATTCCACCGTTACACCGGGAATTCCAGTCTCCCCTACCGCACTCAAGCCCGCCCGTACCCGGCGCGGCTCCACCGTTAAGCGATGGGCTTTCACACCGGACGCTCCGAACCTCCTACGCGCCCTTTTCGCCCAGTTATTCCTGACAACGCTTGCAACCTACTTATTACCGCGGCGGCTGGCCGAACGTTTGC
+
@CCCCFFFGGGGGGGGGGGGGGGEGAFFCFGGGCFGEFFGGGG<EGGGGGAFEGCGECFF9CFGGG@FFACAEFGD@CFFFGEEGFEDFFECGD;FGGGGGFFGGGG9FGGG;FFGGDECEEDG8+8F7EFGD<,:@FG9E8EF6>D+@?=8>)=DDGGG+=@CF>+@A>:EAFAG*/1;,46:CE*(=8**2==5>FGCC<EC6;B6(91C()2(1(::(23<)2(041441<:))2*;EB08*)).7>*4<??)7(((,-;)*358(().)69>A+4(-1((-29>6?(,((-)0)(/:
@M03364:396:000000000-C9LGT:1:1101:7820:6516 2:N:0:10
GGACTACACGGGTATCTAATCCTGTTCGCTCCCCACGCTTTCGCTCCTCAGCGTCAGTAACGGCCCAGAGACCTGCCTTCGCCATTGGTGTTCTTCCCGATATCTACACATTCCACCGTTACACCGGGAATTCCAGTCTCCCCTACCGCACTCAAGCCCGCCCGTACCCGGCGCGGATCCACCGTTAAGCGATGGACTTTCACACCGGACGCGCCGAACCGCCTACGAGCCCTTTACGCCCAATCAATCCGGATAACGCTTGCACCCTACGTCTTACCGCCGCTGCTGGCCCGTCTTTCGC
+
CCCCCGGGGGGGFGGGGGFGGGGGGGGGGGGGGGGGGGGGGGGGGGGGGGGGGGGGGGGGGGGGGGGGFGCFGGGGGGFGGGGGGFGGGGGGGGGGGGGDGCEGGGGGGGGGFGGGGGGGGGGGGGGGFGGGGGGF@DDGGGGFGGGGGFGAFDCFFGGGGGFGGDGGGGGGEG=G5AGG6FGC8EC<FF83CEEDFCFGG?GCGFFF9GFG9):4)3CG>GFFFFB04DFF:?FAFBGGGB60),46@FGB((-6??B?2:F)9ED?<?83((3).<(-(49(37)::B:<61-))7)*/
@M03364:396:000000000-C9LGT:1:1101:17120:6518 2:N:0:10
GGACTACACGGGTTTCTAATCCTGTTTGCTCCCCACGCTTTCGAGCCTCAGCGTCAGTTACAGTCCAGAAAATCGCCTTCGCCACTGGTGTTCTTCCTAATCTCTACGCATTTCACCGCTACACTAGGAATTCCCTTCTCCTCTCCTGCACTCTAGACTTCCAGTTTGAAATGCAGCACTCAGGTTAAGCCCGAGTATTTCACATCTCACTTAACAATCCGCCTACGCTCCCTTTACGCCCAGTCAATCCGGACAACGCCCGCCCCCTACGTATTCCCGCGGCTTCTGGCACGTCGTTAGC
+
CCCCCGGGGGGGGGGGGGGGGGGGGGGGGGGGGGGGGGGGGGGFGGGGGGGGGGGGFCEAFEGGGGGGFFGGCGGGGGGGGGGGGGGGFGGGGGGGGFAFGGGGGGGGGGGGGGGGGGGGGGGGGGGGGGGGGGFDFFDGGGGFGGGCFFGFGEFF,EFFGGFGGDGEFGGGFGFGGFFDG8DDGG<:DCFGGGG?FGGGGFGFGFF*3BEG5BD;?8EGFGFFDGFFFGAD3@BCCDGEG?2@*7)9AFGF1>((=9>0((39DCDB2::<)6:).A4>49F((,))8:4<6,(.0.-CC
@M03364:396:000000000-C9LGT:1:1101:15019:6527 2:N:0:10
GGACTACTGGGGTTTCTAATCCTGTTCGCTCCCCTAGCTTTCGCACCTCAGCGTCAGTTACGGCCCAGAAGGCTGCCTTCGCCATCGGTGTTCCTCCCAATATCTGCGCATTTCACCGCTACACTGGGAGTTCCGCCTTCCCCTACCGAACTCGAGCCCGCCAGTCCGGGATCCTGCTGGGGGTTGCGCCCTCAGGTTTGAGATCCCGCTTGGCCGGCCGCCCACGCGCGCTTTTCGCCCAATGAATCCGTGTACCGCCGCCCCCCCCCGCATTCCCCCGGCTGCTCGCCCGGAATCTGCC
+
CCCCCGGGGGGGEGGGGGGGGGGGGGGGGGGGGGGGGGGGGGGGGGGGGGGGGGGGFFGGGGGGGGGGGGGGGGGGGGGGGGGGGGGGGGGGGGGGGGGGGGGGGGGGGGGGGGGGGGGGGGGGGGGGFFGGGGGFGFDGGGGFGGGE8@FFFAF>FGGGGG5?FG?5CCEC?CCGFFC6ECG=EC3/6CE);5CF+BFC=3*98A;/6)2C19+(14C/15(4-*-)3)3(46).((;C*,120)4597/13().)(((((14DC1(44(-,46.5*,,-,((-))-1(8(-(()**.:0
@M03364:396:000000000-C9LGT:1:1101:20900:6531 2:N:0:10
GGACTACTAGGGTTTCTAATCCTATTTGCTCCCCACGCTTTCGTGCCTCAGCGTCAGTAACAGGCCAGGCGGCCGCCTTCGCCACTGGTGTTCTTCCATATATCTACGCATTTTACCGCTACACATGGAGTTCCACCGCCCTCTCCTGTCCTCCAGCCTGCCAGTTTCCAAAGCCTGTACCGGTTGAGCCGGTACCTTTCACTTCAGCCTTACCCGGCCGCCTACGCACCCTTTACGCCCAATCATTCCGGATACCGCTCGCCACCTCCGTCTTACCCCGGCCGCTGGCACGTAGTTCGCC
+
CCCCCGGGGGGGGGGGGGGGGGGAFGGGGGGGGGGGGGGGGGGGGGGGGGFGGGGGGGGGGGGFGGGGGGGGGGGGGGGGGGGGGGGGFGGGGGGGGGGGGGGGGGGGGGGGGFGGGGGGGGGGDGGGGGGGGGGGGFGGGGGFGGGGEFGFGFGFGGGGGGAFFGGGGGGFAFFDFFGGGGG>EG3:FF=DG7EGGGG?@>@6FB=6BGFG(;6-8:GE>G<;:36)6>?2?D<6??GG81:1<<9AFG7::B)4)4379;?2DFC(338(,244:+(((4(77>-(((.1482>B1(19
@M03364:396:000000000-C9LGT:1:1101:8913:6536 2:N:0:10
GGACTACAGGGGTATCTAATCCTGTTCGCTCCCCACGCTTTCGCTCCTCAGCGTCAGTAACGGCCCAGAGACCTGCCTTCGCCATTGGTGTTCTTCCCGATATCTACACATTCCACCGTTACACCGGGAATTCCAGTCTCCCCTACCGCACTCAAGCCCGCCCGTACCCGGCGCGGATCCACCGTTAAGCGATGGACTTTCACACCGGACGCGACGAACCGCCTACGAGCCCTTTACGCCCAATAAATCCGGATCACGCTAGCCCCCTACGTATTACCGCGGCTGCTGGCCCGTAGTTCGC
+
CCCCCGGGGGGGGGGFFGFGGGGGGGGGGGGGGGGGGGGGGGGGGGGGGGGGGGGGGGGGGGGGGGGGCFFGGGGGGGGGGGGDGFGGGGGGGGGGGGGGGGGGGGGGGGGGGGGGGGGDGGGGFGGGGGGGGGGGGG?EGFEFGGGCEAGFGDDFGGGGGGFGGGGGGGGGFGFGEAGG?GFF8C16FFE5DEGGGGGGGFGFGFFFFG>C0>EBC1CGFGFF?FF>BGFF18?AFFGGGBB:)8:4BF5>:?(8FBFFB9CBGGGFFFF44>?)6<:(9>;23:70::1:B;1)76455
@M03364:396:000000000-C9LGT:1:1101:26223:6557 2:N:0:10
GGACTACAGGGGTTTCTAATCCTATTTGCTCCCCACGCTTTCGTGCCTCAGCGTCATGTACAGGCCAGGCGGCCGCCTTCGCCGCTGGTGTTCTTCCACATCTCTACGCATTTTACCGCTACACATGGAGTTCCACCGCCCTCTCCTGTCCTCACGCCGTGCAGTTTCCAAAGCCTGAACCGGTTGCGCCGGTCCCTTTTACTTCAGACTTGCTCAGCCGCCTGCCCTCCCTTTACGCCCACTCTTTCCGTATAGCCCTTGCCCCCTCCGTCTCACCCGCGCCGCTCGCCCGTATTTCCCC
+
CCCCCFFGGGGGFFDFFD<FGGGEFFGGFEFGGGGGGGGGFFGGFGGGGG<FGGGG,<CFGGGGGGG<FGGGGGGGGGGGGGGGGEGGFGGGFDEABFBFFGFFGFFGGGGGGG8?E7CDCFGGFFACF@FGGGGF?@==FDE:DFGFGFGFCC+0@DDCCE?CG9<DEFCF>G=C,;EFGGCC:E,()83>DGGGFGGGC=CCGFFE@DEG<+5)24:/(94<6*4)45<447):::::8(4:*-:AFG024))))..((5+)1:/(-(((((..4870(4-(21(((((--((091)22
@M03364:396:000000000-C9LGT:1:1101:19173:6570 2:N:0:10
GGACTACAGGGGTATCTAATCCTATTTGCTCCCCACGCTTTCGTGCCTCAGCGTCAGGTACAGGCCAGGCGGCCGCCTTCGCCGCTGGTGTTCTTCCACATCTCTACGCATTTTACCGCTACACATGGAGTTCCACCGCCCTCTCCTGTCCTCAAGCCGTGCAGTTTCCAAAGCCTGAACCGGTTTAGCCCGCCCCTTTTCCTTCAGACCTGCCCAGCCGCCCGCCCCCCCTTTACGCCCCATCAATCCCGCTAACGCCTTCCCCCTACCGTCTTCCCCCGCCTCTGGCCCCTGGTTACCC
+
CCCCCGGGGGGGGEGGGGGGGGG,FCFFGGGGGGGGGGEGGGGGFGGGGGGGGGGGGCFGGGFEFGGGGGG@FCGGGGGGGGGGGGGG8FGGGGGGGFGGFGGGGGGGGCGGCEEGGGGDGGGG,@FFFCGGGGGGD@CGGDFFGGF,@AGFGFGFGGGGEFFGGGFGGEG9;F:@C62=789>C*?9BF,8CEEE8FGG+)+);*663*67()3);6A*6>1(,*-)(99-.8))(4EE>6,4*-6)7**(-(,,.7(3(,2,7:),41((-(()6*.,4(4(-(.,,(2((((/**,*2
@M03364:396:000000000-C9LGT:1:1101:7818:6572 2:N:0:10
GGACTACTGGGGTTTCTAATCCTATTTGCTCCCCACGCTTTCGTGCCTCAGCGTCAGGTACAGGCCAGGCGGCCGCCTTCGCCGCTGGTGTTCTTCCACATCTCTACGCATTTTACCGCTACACATGGAGTTCCACCGCCCTCTCCTGCACTCTCGACTTCCAGTTTGAAATGCAGCACTCAGGTTAAGCCCGGGTATTTCACATCTCACTTAAAAGTCCGCCTACGCTCCCTTTACGCCCAGTAAATCCGGACCACGCTCGCCACCTACGTATTACCGCCGCTGCTGCCACGTCGTTAGC
+
CCCCCGGGGGGGCFGGGGCGFGGCFFGGGGGGGGGGGGGGGGGGGGGGGGGGGGGG@AFGGGGFGGGGGGGGGGGGGGGGGGGGGFGGGGGGGGGGGGGGGGGGGGGGGGGGGFGGGGDGGGGGC8FGGGGGGGGFDCCEGGGFFGGAFFGFCE+@@EEGCGFGFGFDF7DFBGEFGFGCGFCCCGF>A:FGGGGGGGFFGEGE7A=4);<C3;<7CAFFFGFFFC;>@DBD87>>A1EGG:08*)).@F76(1(4F:B(-4>9*;C4>?02).84:3(-,442;92:)())48()0.,9C
@M03364:396:000000000-C9LGT:1:1101:27014:6574 2:N:0:10
GGACTACCCGGGTTTCTAATCCTGTTCGCTCCCCACGCTTTCGCTCCTCAGCGTCAGTAACGGCCCAGAGACCTGCCTTCGCCATTGGTGTTCTTCCCGATATCTACACATTCCACCGTTACACCGGGAATTCCAGTCTCCCCTACCGCACTCAAGCCCGCCCGTACCCGGCGCGGATCCACCGTTAAGCGATGGACTTTCACACCGGACGCGACGCACCGCATACGAGCACTGTACGCCCAATAAATCCGGAGAACGCTTGCACCCCACGTATTTCCGCGGCCGCGGGCACGTATGTCGC
+
CCCCBFGGGGEG@FGFGFEFGGGAFFGGGCFGGGGGGGGGGGGGGGGGGGGGGGGGEEFGGGGGGGGGFGGGGCFGGFGFFCF::AFG?FG,CFEFFGGG7@EFGGGGGGF<AFFGFE88CGFFGGGGEGFFGGGGGGGGGGE9DFF66@E=3D+:FCGEEGBCC:>EC*>ED7@7E4CFGFG@C=<=8?8CG=?EFGF<F?F)>>701D15(0:9)4:5(C-((0.)45((2(.)4(:::(48).6>FG3((((()-83((*)2;9(4;18BA()-+8<B0((,(-(44(4:11*)*.97
@M03364:396:000000000-C9LGT:1:1101:13116:6598 2:N:0:10
GGACTACAAGGGTTTCTAATCCTATTTGCTCCCCACGCTTTCGCGCCTCAGCGTCAGTTTCAGTCCAGAAAGCCGCCTTCGCCACTGGTGTTCCTACCGATCTCTACGCATTTCACCGCTACACCGGTAATTCCGCTTTCCTCTCCTGCACTCGAGCCCAGCAGTATCCAAAGCAATTCCCACCTTAAAAGCAGGACTTTCACTCCAGACTTACCAGGCCGCCTACGCGCCCTTTACGCCCAATCATTCCGGCCAACGCTCGCCCCCTACGTATTACCGCGGCTGCTGGCCCGTGGTTAGC
+
CCCCCGGGGGGGFFGGGGFGGGGDGGGGGGGGGGGGGGGGGGGGGGGGGGGGGGGGGFFGGGGGGGGGGGFGGGGGGGGGGGGGGGGGGGGGGGGFGGGGGGGGGGGGGGGGGGGGGGGGGGGGGGGGGGGGGGGGGGFGGGFFDGGGGFGFGFGFGGGGGGFGGGGGGGGFAGFGGFGGGEGGFGDCF,@DCGG5FGGGGFF?DFFBBGFECFC=GDGG@GFFFF;D>DBF>1@3>?GGG?14@26:FF79(49(8:>?F>C6DGG;(6:?).8243(-49B((3))(-4:(9())))90
@M03364:396:000000000-C9LGT:1:1101:25380:6600 2:N:0:10
GGACTACCAGGGTTTCTAATCCTCTTCGCTCCCCACGCTTTCGTGCCTCAGCGTCAGGTACAGGCCAGGCGGCCGCCTTCGCCGCTGGTGTTCTTCCACAGCTCTACGCATTTTACCGCTACACATGGAGTTCCACCGCCCTCTCCTGTCCTCAAGCCGTGCAGTTTCCAAAGCCTGAACCGGTTGAGCCGGTCCCTTTTACTTCAGACTGGCACAGCCGCCTGAGCACCCTTTACGCTCTGTACTTCCGCTTACCCCTTGCCCCCCACGTGTCATCCCCGCTTCTCGTACGCGTTTTGGG
+
@<CC8EE@FC;F,,B@E<F95;E,<F,@67@@C@@@6F,6CC:F,8@=F?E@666,6;;CCC,CC@@<6,7++@>FGGF,A4F44CC+94B?F<EA?FG<,,@FG;EEDC7F9FCG?+4=1@D=,@FBA3BDC,3?=30@:CB57>B850@038+;F6315>5<:;,;A7;D9<>0:*<<:ED1*487)<*59CEFG;F+17?<>C+))2)115<(*(/2454:(*.*(1((.,4)(4***)..*.6)0**40:)8)3((.5<:DC9(---(.(.)6A3-43-((6)((((-(4-)85.)*
@M03364:396:000000000-C9LGT:1:1101:20931:6606 2:N:0:10
GGACTACAGGGGTTTCTAATCCTGTTTGCTACCCATGCTTTCGTGCCTCAGCGTCAGTTAGAGCCCAGTAAGCCGCCTTCGCCACTGGTGTTCCTCCGAATATCTACGCATTTCACCGCTACACTCGGAATTCCGCTTACCTCTACTCCACTCAAGAACCACAGTTTTGGATGCAGGTCTGAGGTTGAGCCTCAGAATTTCACATCCAACTTGCAGTCCCGCCTGCGCACCCTTTACACCCAGTCAATCCGGACCACGCTTGCCACCTACGTATTCCCGCGGCGTCTGGCCCGTCCTTCGC
+
CCCCCGGGGGGGGGGGGGGGGGGGGGGGGGFGGGGGGGGGGGGGGGGGGGGGGGGGGGGGGGGGGGGGGGGGGGGGGGGGGGGGGGGGFGGGGGGGGGGGGGGGGGGGGGGGGGGGGGGGGGGGDGGGCGGGGGGGGFGGGGGFGGGGGFGFGF+@,=DGGGFGGGGGGGFGFGFCGFGGGCFCGGD8FFE6FGGGFGGGGFGFGFFFBFFG;F,:D=FGBGFFDCBFFGFFFFF3C5FGG;6@*7)<FGC033@DF@FF3(C?*<C?:??()6:).A896>B((4((4:260(())*-1/
@M03364:396:000000000-C9LGT:1:1101:20564:6610 2:N:0:10
GGACTACCAGGGTATCTAATCCTGTTTGCTCCCCACGCTTTCGTGCCTCAGTGTCAGTTACAGTCCAGAAAGCCGCCTTCGCTACTGGTGTTCCTCCTAATATCTACGCATTTCACCGCTACACTAGGAATTCCACTTTCCTCTCCTGCACTCAAGTCTCCCAGTTTCAAGAGCTTACTACGGTTAAGCCGTAGCCTTTCACTCCTGACTTACGAGACCACCTACGCACCCTTTACGCCCAGTAAATCCGGATAACGCTAGCCCCCTACGTATTACCCCGGCTGCTGGCACGTTGTTGGCC
+
CCCCCGGGGGGGGGGGGGGGGGGGGGGGGGGGGGGGGGGGGGGGGGGGGGGGGGGGGGGFGGGGGGGGGGGGGGGGGGGGGGGGGGGGFGGGGGGGGGGGGGGGGGGGGGGGGGGGGGGGGGGGGGGGGGGGGGGGG?FGGFEFGGGCGFGFGFFFGGGGGGFGGGGGGGGFFGFGGFGGGGDFGE,;FGGGGGGGFGGGGE@AFBF<EFEG5988;AFECDF@>6:3:CABFFCEFFGGC2E4+98EFG)3<1>EFB6<F;?=<E<<0(,)6544>+--(4(((,.:?(524(47>),77
@M03364:396:000000000-C9LGT:1:1101:5918:6644 2:N:0:10
GGACTACAGGGGTATCTAATCCTGTTTGCTCCCCACGCTTTCGAGCCTCAGCGTCAGTTACAGTCCAGAGAAGCGCCTTCGCCACTGGTGTTCTTCCTAATCTCTACGCATTTCACCGCTACACTAGGAATTCCATTCTCCTCTCCTGCACTCTAGACTTCCAGTTTGAAATGCAGCACCCAAGTTGAGCCCGGGTATTTCACATCTCACTTAAAAGTCCGCCTACGCTCCCTTTCCGCCCAGTAAATCCGGACAACGCTCGCCCCCTACGTATTACCGCGGCTGCTGGCCCGTATTTAGC
+
CCCCCGGGGGGGEDGGGGGGGGGGGGGGGGGGGGGGGGGGGGGGGGGGGGGGGGGGGGGGGGGGGGGGGGGGGGEGGGEFGGGGGGGGFFFFGFGGGGGGGGGGGGGGGGGEGGGGGGGDGGGGGGGGGGGGGGGGGGGGGGGFFFGGGDGEFDC9,EFGGGDCFFGGGCFFFGCGGFGGGGFGGGGEFDGGDEGEGGGGGFGF7A@@=FEG;33:C@GFADD=ABA?=D@BDBB*82=FF1(/19)9AGD90:B;A9>07:E1*?C;(2:?7AB9AF0;F(9((-48?6.1-90)9*6>D
@M03364:396:000000000-C9LGT:1:1101:21930:6650 2:N:0:10
GGACTACTCGGGTTTCTAATCCTGTTTGATCCCCACACTTTCGAGCCTCAGCGTCAATCACACCCCAGAAGGCTGCCTTCGCAATCGGCGTTCTTCGTCATATCTAAGCATTTCACCGCTACACGCCGAATTCCACCTTCCTCGAGTGCATTCAAGCCCGCCAGTATCAACGGCATGCCCAGGTTGGGCCCTGACGTTTAACCGCCGGCTTAACAGACCCCCTGACCCGCCTTTTCGCCCCAGACATTCGGATAACACCTGCCCCCCACCGAGTACCCCCGCTGCTGGCGCGTAGTGCGCC
+
CCCCCGGGGGGGGGGGGGGGGGGGGGGG,F,FGGGGDGGGGGG@BFGGGGGGGGGG6<CFGCF:FGGGE<CEFCFGGGGGGG,FCGGG+@FGGGGFCACFGGGGGG<F<EGGGGGGGGEDGGGG>+A>FEGGGGGFFBDFGG,3+86@CE;2CDDF,6=@EGECFAFG7FFG>GF5C*@,@DF?:1C=*@CDC6C*2BF410CBD))(,/20)/+/;2E*(:-2(+(0(14(3<))(-CE8:0(84--@*2((3))1.((((2.7C720((((-(-20-(-((-1,).,(-,(-4)01()/
@M03364:396:000000000-C9LGT:1:1101:22766:6650 2:N:0:10
GGACTACTCGGGTATCTAATCCTGTTCGCTCCCCACGCTTTCGCTCCTCAGCGTCAGTAACGGCCCAGAGACCTGCCTTCGCCATTGGTGTTCTTCCCGATATCTACACATTCCACCGTTACACCGGGAATTCCAGTCTCCCCTACCGCACTCAAGCCCGCCCGTACCCGGCGCGGATCCACCGTTAAGCGATGGACTTTCACACCGGACGCGCCGACCCGCCTACGAGCCCTTTACGCCCAATAAATCCGGATAACGCTTGCACCCTACGTATTCCCGCGGCTGCTGGCACGTCTTTAGC
+
CCCCCGGGGGGGGGGGGGFGGGGGGGGGGGGGGGGGGGGGGGGGGGGGGGGGGGGGGGGGGGGGGGGGGGEGGFGGGGGGGGGGGDGGEGGGGGGGGGGGGGGGGGGGEGGGGGGGGGFGGGGGGGGGGGGGGGF?EFDFGGGFGGG+CDGFFD?FGFGGGGFGGCEGGGGGFGFG=8?F?CF@GGC3FF85DEGFGF?FGCGFGFFB1DBC6):-7(:E>DBB6:<),991(3:4A2=EG,(4<)64BC<912(6@092?:C)6CDB00148AF2<F:B1>F60:?03-258:(05*-:D
@M03364:396:000000000-C9LGT:1:1101:26301:6651 2:N:0:10
GGACTACAGGGGTTTCTAATCCCTTTCGCTACCCCGGCCTTCGTACCTTAGCGTCAGTTAATGTCCAGGAACCCGCCTTCGCCTCGGGCCTTCTTCTTGATATCTACGCATTTCACTGCTACACCAAGAATTCCGGTTCCCCCTCCATTACTCCAGCACCACAGTATCATGCGCACTCCAGAGGTTCAGCCCCTGCCTTTCACGCGCGACTTATCGTTCAGCCTACGTACCCTTTCCGCCCAGTGATTCCGCACTACGCTTGCGGCCTCTGTCTTTCCGCGGCGGCTGGCACAGCGTTTGC
+
CCCCCGGGGGGGFGGGGGFEFFG<FGGGGGGGGGGGCFEGGGGGGGGCEA<FGFGGGGGFGGGGGFGGG@FGGGGGGGGGGGGGGGGG+CFGGGGGGGGFGCEEFGGGGGGGGGGGGGGGGGGGG@DF=FFGGGGGGC=FEDEBGGE,39C;A)+;D@FGDGFGGCAFGFGGDG9DGFG79,;>DG,9BFGGGCFF7:D9EAFBF45>>G9GC8+/0(=+13:;)B(;7D;33;4)),ACGF<,1)6<@CD299(47:2(-3*-)2/-4(4464<))24,(-4,30,90(,,(.()07;D*
@M03364:396:000000000-C9LGT:1:1101:19391:6665 2:N:0:10
GGACTACTGGGGTTTCTAATCCTGTTTGCTCCCCACGCTTTCGAGCCTCAACGTCAGTTATCGTCCAGTAAGCCGCCTTCGCCACTGGTGTTCCTCCTAATATCTACGCATTTCACCGCTACACTAGGAATTCCGCTTTCCCCTCCTGCACTCAAGTTATGCAGTTCGCAAGGCGAACAGTGGTTAAGCCACTGCCTTAAACCTCACGCTTACATAACCACCTACGCCCTCTTTACGCCCAATAATTCCGGATAACGCTTGCCCCCTACGTCTTACCCCGGCTGCTGGCACGTAGTTCGCC
+
CCCCCGGGGGGGGGGGGGGGGGGGGGGGGGGGGGGGGGGGGGGGGGGGGGFGGGGGGFGGFGGGGGGGGGGGGGGGGGGGGGGGGGGGAFGGGGGGGGGGGFGGGGGGGGGGGGGGGGGGGGGGFGGGGGGGGGGGGGGGGGGFGGG,@DGFGDGFFADGFGFGGFGEGGGGFGFDEEGGFGGDCD8;CF,@>FGGGGFCF::);9ABFCD=5;>7CBF9>GB2;1:).)6,>C3CFDGGC1=34???A<24:BDD>7-8<:<?GE)3<(((.4)6>+4(4;,2<:)5<(5:13(09*(19
@M03364:396:000000000-C9LGT:1:1101:27841:6666 2:N:0:10
GGACTACCCGGGTTTCTAATCCTATTTGCTCCCCACGCTTTCGTGCCTCAGCGTCAGGTACAGGCCAGGCGGCCGCCTTCGCCGCTGGTGTTCTTCCACATCTCTACGCATTTTACCGCTACACATGGAGTTCCACCGCCCTCTCCTGTCCTCAAGCCGTGCAGTTTCCAAAGCCTGAACCGGGTGAGCCGGTCCCTTTTACTTCAGACTTGCACAGCCGCCTGCCGCACCTTTACGCCCCAGCATTCCGTATAACGCCCGCCACCCCCGTATTTACCCGGCTGCTGGCCCGTAGTTTGCC
+
CCCCCGGGGGGGFFGGGGGGGGGEGGGGGFGGGGGGGGGGGGGEFFGGGGFGGGGGGFDFG9FGGGGCGGGGGGGGGGGGGGGCGCGGGGGDGGGGG9EFGGFG;EFGGGGGFFAFGGGGGGGG?8FFGGGFGGGFGC>FE=DFGGC6@:F7BEF?FFD7*@:FC,;FFFADAFBFG*>C5;D1CE1:AGGDD5:>CFCE+759C8F))29E<664C1CC9D(802,7494.59)5(4EG*,4(5):<?<2((.6<3((32(:(9C*(23?>(()).+.(4,(-(,.4(.:>((,)**-22
@M03364:396:000000000-C9LGT:1:1101:15157:6666 2:N:0:10
GGACTACCGGGGTATCTAATCCTGTTCGCTCCCCACGCTTTCGCTCCTCAGCGTCAGTAACGGCCCAGAGACCTGCCTTCGCCATTGGTGTTCTTCCCGATATCTGCGCATTCCACCGCTACACCGGGAATTCCGCCTTCCCCTACCACACTCGAGCCCGCCGGTATCGGAGGCTCGCCGGGGTTGAGCCCCGGGCTTTTACCTCCGACCTAACGGGCCGCCTACGCGCGCTTTACGCCCAATGAATCCGGATAACGCTCGCCCCCTACGTATTACCGCCGCTGCTTGCACGGACTTCGCC
+
CCCCCGGGGGGGGCGGGGGGGGGGGGGGGGGGGGGGGGGGGGGGGGGGGGGGGGGGGGGGGGGGGGGGFGGGGGGGGGGGGGGGGFGGGGGGGGGGGGGGGGGGGGGGGGGGGGGGGGGGGGGGGGGGEFGGGGGGGGGGGGGB?BFDFFGFGFDBDGGGGGFGGDGGG=EGEF=G5:E5EED<BE:/9CGGGEGG3FFG?AGFGFF6-9(+4>A1C4EC>D:B8*4809612:6<:?CE8(441).:?D:61:><),,,(2:8C*14:1(2)()../,(44,,1)).().((((0**-/C
@M03364:396:000000000-C9LGT:1:1101:21203:6671 2:N:0:10
GGACTACTCGGGTATCTAATCCTGTTTGCTCCCCACGCTTTCGAGCCTCAGCGTCAGTTACAGTCCAGAGAAGCGCCTTCGCCACTGGTGTTCTTCCTAATCTCTACGCATTTCACCGCTACACTAGGAATTCCCTTCTCCTCTCCTGCACTCTAGACTTCCAGTTTGAAATGCAGCACTCAGGTTAAGCCCGAGTATTTCACATCTCACTTAAAAATCCGCCTACGCTCCCTTTACGCCCAGTAAATCCGGACCACGCCCGCCACCTACGTATTACCGCCGCTGCTGGCACGTATTTAGC
+
CCCCCGGGGGGGGGGGGGGGGGGGGGGGGGGGGGGGGGGGGGGGGGGGGGGGGGGGGGGGGGGGGGGGGGGGGGGGGGGGGGGGGGGGFGGGGGGGGGFGGGGGGGGGGGGGGGGGGGGGGGGGGGGGGGGGGGGGGGGGGGGFGGGGGFGFFF+<9EGGGGFGFGGGGGFGFGFGGFFCFDFGGGCDFFGGGGGGGGGGGFGF9AFEEGFGEB,:DDGGFGFFFF=BDGFFFFF4=@GGGFFBACF5@GC>0906>?9(39E;);<03?64).4)-<<>029019022:28(4(*0/);C
@M03364:396:000000000-C9LGT:1:1101:15000:6698 2:N:0:10
GGACTACTGGGGTTTCTAATCCTGTTCGCTCCCCACGCTTTCGCTCCTCAGCGTCAGTAACGGCCCAGAGACCTGCCTTCGCCATTGGTGTTCTTCCCGATATCTACACATTCCACCGTTACACCGGGAATTCCAGTCTCCCCTACCGCACTCAAGCCCGCCCGTACCCGGCGCGGATCCACCGTTAAGCGATGGACTTTCACACCGGACGCGACGAACCGCCTACGAGCCCTTTACGCCCAATAAATCCGGATAACGCTTGCCCCCTACGTATTCCCGCGGCTGCTGGCACGTAGTTAGC
+
CCCCCGGGCGGGG7FGGGFFGGGGGGGGGGGGGGGGGGGGGGGGGGGGGGGGGGGGGGGGGGGGGGGG,EEGFEFGGGGGGGGGFBEGEFGGFDDFGFGCECGF;FG<FGGGGFGGGG8?EGGGGD@FFFFGGGFFGGGGGDEFFGGGGFGFGDCFFGGGGGFGGGGGGGGGFGFG5?CG6C<@FE*(;C8/*CE6FFFGGFGEFD)4>GFGB>?(>(:=9GFF6C87(99?1.,4<:EGG034/)6<BFGB::64=19344C2FFDB(:4:))(-:E0779>B>?42,-(.4.(.)/62?
@M03364:396:000000000-C9LGT:1:1101:21441:6707 2:N:0:10
GGACTACACGGGTATCTAATCCTGTTTGCTCCCCACGCTTTCGAGCCTCAACGTCAGTTACAGTCCAGTAAGCCGCCTTCGCCACTGGTGTTCCTCCTAATATCTACGCATTTCACCGCTACACTAGGAATTCCACTTACCTCTCCTGCACTCCAGCTTAACAGTTTCCAATGCACTCCCTGGGTTGAGCCCAGGGTTTTCACATCAGACTTGCCATGCCGTCTACGCTCCCTTTACACCCAGTACATCCGGATCACGCTTGCTCCCTACGTATTGCCGCGGCTTCTGGCCCGTATTTAGC
+
CCCCCGGGGGGGGGGGGGGG,CFFGGGGGGGGGGGGGGCBFCGEEFGGGGFEFGFEGFGGGGGGGGGGGGGGGGGGGGGGGGGGGGFFCEEGGGFGGGGGGAEGGGGGGGGFGGFGGGGD6CFGGGGGGGGGGC;EDGGGGG@?FGGCEDF=A=F6:F8,>F7=C@DA:FAFFFFFGBCGGFC7D++3:<@?F?FECCGGGFEEGFF*33@B68:>GEFF=C4B9C9*6:@254>EF4CFGD=(3)9?AC*(,6(:FF086:8):?5,3<?())4))24--742(462-8(((-,06*-:0
@M03364:396:000000000-C9LGT:1:1101:27758:6707 2:N:0:10
GGACTACACGGGTATCTAATCCTGTTCGCTCCCCACGCTTTCGCTCCTCAGCGTCAGTAACGGCCCAGAGACCTGCCTTCGCCATTGGTGTTCTTCCCGATATCTACACATTCCACCGTTACACCGGGAATTCCAGTCTCCCCTACCGCACTCAAGCCCGCCCGTACCCGGCGCGGATCCACCGTTAAGCGATGGACTTTCACACCGGACGCGACGAACCGCCTACGAGCCCTTTACGCCCAATAAATCCGGATACCGCTCGCCACCTACGTATTGCCGCGGCTGCTGGCACGGATTCTGC
+
CCCCCGGGGGGGGGGGGGDGGGGGGGGGGGGGGGGGGGGGGGGGGGGGGFGGGGGGGGFGGGGGGGGGGGGGGGGGGGGGGGGGGGGGEGGGGGGFFGGGGGGGGGGGGGGGGGGGGGGGGGGGGGGGEGGGGGGCF>DFFG8DFGGGC?GBFDFFFGGGGGFGGEGGFEGGB:5D=8=AEGGDGE*/;C559ED?FFGGGEG)7>>91<9E2)2490EEBGF:1C<58DB?825-68EGG?B09)-4@D)(4,-)0(,4,,:(*2937?:8><3))3,,-24;0-,,3?<B:(())*-2:
@M03364:396:000000000-C9LGT:1:1101:19212:6718 2:N:0:10
GGACTACAGGGGTATCTAATCCTGTTCGCTCCCCACGCTTTCGCTCCTCAGCGTCAGTAACGGCCCAGAGACCTGCCTTCGCCATTGGTGTTCTTCCCGATATCTACACATTCCACCGTTACACCGGGAATTCCAGTCTCCCCTACCGCACTCAAGCCCGCCCGTCCCCGGCGCGGATCCACCGTTGAGCGATGGACTTTCACACCGGACGCGCCGAACCGCCTACGCGCCCTTTACGCCCAGTAAATCCGGATAACGCTTGCACCCTACGTATTACCGCGGCTGCTGGCCCGTAGTCAGC
+
CCCCCGGFFGEGGFGGGGGGGGGGGFFGGGGGGGGGGGGGGGGGGGGGGGGGGGGGGGGGGGGGGGGGDFGGGGGGGGGGGGGG:FFGFGGGGGFFGGGGGEEGGGGGGGGGGGGGGGFCCFCGGGGDGGGGGGG,DFFGGGGFGGG6BAGFG5FFGGGCEGFGG*:EGGGDEGFG*?EFCEFFGE*6AF8/7AE6CFGFG?GEFE:4>G054.*4>1CC>DB08C?)4<>F>BFAFBGGGF(.9)46@FD918?9F:61:BG2FFG((:63,:>)6A(49(4(-4:)41(-(,4)7*6C<
@M03364:396:000000000-C9LGT:1:1101:23669:6719 2:N:0:10
GGACTACCAGGGTTTCTAATCCTGTTCGCTCCCCACGCTTTCGCTCCTCAGCGTCAGTAACGGCCCAGAGACCTGCCTTCGCCATTGGTGTTCTTCCCGATATCTACACATTCCACCGTTACACCGGGAATTCCAGTCTCCCCTACCGCACTCAAGCCCGCCCGTACCCGGCGCGGATCCACCGTTAAGCGATGGACTTTCACACCGGACGCGACGAACCGCCTACGAACCCTTTACGCCCAATAAAACCGCATAACGCTTGCACCCTACGTATTCCCCCGGCTGCTGGCCCGTACTTAGC
+
CCCCCGGG@GEGEFGGGGGGGGGGGGCFGGGGGGGGGGGGGGGDGGGGGGGGGGGGGFGGGGGGGGGGGGGDF<FDGGEG7FGG:5EFFGGGGAFGGFGGGGGGGGG?FGGGDFGGGG4CGGGGG@FGGGGGGGG,=FDFG6C?CGGEGFGFGBFFGGDCEG>DF74*:;5CEG@4*)4=0CFEGEG<FF*/;=*2;FGGG)?)085(4C0=6)*()-8EBGFFBC6)(99B:??):?GGGF(8<)))1>C(-((.<691:8;5>CD:1::48A2<<C(--416>B00:4(4;(1)0*-0C
@M03364:396:000000000-C9LGT:1:1101:23490:6736 2:N:0:10
GGACTACTAGGGTTTCTAATCCTATTTGCTCCCCACGCTTTCGTGCCTCAGCGTCAGTAACAGGCCAGGCGGCCGCCTTCGCCACTGGTGTTCTTCCATATATCTACGCATTTTACCGCTACACATGGAGTTCCACCGCCCTCTCCTGTCCTCTAGCCTGCCAGTTTCCAAAGCCTGTACCGGTTGCGCCGGTACCTTTCACTTCAGACTTAACAGGCCGCCTACGCACCCTTTACGCCCACTCCTTCCGGATACCGCTCGCCACCTACGTATTTCCGCGGCTGCTTGCGCGTCATTCGCC
+
CCCCCGGGGGGGFGGGGGGGGGGFGGGGGGGGGGGGGGGGGGGGGGGGGGGGGGGGGFFGGGGGGGGGGGGGGGGGGGGGGGGGGGGGFGGGGGGGGGGGGGGGDFGGGGGGGGFFGGGGGGGGGGGGGGGGGGGGGFGGGGGFGGGFFFGFGCDFGGGGBFFFGGGGGGGC?GDGGFFGGGGFGG,7@CEGGEGGGGGGG>@?GFF5BD5:9F73<<GE;DF0636)69828?D<4?CE8((804<<?D)28:)584-349?(9A7,>B2).4)69*---7(4::).((,4((-0**.17
@M03364:396:000000000-C9LGT:1:1101:26947:6741 2:N:0:10
GGACTACAGGGGTTTCTAATCCTGTTCGCTCCCCACGCTTTCGCTCCTCAGCGTCAGTAACGGCCCAGAGACCTGCCTTCGCCATTGGTGTTCTTCCCGATATCTACACATTCCACCGTTACACCGGGAATTCCAGTCTCCCCTACCGCACTCAAGCCCGCCCGTACCCGGCGCGGATCCACCGTTAAGCGATGGACTTTCACACCGGACGCGACGAACCGCCTCCGAGCCCTTTACGCCCAATAAATCCGGATCACGCTTGCACCCTACGTATTCCCGCGGCTGCTGGCACGTCTTCTGC
+
CCCCCGGGGGGGEGGGGGGFFGGGGGGGGGGGGGGGGGGGGGGGFGGGGGGGGGGGGFGGFGGGGGGGEFGGGGGGGGGGGGGGGGFGFFGGGGGGGGGGGEEGGGGGGGGGGGGGGGGGGGGGGGEG>CFGGGG<FDCGGGGFFGGEGFGFGF+;BFFEGGFGGGGGGGGGFG9C5?EG6FG7CC*4:<*/5CCFGG?FFCGFGFF0->>E;5?979GGFGFF(24:(148:?7).8EEG:?<)4)-9C922?((08?F1(;2CGD11?B()).-5<329(96>0)3(3(54(())1)22
@M03364:396:000000000-C9LGT:1:1101:10187:6752 2:N:0:10
GGACTACTGGGGTATCTAATCCTGTTCGCTCCCCACGCTTTCGCTCCTCAGCGTCAGTAACGGCCCAGAGACCTGCCTTCGCCATTGGTGTTCTTCCCGATATCTACACATTCCACCGTTACACCGGGAATTCCAGTCTCCCCTACCGCACTCCAGCCCGCCCGTACCCGGCGCAGATCCCCCGTTAGGCGATGGACTTTCACCCCGGACGCGACGAACCGCCTACGAGCCCTTTACGCCCAACAAATCCGGATCACGCTCGCACCCTCCGTCTTGCCGCGGCTGCTGGCACGTCCGTCGC
+
CCCCCGGGGGGGGGGGGGGGGAFGGGGGGGGGGGGGGGGGGGGGGGGGGGGGGGGGCGGGGGGGGGGGGGGGGGGGGGGGGGGGGGGGGGGGGGGGGGGGGGGGGGGGGGGGEGGGGGGCEGGGGGGGGGGGGGGDEGFGGGGFGGGGG>FFGFDFGGEGGGFGGGGGGEGGAF=DCAGC6CD*BC*6;<875CC6CFGFG)?)2=>@9G;E95=3C9GE9C9?(2454DB?3?FAB(AEGBF(0(.)9C57(,(4?,402>D(9EGF(20,((--.32;;69((,.57:(441(.)).9)
@M03364:396:000000000-C9LGT:1:1101:18554:6768 2:N:0:10
GGACTACACGGGTATCTAATCCTATTTGCTCCCCACGCTTTCGAGCCTCAGCGTCAGTTACAGTCCAGAGAAGCGCCTTCGCCACTGGTGTTCTTCCTAATCTCTACGCATTTCACCGCTACACTAGGAATTCCCTTCTCCTCTCCTGCACTCTAGACTTCCAGTTTGAAATGCAGCACTCAGGTTAAGCCCGAGTATTTCACATCTCCCTTAAAAATCCGCCTACGCTCCCTTTACGCCCAGTAAATCCGGACACCGCTCGCCCCCTCCGTATTCCCGCGGCGGCTGGCACTTATTTCGC
+
CCCCCGGGGGGGGGGGGGGGGGGFGGGGGGGGGGGGGGGGGGGGGGGGGGGGGGGGGFGGGGGGGGGGFGGCFGGGGGGGGGGGGGGGEFGGGGGGGGGGGGGGGGGGGGGGGGGGGGGGGGGGGGGGGGGGGGGGGGGGGGGFGGFGGFGFGEFF9FGGGGFGGGGGFFGGFGEGG*DEGGGFGGFDDFG?D9@@+@ECF;C=+9+8@*@AE+9020@C=FFF4>7A7C@=DFE*85EFG926+9./;;9((.,(.,261(:15CD(-44,((,).+(-71(((,4>6:(,().*9*.9C
@M03364:396:000000000-C9LGT:1:1101:4735:6773 2:N:0:10
GGACTACCAGGGTATCTAATCCTATTTGCTCCCCACGCTTTCGTGCCTCAGCGTCAGGTACAGGCCAGGCGGCCGCCTTCGCCGCTGGTGTTCTTCCCCATCTCTACGCATTTTACCGCTACACCTGGAGTTCCACCACCCTCTCCTGTCCTCAAGCCGTGCAGTTTCCAATGCCTTAACCGGTGGAGCCGGTCCGTTTTACTTCGGACTTGCTCAGCCCCCGTGTCGCCCTTTTCGCCCCATCATTCCGTATGACCCCTGCCACCTACGTATTGGCCCCGCTGCTCGCCACGTGTTTCCC
+
6ACCCGGGFDEGF<<FGFFEFFCCF,EFFGFDGGGGGEGGGGCCBEF=CF,CCFE=6,C<CC,,CFDD@@FEGGDEGGDF,F7+@@FFBEB+C@=<B,=FFGDG,@EFG8FGFFGAF7@8+@9F,3=,,3BF,C,AD6=+8?D6=D3DFB8*=:?5,;C7>B:@F9@3E:,,3,:C,*@@C*/*1=*0*18?2::**?CE:@27+).(6C@C<+0)>38*3>16(*.)(1,(.)))-3ED/(,.*.49B<28?(6:)((-0(2,9C5>7<.,).))4+4(4((3,.)-(-1(((())0.2*
@M03364:396:000000000-C9LGT:1:1101:9692:6798 2:N:0:10
GGACTACACGGGTTTCTAATCCTGTTTGCTCCCCACGCTTTCGAGCCTCAGCGTCAGTTACAGTCCAGAGAAGCGCCTTCGCCACTGGTGTTCTTCCTAATCTCTACGCATTTCACCGCTACACTAGGAATTCCCTTCTCCTCTCCTGCACTCTAGACTTCCAGTTTGAAATGCAGCACTCAGGTTAAGCCCGAGTATTTCACATCTCACTTAGCAATCCGCCTACGCTCCCTTTACGCCCAGTCAATCCGGACAACGCTCGCCCCCTACGTATTACCGCGGCTGCTGGCACGTCGTTGTC
+
CCCCCGGGFGGGGGG<FFGGG9F9FFG?FGGGGGGGEGGGGGGCFCGGAFEGEGEEG@FCEFGFGGGGGGFGGGGGGGGFEGG?FGFGFGGGGGGGGGGGGGGGGGGGGGGGDFGGGGGGEEGGFCFEGGGGGGGDFBDGGFFBGGGDF@F5A=8DF==EDFFGGACFGFGG5F9=8?FGG8=:DF,:DEDCGDEGGCFFFEFC99C;C78=8+,;C:GGFFD=5,/:)?>BBE3:CFCFGFF(*/1)@C5;<>2;F6><;>CF*297:<:3,6:)5<:0,399B0)42?05?F(.8)(1*
@M03364:396:000000000-C9LGT:1:1101:16961:6808 2:N:0:10
GGACTACCCGGGTATCTAATCCTGTTCGCTCCCCACGCTTTCGCTCCTCAGCGTCAGTAACGGCCCAGAGACCTGCCTTCGCCATTGGTGTTCTTCCCGATATCTACACATTCCACCGTTACACCGGGAATTCCAGTCTCCCCTACCGCACTCAAGCCCGCCCGTACCCGGCGCGGATCCACCGTTAAGCGATGGACTTTCACACCGGACGCGACGAACCGCCTACGAGCCCTTTACGCCCAATAAATCCGGATAACGCTTGCACCCTACGGATTACCGCGGCTGCTGGCACGTACGTAGC
+
CCCCCGGGGGGGGGGGGGGGGGGGGGGGGGGGGGGGGGGGGGGGGGGGGGGGGGGGGGGGGGGGGGGGGGGGGGGGGGGGGGGGGGGGFGGGGGGGGGGGGGGGGGGGGGGGGGGGGGGDGGGGGGGGFGGGGGGFGGGGGGGFGGGGDEGFGFFFGGGDGGFGGGGGGGGGFGFDEFGGGGGDGG78AFEDFGC6CFGGGFG<FB>;>GBGF5E9DFGGFGFFFF?;?GFFFFDFFFGGG6<F)5>BFGDB?:<4449?<8F8FGG?FF((-,:)5@:12(-(40)4(135?14))),1*
@M03364:396:000000000-C9LGT:1:1101:20195:6817 2:N:0:10
GGACTACTGGGGTATCTAATCCTGTTCGCTCCCCTAGCTTTCGCACCTCAGCGTCAGTTGCGGCCCAGAAGACTGCCTTCGCCATTGGTGTTCTTCCCGATATCTACACATTCCACCGTTACACCGGGAATTCCAGTCTCCCCTACCGCACTCAAGCCCGCCCGTACCCGGCGCGGCTCCACCGTTAAGCGCTGGACTTTCACACCGGACGCGACGAACCGCCTACGAGCCCTTTACGCCCAATCAATCCGGATAACGCTTGCACCCTACGTCTTCCCGCCGCTGCTGGCCCGTATTTAGC
+
CCCCCGGGGGGGGGGGGGGGGGGFGGGGGGGGGGGGGGGGGGGGGGGGGGGGGGGGFGGGGGGGGGGGFGGFGGGGGGGGGGGGGGGGFGGGGGDFDFFGGGGGGGGGGGGGGGGGGGGGGGGGGGGGEGGGGGDAFGGGGGGFGGGEEFGFG5?DGGGGGGEGG7EGGGGGEGFG*:EE?FF*CG*6A>3):EEGFFGGGFGFGFB69G65(0C69;EGFGFF0C<D<G>:774AF?EGG:B:)5<>FGDB13(.=:>B<FF)>FG1342.((-6);39(499630)401(3-,)97-:>
@M03364:396:000000000-C9LGT:1:1101:14985:6817 2:N:0:10
GGACTACTGGGGTATCTAATCCCTTTCGCTACCCCGACCTTCGTACCTTAGCGTCAGTTAATGTCCAGGAACCCGCCTTCGCCTCGGGTCTTCTTCTTGATATCTACGCATTTCACTGCTACACCAAGAATTCCGGTTCCCCCTCCATTACTCCAGCACCACAGTATCATGCGCACTCCAGAGGTTGAGCCCCTGCCTTTCACGCGCGACTTATGGTGCAGCCTACGTCCCCTTTACGCCCAGTGATTCCGAACCACGCTTGAGACCCCTGTATTACCGCGGCTGCTGGCACAGAGTTTGC
+
CCCCCGGGGGGGGGGGGGGGGFGGFGGGGGGGGGGGGGGGGGFFGGGFFGGGGGFFEFGFFGGGGGGGGGGGGGGGGGGFGGGGGGGGFGGGGGGGGGGGGGGGFGGFGGGGFFGGGGGGGGGGGFGGGGGGDGG7C+CF=DE5DEGGGFFDF<FFGF?FFFBDGCGFGGFGFC=GGFGDGEGGGFFEFFGFCFGGGFEGGFFFC>B2=D=E=CFEGEGC;<;@@:<)(26(58@EF@GEG;@:=)):FF*:1((.0041:?2.10*(-,().-:<A92((71(70),,((4.,(0**-:*
@M03364:396:000000000-C9LGT:1:1101:3920:6820 2:N:0:10
GGACTACTGGGGTTTCTAATCCTGTTTGCTCCCCACGCTTTCGCGCCTCAGCGTCAGTTATCGTCCAGCAAGCCGCCTTCGCCACTGGTGTTCCTCCTAATATCTACGCATTTCACCGCTACACTAGGAATTCCGCTTGCCTCTCCGACACTCAAGGGATACAGTTTCAAAAGCAGTTCCGGGGTTGAGCCCCGGGATTTCACTCCTGACTTGCGTCTCCGCCTACACGCCCTTTACACCCAGTAAATCCGGCCCACGCTTGCAACCTACGTATTCCCGCGCCTGCTTGCACGTCTTTAGC
+
<CCCCGGGGGFGGGGGGGGGGGGEFGGGGGGGGGGGGGGGGGGGEGGGGGGG:FFGGFGCFGGGGGGGGGGGGGGGGGGGGGGGGGGGGCGGGFFGFGGGGGGGGGGGGGCGGGGFGGGGGGGGGGGGGGGGGGGGE:?CGFEFDGC+@@FF@D6D,C,A8FFDFGGGGGBFA@=FCFG7E5D:EC<>ABDDCGGGGGGGGFFEGFFEFGFG):*.94CC@G?6194F0CFFBFFA92<EC?B3=4))=D391,-(3(4::1;3::<5:?:().(-.<((-(43(.(..43)2:(7;*4CF
@M03364:396:000000000-C9LGT:1:1101:5420:6833 2:N:0:10
GCTGCGTTCTTCATCGATGTGAGAGCCGAGATATCCGTTGCCGAGAGTCGTGTGGATTAAATAGCTTTGCAGCAAGGGGAGCGGCCAGCAAGCCAGTCGTGTCCCCAAGCTAGGCACAGTGTTCCTTGACGCCTTCGGCGCCGTGGGTTCTTTTACCCCAAGCCCCCACTCCGAGGAGAGGAGGTTATCGAGGATTTGGCTGAGCGACGACGGTGCCGCCACGCAGTAGGAATAGATAACGCGTGCTCGGTCTGATTTGGTCAGGGTCACGACAATGGTCCCTCCGCAGGTTCACCTCCGG
+
CCCCCGFGGGGGAFGGGGGGGFGFGGGGGGGG-FFGGGGGGGGGGGGGGGGGGGGGDFGGGGGGGGFGGGGGGG8FDFGDGGDGGGGGFGCFGGGG8EFGGGFGGFGDGGG,C<D=FEEFGFFFGGGGGGG7FFGFF78FECE5DGGEEA,;,0?AFGGGDGFFFDGEGFFGF>>GEDGGC,9F:C?@FFCCDEFCDGGGG;B?GFEF(92E>7@1FBCC1<0,(/(/6:?4?774><F9C9B97(,6>C58(3)4=<>>3)+.>F7<(.3(1(-,.+-6)(.36;:0(44242<69)3CD
@M03364:396:000000000-C9LGT:1:1101:18461:6835 2:N:0:10
GGACTACCAGGGTTTCTAATCCTATTTGCTCCCCACGCTTTCGTGCCTCAGCGTCAGGTACAGGCCAGGCGGCCGCCTTCGCCGCTGGTGTTCTTCCACATCTCTACGCATTTTACCGCTACACATGGAGTTCCACCGCCCTCTCCTGTCCTCAAGCCGTGCAGTTTCCAAAGCCTGAACCGGTTGAGCCGGTCCCTTTTACTTCAGACTTGCACAGCCGCCTGCGCCCCCTTTACGCCCAATCATTCCGGATAACGCTTGCCACCTACGTCTTACCTCGGCCGCTTGCACGCAGTTCGCC
+
CCCCCGGGGGGGGGGGGGCFGGGGGGGGGGGGGGGGGGGGGGGGFGGGGGGGGGGGEFFFGGFGGGGFCFFGGGGGGGGGGGGGGGGGFEGGGGGGGFGGGGGGGGGGGGGGGFFGGGGGGGFGGGGG8>FGGGGGG:CGGGGBDEGEFAGFGF6FGGGEEGFFGGGGGDACAGFGF*,9CEDCEE,8A<:C9EGGFGGGG;4/;6+)646:48C@5;EE>GFF324)4990<>2431CE8,3:).6AFG),,()554(--8E-9E*,3(<(((-)5+.--1--93(--231(,-084()9
@M03364:396:000000000-C9LGT:1:1101:11073:6844 2:N:0:10
GGACTACTAGGGTTTCTAATCCTGTTCGATCCCCGCACTTTCGTGCATGAGCGTCATTTACGGCTTGGTCTGCTGCCTACGCAATCGGGGTTCTTCGTCATATCTATGCATTTCACCGCTACACGACGAATTCCGCAAACCTCAACCGCAATCAAGCCCGGCAGTATCAACGGCGGAATGGAGTTGAGCTCCACGATTTGACCGCTGACTTGCAAGGCCGCCTGCGCACCCTTTACACCCAATAAATCCGTATAACGCTCGGATCCTCCGTATTACCCCGGCTGCTTGCACGGAGTTCGGC
+
CCCCCGGGGGGGGGGGGGGGGGGGGGGGGGGGGGGGGGGGGGGFGGGFFFGGGGGGGGGGGGGGGGGGGGGGGGGGGGGGGGEFGGGGGGGGGGGGGGGDGFFFGGGGGGGGGGGGGGGGGGGGGCGGEGGGGGGGG@DGGGG5=FGGGFEAFD=FFFGGGGFGGGGGGGGGFGFDGDGGGFGGGG,6A<GGGGE55EGGGCFBGFFF:DAF>*35C:FGFG<::53)4DF?B:<.6<GGC6:216<AFG/17:4<>;((,3*4DGFAF>:4(:6>9+(-,7(213)464<?F2(070()7
@M03364:396:000000000-C9LGT:1:1101:21462:6845 2:N:0:10
GGACTACTAGGGTATCTAATCCTGTTTGCTCCCCACGCTTTCGAGCCTCAACGGCAGTTATCGTCCAGTAAGCCGCCTTCGCCACTGGTGTTCCTCCCAATATCTGCGCATTTCACCGCTACACTGGGAGTTCCGCCTTCCCCTACCAGACTCGAGCCCGCCAGTCCGGGATCCTGCTGGAGGCTGAGCCCTCGGGCTTGCAATCCCGAGTGGCCAGCCGCCTAACGCCGCTGTACGCCCAATGAAACCGCAACACCCCGGCCCGCTACCGCTAACCCCCGCAGACGGAACCTACTATGCC
+
CCCCCFGGFGAFGCEGFC<@BFECFGGCFDEFFFGGGGG7F<F,AF:FCA8EF+CFEG9FF,CEEFEGEGEE@CFGEB@ADECE:FGGCFGEEEABEBCF8FCGG,CFEEEFEFDGFD=8=>=B9>EF8CFEGD>GE+=FGGCD0>>3,;+53)=B+@88+>99@9<+@+4>?:7C,9,1,3**68,/;>D*9*AE)4=***2/*/),()/2(.<(:(8>6D1()2,)-14,(,--2-:?8(((*6)-)))4(-4()(((,-11)*)(((((((-.(2((33(4(.1((-(((((***)2:
@M03364:396:000000000-C9LGT:1:1101:21424:6846 2:N:0:10
GGACTACACGGGTATCTAATCCTGTTCGCTCCCCACGCTTTCGCTCCTCAGCGTCAGTAACGGCCCAGAGACCTGCCTTCGCCATTGGTGTTCTTCCCGATATCTACACATTCCACCGTTACACCGGGAATTCCAGCCTCCCCTGCCGCACTCAAGCCCGCCCGTACCCGGCGCAGACCCACCGTTAAGCGATGGGCTTTCACACCGGACGCGACGAACCGCCTACGAGCCCTTTCCGCCCAATCATTCCGGACCACGCTTGCACCCTACGTATTCCCGCGGCGGCTGGCCCGTATTTAGC
+
CCCCCGGGGGGGGGGGGGGGGGGGGGGGGGGGGGGGGGGGGGGGGGGGGGGGGGGGGGGGGGGGGGGGGGGGGGGGGGGGGGGGGFGGGGGGGGGGGGGGGGGGGGGGGGGGGGGGGGGGGGGGGGGGGGGGGGG<DFGGGGGFGGGGGFGFGFGFGGGGGGFGG@EGGGGGFGFGEFGG,CGFFC:=FG:7DCGGGGGGF3CCGE>@0C>GF5?>G9GGBGF0:C<)2DFFFBB))-CEGF?().)4@:94(4,4>:B<0:;>7EDF??::7A:)634;7>90(6102(4(,-()0/)2:
@M03364:396:000000000-C9LGT:1:1101:6837:6849 2:N:0:10
GGACTACCAGGGTATCTAATCCTATTTGCTCCCCACGCTTTCGTGCCTCAGCGTCAGGTACAGGCCAGGCGGCCGCCTTCGCCGCTGGTGTTCTTCCACATCTCTACGCATTTTACCGCTACACATGGAGTTCCACCGCCCTCTCCTGTCCTCAAGCCCTCCAGTTTCAACGGCAATTTTATGGTTGAGCCACAAACTTTCACCGCTGACTTAACAGGCCACCTACGCACCCTTTACGCCCAGTAAATCCGGATTACGCTAGCCCCCTACGTCTTACCGCGGCTGCTGGCACGTAGTTAGC
+
CCCCCGGGGGGGGGGGGGGGGGG9FGGGGGGGGGGGGGGGGGGGGGGGGGFGGGGGGGGGGGGGGGGGGGGGGGGGGGGGGGGGGGGGGGGGGGGGGGGGGGGGGGGGGGGGGGGGGGGGGGGGGFGGGGGGGGGGGGGGGGGFGGG8=AFEGFGFFGGGGGFGGGGGGGGGEGFDGA=C:>:DGGFEFGCFGDFGGGGGG@FBGFD96F@?CF7<F0EG?GD@FF@B@DBFFFFFF<GCG:BB7>)6@GG>(2(.14:?17C:FGG616<3(4:9AF(3177;0:2>>FBBF48)>64>>
@M03364:396:000000000-C9LGT:1:1101:4969:6855 2:N:0:10
GGACTACCAGGGTTTCTAATCCTGTTTGCTCCCCACGCTTTCGTGCCTCAGTGTCAGTTACAGTCCAGAGGGCCGCCTTCGCAACTGGTGTTCCTCCTAATATCTACGCATTTCACCGCTACACTCGGAATTCCACTCTCCTCTCCGACACTCAAGTTTCCCAGTTTCAAAGGCTGCCTCCGGTTGAGGCGTAGGGTTTCCCCTCTGGCTTAAACAACCACCTACCCACCCCTTCCGCCCCGGTATTCCGGATACCGCCATCCCCCCACGTACTTCCCCCGCCGCTTGCCCGGTATTTCCC
+
CCCCCGGF@FGGFFGGGGGGGGGGGGFFGGGGGGGGGGGGGGG<@FGF8FFCFFGGGA,,@<FGGGGG@F,@@FGGGGGGGGBFGGGGGGGGFAEGGG<FGFGGGGFGGEGGCGGEFEGGGGGG9,AFGGGGGGGGAA+AFGGFGG+++<FEFDGF@,,@FGFGG9EFG:D9DF5++*3,58C>C+,)*>53*4**0>C92*>:DF*.;8>6*+,.2(;*(:5.(*,*(2((68((,(3=*.(,)-4<FC)(,-))0(((,.1(9?)(4-4((4))5*2(47(,2-41(()(((,.0*.*2
@M03364:396:000000000-C9LGT:1:1101:7453:6886 2:N:0:10
GGACTACTGGGGTTTCTAATCCTGTTTGCTCCCCACGCTTTCGAGCCTCAGCGTCAGTTACAGTCCAGAGAATCGCCTTCGCCACTGGTGTTCTTCCTAATCTCTACGCATTTCACCGCTACACTAGGAATTCCATTCTCCTCTCCTGCACTCTAGACTTCCAGTTTGAAATGCAGCACTCAGGTTAAGCCCGAGTATTTCACATCTCACTTAAAAATCCGCCTACGCTCCCTTTCCGCCCAGTAAATCCGGACCACGCTCGCCACCTACGTACTACCGCGGCTGCTGGCCCGTCTTTAGC
+
CCCCCGGGGGGGGGGGGGGGGGGGGGGGGGGGGGGGGGGGGGGGGGGGGGGGGGGGGFGGGGGGGGGGGGGGGGGGGGGGGGGGGGGGFGFGGGGGGGGGGGGGGGGGGGGGGGGGGGGGGGGGECGGGGGGGGGGFCFFGGGFGGGFGFG<:D8D4ECFGGFGFAGFFGGGFFFFGBG?FDDBGGF8DC6@CEGCFGGGGFG7;68A<8EGE85828DGFGFF9DA:2@AFD=>*8@GGG228+9*8FFG@<@(:>:6,3:C@*AF::?:3?(4:<;6>66>>02444((-(-(0)*)02
@M03364:396:000000000-C9LGT:1:1101:8761:6895 2:N:0:10
GGACTACCCGGGTTTCTAATCCTGTTCGATCCCCACGCTTTCGTGCCTCAGCGTCAGTAGGAGAATAGTTCGCTGCCTTCGCAATCGGAGTTCTGCGCGATATCTATGCATTTCACCGCTACACCTCGCATTCCGCATACTTCTTCTCCACTCAAGCACGCCAGTTCCGATGGCTCTACGGGGTTAAGCCCCGCAATTTTACCACCGGCTTGACACGCCGCCTACGCACCCTTTACACCCACTAAATCCGGATAACGCTCGCATCCTCCGTATTACCGCGGCTGCTGGCACGGAGTTAGCC
+
CCCCCGGGGGGGGGGGGGGGGGGGGGGGGGGGGGGGGGGGGGGGGGGGGGGGGGGGGGGGGEGGGGGGGGGGGGGGGGGGGGGGGGGGBFGDFGGGGGGEGGGGGGGGGGGGGEGGGGGGGGGGGGGGGGGGGFGGGCGGGGFFGGGGGFFEFD?FGGGGGGEGGGGGGGGGFFFGGFGGGGDFEG,1A?FGGEC=5FGGFEFFGDEFFG@G;F+6DFGGFC:<314.4DF2?FF)688CF(8,05<AFD)-4(6?B92:B>*(9C64?9:03264614-(3(-4:)44(86>408)*)09
@M03364:396:000000000-C9LGT:1:1101:4620:6903 2:N:0:10
GGACTACCAGGGTATCTAATCCTGTTTGCTCCCCACGCTTTCGTGCCTCAGTGTCAGTTACAGTCCAGAAAGCCGCCTTCGCTACTGGTGTTCCGCCTAATATCTACGCATTTCACCGCTACACTAGGAATTCCACTTTCCTCTCCTGCACTCAAGTTTCCCAGTTTCAAGAGCTTACTACGGTTGAGCCGTAGCCTTTCACTCCTGACTTAAGAAACCACCCACGCACCCTTTACGCCCCGTAAATCCGGATAACGCTCGCCCCCTCCGTATTACCCCCGCTGCTGGCCCGTAGTTCGCC
+
CCCCCGGGGGGGFFGGGGGGFGGGGGGGGGGGGGGGGGGGGGGGGGGGGGGCFGGGGFF,C9EEF@@FFGGGGFGGGGGGGG:FGFGGCFGGGG,F,F7FFFGGGGGGGGGGGFGGGGEGGEGG9EGGGGGGGG8EAE+EFFGFGGE=EFGBFDGF8D6E>FFGGGGGGGG9;F6D8DD,=ED@CC,:DF>@+;@CGGGC7C36FFF;C<>7*+,3*:D5:C)-:*:9>DD5:@4C2=GG*44()6<6AD>(6(77>9(/43:?CE3(4,4((.-4<+((46-14,).1(-3,((09*()9
@M03364:396:000000000-C9LGT:1:1101:4582:6912 2:N:0:10
GGACTACTGGGGTTTCTAATCCTGTTCGCTCCCCCAGCTTTCGCGCCTCAGCGTCAGTGCTGGCCCAGAAGGCCGCCTTCGCCACCGGTTTTCTTCCCGATATCTGCGCATTCCACCGCTACACCGGGAATTCCAGTCACCCCTACCGCACTCAAGCCCGCCCGTACCCGGCGCGGACCCCCCGTTCAGCGATGGACTTTCACACCGGACGCGACGAACCTCCTACGAGCACTCTCCGCCCAATCAATCCGGATTACGCTTGCCCCCTACGTATTCCCGCGGCTTCAGTCCCGTTCGTACC
+
CCCCCDCE@FDG@CCGGGGGFFFFGCF@FGGGGGGGGC<@<FEGGGCFF8,C+CFG7C<,F,EDFGGEE8CFFC7C>ECF@CFFEEGCG+BFF?AEFEC:=>>FGGGFGEEG,EE?E=88E4@=8@FGGEF?C<:>:8+CEDCDCGG685CA7CG6C>>E53@D<*41>CEE)F>DD38C*CC*;;249<EC4:E6*<:CE4<66>59(1-=()14C18E(940.<()4C,3:243898EGF:?:72./01202()*(-4?:C(*2796:<2<<?)6<:9179,3,))))).,:(.).(19
@M03364:396:000000000-C9LGT:1:1101:8183:6922 2:N:0:10
GGACTACTAGGGTTTCTAATCCTGTTCGCTCCCCCAGCTTTCGCGCCTCAGCGTCAGTGGTGGCCCAGAAGGCCGCCTTCGCCACCGGTGTTCTTCCCGATATCTGCGCATTCCACCGCTACACCGGGAATTCCAGTCTCCCCTACCGCACTCAAGCCCGCCCGTACCCGGCGCGGATCCACCGTTAAGCGATGGACTTTCACACCGGACGCGACGAACCGCCTACGAGCCCTTTACGCCCCGTAAATCCGGATAACGCTTGCACCATACGTCTTACCGCGGCTGCTGGCCCGTAGTTCGC
+
CCCCCGGGGGGGGGGGGGFGGGGGGGGGGGGGGGGGGGGGGGGGGGGGGGGGGGGGGGGGGGGGGGGGGGGGGGGGGGGGGGGGGGGGGGGGGGGGGGGGGGGGGGGGGGGGGFFGGGGGGGGGGGGGGGGGGGGGGGGGGGGFGGGGGFGFGD6AFFGGGGFGGGGGGGGGEG=G5BGGFGGE5A*6CFEGFGGGGGGGGFGFGFFB6C0C,0C1D6EGFGFFFGF5:DB12:B<<0EGC033)414BFG((3(6=,9::0C<FG43?B?5(48AF@:;6>F(4(.)41((,-()01.19
@M03364:396:000000000-C9LGT:1:1101:16663:6924 2:N:0:10
GGACTACACGGGTTTCTAATCCTGTTTGCTCCCCACGCTTTCGCGCCTCAGCGTCAGTTACAGTCCAGAGAAGCGCCTTCGCCACTGGTGTTCTTCCTAATCTCTACGCATTTCACCGCTACACTAGGAATTCCCCTCTCCTCTCCTGCACTCTAGCCTTCCAGTTTGAAATGCAGCACTCAGGTTAAGCCCGAGTATTTCACAACTCACTTAGACATCCGCCTACGCTCCCTTTACGCCCATAAATTCCGGAAACCGCTTGCCCCCTACGTCTTACCGCGGCTGCTGGCACGTCCTTCGC
+
CCCCCGG8CFFGG@FGGGGGGGGGGGGGGGGGGGGGGGGGGGG,@FGGGGCGGGGGGGGGC@FGGGGGGFG<,CFGGGGGGGGGGGGGFGGGG9DGGG9FGFGGGFFGGGGGGGGGGGGGGGGGGGGGFGGGGGG<DCFGGGGFGGF8DFGFG*9<,6=EFGBFGGG93,,EDF<D,:D,=:?FFG98?FGGD6E*;FFGG5B5*<9=EFEG4+,.=*>E9FADDC@E9D@2(8@4C9EGGD((*1)1;@69((((031((-;:*;C>(.(.20:)6<:B19B6(4))38.2:6-).*)*7
@M03364:396:000000000-C9LGT:1:1101:15241:6942 2:N:0:10
GGACTACCGGGGTTTCTAATCCTGTTTGCTCCCCACGCTTTCGAGCCTCAGCGTCAGTTACAGTCCAGAGAAGCGCCTTCGCCACTGGTGTTCTTCCTAATCTCTACGCATTTCACCGCTACACTAGGAATTCCCTTCTCCTCTCCTGCACTCTAGACTTCCAGTTTGAAATGCAGCACCCAGGTTGAGCCCGAGGATTTCACATCCCACTTACAGATCCGCCTACGCTCCCTTTACGCCCAGTAAATCCGGACAACGCTCGCCCCCTACGTATTACCGCGGCTCCTGGCCCGTCTTTAGC
+
CCCCCGG8+CFGGGGGGGFGGGGGGGGGGGGGGGCBFFGGGGG,E@FGGGGGGGGGGGGG<,CFGGGGGGG@6FFGGGGGGGGGGGGGGGGGGAEGFF?FGEFGGFGGGGGGGGGGGGGGGGGG;EGGGGGGGGC5@DFGGGGFGGG8DFGFGEGF,@,=>FFGG;,,,2>EDF*==*@,=+5FFG,5ACDFG5C*CFGGGFGFBA35:CBGF+,*+*>FBGFFDE=EDG9@FEEFFFGGGF6=@6).@C32(6(4FFFFF>DB5CD>(8:(448:AF3(224(((55(((-6(()8/.:?
@M03364:396:000000000-C9LGT:1:1101:21093:7011 2:N:0:10
GGACTACACGGGTATCTAATCCTATTTGCTCCCCACGCTTTCGTGCCTCAGCGTCAGGTACAGGCCAGGCGGCCGCCTTCGCCGCTGGTGTTCTTCCACATCTCTACGCATTTTACCGCTACACATGGAGTTCCACCGCCCTCTCCTGTCCTCAAGCCGTGCAGTTTCCAAAGCCTGAACCGGTTGAGCCGGTCCCTTTTACTTCAGACTTGCACAGCCGCCTGCCCACCCTTTACGCCCAATCATTCCGGATACCGCTTGCCCCCTAGGTATTACCCCGGCTGCCTGCCCCGTGTTCGCC
+
CCCCCGGGGGGGGGGGGGGGGGG9FFGGGGGGGGGGGGGGGGGGGGGGGGGGGGGGGFGGGGGFGGGGGGGGGGGGGGGGGGGGGGGGFGGGGGGGGGGGFGGGGGGGGGGGCGGGGGGGGGCGFGGFFFGGGGGGGCCGGGGFGGGF;AGFFBCFGGGG>FFGFGGGGGGC>FFD?*>AFEDFGG88FF=?CCEGCDGGCA95C=A3;DE9>6FFGFG59D6:?*4)4D<3:?)683EG*(,(0.66?6)316)))-,4(,<)/:)4:<6).-)6401(39-,-(...16((((0)/-)1
@M03364:396:000000000-C9LGT:1:1101:7929:7014 2:N:0:10
GGACTACACGGGTTTCTAATCCTGTTCGCTCCCCCAGCTTTCGCGCCTCAGCGTCAGTGGTGGCCCAGAAGGCCGCCTTCGCCACCGGTGTTCTTCCCGATATCTGCGCATTCCACCGCTACACCGGGAATTCCGCCTTCCCCTACCACACTCGAGCCCGCCGGTATCGGAGGCTCGCCGGGGTTGAGCCCCGGGCTTTTACCCCCGCCCTAACGGGCCGCCTACGCGCGCTGTACGCCCAATGCATCCGGCTCACGCCCGCCCCCTCCGCATTCCCCCGGCTGCTTGCACGGCCTTCGCC
+
CCCCCGGGGGGGFGGGGGGGGGGGGGGGGGGGGGGGGGGGGGGGGGGGGGGGGGGGGGGGGGGGGGGGGEEGGGGGGGGGGGGGGGGGGGGGGGGGGGGGGGGGGCGGGGGGGGGGGEGGGGDGGGGGEGGGGGGGGEGGGGGFCGF?F6FCG9F>GGGGGGEGGEFG8E4B8F>G=:CGGEC:EE65FFGGG5CE9@CC?4@(17)(49;=?FE67>=:4C108*4717-((-.<?FGG*,(5/:))9C)(((.<)4(316C>GGC(:6(---.)58((-6((-)).2)4((((0)/3CG
@M03364:396:000000000-C9LGT:1:1101:26257:7037 2:N:0:10
GGACTACTGGGGTATCTAATCCTGTTCGCTCCCCACGCTTTCGCTCCTCAGCGTCAGTAACGGCCCAGAGACCTGCCTTCGCCATTGGTGTTCTTCCCGATATCTACACATTCCACCGTTACACCGGGAATTCCACTCTCCCCTACCGCACTCAAGCCCGCCCGTACCCGGCGCGGATCCACCGTTAAGCGATGGACTTTCACACCGGACGCCACGAACCGCCTCCGAGCCCTTTACCCCCAACAAATCCGGACCACGCTTGCAACCTACGTATTACCGCGGCTGCTGGCCCGTATTTAGC
+
CCCCCGGGGGGGGGGGGGGGGGGFGGGGGFGGGGGGGGGGGGGGGGGGGGFGGGGGEEFEFGGGGGGGFFFGGGGGGGGG<FGGGGGGGGGGGGGG<FEFGEEGGGGFFGGGFGGGGGCDGGGGGDCGGDGFGGG,EGDFCDEFGGGEE*3>>8FFGGCEGGEGGEEGFGGC>F985/8C,AC7:E:8CG5*;EDGCGGGG5CEGFF09DBC(.12)(2:9DFB(*4)2<3::BF26)<:C(-(),4)9CD>-62:>?B0-4:,*<*.(.12)).5.3(((44-21).30.,((,))*.?:
@M03364:396:000000000-C9LGT:1:1101:23774:7064 2:N:0:10
GGACTACTGGGGTATCTAATCCTGTTTGCTCCCCACGCTTTCGAGCCTCAGCGTCAGTTACAGTCCAGAGAATCGCCTTCGCCACTGGTGTTCTTCCTAATCTCTACGCATTTCACCGCTACACTAGGAATTCCATTCTCCTCTCCTGCACTCTAGACTTCCAGTTTGAAATGCAGCACCCAAGTTGAGCCCGGGTCTTTCACATCTGACTTCACAGTCCGCCTACGCTCCCTTTACGCCCAGTAAATCCGGACCACTCTCGCCACCTACGTCTTCCCGCGGCTTCTTGCACGTACTTCGC
+
CCCCCCFFCDFGFCFGGGCFFGGGGGGGGGGFGGGGCFCFGFGEDGGGGFFGGGGCCCFDGGGFFGFGGGGCEFGGGFFFFEGGGCGGFAFEEGGFGGGGGGGGGGGGGGGGGGGGGGGGGGGGFGGGF<EEAGGCEFGGGFFFGGGGGFGB,D9FFFDEGGFCEGGC8D9EFFEGG5DF+D?8EF<C9FC?DE67+@FGG7FCCF6*088F*+,;80ECAD9A<>542*6BFE@4>>CGG9968655AD)9<((6:(/73;C(>E<(,522(,,))*((-((4(())6>?208?35*)9C
@M03364:396:000000000-C9LGT:1:1101:25015:7084 2:N:0:10
GGACTACTCGGGTTTCTAATCCTGTTCGCTCCCCACGCTTTCGCTCCTCAGCGTCAGTAACGGCCCAGAGACCTGCCTTCGCCATTGGTGTTCTTCCCGATATCTGCGCATTCCACCGCTACACCGGGAATTCCGCCTTCCCCTACCACACTCGAGCCCGCCGGTATCGGAGGCTCGCCGGGGTTGCGCCCCGGGCTTTTACCCCCGACCTAACTGGCCGCCTACCCCCCCCTTACGCCCCATGAATCCCTCTACCCCTCGCCCCCTACGTATTACCCCGGCTGCTCGCCCGTCTTTTAGC
+
CCCCCFGGGGGGEFGGGGGGGGGGGGGGGGGGGGGGGGGGGGGGGGFEFG@FEGGGGGGGGGGGGGGGFG,BFFGGGGGGGGGGGAFGF7FFGFGGGGGGGEGGGFGGGGGGFGGGGEGDGGGGGEGGEGGGGGGGGDDGGGFFGGG8@FGDGCGFGEGCEFBDGC5EGDECDGDG=;G5:894*3*.>EEDCGGG:CGG7-<(1<5(3<198F9<02C5(><,4*()()((-.5(-2:C::4(0)))0**((.)))(,,((:8D5)-:((,)...)+4(3,(3:))417(9-((01*)0:
@M03364:396:000000000-C9LGT:1:1101:7654:7094 2:N:0:10
GGACTACTCGGGTTTCTAATCCTGTTCGCTCCCCACGCTTTCGCTCCTCAGCGTCAGTAACGGCCCAGAGACCTGCCTTCGCCATTGGTGTTCTTCCCGATATCTACACATTCCACCGTTACACCGGGAATTCCAGTCTCCCCTACCGCACTCAAGCCCGCCCGTACCCGGCGCGGATCCACCGTTAAGCGATGGACTTTCACACCGGACGCGACGAACCGCCTACGAGCCCTTTACGCCCAATGAATCCGGATAACGCTCGCCCCCTACGTATTCCCGCGGCTGCTGGCCCGTTTTTCGC
+
CCCC@FGFGGGGFGGGGGCGGGGGGFGGGGGGGGGGGGGGGGGGGGGGGGGGGGGGGGFGGGDGGGGGGGGGGGGGGGGGGGGGFGGGGGGGGGGGGGGGGGGFGGGGGGGGGG8FGGEDGGGGGGGGEGGGGGGGGFDGGGGFGGGDGBGFGFFFEFGGGGFGGGGGGG5EEGA<5?GG9FF@EEC<FGEGFEEGGGGGGCGFGFF>>GFGF3C2)7EGFGB6?GF)4DFF8<?<FFGGGF0:?2):FFG>F:()08><:>C9DG)7::383AB<4@4>2,-422))(-(46((/0.()*
@M03364:396:000000000-C9LGT:1:1101:5390:7099 2:N:0:10
GGACTACCAGGGTATCTAATCCTGTTCGCTCCCCACGCTTTCGCTCCTCAGCGTCAGTAACGGCCCAGAGACCTGCCTTCGCCATTGGTGTTCTTCCCGATATCTACACATTCCACCGTTACACCGGGAATTCCAGTCTCCCCTACCGCACTCAAGCCCGCCCGTACCCGGCGCGGATCCACCGTTAAGCGATGGACTTTCACACCGGCCGCGCCGAACCGCCTACGAGCCCTTTACGCCCAATAAATCCGGATAACGCTTGCCCCCTCCGACATCACGCGGCTGCTGGCACGTATTTCGC
+
CCCCCGGGGGGGGGGGGGGGGGGGGGGGGGGGGGGGGGGGGGGGGGGGGGGGGGGGGGGGGGGGGGGGFGFGGGGGGGGGGGGGGGGGGGGGGGFFGGGGG7EGGGGGGGGGGGGGGGFCEGGGGDGGGGGGGGGAFGGGGGGFGGGGGFGFGD+DGDC>EFBDCCEGGGGG>E=DC5CF?FG@EG7,AC8:>CECCCEGGFG3CDFF(71>0)2,<9GG>D>?1@6.2D><(8?9<?=EGF0()..)9C9>2((.=:9,11:30;D;1:9(-(-,)3-((-((,()).((.(4(/0*655
@M03364:396:000000000-C9LGT:1:1101:4115:7126 2:N:0:10
GGACTACTCGGGTTTCTAATCCTGTTCGATCCCCGCACTTTCGTGCATGAGCGTCATTTACGGCTTGGTCAGCTGCCTACGCAATCGGGGTTCTTCGTCATATCTATGCATTTCACCGCTACACGCCGAATTCCGCCAACCTCCACCGCAATCAAGCCCGGCCGTATCAACGGCGGAATGGAGTTTCGCCCCACGATTTTACCGCTGACTTTCCCGGGCGCCTGCTCCCCCTTTAAACCCCATCAATCCGGCTAACCCTCGGTTCCTCCGCTTTACCCCGTCTGCTGTCACGTGTGTCGCC
+
CCCCCGGGGGGGGGGGGGGGGGGGGGGGGGGGGGGGEGGGGGGGGGGGCDAFFFGGGGGAGE7FGGFFGGFGGGCFGGAFGG:CFG7F>BFGGGGG7FFGGFFGFGGFGGGGGGGGGEEGEGGG++A:@:FFFF?CG+0AFGE*+6D+C5+=F<+*@FFC8F*?F@CFF7D>/F24/)3+3+;FF+,(2*=C*23*9CG++.:3DDB(3:.+.*+-3(224D<,306)3C>9?F)))5AE:61(*.-675)(((.5)1,4(-*4<F7:?9((,()-5+(((,(4--.),).(,(()0*-*>
@M03364:396:000000000-C9LGT:1:1101:15709:7131 2:N:0:10
GGACTACACGGGTCTCTAATCCTGTTCGATACCCGCACTTTCGAGCTTCAGCGTCAGTAACGCTACGGTAGGCTGCCTTCGCAATCGGAGTTCTTCGTGATATCTAAGCATTTCACCGCTACACCACGAATTCCGCCTACCTCCCGCGCACTCAAGGCCTCCAGGTCGGGCTGCAGTGCCACGGTTGAGCCGCGGCATTTCCCAACACTCTGACAAGCCGGCCTACGCTCCCTTTCAACCCAAGCAATCCGGTTACCGCCCGCACCTTCCGTCTTACCGCCGCGGGCCGCCACGAGTCCGC
+
CCCCCGGG,CFGG+CFGG<E@9FCC@C@CEC@<FCC:FF@DF:,BBCE,,C,6B7FEF,,6B+@@FCF,@,B@FGGGGGGFE?FCFC=,88<FECEFEFGGFFG8@,A?9?FAFGG9CEGEBFEG7DFCEDFEC?FC++,8=ED8E>8>?E)F5:07D8C,30=,32****3<>7*<4<?,,;FF:48AF?CG==CD*?1<)?7*:8;)97+)+0)2,;*4)7?F:650*7:264>A)AFG01().()07C>1(()*-,(-4*(1:*5.3,5.4(.6<:>((4(((((-(4((((00.)*1
@M03364:396:000000000-C9LGT:1:1101:19117:7144 2:N:0:10
GGACTACTGGGGTATCTAATCCTGTTCGCTCCCCTAGCTTTCGCGCCTCAGCGTCAGTCGTGGCCCAGAAGGCCGCCTTCGCCACCGGTGTTCTTCCAAATATCTGCGCATTCCACCGCTACACTTGGAATTCCGCCTTCCCCTACCAGACTCAAGCCTGTCGGTATCGGGACCGGGCGGGGGTTGAGCCCCCGGATTTGAGTCCCGCCCTAGCCGGCCGCCTACGCCCGCCTTACGCCCAATGAATCCGGATACCGCCCGCCCCCTCCCTATTACCGCGGCGCCTGGCACGTAGTTCGCC
+
CCCCCGGGGGFGGGGGGGGGGGGGGGGGGGGGGGGGGGGGGGGGGGGGGGFGGGGGDGGGGGGGGGGGFGGGGGGGGGGGGGGGGGGGFFGGGGGGGGFGDFEGGGGGGGGFGGGGGGGGGGGGFGGGGGGGGGFGEFGGGGGFGFGAE6FBFD8DGGGGGGFDG>CGEDG>AF>DDEGGGEGEGG,.?CFCCEC/7?CDC::<:<;(3910:?*4C>G=6C:(:89)491(4(.80(?C88:(*6)6<D1(-4)479(2(4C7DE)(-(.),6)64*3,,(((-2(43(,443(7**-1>
@M03364:396:000000000-C9LGT:1:1101:28180:7157 2:N:0:10
GGACTACTAGGGTATCTAATCCTGTTCGATCCCCGCACTTTCGTGCATGAGCGTCATTTACGGCTTGGTCTGCTGCCTACGCAATCGGGGTTCTTCGTCATATCTATGCATTTCACCGCTACACAACGAATTCCGCAAACCTCAACCGCAATCAAGCCCGGCAGTATCAACGGCGGAATGGAGTTGAGCTCCACGCTTTGACCGCTGCCTTGCCCGGCCGCCTGCCCACCCTTTACACCCCATACATCCGGCTACCGCCCGGCTCCCCCGTATTTCCCGCGCCGCTGGCACGGGATTCGGC
+
CCCCCGGGGGGGGGGGGGGGGGGFGGGGGGGGGGGGGGGGGGGGGGGGGGGGGGGGGGGGGDGGGGEGGGFFGGGGGGGGGG7FCFGG7FFGGGGG7AFGGGGGGFFGGGGGCGGGGGGGGGGGFDGGGGGGGGGGE6=FGGG5=FD+@?+=FD8DDFGGGGEGGGFEFGF5?FAG58CCC6C?CG@6?,4;FGE5*=F+:>GFGD)(67;F;)+(9(8*4C004*./4<?(224)4)AE*47()4265C)1-3(()-,(-4*(1:*-96?(.3)66+,((((-(((41(501(()0*(01
@M03364:396:000000000-C9LGT:1:1101:12446:7162 2:N:0:10
GGACTACTGGGGTTTCTAATCCTGTTCGCTCCCCACGCTTTCGCTCCTCAGCGTCAGTAACGGCCCAGAGACCTGCCTTCGCCATTGGTGTTCTTCCCGATATCTACACATTCCACCGTTACACCGGGAATTCCAGTCTCCCCTACCGCACTCAAGCCCGCCCGTACCCGGCGCGGATCCACCGTTAAGCGATGGACTTTCACACCGGACGCGACGACCCGCCTACGAGCCCTTTACGCCCAATCACTCCGGATAACGCTTGCACCCTACGTATTCCCGCGGCTGCTGGCCCGTAGTTGGC
+
CCCCCGGGGGGGGGGGGGGGGGGGGFGGGGGGGGGGGGGGGGGGGGGGGGGGGGGGGGGGGGGGGGGGGGGGGGGGGGGGGGGGGFGGGGFGGGGGGGGDGGGGGGGGGGGGGGGGGGGDCFGGGGGGEGGGGGGGGGGGGGGFGGGGGEGFGF+;FFGGGGFGGDGGGGGGFG@G5;EG?GFFGG:6@<:7FEC?FCFGE?F?F>A>FG>E9):(5(1:159:BG<>?G6?718ADFGGGF?208()17C0:00<F4608:C>GGG?:BF7)53))34926>024))(-2091()0*)96
@M03364:396:000000000-C9LGT:1:1101:15122:7195 2:N:0:10
GGACTACTCGGGTATCTAATCCTGTTTGCTCCCCACGCTTTCGCGCCTCAGCGTCAGTTTCAGTCCAGAAAGCCGCCTTCGCCACTGGTGTTCCTCCTAATATCTACGCATTTCACCGCTACACTAGGAATTCCGCTTGCCTCTCCGATACTCAAGGGATGCAGTTTTGAAAGCAGTTCAGGGGTTGAGCCCCTGGATTTCACTCCCAACTTGCATCTCCGCCTACACGCCCTTTACACCCAGTAAATCCGGACAACGCTTGCAACCTACGTATTACCGCGGCTGCTGGCACGTAGTTAGC
+
CCCCCGGGGGGGFEGGGGGGGGGGGGGGGGGGGGGGGGGGGGGGGGGGGGGGGGGGGGGGGGGGGGGGGGGGGGGGGGGGGGGGGGGGFGGGGGGGGGGGGGGGGGGGGGGGGGGGGGGGGGGGGGGGGGGGGGGGGGGFGGGFGGG6@AGFGFGFGGFGGGFGGCFGGGGGFCEGGFGGGGGGGGGFFBFGGGGGGGGGGFG<FAABFGFGFFC8DEGGFGFFFFFFDGF;FFFEFEGGGFF@6<3?FGGF6611>39:,4;57CD:((8?<D>5:<2(,4>02:22?F?B:::7>B4>:
@M03364:396:000000000-C9LGT:1:1101:12982:7201 2:N:0:10
GGACTACTGGGGTTTCTAATCCTATTTGCTCCCCACGCTTTCGTGCCTCAGCGTCAGGTACAGGCCAGGCGGCCGCCTTCGCCGCTGGTGTTCTTCCACATCTCTACGCATTTTACCGCTACACATGGAGTTCCACCGCCCTCTCCTGTCCTCAAGCCGTGCAGTTTCCAAAGCCTGAACCGGTTGAGCCGGTCCCTTTTACTTCAGACTTGCACAGCCGCCTGCGCCCCCTTTACGCCCAATCATTCCGGATAACGCTTGCCACCTACGTATTCGCCCGGCTGCCTGCACCGAGTTCGCC
+
CCCCCGGGGGGGGGGGGGGGGGG9FFGGGGGGGGGGGGGGGGGGGGGGGGGGGGGGGFGGGGGGGGGGGFEDGGGGGGGGGGGGGDGGGGGGGGGGGGGGGGGGGGGGGGGGAFCFGCGDGGGGGFGGGGGGGGGGG7CFGGGFGGFDFFFCGBFFGGGGGGFGFGGGGGGGFGFFGAFFGDGCEEA@FGEDDECF=FGG?=<<FAC?3<CC40>4C7;/:D,::*1)47>;?F9<?BGG5:<:FA>FFG346:)471(-.-<)2;*5:(..-()(-*-(364((().:(.(4(()0/()9
@M03364:396:000000000-C9LGT:1:1101:13164:7204 2:N:0:10
GGACTACTGGGGTATCTAATCCTGTTCGCTCCCCACGCTTTCGCTCCTCAGCGTCAGTAACGGCCCAGAGACCTGCCTTCGCCATTGGTGTTCTTCCCGATATCTACACATTCCACCGTTACACCGGGAATTCCAGTCTCCCCTACCGCACTCAAGCCCGCCCGTACCCGGCGCGGACCCACCGTTAAGCGATGGACTTTCACACCGGACGCGACGAACCGCCTACGAGCCCTTTACGCCCAATCAATCCGGATAACGCTTGCACCCTACGGACTACCGCGGCTGCTGGCCCGTATTTAGC
+
CCCCCGGGGGGGGCGGGGGFGGGGGGGGGGGGGGGGGGGGGGGGGGGGGGGGGGGGGFGGGGGGGGGGFGGGGGGGGGGGGGGEG?FFFGGGGCDFFGGGGGGGGGGGGFFD>FEFGGC=EGGGGGGGGGGGGGGGGGGGGGGFGGGGGFGF:==;DFEGGGEGF>CGGGDGFGFGG4?C=CDGGG76F<:CFGGGGFGGGFGFGEEB9DB:-8227(:EBGF?:@373<>??0:AF:=EG<BF)4,6?FG>21(.6,-((2A.>C>(4?1(((-(524931(-90,.:6,4>>>4/*)0:
@M03364:396:000000000-C9LGT:1:1101:12112:7210 2:N:0:10
GGACTACAAGGGTTTCTAATCCTGTTTGCTCCCCACGCTTTCGTGCCTCAGTGTCAGTTACAGTCCAGAAAGCCGCCTTCGCTACTGGTGTTCCTCCTAATATCTACGCATTTCACCGCTACACTAGGAATTCCACTTTCCTCTCCTGCACTCAAGTCTCCCAGTTTCACGAGCTTACTACGGTTTAGCCGTAGCCTTTCCCTCCTGCATTACGATACCCCCTTCCCCACCCTTTCCCCCAGTAAATCCGGATACCCCCAGCCCCCCTCCGTCTACCCTCGCCGCCTGCCCGTGGTTTGGC
+
CCCCCGGGGGGGGCFGGGGGGDGFGGGGGGGGFGFGGGGGFFGFGEGGGGG<FFGGGFGFGGGGGGGGEGGGGGGGGGGGGGEGGGGGFEGGGGGGGGGGGFGGGGFGGEEGGEFFEGGGGFGD;@EFGGGGGGGGFCDFGGFBDFED?DGFF5=;=E8,>4;FGGGGG,@+3=8D,;D,@@=DE+,*4D@D6AFGGGG9,*35C6?)0+2:*3*10:8,77))),)*);2((0)***<C1284+.).979?FD3.)(((,3;(88)(((((,.(54*)-;(((-((-.((---(.7)(/9
@M03364:396:000000000-C9LGT:1:1101:27892:7214 2:N:0:10
GGACTACTGGGGTATCTAATCCTGTTCGCTCCCCCAGCTTTCGCGCCTCAGCGTCAGTGGTGGCCCAGAAGGCCGCCTTCGCCACCGGTGTTCTTCCCGATATCTACGCATTTCACCGCTACACTAGGAATTCCACTTACCTCTCCTGCACTCTAGCTAAACAGTTTCCAAAGCAGTTCCCGGGTTGAGCCCGGGGCTTTCACTTCAGACTTGCTTTGCCGTCTACGCTCCCTTTACACCCAGTCAATCCGGATCACGCTTGCCCCCTACGTATTACCGCGGCTGCTGGCACGTAGTTAGC
+
CCCCCGGGFGGGGGGGGGGGGGGGGGGGGGGGGGGGGGGGGGGGGGGGGGGGGGGGGGGGGFGGGGGGGGGGGGGGGGGGGGGGGGGGGGGGGGGGGGGDGGGGGGGGGGGGGGGGGGGGGGGGG8FGGFGGGGGGGFGGGGGFGGGGGFGFGFGFGGAFCFFGGFFGGGGGFGFGGFGGFEGCGGECA?EGGEGGDGGGGEGEGFF9?FFGEF<;C)AGBDFF(?2B;D9FFEE9>?EGGF?:*64<BFD9?F0?F:B6?BF?GGGF6??:<<?)6:867;;99<0)53(5:61)7*):>
@M03364:396:000000000-C9LGT:1:1101:5761:7216 2:N:0:10
GGACTACACGGGTTTCTAATCCTGTTTGCTCCCCACACTTTCGCGCCTCAGCGTCAGTGACGGCCCAGAGACCTGCCTTCGCCATTGGTGTTCTTCCCGATATCTACACATTCCACCGTTACACCGGGAATTCCAGTCTCCCCTACCGCACTCAAGCCCGCCCGTACCCGGCGCGGATCCACCGTTAAGCGATGGACTTTCACACCGGACGCGACGACCCGCCTACGAGCCCTTTACGCCCAATAAATCCTGATAACGCTTGCACCCTCCGTCTTCCCGCGGCTACTGGCACGTCGTTCGC
+
CCCBCGGGGGEGFGGGGG9BFFDDEFFFGGGGGGGGGGGEFGGEGCGGGG@FEGGGGG9FFFG@CFDFEFEF<:=EGGGGFGGDCFEFFFGGGGGGF@FGGCGGGDGGGGGGFD=FGGEGGGGFGEGGCEGFGGGBFFFGGCEFFGF8C5FBF)+;>FGEGC?GGEE*DEG*?E=D*:CFFFC:=C*6A,*1>7CFFFGGGCEE6>>>>DFC9)1-)(273)4?18:)3C(-4<BAA<GGGB:<))..9C*8)6.4?,4:,4/.9EC<(,,((.(6);89>09((,).)3(,(4()0)(1)
@M03364:396:000000000-C9LGT:1:1101:15302:7238 2:N:0:10
GGACTACACGGGTATCTAATCCTGTTCGCTCCCCACGCTTTCGCTCCTCAGCGTCAGTAACGGCCCAGAGACCTGCCTTCGCCATTGGTGTTCTTCCCGATATCTACACATTCCACCGTTACACCGGGAATTCCAGTCTCCCCTACCGCACTCAAGCCCGCCCGTACCCGGCGCGGATCCACCGTTAAGCGATGGACTTTCACACCGGACGCGACGAACCGCCTACGAGCCCTTTACGCCCAATCAATCCGGATAACGCTTGCACCCTACGTATTACCGCGGCTGCTTGCCCGTAGTTCGC
+
CCCCCGGGGGGGGGGGGGFGGGGGGGGGGGGGGGGGGGGGGGGGGGGGGGGGGGGGGGGGGGGGGGGGGGFGGGGGGGFGGGGGGGGGGGGGGGGGGGGGGGEGGGGGGGGGGGGGGDGGGGGGGGGGGGGGGGGGGGGGFFGFGGFGGEGFG=FFGGGGGGFGGEGGGGGGDGFG*8EGGGG<8E*:FF:*>EGFFGGGGFGFGDFF6DFGF5EB39EE6D926@?8(9,8:??4>BCCE280),32=FC>B?-6F:BBF:/)2@<20::.))5)6A8>393((-,).3(4<0(078)95
@M03364:396:000000000-C9LGT:1:1101:10290:7241 2:N:0:10
GGACTACCCGGGTATCTAATCCTGTTCGCTCCCCACGCTTTCGCTCCTCAGCGTCAGTAACGGCCCAGAGACCTGCCTTCGCCATTGGTGTTCTTCCCGATATCTACACATTCCACCGTTACACCGGGAATTCCAGTCTCCCCTACCGCACTCAAGCCCGCCCGTACCCGGCGCGGATCCACCGTTCAGCGATGGACTTTCACACCGGCCGCGCCGAACCGCCCACGCGCCCTTTACGCCCACTAACTCCGGATAACGCTTGCCCCCTACGTCGTACCGCCGCTGCTGTCACGTCTTTCGC
+
CCCCCGGGGGGGG7EFGGGGGGGFGGGGGGGGGGFGGGGGGGGGGGGGGGGGGGGEGFAEFGGGGGGGFGGGGGFFGGFGGGGDG<FCGGG7AFFGGGGGEG>GGGGGGGFEFG,CFEGCEFFGGGGG>FGGGGGF3CFFGGGBFFGC>?F5FD6@FGGEGGED@*@EGG5:*>@?/2=F+AC<EE,6;<*1>EG6FGGFG)<CGF3,(9(*1./-)-8C93;(-;3)(>>>>032<,;CE?1(05()9C<>B(-4?3-,4(2(9CGB(3031(7<BE:279,((-)5-5)6((,)01-/*
@M03364:396:000000000-C9LGT:1:1101:12067:7256 2:N:0:10
GGACTACTCGGGTTTCTAATCCTGTTTGCTCCCCACACTTTCGAGCCTCAGCGTCAGTTAGAGCCCAGCAAGCCGCCTTCGCCACTGGTGTTCCTCCGAATATCTACGCATTTCACCGCTACACTCGGAATTCCGCTTGCCTCTACTCCACTCAAGAACTACAGTTTTGGATGCAGCTCCGCAGTTAAGCTGCGGCATTTCACATCCAACTTGCAGTCCCGCCTGCGCTCCCTTTACACCCAGTAATCCCGGATCACGCTCGCATCCTACGTATTACCGCGGCTGCTGGCCCGTAGTTAGC
+
CCCCCGGGGGGGFGGGGGFGGGGGGFGGGGGGGGGGGGGGGGGGGGGGGGGGGGGGGGGGGGGGGGGGGGGGGGGGGGGGGGGGGGGGGGGGGGGGGGGGGGGGGGGGGGGGGGGGGGGDGGGGGGGGGGGGGGGGGDFFFGFFGGGGGFGEGDCFD8DFFGFGGFGGGGGGF>*=CFGGCE+@ED,;BFGCDGCGGGGGGFGFFFFEEFBF=F68D=FG>DF=931>1D><8A@EF3CFG@;8+9CCAFD09<1?F?F,,(22*:>2-48:)6:)-<1;12439B8).4(,-4(0<8)0>
@M03364:396:000000000-C9LGT:1:1101:21644:7259 2:N:0:10
GGACTACCAGGGTTTCTAATCCTGTTTGCTCCCCACGCTTTCGAGCCTCAGCGTCAGTTACAGTCCAGAGAAGCGCCTTCGCCACTGGTGTTCTTCCTAATCTCTACGCATTTCACCGCTACACTAGGAATTCCCTTCTCCTCTCCTGCACTCTAGCCTTCCAGTTTGAAATGCAGCACTCAGGTTAAGCCCGAGTATTTCACATCTCACTTAAAAATCCGCCTACGCTCCCTTTACGCCCAGTAAATCCGGACAACGCTCGCCACCTACGTATTCCCGCGGCTGCTGGCACGTAGTTAGC
+
CCCCCGFGFGGGGFGGGGFGGGGGGGGGGGGGGGGGGGGGGGGDFGGGGGGGGGGDGFGGGGGGGGGGFGGGGGGGGGGGGGGGGGGGCCEGGGGGGGFFGGGGGGGGGGGGGGGGGGDGGGGGFGGGGGGGGGGGGGFGGGGFGGG=BFGFGEGF,@EGGGFGGGDGDCFGFDBGGFG,,,=>EGD>FFFGGGG?DGGGGFGF7AC;;CEFC+,0CCGGADA>)6:92CAFF4=CFFGGGFFE=EFCFD>6690=F;>?F9E>*;CBFF<8))5).A,-7>>B6:0>FF(.8<?)0*.::
@M03364:396:000000000-C9LGT:1:1101:23267:7269 2:N:0:10
GGACTACAAGGGTTTCTAATCCTATTTGCTCCCCACGCTTTCGTGCCTCAGCGTCAGGTACAGGCCAGGCGGCCGCCTTCGCCGCTGGTGTTCTTCCACATCTCTACGCATTTTACCGCTACACATGGAGTTCCACCGCCCTCTCCTGTCCTCAAGCCGTGCAGTTTCCAAAGCCTGAACCGGTTGGGCCGGTCCCTTTTACTTCCGCCTTGCACAGCCGCCTGCCCCCCCTTTACGCCCAATCATTCCGTATACCGCTTGCCCCCCACGTTTTTCCCCCGCTGCTTGCACGGAGTTTAGC
+
CCCCCGGGGGGGEGGGGGGGGGG,EGGGGGFGGGGGGGGGGGGGGGGGGGGGGGGGFFGGFGGFGGGGGGGGGGGGGGGGGGGGGGGGDGGGGGGGGGGGGGGGGGGGGGGGGGGGGGGGGGFG9EGGGGGGGGGGGBDGGGGFGGG,>?F@FBDFGGDG>FFGFFGFGGGGFGBFGAEFGGGGG54(;B/:)CEF:FEG@=C5D*)(/9;?@*>4>?GC>G1(4*.)-99(42):(-:E*22<FFFA=<0(.444.4(8:?D)9?)3;6((,4((503((4(,(,..3.<((((07*)*2
@M03364:396:000000000-C9LGT:1:1101:22813:7278 2:N:0:10
GGACTACACGGGTATCTAATCCTGTTCGCTCCCCACGCTTTCGCTCCTCAGCGTCAGTAACGGCCCAGAGACCTGCCTTCGCCATTGGTGTTCTTCCCGATATCTACACATTCCACCGTTACACCGGGAATTCCAGTCTCCCCTACCGCACTCAAGCCCGCCCGTACCCGGCGCGGCTCCCCCGTTAAGCGATGGACTTTCACACCGGACGCGCCGAACCGCCTACGAGCCCTTTACGCCCAATAAATCCGGATAACGCTTGCACCCTACGTATTACCGCCGCTGCTGGCACGTCGTTAGC
+
CCCCCGGGGGGGGGGGGGGGGGGGGGFGGGGGGGGGGGGGGGGC:EGGGGGGGGGGGGGEEEGFGGGGGGGGGGGGGGGGGGGGGFGCCDEGGGGGG8FGGGGGGGGGGGGGGGAFGGFGGGGGFEGGGGGGGGGFGFDGGFEFGGGEG>GAC)?DFGFDGGEDFCEGCCCCAE2D*08C*8<BEF@?+,=84=ECGGGFGEGAD>E0;C6G>5:(C9EG;GFB?GF3:D9:B0:>BFGEG?:?F729=F79:019??>:(4;)9AC1(,3.8<?B2903(44(46.)5:0,-(,.))4C7
@M03364:396:000000000-C9LGT:1:1101:25659:7282 2:N:0:10
GGACTACCCGGGTTTCTAATCCTGTTTGCTCCCCCGACTTTCGCGCCTCAGCGTCAGTGCTGTTCAAGGAATCCGCCTTCGCCTCCGGTGTTCTATAGGATATCAACGCATTTCACCGCTACACCCTATATTCCGCTTCCCTCTCCCAGACTCGAGTCCTGTAGTTTCAAGCGCACTTTCCGGGTTGAGCCCGGAGATTTCACACTTGACACGCCAGACCGCCTACGCGCCCTTTACGCCCAGTAAATCCGAACGACGCGCTTGGCCTCTGTATTCCCCCGGCCGCTGGCACAGATGTGGC
+
CCCCCGGFGGGGFGGGGGFGGGGGGGGGGGGGGGGGGGGGGGGGGGGGGGGGGGGGGGGGGGGGGGGGGGGGGGGGGGGGGGGGGEGG@FGGGGGG<FFGGFFGEGGGGGGGGGGGGGGGGGGGGGGFGGGGGGG+CFGFGGFDFGG8DDFB=D6@CEGGGGDFFGGGGFGGEFFGGFGGGGGGGGEBFGCFGG5C?FGGGCGFGFFB=F:C7>/(:@GGFGFDFB?D919;>BF9AFGGGBF30<AAFGG0:B(8B12(,(;:GFD282:2<AF5)3(-(2((-421><44,.(*//):*
@M03364:396:000000000-C9LGT:1:1101:27293:7293 2:N:0:10
GGACTACTGGGGTTTCTAATCCTGTTTGCTCCCCACGCTTTCGAGCCTCAGCGTCAGTTACAGTCCAGAGAAGCGCCTTCGCCACTGGTGTTCTTCCTAATCTCTACGCATTTCACCGCTACACTAGGAATTCCCTTCTCCTCTCCTGCACTCTAGACTTCCAGTTTGAAATGCAGCACTCAGGTTAAGCCCGAGTATTTCACATCTCACTTGACAATCCGCCTACGCTCCCTTTACGCCCAATGATTCCGGACAACGCTTGCCCCCTACGTATTCCCGCGGCTGCTGGCACGTCTTTCGC
+
CCCCCGGGGGGGFGGGGGFGGGGGGGGGGGGGGGGGGGGGGGGGGGGGGGGGGGGGGGGGGGGGGGGGGGEGGGGGGGGGGGGGGGGGEFGGGGGGGGFFGGGGGGGGGGGGGGGGGGGGGFGGGGGGGGGGGGGGGGGGGGGFGGGFGFGFGE9DFGGGEGFGGGGGGGGGFGFGGFGGGGGEGGADFFFFGGEFGGGGGFGF>FFFFGFGFB,:DFGFBGFDA>A?=D@BFFFFC9GFGF9@FEFFFGGB6911A49???B3CCD;??B8)6:)6<4(49114(,8:B:<:4,)./)1>
@M03364:396:000000000-C9LGT:1:1101:12133:7302 2:N:0:10
GGACTACCAGGGTATCTAATCCTGTTTGCTCCCCACGCTTTCGCGCCTCAGCGTCAGTTTCAGTCCAGAAAGCCGCCTTCGCCACTGGTGTTCCTACCGATCTCTACGCATTTCACCGCTACACCGGTAATTCCGCTTTCCTCTCCTGCACTCCAGCCCGACAGTATCCAAAGCAATTCCCACCTTGAAAGCAGGACTTTCACTCCAGACTTACCAGGCCGCCTACGCGCCCTTTACGCCCAATCATTCCGGACCACGCTCGCCCCCTACGTATTCCCGCGCCTGCTGGCCCGTAGTTAGC
+
CCCCCGGGGGGGGGFGGGGGGFGGGGGGGGGGGGGGGGGGGGGGGGGGGGGGGGGEGFGGGGGGGGGGFGGGGGGGGGGGGGGGGGGGGGGGGGGBFFGEFFGGGGGGGGGGGGFGGGGGGGGFGGGGGGGGGGGGGGGGGGGFGGGFGFGFGDGFFFEG=FEGGEGGGFGFFGFGGFGGGGFFGG@=6,DCGGGGFGGGGFGFFFFFEGFGFFGEG@GGFGFFFC?B@3:BBFEFFFGGGFF:?)<B?GGF6>1?F,-8?>C(>EGB(48(5>B2)3-39(-4(.50(-((-43.0*)20
@M03364:396:000000000-C9LGT:1:1101:20089:7321 2:N:0:10
GGACTACACGGGTTTCTAATCCTGTTTGCTCCCCACGCTTTCGAGCCTCAACGTCAGTTACAGTCCAGTAAGCCGCCTTCGCCACTGGTGTTCCTCCTAATATCTACGCATTTCACCGCTACACTAGGAATTCCACTTACCTCTCCTGCACTCTAGCTAAACAGTTTCCAAAGCAGTTCCCGGGTTGAGCCCGGGGCTTTCACTTCAGACTTGCTTTGCCGTCTACGCTCCCTTTACACCCAGTAAATCCGGACAACGCTCGCCCCCTACGTATTACCGCGGCTGCTGGCACGTCGTTCGC
+
CCCCCGGGGGGGGGGGGGGGGGGGGGGGGGGGGGGGGGGGGGGGGGGGGGFGGGGGGGGGGGGGGGGGGGGGGGGGGGGGGGGGGGGGFGGGGGGGGGGGGGGGGGGGGGGGGGGGGGGGGGFGGFGGGGGGGGGGGFGGGGGBGGG,@DFEGFGFGGGGGFFGGGFGGGGAFGFGGFGGCEDFGGGEFGGFGGGGGGGGG<FEGFFEFGFGFFFEF3FG@GFF@B=?2?;@@FE4CCGGGFFF+?)9@F7@FF(67;F<<>G>*:>6(4,4)6:)6A1;FFF;>?>3:?1<?B307),9C
@M03364:396:000000000-C9LGT:1:1101:8416:7327 2:N:0:10
GGACTACACGGGTTTCTAATCCTGTTCGCTCCCCACGCTTTCGCTCCTCAGCGTCAGTAACGGCCCAGAGACCTGCCTTCGCCATTGGTGTTCTTCCCGATATCTACACATTCCACCGTTACACCGGGAATTCCAGTCTCCCCTACCGCACTCAAGCCCGCCCGTACCCGGCGCGGATCCACCGTTGAGCGCTGGACTTTCACACCGGACGCGCCGAACCGCCTACGAGCCCTTTACGCCCACTAAATCCGGATAACGCTTGCCCCCTACGGATTACCGCGGCCGCTGGCACGGAGTTGGC
+
CCCCCGGGGGGGGGGGGGCGGGGGGGGGGGGGGGGGGGGGGGGGGGGGGGGGGGGGGGGGGGGGGGGG,EF,C@FGGGGGGGGGCGGGGGGGGGGGGGDGGGGFGGGEFGGGCFEGGGECGGDGFCFGFEGGGGGDGB8FGGGF?DFCEFGFGDGFFFFGEG5>F:EGFEEGDG9D*)=E00;F8E*6AF:)8=E5CFGFC3B)CEB;17(1(8*(/38C(56(4;(),9>F(4?4A0AEGF(3)5,4BFD90::AF34(8:C.>FG1??2(((44<<,-4>>(-2((,((.((-))))*2
@M03364:396:000000000-C9LGT:1:1101:13057:7333 2:N:0:10
GGACTACACGGGTTTCTAATCCTGTTTGCTCCCCACGCTTTCGAGCCTCAGCGTCAGTTACAGTCCAGAGAAGCGCCTTCGCCACTGGTGTTCTTCCTAATCTCTACGCATTTCACCGCTACACTAGGAATTCCCTTCTCCTCTCCTGCACTCTAGACTTCCAGTTTGAAATGCAGCACTCAGGTTAAGCCCGAGTATTTCACATCTCACTTAAAAATCCGCCTACGCTCCCTTTACGCCCAGTAAATCCGGACCACGCTCGCCACCTACGTATTACCGCGGCTGCTGGCCCGTAGTTAGC
+
CCCCCGGGGGGGGGGGGGGGGGGGGGGGGGGGGGGGGGGGGGG8FEGCGGGGGGGGGGGGGGGGGGGGEFFGGGGGGGGGGGGGGGGGGGGGGGFGGGGGGFFGGGGGGGGGGGGGGGGGGGGGGGGGGGGGGGGGEF8FGGGFGGGGGFGFGDDB,DDDFGFGGGGGFFGFFGFGGBF?FCDDFFD5DBGGGGGG?FFGGFGFCFAEFGFGA+;0@@EFBGFF2?@EAGFF(8EFFFGGGF;61/99FGGF?9(6F;>(6:?>5>C(5:8:4<7>AF169727>B))56(19,40<94CC
@M03364:396:000000000-C9LGT:1:1101:24029:7339 2:N:0:10
GGACTACAAGGGTTTCTAATCCTGTTCGCTCCCCACGCTTTCGCTCCTCAGCGTCAGTAACGGCCCAGAGACCTGCCTTCGCCATTGGTGTTCTTCCCGATATCTACACATTCCACCGTTACACCGGGAATTCCACTCTCCCCTACCGCACTCAAGCCCGCCCGTACCCGGCGCGGATCCACCGTTAAGCGATGGACTTTCACACCGGCCGCGACGAACCGCCTACGAGCCCTTTACGCCCAATAAATCCGGATAACGCTTGCCCCCTACGTATTACCGCGGCTGCTGGCCCGTCGTCAGC
+
CCCCCGGGGGGGEGGGGGGGGGGGGGGGGGGGGGGGGGGGGGGGGGGGGGGGGGGGFGFFGGGGGGGGGGGGGGGGGGGGGGGGEGGGFGGGGGGGGGGGGGGGGGGGGGGGGFFGGGFGGGDGGGGGGGGGGGG,=FGGGFEFFGG=EBGAFD6DGGGEGGFGGEGGGGGGBFAG=>EF9CFBCGB=6:C<FGGFFGGGDCGEGFD>(1,C2)2,)9EGFGFF0A:;?DB6?FF2AFGGG6?<)-:9@4)326(-98B:4(/(7@922:14845).<292,(-3:24?B:03--08)(19
@M03364:396:000000000-C9LGT:1:1101:11603:7341 2:N:0:10
GGACTACTGGGGTATCTAATCCTGTTCGCTCCCCACGCTTTCGCTCCTCAGCGTCAGTAACGGCCCAGAGACCTGCCTTCGCCATTGGTGTTCTTCCCGATATCTACACATTCCACCGTTACACCGGGAATTCCAGTCTCCCCTACCGCACTCAAGCCCGCCCGTAACCGGCGCGGATCCACCGTTAAGCGATGGACTTTCACACCGGACGCTACGAACCGCCTACGAGCCCTTTACGCCCAATAAATCCGGATAACGCTTGCACCCTACGTATTACCGCGGCTGCTGGCCCGTACTTGGC
+
CCCCCGGGGGFGGCGGGGGGGGGGGGGGGGGGGGGGGGGGFGGGGEGGGGGGGGGGEEGFGGGEFFGGFGFFGGGGGGGGGGGGG<FEFFGGGGGGGGGGGGGGGGGGGGGGGGGGGGGGGGGFGGGGDGFGGGDBFG=F9D>DDFGCE5FAFDDDFFGEGGFGGCEG@EDGFEADE>GGGFFEFE:4@C89CCG:FGEFGEGFCBDBFG>E()/-5<EG9G12-;:),94,4?F).4ECG:1.).64@GD03<(66:>::?/)0AC1(4(,,)4)60469(3400,52-.(47,)79)**
@M03364:396:000000000-C9LGT:1:1101:23747:7360 2:N:0:10
GGACTACTGGGGTATCTAATCCTGTTCGCTCCCCACGCTTTCGCTCCTCAGCGTCAGTAACGGCCCAGAGACCTGCCTTCGCCATTGGTGTTCTTCCCGATATCTACACATTCCACCGTTACACCGGGAATTCCAGTCTCCCCTACCGCACTCAAGCCCGCCCGTACCCGGCGCGGATCCACCGTTAAGCGATGGACTTTCACACCGGACGCGCCGAACCGCCTACGAGCCCTTTACGCCCAATCAATCCGGATAACGCTTGCACCCTACGTATTACCGCGGCTGCTGGCCCGTATTTCGC
+
CCCCCGGGEGGGEEGGGGFGGGGGGGGGGGGGGGGGGGGGGGDGGGGGGGGGGGGGGFGGGGGGGGGGGGGGGGGGGGGGFGGGGGGGFGGGGGGGGGGGGGGGGGGFGGGGFGGGGGGGGGGGGGGGGGGGGGG9FGGGGGGFGGGCGFGFGDGFGGGGGGFGGCEGGGGGFG=D*?GGFGGDGG*6FF*9CGGGGGGGGFGFGFD9>G>E3):457EGFG>08C8)4C>::?B2<BGGG?B0)555@FD90,()/--,:3;)9ADB76(446?).<<0,(((-:)4(((42,())*.9/
@M03364:396:000000000-C9LGT:1:1101:22468:7365 2:N:0:10
GGACTACTAGGGTTTCTAATCCTATTTGCTCCCCACGCTTTCGAGCCTCAGCGTCAGTTACAGTCCAGAGAAGCGCCTTCGCCACTGGTGTTCTTCCTAATCTCTACGCATTTCACCGCTACACTAGGAATTCCCTTCTCCTCTCCTGCACTCTAGACTTCCAGTTTGAAATGCAGCACTCAGGTTAAGCCCGAGTATTTCACATCTCACTTAAAAATCCGCCTACGCTCCCTTTACGCCCAGTAAATCCGGACCACGCTCGCCCCCTACGTATTACCGCGGCTGCTGGCACGTCGTTCGC
+
CCCCCGGGGGGGGGGGGGGGGGGGGGGGGGGGGGGGGGGGGGGGGGGGGGGGGGGGGGGGGGGGGGGGGGGGGGGGGGGGGGGGGGGGFGGGGGGGGGGGGGGGGGGGGGGGGGGGGGGGGFGGGGGGFGGGGGGGGGGGGGGFGGGGGFGFGDGF=EGGGGFGGGGGFGGGFGCGGFGGGDFCGGD:FFFGGGGGGGGGGFGFFF7CFGFF7153;@GGFGFFFEDAAGBFDEBEEFEGGD>>+9?EFGGB;9>DF;90<>GB*:DB0224).:.6C3949B900)8:<(5?F-)85:DC
@M03364:396:000000000-C9LGT:1:1101:18204:7371 2:N:0:10
GGACTACACGGGTATCTAATCCTGTTTGCTCCCCACGCTTTCGAGCCTCAGCGTCAGTCATCGTCCAGCAAGCCGCCTTCGCCGCTGGTGTTCTTCCTAATATCTACGCATTTCACCGCTACACTAGGAATTCCACTTTCCTCTCCTGCACTCAAGTTTCCCAGTTTCAAGAGCTTACTACGGTTGAGCCGTAGCCTTTCACTCCTGACTTAAGCAACCACCTACGCACCCTTTACGCCCAGTAAATCCGGATAACGCTAGCCCCCTACGTATTACACCGGCCGCTTGCCCGTTGTTAGCC
+
CCCCCGGGGGGGGGGGGGGGGGGGGGGGGGGGGGGGGGGGGGGCGGGGGGGGGGGGGGGGGGGGGGGGGGEGGGGGGGGGGGGGGGGGGGGGGGGGGGGFGGGGGGGGGGGGGGGGGGGGGGFFGCFFGGGGGGGGGFGGGGGDDFCDG5C8FFGFFFCFGGFGGGGGGGGADFEGGFGGGDGDGG,5A@C?DECCFGGGDECEGFFE@GEG6@F69=G529(7>66)-:>?DF9;;1EF*3.;+<?<A<),8?A<7340-.;3DE<(4(4))46<)0449>1,13-4((51-(,0514CC
@M03364:396:000000000-C9LGT:1:1101:5309:7371 2:N:0:10
GGACTACTGGGGTTTCTAATCCTGTTTGCTCCCCACGCTTTCGAGCCTCAACGTCAGTTACCGTCCAGTAAGCCGCCTTCGCCACTGGGGTTCCTCCTAATATCTACGCATTTCACCGCTACACTAGGAATTCCACTTTCCTCTCCTGCACTCAAGTTACCCAGTTTCAAGCGCTTACTACGGTTGCGCCTGAGCCTTTTCGTCCTGACTTACAAAACCACCCACCTAGCCTTTGCGCCCCGTCAATCCGGATCACGCTCACCTCCGACGGTTTGCCGCGGGTGCTTGGCCGGTCTTCACC
+
CCCCCGFFE@FG8+B@FFEEFG<CFEFFAGFGGCF+@@FGGGGFGEE,CF@<CFDF,FEGGGG,@CFGGGGF9F=@+@E<FFGG,FF8,>@CEEG9DEFGGFEGC=,4+6B=,<E,E7+=ECD<DGF8BFGGGGD<E4=E9+7==ED,4*818=DFGG,=,6;DD;E,6==,:+8?=*72<8+3@+,)333**48:4@B,2)6-3@;4)54B*0,1;>8,(*((/*()0;6))7).403**(/(:;59AG3(,((.013(()2)**),2(((-4())2(--((-(-.2((52((-)0*)2*
@M03364:396:000000000-C9LGT:1:1101:10990:7377 2:N:0:10
GGACTACTCGGGTTTCTAATCCTATTTGCTCCCCACGCTTTCGTGCCTCAGCGTCAGGTACAGGCCAGGCGGCCGCCTTCGCCACTGGTGTTCCTCCTAATATCTACGCATTTCACCGCTACACTAGGAATTCCGCTTTCCTCTCCGATACTCAAGTCCTCCAGTTCACAGGGCCAACTATGGTTAAGCCTTAGCCTTATACCCTGCGCTTAACGAACCGCCTACGTACTCTTTACGCCCCATCATTCCGGATAACGCTCGCCACCTACGTATTTCCCCCGCTGCTTGCCCGGAGTTAGCC
+
CCCCCGGGGGGGGFGGGGFGGGG,EFGGGGGGGGGGGGGGGGGFGGGGGGGGGGGGGGGGGGGGGGGGGGGGGGGGGGGGGGGGGGGGGGGGGGGGGGGGGGGGGGGGGGGGGGGGGGGGGGGGGGGGGGFGGGGGGFDFGGGFFGGCEEGFGFGFFGGGGGFFGGGEFCFGBGA9>CFGCGGGF7,;AFGGGGFG>C?C77EBGAA@B5=5/+;5C@GGBG@F=*6*3*6.6?<C(::C*4:?FAA>FCC?<?A<54(24;E6DG<(4(45.5)64+((4;10-))5((2(((,0)*-*9
@M03364:396:000000000-C9LGT:1:1101:13165:7378 2:N:0:10
GGACTACTGGGGTATCTAATCCTGTTCGCTCCCCTAGCTTTCGCGCCTCAGCGTCAGTCGTGGCCCAGAAGGCCGCCTTCGCCACCGGTGTTCTTCCAAATATCTGCGCATTCCACCGCTACACTAGGAATTCCACTTACCTCTCCTGCACTCTAGCTAAACAGTTTCCAATGCAGTCCCGGGGTTGAGCCCCGGGCTTTCACATCAGACTTGCCTTGCCGTCTACGCTCCCTTTACACCCAGTAAATCCGGATAACGCTTGCCCCCTACGTATTACCGCGGCTGCTGGCACGTAGTTAGC
+
CCCCCGGGGGGGG7FGGGGGGGGGGGGGGGGGGGGGGGGGGGGGGGGGGGGGEGGGGGGGGGGGGGGGGGGGGGGGGGGGGGGGGGGGFGFGGGGGGGGGGGGGGGGGGGGGGGGGGGGGGGGGGGGGGGFGGGGGGFGGGGGFGGGGGFGFGFGFGCGGGGFGGGGGGG;FFGCGGFFGGGGDCEFBFFFFGGGGGGGGFCCEGFA@;FFGFFGEFEGG>DF<D?=DDDFFFF;EFFGGGFFF@4<DFGC0:<(9F?F?01C:FGGF?:(24:?>6<,2(,317:.4:B77(4.)07)::
@M03364:396:000000000-C9LGT:1:1101:12596:7382 2:N:0:10
GGACTACCAGGGTATCTAATCCTGTTTGCTCCCCACGCTTTCGTGCCTCAGCGTCAGTTACAGTCCAGAGAAGCGCCTTCGCCACTGGTGTTCTTCCTAATCTCTACGCATTTCACCGCTACACTAGGAATTCCCTTCTCCTCTCCTGCACTCTAGACTTCCAGTTTGAAATGCAGCACTCAGGTTAAGCCCGAGTATTTCACATCTCACTTAAAAATCCGCCTACGCTCCCTTTACGCCCAGTAAATCCGGACCACGCTCGCCACCTACGTATTACCGCGGCTGCTGGCACGTCTTTAGC
+
CCCCCGGGGGGGGDEGGGGGGFGGGGGGGGGGGGGGGGGGGGGGGGGGGGGGGGGGGGGGGGGGGGGGGGGGGGGGGGGGGGGGGGGGGGGGGGGGGGGGGGGGGGGGGGGGGGGGGGGGGGGGGGGGGGGGGGGAFGFGGGGFGGGGGFGFGFGF=FGGGGFGFGDGG9FGFGFGGFGGGGG8EF9:FFEFGGGGGGGGGFGFGFFF*CEG@A;3CDGGFGFFDDADAGFFFFFCC@EGGFFF=8?EFGGFFF;DFFFFF0E@CEG??F?<7BF>>G:>>BF60:3042(4:3()0*)2:
@M03364:396:000000000-C9LGT:1:1101:5257:7389 2:N:0:10
GGACTACCGGGGTTTCTAATCCTATTTGCTCCCCACGCTTTCGTGCCTCAGCGTCAGTAACAGGCCAGGCGGCCGCCTTCGCCACTGGTGTTCTTCCATATATCTACGCATTTTACCGCTACACATGGAGTTCCACCGCCCTCTCCTGTCCTCCAGCCTGCCAGTTTCCAAAGCCTGTACCGGTTGAGCCGGTACCTTTCACTTCAGACTTAACAGGCCGCCTACGCACCCTTTACGCCCAATCATTCCGGATAACGCTCGCCACCTACGTATTACCGCGGCTGCTGGCCCGTAGTTAGCC
+
CCCCCGGGGGGGFGGGGGGGGGG9FFGGGGGGGGGGGGGGGGGGGGGGGGGGGGGGGGCEEFGGGGGGGGGGGGGGGGGGGGGGGGGGGGGGGGGGGGGGGGGGGGGGGGGGGGGGGGGGGGGGGDGGFGGGGCGGFFGGGGGFGGGEGFGCGDGFGGGGGGFGGGGGGFGGACCDGFGGGGG*BC3:4CEGGEGGCFGG79@)>AF3@G?FCF?=F?CE@D??3::7(131(.)646E>/147F9<AB<71:BFB>9(139C(9FG24,.))..)4*-3;;032:802((-3(,09*):9
@M03364:396:000000000-C9LGT:1:1101:23996:7390 2:N:0:10
GGACTACTAGGGTATCTAATCCTATTTGCTCCCCACGCTTTCGTGCCTCAGCGTCAGTAACAGGCCAGGCGGCCGCCTTCGCCACTGGTGTTCTTCCATATATCTACGCATTTTACCGCTACACATGGAGTTCCACCGCCCTCTCCTGTCCTCCAGCCTGCCAGTTTCCAAAGCCTGTACCGGTTGCGCCGGTACCTTTCACTTCAGACTTAACAGGCCGCCTACCCCCCCTTTACGCCCAATCATTCCGGATAACCCCCGCCACCTCCGTATTACCCCGGCTGCTGGCACCGAGTTCGCC
+
CCCCCGGGGGGGGGGGGGGGFGGEGGGGGGGGGGGGGGGGGGGGGGGGGGGGGGGGFGGGGGGGGGGGGGGGGGGGGGGGGGGGGGGGFGGGGGGGGGGGGGGGGGGGGGGGGGGFGGEGGGGGGGGGFFGGGGGGGCDGGGF*=FDCCDFFGFGFGGGFEFAGGGGGFGGGFFFF,<:CFEG*@*,-9B8)::;C7CFCC@;@CF+1566<7=+7C(;/6C1,3*6.7C>08?A>10CE*:<B?AAA?C)14?),).(4(,:3CC*(43-.(4.64+,(43((44).:(5((((009(99
@M03364:396:000000000-C9LGT:1:1101:21927:7393 2:N:0:10
GGACTACAGGGGTTTCTAATCCTGTTCGCTCCCCCAGCTTTCGCGCCTCAGCGTCAGTGGCGGCCCAGCAGGCCGCCTTCGCCACCGGCGTTCTTCCCGATATCTGCGCATTCCACCGCTACACCGGGAATTCCGCCTTCCCCTACCGCACTCGAGCCCGCCGGTCTCGGCGGCGCGCCGGGGTTCGGCCCCGGGGTTTTCCCGCCCCCCTAGCAGGCCCGCGCCCCCCCCCTCCCCCCCCAGGCATCCGCGTTACCCCAGCCCCCCACGCTCTCCCCGCCGCCGTTTCCCCGCGCTCCCC
+
B8,ACFGGGACEFC6F@,,,CEE@E<FEEEDGGG++BFFEGGGGECG:CE,C@FF=F<6C,+@BFG>G,,,?FE=@FFCE<BFGG?:@+4@FF7BFGCC=>+6F3@DFC8>:ABDFGGD66F8=D:<>+3,DFGFB:*3DCFG*/D2*4*56<(/2*4=4BF)/=*AF?E*3)1(12<=7:*9/**21):E)1//*)**234A(7<)(49(*(00)/4EE0C(((*4)-/-4;((-(48??4(-)()(9734((((*(--4.*-75/((((((()((*((,(((((-()-)(((4).0,*7
@M03364:396:000000000-C9LGT:1:1101:8028:7398 2:N:0:10
GGACTACTGGGGTTTCTAATCCTGTTTGCTCCCCACGCTTTCGCGCCTCAGTGTCAGTTACAGACCAGGAAGCCGCCTTCGCCACTGGTGTTCCTCCATATCTCTACGCATTTCACCGCTACACATGGAATTCCACTTCCCTCTTCTGCACTCAAGTCGACCAGTTTCCAATGACCCTCCACGGTTAAGCCGTGGGCTTTCACATCAGACTTAATCAACCACCTGCGCGCTCTTTACGCCCAATAATTCCGGATAACGCTCGCCACCTACGTATTCCCGCGGCTGCTGGCACGTATTTCGC
+
CCCCCGGGGGGGFGGGGGGGGGGGGGGGGGGGGGGGGGGGGGGGGGGGGGGGGGGGGCFFGGGFGGGGGGGGGGGGGGGGGGGGGGGGFGGGGGFGGG9FFGGGGGGGGGGGGGGGGGGGGGGGGGGGGGGGGGGFGDGGGGGFGGGGGFGFGFGFFGEGDEFFC@FGGGAEFCDFGFGGEGGFGG78FFGGCEGGGGG696D6CF4>7CEG4B;:DBGGFGFBEC@>=>6;0;C3CDGGG?FF).6CFGGF?8(.78>:6;C>*CD:8?4...82-<(((--4(()543(513(1)*)2/
@M03364:396:000000000-C9LGT:1:1101:25517:7414 2:N:0:10
GGACTACACGGGTTTCTAATCCTATTTGCTCCCCACGCTTTCGTGCCTCAGCGTCAGTTGCAGGCCAGATGTCCGCCTTCGCCGCTGGTGTTCCTCCATATATCTACGCATTTTACCGCTACACATGGAATTCCGCCATCCTCTCCTGCACTCGAGCCTGCCAGTATTCGAAGCTGTATTGGGTTGCGCCCAACGCTTTCCCCCCGAACTTGGCCGGCCGCCTGCCCCCCCTTTACGCCCAATACATCCGGATAACGCTCGCCACCTACGGTTTTCCCGGGCTGCTTGCCCGGCGCACGCC
+
CCCCCGGGGGGGGGGGGGGGGGG9FFGGGGGGGGGGGGGGGGGGGGGGGGGGGGGGGGGFGGGEGGGGGGGGGGGGGGGGGGGGGGGGFGGGGGGGGGGGGGGGGGGGGGGGGGGGGGGGGGGGFGGGFGGGGGG=E7DGGGGFGGGFGFGFGBGFGGFGGGFGGGFCDFACBEEGGFGGCGG@E5319@CC7:AECEG97:F(8/?2;F9C3A+.C9E*6C0(2*,)4C>087464:GG*2,.)44:FG3406)4033(-3C,CF*,4((((((.56((-2-((,).(()-((,)0)()1
@M03364:396:000000000-C9LGT:1:1101:5195:7418 2:N:0:10
GGACTACTAGGGTATCTAATCCTGTTCGCTCCCCACGCTTTCGCTCCTCAGCGTCAGTAACGGCCCAGAGACCTGCCTTCGCCATTGGTGTTCTTCCCGATATCTACACATTCCACCGTTACACCGGGAATTCCAGTCTCCCCTACCGCACTCAAGCCCGCCCGTACCCGGCGCGGATCCACCGTTCAGCGATGGACTTTCACACCGGACGCGACGAACCGCCTACGAGCCCTTTACGCCCACTGAATCCGGATAACGCTCGCCCCCTACGTCTTCACGCGGCTGCTGGCACGTCTTTAGC
+
CCCCCGGGGGGGFFGGGGFGGGGGGGGGGGGGGGGGGGGGGGGGGGGGGGGGGGGDGGGGGGGGGGGGGGGGGGGGGGGGGGGGEGGGGGGGGGGGGGGGGGGGGGGGGFGGGGGGGGGGGGGGGGGGGDGGGGGFGGGGGFEFGGGGGFGFG<8FFFGGGGFGGGGGGGGGFG4D5?GGGGCBFG,6;:::FECCFCFGFFGFGBBF>D1C;):4C(C:(998:C?32D><:::AA<GGGF(86-).9DC>(:8)9<B??>E;GGC2(,34(.34)3(:,3>F>0),8:(.(.(08*)2:
@M03364:396:000000000-C9LGT:1:1101:8607:7424 2:N:0:10
GGACTACACGGGTATCTAATCCTGTTTGATCCCCACGCTTTCGTGCTTCAGCGTCAGTTGGGCGCCGGTATGCTGCCTTCGCAATCGGAGTTCTGCGTGATATCTATGCATTTCACCGCTACACCACGCATTCCGCATACTTCTCGCCCACTCTAGAACACCAGTTTCAACGGCTCGAAGAGGTTAAGCCTCTCAATTTTACCGCTGACTTGATATTCAGCCTACGCACCCTTTACACCCAATAAATCCGGATAACGCTAGCCCCCTACGTATTACCCCGGCTGCTGGCACGTAGTTCGCC
+
CCCCCGGGGGGGGEFGGGGGGGGGGGGGGGGGGGGGGGGGGGGGGGGGGGGGGGGGGGGGGGGGGGGGGGGGGGGGGGGGGGGGGGGG?FGGGGGGGGGGGGGGGFGGGGGGGGGGGGGGGFGGEDGGGGGGGGGGGGGGGGGFGGGE>BGFFECF@EG?GGFGGGGGGGGGFFFGG>?C>FGFGC,6?F8;CFFGGGGGGFGFGFFF=>@GEA;?FFFGCGF;8=1:6/265@E)17FGG08)12647DD(0-4>E>(317ABGG3:<:?)-8-4<+4(49490))43(.4.:(09*()1
@M03364:396:000000000-C9LGT:1:1101:11299:7432 2:N:0:10
GGACTACCGGGGTATCTAATCCTGTTTGCTCCCCACGCTTTCGAGCCTCAGCGTCAGTTACCGTCCAGTAAGCCGCCTTCGCCACTGGTGTTCCTCCTAATATCTACGCATTTCACCGCTACACTAGGAATTCCGCTTACCTCTCCGGTACTCTAGCCTGACAGTTCCAAATGCAGTTCCGGGGTTGGGCCCCGGGCTTTCACATCTGGCTTGCCATGCCGCCTACGCTCCCTTTACACCCAGTAAATCCGGATCACGCTTGCACCCTACGTATTACCGCGGCGGCTGGCACGTATTTGGC
+
CCCCCGGGGGGGGGGGGGGGGFGGGGGGGGGGGGGGGGGGGGGGGGGGGGGGGGGGGGGGGGGGGGGGGGFGGGGGGGGGGGGGGGGGGGGGGGGGGGGGGGGGGGGGGGGGGGGGGGGGGGGGGGGGGGGGGGGGGG>FGGGFGGG6CBFDFEFFGGGGGGFGGGCFGGGGFGFGGFGGGGGGGGGBFC=DDEGGGGGDGEGFCFFE678=3ACEF3CGBGFF;B@56>>FFBFDF>GGGFF?6)69FGGF804?F-(48<F3CF*41::4.444)3(4(79((93(-4(5?1(*9*)22
@M03364:396:000000000-C9LGT:1:1101:15167:7460 2:N:0:10
GGACTACACGGGTTTCTAATCCTGTTCGCTCCCCACGCTTTCGCTCCTCAGCGTCAGTAACGGCCCAGAGACCTGCCTTCGCCATTGGTGTTCTTCCCGATATCTACACATTCCACCGTTACACCGGGAATTCCAGTCTCCCCTACCGCACTCAAGCCCGCCCGTACCCGGCGCGGATCCACCGTTAAGCGATGGCCTTTCACACCGGACGCGACGAACCGCCTACGAGCCCTTTACGCCCAATAAATCCGGATCACGCTTGCACCCTACGTATTACCGCGGCTGCTGGCACGTCTTCCGC
+
CCCCCGGGGGGGGGGGGGFGGGGGGGGGGGGGGGGGGGGGGGGGGGGGGFGGGGGGGGGGGGGGGGGGGGGGGGGGGGGGGGGGGGGGGGGGGGGGGGGGGGGGGDGGGGGGGGGGGGFGGGGGGDGGGGGGGGGFGFDFGG>FGGGGGFGFGFGFGGGGGGFGGDGGGGGGFGFD5?EGFGG7;E*6FG8CDEG*>FGGGFGEF>D;6D>D00C>D>GGFGF1?FB)4C>BFB7<A?GEG?(4/84:FGD16?F?F:BF02C3FGGFFBFF?AF9<E1-((7(,3,,51(.3,,)0*)19
@M03364:396:000000000-C9LGT:1:1101:13261:7474 2:N:0:10
GGACTACACGGGTATCTAATCCTGTTTGCTCCCCACGCTTTCGAGCCTCAGCGTCAGTTACAGTCCAGAGAAGCGCCTTCGCCACTGGTGTTCTTCCTAATCTCTACGCATTTCACCGCTACACTAGGAATTCCCTTCTCCTCTCCTGCACTCTAGACTTCCAGTTTGAAATGCAGCACTCAGGTTAAGCCCGAGTATTTCACATCTCACTTCACAATCCGCCTACGCTCCCTTTACGCCCAGTCAATCCGGTCCACGCTCGCCACCTACGTATTACCGCGGCCGCTGGCACGCAGTTAGC
+
CCCCCGGG@FGGGFGGGGFGGGGGGGGGGGGGFGGGGGGGGGG,BFGFFGGGGGGGFF@<FGGGGGGGDGCF@FFGGGGEGGGEGGGGFFFGGGGGGGGGGEFGGGGGGGGECGGGGCGDGGGGF8=FGGEFGGD9=A+A=AD?DFGG,;E5E8DF,@8@>F79A=D9D9FFFGE7D6D=E,8FF8,*?B@CDEE+=DDFGEG5FF+:;F@B*3,;9*@F>FFFA,7>@592(86*9(:FCD?F*767@FG((,();190:9C>*;D:0(44>-4)6C,--02(43-(2<123(-0)*.2:
@M03364:396:000000000-C9LGT:1:1101:20439:7482 2:N:0:10
GGACTACTGGGGTTTCTAATCCTGTTCGCTCCCCACGCTTTCGCTCCTCAGCGTCAGTAACGGCCCAGAGACCTGCCTTCGCCATTGGTGTTCTTCCCGATATCTACACATTCCACCGTTACACCGGGAATTCCAGTCTCCCCTACCGCACTCAAGCCCGCCCGTACCCGGCGCGGATCCACCGTTAAGCGATGGACTTTCACACCGGACGCGACGAACCGCCTACGCGCCCTTTACGCCCAATCAATCCGGATAACGCTTGCACCCTACGTATTCCCGCGGCTGCTGGCCCGTCGTTCGC
+
CCCCCGGGGGGGGGGGGGGGGGGGGGGGGGGGGGGGGGGGGGGGGGGGGGGGGGGGGGGGGGGGGGGGGGGGGGGGGGGGGGGGGGGGFGGGGGGGGGGGGDEGGGGGGGGGGGGGGGGDGGGGGGGGGGGGGGGFFEDGGGGFGGGCGFGFGFFDGGGGGGEGGCGGGGGGEE>D5?EF,>>:CC*:FGE5CCE6DGGGGFGFGFE>,C;E9<E;DBGE>GFF?C?)3C9B;?BFF?GGG14:?5,:FGGB?11<F:>F0:C)CFD?2:6:497)6C8>;961187:>?149B(0)).97
@M03364:396:000000000-C9LGT:1:1101:19485:7483 2:N:0:10
GGACTACCGGGGTTTCTAATCCTGTTCGCTCCCCCAGCTTTCGCGCCTCAGCGTCAGTGGTGGCCCAGAAGGCCGCCTTCGCCACCGGTGTTCTTCCCGATATCTGCGCATTCCACCGCTACACAGGGAATTCCGCCTTCCCCTACCACACTCGAGCCCGCCGGTATCGGAGGCTCGCCGGGGTTGAGCCCCGGGCTTTTACCTCCGACCTAACGGGCCGCCTACGCGCGCTTTACGCCCACTGAATCCGGATACCGCTCGCCCCCTACGTACTATCGCGGCTGCTGGCACGGATTTAGCC
+
CCCCCGGGGGGGGGGGGGGGGGGGGGGGGGGGGGGGGGGGGGGGGGGGGGGGGGGGGGGGGGGGGGGGGGGGGGGGGGGGGGGGGGGGCGGGGGGGGGGGGGEGGGGGGGGGGGGGGGGGGGGGGFGGGGGGGGGGGEGGGGGFGGGGGFGDG=GFGGGGGGFGGGGGGGGGEG2<EDGGGGDFEE<:F;FGGGGGDGGGG4<):@E>;DFG:FE9DBGGB:024247(/74(4)6:??E*(4293<<FD9<::)8@4,37>:<D513<11,(4)).24(-2,3::.2:080,,(0**)*2
@M03364:396:000000000-C9LGT:1:1101:20847:7503 2:N:0:10
GGACTACAGGGGTTTCTAATCCTGTTCGCTCCCCACGCTTTCGCTCCTCAGCGTCAGTAACGGCCCAGAGACCTGCCTTCGCCATTGGTGTTCTTCCCGATATCTACACATTCCACCGTTACACCGGGAATTCCAGTCTCCCCTACCGCACTCAAGCCCGCCCGTACCCGGCGCGGATCCACCGTTAAGCGATGGACTTTCACACCGGACGCGCCGAACCGCCTACGAGCCCTTTACGCCCAGTAAATCCGGCCAACGCTTGCAACCTACGTATTACCGCGGCTCCTGGCACGTCGTTAGC
+
CCCCCGGFGGGGFGGGGGFGGGGFGGGGGGGGGGGGGGGGGGGGGGGGGGGGGGGEGGFGGGGGGGGGCFFGFCFGGGGGGGGGC?FGEDGGGGGGGGGGGCGGFGGGGGGGGGGGGGEDGGGGGGGGGDGGGGG9=C?FFDGFCGGEGDGFGFGFGGGGGGFGGEGGGGGGDGFGC4CG9CC:;E*3CFC*/=C?FFGGGCGFGEEBFGFGF::1C(:C>GBB08:7197:48:9AFGGG??5*6)6=FD0(471<89<8BF)*29((.1,,424AG02(44((-(,,,(,(.().)(/0
@M03364:396:000000000-C9LGT:1:1101:11341:7518 2:N:0:10
GGACTACTAGGGTTTCTAATCCTATTTGCTCCCCACGCTTTCGTGCCTCAGCGTCAGTAACAGGCCAGGCGGCCGCCTTCGCCACTGGTGTTCTTCCATATATCTACGCATTTTACCGCTACACATGGAGTTCCACCGCCCTCTCCTGTCCTCCAGCCTGCCAGTTTCCAAAGCCTGTACCGGTTGAGCCGGTACCTTTCACTTCAGACTTAACAGGCCGCCTACGCACCCTTTACGCCCAATCATTCCGGATAACGCCCGCCACCTACGTATTACCCCCGCTGCTGGCACGTAGTTCGCC
+
CCCCCGGGGGGGGFGGGGGGGGGFFGGGGGGGGGGGGGGGGGGGGGGGGGGGGGGGGGGGGGGGGGGGGGGGGGGGGGGGGGGGGGGGGGGGGGGGGGGGGGGGGGGGGGGGGGGGGGGGGGGGGGGGGGGGGGGGGGGGGGGFGGGFGFGFGFGFGGGGGGFGFGFGGGGDFGFFGFGGGGGFEG<:FFED>EEGGGGF9<,@FFACFFC?CF,*?BGGBGFFF*0).>?;@FCEFFGG523:F>F>FG)210-8>6(439EBGGC0:1?74:2<A+,(4;1;B?)3?(<B2.(0/*-)9
@M03364:396:000000000-C9LGT:1:1101:16545:7524 2:N:0:10
GGACTACCCGGGTTTCTAATCCTGTTCGCTCCCCACGCTTTCGCTCCTCAGCGTCAGTAACGGCCCAGAGACCTGCCTTCGCCATTGGTGTTCTTCCCGATATCTACACATTCCACCGTTACACCGGGAATTCCAGTCTCCCCTACCGCACTCAAGCCCGCCCGTACCCGGCGCGGATCCACCGTTCAGCGATGGACTTTCACACCGGACGCGACGAACCGCCTACGATCACTTTACGCCCAATAAATCCGGATAACGATTGCACCCTACGTATTACCCCGGCTGCTGGCACGTAGTTAGC
+
CCCCCG,FCFDC:FFGGGGGGGGGGGFEGGGGGGGGGGGGGGGGGGGFFEFGGGGGGEFFGGGEFGDGAFFCDFCAFFGEDCFEGFEFGGGGGGGGG<FGG>EGGGGGGGGGEGGFDEE==FCFGEF@8CFFFGGDD3=FFGEDDEFCEFCAGFDAGGCCGEFDGEG5,:>EBE@5C)8CDEF:FG,6A</5>EG:D+B+A)?CC3)2096=2:?()-:=(99(4;(.(*(..-4AA08?8?11F>A)02)2216<*--(.-<<=CD((,4().4)5C0,((((,()40:.):B().*6F:
@M03364:396:000000000-C9LGT:1:1101:26163:7530 2:N:0:10
GGACTACACGGGTATCTAATCCTGTTCGCTCCCCACGCTTTCGCTCCTCAGCGTCAGTAACGGCCCAGAGACCTGCCTTCGCCATTGGTGTTCTTCCCGATATCTACACATTCCACCGTTACACCGGGAATTCCAGTCTCCCCTACCGCACTCAAGCCCGCCCGTACCCGGCGCGGATCCACCGTTAAGCGCTGGACTTTCACACCGGACGCGCCGAACCGCCTACGCGCCCTTTACGCCCAATCAATCCGGATCACGCTCGCCCCCTACGTATTCCCGCGGCTGCTGGCCCGTATTTCGC
+
CCCCCGGGGGGGGGGGGGFGGGGGGGGGGGGGGGGGGGGGGGGGGGGGGGGGGGGGGGGGGGGGGGGGGGGGGGGGGGGGGGGGGGGGGGGGGGGGGGGGGGGGGGGGGGGGGGGGGGGGGGGGGGGGGGGGGGGFGGGGGGGFCGGCEBGFFB=FGGGGGGFGGGGGGGDGDGFD5?EG6CD<FG*6AF=):CC5CFGGG?GEGFD>(91>():759GGFGFF<FF)4D;;>?F2:?GGG:02578:FGDFFF>FFFFFF>G><CG61<?:44>)6C:07(-(465)4620;,-))/-9C
@M03364:396:000000000-C9LGT:1:1101:18528:7570 2:N:0:10
GGACTACCAGGGTTTCTAATCCTGTTTGCTCCCCACGCTTTCGAGCCTCAGCGTCAGTTACAGTCCAGAGAAGCGCCTTCGCCACTGGTGTTCTTCCTAATCTCTACGCATTTCACCGCTACACTAGGAATTCCCTTCTCCTCTCCTGCACTCTAGACTTCCAGTTTGAAATGCAGCACCCAGGTTAAGCCCGAGTATTTCACATCTCACTTAAAAATCCGCCTACTCTCCCTTTACGCCCAGTAAATCCGGCCAACGCTCGCCCCCTACGTATTCCCGCGGCTGCTGGCACGTTGTTAGC
+
CCCCCGGGGGGGGGGGGGGGGGGGGGGGGGGGGGGGGGGGGGGGGGGGFGGGGGGGGFFFFGGGGGGGGGGCFGGGGGGGGGGGGGGGFGFEGGGGGGGGGGGGGGGGGGGGGFGGGGGGEGGGGGGGGGGGGGGGGFFGGGGFDGGGGFGFFFDFAEGGGGFGGGGGGGGGFDEGGFGG6==DGG<>DFGGGGGCGGGGG@GFGFFFADEFEB,:98DGFGDFAB*;/9=5BFF=C=EFG@BBA*95CDCB06;;FDB<<38:5899((-..6:).34--4>>41,),335??(.0.)?>
@M03364:396:000000000-C9LGT:1:1101:25705:7588 2:N:0:10
GGACTACCGGGGTATCTAATCCTGTTCGCTCCCCTAGCTTTCGCGCCTCAGCGTCAGTCGTGGCCCAGAAGGCCGCCTTCGCCACCGGTGTTCTTCCCGATATCTGCGCATTCCACCGCTACACCGGGAATTCCGCCTTCCCCTGCCAGACTCAAGCCGGCCGGTATCGGGAGCGGACGGGGGTTGAGCCCCCGGATTTGACTCCCGACCAGGCTGGCCGCCTACGCGCGCTTTACGCCCAATGCATCCGGATAACGCTTGCCCCCTACGTCTTCACCCGGCCGCTGGCACGTAGTTAGCC
+
CCCCCGGGGGGGEGGGGGGGGGGFGGGGGGGGGGGGGGGGGGGGGGGGGGGGGGGGGGGGGGGGGGGGGGGGGGGGGGGGGGGGGGGGFGGGGGGGGGGGGGGGGGGGGGGGGGGGGGGGGGGGGGGDGEGGGGGGG@CGGGGFGGG?CFGFGFGFGGGGGGFGGGGGGDGC3F@GEFEGDGG?EE38F@FDDGG55EFFG<:<FFFB>GFF:>F:D:FE1DB:<*479<7-8?4A6?CE8:B:)644?DC61()5>>8:?:E)9C<<324(,44)40.(44(,42(4:(8<?18>=*-:*
@M03364:396:000000000-C9LGT:1:1101:17764:7589 2:N:0:10
GGACTACCGGGGTTTCTAATCCTATTTGCTCCCCACGCTTTCGTGCCTCAGCGTCAGGTACAGGCCAGGCGGCCGCCTTCGCCGCTGGTGTTCTTCCACATCTCTACGCATTTTACCGCTACACATGGAGTTCCACCGCCCTCTCCTGTCCTCAAGCCGTGCAGTTTCCAAAGCCTGAACCGGCTGAGCCGGTCCCTTTTACTTCAGACTTGCACAGCCCCCTGCGCCCCCTTTACGCCCAGTAAATCCGTATAACGCTAGCCCCCTACGTATTCCCCCTGCCTCTCGCGCAGAGTTCGCC
+
CCCCCGG?@FDGGDFGGGFGGGG<FCFAC9CFGGGGGGGGGF@@@FGGFCFFGFGDGC6EFGGGGGGGF,CFGEFECGGGGGFGGGGGFFGGGGFFG9E<?B;FGFFFGGGG98,:C8BCGGGG@DFA,BF>=FFCF+=CFGGADGG6,;F7F@CAE:>EBEFGFFGFFCGFF>>DEA,<?C)*=E<(8?CGCEGGFGG7<@96CAF?@<CF3*5)2=F*8)(,(*4)(/-43>)6:0?C8(.-0-6<FG*(3).6)4(--487CE3:<-3.)8)).0(--(().414101,(-(190(9C
@M03364:396:000000000-C9LGT:1:1101:15561:7600 2:N:0:10
GGACTACAGGGGTATCTAATCCTATTTGCTCCCCACGCTTTCGTGCCTCAGCGTCAGGTACAGGCCAGGCGGCCGCCTTCGCCGCTGGTGTTCTTCCACATCTCTACGCATTTTACCGCTACACATGGAGTTCCACCGCCCTCTCCTGTCCTCACGCCGTGCAGTTTCCAAAGCCTGAACCGGTTGAGCCGGTCCCTTTTACTTCAGACTTGCACAGCCGCCTGCGCCCCCTTTACGCCCAATCCTTCCGGATAACGCTTGCCACCTACGTATTTCCGCGGCTGCTGGCACGTAGTTCGCC
+
CCCCCGGGGGGGGDFGGGGGGGGFFGGGGGGGGGGGGGGGGGGGGGGGGGGGGGGGGGGGGGGGGGGGGGGGDGGGGGGGGGGGGGGGGGGGGGGGGGGGGGGGGGGGGGGGGGGGEEGGGGGGGGGG8DFGGFGGGCDGD=8?DFGGGFF7FC+0@DGECF5FFDEGGGGEF>7CGA:FGGGCEE<6A<8CCCEC7EFGC@EEGFF34<EGE6A;F;FG>G:?:/4)(99BF:A4???:*-.406)4?G38:B)8>7:?:?C->EC:BF:).:))./((((--,3.44(,4:13>F*,)9
@M03364:396:000000000-C9LGT:1:1101:26030:7617 2:N:0:10
GGACTACTAGGGTATCTAATCCTGTTCGCTCCCCACGCTTTCGCTCCTCAGCGTCAGTAACGGCCCAGAGACCTGCCTTCGCCATTGGTGTTCTTCCCGATATCTACACATTCCACCGTTACACCGGGAATTCCAGTCTCCCCTACCGCACTCAAGCCCGCCCGTACCCGGCGCGGATCCACCGTTAAGCGATGGACTTTCACACCGGACGCGACGAACCGCCTACGAGCCCTTTACGCCCAATAAATCCGGACCCCGCTCGCCCCCTACGTATTACCGCGGCTCGTGGCCCGTAGTTCGG
+
CCCCCGGGGGGGFFGGGGGGGGGGGGGGGGGGGGGGGGGGGGGGGGGGGGGGGGGGGGFGGGGGGGGGGGGGGGGGGGGGGGGGGEGGFGGGGGFGGGGGGGGGGGGFGGGGGFFGGGF=EGGGGGGGGGGGGGG?AFFGGGGFGGGGGFGFG5A9CFFEGGFGGGGGGCEGEGFG:5:C,>81=C<=CF55F:C7CFEEGCD)CBB(4DFG4>C>34EGFGB??FB7499?F:>)6:GGG?::?A2-9CD>0(((8-4;B0C(7?DF((,..)846<(--46((((.42(((-())*.1)
@M03364:396:000000000-C9LGT:1:1101:14807:7633 2:N:0:10
GGACTACTGGGGTATCTAATCCTATTTGCTCCCCACGCTTTCGTGCCTCAGCGTCAGTAACAGGCCAGGCGGCCGCCTTCGCCACTGGTGTTCTTCCATATATCTACGCATTTTACCGCTACACATGGAGTTCCACCGCCCTCTCCTGTCCTCAAGCCGTGCAGTTTCCAAAGCCTGAACCGGTTGCGCCGGTCCCTTTTACTTCAGACTTGCCCAGCCGCCTGCGCCCCCTTTACGCCCCATCCTTCCGGATACCGCTTGCCACCTACGTAGTTCCCCGGCTGCCTGCCCGGAGTTCCGC
+
CCCCCGGGGGGGGCFGGGGGGFGCFGGGGGGGGGGGGGGGGGGGGGGGGGGGGGGGGGGGGGGGGGGGGGGGGGFGFGGGGGGGGGGGFGFGGGGGGGGGGGGGGGGGGGGGGGGGGGGGGGGGGGGG<FGGGGGGGEDGGGGFGGGGGFGFGFGFGGGGGGFGGGGFGGGCCGFGFFFGGEDFCG,:@EEG<EGCCFDG+)9?G6C5@FFGFFGFFFC*6C718*2)4DB0:?A6:?GG5:?F.5.6?D9(-433)((-,4F)7C*,4(()(-).6+8(4,,3(().((4((-20;*)*1
@M03364:396:000000000-C9LGT:1:1101:4227:7640 2:N:0:10
GGACTACTCGGGTTTCTAATCCTATTTGCTCCCCACGCTTTCGTGCCTCAGCGTCAGGTACAGTCCAGGCGGCCGCCTTCGCCTCGGGTGTTCTTCCACATCTCTACGCATTTTACCGCTACACATGGAGTTCCACCGCCCTCTCCTGTCCTCCAGCCTGCCAGTTTCCAAGGCCTGTACCGGGTGAGCCGTCACCTTTCACCTCATACTTTCCATTCCTCTTACGCCACCTTGCCGTCCATTCATTCCTCGCTCCTTTTTCCCCCTCCTAATTCCCCTCGCTTCTGTTCCTTCTTTCTCC
+
CCCCCGGF<FFCFFFGGG<FFGGCFGGAFGGGGEGGGECGGFEFFFFGGFEGDBFEF8C@<CC,CFGEFGE46C:CEGFDGGG,B,BFCFFCGGGEFAEFFFFFGCAF@>FB;F@5ECGDEEFF,EFF<3FGGGFGD@8CF=8:+DGFDDFEC5CF7+@,>>A98EC;::;,9:8*@AFF:8C*>**)*?*2)/4,2?,49/,**)+)1@)+12+)+)++.+/4)*/).5((5)(/36=:*4-.0)))*2*-(-((0)-.44+)0/9((())-.)-)*,-913--)-.).))6))*/*-**
@M03364:396:000000000-C9LGT:1:1101:7294:7649 2:N:0:10
GGACTACTAGGGTTTCTAATCCTGTTTGCTCCCCACGCTTTCGAGCCTCAGCGTCAGTTACAGTCCAGAGAAGCGCCTTCGCCACTGGTGTTCTTCCTAATCTCTACGCATTTCACCGCTACACTAGGAATTCCCTTCTCCTCTCCTGCACTCTAGACTTCCAGTTTGAAATGCAGCACTCAGGTTAAGCCCGAGTATTTCACATCTCACTTAAAAATCCGCCTACGCTCCCTTTACGCCCAGTAAATCCGGACCACGCTCGCCCCCTACGTATTACCGCGGCTGCTGGCACGTAGTTAGC
+
CCCCCGGFGGGGGGGGGGGGGGGGGGGGGGGGGGGGGGGGGGGFGGGGGGGGGGGGGGGGGFGGGGGGGGEF,FFGGGGGGGGGGGGGFGGGGFGGGGGGGGGGGGGGGGGGGGGGGGGGGGGGAEFGFGGGGGGGFGGGGGGFGGGGGFFFFEFF@FFGFGFGGGGGGGGGFGFGGFGDF??DFG9:FFFGGGGCDGGGGEGE<FF@AFCGE99*;:DFAGFFDDDD=GFF::>=EFEGGDDE+>?CFGDF00,6;;;4<6C0*:C72<?42AB>AF?>(4;01<))5:2<<?(779):*
@M03364:396:000000000-C9LGT:1:1101:16141:7675 2:N:0:10
GGACTACACGGGTTTCTAATCCTATTTGCTCCTCACGCTTTCGTGCCTCAGCGTCAGGTACAGGCCAGGCGGCCGCCTTCGCCGCTGGTGTTCTTCCACATCTCTACGCATTTTACCGCTACACATGGAGTTCCACCGCCCTCTCCTGTCCTCAAGCCGTGCAGTTTCCAAAGCCTGAACCGGTTGAGCCGGTCCCTTTTACTTCAGACTTGCCCAGCCGCCCTCCCACCCTTTACGCCCAATGAATCCGGATAACGCCCGCCCCCTACGTATTTCCCGCGCTGCTGGGCACGAGTTCGCC
+
CCCCCGGGGGGGGGGGGGGGGGGEGGGGGGGGGGGGGGGGGGGGGGGGGGGGGGGGGGGGGGGGGGFFGGGGGGGGGGGGGGGGGGGGE8FGGGGGGGGGCFGGFGGGGGGGGGGGGGGGDGGGFGGGBFGGGGFGGFGGGGGFGGGFGFGFGFGFGGEGEGFGGGGGGGGGFGFGFAFGGGGFGG8;FGEC)CEGCFGG97+.;AC?@6CCE)>;F@GC:D(((*..27?:?:)),3EE50809))6;<)((-)407(3(4:9>873:-(.6:).690(,(,414)(,1(((,,0;*()1
@M03364:396:000000000-C9LGT:1:1101:3655:7683 2:N:0:10
GGACTACTAGTGTATCTAATCCTGTTTGCTCCCCACGCTTTCGCGCCTCAGGTTCAGTGTCAGTCCAGAAAGTCGCCTTCGCCACTGGTGTTCCTACCTATCTCTACGCATTTCACCGCTACACCGGTAATTCCGCTTTCCTCTGCCGCACTCCAGCTTTACAGTTTCTAAAGCAATTCCCACCTTGAACCCAGGGTTTTCACCCCTGACTTATCAGGCCTCCTTCGCGCCCTTTACGCCCCATAATTCCTAACAACTCTCGCCCCCTCCGTCTTCCCGCGGCTTCTTGCACCTCGTTGGC
+
CC8BCG86,,6@<CEEE,FGGGFCCFG<FGFGD7FFGGGEFCFFCGCG7;;,;CE<,E,EFCECE,,6,,@,6CC78@CF,6@4FF<BEDFEGFGFFGF<F,EFGD9A:,=FGC=CF,4+@C,4,688+BEEGG,+6+05EC,=+,,++0+1,)=*A=,,63?+9,@,,,3,+@)+EDDG?9+8D:FCFF+3+,8@*3@CGF,**<*0-9>C*=;6+)5*);)5*6(/(95(6=3);0*F7((6)/)9AF+.1()).//))-*(187(((-,((--.8(4>9141().6)..(,()8)(19
@M03364:396:000000000-C9LGT:1:1101:12227:7686 2:N:0:10
GGACTACAAGGGTTTCTAATCCTGTTCGCTCCCCCAGCTTTCGCGCCTCAGCGTCAGTGGTGGCCCAGAAGGCCGCCTTCGCCACCGGTGTTCTTCCCGATATCTGCGCATTCCACCGCTACACCGGGAATTCCGCCTTCCCCTACCACACTCGAGCCCGCCGGTATCGGAGGCTCGCCGGGGTTGAGCCCCGGGCTTTTACCTCCGACCTAACGGGCCGCCTACGCGCGCTTTACGCCCACTGAATCCGGATACCGCCCGCCCCCTACGTATTACCCCGGCTGCTGGCCCGCACTTCGCC
+
CCCCCGGGGGGGGGGGGGGGGGGGGGGGGGGGGGGGGGGGGGGGGGGGGGGGGGGGGGGGGGGGGGGGGGGGGGGGGGGGGGGGGGGGGGGGGGGGGGGGGGGGGGGGGGGGGGGGGGGGGGGGGGGGGGGGGGGGGGGGGGGFGGGGGFGFGFGFGGGGGGFGGCFGGGGGFGFGGFGDGGG<EG,4;FGGGGGGGGGGG>C<C>@;BGFF?FE;D>GG;G6?8*-)7),(4:A>:BGGE(()*..4<<182:)5)4((77CBG*)(42:2:42<<6(,21(363)(((,4(((09*-19
@M03364:396:000000000-C9LGT:1:1101:8547:7688 2:N:0:10
GGACTACTAGGGTATCTAATCCTGTTCGCTCCCCACGCTTTCGCTCCTCAGCGTCAGTAACGGCCCAGAGACCTGCCTTCGCCATTGGTGTTCTTCCCGATATCTACACATTCCACCGTTACACCGGGAATTCCAGTCTCCCCTACCGCACTCAAGCCCGCCCGTACCCGGCGCGGATCCACCGTTAAGCGATGGACTTTCACACCGGACGCGACGAACCGCCTACGAGCCCTTTACGCCCAATAAATCCGGATAACGCTTGCACCCTACGTATTACCGCGGCTACATGCACGTATGTAGC
+
CCCCCGGGGGGGGDGGGGGGGGGGGGGGGGGGGGGGGGGGGGGGGGGGGGGGGGGGGGGGGGGGGGGGGGGGGGGGGGGGGGGGGGGGGGGGGGGGGGGGGGGGCGGGGGGGGGGGGGGGGGGGGGGGFGGGGGGFFGGGGFGFGGFCGDGFGFDFGGFEGGFGGGGGGG5BAFFGGFE66FGDGE:66?E3>CCEGGGGGFFCGFF@;DFEF)*4C1:EBDB??E184C7<1?FFB0CCGFFF:AF>FGDF830)634<?0:)9FD:1?0.250)4:4(393((,)).8576<1*)/6D:
@M03364:396:000000000-C9LGT:1:1101:22473:7719 2:N:0:10
GGACTACAGGGGTTTCTAATCCTGTTTGCTCCCCACGCTTTCGTGCCTCAGCGTCAGTTGTGGTCCAGCAAGCCGCCTTCGCCATCGGCGTTCCTCCTAATATCTACGCATTTCACCGCTACACTACGCATTCCGCTTTCCTCTGCGGTACTCAAGCGATACAGTTTTGAGAGCAGGTCCTGGCTTGAGCCCCTGGTTTTCCCTTCCACCTTACAACTCCGCCTACGCGCCCTTTAAACCCAGTAAATCCGGTTAACCCTTGCAACCTACGTATTCCCGCGGCTGCTGGCAGGGCGGTTGG
+
CCC@BFF8,;;:FG;EFF9FG@FFCCFE,C@<CBFE@CEGDG,;BFDFE4CFGEEEGFFAC,,66,BF<6,4C@FFCCGEF@=C6,B?+@>>C<,:,,,:C<EFGG,AF@FFEFDFDCCC+@2B,,,4+4BB,@@F=+=FF@,+26++60@DG7DF,6+,+8=C7@:>EC+,*5);*0,,,5;,@:>>9FE>***=9BCG7*24+8)***0,*251;)1A(<<@1*(.(21.(6;2)-<?5((.74-)/9)9,(()1)(((4:)2<C8(4(.))4.-3--226(41)4:(((-(()).(11
@M03364:396:000000000-C9LGT:1:1101:25442:7732 2:N:0:10
GGACTACAGGGGTTTCTAATCCTGTTTGCTCCCCACGCTTTCGTGCCTCAGCGTCAGTAACAGGCCAGGCGGCCGCCTTCGCCACTGGTGTTCTTCCATATATCTACGCATTTTACCGCTACACCTGGAGTTCCACCGCCCTCTCCTGTCCTCCAGCCTGCCAGTTTCCAAAGCCTGCACCGGGTGGGCCCGTACCTTTCACCTCAGAATTAACCGGGCGCCTAACCCCCCTTTAACGCCAATCATTCCGGGTCAACCCCCCCACCCCCCGTATTACCGCGCCGCCTGCCCGTCGTTTGCC
+
CCCCCGGF@FEGCFGGGGGGGGG,CFDGGGGGGGGGGGGGGGGDGGGGGGGGGGGGGGGCFFDEFGGG<@FGGGGGGGGGGGGGGGGGGGGGGGGGGC<FGGGGGGGGGGGGGDDGGGGGGGGG,8AFGFGGGGGGG+=FGGGF+@B=@*DFDDGFGGFGGEFGFGFGGFF,;F@*@*4@FED*C**8)=*)/*//;CF9+1+79/0)9+)+1++(2(3/3C1,)*()-C>(4:)))(::*1(.))))10),,(()03-1((:(9;/(40(-(.().3409(170(,4(4::-(,.00(*0
@M03364:396:000000000-C9LGT:1:1101:5002:7740 2:N:0:10
GGACTACCGGGGTATCTAATCCTGTTCGCTCCCCACGCTTTCGCTCCTCAGCGTCAGTAACGGCCCAGAGACCTGCCTTCGCCATTGGTGTTCTTCCCGATATCTACACATTCCACCGTTACACCGGGAATTCCAGTCTCCCCTACCGCACTCAAGCCCGCCCGTACCCGGCGCGGCTCCACCGTTAAGCGATGGACTTTCACACCGGACGCGACGAACCGCCTACGAGCCCTTTACGCCCACTCAATCCGGATAACGCTTGCACCCTACGTATTACCGCGGCTGCTGGCACGTAGTTCGC
+
CCCCCGGGGGGGFGGGGGGGGGGFGGGGGGGGGGGGGGGGGGGGGGGGGGGGGGGGGGGGGGGGGGGGGGGGGFGGGGGGGGGGGGGGGGGGGGGGGGGDGGGGGGGGGGGGGGGGGGG6EFFFGDFGGGGGFGFFGCDFFDBFFGGGG5FAF@9AFGGGGGFCFEGGG>EGFG9D*:EEFGGDGG76AC8<55EGGGCGGFG9GFEF(92:1;E-94EG>G>?6C653DBB32?4>BDGGB((.4(6@FC(-(34??>F01>2CFC?701.,)5)6C:B(499>0).5((58.().*)*9
@M03364:396:000000000-C9LGT:1:1101:6938:7767 2:N:0:10
GGACTACAAGGGTATCTAATCCTGTTCGCTCCCCACGCTTTCGCTCCTCAGCGTCAGTAACGGCCCAGAGACCTGCCTTCGCCATTGGTGTTCTTCCCGATATCTACACATTCCACCGTTACACCGGGAATTCCAGTCTCCCCTACCGCACTCAAGCCCGCCCGTACCCGGCGCGGATCCACCGTTAAGCGCTGGACTTTCCCACCGGACGCGACGAACCGCCTACGCACCCTTTACGCCCAATAAATCCGGATAACGCTCGCCCCCTACGTATTACCGCGGCTGCTGGCAACTAGTTTGC
+
CCCC8FGFGGGGDEGGGGGGGGFGGGGGDCEGGGGGGGGGGGGCFGGFGFGGGGGGGGCGGGGGGGGGCGGGGGGGGGGGGGGDF9FFGGGGGFFGGGGGGGGFGEG9FGGGCFFFGGG?EGGGGEGGFGGGGG8C=E6CFGGFGFG6C>C=FDC?EDDECG*=F:EGFEEGEC28:8ED,@FEFG*4AFE):CG5CGF:9)?3CBD;FG(*-):3C9GG0562:FB)(14?((4>A?GGG?F178)6=FC>:6(6FB6:(2:(9?C24::B2)5:AC1;22312(3),((.,,5**/.**
@M03364:396:000000000-C9LGT:1:1101:9898:7782 2:N:0:10
GGACTACCCGGGTATCTAATCCTGTTCGCTCCCCCAGCTTTCGCGCCTCAGCGTCAGTTGTGGCCCAGAAGGCCGCCTTCGCCACCGGTGTTCCTCCCGATATCTGCGCATTCCACCGCTACACCGGGAATTCCGCCTTCCCCTACCACACTCCAGCCCGCCAGTATCGGAGGCCCGCCGCAGGTGGGCCCTGGGCCTTTACCACCGACCTTACCGGCCCCCCTCCGACCCCTTTCGCCCCATCAATTCCGGTCAACGCCGCCCCCCACCTCATTCCCCCGGCTCTCGGACGTGATTTACC
+
CCCCCGGGGGGGG7FFGGGGGGC<FG@FFGEGGGG7FGGGGGG7@FGGGGGCFGGG:F,6,BFFGGGG,:,49EFG=FFGGGGGGGG:FGGGG,@FF=FGEGGGGAGGGDGGDFGGGGGGGGGGGDGGGDFGGGCE6@9FGCGFGGG,DFFBF);?,*AEGG*;FDFFE*4:8F(7*0?:**21B6*,.8C*/*;C*;+C9)C)>B)((9;:)00-)-C:0D1(-*()-/-,280)(-;>8:((*)6)9*2((-3)14(3((24D*/(71((,)).<9,(,(((-,),((-(,-(.**)*2
@M03364:396:000000000-C9LGT:1:1101:12092:7789 2:N:0:10
GGACTACCGGGGTTTCTAATCCTATTTGCTCCCCACGCTTTCGTGCCTCAGCGTCAGGTACAGGCCAGGCGGCCGCCTTCGCCGCTGGTGTTCTTCCACATCTCTACGCATTTTACCGCTACACATGGAGTTCCACCGCCCTCTCCTGTCCTCAAGCCGTGCAGTTTCCAAAGCCTGAACCGGTTGAGCCGGTCCCTTTTACTTCAGACTTAACAGACCGCCTGCGCACCCTTTACACCCAATCATTCCGGATAACGCTCGCCACCTACGTATTTCCCCGGCTGCTGGCACGTAGTTCGCC
+
CCCCCGGGGGGGGGGGGGGGGGGFGGGGGGGGGGGGGGGGGGGGGGGGGGGGGGGGGGGGGGGGGGGGGGGGGGGGGGGGGGGGGGGGGGGGGGGGGGGGGGFGGGGGGGGGGGGGGGGGGGGGFFGGAGGGGGGGGEDEGGGFCFG?EFGFGFCFGGGGGGFGGFGGGGGG>>>FCF@CGGG<CG>>FGE<DEGGFFGGGA;?C6CEECCFCFC<FDF7;G?F117)4>?3:?<45<CE*37B):<BFF<((42?74-4,(:8GG5>F1,,-5)6:+4(42(41)).6,<8:((0**()1
@M03364:396:000000000-C9LGT:1:1101:20549:7795 2:N:0:10
GGACTACCAGGGTTTCTAATCCTGTTTGCTCCCCACGCTTTCGCGCCTCAGCGTCAGTTGTCGTCCAGCAAGCCGCCTTCGCCACTGGTGTTCCTCCTAATATCTACGCATTTCACCGCTACACTAGGAATTCCGCTTGCCTCTCCGATACTCAAGGGATACAGTTTTGAGAGCAGTTCATGGGTTGAGCCCATGGATTTCACTCCCAACTTGCATCTCCGCCTACACGCCCTTTACACCCAGTAAATCCGGACAACGCTTGCAACCTACGTACTCCCGCGGCTGCTGGCACGTAGTCAGC
+
CCCCCGGGGGGGGGGGGGGFGGGFGGGGGGGGGGGGGGGGGGGGGGGGGGGGGGGGGGGGGGGGGGGGGGGGGGGGGGGGGGGGGGGGGGGGGGGGGGGGGGGGGGGGGGGGGGGGGGGGGGGGGGGGGGGGGGGGGFGGGGGFGGGC6AGDFE=D@CGGGGFGGGGGGEGFAFBDGFGGAGGGGGF59D<CGGGDGGGGGFGEGFFF);>F=F,/=;FG=GF=>FBF<DD>0=EFF3CFE?DFA)<6ADD22>0:F>9??FF):EFFFF<??(()4;10(-9>F<:0>BBBF6(07*677
@M03364:396:000000000-C9LGT:1:1101:6876:7798 2:N:0:10
GGACTACTCGGGTTTCTAATCCTGTTCGCTCCCCTAGCTTTCGCGCCTCAGCGTCAGTAACGGCCCAGAGACCTGCCTTCGCCATTGGTGTTCTTCCCGATATCTACACATTCCACCGTTACACCGGGAATTCCAGTCTCCCCTACCGCACTCCAGCCCGCCCGTACCCGACGCGGATCCACCGTTAAGCGATGGACTTTCACACCGGCCGCGCCGAACCGCCGACGAGCCCTTTCCGCCCAATACTTCCGGATAACGCTCGCACCCTACGTATTACCGCGGCTGCTGGCCCGTCGTTCGC
+
CCCCCGGGGGGGCFFGGGGGGGGGGGGGGGGGGGGGGGGGGGGGGGGGGGGGGGGGGGGGGGGGGGGGFGGGGGFFGGGGGGGGGCGGGGGGGGGGGGGGGGGGGGGGGGGGGGFGGGGGGGGGGGGGGGGGGGGGGGFGGFGFGGGGGFGFGFGBGGGGGGFGGGGEFEGGDGADC5EGEGG=BE<=FGG*8CCDFGGCFEGFGBD>(9(57.:19(1C9GF((2-)-C>FB?7)9?GGGF(49)6.97591:14?3><?;E(9EG?08?4,<:AAC19B4>99(),4:((2,-.7).9>
@M03364:396:000000000-C9LGT:1:1101:19597:7848 2:N:0:10
GGACTACAAGGGTATCTAATCCTGTTCGCTCCCCTAGCTTTCGCACCTCAGCGTCAGTTACGGCCCAGAAGGCTGCCTTCGCCATCGGTGTTCCTCCCAATATCTGCGCATTTCACCGCTACACTGGGAGTTCCGCCTTCCCCTACCGAACTCGAGCCCGCCAGTCCGGGATCCTGCTGGGGGTTGAGCCCTCAGGTTTGAGATCCCGCTTGGCGCGCCGCCTACTCGCGCTTTACGCCCCATAAATCCGGATAACGCCGCCCTCCTCCGTATTACCCCGGCTGCCGGCCCCGAGTCTCCC
+
CCCCCGGGFGGGGFGGGGGGGGGGGGGGGGGGGGGGGGGGGGGGGGGFGGGGGGGGGGGGGGGGGGGGEGFGGGGGGGGGGGGGDGGGFGGGGGGGGGGGGGGGGGGGGGGGGGGGGGGCGGGGGGGGDGGGGGGGGGGGGGGFGGGG6?FDGFGFFGGGGGFGGGGGEGCGFG@GGFGGC?C4CC<8AFG4C6CF;CGC93;.8;=;B3<D?F=(9>E5>G014+.)3)43::)6?BGG880(/)55FG),-4)5:7(((4:7GG*4.,4(48))6+3(33(41(,461,(3((0)*.22
@M03364:396:000000000-C9LGT:1:1101:20863:7854 2:N:0:10
GGACTACACGGGTATCTAATCCTGTTTGCTCCCCACGCTTTCGCTCCTCAGCGTCAGTAACGGCCCAGAGACCTGCCTTCGCCATTGGTGTTCTTCCCGATATCTACACATTCCACCGTTACACCGGGAATTCCAGTCTCCCCTACCGCACTCAAGCCCGCCCGTACCCGGCGCGGATCCACCGTTAAGCGCTGGACTTTCACACCGGACGCGACGAACCGCCTACGCGCCCTTTACGCCCAATAAATCCGGATAACGCTTGCACCCCACGTATTACCGCGGCTGCCGGCCCGTCGTTAGC
+
CCCCCGGGGGGGGCGGGGGGGGGGGGGGGGGGGGGGGGGGGGGGGGGGGGGGGGGGGGGGGGGGGGGGGGGGGGGGGGGGGGGGGDGGFGGGGGGGGGGGGGGGGGGGGGGGGGGGGGGGGGGGGGGGGGGGGGGGEG?FGGGFGGGGGFGFGDGDFGGGGGFGGC>EGGGGFGFG=/CGCEGC:E78FF?):EEGGGGGGEG38:>9>G>E20/4/4EGFGFB(04)4>B>;BF2A?EGGF6<?324FGD>810)9,-42:F)9C<(-44(..5<63(-,70(-(.49>0(4,(087(/:
@M03364:396:000000000-C9LGT:1:1101:18791:7875 2:N:0:10
GGACTACTGGGGTTTCTAATCCTATTTGCTCCCCACGCTTTCGTGCCTCAGCGTCAGGTACAGGCCAGGCGGCCGCCTTCGCCGCTGGTGTTCTTCCACATCTCTACGCATTTTACCGCTACACATGGAGTTCCACCGCCCTCTCCTGTCCTCCAGCCTGCCAGTTTCCAAAGCCTGTACCGGTTGAGCCGGTACCTTTCACTTCAGACTTAACAGGCCGCCTACGCACCCTTTACGCCCAATCATTCCGGATAACGCTCGCCACCTACGTATTACCCCGGCTGCTGGCACGTAGTTCGCC
+
CCCCCGGGGGGGGGGGGGGGGGGEGGGGGGGGGGGGGGGGGGGGGGGGGGGGGGGGFFGGGGGGGGGGGGGGGGGGGGGGGGGGGGGGFGGGGGGGGGGGFGGGGGGGGGGG;EDGGGGGGGGG9FGGDFGGGGGGGGDGGGGFGGGFGFGFGFGFGGGGGGFGGGGGGGGGAFCFGF?FGGGCEG,:AFGGDGGGFGGG79B);8F)@FC74=17CDGGBGFD@*304DF<?B<4<BGG*18?FADAFG)36?2?D1(4-9E1CF<,84.,.4).6+(-9>19??408023.(,8/*-)1
@M03364:396:000000000-C9LGT:1:1101:13104:7899 2:N:0:10
GGACTACAAGGGTTTCTAATCCTGTTTGCTCCCCACGCTTTCGTGCCTCAGTGTCAGTTGCAGTCCAGAAAGCCGCCTTCGCCGCTGGTGTTCCTCCTAATATCTACGCATTTCACCGCTACACTAGGAATTCCGCTTTCCCCTCCTGCACTCAAGTTATGCAGTTCGCAAGGCGAACAGTGGTTAAGCCACTGCCTTAAACCTCACGCTTACATAACCACCTACGCACTCTTTACGCCCAATAATTCCGGATAACGCTTGCCCCCTACGTATTACCGCGGCTGCTGGCACGTAGTTAGCC
+
CCCCCGGGGGGGGGGGGGEGGGGGGGGGGGGGGGGGGGGGGGGGGGGGGGGGGGGGGGGGGGGGGGGGGGGGGGGGGGGGGGGGGGGGFFDEGGGGGGGGGGGGGGGGGGGGGGGGGGGDGGGGGEGGGGGGGGGGGEGGGGGFGGGGGFGEG<?FFDGDEGFGGGGGGGGEDFACGF6FFGGEFG3;FFFFCFGGGGG:E>GDGAFBF>>D@;>@C>E65?B=>=>4:9=7?E?CFFGG:638/77?FG:2034<D>633:@?FGC6??:4<>A<A*419>3964.5?,8:((3>=*):9
@M03364:396:000000000-C9LGT:1:1101:9821:7918 2:N:0:10
GGACTACTAGGGTTTCTAATCCTGTTCGCTCCCCACGCTTTCGCTCCTCAGCGTCAGTAACGGCCCAGAGACCTGCCTTCGCCATTGGTGTTCTTCCCGATATCTACACATTCCACCGTTACACCGGGAATTCCAGTCTCCCCTACCGCACTCAAGCCCGCCCGTACCCGGCGCGGATCCACCGTTAAGCGATGGACTTTCACACCGGACGCGACGAACCGCCTACGAGCCCTTTACGCCCAATAAATCCGGATAACGCTTGCACCCTACGTATTCCCGCGGCTGCTGGCCCGTAGTTAGC
+
CCCCCGGGFGGGGGGGGGFGGFGGGGGGGGGGGGGGGGGGGGGGGGGGGGGGGGGGGGGGGGGGGGGGGGGGGGGGGGGGGGGGGGGGGGGGGGGGGGGGGEEGGGGFGGGGGGGGGGGGGGGGGGGGGGGGGGGGFGGGGGGFFGGGGFGFGFFFFFGGGGEGGGGGGGGGFGB<:?GG,ACCFGC:AC:CDGG*CFGGGEG<4=>0(72C18:2<(:C;GFF0;0)(9>BFB:<>BGGGF:?)36>FGDBF??AF?9?1<G2=FGF(((.)6?)5<(,3>B0443),-2:93()07-:>
@M03364:396:000000000-C9LGT:1:1101:27231:7945 2:N:0:10
GGACTACCGGGGTATCTAATCCTGTTTGATTCCCGCACTTTCGAGCCTCAGCGTCAATCCCACCCCAGGAGACTGCCTTCGCAATCGGAGTTCTTCGTCATATCTAAGCATTTCACCGCTACACAACGAATTCCATCTCCCTTGTGTGTATTCAAGAACGGCAGTATCAACGGCATGACCGCGTTGGGCCCGGACATTTGACCGCTGACTTACCATCGCGCCTACGCTCCCCTTAAACCCAATAAATCCGGATAACGCTCGCCTCTTCCGTATTACCGCGGCTGCCAGCCCGGAATTCGGC
+
CCCCCGGGGGGGGGGGGGGGGGGGGGGGFGFGGG7FCGGGGGGGGGGGGGEGGGGGCGGFGGGGGGGGGGGGGFGGGGGGGG>FFGGG,CGGGGGGGGGGGGGGGGFGGGGGGGGGGGGGGGGGCFFGGGGGGGGAFCCGGG,56>D@8CDE;9EE=8EECGAGGDGGGGGCBGFGG5DFGCD5>EF@F*=5?E5*:9FDFCGFGEF6(0993A@.>(=:6D?B(*(049<(4:))))2;*((.*66)095666<)0((-9>84C8:6<?F234)64*--46,9?().,(-16--0?*4*1
@M03364:396:000000000-C9LGT:1:1101:3800:7946 2:N:0:10
GGACTACTGGGGTTTCTAATCCTGTTCGATCCCCGCACTTTCGTGCATGAGCGTCATTTACGGCTTGGTCTGCTGCCTACGCAATCGGGGTTCTTCGTCATATCTATGCATTTCACCGCTACACAACGAATTCCGCAAACCTCAACCGCAATCAAGCCCGGCAGTATCAACGGCGGAATGGAGTTGAGCCCCACGATTTGACCGCTGACTTGCCAGGCCGCCTGCGCACCCTTTACACCCCATACATCCGCATACCGCCCGCCTCTTCCGTATTTCCCCGGCTGCCGGCACGGAGTTCGCC
+
CCCCCGGGEFGGFGGGGGGGGGGGGGGGGGGGGGGGGGGGGGGGGGGGGGGGGGGGGGGGGGGGGGGGGGGGGFGGGGGGGGCFEGGG7CCFG<BFFFEFG?EFDFFGGGGGGGGGGGGGGGGGCFEGGGGGGGGGGF6DFCD0DFG=EEEAF5FFG:FCEGFGF;EGFGGGDGFG=4CGG6C?CF8//8=C<=852=E7+9E17)8;?CAG2)<496C59D618/7)4C843224548E*2825466?D*-(8)4<4(,,(*(1+:)64548:)).+4-47(41(29419?264;.*277
@M03364:396:000000000-C9LGT:1:1101:6368:7956 2:N:0:10
GGACTACAGGGGTTTCTAATCCTGTTTGCTCCCCACGCTTTCGCGCCTCAGCGTCAGTTGCCGTCCAGCAAGCCGCCTTCGCCACTGGTGTTCCTCCTAATATCTACGCATTTCACCGCTACACTAGGAATTCCACTTTCCTCTCCTGCACTCAAGTTCCCCAGTTTCAAGCGCTTACTCCGGTTGAGCCGTAGCCCTTTCCTCCTGACTTAAGCAACCCCCCACCCCACCTTTACGCCCCGTACATCCGTCAAACCCCAGCCCCCCCACTCTCTCCCGCCGCTCTTGGCAGGTCTTTACC
+
CCCCCGG?DFGGFFGGGGGGGFFGGG<FGGGGGGGGGGGGGGGGGGGGGGGGGGGGGGE,,,@8@CGGGGGGGEFGGGGGGGGGGGGGGGGGGEFGGG9FFEFGGF<FGEGGFGGGGGDDGG9D>,CFGFGGG?EFGA=FG9E9?D,@EBGFGD+;C6,,@F5@F;EFDDC9::=++;92<+=C8*88*<*3;**=*?:,5:,:C**6>+*,*+40*(A*(1,,4*/)(:;(6))7(/:F*,-()35-79*,(()4)((,(4;:GE),(,(())),,84,(40((,))),)((,,1@*)2*
@M03364:396:000000000-C9LGT:1:1101:23174:7971 2:N:0:10
GGACTACAGGGGTATCTAATCCTGTTCGATCCCCACGCTTTCGTGCCTCAGCGTCAATCCCTGCTTCGTGAGATGCCTTCGCAATCGGTGTTCTGAGTAATATCTATGCATTTCACCGCTACACTACTCATTCCTCCCACGGCCACAATATTCAAGCCTGCCAGTATCAAAGGCAATTCCACAGTTGAGCTCCGGTATTTCACCCCTGACTTTACAAACAGCCTACGCACCCTTTCAACCCAATCAATCCGGCTAACGCTCGCCACCTACGTATTTCCGTGGCTGATGGCACGTATTTAGC
+
CC@CCGGGGGGDEEGGGGG9FGGGGGCF?EGEGGGEGGGDGG,CFCFBFGGGGGGG>FDAEFGGGGGGGGGGGGGGGGGGGGGCFEGGGEFEGFGDAF9FGGDFFGGGGFGGGDGGGGGGCEDGGFGGGFFFGGG<F:?FFD+*=FC,@DFFGFC?FGFG8FDF:>@EFGGGF=D+=:E9EGC,6=8D6<9D+CC6CGGGFEDC55>C:?=,*4;:DEG,);<):,)3(:((5(.089AF*8(/;;3?6CD06,(/=;6(:914*;732(,().())0,)(-,,26242?F?,4496*-:7
@M03364:396:000000000-C9LGT:1:1101:13838:8034 2:N:0:10
GGACTACACGGGTTTCTAATCCTGTTTGCTCCCCACGCTTTCGTGCCTCAGTGTCAGTTACAGTCCAGAAAGCCGCCTTCGCTACTGGTGTTCCTCCTAATATCTACGCATTTCACCGCTACACTAGGAATTCCACTTTCCTCTCCTGCACTCAAGTTTCCCAGTTTCAAAGGCTTACTACGGTTGAGCCGTAGCCTTTCACCTCTGACTTAAGAAACCACCTACGCACCCTTTACGCCCCGTAATTCCGGATACCGCTAGCCCCCTACGTATTACCGCGGCTGCTGGCACGTAATTAGCC
+
CCCCCGGGGGGGGGGGGGGFGGGFGGGGGGGGGGGGGGGGGGGGGGGDGG<FGFGGFGGGGGGGGGGGGGGGGGEGGGGEGGGGGGGGFGGCEGGGGGGFGGGDGGGGGGGGGGGGGGGGGGGGFGGGGGGGGGGGGGFFGGADDFGACFGFGFGFFGGDFGFGGGCFGDGGFGFGCFGGGGG:CGFDFAE7DEGGGGGFGEC*0;F7CFEFEAG8>8C1:DB:B*>*5/<=BEC@2>=<*:;6)/)9AC),/2)65::136B7DGC<B8(<)4).62---9-33))(31<1:((00757F
@M03364:396:000000000-C9LGT:1:1101:25841:8057 2:N:0:10
GGACTACAGGGGTATCTAATCCTGTTCGCTCCCCACGCTTTCGCTCCTCAGCGTCAGTAACGGCCCAGAGGCCTGCCTTCGCCATTGGTGTTCTTCCCGATCTCTACACATTTCACCGTTACACCGGGAATTCCACTCTCCCCTACCGCACTCAAGCCCGCCCGTACCCGGCGCGGTTCCCACGTTGAGCGAGGGGCTTTCACACCGGACGCAACGAACCGCCTGCGCGCGCTTTACGCCCAGTCATTCCGGATACCGCTTGCCCCCTCCGGAGTCACCCGGCTGCTGGCCCGGCGTTCGC
+
CCCCCGGFGGGG@CGGGGGGGGGGGGEFFGGGGGGGGGGGGGG7@FGG<FFGGGGGGGG,CCF:FGGGGF,8DEFGGGGGGGGG:BFGCCGGGDFGGGGGG+DCFFG,EEGGAGFG9C9=CGGGGGGGCFGGGGG,=>DFG+BFGGF++9:@FB+;F==CCF?DG>1BA**53>-)*2AEG,*:CF*3;:*))=E*)=CCEFGE4<76;GBC()2(/4EGBG9:(*-.(9(49??)6:ECG?(406).0?F0(-()9:9>11;,6AC;:69(,-40)2)((--,9:3::F(44(,)8)(9/
@M03364:396:000000000-C9LGT:1:1101:24096:8082 2:N:0:10
GGACTACTGGGGTTTCTAATCCTGTTCGCTCCCCACGCTTTCGCACCTCAGCGTCAGTGCCGGCCCAGCAAGCTGCCTTCGCCATCGGTGTTCTTCCATATATCTGCGCATTCCACCGCTACACATGGAATTCCACTTGCCCCTACCGCACTCGAGACGCCCAGTTCGGAACCCGGCCGGGGGTTGAGCCCTCGGATTAGAGGTTCCGCTTAGGCATCCGCCTACGCCCGCTTTACGCCCAATGAACCCGGATAACGCCCGCCCCCTACGTATTTCCCCCGCCGCTTGCCCGGACCTCTCC
+
CCCCCGGGGGGGGGGGGGGGGGGGGGGGGGGGGGGGGGGGGGGGGGGGGGGGGGGGGGGGGGGGGGGGGGGGGGGGGGGGGGGCFGGGFGGGGGGGGGGGGGGGGGGGGGGGGGGGGGGGGGGGGGGGGGGGGGGGGFGGGGGF?FGEGBGFGF6ADGGGGGEGGGGGGEGGFGFGGFDEGGGFDE:6;FC7C:E*C*<C7):>GFF8<33:2*28*.<:<DB(4*2)-)-,4:4>(8EG*(.(0:)-<))((3985-(-(1*(9:),3(.))..).+3(26,31-(43473((()09)*2
@M03364:396:000000000-C9LGT:1:1101:18433:8087 2:N:0:10
GGACTACACGGGTTTCTAATCCTGTTCGCTCCCCACGCTTTCGCTCCTCAGCGTCAGTAACAGGCCAGGCGGCCGCCTTCGCCACTGGTGTTCTTCCATATATCTACGCATTTTACCGCTACACTAGGAATTCCGCTTGCCTCCCCGCTACTCAAGCGCTACAGTTTCAAATGCAGTTCCGGGGTTGAGCCCCGGGATTTCACATCTGACTTTCCGCTCCGCCTCCACGCCCTTTACCCCCAGTAAATCCCGACCACCCTTGCCCCCTCCGTCTTACCGCGGCTTCTGCCCCGTGTTTCGC
+
CCCCCGGGGGGCCCFFGGGGFEGCE@FCGEGGGGGGGGDCGGGG7CFBGC@DCFFGGG,9C,6CFFGGGGDGGGGGGEFFBFE@E=<=:A=CFF;EGFFGGFGGGFGGGEFGF@=FGEGDEG,B48F8FG@DGGGEDCDFGGG*@EE++3F@:A+:,;@CCF>DF;BE;AA5BF4DFFGGE5@=:EB=FCGGG78E5E?FF?FE7AA)<FA7);+,/4CGFD?B(8(<:<?>1?04<)CFG61,*.4692*(-(4(518:7(+(*2713((-(43..3(-,417(,45))(-33(.0))17
@M03364:396:000000000-C9LGT:1:1101:10135:8105 2:N:0:10
GGACTACTAGGGTATCTAATCCTATTTGCTCCCCACGCTTTCGCGCCTCAGCGTCAGTCGTGGCCCAGAAGGCCGCCTTCGCCACCGGTGTTCTTCCAAATATCTGCGCATTCCACCGCTACACTTGGAATTCCGCCTTCCCCTACCAGACTCAAGCCTGTCGGTATCGGGACCGGGCGGGGGTTGCGCCCCCGGATTTGAGTCCCGGCCTAGCAGGCCGCCTACGGCCCCCTTCCGCCCCATGCATCCGGATCACGCCCGCCCCCTACGTATTCCCCCGGCTGCTGGGACGCATTTAGCC
+
CCCCCGGGGGGGGGGGGGGGGGG,FFEFGGGGGGGGGGGGGGGGGGGGGGGGGGGGGGGGGGGGGGGGGFGGGGGGGGGGGGGGGGGGFGGGG9=FGGEGGGGGGGGGGGGGGGEGGGGGGGGGFEGFGFGGGGGGGC6FGGGFGGG,DFG)>DFFGGGGFD9CC7FG:EDBACBDDEGGGGG*CE*47;EGG5C*1/20+(36:?0((93C?F7<F>GE6D(,4*(04)4(,4((,3?E*((()5-)9C7(,(.(.,(49(:6G8C(.-4)).)).0(((,(4<))(((.4(((0*/)*9
@M03364:396:000000000-C9LGT:1:1101:19529:8122 2:N:0:10
GGACTACAGGGGTTTCTAATCCTGTTCGATACCCACGCTTTCGTGCATCAGTGTCAGTCACGGCCTGGCAGGCTGCCTTCGCGATCGGGGTTCTGCGTGATATCTATGCATTTCACCGCTACACCACGCATTCCGCCTGCCCCGTACGTACTCAAGCCAACCAGTTTCAACGGCAATTCAATGGTTGAGCCATTGACTTTCACCGCTGACTTAATCGGCCACCTACGCACCCTTTAAACCCAATGAATCCGGATAACGCTCGCACCCTCCGGCTTACCGCGGCTGCTGGCACGGCGTTAGC
+
CCCCCGGGGGGGGGGGGGGGGGGGGGGGGGGGGGGGGGGGGGGFGGFGGGGGGGGGGGFGGGGGGGGGF?FGGGGFGGGGGGCGGGGGGGGGGGGGGEGGGGGGGGCFGGGGGGGGGGGGGGGGGDEGDGGGGGGGEFFGFGGFG8CGFFGFDEGBFGGGGGFGGGGG::;C?F5*9AF7:@CFFGGEF:FFGEF<CFGGGFCBDEF@>GBF;C9?F;GE(8?@@E<5(:;F;@E9)6CFG?289:A9BFDFF:19?20,-42-)1911?>0(,7),<81669BFFB?B<02:>())5(/0
@M03364:396:000000000-C9LGT:1:1101:26324:8123 2:N:0:10
GGACTACACGGGTTTCTAAGCCTGTTCGCTCCCCACGCTTTCGCTCCTCAGCGTCAGGAAAGGCCCAGAGAACCGCCTTCGCCACTGGTGTTCCTCCTGATATCTGCGCATTCCACCGCTCCACCAGGAATTCCATTCTCCCCTACCTTCCTCAAGTCAACCCGTATCGAAAGCACGCTCAGGGTTAAGCCCCAAGATTACACTTCCGACGCGATCAACCACCTACGAGCCCTTTACGCCCAATCAATCCGGACAACGCTCGCCCCCTACGTATCACCGCGGCTGCGGGCACGGATTTAGC
+
CCCCCGGGGGGGFFGGGGAFGGGFGGGGGGGGGGGGGGGGGGGGGGGGGGGGGGGGGGGCFGGGGGGGFGGGGGGGGGGGGGGGGGGGFGGGGGGGGGGGGGGGGGFGGGGGGGGFGGGGGGGGGGFGGGGGGGGGFEDFFFG58FGGGFGEFFDFFGFCGGFGGGFGGGGCEGECED8E*@CFGG*:BF8?GGEGFGFCFEFFGFF@><@C9>53:5EG@GFDFFF)1C>?(7:)6:EE8:0:)52<FFC;6>,2F>FFFB:(7?D6?F:32)4)6*((-4>02:(3-4640(())/.:7
@M03364:396:000000000-C9LGT:1:1101:4447:8127 2:N:0:10
GGACTACCCGGGTTTCTAATCCTGTTCGCTCCCCACGCTTTCGCTCCTCAGCGTCAGTAACGGCCCAGAGACCTGCCTTCGCCATTGGTGTTCTTCCCGATATCTACACATTCCACCGCTACACCGGGAATTCCAGTCTCCCCTACCGCACTCAAGCCCGCCCGTATCCGGCGCGGACCCACCGTTAAGCGAGGGACTTTCACACCGGACGCGCCGAACCGCCTACGAGCCCTTTACGCCCAATAAATCCGCATAACGCTTGCCCCCTACGTATTGCCGCGGCTGCTGGCACGTATTTCGC
+
CCCCCGGG8FGGFFGGGGFGGGDFGG9FGGGGGGCCGGGGGGGG7FGGGGGGFGGGGG,9CCECGGGF<FGDGGGGG9FGGGGG7BFFFFGGG9FCFFGGGGGGGGG9FFGG,FDFGG+@EGFFGGG>FGGGGGG9EG8FFFCD6BD+B5::@5:ACFGGDE5?FE,>;*>*9C27/)*/*/9<BC16@C**)****;EFG2<)CBB((9(5(5*->6CC6<6?<EF5:D188(4AD?EEC:17)-)6@7D(4((6<:>B?::(9@<6(484<)()6<0((-419?0).((.3(3*)*-0<
@M03364:396:000000000-C9LGT:1:1101:2810:8148 2:N:0:10
GGACTACTCGGGTGGCTAATCCTATTTGCTCCCCACGCTTTCGTGCCTCAGCGTCAGGTACAGGCCAGGCGGCCGCCTTCGCCGCTGGTGTTCTTCCACATCTCTACGCATTGTACCGCTACACAGGGAGTTCCACCTCCCTCTCCGCTCCTCATGCTGTGCAGTTTCCAAAGCCTGAACCGGTGGAGCCGGTCCCTTTTCCTTCAGTCTTGCTCAGGCGCCTGGCCACCCTTTCCGCCCAATAATTCCGTATACCCCTTGCTTCCCTCGTATTTCCTCACCTTTCTGTCCGTCATTTTCC
+
@@6C<FGFFG7@F7+CFE@F,@F,F,CFGAF@9BFF@FCFFGG8BFCFC8@<FC@F@CEFFGGGGGG@F,6B:CCCGG:,A@7>CFEGFFFG?9EDD<,4=EFDFDGG7C=@ED,BA>=CECDF=,A=F:B=<FFFG,6,>?8:=D8++08:C0+17,5EFA+2@EC,E7,,33:79*,=*4;C***-;<E5C:E*2++<+)+1;*;)9+7+)+5)*(5*.>0((*,)-71<??))3(2:*-()*-6)1*2(4)4)),(((.+)2+06,(-1(,.66+.),(.))-)))))(.((.*1)2:
@M03364:396:000000000-C9LGT:1:1101:15335:8159 2:N:0:10
GGACTACAAGGGTTTCTAATCCTGTTCGATCCCCACGCTTTCGTGCCTCAGCGTCAGTGGCGTGCTGGAAAGCTGCCTTCGCAATCGGAGTTCTGCGTCATATCTATGCATTTCACCGCTACACAACGCATTCCGCCTCCCTCGCACGCACTCAAGCACACCAGTTTCAACGGCATCACCGGGTTGAGCCCGGAACTTTGACCGCTGACTTGGCACGCCGCCTGCGCACCCTTTAAACCCACTAAATCCGGATACCGCCCGCATCCTCCGTATTACCCCGGCTGCTGGCCCGGAGTTTGCC
+
CCCCCGGGGGGGFFGGGGGGGGGGGGGGGGGDGGGGGGGGGGGGGGGGGGGGGGGGGGGGGGGGGGFGGGGGGGGGGGGGGGGGGGGG,FFGGGGGGGGGGGGGGGGGGGGGGGGGFGGGGGGGGEGGGGGGGGGGGGGGGGG>G@E+@?FAFD8DFGGFFGFGFGGGG7DEFGFGGAEGCEGFE*?:@FGCDDEE4EF7,9FBG>EFFCEGFFC@G9EEBD::?24)4C?(4::4)3CEE(,().65@G91(33:7>1299*4DF45?6:6BB6-6+,(4>(4?0)46((,--40<*)*:
@M03364:396:000000000-C9LGT:1:1101:22452:8160 2:N:0:10
GGACTACTGGGGTTTCTAATCCTGTTCGCTCCCCACGCTTTCGCTCCTCAGCGTCAGTAACGGCCCAGAGACCTGCCTTCGCCATTGGTGTTCTTCCCGATATCTACACATTCCACCGTTACACCGGGAATTCCAGTCTCCCCTACCGCACTCAAGCCCGCCCGTACCCGGCGCGGATCCACCGTTAAGCGATGGACTTTCACACCGGACGCGACGAACCGCCTACGAGCCCTTTACGCCCAATCAATCCTGATCACGCTTGCACCCTACGTATTTCCGCGGCTGCTTGCACGCAGTTAGC
+
CCCCCGGGGGGGGGGGGGFGGGGGGGGGGGGGGGGGGGGGGGGGGGGGGGGGGGGGGGGGGGGGGGGGGGGGGGGGGGGGGGGGGGGGGGGGGGGGGGGGGGGGGGGGGGGGGFGGGGGDGGGGGDGGGGGGGGGGGGGGGGGFGGGEGBG=BDDFGGGGGGDGGEGGGGGGFGFG?AEFFGG7EG:1@?=3>ECFGGFGGFGEGFEF07(71.?451EE6C>6<8-04C;??(5463CEG?0,)5))95*46))6?<22((2)9ED??B?B)68)-<:<0(46(32)4:)5?(()006::
@M03364:396:000000000-C9LGT:1:1101:20464:8175 2:N:0:10
GGACTACTAGGGTTTCTAATCCTGTTTGCTCCCGACGCTTTCGCGCCTCAGCGTCAGTTGTCGTCCAGCAAGCCGCCTTCGCCACTGGTGTTCCTCCTAATATCTACGCATTTCACCGCTACACTAGGAATTCCGCTTGCCTCTCCGATACTCAAGGGATGCAGTTTTGAAAGCAGTTCAGGGGTTGAGCCCCTGGATTTCACTCCCAACTTGCATCTCCGCCTACACGCCCTTTACCCCCAGTAAATCCGGATCACGCTCGCCCCCTACGTATTTCCGCGGCTGCTGGCACGTAGTTAGC
+
CCCCCGGGGGGGGGGGGGGGGGGGGGGGGGGGGGGGGGGGGGGGGGGGGGGGGGGGGGGGGGGGGGGGGGGGGGGGGGGGGGGGGGGGGGGGGGGGGGGGGFGGGGGGGGGGGGGGGGGGGGFGFFFGGGGGGGGGGEGGGGGFGGGCGFGFG9?FDEGFGGA<DCCDFCF;CFFGGFFDCGG@EGFCFGGGGGGG4EGFDEG42??BDGFF8F,9C>FGBGF01B@FDDFFBFFEF4EGG@@?=<4A?F592?08@????7*(7:D>26??<F?)6<444990(45,,,(.((().0-7C
@M03364:396:000000000-C9LGT:1:1101:11832:8175 2:N:0:10
GGACTACCCGGGTATCTAATCCTGTTCGCTCCCCACGCTTTCGCTCCTCAGCGTCAGTAACGGCCCAGAGACCTGCCTTCGCCATTGGTGTTCTTCCCGATATCTACACATTCCACCGTTACACCGGGAATTCCAGTCTCCCCTACCGCACTCAAGCCCGCCCGTACCCGGCGCGGATCCACCGTTAAGCGATGGACTTTCACACCGGACGCGACGAACCGCCTACGAGCCCTTTACGCCCACTAAATCCGGATAACGCCGGCCCCCTACGTATTCCCGCGGCTCCTGGCCCGTATTTCGC
+
CCCCCGGGGGGGGBFGGGCGGGGGGFGGGGGGGGGGGGGGGGGGGGGFGGGGGGGGGGGGGGGGGGGGGFFFFFGGGGGGGGGEGGGGGGGGGGGGGGGGGFEGGGGGGGGGGGGGGGGD8FFGGGGGGGGGGGGFDFGGGGGFGGGGGDGFGFGFGGFEDGFGG*;EGGGG>FFG58EFFGGGGE:28F/7CEC6CGGGGFGEGFB>9G;GF)C6C9GGBGFBBG?)4D;1??F4A(;EGF((<:).9C<04,496(,2((297CC2638.248):?1,((4(,4740((-(,())/)*1
@M03364:396:000000000-C9LGT:1:1101:19503:8175 2:N:0:10
GGACTACCCGGGTTTCTAATCCTGTTCGCTCCCCACGCTTTCGCTCCTCAGCGTCAGTAACGGCCCAGAGACCTGCCTTCGCCATTGGTGTTCTTCCCGATATCTACACATTCCACCGTTACACCGGGAATTCCAGTCTCCCCTACCGCACTCAAGCCCGCCCGTACCCGGCGCGGATCCACCGTTAAGCGATGGACTTTCACACCGGACGCGACGAACCGCCTACGAGCCCTTTACGCCCAATCAATCCGGATAACGCTTGCACCCTACGTATTACCGCCGCTGCTGGCACGTAGTTAGC
+
CCCCCGGGGGGGGGGGGGEGGGGGGGGGGGGGGGGGGGGGGGGFGGGGGGGGGGGGGGGGGGGGGGGGGGDFGGGGGGGGGGGGGGGGFGFGGGGGGGGGECEGGGGGGGGGGGGGGGDDGGGGGGGGEGGCGGGFFFFGGGC?FGGGDBGB:=6@ACEEEGBDF7>EGGGE@F@G=?EFFGGGCEGDFC=DFDGGGGGGGEGFC>B04D>EF)/4C;G7-C914;4)39>B::?FF?EEGF04).8>FGG>:?(6F09018*,9CD?:B<B2::5AF80(.49>>8?0(()4.3).*.?:
@M03364:396:000000000-C9LGT:1:1101:6824:8175 2:N:0:10
GGACTACTGGGGTATCTAATCCTATTTGCTCCCCACGCTTTCGTGCCTCAGCGTCAGGTACAGGCCAGGCGGCCGCCTTCGCCGCTGGTGTTCTTCCACATCTCTACGCATTTTACCGCTACACATGGAGTTCCACCGCCCTCTCCTGTCCTCAAGCCGTGCAGTTTCCAAAGCCTGAACCGGTTGAGCCGGTCCCTTTTACTGCAGACTTGCACAGCCGCCTGCGCACCCTTTTCGCCCAATCATTCCGGATAACGCCTGCCACCTACGTATTCACCCGGGTGCCAGCACGTCATCAGCC
+
CCCCCGGGCGGGFGGGGGGFGGG9EFGGGGGGGGGGGGGGGGGGBFGGGFGCFGGGG<FGGFGGGGGGGFEGDCGGGGGGGGGGGGGEFGGGGGCGFFGG=FGGGGGGGGGCFGFFGGE>EGFGGEGGGGGGGGFGF+0@FGGFGGGFDAFFGBGFGGGGGGFG>EEGCAB,;@=CF4<C7:9>E::6AF=):5=C7FGC?3C)0*;736?<)*>)2(=*.C(6(/-)->6:(8).3(;E*43399AAF*7((,6,)((,(.;)9*0(4((5.5)).+.((((,(.))-,:63:(0**,>F
@M03364:396:000000000-C9LGT:1:1101:6558:8182 2:N:0:10
GGACTACCCGGGTATCTAATCCTATTTGCTCCCCACGCTTTCGTGCCTCAGCGTCAGGTACAGGCCAGGCGGCCGCCTTCGCCGCTGGTGTTCTTCCACATCTCTACGCATTTTACCGCTACACATGGAGTTCCACCGCCCTCTCCTGTCCTCAAGCCGTGCAGTTTCCAAAGCCTGCACCGGTTTCGCCGGTCCCTTTTCCTTCAGACTTGCCCAGCCGCCTGCCCCCCCTTTACGCCCCATTATTTCTGATCACCCTTGCCACCTACGTCTTTCCCCCGCCGGCTGGACGTGGTTCTGC
+
CCCCCGGG8F@EG@GGGGGGGFG,CFFFGGGGGGGGGGGGGGGFEGGGGEGGGGGGGCCFFFF,DFGF@CGFGGGGGGGGGGGCGGGGGGGGGGGFG9FCFGGGGGGGGGGG9@DGGGGGGGGG9BF8D=FFGGGGG:CGGGGFFGFCGAFFGFCFCGEGECAGGGGG7FC3?FDF,*1=A53=E*,08EC<C:8E*?BF+)+/:=A147<0>)C8C=G*,92((*()(17,3?)4,3CE82()*.62@*2)6))().,(.(<<GGF03(3(.429>62(49(((((4((3(,,(07*.:C
@M03364:396:000000000-C9LGT:1:1101:7204:8231 2:N:0:10
GGACTACTAGGGTTTCTAATCCTGTTTGCTCCCCACGCTTTCGAGCCTCAGCGTCAGTTACAGTCCAGAGAAGCGCCTTCGCCACTGGTGTTCTTCCTAATCTCTACGCATTTCACCGCTACACTAGGAATTCCCTTCTCCTCTCCTGCACTCTAGACTTCCAGTTTGAAATGCAGCACTCAGGTTAAGCCCGAGTATTTCACATCTCACTTAAAAATCCGCCTACGCCCCCTTTACGCCCAGTAAATCCGGACAACGCTCGCCACCTACGTATTACCGCCGCTGCTGGCACGTAGTTCGC
+
CCCCCGGFFGGGGGGGGGGGGGGGGGGGGGGGGGGGGGGGGGGGGGGGGGGGGGGGGGGGGGFGGGGGGGGGGGGGGGGGGGGGGGGGGGGGGGGGGGGGGGGGGGGGGGGGGGGGGGGGGGGGGGGGGGGGGGGFGGGGGGGFGGEGGBEDFEGF;EFGGGFGGGGGGGGGFGFGGBG8DDDFFGGDFDFFGEGEGGGGGFGFFFA<=F@FF8D>>CGGFGFFFDF>47>@BFFEEDGGGF@F=6.7FG89@B(:F@FF@BEF3EF703(.3:?A<<<>(471(1)48:1<(417)0)1/
@M03364:396:000000000-C9LGT:1:1101:9461:8243 2:N:0:10
GGACTACTAGGGTTTCTAATCCTGTTTGCTCCCCACGCTTTCGAGCCTCAACGTCAGTTATCGTCCAGTAAGCCGCCTTCGCCACTGGTGTTCCTCCTAATATCTACGCATTTCACCGCTACACTAGGAATTCCACTTACCTCTCCGATACTCTAGCTTGACAGTTCCAAATGCAGCTTGGGGGTTGAGCCCCCACCTTTCACATCTGGCTTGCCATGCCGTCTGCGCTCCCTTTACACCCAGTAACTCCGGATCACGCTTGCACCCTACGTATTACCGCGGCTGCTCGCACGTATTTCGC
+
CCCCCGGGGGGGGFGGGGGGGFGGGGGGGGGGGGGGGGGGGGGCEGGGGGGGGGGGGGGGGGGGGGGGGGGGGGGGGGGGGGGGGGGGFGGGGGGGGGGGGGGGGGGGGGGGGGGGGGGGGGGFEFGGGGGGGGGGGGDGGGFFGGGDEBGEGFGFGGGGFGFGGGGGGGGGFGFGGBEFEGGGGGGEFGGGG>5CGGGGGFGFCF=4/9>FBFGF7)>FF5>(526=6D@D@9;6CCGGGF;;+9)18C*.((405:0040C)>FC:3:3344:)6A69(-49(-.)43-4>3(197:F<
@M03364:396:000000000-C9LGT:1:1101:12053:8259 2:N:0:10
GGACTACCCGGGTATCTAATCCTGTTTGCTCCCCCGACTTTCGCGCCTCAGCGTCAGTGCCGTTCAAGGAATCCGCCTTCGCCTCCGGTGTTCTATAGGATATCAACGCATTTCACCGCTACACCCTATATTCCGATTCCCTCTCCCAGACTCGAGTCCTGTAGTTTCAAGCGCACTTTCCGGGTTGAGCCCGGAGATTTCACACTTGACACGCAAGACCGCCTACGCGCCCTTTACGCCCAGTAAATCCGAACAACGCTCTTGGCCTCTGTATTCCCGCGGCTGCTGGCCCAGAGTTCGC
+
CCCCCGGGGGGGGGGGGGGGGGGGGGGGGGGGGGGGGGGGGGGGGFGGGGGGGGGGGGGGGGFGGGGGGGGGGGGGGGGGGGGGGGGGFGEGGFFGGGGGGGGG8CFGGGGGGGGGGGGC=@FGGGGGGGGGFGG:EGGFGGGFGGGGGFGFGFGFFGGGGGFGFGGGGGGGFGBDGFGGGDGGGGEEFGCFGGGGGFGGGFGFGFFFFGFF?B8:DDGGBGFFFC?DBDB06:4>A6;CEBBB?A<AFGD0:B12F936<?F)9@D7?73<26>):A14372216)4((.:62.7/*)19
@M03364:396:000000000-C9LGT:1:1101:4444:8275 2:N:0:10
GGACTACAAGGGTATCTAATCCTGTTCGCTCCCCTAGCTTTCGCGCCTCAGCGTCAGTCGTGGCCCAGAAGGCCGCCTTCACCACCGGTGTTCTTCCAAATATCTGCGCATTCCACCGCTACACTTGGAATTCCGCCTTCCCCTACCAGACTCGAGCCCGCCGGTATCGGAGGCTCGCCGGGGTTGCGCCCCGGGCTTTTACCTCCGACCTAACGGGCCGCCGACGCCCGCCTTACGCCCAAGTAATCCGTATACACCCCGCCCCACACGTATCACCCCGTCTGCTGTGCCGCATTTCGCC
+
CCCCCGGGGGGGGGGGGG9EFGGEFGGGGEGGGGGFGGGFGGGGGGGGGGAFGGGG7CFGGGGGGGGGGGGGGGGGGGGF<FGFG:FE>FFGGGCGGGGGGGGGFACFGGGGFFGGGGGGGGFGGFFFGGGGGGGGGFGGGGGBDGGF=DE5:D6?FEFGGG>5FCFFG>*>965CC>EGGDDF*8*.==CDDDCE3CCF73<6DF5(->>C)7;43(8719,3,/-)-)-(-(45::EC*2()*6):F1*((.))),(-19C3>*)-:97(6()6:*4(-(.-4)..()-,(-:)9*(*1
@M03364:396:000000000-C9LGT:1:1101:13994:8279 2:N:0:10
GGACTACTGGGGTATCTAATCCTGTTTGCTCCCCACACTTTCGAGCCTCAGCGTCAGTTACAGTCCAGAGAAGCGCCTTCGCCACTGGTGTTCTTCCTAATCTCTACGCATTTCACCGCTACACTAGGAATTCCCTTCTCCTCTCCTGCACTCTAGACTTCCAGTTTGAAATGCAGCACTCAGGTTAAGCCCGAGTATTTCACATCTCACTTAAAAATCCGCCTACGCTCCCTTTACGCCCAGTAAATCCGGACAACGCTCGCCACCTACGTATTACCGCGGCTGCTGGCCCGTATTTAGC
+
CCCCCGGGGGGGGGGGGGGGGGGGGGGGGGGGGGGGGGGGGGGEGGGGGGGGGGGGGGGGGGGGGGGGFGFGGGGGGGGGGGGGGGGGGGGGGGGGGGGGGGGGGGGGGGGGGGGGGGGGGGGGGGGGGGGGGGGGGGGGGGGFGGGGFFGFGFFF7DFGGGFGGGGGGGGGFGFFGFGCFGGGGG<>FFGGDCGGGGGGGFGF@?BF<7CF5<78>CFGBGFFFFAFFGFFFFFFEDGGFDBE@5?EFGG>FF0?FBF@;BGF5EG:8??43<?)6C:99>>F>FFF?01096()0*):7
@M03364:396:000000000-C9LGT:1:1101:2617:8293 2:N:0:10
GGACTACTCGGGTATCTAATCCTATTTGCTCCCCACGCTTTCGTGCCTCAGCGTCAGTAACAGGCCAGGCGGCCGCCTTCGCCACTGGTGTTCTTCCATATATCTACGCATTTTACCGCTACACATGGAGTTCCACCGCCCTCTCCTGTCCTCTAGCCTGCCAGTTTCCAAAGCAGTTCCCGGGTTGAGCCCGGGGCTTTCACTTCAGACTTGCTTTGCCGTCTACGCTCCCTTTACACCCAGTAAATCCGGATAACGCTTGCCCCCTACTGATTCCCGCGGCCGCTGGCACGTGCTTCGC
+
CCCCCGGGGGGGFGGGGGFGGDGAFGGGGGGGGGGGGGGGGGGGGGGGGGGGGGGGGFGGGGGFFCFGGFGGGGGGGGGGGGGGGGGGGGGGGGGEEFFGFGGGGGGGGGGGCGGEFGGGGGFGGGF,<BFGGGGDD+6@FDGFGG9=@;FEF7DFF8FFFGFGFGGGGGGG5F59EFFC@AD@E5166DEGGGCGGGCGGFGFGFFE?FFF)6;;F3C9>GF;DC?B(>;@FF?2:)3CC:?>6<AAFGD>1-(6?8>?4(;?FC<942)))-.))341,3(,4((4060)(.(.)0.>*
@M03364:396:000000000-C9LGT:1:1101:26733:8300 2:N:0:10
GGACTACCCGGGTTTCTAATCCTGTTTGCTCCCCACGCTTTCGAGCCTCAGCGTCAGTTACAGTCCAGAGAAGCGCCTTCGCCACTGGTGTTCTTCCTAATCTCTACGCATTTCACCGCTACACTTGGAATTCCGCCTTCACCTACCAGACTCAAGCCTGTCGGTATCGGGACCGGGCGGGGGTTGAGCCCCCGGCTTTGAGTCCCGACCTAGCAGGCCGCCTACGCGCGCTTTACGCCCACTGAATCCGTATACCGCTCCCCCCCTACGTCTTACCGCGGCGGCTAGCACGTAGTTCACC
+
CCCCCGGGGGGGFEGGGFFCFGGFGGGGGGGGGGGGGGGGGGGGFGGGGGGGGGGGGFFGFGGGGGGGFGGGGGGGGGGGGGGGGGGGFGGGGGGGGGFGGGGGGGGGGGGGGGGGGGGGGGGGGGGGGGGFGGGGGCDGGFGFGGG8FFGFGBDFFGGGGGFDCEFGGC6CEFFGGFDEEGGGCG<:FA8DGGG578ECE(<<FFBB;C>+.9A4998:;D0(42,0372(30)461EEE(()*))667/.(8).04-((,2-<E)(3:<((,).4*4(41((((((4226,.(.7/)*2
@M03364:396:000000000-C9LGT:1:1101:3732:8315 2:N:0:10
GGACTACTCGGGTTTCTAATCCTGTTCGCTCCCCACGCTTTCGCTCCTCAGCGTCAGTAACGGCCCAGAGACCTGCCTTCGCCATTGGTGTTCTTCCCGATATCTACACATTCCACCGTTACACCGGGCATTCCACTTTCCCCTACCGAACTCAAGCCCGCCAGTTCGGGATGCGGGCCGGGGTTGAGCCCCGGGCTTTGACATCCCGCTTGGCGAGCCGCCTACGCGCGCTTTACGCCCACTGAATCCGGATACCGCCCGCTCCCTACGTATTCCCCCCGCCGCGTGCACGGACTGTCGC
+
CCCCCGGGGGGGGGGGGGFGGEFGGGGGGGGGGGGGGGGGGGGGGGGGGGGGGGGGGGGGGGGGGGGGGGGGGGGGGGGGGGGDGGGGGGGGGGGGFGGGGGGGGGGGGGGGGGGGGGGGGGG?EEGGGFGGGGGGGGGGGGGFGGGGGAGDFFGFGGGGGGFGGGG>E58EFEAGGFGGGGGGGG<=FCFGGG85DGDFF:36CF::>C?G?F:()(/:9DB0:*2)492,:(4<::GGC1::*344?GC(-388>9161,*-9C*30(4)).)).*((-4(4((,,-,)(((())1.*1
@M03364:396:000000000-C9LGT:1:1101:3992:8344 2:N:0:10
GGACTACACTTGTTTCTAATCCTGTTTGCTCCCCACGCTTTCGAGCCTCATCGTCAGTTTCAGTCCAGAGAGCCGCCTTCGCCACTGGTGTTCTTCCATATATCTACGCATTCCACCGCTACACATGGAGTTCCACTCTCCGCTTCTCCGCTCAAGCGAACCCGTTTCCGATGCAGTTCCTCGGTTAAGCCGAGGGCTTTCACATTAGACTTGTTTTTCCGCCGGCTCTCGCTTTACGCCCGATCAATCCGCACAACGCTTGCCACCTACGTCTTCCCGCCGCTGCCGGCACGTAGGTAGC
+
B<<8B,C,F,66;CFCE,,;C@E;CEFFFBE@DF<FEEG7FCFFEFCFE86FCCBF6FF@F,<,;C;;6E,8CC@FCFEA4BF:B<<F:6:,:5EEF9@?<,95D,,,8=,=,5,C9+86@FDG48FF,B=A,A;FEGFGG6+*0B,,7*?:C9+;,+++3@*@FBDGGG6:5FE221<E,DD3@ECA8FFD9*?E9>,,<*6*=C+**48,*+5-;@FF888(3*()/26;1;;)928CE((4.(,)9D7((-(4:0>?FB*4:C4((.4<(36)-;(4(40(((((--(-4:(..*)27
@M03364:396:000000000-C9LGT:1:1101:17353:8347 2:N:0:10
GGACTACCGGGGTATCTAATCCTGTTCGATCCCCGCACTTTCGTGCATGAGCGTCATTTACGGCTTGGTCTGCTGCCTACGCAATCGGGGTTCTTCGTCATATCTATGCATTTCACCGCTACACGACGAATTCCGCAAACCTCCACCGCAATCAAGCCCGGCAGTATCAACGGCGGAATGGAGTTGAGCCCCACGCTTTGACCGCTGACTTGCACGGCCGCCTGCGCACCCTTTAAACCCAATAAATCCGGATACCGCTCGGCGCCTCCGTATTACCCCGGCCGCTGGCACGGCGTTCGGC
+
CCCCCGGGGGGGGGGGGGGGGGGGGGGGGGGGGGGGGGGGGGGGGGFFCGGGGGGGFGGGGGGGGGGGEEGFGGGGGGEFGGEGGGGGEGGGGGGGGGGGGGGGGGGGGGGGGGGGGGGGEGGGGDGGCGGGGGCFE@CGGGG*DFGGGF<5FECFCEGGGGFGFFGGCGFG?EFG=BGFGFFFFF24A,8CDGE*:EGG?>GFD:D91>AG4*2->>=51C1182307D<-:?))67GG5:(8/:4:FGD:?6,4.6(337*,9?*-:;1((.)6<+2,-1(,736>?2221(-7))(//
@M03364:396:000000000-C9LGT:1:1101:26778:8377 2:N:0:10
GGACTACTCGGGTTTCTAATCCTATTTGCTCCCCACGCTTTCGTGCCTCAGCGTCAGTAACAGGCCAGGCGGCCGCCTTCGCCACTGGTGTTCTTCCATATATCTACGCATTTTACCGCTACACATGGAGTTCCACCGCCCTCTCCTGTCCTCCAGCCTGCCAGTTTCCAAAGCCTGTACCGGTTGGGCCGGTACCTTTCACTTCAGACTTAACCGGCCGCCTACCCCCCCCTTACGCCCCATCATTCCGCATATCGCTTGCCACCTACCTATTACCCCCGCCCGTGGCCCGTCGTTCGCC
+
CCCCCGGGGGGGGGGGGGGGGGGFGGGGGGGGGGGG@FEGGGGGGGGGGG<FGGGGGGGGCEFFFGGGFGFGGGGGGGGGGGGGGGGG<FFGGGGGEFFGGGGGFGGGDGGGGGFGGGGGGGGG9EFBEFGGGGGGG@>FGGD6FGF8EFGFDDGF8FCFEGFGGFCGGFFE?C=>@+,@EDD>@E*:AF?D95EE8CCC,9,9D++.)0/4/+0(2(=2.:(,.*()(13(-:,(-4=C8:7?*-65@F3,4()-)(.-(,<4=F*(((..-)-)6+((--((((-((,49,(,0<)477
@M03364:396:000000000-C9LGT:1:1101:23247:8379 2:N:0:10
GGACTACACGGGTATCTAATCCTGTTCGCTCCCCACGCTTTCGCACCTCAGCGTCAGTGACGGCCCAGCAAGCTGCCTTCGCCATCGGTGTTCTTCCATATATCTGCGCATTCCACCGCTACACATGGAATTCCACTTGCCCCTACCACACTCGAGCCCGCCGGTATCGGAGGCTCGCCGGGGTTGAGCCCCGGGCTTTTACCTCCGACCTAACGGGCCGCCTACGCGCGCTTTACGCCCACTGCATCCGGATAACGCTCGCCCCCTACGTATTCCCCCGGCCGCTGGCCCGTACTTCGCC
+
CCCCCGGGGGGGCFGGGGGGGGGFGGGGGGGGGGGGGGGGGGGGGGGGGGGGGGGGGGEGGGGG:FGGGGGGGGFGGCFGGGGGGGGGCFFGFFFGGGGGGGGGGGFGGGGGGAEFGEGCECFGGGGGGGGGGGGGG9?FGCEFGGGGGFGFG>+03=EGGGBCCEGGGGGGFGFG*/=CCGG<85,4AC875E5C);FCC>F4D4)(-96C)>?1C9*/4<6<81,)-1-(4,6--2EEC((.*)../9)-(2)5@0(-79E0>*),4<().,).)*,--4((41(3,.29--(871(/1
@M03364:396:000000000-C9LGT:1:1101:2701:8388 2:N:0:10
GGACTAAAGGGTATCTAATCCTGTTTGCTCCCCACGCTTTCGAGCCTCAGCGTCAGTTACAGTCCAGAGAAGCGCCTTCGCCACTGGTGTTCTTCCTAATCTCTACGCATTTCACCGCTACACTAGGAATTCCCTTCTCCTCTCCTGCACTCTAGACTTCCAGTTTGAAATGCAGCACTCAGGTTAGGCCCGATTATTTCACATCTCACTTAACAATCCGCCTACGCTCCCTTTACGCCCAGTAAATCCGGACACCCCTCGCCCCCTACGTATTACCCCGGCTGCTTGCACGTAGTTACCC
+
CCCCCFAGGGGGGGGGGGGGGGGCFGEGGGGGGGGGGGGGGG8E:FFGGFGGEGGEFGGGGGGGGGGGGCCFGGGGCF9FGGFE<=FGFGGGGGGGGGGGGFGFFFGGGGGGEDDFGGDDGEFEFGGGGGGCFGGGDEDGFD>FGGDDBDFDEDGDFDFGFCDDFGGGG8DFDA5D?D8AAFC>DF,86BEGG+57+>C7728;C@FEFG7<3+3*;8DE53>4=C5*0;>BEFF>@=:@*8>=86?)9D1(3:10)((,.78(>C36::.,)36>2+-(-433884>F)4<<0.08*)22
@M03364:396:000000000-C9LGT:1:1101:26979:8396 2:N:0:10
GGACTACAGGGGTTTCTAATCCTGTTTGCTCCCCACGCTTTCGCGCCTCAGCGTCAGTTATCGTCCAGCAAGCCGCCTTCGCCACTGGTGTTCCTCCTAATATCTACGCATTTCACCGCTACACTAGGAATTCCGCTTGCCTCTCCGACACTCAAGGGATACAGTTTCAAAAGCAGTTCCGGGGTTGAGCCCCGGGATTTCACTCCTGACTTGCTTCTCCGCCTACCCGCCCTTTACACCCAGTAAATCCGGACCACGCTTGCAACCTACGTATTACCGCGGCTGCTGGCACGTATTTAGC
+
CCCCCGGGGGGGFGGGGGGGGGGGGGGGGGGGGGGGGGGGGGGGGGGGGGGGGGGGG,CFGGGGGGGGGGFGGGGGGGGGGGGGGGGGFGFGGGGGGFFGGGGGGGGGGGDGFGGFGGGGGGGGGGFGFGGGGGGGGEDFFGGBFFGCE>FDGDG?@CDDFG?D@,<EGGECFCCFCA;29:DFGGEEFFCFGGGG:EGFF@C4:AFFEGFGF8+);4CE>G?;08(26C>9B0:2<>GGE?FB*6)6@F79<B(4>BFF6:E)0<C84>:4).4-624>27;>><)),(,51..0)7)::
@M03364:396:000000000-C9LGT:1:1101:21322:8397 2:N:0:10
GGACTACAAGGGTATCTAATCCTGTTTGCTCCCCCGACTTTCGCGCCTCAGCGTCAGTACCGTACAAGGAATCCGCCTTCGCCTCCGGTGTTCTACAGGATATCAACGCATTTCACCGCTACACCCTGTATTCCGATTCCCTCTTCCAGACTCCAGTCCTGCAGTTTCGGACGCACTTTCCGGGTTGAGCCCGGAGATTTCACATCCGACACACAGGACCGCCTACGCGCCCTTTACGCCCAGTAAATCCGAACCACGCTTGCGCCCTCTGTATTACCGCGGCTGCTGGCACAGCGTTCGC
+
CCCCCGGGGGGGGGGGGGGGGGGGGGGGGGGGGGGDGGGGGGGGGGGGGGGGGGGGGGGGGGGGGGGGGGGGGGFGGGGGGGGGGGGGEGGGGGGGGGGGGDDGAFGGGGGGGGGGGGGGGGGGGGGGGGGGGGG+A@FGGGGFFGGGGFGFGDGFFGGAAFFFFEGGGGGGBGFGGFGGGGGGGG><FFGCDGCE<FCFGEGFGFFFFGFG@FE?F;GGFGFF:;:BBGFFFFBFFFGGG?:24266FF70390:F:;FF?;7)2>61(..6:<49C8279>BF4)52248,.().5(9/
@M03364:396:000000000-C9LGT:1:1101:16027:8417 2:N:0:10
GGACTACAGGGGTTTCTAATCCTGTTTGCTCCCCACGCTTTCGTGCCTCAGTGTCAGTTACAGTCCAGAAAGCCGCCTTCGCTACTGGTGTTCCTCCTAATATCTACGCATTTCACCGCTACACTAGGAATTCCACTTTCCTCTCCTGCACTCAAGTTTCCCAGTTTCAAGAGCTTACTACGGTTGAGCCGTAGCCTTTCACTCCTGACTTAAGCAACCACCTACGCACCCTTTACGCCCAGTAAATCCGTACAACGCTCGCCACCTACGTATTACCCCGGCTGCTTGCACGGAGTTAGCC
+
CCCCCGGGGGGGGGGGGGGGGGGGGGGGGGGGGGGGGGGGGGGFGGGGGGGGGGGGGFGGGGGGGGGGGGGFGGGGGGGGGGEGGGGGFGGGGGGGGGGGGGGGGGGGGGGGGGGGGGGGGFGGGGGGGGGGGGGGGGGGGGGFGGGFFFGFDDD?CEFGGGFGGGGGGGGCFGFG=FGGGGGFGG,:FFC8DGGGGGGGEE=CFFFEFGFA*?,:CDGG=DFF=*::4?=>D=EFFFGGC7>61/8@AG1,:1?E5:/366:8GGF38(:))8)6<+3(-3(4:2).4).((,-)0*)*2
@M03364:396:000000000-C9LGT:1:1101:18933:8427 2:N:0:10
GGACTACTAGGGTTTCTAATCCTGTTCGCTCCCACGCTTTCGTGCCTCAGCGTCAGTAACAGGCCAGGCGGCCGCCTTCGCCACTGGTGTTCTTCCATATATCTACGCATTTTACCGCTACACATGGAGTTCCACCGCCCTCTCCTGTCCTCCAGCCTGCCAGTTTCCAAAGCCTGTACCGGTTGAGCCGGTACCTTTCGCTTCAGTCTTAACAGGCCGCCTACGCCCCCTTTACGCCCCATCATTCCGGCTAACGCTTGCCCCCTTCGTATTTCCCCGGCCGCTGGCCCGTATGTACCCG
+
CCCCCGGGGGGGGGGGGGFGGGGGGGGGGGGEG9EFF@FGCFFCEF,,CFGC@F:FC,CFDEFFCFFCGGGGGCEGDG9FGG,CFFGA,BFFDGGG,C?AFFFCDF@F7BEGFCGGEEEDG9@?EEF,EFGG<,=AEFDGGF?FD=DD89FEGFDFGDGCG7;;FGGFFGAD?FEGGFGGGCDF8,?4A7***=>,=CF*4(464:+9*=)+/:+6*:*/65(6(3(:2)(4:)60808*;2329AB29C)((531503?<?+:G5*4:(43:)6))2401((-1((((421((.11*-2)
@M03364:396:000000000-C9LGT:1:1101:5392:8431 2:N:0:10
GGACTACCGGGGTATCTAATCCTGTTTGCTCCCCACGCTTTCGTGCCTCAGCGTCAGTCACAGGCCAGGCGGCCGCCTTCGCCACTGGTGTTCTTCCTAATCTCTACGCATTTCACCGCTACACTAGGAATTCCGCTTGCCTCTCCGATACTCAAGGGGAACAGTTTCAAATGCAGTTCCGGGGTTGAGCCCCGGGATTTCACATCTGACTTGCTCCTCCGCCTACACGCCCTTTACACCCAGTAAATCCGGACCACGCTTGCAACCTACGTATTACCGCGGCTGCTGGCACGGATGTAGC
+
CCCCCGGGGGGG@FGGGGGGGGGGGGGGGGGGGGGGGGGGGGGGGGGGGGGGGGGGGGGGGGGGGGGGGGGGGGGGGGGGGGGGGGGGGGGGGGGGGGGGGGGGGGGGGGGGGGGGGGGGGGGGGGGGGGGGGGGGGGGGGGGFGGGGGFGFGFFC<EGGGGFGFEFGGFFFB99DCFFGGGGGGGGBFFGGDEGG3BFGGFGFDFAC?FE93C97>1CF1DB?:::F?D?0(,))-<GFGF:(/6-4FG<>FF015148??E<7FFB2((.4.4):<3312239:,33((539()./):;
@M03364:396:000000000-C9LGT:1:1101:26494:8451 2:N:0:10
GGACTACTCGGGTTTCTAATCCTATTTGCTCCCCACGCTTTCGTGCCTCAGCGTCAGGTACAGGCCAGGCGGCCGCCTTCGCCGCTGGTGTTCTTCCACATCTCTACGCATTTTACCGCTACACATGGAGTTCCACCGCCCTCTCCTGTCCTCAAGCCGTGCAGTTTCCAAAGCCTGAACCGGTTGAGCCGGTCCCTTTTACTTCAGACTTGCACAGCCGCCTGCGCACCCTTTACGCCCAATCATTCCGGATACCGCTTGCCACCTACGTATTACCGCGGCTGCTGGCACGTAGTTCGCC
+
CCCCCGGGGGGGEGGGGGGGGGGCFGGGGGGGGGGGGGGGGGGGGGGGGGGGGGGGGGGGGGGGGGGGGGGGGGGGGGGGGGGGGGGG=FFGGEGGGGGGFGGGGGGGGEGGDFGGGGGGGGGGGFFGGGGGGGGGGGGGGGGFGGGGGFGECECFCCGGGGFGGGGGGGGFFGFGG4DGGGGGDE<;FCCC)4CFFGGG+72?GFF?;F?9>*+.;;GG6D;7:/78;DB:??<)8:CE8?(89AAFFC>(43).>97?F::-9C<426:?2?))6/4,7>(465).1.862(4>?7</9
@M03364:396:000000000-C9LGT:1:1101:12433:8454 2:N:0:10
GGACTACAGGGGTTTCTAATCCTGTTCGCTCCCCACGCTTTCGCTCCTCAGCGTCAGTAACGGCCCAGAGACCTGCCTTCGCCATTGGTGTTCTTCCCGATATCTACACATTCCACCGTTACACCGGGAATTCCAGTCTCCCCTACCGCACTCAAGCCCGCCCGTACCCGGCGCGGATCCACCGTTAAGCGATGGACTTTCACACCCGACGCGACGAACCGCCTACGCTCCCTTTACGCCCAGTGAATCCGGACCACGCCCGCCACCTACGTCTTACCGCGGCTGCTTGCACCTGTGTAGC
+
CCCCCGFGGGGGGEFGGGGGGF9CFF<@FGGGGGGGGGGGGGGGGGGGGGGGGFFGCGG9FFFFFGGGGGGGGGGGGFGFFGGGGF?@FFAFFEFGGGGDEGGGFFFGGCEGGGGGGGG=EGFGCGFGFGGGGGGGGDDGF6CDDFG6B?FAF5+;FCFGECBG:::@@CCBBF><=AGGCFGF;?@6;F?*;EEC4ECGF3FEGA),,74567E979E>1<>::F<5179:(6:AA?=:E(,.*)).929-8,(40(4(-7>9DGC?2(,.((,.6249(,4(((.))(),(4(1)/)2*
@M03364:396:000000000-C9LGT:1:1101:17839:8457 2:N:0:10
GGACTACTCGGGTATCTAATCCTGTTCGCTCCCCACGCTTTCGCTCCTCAGCGTCAGTAACGGCCCAGAGACCTGCCTTCGCCATTGGTGTTCTTCCCGATATCTACACATTCCACCGTTACACCGGGAATTCCAGTCTCCCCTACCGCACTCAAGCCCGCCCGTACCCGGCGCGGATCCACCGTTAAGCGATGGACTTTCACACCGGACGCGACGAACCGCCTACGAGCCCTTTACGCCCAATGAATCCGGATAACGCTCGCCCCATACGTATTCCCGCGGCTGCTGGCACGTAGTTAGC
+
CCCCCGGGGGGGGGGGGGGGGGGGGGGGGGGGGGGGGGGGGGGGGGGGGGGGGGGGEFGGGGGDGGGGFGGGGGGGFFGGGGGGGGGGGGGGGGGGEFGGGCEGGGGGGGGGGGGGGGGGGGGGGGGGFFFGGGGFGG?FGGGFFGGGGFGBGD6FGFFGGGFGFEGGGEGGFGAD*)=E?FGFGGC<:>?5<EEFF?CCGEGFGEFF()4C>5C9D9EGBGFF6;<)(1768,8>2:EEGF0:?5)4@FD>(4:AF?F:B>C9GG*4(43..67)6<16B99(-32>212)34:>DF2:*
@M03364:396:000000000-C9LGT:1:1101:7858:8457 2:N:0:10
GGACTACCAGGGTATCTAATCCTGTTTGCTCCCCACACTTTCGCGCCTCAGCGTCAGTTACAGTCCAGAGAAGCGCCTTCGCCACTGGTGTTCTTCCTAATCTCTACGCATTTCACTGCTACACGTGGAATTCCACCTCCCTCTGACACACTCTAGTCGAGCAGTCACATATGCCATTCCCGAGTTAAGCTCGGGGATTTCACATCTGTCTTACTCAACCGCCTGCGCACCCTTTACTCCCAGTAATTCCGATTAACGCTCTCCCCCTACGTATGTCCGCGCCGGCTGGCACGTGCTTAGC
+
CCCCCGGGGGGGGGGGGDFFGGGGGGGGGGGGGGGGGGGGGGGGGGGGGGGGGGGGFGGGGGGGGGGGCGFGEGGGGGGGGGGGGGGGEFGDFFGGFGGFGGGGGGGGGGGGGGGGGGGGGGFGGCFGGGGGGGGGGGGGGGGD?AF?E?FFG89DGGGEEGFGGGGGG8BGFFEDFFGGGGDGGG9;BF,=CE8EC5EGFEFE7A+;;EA799<*20<FFGFF=8()(2:?1@8CF)+?C34437.9A>*(662CF70/22<(7EC(86:48<..6+-36(-(-(((4<1<11()7*)2*
@M03364:396:000000000-C9LGT:1:1101:6616:8464 2:N:0:10
GGACTACCAGGGTTTCTAATCCTGTTCGCTCCCCTAGCTTTCGCGCCTCAGCGTCAGTCGTGGCCCAGAAGGCCGCCTTCGCCACCGGTGTTCTTCCAAATATCTGCGCATTCCACCGCTACACTTGGAATTCCGCCTTCCCCTACCAGACTCAAGCCTGTCGGTATCGGGACCGGGCGGGGGTTTAGCCCCCGGATTTGAGTCCCGACCTAGCAGGCCGCCTACTCGCGCTTTCCGCCCCATGAATCCGGCTAACGCCTGCCCCCTCCGTCTTTCCCCGGCTGCTGGCCCGTAGTTCGCC
+
CCCCCGGGGGGGFGGGGGGGGGGGGGGGGGGGGGGGGGGGGGGGGGGGGGGGGGGGGGGGFCBFGGGGFGDGGGGGGGGGGGGGGGGG@FGGGGFFGGFGGGGGGGGGGGGGGGCGGEDGGGGGGGGGGFFGGGFGGGGGGGGFFFG,@@FEGBGFGGGGGGFDGGGGGDE5@GFGGFGCGCGGE*,.9CGGGGGDDGC?A3<AGFF60C>9)794C9E57>0,,+,00)43:?2.(,A8*(.,1-4<@))((44:@;7((,*,CG32((2(,4)64+,(-3(4?>).((41-((0/*,/7
@M03364:396:000000000-C9LGT:1:1101:4870:8476 2:N:0:10
GGACTACAGGGGTATCTAATCCTGTTCGCTCCCCACGCTTTCGCTCCTCAGCGTCAGTAACGGCCCAGAGACCTGCCTTCGCCATGGGTGTTCTTCCCGATATCTACACATTCCACCGTTACACCGGGAATTCCACTCTCCCCTCCCGCACTCAAGCCCGCCGGTACCCGGCGCGCATCCACCGTTAAGCCGCGGACTTTCACACCGCCCGCGCCGACCCGCCTACGAGCCCTTTCCGCCCAATAAATCCGAATAACGCTCGCCCCCTCCGTCTTCCCGCGGCGGCTGGCCCGTCTTTCGC
+
CCCCCGGG,CFFFGGGFFFFFF@CFGCF>FFGGEF7+CFGGAC7BFEGG<ECBCC:BFF96:6@CF:C,C,BDC=FEGF<=F:@F,EF=FGEFGGGC,:=@@EE;;,5B=FGGGGGGE,0+B=F8B:4@FFGGG:,,A=FD?E0+@C6=3F@GD+;FG+@EF*9F*A,>C*8>FF44.:C+>**3**(3C5))7855EFFF)A>C>:((14C-)2(1(::9DFB0;()-CBF??>)62EGGB(4<A)-@FD(,,()9(1((-?(9CC6(,((.83)6@3;>;9,-,(4-4(-7-2))*)*9
@M03364:396:000000000-C9LGT:1:1101:6783:8479 2:N:0:10
GGACTACTGGGGTTTCTAATCCTGTTTGCTCCCCACGCTTTCGTGCCTCAGTGTCAGTTACAGTCCAGAAAGCCGCCTTCGCTACTGGTGTTCCTCCTAATATCTACGCATTTCACCGCTACACTAGGAATTCCACTTTCCTCTCCTGCACTCAAGTTTCCCAGTTTCAAGAGCTTACTACGGTTGAGCCGTAGCCTTTCACTCCTGACTTAAGAAACCACCTACGCACCCTTTACGCCCAGTAAACCCGGATACCGCTAGCCCCCTCCGTATTACCCCCGCTGCTTGCCCGTAGTTCTCC
+
CCCCCGGGGGGG@CGGGGGGGGGGGGGGGGGGGGGGGGEGGGGGGGGGGGGGFFGGGGGGGGGGGGGGGFGGGGGGGGEGGGGGGGGGGFGGGGGGGGGGGGGGGGGGGG@CFGGGGGGGGGGGGGGGGGGGGGGGGGGGGGGFGGGFGFGFGFGFC=EFFGFGGGAFGGGCFGFFGFGFGGGGC>,);DGDCCFFDGGGFC3>0@A*:CECC6,:;CGCCGF2@*7*7DFD:>*@@9C:*-;*+0*-8>:((/).):(,(6:@GC<(444((.)6<61(4919>:)32(::70(79/)*2
@M03364:396:000000000-C9LGT:1:1101:22036:8493 2:N:0:10
GGACTACCCGGGTTTCTAATCCTGTTCGCTCCCCACGCTTTCGCTCCTCAGCGTCAGTAACGGCCCAGAGACCTGCCTTCGCCATTGGTGTTCTTCCCGATATCTGCGCATTCCACCGCTACACCGGGAATTCCGCCTTCCCCTACCACACTCGAGCCCGCCGGTATCGGAGGCTCGCCGGGGTTGAGCCCCGGGCTTTTACCTCCGACCTAACGGGCCGCCTACGCGCGCGTTACGCCCAGTAAATCCGGACAACGCTCGCCACCTACGTATTACCCGGGCTGGCTGCACGTCATTAGCC
+
CCCCCGGGGGGGFGGGGGFGGGGGGGGGGGGGGGGGGGGGGGGGGGGFGGGGGGGGGGGGGGGGGGGGGGGGGDGGGGGGGGGGGGGGFGGGGFGFGGGGGGGGGGGGGGGGGGGGGGGGGGGGGGGGGGGGGGGGGEGGGGGFGGC,@?FBGB7@FCGGGGFGGEGGEG>GFG2FGFG7=DD*8:?6AFGGGGGG<8F?E4<4DFF>>G><:;C>DB5*6C(6,*-0399(4(,2<?EG>(.)*)6<?37(2(.854(-(3::GG<(5:(,.4)).2((-9(((((-03:6(((.**-07
@M03364:396:000000000-C9LGT:1:1101:27887:8495 2:N:0:10
GGACTACAAGGGTATCTAATCCTGTTCGCTCCCCACGCTTTCGCGCCTCAGCGTCAGTTACGGCCCAGTAAGTCGCCTTCGCCACTGGTGTTCCTCCCAATCTCTACGCATTTCACCGCTACACTGGGAATTCCACTTACCTCTTCCGCACTCACGCCAACCAGTCTCCAAAGCAATTCCCACCTTGAACGCAGGACTTTCACTTCAGACTTAATCGGCCGCCTACGCGCGCTTTCCGCCCAATGAATCCGGATCACGCTCGCCCCCTACGTATTACCGCGGCTGCTGGCACGTCTTTCGC
+
CCCCCGGGGGGGFGGGGGGGGGGGGGGGGGGGGGGGGGGGGGGGGGGGGGGGGGGGGGGGGGGGGGGGGGGGGGGGGGGFGGGGGGGGCFGGGGGGFGGGGGGGGGGFGGGGGGGGGGGGGGGGGGGGGGGGGGFGGGGGGGGFGGGGGBF8A=DDCFGGGGFGGGGGGGGGFGFGGFGGGGGGGG>=A8@CGGG*;CGGGEG*BFF=*;@G4+,9C@GG>DFF(?1A086>><<))(;EG(-3))-6FGC(48(3<?B:0,14CG54(4345<?)6+-(--4((4..4:(46::))*.11
@M03364:396:000000000-C9LGT:1:1101:3277:8501 2:N:0:10
GGACTACTGGGGTATCTAATCCTATTTGCTCCCCACGCTTTCGTGCCTCAGCGTCAGGTACAGGCCAGGCGGCCGCCTTCGCCGCTGGTGTTCTTCCACATCTCTACGCATTGTACCGCTACACATGGAGTTCCACCGCCCTCTCCTGTCCTCAAGCCGTGCAGTTTCCAAAGCCTGAACCGGTTGAGCCGGTCCCTTTTACTTCAGACTTGCACAGCCTCCTGCGCACCCTTTACGCCCAGTGCTTCCGAACACCGCTCGAGACCTCTGTACTTCGTCGGCTGTGTGCACAGAGTTTGGC
+
CCCCCGGGFGGGGGGGGAFGGGGGGGGGFFGCFFDGGGGGGGGGGDGGFFGFECFGFGGGGGG@FGFFGGGGGGGGGEGFGGGGGGGGGGFGGFDFGGGG@FGGGDA?@7FG,CA95>C=EBFGGEFGCFGGFGFGG7>EEGGF?EFGGCFFC>+0@DGGGGFGGG7;FGFFFGDGG449FEGGEE,8?<*8:EEGGCG++/??C+:);<?FF4C;;1C*/;3=@*,)4C(4<.)6:0CE54:<*).-9D*496(->6(,,-1(9*7))5<-).).(*-(49(2((....54<2(96/)**
@M03364:396:000000000-C9LGT:1:1101:5449:8504 2:N:0:10
GGACTACAAGGGTATCTAATCCTATTTGCTCCCCACGCTTTCGTGCCTCAGCGTCAGGTACAGGCCAGGCGGCCGCCTTCGCCGCTGGTGTTCTTCCACATCTCTACGCATTTTACCGCTACACATGGAGTTCCACCGCCCTCTCCTGTCCTCAAGCCGTGCAGTTTCCAAAGCCTGAACCGGTTGAGCCGGTCCCTTTTACTTCCGACTTGCACAGCCGCCTGAGCACCCTTTACGCCCAATCATTCCGGAGAACGCTTGCCACCCACGTATTCACCCGGCTGCCTGCACGTAGTTCGCC
+
CCCCCGGGGGGGGGGGGGGGGGG9FGGGGGGGGGGGGGGGGGGEFGGGGGGGGGGGGFF<<FGAFGGGGDEEGGGGGGGGGGGGGGGGGGGGGGGGGGFFGGGGGGGGGGGGGFFGGGGGGGGG9EFGF8FGGGGGGFGGGGGFGGCA@?FEFAGFGGDAEG5DGGGGGGADFGFGDFGGCEDFEE,8AFED75EFDCGFDA57;*8(09(+7*>4C?GG9G??<*49,9?(8:>A6<CG508:):9)96)(,(.8>:38:8A2FG*:20:(.:)).+.(((((-()-414(.((0991)9
@M03364:396:000000000-C9LGT:1:1101:14770:8509 2:N:0:10
GGACTACTCGGGTATCTAATCCTGTTCGCTCCCCACGCTTTCGCTCCTCAGCGTCAGTAACGGCCCAGAGACCTGCCTTCGCCATTGGTGTTCTTCCCGATATCTACACATTCCACCGTTACACCGGGAATTCCAGTCTCCCCTACCGCACTCAAGCCCGCCCGTACCCGGCGCGGATCCACCGTTAAGCGATGGACTTTCACACCGGACGCGCCGAACCGCCTACGAGCCCTTTACGCCCAATCAATCCGGATGACGCTTGCTCCCTACGTTCTACCGCGGGTGACGGCACGTACGTCGC
+
CCCCCGCGGGGGGGFGGG<EGFGGGGGGGGGGGGGGGGGGGGGGGGGGFGGGGGGGGGGGGGGGGGGGFGGGGGGGGGGGGGGGGGGGFGGGGDE,CFGGGGGGFEGGGGGGGGGFFGG>EEGG@EGGFEGECEFDF@FFFDGFGFG6EBG=FD=@FG6CGE>DFEEGCGEGEFFC7AGGGGGGGG*4ACG*;CGCCE?EGCF)6AD9>C9E1.:,)4:E6<>?:C(8396B?7?2:?GGG6(4),.57<331:(8B84<8?F)*31..144((464@(((((-,(),43(,431))0373
@M03364:396:000000000-C9LGT:1:1101:7179:8511 2:N:0:10
GGACTACTGGGGTTTCTAATCCTGTTTGCTCCCCACGCTTTCGAGCCTCAGCGTCAGTTACAGTCCAGAGAAGCGCCTTCGCCACTGGTGTTCTTCCTAATCTCTACGCATTTCACCGCTACACTAGGAATTCCCTTCTCCTCTCCTGCACTCTAGCCTTCCAGTTTGAAATGCAGCACTCAGGTTAAGCCCGAGTATTTCACATCTCACTTACAAATCCGCCTACGCTCCCTTTACGCCCAGTAAATCCGGACCACGCTCGCCACCTACGTCTTACCGCGGCTCCCGCCACGTATTTACC
+
CCCCCGGDFF@FFGGGGGGGGGGGGGGGGGGGGGGGGGGGGGGCGGGGGGGGGGGDFFGGGGGGGGGGGGGF8EFDGGGGGGGGGGGGGGGGGGGGGGGGFGGGGGGGGGGGGGGGGDGGGGGGGGGGGGGGGGF9EFDGGFGBFFGGGFGFGDDD,@=EGDBFGGGF8,7D5=EFGFG,@,=@F9BDDD8C>+:@CEGGG7BECF8**58B75<0C6:E@*:<@?-*);@25*09C=EGD5@;A6)6FCD(;0:DF@9061C0*8C::B?,.(-4)A(34,--(-(-((-133(//*.2>
@M03364:396:000000000-C9LGT:1:1101:24852:8542 2:N:0:10
GGACTACACGGGTATCTAATCCTGTTTGCTCCCCACGCTTTCGTGCCTCAGCGTCAGTTGTCGTCCAGCAAGCCGCCTTCGCCACTGGTGTTCCTCCTAATATCTACGCATTTCACCGCTACACTAGGAATTCCATTCTCCTCTCCTGCACTCTAGACTTCCAGTTTGAAATGCAGCACCCAAGTTGAGCCTGGGTATTTCACATCTCACTTAAAAGTCCGCCTACGCTCCCTTTCCGCCCAGTAAATCCGGACCACGCTCGCCACCTACGTATTACCGCGGCTGCTGGCACGTAGTTCGC
+
CCCCCGGGGGGGFGGGGGGGGGGGGGGGGGGGGGGGGGGGGGGGGGGGGGGGGGGGGGGGGGGGGGGGGGGGGGGGGGGGGGGGGGGGFGGGGGGGGGGFGFGGGGGGGGGGGGGGGGGGGGGGGGGGGGGGGGGGGGGGGGGDFGGGGFGFGFGFFFGGGGFGGGGGGGGGFFDFGFGGGGFFGGGEFGGGGGGGGGGGGFGFFFFFFGFGF8,87CGGDGFFFEFFDG@=B@B*8@GFGFFEFECEFC7;6@0?FD@;?;CB7EF?2?:<)6>)6C19796>FF?:??(.-81))*)99
@M03364:396:000000000-C9LGT:1:1101:14500:8564 2:N:0:10
GGACTACAGGGGTTTCTAATCCTATTTGCTCCCCACGCTTTCGTGCCTCAGCGTCAGGTACAGGCCAGGCGGCCGCCTTCGCCGCTGGTGTTCTTCCACATCTCTACGCATTTTACCGCTACACATGGAGTTCCACCGCACTCTCCTGTCCTCAAGCCGTGCAGTTTCCAAAGCCTGCACCGGTTGAGCCGGTCCCTTTTACTTCAGACTTGCACAGCCGCCTGCGCACCCTTTACGCCCAATCATTCCGGATAACGCTTGCCCCCTACGTAGTTCCCCTGACGCTGGCACGGCGTTAGGC
+
CCCCCGGGGGGGFCFGGGGGGGG9FFGGGGGGGGGGGGGGGGGGGDGGGGGGGGGGGGGGGGGGGGGGGGGFGGGGGGGGGGGGGGGGFGGGFGEFDEGFFGCGGFGGGGGGGGFDFEGDGGFGGGGGFGGGGGGGGFC@FGFFFGG6BCGCC=F9FGCC:FFFFGGGEGG9AFF>F*DEGEDFGG,76@8:?EEGGGGGF<??CFA);FFGFAG<CDFC3D87:*-)4DB0<06B0:EG*4046:2)9*1(((.).,0,8?@>CE)8<2?)(-)5)+..(((--((-3(8(((-87),29
@M03364:396:000000000-C9LGT:1:1101:11006:8574 2:N:0:10
GGACTACTGGGGTTTCTAATCCTGTTTGCTCCCCACACTTTCGTACCTCAGTGTCAGTTACTGTCCAGAAAGCCGCCTTCGCCACCGGTGTTCCTCCTAATATCTACGCATTTCACCGCTACACTAGGAATTCCGCTTTCCCCTCCAGCACTCAAGTAACCCAGTTCATGGGGCGAACAATGGTTAAGCCGTTGCCTTAAACCCCATGCTTAGGAAACCACCTACGTACTCTTTACGCCCAATAATTCCGGATAACGCTCGCCCCCTACGTATTACCCCGGCTGCTGGCACGGACTTCGCC
+
CCCCCGGGGGGGGGGGGGGGGDGGGGGGGGGGGGGGGGGGGGGGGGGGGGGGGFGGGGGGGGGGGGGGGGGGGGGGGGGGGGGGGGGGGGGGGGGGGGGGGGGGGGGGGGGGGGGGGGGGGGGGGFGGGGGGGGGGGGGGGGGFGGGGGFGFFFFDFGFFGGFGGGGGGFGGFGFGGEGGGGGFED,;AFGGGEGG7BFCF>FFGEFFFGFG=F7@GFGGBDFE@35*6CCEFE<>DFED@;5)*)16AF)(,3-5<6<1;;C<GG5:F:()-49<>+-(-,-7?:241,5:0((0103>5
@M03364:396:000000000-C9LGT:1:1101:15629:8592 2:N:0:10
GGACTACCAGGGTATCTAATCCTGTTTGCTCCCCCGACTTTCGCGCCTCAGCGTCAGTGCTGTTCAAGGAATCCGCCTTCGCCTCCGGTGTTCTATAGGATATCAACGCATTTCACCGCTACACTAGGAATTCCCTTCTCCTCTCCTGCACTCTAGACTTCCAGTTTGAAATGCAGCACTCAGGTTAAGCCCGAGTATTTCACATCTCACTTAACAATCCGCCTACGCTCCCTTTACGCCCAGTAAATCCGGACCACGCTTGCAACCTACGTATTACCGCGGCGTCTGGCACGTATGTAGC
+
CCCCCGGGGGGGGFGGGGGGGGGGGGGGGGGGGGGGGGGGGGGGGGGGGGGGGGGGGGGGGGGGGGGGGFGGGGGGGGGGGGGGGGGGGGGGGGGGGGGFGGGGGGGGGGGGGGGGGGGGGGGGGGGGGGGGGFGGGGGGGGGFGGGGGFGFGFFFCFGGGGFGGGGGGGGGFGFGGFGGGGGEFGFAFFFGGGGGGGGGGFGFGFFFFGFGEF9:F=FGBGFFFGFFDG>FFFF448CCG;(/1<5CF7).(4(6F896?FC7*@C:8:-8)5()6@(4(49((((-4:,8?1(*)*)20
@M03364:396:000000000-C9LGT:1:1101:24463:8592 2:N:0:10
GGACTACCAGGGTTTCTAATCCTGTTCGCTCCCCACGCTTTCGCTCCTCAGCGTCAGTAACGGCCCAGAGACCTGCCTTCGCCATTGGTGTTCTTCCCGATATCTACACATTCCACCGTTACACCGGGAATTCCAGTCTCCCCTACCGCACTCAAGCCCGCCCGTACCCGGCGCGGATCCACCGTTAAGCGATGGACTTTCACACCGGACGCGACGAACCGCCTACGAGCCCTTTACGCCCAATAAATCCGGATCACGCTTGCACCCTACGTATTCCCGCGGCTGCTGGCCCGTCTTCTGC
+
CCCCCGGGGGGGEFGGGGGGGGGGGGGGGGGGGGGGGGGGGGGGGGGGGGGGGGGGGGGGGGGGGGGGGGGGGGGGGGGGGGGGEFGGFGGGGGGGGGGGGGGGGGGGGGGGGGFGGGGGGGGGGGGGGGGGGGGGGGGGGGGFGGGGGFGFFD+?GGGGGGFGFGGGGGGGFGFGEDGFGGGGGG:=FFCCGGGGGGGFGFGFGFFF6D9GF)84>9GGFGFFBF0><D9?BFF2:BGGG??B)59>FGDF?642<3:?B?;3FGG:3?1().3).34799607B08?<:(43-)0/-0*
@M03364:396:000000000-C9LGT:1:1101:4538:8631 2:N:0:10
GGATCCCCGGGGTAACTAATCCTGTTTGCTCCCCACGCTTTCGCTCCTCAGCGTCAGTATTGGCCCAGAGACCTGCCTTAGCCATTGGTGTTCTTCCCGATATCTACACATTCCACCGTCACACAGGGAATTCCAGCCTCCACTACCGCACTCAAGCCCGCCCGTACCTGGCGCGGATCCACCGTTAAGCGACGGACCTTCACACCGGGCGCGCCGAACCGCCTACGACCCCTCTGCGCACAATAAAACCGGACAACGCTCGCCCCCTCCGTATTGCCGCCGCTGCCTGCGCGTAGTTGCC
+
--8,,,6,+=+++,,;F<6@EDE<F@,C,,6-CFE@FEC,,,,8F,@E@E,,+8BF@CE,,C,CF7F,C8,,,6AC6C,,,9,96,6AC,C,,,,,<48,@FC,,C?FG=BA9FD?<=,0=4=B+48B+BEAC5,<,?=4A8E;?=8@89C=F5++,@DEGGFGG7+4,@,,**)*=A*4,>*1,480+,*/)*:*)*23+/?17>)((14*3)1()4C7(1,::;()(1(,,(().3:*:3()*..6?*)((((()-,4(3C(1:54(30(((().33-(--.(3(,-(,((-(0)1)*2
@M03364:396:000000000-C9LGT:1:1101:12544:8633 2:N:0:10
GGACTACTAGGGTATCTAATCCTGTTTGCTCCCCACGCTTTCGTGCCTGAGCGTCAGTTATGTCCCAGGAGGCTGCCTTCGCCATCGGTGTTCTTCCACATATCTACGCATTTCACTGCTACACGTGGAATTCCACCTCCCTCTGACCCACTCTAGTCGAGCAGTCACATATGCCATTCCCGAGTTAAGCTCGGGGATTTCACATCTGTCTTACACCACCGCCTGCGCACCCTTTACGCCCAGTAATTCCGATTAACGCTCGCCCCCTACGTACTCCCGCGGCTGCTGGCCCGTCTTTGGC
+
CCCCCGGGGGGGGCFGGGGGGGGGGGFGGGGGGGGGGGGGGGGGGGGGFFGGGGGGGGGGGGGGGGGGCGGFGGGGGGGGGGGGGGGGGGGGGGGGGGGGGGGGGGGGGGGGGGGGEGGGGGGGCEFGGDFGGGGGGBFGGGGFF4@,@?GDGEFFGGCC4CDGGF,EF:FGFG=A=DFGGE6FGGCFFF,=>EGCDEFGGAGFCF6E;EEFEF,:*5DE2D=558>D@GBFFB@<C?GGGDF;6CEFFGF37(6):(,(-(:(9EC2416.),-.5E6>19>1313:BF::9>().1)29
@M03364:396:000000000-C9LGT:1:1101:5099:8636 2:N:0:10
GGACTACAGGGGTTTCTAATCCTGTTCGCTCCCCACGCTTTCGCTCCTCAGCGTCAGTAACGGCCCAGAGACCTGCCTTCGCCATTGGTGTTCTTCCCGATATCTACACATTCCACCGTTACACCGGGAATTCCAGTCTCCCCTACCGCACTCACGCCCGCCCGTACCCGGCGCGGATCCACCGTTAAGCGATGGACTTTCACACCGGACGCGCCGAACCGCCTACGAGCCCTTTACGCCCAGTCAATCCGGACCACGCCCGCCCCCCACGTCTGCCCGCGGCTGCTGGCCCGTTTTTAGC
+
CCCCCGGGGGGGB@FGGGGGGGGGGGGGGGGGGGGGGGGGGGGGGGGGGFFFGEGGGGGGGGGGGGGGGGGGGGGGGGFFFGEGGGGGGGGGGGGGGGGGGGGGGGGFGGGGGGGGGGGGGGGGGGGGEGGGGGGFGGGGGFGFGGGGGEGBFD+;>C>EGGDDG7CEGGGGEE@C?BGGEGF*BE*6FC8CGGG6DECFG?FE4>502D>E6)/-)4EGFGFFB@:04CBF(::<<1EGD01.*.).=FD9(4(4:?F(--247ED(4918,8())2(6(121(,)80(.(4-(0))(*2
@M03364:396:000000000-C9LGT:1:1101:27812:8678 2:N:0:10
GGACTACACGGGTATCTAATCCTGTTTGCTCCCCACGCTTTCGTGCCTCAGTGTCAGTTACAGTCCAGAAAGCCGCCTTCGCTACTGGTGTTCCTCCTAATATCTACGCATTTCACCGCTACACTAGGAATTCCACTTTCCTCTCCTGCACTCAAGTCTCCCAGTTTCAAGAGCTTACTACGGTTAAGCCGTAGCCTTTCACTCCTGACTTAAGCGACCACCTACGCACCCTTTACGCCCCGTAAATCCGCATAACGCTAGCCCCCTACGTATTACCCCTGCTGCTGGCCCGTAGTTCGCC
+
CCCCCGGGGGGGGGGGGGFGGGGGGGGGGGGGGGGGGGGGGGGGGGGGGGGGGGGGGFGGGGGGGGGGGGGGGGGGGGGGGGGGGGGGGGGGGGGGGGGGGGGGGGGGGGGGGGGGGGGGGGGGGGGGGGGGGGGGGFGGGGFFGGGGGFGBFDGFDGGGGGFGGGGGGGGGDDEGFFFGFEGGGC,;DF=CDGGGFGGC7CDCGFFE@GFG5+70<=C17C=E<6:*5?@FFE=49@EF*.;()6<CAD*,3<)5A@6(-5;?DG50268,)55:6+((-84:??8?(,89(2:;4/479
@M03364:396:000000000-C9LGT:1:1101:19780:8688 2:N:0:10
GGACTACCAGGGTATCTAATCCTGTTCGCTCCCCACGCTTTCGCTCCTCAGCGTCAGTAACGGCCCAGAGACCTGCCTTCGCCATTGGTGTTCTTCCCGATATCTACACATTCCACCGTTACACCGGGAATTCCAGTCTCCCCTACCGCACTCAAGCCCGCCCGTACCCGGCGCGGATCCACCGTTAAGCGATGGGCTTTCACACCGGACGCGACGAACCGCCTACGAGCCCTTTACGCCCACTAAATCCGGATCCCGCTCGCATCCTCCGTATTACCGCGGCTGCTGGCACGGCTGTCGC
+
CCCCCGGGGGGGFEGGGGGGGGGGGGGGGGGGGGGGGGGGGGGGGGGGGGGGGGGGEFGGGGGGGGGGCFGGGGGGGGGGGGGGDGGGFGGGGGGGGGGGGGGGGGGGGGGGGGGGGGFGGGGGGGGGGGGGGGGFGGGGGGGFGGGGGBG==8?FGGGGGGFG@GGGGGGGEE=D56EF6CG:FG*6FF8*>58**8CCG5CCGFFF9D9*():27>GGFGF8<C()-7422?7)6:CEGB(4<:,5FFC66?((08>2;9C(/2C>FF>-(3346<:9;0>(7:?2?F(8?B-.)0)99
@M03364:396:000000000-C9LGT:1:1101:9013:8689 2:N:0:10
GGACTACCAGGGTATCTAATCCTATTTGCTCCCCACGCTTTCGTGCCTCAGCGTCAGGTACAGGCCAGGCGGCCGCCTTCGCCGCTGGTGTTCTTCCACATCTCTACGCATTTTACCGCTACACATGGAGTTCCACCGCCCTCTCCTGTCCTCAAGCCGTGCAGTTTCCAAAGCCTGAACCGGTTGAGCCGGTCCCTTTTACTTCAGACTTGCACAGCCGCCTGCGCACCCTTTACGCCCAATCATTCCGGATAACGCTTGCCACCTACGTATTTCCCCGGCTGCTGGCCCGTGGTTCGCC
+
CCCCCGGGGGGGGFGGGGGGGGG<FFGFGGGGGGGGGGGGGGGGGGGGGGGGGGGGGGGGGGGGGGGGGGGGGGGGGGGGGGGGGGGGGGGGGGGGGFGGGGGGGGGGGGGGGGGGGGGGGGGGGGGGFGGGGGGGGGGGGGGFGGG8=CGEGFGFGGCEGGFGGFGEGGGCFF5FFAFFGGGFEG87AC=CDEGG7FGGE;C)CCFEFGF7>*AEC?GGFGF?=:989CBFFBBABFEG8:?F6<>FFD76(4))7720?(39FG400(4)57)66+409>(315)40(4;3((0)*-)1
@M03364:396:000000000-C9LGT:1:1101:14616:8699 2:N:0:10
GGACTACCGGGGTATCTAATCCTGTTTGCTCCCCACGCTTTCGTGCCTCAGTGTCAGTTACAGTCCAGAAAGCCGCCTTCGCTACTGGTGTTCCTCCTAATATCTACGCATTTCACCGCTACACTAGGAATTCCACTTTCCTCTCCTGCACTCAAGTCTCCCAGTTTCAAGAGCTTACTACGGTTAAGCCGTAGCCTTTCACCCCTGCCTTAAGAGACCACCTACGCACCCTTTACGCCCCGTAAACCCGGATAACGCTTGCCCCCTCCGTATTACCCCGGCGCCTGGCACGTAGTTTGCC
+
CCCCCGGGGGGGGDGGGGGGGCGGGGGGGFGGGGGGGGGGGGGGGGGGGGGGGGGGGGGGGGGGGGGGGGGGGGGGGGGGGGGEGGGGGGGGGGGGGGGGGGGG=EGGEGGGGGFGGGGGEGGGFFGGGGGGGD8EAEFGGGF9FGGGGFG=@D+;=EGGGGFGFGGGGGGGFG5DDFGCGGGGGG>DFG:DCCGFGDEE7;,8DF>)3?;9*4,1CDG65CB@6*/25?6-:B4*(8C<<231.6)(:)83;D)4>((31(0)*?C(-4-,::4).+(,79((-4(1:()(((,09*.?C
@M03364:396:000000000-C9LGT:1:1101:10285:8712 2:N:0:10
GGACTACTCGGGTTTCTAATCCTGTTTGCTCCCCACGCTTTCGTGCCTCAGTGTCAGTTACAGTCCAGAAAGCCGCCTTCGCCACTGGTGTTCCTCCTAATATCTACGCATTTCACCGCTACACTAGGAATTCCACTTTCCTCTCCTGCACTCAAGTTTCCCAGTTTCAAGAGCTTCCTCCGGTTGGGCCGCAGCCTTTTCCCCCTCAACTTACAAACCCCCCTCCCCTCCCTTTCCGCCCATAAATCCCGATCAACCCACGCCCCCCCGGTATTACCCCGCCGCCGGGCCCTTAGTTAGC
+
CCCCCGG96CEGGGGGGGGGGGGGGGGGGGGGGGGGGGGGGGGEFGGGGGG<FFGGGGFDDFGGG<FF6FEFGGGGGGGGGG:FGGGGGGGGGGGFG8<FGBFGGGGGGGGGGGGGGGGGGGGGC@FEGGGGGGGGG==FGGGFGGF8EDGDGDCD8,7,EFFFFFD;,CF,;F5+,;E9EED3@8+)*@3++15@*@F,23,)00*):*>,:0,:*-D1(72(2*()(:3((7))/(=F<(((*).);*2,((()),(-(3C?GGG(4((-,,-662(,790((,(3((,((()1/*-*2
@M03364:396:000000000-C9LGT:1:1101:24817:8729 2:N:0:10
GGACTACTCGGGTATCTAATCCTGTTTGCTCCCCACGCTTTCGTGCCTCAGTGTCAGTTACAGTCCAGAGAGCCGCCTTCGCAACTGGTGTTCCTCCTAATATCTACGCATTTCACCGCTACACTAGGAATTCCACTCTCCTCTCCTGCACTCACGTTTCCCAGTTTCAAAGGCTTACTACGGTTGAGCCGTAGCCTTTCACCTCTGACTTACGCAACCACCTACGCACCCTTTACGCCCAGTACTTCCGGATACAGCTAGCCCCCTACGTATTACCCCGGCTGCTGGCACGTAGTTTGCC
+
CCCCCGGGGGGGCEGGGGGGGGGGGGGGGGGGGGGGGGGGGGGGGGGGGGGGGGGGGGGGGGGGGGGGGGGGGGGGGGGGGGFGGGGGEGGGGGGGGGGGGGGGGGGGGGGGGGGGGGGGGGGGGGGGGGGGGGGGFADGGDDFGGGDFFGFGD8@AEFGGGFGGGGGGGGGFGFGGFGGFGGFGG,59D:DDEGGGGGGEEF*;>F@7CCF*9*:@4:?>D=B<*:)/::9BF>ED=EG@8;42?CCAG)43(34+5/77;?@GE)(:1:)6(69<6-37>103))442<??((0/*-2:
@M03364:396:000000000-C9LGT:1:1101:27218:8731 2:N:0:10
GGACTACTGGGGTTTCTAATCCTATTTGCTCCCCACGCTTTCGTGCCTCAGCGTCAGTTACAGGCCAGGCGGCCGCCTTCGCCGCTGGTGTTCTTCCACACCTCTACGCATTATACCGCTACACATGGAGTTCCAGCGCCCTCTCCTGTCCTCAAGACGTGCAGTTTCCAAAGGCTGAACCGGTTGCGCCGGTCCCTTTTACTGCAGACTTTCACAGCCGCCTGCTCACGCGTTATGCCGCATCGTTCCGGATACAGCTTGCCCACTCCGTATGGTCTCGGCTGCGGGTGCGCAGTTGGCC
+
CCCCCGGE9<CB6@;EF@FFFFF,CCF,CCEEFF@E+@BBCFGG<@DEC?<EFFEGGE@CFFFCFCFGFGECFEGGGGC<FFB:C47F<EE4C<D<FCFF+B==D=BFEGCE,?@<8CEDGGFGFDF8=,:8<F8,D7+8F+@*0:C:36,*8:FF,:C@EFFDCB:AA:D9F,)*4;491131*=,(:*=>1=*7FCCGF/5)0;A)(2)+)++/24/:0703(+-/.*((-,((.6:**(,()-(47*),4())1),)8?+:2;*(,3,(((()-2-.2(,-(,42((-1-,-0*15*2
@M03364:396:000000000-C9LGT:1:1101:5910:8736 2:N:0:10
GGACTACTGGGGTATCTAATCCTGTTTGCTCCCCACGCTTTCGTGCCTCAGTGTCAGTTACAGTCCAGAGAGCCGCCTTCGCAACTGGTGTTCCTCCTAATATCTACGCATTTCACCGCTACACTAGGAATTCCGCTTGCCTCTCCGATACTCAAGGGATGCAGTTTTGAAAGCAGTTCCGGGGTTGAGCCCCGGGATTTCACTCCCACCTTGCACCTCCGCCTACACTCCCTTTCCACCCAGTAAATCCGGACAACGCTTGCAACCTACGTATTACCTCGGCGGCTGGCACGTAGTTAGC
+
CCCCCGGGGGGGFGGGGGGGGGGGGGGGGGGGGGGGGGGGGGFFGGGGGFGGGGGFGFGFGEFGGGGGFGDFGGGGGGGGGGFGGGGGEFEGGGGGGGFFGEGGGGGGGGGGGGGGGGGGGGGGCDF?EFGGGGGGGFFFGGGFGGG>EBGBFFGF8=DDGGFGAEGGGGG9@FDGFFFGGGGEE>CEADGGGGGGCC6E7*@<FF4>(/0=>6,8C>EE@GDF<?;4);;DDFF3)6CFG((/177?CFGF09;(<69<04C?*<CB7:4.)-546+)52((-(-(4((.<:145.9<>:
@M03364:396:000000000-C9LGT:1:1101:28956:8741 2:N:0:10
GGACTACTCGGGTTTCTAATCCTATTTGCTCCCCACGCTTTCGTGCCTCAGCGTCAGTAACAGGCCAGGCGGCCGCCTTCGCCACTGGTGTTCTTCCATATATCTACGCATTTTACCGCTACACATGGAGTTCCACCGCCCTCTCCCGTCCTCTAGCCTGCCCGTTTCCAGAGCCTGTACCGGCTGCGCCGGTACCTTTCACTTCAGACTGCCCCGGCCGCCTACGCACCCGTTACGCCCCCTCGTTCCGTATACCGCTCGCCACCCACCTCCTCGCCCCGCTTCCCGCACCTACTTCCGC
+
C<CC<FFFFEEG,CFFGGGFGAF=CCFFFFFGGGFGGD7;<FGF4@<,CDFFCGEF,,6<EGGGEGECCEGC:FFEEGE@GGGCE=F8CE44C9DFF,@DFA9A=EF<:>CF,AAFFGGGE=?FE8EDG@FGGGG9ECCCGCG?8>,@B>E9,*2+3<77>B*=8><DAF,73D19C9,@A8;*48>-?:=DC*/A:+<CC75/=+1));/6/;86D6C*(1((,2(.(/4-,431:<5:*411)-((0/2(.3-6)(--(42(91*(,(..(.3,(*-(-4((()(,(,2(.,(**93*9
@M03364:396:000000000-C9LGT:1:1101:19186:8773 2:N:0:10
GGACTACTCGGGTATCTAATCCTGTTCGCTCCCCACGCTTTCGCTCCTCAGCGTCAGTAACGGCCCAGAGACCTGCCTTCGCCATTGGTGTTCTTCCCGATATCTACACATTCCACCGTTACACCGGGAATTCCAATCTCCCCTACCGCACTCAAGCCCGCCCGTACCCGGCGCGGATCCACCGTTAAGCGATGGACTTTCACACCGGACGCGACGAACCGCCTACGCGCCCTTTACGCCCAATAAATCCGGATAACGCTCGCACCCTACGTATTACCGCGGCTGCTGGCACGTAGTTAGC
+
CCCCCGGGGGGGGGGGGGGGGGGGGGGGGGGGGGGGGGGGGGGGGGGGGGGGGGGGGGGGGGGGGGGGFGGGGGGGGGGGGGGGGGGGGGGGGGGGGGGGGGGGGGGGGGGGGGGGGGGGGGGGGGGGGGGGGGG<FGGGFGGFGGGGGFGFGFFFGGGGGGFGGGGGGGEEEGFG:BGGGGGEGG7:FF:*CEGEGGGGG3C?FEFBFGFE67E>39GG9DF?0A?)4791324:ABGGGF<B44<AFGD>04,9=89:?;E0DGG?:?:254:)6<4499992???:1<8?(.)016::
@M03364:396:000000000-C9LGT:1:1101:16497:8782 2:N:0:10
GGACTACACGGGTTTCTAATCCTGTTCGCTCCCCCAGCTTTCGCGCCTCAGCGTCAGTGGTGGCCCAGAAGGCCGCCTTCGCCACCGGTGTTCTTCCCGATATCTGCGCATTCCACCGCTACACCGGGAATTCCGCCTTCCCCTACCACACTCGAGCCCGCCGGTATCGGAGGCTCGCCGGGGTTGAGCCCCGGGCGTTTACCTCCGCCCTAACGGGCCGCCTACCCGCGCTTTACGCCCCATACATCCGGATAACGCTTCCCCCCTACGTATTCCCCCCGCCGCTTGCACGAGGTTCGCC
+
CCCCCGGGGGGGGGGGGGGGGGGGGGGGGGGGGGGGGGGGGGGGGGGGGGGGGGGGGGGGGGGGGGGGGGGGGGGGGGGGGGGGGGGGGGGGGGGGGGGGGGGGGGGGGGGGGGGGGGGGGGGGGGGGEGGGGGGGGGDGGGGFGGGFGFGFGFD>FGGGGGFGGGGFGGBEFG(>EFGGGGGEGE,5?FGGGEEG):8E5<F<CF:(49-:0:;2>BECBDB(4*.71/7(48)68:?E*2(4)5))8C)(-(4<)3-(()0:GE5134,)..)-5*4(40(46((,4),((((0.*()1
@M03364:396:000000000-C9LGT:1:1101:16605:8786 2:N:0:10
GGACTACTAGGGTATCTAATCCTGTTCGCTCCCCTAGCTTTCGCACCTCAGCGTCAGTGTCGGCCCAGAGGACTGCCTTCGCCATCGGTGTTCCTCCCGATATCTGCGCATTCCACCGCTACACCGGGAATTCCGTCCTCCCCTACCGAACTCGAGCGCGGCAGTTCAGGATCCGGCTGCCGGTTGAGCCCCCGGATTGGAGAGCCTGCTTGCCCCGCCCCCTACGCGCGCCTTACGCCCCATGAATCCGGATAACCGCTTCCCCCCCCGCTTTTCCCGCGCCGGCTGCGCGCACTTCAGC
+
CCCCCGGG@FFGGFGGGGGGGGGGGGFGGGGGGGG@GGGGGGGGGGGGGGGGGGGGGGGGGCGGGGGGFGGGGCFGGGGGGGGGCGGGBFFGGGGGGGGGGGEGGGGGGGGGGGGGGGGGGGGGGGGDEGGGGGFFDF6FGCEFGGGG6@FDG=FAF8CGCFEGFE:EGGGGFG=GG5:*,/9*==246FGGC*=*/C8=+(349>FFB*:9?4+4C>G*4>((.*,.3)2(38)4((2:8(((1:))9/)-4())/(,((,<2FG)4-(((-()).0(,,((4(,--((4(,(,.9*)*2
@M03364:396:000000000-C9LGT:1:1101:22104:8802 2:N:0:10
GGACTACCAGGGTATCTAATCCTGTTTGCTCCCCACGCTTTCGAGCCTCAACGTCAGTTACAGTCCAGTAAGCCGCCTTCGCCACCGGTGTTCCTCCTAATATCTACGCATTTCACCGCTACACTAGGAATTCCACTCTCCTCTCCTGCACTCAAGTTTCCCAGTTTCAAAGGCTTACTACGGTTGAGCCGTAGCCTTTCACCCCTGACTTACGAAACCACCTACGCACCCTTTACGCCCAGTAATTCCGGATAACGCTAGCCCCCTACGTATTACCGCGGCCGCTGGCACGTAGTTCGCC
+
CCCCCGGGGGGGGGGGGGGGGGGGGGGGGGGGGGGGGGGGGGGFGGGGGGGGGGGGGEFGGGGGGGGGFGGGGGGGGGGGGGGGGGGGFGGGGGGGGGGGGGGGGGGGGGGGGGGGGGGGGGGGGFGGGGGGGGGGGGFGGGGFGGGGFFGFGBFD,@,EFFFFGGDDGFGGFGFGFFGGGEDFGG<=FFGGD:DFGGCC,>D)3*:CEG@F*91/;AFGFGFF@4>5=DFFFFFE?<EE*446356?AG528,.75>31,(;2DG<3?6:<9?>FF*4499(466-4((.441,86*4)9
@M03364:396:000000000-C9LGT:1:1101:10348:8808 2:N:0:10
GGACTACTCGGGTTTCTAATCCTGTTCGCTCCCCACGCTTTCGCTCCTCAGCGTCAGTAACGGCCCAGAGACCTGCCTTCGCCATTGGTGTTCTTCCCGATATCTACACATTCCACCGTTACACCGGGAATTCCAGTCTCCCCTACCGCACTCAAGCCCGCCCGTACCCGGCGCGGATCCACCGTTAAGCGATGGACTTTCACACCGGACGCGACGAACCGCCTACGAGCCCTTTACGCCCACTAAATCCGGATAACGCTTGCACCCTACGTATTACCGCGGCTTCTGGCACGTAGTTCGC
+
CCCCCGGGGGGGGGGGGGGGGGGGGGGGGGGGGGGGGGGGGGGGGGGGGGGGGGGGGGGGGGGGGGGGCFCFGGGGGGGGGGGGGGGGGGGGGGGFGGGGGGGGGGGGGGGGGGGGGGGGGGGGGGGG:BEGGGGGGGGGGGGFGGGGGFGFGDC?GFFGGGFGG*:EGGGGFGAGCDGGFGGE=C*68>=CFGCDGGGGGFGEGFE>FGFGF5:65(?EFGFF:F?:?DFB<:?<20ECG1(4),2:FGD>:<:4*-48::C2FAD:(40,5A?)-A:>41(4(.4.4?0<<1175*)19
@M03364:396:000000000-C9LGT:1:1101:7722:8809 2:N:0:10
GGACTACAAGGGTTTCTAATCCTATTTGCTCCCCACGCTTTCGGGACTGAGCGTCAGTTGCGGACCAGACCGTCGCCTTCGCCACTGGTGTTCCTCCATATATCTACGCATTTCACCGCTACACATGGAATTCCACGATCCTCTTCCGCACTCCAGTGATCCGGTTTCCGGGGCTTCCCGAAGTTTAGCTTCGGGCTTTCACCTCCAGACCTGTATCACCGCCTGCTCCCTCTTTCCGCCCAATGATTCCGGATAACGCCCGCCCCCTACGTATTACCGCGGCCGCTTGCCCGTAGTTAGC
+
CCCCCGGGGGGGFGGGGGGGGGGDGGGGGGGGGGGGGGGGGGGGGGGGGGGGGGGGGGGGGGGGGGGGGGGGGGGGGGGGGGGGGGGGFGGCFGGGGGGGGGGGGGGGGGGGGGFGGGGGGGGGEDGGFGGGGGGGGDGGGGGFGGGGGFGFGFFFGG8EGGFGGGDGGGGGFGFCFAFEEEGDFG;;FC>?CGEGDFFGF?E3FFAE3C;0=FG<D5C?3DBF;2(26/.429<)6?GGG6,().-:FGC2:?6)0-1(36EB5ED>(.(.))346<6>96>(-01(,(,),3()8*67:
@M03364:396:000000000-C9LGT:1:1101:16245:8817 2:N:0:10
GGACTACTGGGGTTTCTAATCCTGTTCGATCCCCGCACTTTCGTGCATGAGCGTCATTTACGGCTTGGTCAGCTGCCTACGCAATCGGGGTTCTTCGTCATATCTATGCATTTCACCGCTACACAACGAATTCCGCCAACCTCAACCGCAATCAAGCCCGGCAGTATCAACGGCGGAATGGAGTTGAGCCCCACGATTTGACCGCTGACTTGCAAGGCCGCCTGCGCACCCTTTAAACCCAATAAATCCGGCTAACGCCAGGCTCCTCCGTATTTCCCCGGCCGCTGGCAAGTCGTTAGCC
+
CCCCCGGGGGGGGGGGGGGGGGGGGGGGGGGGGGGGGGGGGGGGGGGFGGGGGGGGEGGGGGGGGGGGGGGCGGGGGGGGGGEGGGGGGGEGFGGFDGGGGGGGAEGGGGGGGGGGGGGGGGGGFFEGGGGGGGGGG7CFGGG*6DFDE*C=FEGDEEFGGGADGFCGFGGGFGFG7BGGFFFCF9,/6,=CCCE5<FGFFEGBCDFBFG29<6<5D0CE>G:BB:()4DB0:B<2<>GG8:,.=<F<?D3((-8?@;93,3*(2A611(4.,,.)6+(-,(((3744<()(.),07)(*2
@M03364:396:000000000-C9LGT:1:1101:16465:8828 2:N:0:10
GGACTACCAGGGTATCTAATCCTGTTTGCTACCCACGCTTTCGCGCCTCAGCGTCAGTTACAGTCCAGAAAGTCGCCTTCGCCACTGATGTTCCTCCTAATATCTACGCATTTCACCGCTACACTAGGAATTCCGCTTGCCTCTCCGACACTCAAGGGATACAGTTTCAAAAGCAGTTCCGGGGTTGAGCCCCGGGATTTCACTCCTGACTTGCATCTCCGCCTACACGCCCTTTACACCCAGTAAATCCGGACAACGCTTGCAACCTACGTATTCCCGCGGCTGCTGGCACGTGTTTCGC
+
CCCCCGGGGGGGGGGGGGGGGGGGGGGGGGGGGGGGGGGGGFGGGGGGGGGGGGGGGGGGGGGGGGGGGGGGGGGGGGGFGGGGGGGGGGGGGGGGGGGGGGGGGGGGGGGGGGGGFGGGEFFGGGGGGGGGGGGGGGGGGGGFGGEGGFGFGFGFDGGGCC9=CCFGGGG9DBEGGFGGGDDCGECEFFGGGGGGGGGGGFGCFFFE9FEC>6,*40>F=G;DDC;F;D?@F8=9C3CFFD@F=C)<FFD0(33(7-4:10*):C5((.,.)68))<313(14;?:0>F:23,(0)..>5
@M03364:396:000000000-C9LGT:1:1101:8857:8837 2:N:0:10
GGACTACCCGGGTATCTAATCCTGTTTGCTCACCACGCTTTCGTGCCTCGGCGCCAGCCCAAGGCAAGGCGGCCGCTTTCGCCGCTGGTGTTCTGCCATAGCCCTCCGCATTTTACAGCTACACATGGGGTTCTACCGCCCTCACTGATCCGCTAGCCTGCAAGTTTCGAAATGCTGTACCGGTTGAGCTGGAGCCTTTCACTTCAGGCTTACCAGGCCCCCTACTCTCGCTTCACGCCCGGAAACTCGGACTACTGCTGCCCACCTCCGCATGCCCGGGGCGTATGGCACGTACTTGCC
+
-8@C@FCGCFGD:@F,C6,;EFE,C,,;@F<-;CBDC7BF8,,,BF8;D,,,7++8+,9,,C,,6,:6,6@++++++,:?4+++++8+BEB+,9,5,,C,,,,,@,++8+BF9A,?,,,+@5@F,8F,++C:8,233>+3+=>*+,,,,+,1<)@978<9,,/*7@:,*4,**,/=,49,=C4F**,.;2>C**3**++++)4.*+1),23<//<3*=C*-/14(2.1,*-:0(-51:F8*-(,.(-3)91,(.,)04))).*./*2((,(,8().(*(-(-((-((4,(,4(((0**)0
@M03364:396:000000000-C9LGT:1:1101:28737:8843 2:N:0:10
GGACTAACGGGGTTCTAATCCTAGTTCCTCCCCACGCTTTCGTGCCCCCACGTCAGTTACAGGCCCGGCGGCCGCCCTCACCACTGGGTTTCCTCCATATAACCTAGGCATTTCACCCTAACCCTGGGGTTCCACCGCCCTCCTCTGTCCTTCAAGCTGACCGGTTCCAAAGCCTGTCCCGGGTGAACCCTCACCTTTCACTCCAGTCCTTACCCGCAGCCTACGCGCCCGTTACTCCCCAACAATCCCGTAAACACGCTCCCCCCTCCCTTTACCGCGCGTCGCTTGCCGTGGGTACACC
+
CCCCCG9,,@FFGG,66CC,CBC,CE,,,,CFG-@+6,BF<,6,BD<,++++9,,,,69C@FFFG,6F:@BCGF:F+@4,,BEDC,E,B+B5,@9B=?,,,,44,,:,,,BFF,,C,,+6,,,:333++8@,@,,:+8+C:0+*3367,9,*,:5+,@D,@5**>:*,2<>>*6)9,)><5*2C>*,7)8***2=6;C+119+3*)+));)AE)0(1(*240)((*()-9(-8(4-)5E>*-,-.)(4)94(-3<-7(7((-8,91)-(((-,.))(*((,-((((--0(,(((-0*0)*2
@M03364:396:000000000-C9LGT:1:1101:13753:8849 2:N:0:10
GGACTACAGGGGTTTCTAATCCTGTTTGCTCCCCACGCTTTCGTGCCTCAGTGTCAGTTACAGTCCAGAAAGCCGCCTTCGCTACTGGTGTTCCTCCTAATATCTACGCATTTCACCGCTACACTAGGAATTCCACTTTCCTCTCCTGCACTCAAGTTTCCCAGTTTCAAGAGCTTACTACGGTTGGGCCGTAGCCTTTCCCTCCTGACTTAAGAAACCACCTACCCCGCCTTTTCGCCCCGTAAATCCGGATAACGCTAGCCCCCTACGTATTTCCCCGGCTGCTTGCCCGTAGTTCGCC
+
CCCCCGGGGGGGGGGGGGGGGGGGGGGGGGGGGGGGGGGGGGGFGGGGGGGFGGGGGGGEFGGGGGGG,FGGGGFGGGGGGG7FFGGGGGGGGGGGGGGGGGGGGGGGGGGGGGGGGGGGGGGGGGGGGGGGGGFGGG7FGGGFGGCC8DGEGFGFE8EA9FFGGGGF:AFA?D883;DCAGG@EC+1;DC;?EGGFGG7,8,8>;?A5+;@8;,8*:D,5D=2),0/(:>>@F*855CF7(,(84C)27//:3A389(-,:FBGG5:1,4,:().6+4-9>4>B2)4((.3---7@9:7>
@M03364:396:000000000-C9LGT:1:1101:23150:8849 2:N:0:10
GGACTACCCGGGTATCTAATCCTGTTCGCTCCCCACGCTTTCGCTCCTCAGCGTCAGTAACGGCCCAGAGACCTGCCTTCGCCATTGGTGTTCTTCCCGATATCTACACATTCCACCGTTACACCGGGAATTCCAGTCTCCCCTACCGCACTCAAGCCCGCCCGTACCCGGCGCGGATCCACCGTTAAGCGATGGACTTTCACCCCGGCCGCTCCGAACCGCCTACGAGCCCTTTACGCCCAATAAATCCGGGTAACGCTTGCACCCTACGTCTTACCGCCGCTGCTTGCCCGTAGGTAGC
+
CCCCCGGGDGGG+CFGGG9FGGGFG@FFGGGGGGGGGGGGGGGGGGGCGFGGGGGGGAFCFGEFFGGGFF?EFGFGFGGGGGGGE?FGFGFGGGGFGGGGGGGGGGGGGGGGGFGGGGEDGEFFGGGGGGGGGGGBEGDG>DEFGGG6@9@>F5DAGGFGGGEDGGDEGGB5A@9C*8CFCFGEFG16FF*1;CE6CGDGF)<)*8@0-5,*()*,/4EE-59?:;1)-59FBB?)6,;CG?(.)566@7C((-((9:1:?BC8=@C?(,(.(.(.)<:9(4>(,7)).((,(4,))1-9*
@M03364:396:000000000-C9LGT:1:1101:12354:8857 2:N:0:10
GGACTACCAGGGTTTCTAATCCTGTTCGCTCCCCACGCTTTCGCTCCTCAGCGTCAGTAACGGCCCAGAGACCTGCCTTCGCCATTGGTGTTCTTCCCGATATCTACACATTCCACCGTTACACCGGGAATTCCAGTCTCCCCTACCGCACTCCAGCCCGCCCGTACCCGGCGCAGATCCACCGTTAGGCGATGGACTTTCACACCGGACGCGACGAACCGCCTACGAGCCCTTTACGCCCAATAAATCCGGATAACGCTCGCACCCTCCGTATTACCGCGGCTGCTTGGCCGTCTGTCGC
+
CCCCCGGGGGGGGCFGGGGGGGGGGGGGGGGGGGGGGGGGGGGGGGGGGGGGGFGGGGGGGGGGGGGGFGGGGGGGGGGGGGGGGGGGGGGGGGFGFGGGGGGGFFGGGGFGGGGGGGFDGGGGGGGGGGGGGGGGGGGGGGGFGGGDGEGFGFDFGGGGGGFGGCEGGGCEBG>GEFGG,,;<CE<@FD*CCEG6CCGGG?GFCEFF(82C9>E>)4EGBC>BFG?)4C2:<(8ADBCEGF<?4<B<FGC9<((6*(40,-:3>EGF0((-(.56<C<994-,6?:))(.534().*)/*
@M03364:396:000000000-C9LGT:1:1101:10153:8863 2:N:0:10
GGACTACTCGGGTTTCTAATCCTGTTTGCTCCCCACGCTTTCGAGCCTCAACGTCAGTTACCGTCCAGTAAGCCGCCTTCGCCACTGGTGTTCCTCCTAATATCTACGCATTTCACCGCTACACTGGGAATTCCACTTACCTCTTCCGCACTCAAGCCAACCAGTCTCCAAAGCAATTCCCACCTTGAAAGCAGGACTTTCACTTCAGACTTAATCGGCCGCCTACACGCCCTTTACGCCCAGTCATTCCGGACCACGCTTGCCCCCTACGTATTACCGCGGCTGCTGGCACGTCGTTAGC
+
CCCCCGGGGGGGGEDGGGGGGCGGGGGGGGGGGGGGGGGGGGGGGGGGGGFGGGGGGGGGGGGGGGGGGGGGGGGGGGGGGGGGGGGGGGGGGGGGGGGGGGGGGGGGGGGGFGGGGGGGGGFFGGGGGGGGGGGGGGGGGGGFGGGGGFGFC5FFFFGGGGFGGGCFGGGEDFFGGFGGGGGGGG>CF,@=CFGEGGGGGCFEDFFFFGFFA+29DACE@GFF>C=F@GFFFFF4;;GGG;;4F4CFFGG@029?F80(,(;8FGGB(4-3):2<AC69>62,(48?7?3)81(0..15*
@M03364:396:000000000-C9LGT:1:1101:17297:8871 2:N:0:10
GGACTACTGGGGTTTCTAATCCTGTTCGCTCCCCACGCTTTCGCTCCTCAGCGTCAGTAACGGCCCAGAGACCTGCCTTCGCCATTGGTGTTCTTCCCGATATCTACACATTCCACCGTTACACCGGGAATTCCAGTCTCCCCTACCGCACTCAAGCCCGCCCGTACCCGGCGCGGATCCACCGTTAAGCGATGGACTTTCACACCGGACGCGACGAACCGCCTACGAGCCCTTTACGCCCAATCAATCCGGATCACGCTTGCACCCTACGTATTCCCGCGGCTGCTCGCCCGTCGTTAGC
+
CCCCCGGGGGGGGGGGGGGGGGGGGGGGGGGGGGGGGGGGGGGGGGGGGGGGGGGGGGGGGGGGGGGGGGFGGGGGGGGGGGGGGGGGGGGGGGGGGGGGGGGGGFGGGGGGGGGGGGE=CGGGGGGGGGGGGGG9EGGGGGGFGGGGGFGBGFFFGGGGGGFGGDGGGGGGFG=G56EGFGF<FG:=FGEDFEE6FGFEG3EFGFF64DBGB):>G1CGFGF:2C:53DB?<FFBD?GGGB0:)5)6@GD914(:F::2:8C<FGG?(8:,).2)6A:0(44((-.)-(3861()0)(1:
@M03364:396:000000000-C9LGT:1:1101:21330:8882 2:N:0:10
GGACTACAGGGTTTCTAATCCTGTTTGCTCCCCACGCTTTCGCGCCTCCGCGTCCGTTTCAGTCCAGAAAGCCGCCTTCGCCACTGGTTTTCCTACCGATCTCTACGCATTTCCCCGCTACACCGGTAATTCCGCCTTCCCCTACCACACTCCAGCCCGCCGGTATCGGAGGCCCGCCGGGGTTGAGCCCCGGGCGTTTTCCTCCGACCTAACCGGCCCCCTCCTCGCGCCTTTCTCCCCATGCAACCGCATACCGCTCGCCCCCTCCGTCTTCTCCCGGCTGCTTGGCCCTGCGTATACC
+
CCCCCGGGGGGAFGGECFCAF,C;CFDFFEGGGCFCCBFGCEGDGGDG8FC@CC+@:FE<<FEAFFGFFGDFGC:F=F9,8C:FE<EE,=FDGGGGGCCCEDFG;,AC+@FGF9=F@E=CGA8FEG3@=DF9F,@FC:DFGG85DF,A,:515@=;GG>EGE:**624;7EGF*6C5A*=>EDC>@F65CEGGDG*9:E*<306F)824)5+()*,/4*:49(,(2-.(9((--)).)A808,27))..))(-)(,7(-2;9E15*9(9((.3.).-;3(4((4)))(,5(((((0)).:*
@M03364:396:000000000-C9LGT:1:1101:21886:8886 2:N:0:10
GGACTACTGGGGTATCTAATCCTGTTTGCTCCCCACGCTTTCGCGCCTCAGCGTCAGTTGTCGTCCAGCAAGCCGCCTTCGCCACTGGTGTTCCTCCTAATATCTACGCATTTCACCGCTACACTAGGAATTCCGCTTGCCTCTCCGATACTCAAGGGATACAGTTTTGAGAGCAGTTCATGGGTTGAGCCCCTGCATTTCACTCCCAACTTGCCTCTCCGCCTACGCTCCCTTTACGCCCAGTAACTCCGGACAACGCTCGCCCCCTACGTATTACCGCGGCTGCTGGCACGTAGGTGGC
+
CCCCCGGGGGGGGGGFGGGGGGGFGGGGGGGFFEGGGCEEFG@CCCEGFGGCFGGGGGGG<FGGGGGGGGGGGGGGGGG=FGGGGGGGFF=:FFFGGDCFGGFGGGGGFGGDGFFGGGDGGGGGGGGGGFGGGGFE>FFFGGF5DGE6>9FE@DFD>@DFFGFFD@FCCCCD;>59EFFFFED:@EF5;8D997D>?DFGFEGEF63-0C@,*4,/2(:,5C(/5,(037:1()6>E48<<?(619556CD;?>B1<032(-:(/:99((-,)6:))34469;63<0:::2,(3.0)/)1*
@M03364:396:000000000-C9LGT:1:1101:6927:8898 2:N:0:10
[truncated: 56,100,216 more chars]
