# Supplementary material for: Characterization of the bacterial microbiota composition and evolution at different intestinal tract in wild pigs (Sus scrofa ussuricus)
Source: PeerJ. 2020 May 26;8:e9124. doi: 10.7717/peerj.9124 (PMC7258971; doi:10.7717/peerj.9124)
Supplement: Supplemental Information 27 [file peerj-08-9124-s036.gz › D19AH666-Y8CO5_R1.fq]

@M03364:396:000000000-C9LGT:1:1101:18032:1187 1:N:0:10
ACTCCTACGGGAGGCAGCAGTGGGGAATCTTGCGCAATGGGGGCAACCCTGACGCAGCGACGCCGCGTGCGGGACGAAGGCCTTCGGGTCGTAAACCGCTTTCAGCAGGGACGAGGCCGCTCCGATGATTGTACCTGCAGAAGAAGCCCCGGCTAAATACGTGCCAGCAGCCGCGGTAATACGTATGGGGCGAGCGTTATCCGGATTCATTGGGCGTAAAGCGCGCGTAGGCGGCCCGTTAGGTCGGAGGTAAAAGCCCGGGGCTCAACCCCGGCGAGCCTCCGATACCGGCGG
+
GGGGGGGGGGGGGDGGGGGGGGGGGGGGGGGGGGGGGGGGGGGGGGGGGGGGGGGGGGGGGGGGGGGGGGGGGGGGGGGGGGGGGGGGGEFGGGGGGGGCGGGFGGGGGGGGG>FGDGCF*1>***=C,,78,@@FCFGCG825C<FFGGGD*FFGGGFFGGFGGGGGG,;;EGGEGGGFGGGAFGGGGGGG>EGGEEGGGGGGGGGGGGGGGGGGGGGGGGGGGGGGGGGFGGGGGG:CEEGGGGGGDGEGGGFFGGGC8CDG5FCDDGGGGEGCDDEG)8ED<DG>GEFGGD
@M03364:396:000000000-C9LGT:1:1101:18867:1187 1:N:0:10
ACTCCTACGGGAGGCAGCAGTGGGGAATATTGCACAATGGGCGCAAGCCTGATGCAGCGACGCCGCGTGCGGGATGGAGGCCTTCGGGTTGTAAACCGCTTTTGTTCAAGGGCAAGGCACGTTTTCGGCCGTGTTGAGTGGATTGTTCGAATAAGCACCGGCTAACTACGTGCCAGCAGCCGCGGTAATACGTAGGGTGCGAGCGTTATCCGGATTTATTGGGCGTAAAGGGCTCGTAGGCGGTTCGTCGCGTCCGGTGTGAAAGTCCATCGCTTAACGGTGGATCCGTGCCGG
+
GGGGGGGGGGGGGGGGGGGGGGGGGGGGGGGGGGGGGGGGGGGGGGGGGGGGGGGGGGGGGGGGGGGGGGGGGGGGGGGGGGGGGGGGGGGGGGGGGGGGGGGGGGG9FGGDGGGG7FDFG-BB7EFG<+@5>3@:,@DFGFGG7>DFGGFG*FGGGCGFEGGGGGGGG:CFEGGGGGGGGGGGDGGGGCGGGCCGGGGGGGGGGGGGGGGGGEDGGDCGGGGGGGGEFGGGDGGGGGGGGGGGDEGGGGGGEEGGGCGCEFDDFGGGGGGGDGGG7DCC;>GGGGGFGFEGGG
@M03364:396:000000000-C9LGT:1:1101:19118:1187 1:N:0:10
ACTCCTACGGGAGGCAGCAGTGGGGAATATTGCACAATGGGCGAAAGCCTGATGCAGCAACGCCGCGTGAGGGAAGACGGTTTTCGGATTGTAAACCTCTGTTTTCGGTGACGAACGAACTGACTGTATCCCACGAGGACGGCACGGCTAACTACGTGCCAGCAGCCGCGGTAATACGTAGGTGGCAAGCGTTATCCGGAATTACTGGGTGTAAAGGGAGCGCAGGCGGGATAGCAAGTCAGCTGTGAAAACTATGGGCTTAACCCATAAACTGCAGTTGAAACTGTTATTCTT
+
GFGGGGGGGGGGGGGEGGGGGGGFGGGGGGGGCFFGGFGGGGGEGGGGGGGFE,9FFG8FGGGGGGGFGCFCFGCCG,BFFGG+FFGGGGGGGGGGG8FGGF9BB,@=B?F<BFC@=7C+,-:3,:EF,<C,,,+83+C++++5>B:*@1FFFFD<FG@1>FECAFFE*13=@E2<FG<?ECCAE8FG=FGE:*=2C>?AEG8CGGGCF;C?92:<FDGGG>>EC8CE>E5ECFDC+;<+<<CCC?@FF7FGGC?+48=6;8:CC>5C>FGGGGGFGD77@=?DGF:=FFFGC?
@M03364:396:000000000-C9LGT:1:1101:10168:1221 1:N:0:10
ACTCCTACGGAGGCAGCAGTGGGGGATATTGCACAATGGGGGAAACCCTGATGCAGCGACGCCGCGTGAGTGAAGAAGTATTTCGGTATGTAAAGCTCTATCAGCAGGAAAGATAATGACGGTACCTGCCTAAGAAGCACCGGCTAAATACGTGCCAGCAGCCGCGGTACTACGTATGGTGCAAGCGTTATCCGGATTTACTGGGTGTAAAGGGAGCGCAGACGGCATGGCAAGCCAGATGTGAAAGGTGGGGGCTCAACCCCCAAGCTGCATTTGGAACTGTCAAGCTAGAGT
+
GGGGGGGGGGGGGGGGGGGGGGGGGGGGGGGGGGGGGGGGGGGGGGGGGGGGGGFGGGGGGGGGGGGGGGGGGGGGGGGGGGGGGGGGGGGGGGGGGGGGGGGFGGGGGGGGGC9FFFG?7+B+8CFF,,8,,:>>@FGGGGGFEFFFGGGGFGGGGGGGGGGGGGGGG:BFGGGGGGGGGGGGGGGGGGGGGGGGGGGGGGGGGGGGGGGGGGFEGGGGGGGGGGGGGGGGGGGGGGGGGGGGCFGGGGGGGGGGGGGGGDDDEGGGGGGGGFFFGGGGFFGFFGGFFFFGG0
@M03364:396:000000000-C9LGT:1:1101:8654:1281 1:N:0:10
ACTCCTACGGGAGGCAGCAGTGAGGAATATTGGACAATGGGTGAAAGCCTGATCCAGCCATCCCGCGTGAAGGATGACGGCCTTATGGGTTGTAAACTTCTTTTATATGGGGATAAACCTACTCACGTGTGAGTAGCTGATGGTACCATATGAATAAGCACCGGCTAACTCCGTGCCAGCAGCCGCGGTAATACGGAGGGTGCAAGCGTTATCCGGATTTACTGGGTGTAAAGGGAGCGTAGGCGGTACGGCAAGTCTGAAGTGAAATCCCAGGGCTCAACCTTGGAACTGCTT
+
GGGGGGGGGGGGGGGGGGGGGGGGGGGGGGGGGGGGGGGGGGGGGGGGGGGGGGGGGGGGGGGGGGGGGGGGGGGGGGGGGGGGGGGGGGGGGGGGGGGGGGGGGGGAFGGGGGFG?FFG,-:9,:FFE4A5CFGEFFFFGGFFGGCGGGFDBFFGGGGGGGGGGGGGGFFGGGGGGGGGGGGGCGGGGDGGFGGGGGGGGGGGGGGGGGGGGGGGEEEDFGFGGGGEEFFGGGGGGGGEGGGGGGGGGGGG=EGGGGGFG6>FGGGGGGGGGGGDGGFGFFGCDGD7FFFGCC
@M03364:396:000000000-C9LGT:1:1101:14204:1289 1:N:0:10
ACTCCTACGGGAGGCAGCAGTGAGGAATATTGGACAATGGGTGGAAGCCTGATCCAGCCATCCCGCGTGAAGGATGACGGCCTTATGGGTTGTAAACTTCTTTTATATGGGGATAAACCTACTCACGTGTGAGTAGCTGAAGGTACCATATGAATAAGCACCGGCTAACTCCGTGCCAGCAGCCGCGGTAATACGGAGGGTGCAAGCGTTATCCGGATTTATTGGGTTTAAAGGGTCCGTAGGCGGATTAATAAGTCAGTGGTGAAAGCCCATCGCTTAACGATGGAACTGCC
+
GGGGGGGGGDGGGGGGGGGGGGGGGGGGGGGGGGGGGGGGGGGGGGGGGGFGGGGGGGGGGGGGGGGGGGGGGGGGGGGDGGGGGGGGCGGGGGGGGGGGGGGGGGGGEFGDGD?B,,B<<EEF,BEGF44,555,CDE?,E8FAAFFGGFF9DFGGFGGGGGGGGGGGCEFGGGGGGGGGGGGGGGGGEGGGGGGGGGGGGGGGGGGEGGGGGGGGGDFGGFFGGCEGGGG?FGGGFEGGGDG5CCCEGFCFFGGFFGFGE>FCCC>F<FFFDCDFGGGF>5DGGF?GFFGG
@M03364:396:000000000-C9LGT:1:1101:9725:1302 1:N:0:10
ACTCCTACGGGAGGCAGCAGTGGGGAATATTGGGCAATGGGCGCAAGCCTGACCCAGCAACGCCGCGTGAGGGAAGAAGGTTTTCGGATTGTAAACCTCTGTCGCAGGGGACGAAGGAAGTGACGGTACCCTGCAAGAAAGCACCGGCTAACTCCGTGCCAGCAGCCGCGGTAATACGGAGGGTGCAAGCGTTATCCGGATTTATTGGGTTTAAAGGGTCCGTAGGCGGATTAATAAGTCAGTGGTGAAAGCCCATCGCTTAACGATGGAACTGCCATTGATACTGTTAGTCTT
+
GGGGGGGGGGGGGGGGGGGGGGGGGGGGGGGGGGGGGGGGGGGGGGGGGGGGGGGGGGGGGGGGGGGGGGGGGGGGGGGGGGGGGGGGGGGGGGGGGGGGGGGGGGGGGGGGGG>FF,AF=-CDBFFG+:C:,:F<FFFFGGGFGGGGGGGGDGFGGGGGGGGGGGGGG4CFFGGFGGGGGGGEGEFF<FGGGGGGGGGGGGGGGFGGGCEDFEGGGGGGGG>FGGGGC8EGGGGGGGGGGGGGGGGGGGGGGGGGFGGGGGGGGDFGGGGDC9FGFGGGFFEGGGGFC7BFGF
@M03364:396:000000000-C9LGT:1:1101:12584:1332 1:N:0:10
ACTCCTACGGGAGGCAGCAGTAGGGAATCTTCCACAATGGACGCAAGTCTGATGGAGCAACGCCGCGTGAGTGAAGAAGGTTTTCGGATCGTAAAGCTCTGTTGTTGGTGAAGAAGGATAGCGTTAGTTACTGGCCTTTATTTGACGGTAATCAACCAGAAAGTCACGGCTAACTACGTGCCAGCAGCCGCGGTAATACGTAGGTGGCAAGCGTTGTCCGGATGTATTGGGCGTAAAGCGAGCGCAGGCGGAAAAATAAGTCTAATGTGAAAGCCCTCGGCTTAACCGAGGAAC
+
GGGGGGGGGGGGGGGGGGGGGGGGGGGGGGGGGGGGGGGGGGGGGGGGFGGGGGGGGGGGGGGGGGGGGGGGGGGGGGGGGGGGGGGEGGEEGGGGGFGFGGGCEEF,8BFGGFGG=EE,A-@+8BFF,,9<,,8>FFFGA9CDFFBFGGGF9FGGBCGGGGGAFGGGE@8FEFGGGGGGGGGGGGGGGGGGGGGGGGGGGFGGGGGGGGGGGC@EB;CGGGG5CFCFFGGGGCEGGGGGGGGGGGGGGGEE=EEEDCCG9<7CFGGGGGGGGG=FGFGGFFGGGGFFDBDG:7
@M03364:396:000000000-C9LGT:1:1101:16514:1350 1:N:0:10
ACTCCTACGGGAGGCAGCAGTGGGGAATATTGGGCAATGGGCGAAAGCCTGACCCAGCAACGCCGCGTGAGGGAAGAAGGTTTTCGGATTGTAAACCTCTGTCCTTGGTGACGAAGGAAGTGACGGTAGCCCAGGAGGAAGCCCCGGCTAACTACGTGCCAGCAGCCGCGGTAATACGTAGGGAGCGAGCGTTGTCCGGAATTACTGGGCGTAAAGGGCGCGTAGGCGGGAATTTAAGTAGGGTGTGAAAACTCCGGGCTCAACTTGGAGACTGCACTTTAAACTGGATTTCTT
+
GGGGGGGGGGGGGGGGGGGGGGGGGGGGGGGGGGGGGGGGGGGGGGGGGGGGGGGGGGGGGGGGGGGGGGGGGGGGGGGGGGGGGGGGGGGGGGGGGGGGGGGFGGFFFGGGGGGG:<EFA:C?8@FG3:C83,:=CFDGFGGGGCBFFGGGGFGGGFGGGGGGGGGGG<EGGGGGGGFGGGGGGGGGGGGGGGGGGGGGDGGGGGGGGGEEGEGGGGGGGGEGGGGGGG>EEEFFGGGGGGGGGGGGGGGGGGGGGGGGGGGGGGGGGGGGGGGGGGGGFFGGDFFFFFFGFG
@M03364:396:000000000-C9LGT:1:1101:16142:1371 1:N:0:10
ACTCCTACGGGAGGCAGCAGTAGGGAATCTTCCACAATGGGCGAAAGCCTGATGGAGCAATGCCGCGTGAGTGAAGAAGGATTTCGGTTCGTAAAACTCTGTTGCAAGGGAAGAACAAGTAGCGTAGTACCTGGCGCTACCTTGACGGTACCTTGTTAGAAAGCCACGGCTAACTACGTGCCAGCAGCCGCGGTAATACGTAGGTGGCAAGCGTTGTCCGGAATTATTGGGCGTAAAGCGCGCGCAGGTGGTTCCTTAAGTCTGATGTGAAAGCCCACGGCTCAACCGTGGAGG
+
GGGGGGGGGGGGGGGGGGGGGGGGGGGGGGGGGGGGGGGGGGGGGGGGGGGGGGGGGGGGGGGGGGGGGGGGGGGGFGGGGGGGGGGGGGGGGGGGGGG9FGGFGFGGGGGGGFGGCFFA,<B84BFF,,9C,BF=FFFBF<DFCFGGGGEFDFGGGFGGGGGGGGGGGCGGGFGFGGGGGGGFGGGGGC7EG<FGGGFGGGFGGGGGGGGGGGGGGGGGGGGGGGGGFGGGGGGGFGGGGGGGGGGGGGG=F?EDGFFFCGFGCGGGGGGGGGGGGG=D>BGGCGGFC>DGDG
@M03364:396:000000000-C9LGT:1:1101:18127:1393 1:N:0:10
ACTCCTACGGGAGGCAGCAGTGGGGAATATTGGGCAATGGGCGCAAGCCTGACCCAGCGACGCCGCGTGAGGGAAGAAGGTTTTCGGATTGTAAACCTCTGTCTTCAGGGACGATAATGACGGTACCTGCGGAGGAAGCCACGGCTAACTACGTGCCAGCAGCCGCGGTAATACGTAGGTTGCAAGCGTTGTCCGGATTTACTGGGTGTAAAGGGCGTGTAGGCGGAGATGCAAGTTGGGAGTGAAATCCCGGGGCTCAACCCCGGAACTGCTTTCAAAACTGTATCCCTTG
+
GGGGGGGGGGGGGGGGGGGGGGGGGGGGGGGGGGGGGGGGGGGGGGGGGGGGGGGGGGGGGGGGGGGGGGGGGGGGGGGGFGGGGGGGGGGGGGGGGGGGGGGCFFGGGGGGGGECFGF<F=FF3BFF,,88++@>CFGG::CFEGCFFGFFECFGGCGGGGGGGGGGE*BFFGGCFGGFFGGFGGGGCEGGGGGGGGGGGGGGGGEGGGGGGGGGGEGGGGGGEG?C>FFGGGGGFGFEGGGGGGGGFGGDDCEGGGGGGGGCCD=DDGGGGGGF>7CGFFGGG7>FG?BG
@M03364:396:000000000-C9LGT:1:1101:17750:1473 1:N:0:10
ACTCCTACGGGAGGCAGCAGTAGGGAATCTTCCACAATGGACGCAAGTCTGATGGAGCAACGCCGCGTGAGTGAAGAAGGTTTTCGGATCGTAAAGCTCTGTTGTTGGTGAAGAAGGATAGCGGTAGTAACTGGCCTTTATTTGACGGTAATCAACCAGAAAGTCACGGCTAACTACGTGCCAGCAGCCGCGGTAATACGTAGGTGGCAAGCGTTGTCCGGATTTATTGGGCGTAAAGCGAGCGCAGGCGGAAAAATAAGTCTAATGTGAAAGCCCTCGGCTTAACCGAGGAAC
+
GGGGGGGGGGGGGGGGGGGGGGGGGGGGGGGGGGGGGGGGGGGGGGGGGGGGGGGGGGGGGGGGGGGGGGGGGGGGGGGGGGGGGGGGGGGGGGGGGGGGGGGGGGGGGGGFFGDFEFEFC?>+8@FGCAE,,8B=BFDEGGGF@FFGGGGGGGGGGGGGGGGGGGGGGDGGGGGGGGGGGGGGGGGGGGGGGGGGGGGGGGGGGGGGGGGGGFGGGGGGGCCCFGDFGGGGGGGGGGGGGGGGGGGGGGGGDG65CGGGGFGGGGGGGGGGGGFGFGGGFFGGGGGEGEEDG>
@M03364:396:000000000-C9LGT:1:1101:20121:1478 1:N:0:10
ACTCCTACGGGAGGCAGCAGTGAGGAATATTGGACAATGGGTGAAAGCCTGATCCAGCCATCCCGCGTGAAGGATGACGGCCTTATGGGTTGTAAACTTCTTTTATATGGGGATAAACCTACTCACGTGTGAGAAGCTGAAGGTACCATATGAATAAGCACCGGCTAACTCCGTGCCAGCAGCCGCGGTAATACGGAGGGTGCAAGCGTTATCCGGATTTATTGGGTTTAAAGGGTCCGTAGGCGGATTAATAAGTCAGTGGTGAAAGCCCATCGCTTAACGATGGAACTGCC
+
GGGGGGGGGGGGGGGGGGGGGGGGGGGGGGGGGGGGGGGGGFGGGGGGGGGGFGGGGGGGGGGGGGGGCFGGGGGGGFFGEGGGGGGGGEGEGGGGGGGGGGGCCGG<FCGGFFGGFF=:,-BAEFGE,,9<A,:BEFGGC,BFFGGGGGEGFGGGGGGGFFGGGDFGGGGGGGGGGGGGGGGGGGGGGGGGGGGGGGGGGGGGGGGGGGGFGFGGGGGGGGGGGGFGEGGGFGGFDFEGC:EGGGGGGGGGGGGGGGGGGFGGGGGGFCFGG?EGF<EGFFCFGGG?GFFGG
@M03364:396:000000000-C9LGT:1:1101:19211:1526 1:N:0:10
ACTCCTACGGGAGGCAGCAGTGAGGAATATTGGACAATGGGTGAAAGCCTGATCCAGCCATCCCGCGTGAAGGATGACGGCCTTATGGGTTGTAAACTTCTTTTATATGGGGATAAACCTACTCACGTGTGAGTAGCTGAAGGTACCATATGAATAAGCACCGGCTAACTCCGTGCCAGCAGCCGCGGTAATACGGAGGGTGCAAGCGTTATCCGGATTTATTGGGTTTAAAGGGTCCGTAGGCGGATTAATAAGTCAGTGGTGAAAGCCCATCGCTTAACGATGGAACTGCC
+
GGGGGGGGGGGGGGGGGGGGGGGGGGGGGGGGGGGGGGGGGGGGGGGGGGGGGGGGGGGGGGGGGGGGGGGGGGGGGGGGGGGGGGGGGFGGGGGGGGGGGGGGGGGAFGGGGGGGGDGGG<E=5BFG<<A,<,,59CFFGCFGGFGFFGAFEFGGGGGGG=FGGGGGG=9FFFGGGGGGGG:FGEGEF7FFGGGGGGEGGGGGGGGGGGGFGGGGGCEGFGGGGGFG*CFGGGDFCGGFGEEGGGDECFFEGGFFGFGDGGFGGGGGGFGF<FGGFCEFFFGGGGG9C6FFC
@M03364:396:000000000-C9LGT:1:1101:8791:1543 1:N:0:10
ACTCCTACGGGAGGCAGCAGTGGGGGATATTGCACAATGGGGGAAACCCTGATGCAGCGACGCCGCGTGAGTGAAGAAGTATTTCGGTATGTAAAGCTCTATCAGCAGGAAAGATAATGACGGTACCTGACTAAGAAGCACCGGCTAAATACGTGCCAGCAGCCGCGGTCATACGTATGGTGCAAGCGTTATCCGGATTTACTGGGTGTAAAGGGAGCGCAGACGGCATGGCAAGCCAGATGTGAAAGGTGGGGGCTCAACCCCCAAGCTGCATTTGGAACTGTCAAGCTAG
+
GGGGGGGGGGGGGGGGGGGGGGGGGGGEGGGGGGGGGGGGGGGGGGGFEGGGGGGGGGGGGGGGGCGGFFGGGGGGGGGGGGGGGGGGGGGGGGGGGGGGGEGGGGGGGGGGGGGGGGGGG7C>BFFF:,8<EBDFFGGGGGGGGGGGGGGGGGGGGGGGGGFGGGGGG*BCCEGFGGGGGGGGGFFGGGGGGGGGGGGGGGGGGG+<BFFEGGGGGGGCEGDGGGDEGGGGGGGGGFGGGFFGGGGGGFGGGGGGDGGG@FGGGGGGGGFC6AC7FGGGFFGGGGGFFFFG
@M03364:396:000000000-C9LGT:1:1101:22461:1570 1:N:0:10
ACTCCTACGGGAGGCAGCAGTGAGGGATATTGCACAATGGGGGGAACCCTGATGCAGCGACGCCGCGTGAGGGAAGACGGTTTTCGGATTGTAAACCTCTGTCTTCGGGGACGAACAGATGTCGGTACCCGAGGAGGAAGCCACGGCTAACTACGTGCCAGCAGCCGCGGTAATACGTAGGTGGCAAGCGTTGTCCGGAATTACTGGGTGTAAAGGGAGCGCAGACGGCATGGCAAGCCAGATGTGAAAGGTGGGGGCTCAACCCCCAAGCTGCATTTGGAACTGTCAAGCT
+
GGGGGGGGGGGGGGGGGGGGGGGGGGGGGGGGGGGGGGGGGGGGGGGGGGGGGGGGGGGGGGGGGGGGGGGGGGGGGGGGGGGGGGGGGGGGGGGGGGGGGGGGGGG>FGGGGFGGGGGGF-?2:=FG8,41141CCEGGGGGEC*:?EGGG?FGGGGGGGGGGGGGGG:EGGGGGGGGGGGGGGGGGGGGGGGGGGGGGGGEFGGFGGGGGGFFGGGGGGGGGGGGGGGGFGGGGGGGGGGFG<CGGGGGGGGDCGGDGGGGGGGGGDGGGGGGDGGGGFFGDGFGFGFFC
@M03364:396:000000000-C9LGT:1:1101:20316:1618 1:N:0:10
ACTCCTACGGGAGGCAGCAGTAGGGAATCTTCCACAATGGGCGAAAGCCTGATGGAGCAATGCCGCGTGAGTGAAGAAGGATTTCGGTTCGTAAAACTCTGTTGCAAGGGAAGAACAAGGAGCGTAGTCTCTGGCACTACCTTGACGGTACCTTGTTAGAAAGCCACGGCTAACTACGTGCCAGCAGCCGCGGTAATACGTAGGGGGCAAGCGTTATCCGGAATTATTGGGCGTAAAGAGTGCGTAGGTGGTTCTTTAAGCGCAGGGTTTAAGGCAATGGCTCAACCATTGTTC
+
GGGGGGGGGGGGGGGGGGGGGGGGGGGGGGGGGGGGGGGGGGGGGGGGGGGGGGGGGGGGGGGGGGGGGGGGGGGGGGGGGGGGGGGGGGGGGGGGGGGGGGGCGGGDFGGGGGGCGGG,4-:84=FF,5C,,,B,7AFGG<?FDCGDGGGGEFGFFGFGGGGGG7FGGCCGGGGGGGGGGGCGGGGGGGGGGGGGGGGGGGGGGGGGGGGGGGGGGGGGGCEGFG?FGGGGGGGGGGGGGFGGEGGDFGGGGGGGGGGFGCDEDGGDGGFGGGGFFGGGFFGGGGGDGFFGFC
@M03364:396:000000000-C9LGT:1:1101:8342:1631 1:N:0:10
ACTCCTACGGGAGGCATCAGTGGGGAATATTGCACAATGGGCGCAAGCCTGATGCAGCGACGCCGCGTGCGGGATGGAGGCCTTCGGGTTGTAAACCGCTTTTGTTCGAGGGCAAGTGAAGGTTACGGCCGCGTTAGGAAGAGTGTTCGAATAAGCACCGGCTAACTACGTGCCAGCAGCCGCGGTAATACGTAGGTTGCAAGCGTTGTCCGGAATTGTTGGGCGTAAAGCGCGCGCAGGTGGGTCGTTAAGTCTGATGTGAAAGCCCACGGCTCAACCGTGGAGGGGCATTGG
+
FGGGGGGGGGGGGGGG@GGGGGGGGGGGGGGGGGGGGGGGGGGGGGGGGGGGGGGGGGGGGGGGGGGGGEGGGGEG7FGGGGGGGGGGGGGGGGGGG7FG7DF,3:A+3B+++BFG8,C,,-:C=>CF33@*3*5+*8,,38,7,7@;CFC@8FFCF,=F7<::,<,<B=92*=CCE7F+<F7:C8*;97+;<9AEF+;C<C?;8ACC;:+*:;:;@+3<*;:8E82*130/25/8CCEGGG5*10*22CEFGGFDF+2<99:CF50>*1?93CC*2*095>C**9)))))*29
@M03364:396:000000000-C9LGT:1:1101:12984:1632 1:N:0:10
ACTCCTACGGGAGGCAGCAGTGAGGAATATTGGACAATGGGTGAAAGCCTGATCCAGCCATCCCGCGTGAAGGATGACGGCCTTATGGGTTGTAAACTTCTTTTATATGGGGATAAACCTCCTTACGGGTGAAAGACGGAAGGTACCATATGGAGAAGCACCGGCTAACTCCGTGCCAGCAGCCGCGGTAATACGGAGGGTGCAAGCGTTATCCGGAATTACTGGGTGTAAAGGGAGCGCAGGCGGGATAGCAAGTCAGCGGTGAAAATTATGGGCTCAACCCATAAACTGCCG
+
GGGGGGGGGGGGGGGGGGGGGGAFGGGGGGGGGFGGGGGGG8FGGGGGGGGGGAGGGGGGG8FGGGGGGDGGGGGGG9FBGGGGGCFG8F,@4FGGGGGFGGGEF?E,CFAB:4,9?,:,,-:,CFF7=88+,,,4,++++3B=,,,CDDGE<F,3>,,3,,8@38+3@,,>+@FC@9FC<FG:**5CF>*CFGGGG7FEG@CCAFGGG7E@<<FGGD*BG9,>FFC=:+23+AEGGGG=EG=***:CEGGG9EGEGF77E*9>=F7>CC+:?62>7<FGFF=GG4*1:FF=7C
@M03364:396:000000000-C9LGT:1:1101:10942:1657 1:N:0:10
ACTCCTACGGGAGGCAGCAGTGGGGAATATTGCACAATGGGGGAAACCCTGATGCAGCAACGCCGCGTGAGTGATGACGGCCTTCGGGTTGTAAAGCTCTGTCTTCAGGGACGATAATGACGGTGCCTCTGAAGGAAGCCACGGCTAACTACGTGCCAGCAGCCGCGGGAATACGTAGGTGGCGAGCGTTGTCCGGATTTACTGGGCGTAAAGGGAGCGTAGGCGGACGTTTAAGTGAGATGTGAAATACCCGGGCTCAACTTGGGTGCTGCATTTCAAACTGGAAGTCTAG
+
GGGGGGGGGGGGGGGDGGGGGGGGGGGGGGGGGFGGGGGGGGGGGGGGGGGGGEGGGGGGGGGGGGGGGGEGGGGFGGEEEGGGGGGGGEGGGGGGGGGGGGGCF9EFGGGGGGC@7,E<<>>F++BB3,@8,B<:@DD,,,+@>+<>DF=DG:CFCFBEFFGGGGGG**44?F72?CEC<FCCF7<FFCCE@EGEGCECFGE?FGGGEDEGG<E>8EGEGG*28:GE*;FG5CFFFCCFFC?F+<<CFFEECC*CDGGDF2:CE4*17CGG6:<FGF7CFBC4CFFFFF?G
@M03364:396:000000000-C9LGT:1:1101:18780:1680 1:N:0:10
ACTCCTACGGGAGGCAGCAGTGGGGGATATTGCGCAATGGGGGAAACCCTGACGCAGCAACGCCGCGTGCAGGAAGAAGGTCTTCGGATTGTAAACTGTTGTCGCAGGGGAAGAAGAAAGTGACAGTACTCTGAGAGAAAGTCACGGCTAACTACGTGCCAGCAGCCGCAGTAATACGTAGGTGACAAGCGTTGTCCGGAATTATTGGGCGTAAAGCGCGCGCAGGTGGTTCCTTAAGTCTGATGTGAAAGCCCACGGCTCAACCGTGGAGGGTCATTGGAAACTGGGGAACTT
+
GGGGGGGGGGGGGGGGGGGGGGGGGGGGGGGGGGGGGGGGGGGGGGGGGGGGGGGGGGGGGGGGGGGGGGGGGGGGGGGGGGGGGGGGGGGGGGGGGGFGGGGGGEEFGGGGGGGGGGGFGC=3,CFF,,8<<,3<>FFGFGFFF++@FGGFFGGDGGGGGGGGGGGGE*=BFGGGGGGGFGGGGGGFFGGGG>FGGGGGFGFGGGGGGGGGGGGGCEEGGGGGGGGGGEGGGGGGGGFFGGGGGGFGGGGGFGFGGGGGGGGGGGEGGGGGGGGGGGGGFFFGGGGFGFFFGF
@M03364:396:000000000-C9LGT:1:1101:17511:1690 1:N:0:10
ACTCCTACGGGAGGCAGCAGTAGGGAATCTTCCACAATGGACGCAAGTCTGATGGAGCAACGCCGCGTGAGTGAAGAAGGTTTTCGGATCGTAAAGCTCTGTTGTTGGTGAAGAAGGATAGAGTTAGTACCTATCCTTTATTTGACGGTAATCAACCAGAAAGTCACGGCTAACTACGTGCCAGCAGCCGCGGTAATACGTAGGTGGCAAGCGTTGTCCGGATTTATTGGGCGTAAAGCGAGCGCAGGCGGAAAAATAAGTCTAATGTGAAAGCCCTCGGCTTAACCGAGGAAC
+
GGGGGGGGGGGGGGGGGGGGGGGGGGGGGGGGGGGGGGGGGGDGFGGGGGGGGGGCFEFFFGGGGGGGGEGFGGGGGGGGFDGGGGGGGGGGGGGGGFEFFEFFGCF:BFFGG99BF,C5E-C,<:EF55C,,,:E9CFCGCDFDFGGGG7DDDFFGGGGGGGGGAFGCFEEFGGGGGGGGGGGGGGGG:FGGFEEFGGGGGGGGGGGGGGGGGGEEGGDGE<CFGGG?FFFGGGGGGGGGGGGGGGGGGGGCC6=FGGGGGGGGGGGGGGGGGGGFGGGFFGGGGC>)<:C4>
@M03364:396:000000000-C9LGT:1:1101:20461:1697 1:N:0:10
ACTCCTACGGGAGGCAGCAGTAGGGAATTTTGCGCAATGGGGGAAACCCTGACGCAGCAACGCCGCGTGACCGATGAAGGCCTTCGGGGTGTAAAGGTCTGTCAGAGGGGACGAAACATAAAGTAACCGACCAAGGAAGAATCGTCAACCTCCGTGCAAGCAGCCGCGGAAATACGGGGGATGCACGCGTGGTCCGGAATCATTGGGCGTAAAGGGATCGTAGGGGGGTTGTTAAGTCTGGGGTTAAATGCAGAGGCTCAACTTCTGTTCGGCACTGGATACGGGAAGACTTA
+
GGGGGCGGGGGGGGGGGG8FGGFGGGGG@EFG@:FFGGGGGGD@FEFGGGGGFFFGGGGGFGGGGGGGGGF9=>FGGGG,BFFDFFGFGGGGGGGF9EEE<EAC<,BB7FGEGG@F+8,,,3@DFGG<35>**,,3@,,,,,,6,6+>,38>,5*1C*?<:,,C3=1FE@:12:<CF:FGC8C6E+/*/:**;@?C*;?@++<+9CF5E8>E*<+A*8/1*0;;*:**:?5C*<:@C7<9C*=C*:FC<9@+:+;5716C+;79<7+2**;<G*2*95***9*9)*18*)7**
@M03364:396:000000000-C9LGT:1:1101:22476:1711 1:N:0:10
ACTCCTACGGGAGGCAGCAGTGAGGAATATTGGACAATGGGTGAAAGCCTGATCCAGCCATCCCGCGTGAAGGATGACGGCCTTATGGGTTGTAAACTTCTTTTATATGGGGATAAACCTACTCACGTGTGAGTAGCTGAAGGTACCATATGAATAAGCACCGGCTAACTCCGTGCCAGCAGCCGCGGTAATACGGAGGGTGCAAGCGTTATCCGGATTTATTGGGTTTAAAGGGTCCGTAGGCGGATTAATAAGTCAGTGGTGAAAGCCCATCGCTTAACGATGGAACTGCCC
+
GGGGGGGGGGGGGGGGGGGGGGGGGGGGGGGGGGGGGGGGGGGGGGGGGGGGGGGGGGGGGGGGGGGGGGGGGGGGGGGGGGGGGGGGGGGGGGGGGGGGGGGGGGGFGGGGGG<E,EFGDFFA<BFG49A,<CFGFGGGGGGGGGGGGGGGCFGGGGGGGGGGGGGGGBFGGGGGGGGGGGGGGGGGGGGGGGGGGGGFGGGGGGGGGGGGGGGGGGGGGGGGGGGGGGGGGGGGGGGFFECGGGGGDGGGGGGGGGGGGGGGGGGGGDGFGGGGGGGGFFDDGGGFGFFGF*
@M03364:396:000000000-C9LGT:1:1101:16300:1717 1:N:0:10
ACTCCTACGGGAGGCAGCAGTGAGGAATATTGGACAATGGGTGGAAGCCTGATCCAGCCATCCCGCGTGAAGGATGACGGCCTTATGGGTTGTAAACTTCTTTTATATGGGGATAAACCTACTCTCGTGAGCGTAGCTGAAGGTACCATATGAATAAGCACCGGCTAACTCCGTGCCAGCAGCCGCGGTAATACGGAGGGTGCAAGCGTTATCCGGATTTATTGGGTTTAAAGGGTCCGTAGGCGGATTAATAAGTCAGTGGTGAAAGCCCATCGCTTAACGATGGAACTGCC
+
GGGGGGGGGGGGGGGGGGGGGGGGGGGGGGGGGGGGGGGGGGGGGGGGGFGGGGGGGGGGGGGGGGGGGGGGGGGGGGGGGGGGGGGGGGGGGGGGGGGGGGGGGGGFGGGGGDFGGGG@,BEF,=FF,,@BFGGG<FFFEF8FGGGG<FFF9CFGGFGGGGGGGGGGGFGGGGGGGGGGFFGFGGGGGGGGGGGGGGGGGGGGGGGGGGGGGGGGGGGGGGGGGGEEGG?CGGGGCCE@CEGGGGDEGFFFGCGFGGGCE6:=EF7FGGGGGGGGGFGGFFEFGGG?C;FGG
@M03364:396:000000000-C9LGT:1:1101:8187:1731 1:N:0:10
ACTCCTACGGGAGGCAGCAGTGGGGAATATTGCACAATGGGGGAAACCCTGATGCAGCAACGCCGCGTGAAGGAAGAAGGCCCTTGGGTCGTAAACTTCTGTTCTAAGGGAAGATAGTGACTGTACCTTAGGTGCAAGTCCCGGCTAACTACGTGCCAGCAGCCGCGGTCATACGTAGGGGGCGAGCGTTATCCGGAATTATTGGGCGTAAAGCGCGCGCAGGTGGTTCCTTAAGTCTGATGTGAAAGCCCACGGCTCAACCGTGGAGGGTCATTGGAAACTGGGGAACTTG
+
GGGGGGGGGGGGGGGGGGGGGGFGGGGGGGGGGGGGGGGGGGGGGGFGGGGGGGGGGGCGGGGGGGGGGGGGGGGGGGGGGEGGFFG<FGGFFFGGGGGGGGGCF9FFFGGGGGGGABEFG?E?,CFF,,85,5:8CDFGAF7=7=BCFFGG7FFGDFGGGGGGDCCCE*>EFGGGFFGG>GF:CCGGF>FGGGGGG>FGGGGFFGGGGGGGGGGG>CGCGEEFFGCFE?GGGGGGGGGGGGEFCEGGFF>EGGGGDCEFEFGCEDDFGGGFFEGDFGFF?@CFDD>>GF?F
@M03364:396:000000000-C9LGT:1:1101:18320:1738 1:N:0:10
ACTCCTACGGGAGGCAGCAGTAGGGAATCTTCCACAATGGACGCAAGTCTGATGGAGCAACGCCGCGTGAAGGAAGAAGGTTTTCGGATTGTAAACTTCTGTCCTAAGTGACGAAGAAAGTGACAGTAGCTTAGGAGGAAGCCCCTGCTAACTACGTGCCAGCAGCCGCGGTAATACGTAGGGGGCGAGCGTTGTCCGGAATGACTGGGCGTAAAGGGCGTGTAGGCGGCTTTTTAAGTCTGAAGTGAAAGTCCTGCTTTCAAGGTGGGAATTGCTTTGGAGACTGGAAGGCTT
+
GGGGGGGGGGGGGGGGGGGGGGGGGGGGGGGGGGGGGGGGGGGGGGGGGGGGGGGGGGGGGGGGGGGGGGGGGGGGGGGGGGGGGGDGGGGGGGGGGGGGGGGGGGGGGGGGFGCC+,:4:8C,CEGG5,C8B,CDAFG@FFGFG7>DGFDF,=CFGGGGGGGGGGGGG*>FEGGGGGGGGGG7*=FCCEFEG7C<FGGGGGGGGGGGFGGGD>FGDGGE:EGFGG@EGGGEGGGGGG:CCFCCGGFFGGGGGGDGFGGGF7DGGGFCD4<FFFFGF=FGFFCFGF5@FFFG4*
@M03364:396:000000000-C9LGT:1:1101:21004:1755 1:N:0:10
ACTCCTACGGGAGGCAGCAGTGAGGAATATTGGTCAATGGACGGAAGTCTGAACCAGCCAAGTCGCGTGAAGGATGAAGGTTCTATGGATTGTAAACTTCTTTTGTCTGAGGGTAAAAAAGCGTACGTGACCGATCTTGCAAGTATCAGACGAATAAGCATCGGCTAACTCCGTGCCAGCAGCCGCGGTAATACGGAGGATGCGAGCGTTATCCGGATTTATTGGGTTTAAAGGGTGCGTAGGCGGGCTGCTAAGTCAGTGGTAAAAGCGTGTGGCTTAACCATACCAAGCCAT
+
GGGGGGGGGGGGGGGGGGGGGGGGGGGGGGGGGGGGGGGGGGGGGGGGGGGGGGGGGGGGGGGGGGGGGGGGGGGGGGGGGGGGGGGGGGGGGGGGGGGGGGGFGFGFGGGGGGFGEGFCC=F8?CFG,,85@+8=AFGGG9FFFGFGGGFG+FFGGGGGGGGGGGGGG99FGGGGGGGGGGGGGGGGGEGEFGGGGGGGGGGGGGGGGGDGGGGGGGGGGGGGGGEEEGGGGGGGGGGGGGGGGGGGGGGGGGGGGGGGGECFGGEFFDGGGGGGGGGGFFGGGGG?GFFGGF
@M03364:396:000000000-C9LGT:1:1101:10111:1767 1:N:0:10
ACTCCTACGGGAGGCAGCAGTGGGGAATATTGCACAATGGGGGAAACCCTGATGCAGCAACGCCGCGTGAGTGATGACGGCCTTCGGGTTGTAAAGCTCTGTCTTCAGGGACGATAATGACGGTAACCGAGTAGGAAGCCACGGCTAACTACGTGCCAGCAGCCGCGGTAATACGTAGGTGGCAAGCGTTATCCGGAATTACTGGGTGTAAAGGGAGCGCAGGCGGGATAGCAAGTCAGCGGTGAAAATTATGGGCTCAACCCATAAACTGCCGTTGAAACTGTTATTCTTGGG
+
GGGGGGGGGGGGGGGGGGGGGGGGGGGGGGGGGGGGGGGGGGGGGGGGGGGGGGGGGGGGGGGGGGGGGGGGFGGGGFEGGGGGGGGGGGGGGGGGGGGGGGGCGGGGGGFGGFEGBFGGG7FB+BFG8+8:,CCFFGGGDFECEEGGGGGGEGGGGGGG@GGGGEGGG<EFEDGFGGGGCFGGGGGG<:<FGDGEGGGGGGGGGGCEECFGFEGGGGGGGGGGGGG=ECGGGGGGGGGGGGEGGGDGCFC7CF6CGG9FGGGGGGGGGGGGGGG37*CFFFGG7>FFGF4:**
@M03364:396:000000000-C9LGT:1:1101:21926:1817 1:N:0:10
ACTCCTACGGGAGGCAGCAGTGGGGAATATTGCACAATGGGGGAAACCCTGATGCAGCGACGCCGCGTGAGCGAGGAAGTATTTCGGTATGTAAAGCTCTATCAGCAGGGAAGAAAAACATGACGGTACCTGACTAAGAAGCCCCGGCTAACTACGTGCCAGCAGCCGCGGTAATACGTAGGGGGCAAGCGTTAATCGGATTTATTGGGTTTAAAGGGTCCGTAGGCGGATTAATAAGTCAGTGGTGAAAGCCCATCGCTTAACGATGGAACTGCCATTGATACTGTTAGTCTT
+
GGGGGGGGGGGGGGGGGGGGGGGGGGGGGGGGGGGGGGGGGGGGDGGGGGGGGGGGGGGEGGGGGGGGGGGGGGGGGGGGGGGGGGGGGGGGGGGGGGGGGGGGGGGGGGGGGGGG<FFFF-CF+@FG+,C,:BFAEGCDGGGGG<:CFGFGGGGGGGGGGGGGGGGGG<EGGGGGGGGGGGGGGGGGGGGGGGGGGGGEEGGGGGGGGGGCFEGGGDFGGEFFEGFEGGGGGFGGGGGGGGGGGGGGGGGGCGGGGGGGGGGGGGGGGGGGGGGGGGGGFFGGGGFFCF@FGG
@M03364:396:000000000-C9LGT:1:1101:13798:1873 1:N:0:10
ACTCCTACGGGAGGCAGCAGTGGGGAATATTGCACAATGGGCGCAAGCCTGATGCAGCGACGCCGCGTGCGGGATGGAGGCCTTCGGGTTGTAAACCGCTTTTGTTCAAGGGCAAGGCATATTTTCGGCGGAGTTGAGTGGATTGTTCGAATCAGCACCGGCTAACTACTTGCCAGCAGCCGCGGTAATACGTAGGTGGCAAGCGTTATCCGGAATGATTGGGCGTAAAGGGTGCGCAGGCGGCTGTGCAAGTCTGAAGTAAAAGGGACCGGCTCAACCGGTTCAGGCTTTGG
+
GGGGGGGGGGGGGGGGGGGGGGGGGGGGGGGGGGGGGGGGGGGGGGGGGGGGGGGGGGGGGGGGGGGGGGGGGGGGGGGGGGGGGGGGFGGGGGGGGGGGGGG<FFGGGGGGGGGGG<F8,8B,,CFG<35**8,3DFGGGGGCF3@FGGF71@FEFGGGFFGGGCGGE,+:BGGGGGGGGGC:CC>EC?FGGFGEGGGGGGFGGGGGGGGGGCEGGCF?EFGGGC*;FFGGGGGGGGGGGGGGGGCC?CFGGCFG>CGGGFFGGGDGGGGGG=EFG4CDD>E<FGGF4F:CF
@M03364:396:000000000-C9LGT:1:1101:22943:1895 1:N:0:10
ACTCCTACGGGAGGCAGCAGTGAGGAATATTGGACAATGGGTGAAAGCCTGATCCAGCCATCCCGCGTGAAGGATGACGGCCTTATGGGTTGTAAACTTCTTTTATATGGGGATAACCCTACTCCCGTGTGCGTAGCTGAAGGTACCATATGAATAAGCACCGGCTAACTCCGTGCCAGCAGCCGCGGTAATACGGAGGGTGCAAGCGTTATCCGGATTTATTGGGTTTAAAGGGTCCGTAGGCGGATTAATAAGTCAGTGGTGAAAGCCCATCGCTTAACGATGGAACTGCC
+
GGGGGGGGGGGGGGGGGGGGGGGGGGGGGGGGGGGGGGGGGGGGGGGGGGGGGGGGGGGGGGGGGGGGGGGGGGGGGGGGGGGGGGGGGGGGGGGGGGGGGGGGGGGDFGGGGGDG,EFGFFE<,:FF88A,8+8>AEFCECGGGGGGGGGC<FFFGFFGGGGGGGGGGAEGGGFGGGGGGGGGGGGGGGGGGGGGGGGGGGGGGGGGGGGGGGGGGGDGCFCGGGCGGGGGGGGGGGGGGGGGGGGGGGGGGGGGGGGGGFFCCCFGFGGG<FEGGGGGFFDGGGG?FFFGC
@M03364:396:000000000-C9LGT:1:1101:9695:1912 1:N:0:10
ACTCCTACGGGAGGCAGCAGTGGGGAATATTGCACAATGGGCGCAAGCCTGATGCAGCGACGCCGCGTGCGGGATGGAGGCCTTCGGGTTGTAAACCGCTTTTGTTCAAGGGCAAGGCACGGTTTCGGCCGTGTTGAGTGGATTGTTCGAATAAGCACCGGCTAACTACGTGCCAGCAGCCGCGGTAATACGTAGGTGGCAAGCGTTGTCCGGATTTATTGGGCGTAAAGCGAGCGCAGGCGGTTCTTTAAGTCTGATGTGAAAGCCCCCGGCTCAACCGGGGAGGGTCATTGG
+
GGGGGGGGGGGGGGGGGGGGGGGGGGGGGGGGGGGGGGGGGGGGGGGGGGGGGGGGGGGGGGGGGGGGGGGGGGGGGGGGGGGGGGGGGGGGGGGGGGGGGGGGGGGFGGGGGGFFFGGGF7F<+:CF88@558@BFCFFGFDGG:FFGGFG*?FFGGGGGGGGGGGFG7C@FGGGGGGGGGGGGGGGGFGGGCFEFFFGGGGGGGDEGGGGGGGGCFCFCFGGGG5EEFGDGGGGGGGGGGGGDEGGGGGGGGFGCFGGGGGGGGGGGDCGGEGGGGGGFFGDGGG)9@@GFG
@M03364:396:000000000-C9LGT:1:1101:13056:1927 1:N:0:10
ACTCCTACGGGAGGCAGCAGTGGGGAATATTGGGCAATGGGGGGAACCCTGACCCAGCAACGCCGCGTGAAGGAAGAAGGCCCTCGGGTTGTAAACTTCTTTTACCAGGGACGAAGGACGTGACTGTACCTGGCGAAAAAGCAACGGCTAACTACGTGCCAGCAGCCGCGGTAATACGTAGGTTGCAAGCGTTGTCCGGATTTACTGGGTGTAAAGGGCGTGTAGGCGGAGCTGCAAGTCAGATGTGAAATCCATGGGCTCAACCCATGAACTGCATTTGAAACTGTAGCCCTT
+
GGGGGGGGGGGGGGGGGGGGGGGGGGGGGGGGGGGGGGGGGGGGGGGGGGGGGGGGGGGGGGGGGGGGGGGGGGGGGGGGGGGGGGGGGGGGGGGGGGGGGGGFGGGGGGGGGFGGGGGGF7CF,?FG,<?2=*=*1=@*=FGGGGGGGGGF9FGGGGGG7FGGGDGGG5?ECEGGGGGGGG9FGGGGGGGGGGGGGGGGEGGGGGFGFFGGGFGGGGDGEGEFGGCEGGGEGGGG?CFFGGDEGGGECFGGGGGGG5/6A6CGGGGDFGGGFEG>GGGGFFFFCGGFG=BD77
@M03364:396:000000000-C9LGT:1:1101:19681:1953 1:N:0:10
ACTCCTACGGGAGGCAGCAGTGGGGAATATTGGACAATGGGGGCAACCCTGATCCAGCCATGCCGCGTGTGTGAAGAAGGCCTTTTGGTTGTAAAGCACTTTAAGCGAGGAGGAGGCTACTTATATTAATACTCTGAGATAGTGGACGTTACTCGCAGAATAAGCACCGTCTAACTCTGTGCCAGCAGCCGCGGTAATACAGAGGGTGCAAGCGTTAATCGGATTTACTGGGCGTAAAGCGTGCGTAGGTGGCCAATTAAGTCAAATGTGAAATCCCCGAGCTTAACTTGGGA
+
GGGGGGGGGGGGGGGGGGGGGGGGGGGGGGGGGGGGGGGGGGGGGGGGGGGGGGGGGGGGGGGGGGGGGGGGGGGGGGGGGGGGGGGGGFFGGGGGGGGGGGGGGFGCFGDDGGCCCEFGFEF,<CFG@5CA8B5???,?D<EEA38@FGAFDFCGGGGGGGGGGFFGG8CFGGGGGGGGGGG?:::AFFFGGGGGGGGGGGGGGGGGGGGGGG<C@FGGGGFGGGGGGGGGGGGGGGGGGCEGD5CED90AFGGGGGGGGCDGGG7CCCFF:FGGGGGGFFGGGGGFGFFCF
@M03364:396:000000000-C9LGT:1:1101:9070:1956 1:N:0:10
ACTCCTACGGGAGGCAGCAGTGGGGAATATTGCACAATGGGGGAAACCCTGATGCAGCGACGCCGCGTGAGTGATGAAGTATTTCGGTATGTAAAGCTCTATCAGCAGGGAAGAAAATGACGGTACCTGACTAAGAAGCACCGGCTAAATACGTGCCAGCAGCCGCGGTAATACGTATGGTGCAAGCGTTATCCGGATTTACTGGGTGTAAAGGGAGCGTAGGCGGCATGGCAAGCCAGATGTGAAAGCCCGGGGCCCAACCCCGGAACTGCATTTGGAACTGTCAGGCTAG
+
GGGGGGGGGGGGGGGGGGGGGGGGGGGGGGGGGGGGGGGGGGGGGGGGGGGCFGGGGGGGGGGGGGGGGGGFFFGGGGGGGGGGGGGGGGGGGGGGGGGGGDGGGGGFFGGGGE,A=EFEA8@8+8EF:BABDFGGGGFFGGGG+F+7FEAFFFDGGGGGGGGGGGGGG**@CFGEFGGGGGGGFCGGFG@CGEGGDGGGGGGGGGGGGGGGGGGGGGGGGGGGGGGGGGFEFC5FCCFGFGGFGGGGGGGGGEGG3E=FGGGGGGEDGGGGGFGFGG?7@FGD>CCFG@FC
@M03364:396:000000000-C9LGT:1:1101:12253:1962 1:N:0:10
ACTCCTACGGGAGGCAGCAGTGGGGGATATTGCACAATGGGGGAAACCCTGATGCAGCGACGCCGCGTGAGTGAAGAAGTATTTCGGTATGTAAAGCTCTATCAGCAGGAAAGATAGTGACTGTACCTGCCCAAGAAGCACCGGCTAAATACGTGCCAGCAGCCGCGGTAATACGTATGGTGCAAGCGTTATCCGGATTTACTGGGTGTAAAGGGAGCGCAGACGGCATGGCAAGCCAGATGTGAAAGGTGGGGGCTCAACCCCCAAGCTGCATTTGGAACTGTCAAGCTAG
+
GGGGGGGGGGGGGGGGGGGGGGGGGGGGGGGGGGGGGGGGGGGGGGGGGGGGGGGGGGGGGGGGGGGGGGGGGGGGGGGGGGGGGGGFGGGGGGGGGGGGGGGGGGGGGGGGGGFG,CFFG-C5,:DF,,8,:8BFD=FGGG:FGGCBFGGGCFGGGGGGGGGGGGGGG:;FGFGFGGGGGGGFGGGG<C@EGFGGGGGGGDGGGGGGGGGGGGGGGGGGGGGGGGGGGGGGGGGFEFGCFGGG7EFG8EFFCEGGGGGGGGGGGGEFGGFGCFGFGGGG?FCFDFGFG?BG
@M03364:396:000000000-C9LGT:1:1101:8347:1989 1:N:0:10
ACTCCTACGGGAGGCAGCAGTGGGGAATATTGGGCAATGGGCGCAAGCCTGACCCAGCAACGCCGCGTGAGGGAAGAAGGTTTTCGGATTGTAAACCTCTGTCGCAGGGGACGAAGGAAGTGACGGTACCCTGCACGAAAGCCCCGGCTAACTACGTGCCAGCAGCCGCGGTAATACGTAGGGGGCGAGCGTTGTCCGGAATTACTGGGCGTAAAGGGAGCGTAGGCGGCCTGTTAAGTCTGGAGTGAAAGTCCTGCTTTCAAGGTGGGCATTGCTTTGGATACTGGCGGGCTG
+
GGGGGGGGGGGGGGGGGGGGGGGGGGGGGGGGGGGGGGGGGGGGGGGGGGGGGGGGGGGGGGGGGGGGGGGGGGGGGGGGGGGGGGGGGGGGGFGGGGGGGGGGGEGFEGGGGG+C@D<D>-C<=@FG+88,83:3@C7<7,>@F:C<FG<FGGGGGFGGGGGGGGGGG*><:FGGGGFFGGGDE7:EEEGGGGEFE8E>CFCFGGGFGGGGGGGGEECGGGGGEGFGGGDCFFGGGGGGGGGGFGGGGGGGGFGGGGGGGC7?F>ED3*;5>FGGGG?F@BGGGG:@GDFC3>
@M03364:396:000000000-C9LGT:1:1101:18220:1998 1:N:0:10
ACTCCTACGGGAGGCAGCAGTCGAGGATCATTTGCAATGGGCGAAAGCCTGACAATGCGACGCTGCGTGGAGGATGAAGGCCTTCGGGTTGTAAACTCCTGTCATAAGGGAACAAGCGAGGGTTGCCAATACGTACCTGAGTTGAGTGTACTTTAAGAGGAAGCGACGGCTAACTCTGTGCCAGCAGCCGCGGTAATACAGAGGTCGCAAGCGTTGTTCGGATTTACTGGGCGTAAAGGGCGCGTAGGCGGTCTTGCGTGTCAGATGTGAAATCTCCGGGCTCAACCCGGAA
+
GGGGGGGGGGGGGGGGGGGGGGGGGGGGGGGGGGGGGGGGGGGGGGGGGGGGGGGGGGGGGGGGGGGGGGGGGGGGGGGGGGGGGGGGGGGGGGGGGGGGGGGFGGGGGGGGGG,B,8CFC@C,+3CF5,8,B=,BF<FFF>FE<@<CFGFGGGFFGGGGGGGGGGGGGCGDGGGGGGGGGGGGGGGGGGGGGFGGGGGGGGGGFGGGGGGGGEEGEGGGGGGGGGGGGGGGGGGGGGGGDEGGEGGGGGGGEGGGGGGGGFGG?CFFGGGFGGGFGDEGF377CFGDDE5D
@M03364:396:000000000-C9LGT:1:1101:19873:2005 1:N:0:10
ACTCCTACGGGAGGCAGCAGTGGGGAATATTGCACAATGGGCGAAAGCCTGATGCAGCAACGCCGCGTGAGGGAAGACGGTTTTCGGATTGTAAACCTCTGTTTTCGGTGACGAAGAATGACGGTAACCGAGTAGGAAGCCACGGCTAACTACGTGCCAGCAGCCGCGGTAATACGTAGGTGGCAAGCGTTATCCGGAATTACTGGGTGTAAAGGGAGCGCAGGCGGGATAGCAAGTCAGCGGTGAAATGCATGGGCTTAACCCATGAACTGCCATTGAAACTGTTTTTCTTGG
+
GGGGGGGGGGGGGGGGGGGGGGGGGGGGGGGGGGGGGGGGGGGGGGGGGGGGGGGGGGGGGGGGGGGGGGGGGGGGGGGGFGGGGGGGGGGGGGGGGGGGGGGGGFG7BFGGGGGGBFFFGGG+BBFG:88+3DFFFFGGGGGFGGGGGGGGGGGGGGGGGGGGGGGGE=EDEGGGGGGGGGGGGGGGFFFGGGGGCFGGGGGFGGGGGGGGGGGGGGGGGGGGGGGGGGGGGGGGGGGGGGGGGGGGGGGGGGGGGGGGGGCFEGGGGGGGGGGGGGGGFFGF7CGFFFFGF*
@M03364:396:000000000-C9LGT:1:1101:11898:2027 1:N:0:10
ACTCCTACGGGAGGCAGCAGTAGGGAATCTTCCACAATGGGCGAAAGCCTGATGGAGCAATGCCGCGTGAGTGAAGAAGGATTTCGGTTCGTAAAACTCTGTTGCAAGGGAAGAACAAGTAGCGGAGTACCTGGCGCTACCTTGACGGTACCTTGTTAGAAAGCCACGGCTAACTACGTGCCAGCAGCCGCGGTAATACGTAGGTGGCAAGCGTTGTCCGGAATTATTGGGCGTAAAGCGCGCGCAGGTGGTTCCTTAAGTCTGATGTGAAAGCCCACGGCTCAACCGTGGAGG
+
GGGGGGGGGGGGGGGGGGGGGGGGGGGGGGGGGGGGGGGGGGGGGGGGGGGGGGGGGGGGGGGGGGGGGGGGGGGGGGGGGGGGGGGGGGGGGGGGGGGGGGGAF9FGFGG8FFGF?FFFGCC=+@FG4:7,,:F+>FFEFCFFFG:=FFGG,@FC=CFGGCEGGGGG8>8FGGGGGGGGGGGGGGGGDFGGGGGGGGGGGGFECCEFGGGGGGGGEFDGGCEFGGGGCGGGCEGGGGGG5EGGGGGCGCFEGGFCFGFGGGGGGGGGGGGGGGGGCGEDE>GFGG:B<FFCC<
@M03364:396:000000000-C9LGT:1:1101:18918:2027 1:N:0:10
ACTCCTACGGGAGGCAGCAGTGAGGAATATTGGTCAATGGACGAGAGTCTGAACCAGCCAAGTAGCGTGCAGGACGACGGCCCTATGGGTTGTAAGCTGCTTTAGCCGGGGAATAAAGTGCGCCACGTTTGGCGTTTTGCATGTACCCGGAGAATAAGCATCGGCTAATTCCGTGCCAGCAGCCGCGGTAATACGGAGGATACGAGCGTTATCCGGATTTATTGGGTTTAAAGGGTGCGCAGGCGGATCGGTAAGTCAGGGGTGAAAAGTTGGGGCTCAACTCCAATCGTGCCT
+
GGGGGGGGGGGGGGGGGGGGGGGGGGGGGGGGGCGGGGGGGGGGGGGGGGGGGGGGGGGGGGGGGGGGGGGGGGGGGGGGGGGGGFGGGGGGGGGEGGGFGGGFGGGGGGGGGG?EEA?5?6@+6C:F,BF><FF738,<@<<FFGGGGGGG:FGFGGGFAFGGGGGGGFGGGGGGGGGGGGGGGGEGGFEGGFGC@CFGGGGGGGGGGGGGGGGD**;9AFGGGG85>CFCGGGCEGGCEGGGGGG5EGGGGGFEGGDFFGDGGC7CFD+27EDCDFCCFFCFC97757)9C7
@M03364:396:000000000-C9LGT:1:1101:15755:2034 1:N:0:10
ACTCCTACGGGAGGCAGCAGTGGGGAATATTGGGCAATGGGGGAAACCCTGACCCAGCAACGCCGCGTGAAGGAAGAAGGCCCTCGGGTTGTAAACTTCTTTTACCAGGGACGAAAAAAGTGACAGTACCTGGAGAAAAAGCAACGGCTAACTACGTGCCAGCAGCCGCGGTAATACGTAGGTGGCGAGCGTTAATCGGAATTACTGGGCGTAAAGGGTGCGCAGGCGGTTGAGTAAGACAGATGTGAAATCCCCGAGCTTAACTCGGGAATGGCATATGTGACTGCTCGACT
+
GGGGGGGGGGGGGGGGGGGGGGGGGGGGGGGGGGGGGGGGGGGGGGGGGGGGGGGGGGGGGGGGGGGGGGGGGGGGGGGGGGGGGGGGGGGGGGGGGGGGGGGGGGGGGGGGGGCGGGGFFFF,,CFGB,@3,8B3@CF@FGFFG<:FEGFGCGGGGGGGGGGGGGGGG:CFGGGGGGFFGGGGFGGGGGG8F*CFGGGGDGGFGGGGGGGGGGGGGGGGGGEGGGCGGGGGGGGGGGGGGGGGGGGGGGGGFGGGGGGGGGGGFFEDGGG<FGFGGGGGFFGGGGGFGFED5
@M03364:396:000000000-C9LGT:1:1101:7938:2060 1:N:0:10
ACTCCTACGGGAGGCAGCAGTGAGGAATATTGGACAATGGGTGAAAGCCTGATCCAGCCATCCCGCGTGAAGGATGACGGCCTTATGGGTTGTAAACTTCTTTTATATGGGGATAAACCTACTCACGTGTGAGTAGCTGAAGGTACCATATGAATAAGCACCGGCTAACTCCGTGCCAGCAGCCGCGGTAATACGGAGGGTGCAAGCGTTATCCGGATTTATTGGGTTTAAAGGGTCCGTAGGCGGATTAATAAGTCAGTGGTGAAAGCCCATCGCTTAACGATGGAACTGCC
+
GGGGGGGGGGGGGGGGGGGGGGGGGGGGGGGGGGGGGGGGGGGGGGGGGGGGGGGGGGGGGGGGGGGGGGGGGGGGGGGGGGGGGGGGGGGGGGGGGGGGGGGGGGGGGGGGGGGG<FFGFEGFFEFG<,A<AEFGFGG9FF@FFGCGGGGGFGGGGGGGGGGGGGDGGFFGGGGGGGGGGGGGDGGGGDGGGGGGGGGGGGGGGGGGGGGGGGGGGGGFGGGGGGFEDFCGCGGGGGGGGGGGGGGGGGGFGGGGGGGGGFFCFGGFGGGGGGGGGGGGFFCFFDD99F@FG
@M03364:396:000000000-C9LGT:1:1101:12414:2072 1:N:0:10
ACTCCTACGGGAGGCAGCAGTGGGGAATATTGCACAATGGGCGAAAGCCTGATGCAGCAACGCCGCGTGCGGGAAGACGGTTTTCGGATTGTAAACCTCTGTTTTCGGTGACGAAGAATGACGTTAACCCAGGTGGACGCCACGGCTAACTACGTGCCAGCAGCCGCGGTAATACGTAGGTGGCAAGCGTTATCCGGAATTACTGGGTGTAAAGGGAGCGCAGGCGGGAGAGCAAGTCAGCGGTGAAAATTATGGGCTCAACCCATAAACGGCCGTTGAAACGGTTATTCTTGG
+
GGGGGGGGEGGGGGGGGGGGFGGGGGGGGGGGGGGGGGGGGGGGGGGGGGGGFGGGGG?FGGGGGGGGG,CFGGFGDEFG4?FFGGG+BFFGGGGGGCFGFFF,:B++8B>,3F@F+,C?,:8+3,+C,3+:+,,@<,+58@<CGGGD<FF<>B<<DGGFEBF@FEC@:<8*<<BF<FF:>>*<++<CFB<8FGBFEC*A<E90<6C2**<:+<7C>EC>88E::8*/:*:AFGGGG7+<8CGGGG9<+0<+<+<CF*1<@:*:/*02CC8CGC=5CG5C6=75DD*9>B7::2
@M03364:396:000000000-C9LGT:1:1101:11687:2103 1:N:0:10
ACTCCTACGGGAGGCAGCAGTGGGGAATATTGCACAATGGGGGAAACCCTGATGCAGCGACGCCGCGTGAGTGATGAAGTATTTCGGTATGTAAAGCTCTATCAGCAGGGAAGAAAATGACGGTACCTGACTAAGAAGCACCGGCTAAATACGTGCCAGCAGCCGCGGTAATACGTATGGTGCAAGCGTTATCCGGATTTACTGGGTGTAAAGGGAGCGTAGGCGGCATGGCAAGCCAGATGTGAAAGCCCGGGGCCCAACCCCGGAACTGCATTTGGAACTGTCAGGCTAG
+
GGGGGGGGGGGGGGGGGGGGGGGGGGGGGGGGGGGGGGGGGGGGGGGGGGGGGGGGGGGGGGGGGGGGGGGGGGGGGGGGGGGGGGGFGGGGGGGGGGGGGGGGGGGGGGGGGGEGEFGGG7FF@FGG:3A:,,B,=FGEGGGGGGGGGGGGGGGGGGGGGGGGGGGGG*>FGGGGGGGGGGGGGGGGGGGGGGGGGGGGGGGGGGGGGGGGGGGGGGGGGGGGGGGGGGGGGGGGGGGGGGGGGGGGGGGGGGGGGGGGGGGGGGCGGGGGGGGGGGGGFFGGGGGFGFFF
@M03364:396:000000000-C9LGT:1:1101:17150:2132 1:N:0:10
ACTCCTACGGGAGGCAGCAGTGAGGAATATTGGACAATGGGTGGAAGCCTGATCCAGCCATCCCGCGTGAAGGATGACGGCCTTATGGGTTGTAAACTTCTTTTATATGGGGATAAACCTACTTACGTGTGCGTAGCTGAAAGTACCATATGAATAAGCACCGGCTAACTCCGTGCCAGCAGCCGCGGTAATACGGAGGGTGCAAGCGTTATCCGGATTTATTGGGTTTAAAGGGTCCGTAGGCGGATTAATAAGTCAGTGGTGAAAGCCCATCGCTTAACGATGGAACTGCC
+
FGGGGGGGGGGGGGGGGGGGGGGGGGGGGGGGGFGGGGGGGEGEFGGGGGGGGGGGGGGGGAFFGGGGGGEGGGGGGGGGEGGGG,CF<FFGGGGGGDGGGGGGFGC,EFF7+8EF<,B,,:,<?EF=48AC=4+4+<?,,5CEFG,<8F9EFGGFGGGGGGGGGGGGGCCFEGGGGGGGGGGGGGGGGGGGGGGGGGGGGGGCFFGGGGGGG<FGGCEFGCFGGGFE7CFGGFGGEFG/8EDGGGGGE?C:<F902AFC9@:CFGGG<7EF4CG*/*CF*7:CFDD?77?DD
@M03364:396:000000000-C9LGT:1:1101:7239:2134 1:N:0:10
ACTCCTACGGGAGGCAGCAGTGGGGAATATTGGGCAATGGGCGAAAGCCTGACCCAGCAACGCCGCGTGAAGGAAGAAGGTTTTCGGATCGTAAACTTCTATCCTTGGTGAAGATAATGACGGTCGCCCAGCAGGAAGCCCCGGCTAACTACGTGCCAGCAGCCGCGGTCATACGTAGGTGGCAAGCGTTATCCGGAATGATTGGGCGTAAAGGGTGCGCAGGCGGCTGTGCAAGTCTGAAGTAAAAGGGACCGGCTCAACCGGTTCAGGCTTTGGAAACTGCACGGCTTGAGG
+
GGGGGGGGGGGGGGGGGGGGGGGGGGGGGGGGGGGGGGGFGGGGGGGGGGGGGGGGGGGGGGGGGGGGGGGGGGGFGGGGGGGGGGGGGGGGGGGGGGGGGGG@FGGGGGGGGGGFAGG9A-8B+3@F3+8,BF>C8BFFFEDFGECCFFFF8DCFGGGGGGGGGGGGG<CCFGGGGGGGGGGGGGGGGEGGGGGGGGGFFFDGGC8CEEGGGGGGGGGGGGCCCEGEGFDFFGGGGFFGGGGGGGGGGGGGGEEE3EEGGFGGGDEGCFFGCCGGGG79?BG=DG37D>BFFG
@M03364:396:000000000-C9LGT:1:1101:8611:2185 1:N:0:10
ACTCCTACGGGAGGCAGCAGTGGGGAATATTGCACAATGGGGGAAACCCTGATGCAGCAACGCCGCGTGAGTGATGACGGCCTTCGGGTTGTAAAGCTCTGTCTTCAGGGACGATAATGACGGTACCTGTGGAGGAAGCCACGGCTAACTACGTGCCAGCAGCCGCGGTAATACGTAGGTGGCGAGCGTTGTCCGGATTTACTGGGCGTAAAGGGAGCGTAGGCGGACTTTTAAGTGAGATGTGAAATACCCGGGCTCAACTTGGGTGCTGCATTTCAAACTGGAAGTCTAG
+
GGGGGGGGGGGGGGGGGGGGGGGGGGGGGGGFGGGFGGFFGGGGGGGGGGGGGGGGFGGGGGGGGGGGGGGGGGGGGGGGGGGGGGGGGGGGGGGGGGGGGGGGGGGGFGGGG7FF+CFAF8@8+BFFC,8:3:FFFFGGFG@@FF:@EGGGFGGGGGGFG8FFGGGGG1*C9CGGGGGGGGGDFEGGGGEGGGG@7FGGGGG9CGGGGGGFGGEFGDCEDGEGGGEGGGGGFGFEDCEFGGGFFFF?FGGGEDGGGGE?;<:F?<EGDDGGCFFFGGGG?9FDFGGFGFFF
@M03364:396:000000000-C9LGT:1:1101:20194:2219 1:N:0:10
ACTCCTACGGGAGGCAGCAGTGAGGAATATTGGACAATGGGTGAAAGCCTGATCCAGCCATCCCGCGTGAAGGATGACGGCCTTATGGGTTGTAAACTTCTTTTATATGGGGATAAACCTACTCACGTGTGAGTAGCTGAAGGTACCATATGAATAAGCACCGGCTAACTCCGTGCCAGCAGCCGCGGTAATACGGAGGGTGCAAGCGTTATCCGGATTTATTGGGTTTAAAGGGTCCGTAGGCGGATTAATAAGTCAGTGGTGAAAGCCCATCGCTTAACGATGGAACTGCC
+
GGGGGGGGGGGGGGGGGGGGGGGGGGGGGGGGGGGGGGGGGGGGGGGGGGGGGGGGGGGGGGGGGGGGGGGGGGGGGGGGGGGGGGGGGGGGGGGGGGGGGGGGGGGGGGGGGGGG9FGGAFFFCEFG?=A,8CFD<FGGGGGGGFDGGGGFBFGGGFGFFGGGGGGGGCGFFGGGGGGGGGGGGGGGGGGGGGGGGGGGGGGGGGGGGGGGGFGGGGGGGGGGGGGGGGGGGGGGGGGGGGGGGGGGGGGGGGGGGGGGGGDFFGGGGGGGGGGGGGGGFFGGGGGFFFFGF
@M03364:396:000000000-C9LGT:1:1101:15707:2234 1:N:0:10
ACTCCTACGGGAGGCAGCAGTGAGGAATATTGGACAATGGGTGAAAGCCTGATCCAGCCATCCCGCGTGAAGGATGACGGCCTTATGGGTTGTAAACTTCTTTTATATGGGGATAAACCTACTCACGTGTGAGTAGCTGAAGGTACCATATGAATAAGCACCGGCTAACTCCGTGCCAGCAGCCGCGGTAATACGGAGGGTGCAAGCGTTATCCGGATTTACTGGGTGTAAAGGGAGCGTAGGCGGTACGGCAAGTCTGAAGTGAAATCCCAGGGCTCAACCTTGGAACTGCTT
+
GGGGGGGGGGGGGGGGGGGGGGGGGGGGGGGGGGGGGGGGGGGGGGGGGGGGGGGGGGGGGGGGGGGGGGGGGGGGGGGGGGGGGGGGGGGGGGGGGGGGGGGGGGGGGGGGGGGGFFGGGGGDBBFG<4A9<CEAFGGCFFGFGFGGGGGGFGGGGGGGGGGGGGGGG=EFGGGGGGGGGGGGGGGGGDGGGGGGGGGGGGGGGGGGGGGGGGGGGGGGGGGGGGFGCFGGGGGGGGGGGGGGGGGGGGGGGGGGGGGGDFGGGGGGGGGGGGGGGGGGFFEGGGGFGFFG7D
@M03364:396:000000000-C9LGT:1:1101:19378:2264 1:N:0:10
ACTCCTACGGGAGGCAGCAGTAGGGAATCTTCCACAATGGGCGAAAGCCTGATGGAGCAATGCCGCGTGAGTGAAGAAGGATTTCGGTTCGTAAAACTCTGTTACAAGGGAGGAAGAAGTGTCGAAGTCACATGTGCTACCTTGACGGTACCGTGTTAGAAAGCCACGGCTAACTACGTGCCAGCAGCCGCGGTAATACGTAGGTGGCAAGCGTTGTCCGGAATTATTGGGCGTAAAGCGCGCGCAGGTGGTTCGTTAAGTCTGATGTGAAAGCCCACGGCTCAACCGTGGAGG
+
GGGGGGGGGGGGGGGGGGGFG<FGGGGGFGFE9FGGGGGGGGGGGGGGGGGGGG?@FGDFGGGGGGGGG7FFGGFFGGGGDAFGCGG:F=FFGGGAE,EF9C,,<,CFFGG>FGF<:,:,,55+++8:,,9,,,,57,?CDA9?DFF+CGFG7=@,,C,,CFFG,,>@EFEGFGG9,6@DFGGGGGGGFGGGG7:FGGGF,BFG9:;F>CFGGGGB*2BEGG7:7C9>FFGCEGGEFGCE?EGG578=CGGGC9*2CCGGG7:<9*9*:CCC>CFG41><>DCFFCG>*8>517
@M03364:396:000000000-C9LGT:1:1101:8870:2266 1:N:0:10
ACTCCTACGGGAGGCAGCAGTGAGGAATATTGGACAATGGGTGAAAGCCTGATCCAGCCATCCCGCGTGAAGGATGACGGCCTTATGGGTTGTAAACTTCTTTTATATGGGGATAAACCTACTCACGTGTGAGTAGCTGAAGGTACCATATGAATAAGCACCGGCTAACTCCGTGCCAGCAGCCGCGGTAATACGGAGGGTGCAAGCGTTATCCGGATTTATTGGGTTTAAAGGGTCCGTAGGCGGATTAATAAGTCAGTGGTGAAAGCCCATCGCTTAACGATGGAACTGCC
+
GGGGGGGGGGGGGGGGGGGGGGGGGGGGGGGGGGGGGGGGGGGGGGGGGGGGGGGGGGGGGGGGGGGGGGGGGGGGGGGGGGGGGGGGGGGGGGGGGGGGGGGGGGGGGGGGGGFG9EFGFBCB,BFF,,9<5E<?AFGFAFGFEFFGGFFG,DFFGDGGGGGGGDEGGCGGGGGGGGGGECFGEGGGG7FGGGGGGGGDGGGGGGGGGGGGGGGGGGGGDGGDGGGG7EC@9FCCFGDFGGGGGG5EEGGGGGGGGGGGGFCGEGGGFGGGGGGGGGGGFEEGGGF=>@FGG
@M03364:396:000000000-C9LGT:1:1101:12749:2309 1:N:0:10
ACTCCTACGGGAGGCAGCAGTGAGGAATATTGGACAATGGGTGAAAGCCTGATCCAGCCATCCCGCGTGAAGGATGACGGCCTTATGGGTTGTAAACTTCTTTTATATGGGGATAAACCTACTCACGTGTGCGTAGCTGAAGGTACCATATGAATAAGCACCGGCTAACTCCGTGCCAGCAGCCGCGGTAATACGGAGGGTGCAAGCGTTATCCGGATTTATTGGGTTTAAAGGGTCCGTAGGCGGATTAATAAGTCAGTGGTGAAAGCCCATCGCTTAACGATGGAACTGCC
+
GGGGGGGGGGGGGGGGGGGGGGGGGGGGGGGGGGGGGGGGGGGGGGGGGGGGGGGGGGGGGGGGGGGGGGGGGGGGGGGGGGGGGGGGGGGGGGGGGGGGGGGGGGGDCGG>FGFGFGGF<=FE?EFF,49,88=+AFGGFGGGGGGGGGGGFGGGGGGGGGGGGGGGGFGGGGGGGGGGGGGGGGGGGGGGGGGGGGGGGGGGGGGGGGGGGGGGGCGGGCFFGGCEEGGGGGGGGGGGGGGGGGEEGGFGGGGGGGGGGEGGGGGGGGFGGGGGGFGGFFEGGGGFFFFGC
@M03364:396:000000000-C9LGT:1:1101:7913:2315 1:N:0:10
ACTCCTACGGGAGGCAGCAGTAGGGAATCTTCCGCAATGGACGAAAGTCTGACGGAGCAATGCCGCGTGAGTGAAGAAGGTTTTCGGATCGTAAAACTCTGTTGTTAGAGAAGAACAAGGATGAGAGTATCTGCTCATCCCCTGACGGTATCTAACCAGAAAGCCACGGCTAACTACGTGCCAGCAGCCGCGGTAATACGTAGGTGGCAAGCGTTGTCCGGATTTATTGGGCGTAAAGCGAGCGCAGGCGGTTCTTTAAGTCTGATGTGAAAGCCCCCGGCTCAACCGGGGAGG
+
GGGGGGGGGGGGGGGGGGGGGGGGGGGGGGGGGGGGGGGGGGGGGGGGGGGGGGGGGGGGGGGGGGGGGGGGGGGGGGGGGGEGGGGGGGGGGGGGGGGGGGG9FGGGFGGGGGG<4BFFF-B,,AFF,5:,<<F?FFEDGFDFGGGGGF+FGGGGGGGGEFGGGGGGGGGDGGGGGGGGGGGGGFGGCFFGGCFGGGGGGGGCFGGGGGFGGGGGGGGGGGGGGCGGGGGGGGGGFGGDCGG=8>EEEGGGGGGGG?<CC+CFGGGGGGEFGGGGGGGGEEEDGGGFGFFGGG
@M03364:396:000000000-C9LGT:1:1101:15983:2317 1:N:0:10
ACTCCTACGGGAGGCAGCAGTGGGGAATATTGGGCAATGGGCGAAAGCCTGACCCAGCGACGCCGCGTGAGGGAAGAAGGTCTTCGGATTGTAAACCTCTTTCAGCAGGGAAGAAGAAAGTGACAGTACCTGCAGAAGAAGTCACGGCTAACTACGTGCCAGCAGCCGCGGTAATACGTAGGTGGCGAGCGTTATCCGGAATTACTGGGTGTAAAGGGTGTGTAGGCGGGAGTGCAAGTCAGGCGTGAAATGTATGGGCTCAACCCATGCACTGCGCTTGAAACTGTGCTTCTT
+
GGGGGGGGGGGGGGGGGGGGGGGGGGGGGGGGGGGGGGGGGGGGGGGGGGGGGGGGGGGGGGGGGGGGGGGGGGGGGGGGGGGGGGGGGGGGGGGGGGGGGGGGGGGGGGGFGFGG<DFGD?FFABDF5888<DFDFFGDFFGGGGGGGEFGFFFGGGGGGGGGGGGGG>EFGGGGGGGGGGGGGGGGGGGGGGGGGGGEGGGGGGGGGCEEFGGGGGGGGGGGGGGEGGEEEFGGGGGGGGGGGGECC?FFG?FGGGGGGGGGGGGGGGGGGGGGGGDD46EGGGGFGFFGGG
@M03364:396:000000000-C9LGT:1:1101:21788:2322 1:N:0:10
ACTCCTACGGGAGGCAGCAGTGAGGAATATTGGACAATGGGTGGAAGCCTGATCCAGCCATCCCGCGTGAAGGATGACGGCCTTAGGGGTGGTAAACTTCTTTTATAGGGGGGAAGGCCTACTGACGTAAGTGTCGCTGAAGGTACCATATGAATAAGCACCGGCAAACCCCGTGCCAGCAGCGGAGGTAATACGGAGGGTGCAAGCGTTATCCGGATTGATTGGGTTTAAAGGGTCCGTAGGCGGGTTAGTAAGTCAGTGGTGAAAGCCCATCGCTTAACGATGGAACGGCCC
+
GGGGGGGGGGGGGGGGGGGGGG<FGGGGCGGGEGGGGGGGGCFCGGGGGGGGG96EGG<FCCFGGGGGGG@CFGDGG<FGCFGG<,C9+4++4CF?FGF<,CF,<F?,,B@+**>*+,8,38,,,,8=8,63@3,+*=*48,,4?F,,?F?,<?,?FB,?2*=7F**,*****2**;+2*2;****2*2+0+0,;*8*/CEE5+3<82*1*;+0;E8***23CF6*;A*++3<+*22/:/;E=+2/*/*/*2<?CCCFG<E*:*<9+2***90A/CGD*09529**2/2)8)11
@M03364:396:000000000-C9LGT:1:1101:15065:2352 1:N:0:10
ACTCCTACGGGAGGCAGCAGTAGGGAATTTTCGTCAATGGGCGCAAGCCTGAACGAGCAATGCCGCGTGGGTGAAGACGGTCTTCGGATTGTAAAGCCCTGTTGCCGGGGACAAAGGACAGCCCGAATGGACAGCTGACTGTTTGATGGTACCCGGCCAGAAAGCCACGGCTAACTACGTGCCAGCAGCCGCGGTAATACGTAGGTGGCAAGCGTTATCCGGAATGATTGGGCGTAAAGGGTGCGCAGGCGGCTGTGCAAGTCTGAAGTAAAAGGGACCGGCTCAACCGGTTC
+
GGGGGGGGGGGGGGGGGGGGGGGGGGGGGGGFGGGGGGGGGGGGGGGGGGGGGGGGGGGGGGGGGGGGGGGGGGGGGFGGGGGGGGGGGGGGGGGGGGGGGGG<EFGGGGGGGGGGD<==<-B++:FE8,C3::>FFFGFFGGFC@FFGFFFFFGGGGGGGGGGGGGGG*>FFFGGGGGGGGGGGGGGGGGGGGFGGGGGGFGGGGGGFGGGGGGG8CGCGGGGGFFEFEEFGCCGGFDGGGEEGGGGGGGGGEGGGGGGG9CCFGGFCFFGCFGGFFEDEFGGCFFFGF5CG
@M03364:396:000000000-C9LGT:1:1101:22896:2369 1:N:0:10
ACTCCTACGGGAGGCAGCAGTGAGGAATATTGGACAATGGGTGGAAGCCTGATCCAGCCATCCCGCGTGAAGGATGACGGCCTTATGGGTTGTAAACTTCTTTCATATGGGGTAAAACCTCTTCACGTGAGTGTACCTGAAGTTACGGTATGAAAAAGCCCCGGCAACTCCCGGGCCGCCAGCGGGGGAATACGGGAGGGTGAAAGGTTATCCGGGTGTTTTGGGGTTTAAGGGGTCGGGAGGGGAGTTAGAAGGTCGGTGGTGAAGGCCAACCCCTTACGGAGGGAATTGCAC
+
GGGGGGGGGGGGGGGGGGGGGGGGGGGGGGGGGGGGGGGGGGGGGGGGGGGGGGGGGGGGGGGGGGGGGGGGGGGGGGGGGGGGGGGGGGGGGGGGGGGGGGG,,<,,<FE:8+B,,9+B,:,,<,:9,,458<,,,,::55,,,C++:++8,,,:,+3,:+@+++8+,,433+*@:>**1*>***4**4++,12/**:*//*<7+*2<+++<*:*//:**2*:C*?E*<@+<CC:*****:*2?**22<0+3+*+****;*12CG79CG5/****1*3*))*19/7)2)0:**
@M03364:396:000000000-C9LGT:1:1101:22638:2393 1:N:0:10
ACTCCTACGGAGGCAGCAGTGGGGAATATTGCACAATGGGCGCAAGCCTGATGCAGCGACGCCGCGTGCGGGATGGAGGCCTTCGGGTTGTAAACCGCTTTTGTTCAAGGGCAAGGGACGGACTTTGGCCGTGTTAAGTGGATTGTGCGAATAAGCACCGGCTAACTACGTGCCAGCAGCCGCGGTAATACGTAGGGTGCAAGCGTTATCCGGATTTATTGGGCGTAAAGGGCTCGTAGGCGGTTCGTCGCGTCCGGTGTGAAAGTCCATCGCTTAACGGTGGATCCGCGCCGG
+
GGGGGGGGGGGGGGGGGGGGGGGGGGGGGGGGGGGGGGGGGGGGEGGGGGGGGGGFGGGGGGGGGGGGGGGGDEGGGGGGGGGGGGGGGGGGGGGGGGGGGGF8F<F,BFGGGGDD+FFEE-@>,@FF,3@>3,3,7>FG98@::7,7CGGGBFFF<FCEGG:<A<F@C*:FCFGGGGGGGG>FFGDGGCGGF@CGDGGGGGGGGCE?>7CGG?>>9?F7CGEGGGEGGGGG5FGGG=FEFGG5EEEGCGGGGGDCG*7EG0:CEFFFCFGGCF53>FGG@>CFFFDFFEF5>D
@M03364:396:000000000-C9LGT:1:1101:21145:2395 1:N:0:10
ACTCCTACGGGAGGCAGCAGTGAGGAATATTGGACAATGGGTGGAAGCCTGATCCAGCCATCCCGCGTGAAGGATGACGGCCTTATGGGTTGTAAACTTCTTTTATATGGGGATAAACCTACTCTCGTCTGTGTAGCTGAAGGTACCATATGAATAAGCACCGGCTAACTCCGTGCCAGCAGCCGCGGTAATACGGAGGGTGCAAGCGTTATCCGGATTTATTGGGTTTAAAGGGTCCGTAGGCGGATTAATAAGTCAGTGGTGAAAGCCCATCGCTTAACGATGGAACTGCC
+
GGGGGGGGGGGGGGGGGGGGGGGGGGGGGGGGGGGGGGGGGGGGGGGGGGGGGGGGGGGGGGGGGGGGGGGGGGGGGFGGCFGGGGGCEGGGGGGGGGGGGGGGGFGEGGGEEGEG,B@F8=<F,9BF+,8<,,,<7?FG<EEACBFAFGGG<EFGFGGFGGGGGEECE3@FFF@FGFGGGGGGGGGGFEGEGFFGDFGGGGGGFGFGGGDGGGGGC*;BCGGGGGFE7BFGGGGGFFECFEGGGD5CCFEFGGGFF@FGGFFFFGGGGGGGFEEGGGGGFFGGGGD@GFFGG
@M03364:396:000000000-C9LGT:1:1101:15339:2463 1:N:0:10
ACTCCTACGGGAGGCAGCAGTGGGGGATATTGCACAACGGGGGAAACCCTGATGCAGCGACGCCGCGTGAGTGAAGAAGTATTTCGGTATGTAAAGCTCTATCAGCAGGAAAGATAATGACGGTGCCTAACTAAGAAGCACCGGCTAAATACGTGCCAGCAGCCGCGGTCATACGTATGGTGCAAGCGTTATCCGGATTTACTGGGTGTAAAGGGAGCGCAGACGGCATGGCAAGCCAGATGTGAAAGGTGGGGGCTCAACCCCCAAGCTGCATTTGGAACTGTCAAGCTAG
+
GGGGGGGGGGGGGGGGGGGGGGGGGGGGGGGGGGGGGGGGGGGGGGGGGGGGGGGGGGGGGGGGGGGGGGGGGGGGGGGGGGGGGGGGGGGGGGGGGGGGGGGFGGGGGGGGGGGG<CDCF-@>+@FG,,8:,8@8>FGFGGGGGG7BGGGGEFGGGGGGGGGGGGGGG*BFGGGGGGGGGGGGGGGGFGGGGGGGGGGGGGGGGGFGGGGGGGGGGGGGGGGGGGGGGGGGGGGGGGGGCFGGGGGGDGGGGGGGGGGGGGGGGDGGGGGGGCCFGC?FFFGGFFFFGFFG
@M03364:396:000000000-C9LGT:1:1101:22578:2502 1:N:0:10
ACTCCTACGGGAGGCAGCAGTGGGGAATATTGCACAATGGGTGAAAGCCTGATCCAGCCATCCCGCGTGAAGGATGACGGCCTTATGGGTTGTAAACTTCTTTTATATGGGGATAAACCTACTCTCGTGTGGGTACCTGAAGGTACCATATGAATAAGCACCGGCTAACTCCGTGCCAGCAGCCGCGGTAATACGGAGGGTGCAAGCGTTATCCGGATTTATTGGGTTTAAAGGGTCCGTAGGCGGATTAATAAGTCAGTGGTGAAAGCCCATCGCTTAACGATGGAACTGCCC
+
GGGGGGGGGGGGGGGGGGGGGGGGGGGGGGGGGGGGGGGGGCFGGGGGGGGGGGGGGGFGGGGGGGGGGGGGGGGGGGGGGGGGGGGGGGEFEGGGGGGFGGGFGDFCGGGGC@A<,CFF,:C<,=F?:,A+8>F,C,EE<FCDDF,EGGGF,8DFGGCGGGE:F7FFG9@<FGGGGCFFGGFGGGGGGCCFGGCE<FCEGGGFCGGEGFGGGGGGGGGGGGDFGGFE8BFCFGGGGGGCCGG6CC8CEGCGGGG?FGFCF6*::CCCFFFG9E=GGF5CFEGFGGDFGFFGF*
@M03364:396:000000000-C9LGT:1:1101:11550:2504 1:N:0:10
ACTCCTACGGGAGGCAGCAGTGGGGAATATTGCACAATGGGGGAAACCCTGATGCAGCAACGCCGCGTGAACGAAGAAGTATTTCGGTATGTAAAGTTCTATCAGCAGGGAAGAAAATGACGGTACCTGACTAAGAAGCACCGGCTAAATACGTGCCAGCAGCCGCGGTCATACGTATGGTGCAAGCGTTATCCGGATTTACTGGGTGTAAAGGGAGCGTAGACGGCTCAGTAAGTCTGATGTGAAAACCCGGGGCTCAACCCCGGGACTGCATTGGAAACTATTGAGCTAG
+
GGGGGGGGGGGGGGGGGGGGGGGGGGGGGGGGGGGGGGGGGGGGGGGGGGGGGGGGGGGGGGGGGGGGGGGGGGGGGGGGGGGGGGGGGGGGGGGGGGGGGGGGGGGGGGGGGGD@EGGGG-@F<FGG,38CD<FFGGGGGGGGGGGGGGGGGGGGGGGGGGGGGGGGG*BFGGGGFGGGGGGGGGGGGGGGGGGGGGGGGGGGGGGGGGGGGGGGGGGGGGGGGGGGGGFGGGGGGGGGGGGGGGGFGGGGGGGGGGGGGGGGGGGGGGGGGGGGGGFFFFCGGGGFGFFG
@M03364:396:000000000-C9LGT:1:1101:8949:2515 1:N:0:10
ACTCCTACGGGAGGCAGCAGTAGGGAATTTTGCGCAATGGGCGAAAGCCTGACGCAGCAACGCCGCGTGAATGATGAAGCCCTTCGGGGTGTAAAGTTCTGTCAGTAGGGACGAAACTTGACGGTACCTACCGAGGAAGCACCGGCTAACTCCGTGCCAGCAGCCGCGGTAATACGGAGGGTGCAAGCGTTGTCCGGAATCATTGGGCGTAAAGCGTTCGTAGGCGGTACATCAAGTCTGGTGTTAAAGACCGGGGCTCAACTCCGGCACGGCATTGGATACTGATGAACTGG
+
GGGGGGGGGGGGGGGGGGGGGGGGGGGGGGGGGFGGGGGGGGGGGGGGGGGGGGGGGGGGGGGGGGGGGGGGGGGGGGGGGGGGGGGGGGGGGGFGGGGGGGG9FEGDGGGGGGGGGGGAFGGF@DFG<,@,8C:++@<FFG7F:FFEGGFGGEGCFGGGFGGGGGGFG<5FGGGGGGGGGGGGGGGGDEEGG7FGGGGGGGGGGGGGGGGGGCFGGGGGGGCGFGEGGGGFFFGGFGGGEFGGGGGGGGGGG=E5<EGGFGGGGG5DDDEDDCEGGGFDFFGGGGGFGFFGG
@M03364:396:000000000-C9LGT:1:1101:8349:2521 1:N:0:10
ACTCCTACGGGAGGCAGCAGTAGGGAATATTGGGCAATGGGCGCAAGCCTGACCCAGCAACGCCGCGTGAGGGAAGAAGGTTTTCGGATTGTAAACCTCTGTCCTATGTGACGAAGGAAGTGACGGTAACATAGGAGGAAGCCCCGGCTAACTACGTGCCAGCAGCCGCGGTAATACGTAGGGAGCAAGCGTTATCCGGATTCATTGGGCGTAAAGCGCGCGTAGGCGGATCGCTAAGCGGAACCTCTAATCCGAGGGCTCAACCCCCGGCCGGGTTCCGAACTGGCGGTCTCG
+
GGGGGGGGGGGGGGGGGGGGGGGGGGGGGGGGGGGGGGGGGGGGGGGGGGGGGGGGGGGGGGGGGGGGGGGGGGGGGGGGGGGGGGGGGGGGGGGGGGGGGGGEGGGGGGGGGGGGGGGG<CF9=CFG+5CD,8A:AFGFGGFF@CFFGGFGGFGGGGGGGGGGGGGGG:CFGGGGGGCFGGGGGGGGGGGGGDFFGGGGCFGGGFGGGGGGCEGGGGGGGGGGGGFCGGGGGGGGGGGGGGGGGGGGGGGGGGGGGGGGGGDG69EDGDGGGGGGGGFDEEGGGGGFGFEGGF
@M03364:396:000000000-C9LGT:1:1101:15389:2528 1:N:0:10
ACTCCTACGGGAGGCAGCAGTGAGGAATATTGGTCAATGGGCGGGAGCCTGAACCAGCCAAGTCGCGTGAGGGAAGACGGCCCTACGGGTTGTAAACCTCTTTTACAAGGGAATAAAGGACACCACGCGTGGTGTTTTGCATGTACCTTGTGAATAAGCATCGGCTAACTCCGTGCCAGCAGCCGCGGTAATACGGAGGATGCGAGCGTTATCCGGATTCATTGGGTTTAAAGGGTGCGTAGGTGGCCTCTTAAGTCAGCGGTGAAAGTCAGTGGCTCAACCATTGAACTGCCG
+
GGGGGGGGGGGGGGGGGGGGGGGGGGGGGGGGGGGGGGGGGGGGGGGGGGGGGGGGGGGGGGGGGGGGGGGGGGGGGGGGGGGGGGGGGGGGGGGGGGGGGGGGGGGFGGGGGGGGGGG<D-DF3BFGC>@+8>>CFGFGGGGFGFGGGGGGFFGGGGGGGGGGGGGGG?FGGGGGGGGGGGGGGGGGGGEFGGGGGGGGGGGGGGGGGGGGGGGGGGDECCFGGGGGEGCGGFGGGGGDGGGGGGGGGGGGFGGGGGGGGEDEGGGGGGGGGGGGGGGGFFGGGGFFGFFFG<
@M03364:396:000000000-C9LGT:1:1101:14605:2538 1:N:0:10
ACTCCTACGGGAGGCAGCAGTGAGGAATATTGGACAATGGGTGAAAGCCTGATCCAGCCATCCCGCGTGAAGGATGACGGCCTTATGGGTTGTAAACTTCTTTTATATGGGGATAAACCTACTCACGTGTGAGTAGCTGAAGGTACCATATGAATAAGCACCGGCTAACTCCGTGCCAGCAGCCGCGGTAATACGGAGGGTGCAAGCGTTATCCGGATTTATTGGGTTTAAAGGGTCCGTAGGCGGATTAATAAGTCAGTGGTGAAAGCCCATCGCTTAACGATGGAACTGCC
+
GGGGGGGGGGGGGGGGGGGGGGGGGGGGGGGGGGGGGGGGGGGGGGGGGGGGGGGGGGGGGGGGGGGGGGGGGGGGGGGGGGGGGGGGGGGGGGGGGGGGGGGGGGGFGGGDGGGG5FFG8-E8<BFF,49,<5,5AFFE,CDF9DFFGGGG,ECFFGGGGGGGGECGGFFGGGGGGGGGGGGFGGGGGFGFGGGGGGGGGGGGEGGGGGGGGGGGEGGGGGGGGG=E@FFGGGGGGFGGDEGGGGE5EGGDGGGGGGGGGFGGGDCFG5FFGGGGGGGGF@CFGGDFGFFGG
@M03364:396:000000000-C9LGT:1:1101:14800:2555 1:N:0:10
ACTCCTACGGGAGGCAGCAGTAGGGAATCTTCCACAATGGACGCAAGTCTGATGGAGCAACGCCGCGTGAGTGAAGAAGGTTTTCGGATCGTAAAGCTCTGTTGTTGGTGAAGAAGGATAGAGGGAGTATCTGGCCTTTATTTGACGGTAATCAACCAGAAAGTCACGGCTAACTACGTGCCAGCAGCCGCGGTAATACGTAGGTGGCAAGCGTTGTCCGGATTTATTGGGCGTAAAGGGAGCGTAGACGGAGATGCAAGTTGGGAGTGAAATCCCGGGGCTCAACCCCGGAAC
+
GGGGGGGGGGGGGGGGGGGGGGGGGGGGGGGGGGGGGGGGGGGGGGGGGGGGGGGGGGGGGGGGGGGGGEGFGGFGGGGGGGGGGGGGGGGGGGGGGGGGGEF9FGGGGGGEEFCFGGG,4:C44?CG,,C5,,B,ADD9,<FFGGGGGGGGGGGGGGGGGGGGGCGFGCEEGGGGGGGGGGGGGGGFGGGGGEEGGGGGGGGGEGGGGGGGGGGGGGGGGDGGGGGGGGGGGGG*;EGGFGGGGGGGGGGGGGGGGGGGGGGGGGDDGGFFGEGGGGDGFFGGGFGFGFFGDD
@M03364:396:000000000-C9LGT:1:1101:12527:2592 1:N:0:10
ACTCCTACGGGAGGCAGCAGTAGGGAATCTTCCACAATGGGCGAAAGCCTGATGGAGCAATGCCGCGTGAGTGAAGAAGGATTTCGGTTCGTAAAACTCTGTTGCAAGGGAAGAACAAGTAACGTAGTACCTGTCGCTACCTTGACGGTACCTTGTTAGAAAGCCACGGCTAACTACGTGCCAGCAGCCGCGGTAATACGTAGGTGGCAAGCGTTGTCCGGAATTACTGGGCGTAAAGCGCGCGCAGGTGGTTTCTTAAGTCTGATGTGAAAGCCCACGGCTCAACCGTGGAGG
+
GGGGGGGGGGGGGGGGGGGGGGGGGGDGGGGGGGGGFGGGGGGGGGGGGGGGGGGFGGGGGGGGGGGGGGGFGGGGGGGGEEGGGGGGGGGGGGGGGGGGGGFFGGGGGGGGGGFGE=B5,-:88AEC,,9,,,B=?FCFFGFFG@FFGGEFCFGGGFEGGGGFGFGGG7EEDGGGFGGGGGGGGGGGGGGGGGG:FGGGFGFFGGGGGGDFEGG>BFGGGDGGGGGGFGGEGEGGGGGGGGGGEEECACGEGDG9CFGGFGGGGFFFGDCFGGGGGGGGF>GGGGGFDFFDGG
@M03364:396:000000000-C9LGT:1:1101:10164:2597 1:N:0:10
ACTCCTACGGGAGGCAGCAGTGGGGAATATTGCACAATGGGCGCAAGCCTGATGCAGCGACGCCGCGTGCGGGATGGAGGCCTTCGGGTTGTAAACCGCTTTTGTTCAAGGGCAAGGCACGGTTTCGGCAGTGTTGAGTGGATTGTTCGAATAAGCACCGGCTAACTACGTGCCAGCAGCCGCGGTAATACGTAGGGTGCAAGCGTTATCCGGATTTATTGGGCGTAAAGGGCTCGTAGGCGGTTCGTCGCGTCCGGTGTGAAAGTCCATCGCTTAACGGTGGATCCGCGCCGG
+
GGGGGGGGGGGGGGGGGGGGGGGGGGGGGGGGGGGGGGGGGGGGGGGGGGGGGGGGGGGGGGGGGGGGGGGGGGGGGGGGGGGGGGGGGGGGGGGGGGGGGGGGGGGAFGGGGGDGFGFGG7=<FFGE5+583<E7@FGGFCCFGCFGGG>F>FGGGGGGGGGGGGFGG<FFGGGGGGGGGGGGGGGGGGGGFCGGGGGGGGGGGGGGGGGGGECGGGGGGGGGGGEGFGGG>FGGGGGGGGGEGGGEGGDCEEGGG*::80:EFGGGFGGGCFFDGFED>FGGGGGFGBDDGG
@M03364:396:000000000-C9LGT:1:1101:20099:2611 1:N:0:10
ACTCCTACGGGAGGCAGCAGTGAGGAATATTGGTCAATGGACGAGAGTCTGAACCAGCCAAGTAGCGTGCAGGATGACGGCCCTATGGGTTGTAAACTGCTTTAGCCGGGGAATAACGTGCGCCACGTGCGGTGTATTGCATGTACCCGGAGAATAAGCATCGGCTAATTCCGTGCCAGCAGCCGCGGTAATACGGAAGATGCGAGCGTTATCCGGATTTACTGGGTGTAAAGGGAGCGCAGGCGGTTTGGCAAGTCTGATGTGAAAACCCGGGGCTCAACCCCGGGCCTGCAT
+
GGGGGGGGGGGGGGGGGGGGGGGGGGGGGGGGGGGGGGGGGGGGGGGGGGGGGGGGGGGGGGGGGGGGGGGGGGGGGGGGGGGGGGGGGGGGEGGGGGGGGGGFGGGEGGGFGG@G,BF7F@FF@BFG,+8+8+B,CFGCGFFFGFGGGGEGGGFFGFFGGGGGGGGGGFFGGGGGGGGGGGGGGGGGGGGGGGGGGGGCFGGGGGDGGGGGGGGGGGGGGCFFGGCEEGGGGGGGGGGGGGGGGG8CGGGGGFGGGGG?EGFFFGF7FDEGGEGGDGGFF>5DC<)<GFFD*2
@M03364:396:000000000-C9LGT:1:1101:9535:2620 1:N:0:10
ACTCCTACGGGAGGCAGCAGTGGGGGATATTGCACAATGGGGGAAACCCTGATGCAGCGACGCCGCGTGAGTGAAGAAGTATTTCGGTATGTAAAGCTCTATCAGCAGGAAAGATAATGACGGTACCTGTCTACGAAGCACCGGCTAAATACTTGCCAGCAGCCGCGGTCATACGTATGGAGCAAGCGTTATCCGGATTTACTGGGTGTAAAGGGAGCGTAGACGGCATGGCAAGTCTGATGTGAAAACCCTGGGCTCAACCCAGGAATGGCATTGGAAACTGTTAAGCTGG
+
GGGGGGFFE7CFGGGGGGGGGGGDFDGEFGGFFGGGFGGGGDGGGGGFG<FGFGGGGGGGGGGGGGGGGGCBFGGGGFFEC<?EFGGCGGGGGGGGGGGGG9F,C8BA=?FGGG,,EE9<,-@8+88E::88,8BCDFF,B>FFC>+@FF@F,@EFGGFFFGGGDEGGG<EGGFGCFGGGCGG7FFGGEGGGGGGGGGGFGFGGGGCFCFGCFFEGGGGGGE?CCECCGGGGFG8<FCFECC:?CFGGGGCCFGFFDGGGGG5>=CGGGGCF50<C<4CC?FF7CCFFFFFG
@M03364:396:000000000-C9LGT:1:1101:12747:2636 1:N:0:10
ACTCCTACGGGAGGCAGCAGTGGGGAATATTGCACAATGGGCGAAAGCCTGATGCAGCAACGCCGCGTGAGGGAAGACGGTTTTCGGATTGTAAAACTCTGTTTTCGGTGACGAACGAAATGACGGTACCCGAGTAGGAAGCCACGGCTAACTACGTGCCAGCAGCCGCGGTAATACGTAGGTGGCAAGCGTTATCCGGAATTACTGGGTGTAAAGGGAGCGTAGGCGGACTTTTAAGTGAGATGTGAAATACCCGGGCTCAACTTGGGTGCTGCATTTCAAACTGGAAGTCT
+
GGGGGGGGGGGGGGGGGGGGGGGGGGGGGGGGGGGGGGGGGGGGGGGGGGGGGGGGGGGGGGGGGGGGGGGGGGGGGGGGGGGGGGGGGGGGGGGGGGGGGGGGGGGGGGGGGGGGGGGDFEFFFFFG+3C++@>,@FFFGGGGGGGGGGGGCGGGGGGGGGGGGGGGG<CFCDFGGGFGGGGGGGGGGGGGGEFGGGGGGGGGGGGGGGEGGGGGGGGGGGGGGGGGGGGGGFGGFGGGGGGGGGGGGGGGGGGDGGGGGGGGGGGGGGGGGGGGGGGGFFGGGGGFGFFDF
@M03364:396:000000000-C9LGT:1:1101:17861:2659 1:N:0:10
ACTCCTACGGGAGGCAGCAGTGGGGAATATTGGGCAATGGGCGAAAGCCTGACCCAGCAACGCCGCGTGAGGGAAGAACAAGTATGAGAGTAACTGCTCGTACCTTGACGGTACCTCATTAGATAGCCACGGCTACCTACGTGCCAGCAGCCGCGGTAATACGTAGGGGGCAAGCGTTATCCGGATTTACTGGGTGTAAAGGGAGCGCAGGCGGTTTGGCAAGTCTGATGTGAAAACCCGGGGCTCAACCCCGGGCCTGCATTGGAAACTGTCAAACTAAAGTGTCGGAGAGGG
+
GGGGGGGGGGGGGGGGGGGGGGGGGGGGGGGGGGGGGGGGGGGGGGGGGGGGGGGGGGGGGGGGGGGGGGGGGGGGGGGGGGGGGGGGGGGGGGGGGGGGGGGFFFGGGGGGGGEFFGFEFFF,,CFF,<F6@F+,8FDGFGGGG9=DFGGGCGGGGGGGGGGFGGGGG*BFGGGGGGGGGGGGGGGGGGGGGGFGGGGGGGGGGGGGGGGGGGEGGGGGGGGGGGGGGGGGGGGGGDGGGGGGGGGGGGGGGGGGGGGGCFCGGGGGGGGGGGGGGCGGFFGGGGDE<@7DD*
@M03364:396:000000000-C9LGT:1:1101:20414:2661 1:N:0:10
ACTCCTACGGGAGGCAGCAGTGGGGAATATTGGGCAATGGGCGCAAGCCTGAACGAGCAATGCCGCGTGGGTGAAGACGGTCTTCGGATTGTAAAGCCCTGTTGCCGGGGACAAAGGACAGCCAGAATGCACAGCTGACTGTTTGATGGTACCCGGCCAGAAAGCCACGGCTAACTACGTGCCAGCAGCCGCGGTAATACGTAGGTGGCAAGCGTTATCCGGAATGATTGGGCGTAAAGGGTGCGCAGGCGGCTGTGCAAGTCTGAAGTAAAAGGGACCGGCTCAACCGGTTC
+
GGGGGGGGGGGGGGGGGGGGFGGGGGGGGGGGGGGGGGGGGGGGGGGGGGGGGGGGGGGGGGGGGGGGGGGGGGGGGGGGGGGGGGGGGGGGGGGGGGGGGGGFGGGGGGGGGGGFFFFCFFF,DFGE,38,3,:BF9FFGFGGGCGFGGGGGGGGGEGGGGGGGGGGG<EGGGGGGGGGGGGGGGGGGGGGGGEGGGGGGFGGGGGGGGGGGGEGEGGGGEEGGGCGGGGGGGGGGGGGEFDGGGGGGGGGEEGGGGGGGGFFFDDGCCFFFGGGGGEGE:=DDGCFGE)95
@M03364:396:000000000-C9LGT:1:1101:17615:2665 1:N:0:10
ACTCCTACGGGAGGCAGCAGTGGGGAATATTGCACAATGGGGGAAACCCTGATGCAGCGACGCCGCGTGAAGGAAGAAGTATTTCGGTATGTAAACTTCTATCAGCAGGGAAGAAAATGACGGTACCTGACTAAGAAGCTCCGGCTAAATACGTGCCAGCAGCCGCGGTAATACGTATGGAGCAAGCGTTATCCGGATTTACTGGGTGTAAAGGGAGCGTAGGCGGTAGGGCAAGTCTGATGTGAAACTCCGGGGCTCAACTCCGGACTTGCATTGGAAACTGGAGAACTTG
+
GGGGGGGGGGGGGGGGGGGGGGGGGGGGGGGGGGGGGGGGGGGGGGGGGGGGGGGGGGGGGGGGGGGGGGGGGGGGGGGGGGGGGGGGGGGGGGGGGGGGGGGGGGGGGGGGGGFGCGFFF-@B+BFF,,88C,BDFGGGGGGEGGCFGGGG7FGGGGGFGGGGGGGEE*>FGGGGGGGGGGGGGGGGGGGGGGGGDGGGGGGGGGGGGGGGGGGGGGGEEGGGGGGGGGGGGGGGGGGGGGG9CGFGGGGGCGGGGGGGGGGGEGGGCFFGGGGFGGGCFFGGGGGFGFFG
@M03364:396:000000000-C9LGT:1:1101:15571:2679 1:N:0:10
ACTCCTACGGGAGGCAGCAGTGGGGAATATTGGACAATGGGGGCAACCCTGATCCAGCCATGCCGCGTGTGTGAAGAAGGCCTTTTGGTTGTAAAGCACTTTAAGCGAGGAGGAGGATCCCCGTTTTAATAATACAGGAGAGTGGACGTTAGTCGCAGAATAAGCACCGGCTAACTCTGTGCCAGCAGCCGCGGTAATACAGAGGGTGCAAGCGTTAATCGGATTTACTGGGCGTAAAGCGTGCGTAGGTGGCCAATTAAGTCAAATGTGAAATCCCCGAGCTTAACTTGGGA
+
GGGGGGGGGGEGGGGGGGGGFDFGGGGGGFGGFGGGGGGFFGGGEGGDGGFGGGGGGGGGGFGFGGGGGGGGGGGGG8FGGG<CAEGGDFGGGGGGGGGGGGGGGGGCCGGGGG7B+:A,,-8+,3BF,AF9B5B,,B=>F7BF7,:@3@C+<3FCC7CFC;FFFFCC@FD*CFGCFGGFFGGFGGFG7,1=FEFGGFGGGGGGGCCFGGFGG@FGGGGGGGGGGG99CEFCCC8EGGFFGGGGE=GGC:CFF7EFGGCGGC*:C:FGGF?FFDC6<FGG5)=6:CGFFF:F4
@M03364:396:000000000-C9LGT:1:1101:9364:2693 1:N:0:10
ACTCCTACGGGAGGCAGCAGTGGGGAATATTGCACAATGGGCGCAAGCCTGATGCAGCGACGCCGCGTGCGGGATGGAGGCCTTCGGGTTGTAAACCGCTTTTGTTCAAGGGCAAGGCACGGTTTCGGCTGTGGTGAGTGGATTGTTCGAATAAGCACCGGCTAACTACGTGCCAGCAGCCGCGGTAATACGTAGGGTGCAAGCGTTATCCGGATTTATTGGGCGTAAAGGGCTCGTAGGCGGTTCGTCGCGTCCGGTGGGAAAGTCCATCGCTTAACGGTGGATCCGCGCCGG
+
GGGGGGGGGGGGGGGGGGGGGGGGGGGGGGGGGGGGGGGGGGGGGGGGGGGGGGGGGGGGGGGGGGGGGGGGGGEFGGGGGGGGGGGGGGGGGGGFGGGGGFG9FBC<@DGG@GEF7DF8:+>>+@FF3+@,8,,3,@@FG,DFG>@<FF8>1?F<>F7BC7*FFGFF<*CF<FGGGGFGGGEGEE7FF9CEACF>EFE8FGGCGG5;@9<CG8>8CEGDFGCEEE8?:CGG*C5CE5CECEG:CAEEGEEEGGGED:C*1;C/AF+::D:7*::/:D:D<@EG49C><@:7CC
@M03364:396:000000000-C9LGT:1:1101:11984:2711 1:N:0:10
ACTCCTACGGGAGGCAGCAGTGAGGGATATTGCACAATGGGCGCAAGCCTGATGCAGCAACGCCGCGTGAAGGATGAAGGTCTTCGGATTGTAAACTTCTGTTTTCGATGACGAACACAATGACGGTAATCGAAGAGCAAGCCACGGCTAACTACGTGCCAGCAGCCGCGGTAATACGTAGGTGGCAAGCGTTGTCCGGAATTATTGGGCGTAAAGCGCGCGCAGGTGGTTCCTTAAGTCTGATGTGAAAGCCCACGGCTCAACCGTGGAGGGTCATTGGAAACTGGGGAACTT
+
GGGGGGGGGGGGGGGGGGGGGGGGGGGGGGGGGGGGGGGGGGGGGGGGGGGGGGGGGGGGGGGGGGGGGGGGGGGGGGGGGGGGGGGGGGGGGGGGGGGGGGGGGGGGGGGGGGFG7FF4C-CB+@FF+5C8B,C+8FGGGGGGGEFFGGFGCGGGGGGGGGGGGGGGG>EGEGGGGGGGGGFGGGGGGGGGGFGGGGGGGGGGGGGGGGEGGGGGGGGGGGGGGGGGGEGGGGGGGGGGGGFGGGGGGGGG@FCEGGCEGGGGGGEGGGGGGGGGGGDGF@F<GGGFG3BFCD
@M03364:396:000000000-C9LGT:1:1101:21243:2725 1:N:0:10
ACTCCTACGGGAGGCAGCAGTAGGGAATCTTCCACAATGGACGCAAGTCTGATGGAGCAACGCCGCGTGAGTGAAGAAGGTTTTCGGATCGTAAAGCTCTGTTGTTGGTGAAGAAGGATAGTGGTAGTAACTGGCCTTTATTTGACGGTAATCAACCAGAAAGTCACGGCTAACTACGTGCCAGCAGCCGCGGTAATACGTAGGTGGCAAGCGTTGTCCGGATTTATTGGGCGTAAAGCGAGCGCAGGCGGAAAAATAAGTCTAATGTGAAAGCCCTCGGCTTAACCGAGGAAC
+
GGGGGGGGGGGGGGGGGGGGGGGGGGGGGGGGGGGGGGGGGGGGGGGGGGGGGGGGGGGGGGGGGGGEGGGGGGGGGGGGGGGGGGGGGGGGGGGGGGGGGGGGGGGGGGGGGG@FFFGGF-:,8CEF,,9<,:A3ADFGGGGFGGCGGGGGGGGGFGGGGGGGGGGGGCEDGGGGGGGGGGGGGGGGGGGGGGGGGGGGGGGGGGGGGAEGGGGDCGGGGGDGGGGGGGGGGGGGGGGGGGGGGGGGGGGGGGDEFGGGEGGGGGGGGGGGGGGGFGGGFFCFFGGFGFFGGG
@M03364:396:000000000-C9LGT:1:1101:23771:2743 1:N:0:10
ACTCCTACGGGAGGCAGCAGTAGGGAATCTTCCACAATGGGCGAAAGCCTGATGGAGCAATGCCGCGTGAGTGAAGAAGGATTTCGGTTCGTAAAACTCTGTTGCAAGGGAAGAACAAGTAGCCTAGTCACTGGCGCTACCTTGAGGTTACCTGTTTGAAAGCCACGGCTAAATAACTGCCCGCAGCCGCGGTTATAAGTAAGGGGCAAGCGTTTTCCGGAATTATTGGGCGTAAAGCGCGCGCAGGTGGTTCCTTAAGTCTGGTGTGGAAACCCACCGCTCAACCGTGGGGGG
+
GGGGGGGGGGGGGGGGGGGGGGGGGGGGGGGGGGGGGGGGGGGGGGGGGGGGGGGGGGGGGGGGGGGGGGGGGGGGGGGGGGGGGGGGGGGGGGGGGGGGGGGFFGGGGGGGGGGC8FF59-C55BFF,,9<,,44@FGCEGEGC,FA,,:,B,,>,38CF<@F8D+@>++8,,,,,,33@<75***@*15B<*=,2,23,,7,,=**8***1<**4?1C*4*>,+20AF**2*2C+3/:*/*1**:2+;/:+<+<*C90+0:*+0*1*2<**:E7**:1).27*>)./7)75D
@M03364:396:000000000-C9LGT:1:1101:22952:2751 1:N:0:10
ACTCCTACGGGAGGCAGCAGTAGGGAATCTTCCACAATGGACGCAAGTCTGATGGAGCAACGCCGCGTGAGTGAAGAAGGTTTTCGGATCGTAAAGCTCTGTTGTTGGTGAAGAAGGATAGAGGTAGTAACTGGCCTTTATTTGACGGTAATCAACCAGAAAGTCACGGCTAACTACGTGCCAGCAGCCGCGGTGATACGTAGGGTGCAAGCGTTATCCGGATTTATTGGGCGTAAAGGGCTCGTAGGCGGTTCGTCGCGTCCGGTGTGAAAGTCCATCGCTTAACGGTGGATC
+
GGGGGGGGGGGGGGGGGGGGGGGGGGGGGGGGFGGGGGGGGGGGGGGGGGGGGGGGGGGGGGGGGGGGGGGGGGGGFGGGGFGGGGGGGGGGFGGGGGGFFFGFEGGEGGGGGGGGE,FE8:A45CFG<8CB<B<><F,,C<BFFGGGGGGGFFDFGGGGDGGGGGGGG+CGGGGGGGGGGGGGGGGGGCFEGG@FCCCGGGGGGGGGGGGFGGGGGFGGGGGGGGGGGGGFGGGGGFFEGGG5E=GGFGGGGGGGGGGGG=DGG5CDDFGGGGGGGGGGE@GGGGGFGFFG4F
@M03364:396:000000000-C9LGT:1:1101:23626:2776 1:N:0:10
ACTCCTACGGGAGGCAGCAGTGGGGAATATTGCACAATGGGGGAAACCCTGATGCAGCAACGCCGCGTGAGTGATGACGGCCTTCGGGTTGTAAAGCTCTGTCTTCAGGGACGATAATGACGGCTCCTGAGCAGGAAGCCACGGCTAACTACGTGCCAGCAGCCGCGGTAATACGTAGGTGGCGAGCGTTGTCCGGATTTACTGGGCGTAAAGGGAGCGTAGGCGGACTTTTAAGTGAGATGTGAAATACCCGGGCTCAACTTGGGTGCTGCATTTCAAACTGGAAGTCTAG
+
GGGGGGGGGGGGGGGGGGGGGGGGGGGGGGGGGGGGGGGGGGGGGGGGGGGGGGGGGGGGGGGGGGGGGGGGGGGGGGGGGGGGGGGGGGGGGGGGGGGGGGEGGGGBFGGGGGCGBDG99-@++8CD,,8,,,+88DC8CCFGG7@@FGCFFFGGGGFFGGGGGGGGE*6@FGGGGGGGGGGEFEGDCGGGGGGGEGGGGGGGGGGGGGGGGGGGEGCGGGCGGG888FGGGGGGGFFGGGGGGGFGGFGGGGGDDDEFEFFGGGEGGGGGGGGGGGFG47EDFGGFGF42
@M03364:396:000000000-C9LGT:1:1101:13095:2782 1:N:0:10
ACTCCTACGGGAGGCAGCAGTAGGGAATCTTCCACAATGGGCGAAAGCCTGATGGAGCAATGCCGCGTGAGTGAAGAAGGATTTCGGTTCGTAAAACTCTGTTGCAAGGGAAGAACAAGTAGCGTAGTCACTGGCGCTACCTTGACGGTACCTTGTTAGAAAGCCACGGCTAACTACGTGCCAGCAGCCGCGGTAATACGTAGGTGGCAAGCGTTGTCCGGAATTATTGGGTGTAAAGGGAGCGCAGGCGGGAGATCAAGTTGGATGTGAAATGTCGGGGCTTAACCCCGGAAC
+
GGGGGGGGGGGGGGGGGGGGGGGGGGGGGGGGGGGGGGGGGGGGGGGGGGGGGGGGGGGGGGGGGGGGGGGGGGGGGGGGGGGGGGGGGGGGGGGGGGGGGGGGGGGEGGGGGFEF?EFFF-A48BFF,89<,:EBFFFGGGGGGGGGGGGGFGGGGFGGGGGGGGGGGGGFGGGGGGGGGGGGGGGGGGGGGGGGGGGGGGGGGGGGGGGGGGGGGGGGGGGGGGGGGFGGGEGGGGGGGGGGGGGGGGGGCE>GDGGGFGGGGGGGGGGGCGCGGGGGFFGGGGGFGEFG<D
@M03364:396:000000000-C9LGT:1:1101:13993:2786 1:N:0:10
ACTCCTACGGGAGGCAGCAGTGGGGGATATTGCACAATGGGCGAAAGCCTGATGGAGCAATGCCGCGTGAGTGAAGAAGGATTTCGGTTCGTAAAACTCTGTTGCAAGGGAAGAACAAGTATCGTAGTAACTAACGCTACCTTGACGGTACCTTGTTAGAAAGCCACGGCTAACTACGTGCCAGCAGCCGCGGTAATACGTAGGTGGCAAGCGTTGTCCGGAATTATTGGGCGTAAAGGGCTCGTAGGCGGTTCGTCGCGTCCGGTGTGAAAGTCCATCGCTTAACGGTGGATC
+
GGGGGGGGGGGGGGGGGGGGGGGGGGGGGGGGGGGGGGGGGGGGGGGGGGGGGGGGGGGFGGGGGGGGGGGGGGGGGGGGGGGGGGGGGGGGGGGGGGGGGGGFGFGDGGGGGGGG@EGGF-B+4BFF58C,,,3+@FFGGFGGGGGGGGDGFGGGGGGGGGGGGGGGG*BEGGGFGEFFGGGGGGGGGGDEGGGGGGGGGGGGGGGGGGGGGGGGGFGGGG>FGECGGGGGGCGGFGGGEEGGCEGGGGGGGCEEGGGGC8DGGGGCDFGGGGGCDCFGDFGGGGGFCFFCCD
@M03364:396:000000000-C9LGT:1:1101:24567:2809 1:N:0:10
ACTCCTACGGGAGGCAGCAGTGAGGAATATTGGACAATGGGTGAAAGCCTGATCCAGCCATCCCGCGTGAAGGATGACGGCCTTATGGGTTGTAAACTTCTTTTATATGGGGATTAACCTCCTTACGTTTGTATGTCTGACGGTCCCATATGGATAAGCACCGGCTAACTACGTGCCAGCAGCCGCGGTAATACGGAGGGTGCAAGCGTTATCCGGATTTATTGGGTTTAAAGGGTCCGTAGGCGGTTGGTCGCGTCCGGTGTGCAAGTCCATCGCCTAACGGTGGAGCTGCGC
+
GGGGGGGGGGGGGGGGGGDGGGDGGCGGGGGGGGGGGGGGG8FGGGFGGEFFFAGGGGEGGFGGGGGGGGFGGGGGGAF7:>CFGCFCEFCGGGG<FFGFFFC9BEF9FEFDFG9?F,,,,-4,,:B=,,4:,5,,7<BBC+@C++,A53?,,A,,CD5CC=@C77+:@3>,@FF+@>FFFGD::*>FG*>FFFFGGC@**6<F;FCGCFGGGFGG7B5<CCCFFF=EE:EF++;@FFGFCE=+C5*/*/1+:>EEGEDC*2/7+:?F>:+**<*C7>EGFDGCCDF>5<6*/)
@M03364:396:000000000-C9LGT:1:1101:9187:2852 1:N:0:10
ACTCCTACGGGAGGCAGCAGTGGGGGATATTGCACAATGGGGGAAACCCTGATGCAGCAACGCCGCGTGAGGGAAGAAGGTTTTCGGATTGTAAACCTCTGTCGCAGAAGACGAAGGAAGTGACGGTACGCTGTGAGGAAGCCCCGGCTAACTACGTGCCAGCAGCCGCGGTAATACGTAGGGGGCGAGCGTTGTCCGGAATTACTGGGCGTAAAGGGAGCGTAGGCGGTTAATTAAGTTAGATGTGAAATACCCGGGCTTAACTTGGGGGGTGCATCTAATACTGGTAAACT
+
GGGGGGGGGGGGGGGGGGGGGGGFGGGGGGGGGGGGGGGGGGGGGGGGGFGGGGGGGGGGGGGGGGGGGGGGGGGGGGGGGGGGGGGGGGGGGGGGGGGGGGGGGGGEGAFGGGFG7FDBFDFFB>FF++88@FFFGFFGGGGGGCFFGGCFFGGGGGGGGGGGGGGGG*=CFGGGGGGGGGGGGGGGGGGEG?EGGGGGGGGGGGGGGGGEGGGGG5EGGGCCCGGGGGGEGGGGGGGGGGGGGGGGGGGGGGGDGGGGGFFG?FFGCDEGG5CC>DGGFFFGG7DFC?FCF
@M03364:396:000000000-C9LGT:1:1101:23882:2883 1:N:0:10
ACTCCTAGGGAGGCAGCAGTGAGGAATATTGGACAATGGGTGAAAGCCTGATCCAGCCATCCCGCGTGAAGGATGACGGCCTTATGGGTTGTAAACTTCTTTTATATGGGGATAAACCTACGCCAGTGGAATTAGATGCCGCTACCATATGAATGAGCACCGGCTCACTCAGTGCCAGCAGCCGCGGTATTACGGAGGGTGCAAGCGTTATCCGGATTTATTGGGTGTAAAGGGTCCGTAGGCGGATTAATAAGTCAGTGGTGAAAGCCCATCTCTTAACGAGGGAACTGCCAT
+
GGGGGGGGGG<;F;F@BFDCECFG,FFFGGCFA8FG@<FG,B,EF@FG@C,,CF@,6CF,CCF7@+8@@FGA6:@,,@FEEGGFEGG8C@FGGGGCFFFGGGGFDC5?CF=F=FFF5,4BE-+++8B,,,,,5<,,5<,:+++3>,D,5A<,,C,,,:,D,@@F:+33E,,,,:7,=F<DGGGD7CB>**,@F>F<F7CFEGF<C7:CCFG9+=CB:*+5>9FFGB*3?+B79*;@CGGGGGGGEGC5<9FFCFCFGF<+A@CF6:CFG**2*+000:C73>*7C397CFF**2
@M03364:396:000000000-C9LGT:1:1101:14151:2910 1:N:0:10
ACTCCTACGGGAGGCAGCAGTGGGGAATATTGGGCAATGGGCGAAAGCCTGACCCAGCAACGCCGCGTGAGGGAAGAAGGTTTTCGGATTGTAAACCTCTGTCCTTGGTGACGAAGGAAGTGACAGTAGCCAAGGAGGAAGCCCCGGCTAACTACGTGCCAGCAGCCGCGGTAATACGTAGGGGGCGAGCGTTGTCCGGAATGACTGGGCGTAAAGGGCGCGTAGGCGGCTTGGTAAGTTAGAGGTGAAAGTCCAGCTTTCAAGGTTGGAACTGCCTTTAATACTGCTGAGCTT
+
GGGGGGGGGGGGGGGGGGGGGGGGGGGGGGGGGGGGGGGGGGGGGGGGGGGGGGGGGGGGGGGGGGGGGGGGGGGGGGGGGGGGGGGGGGGGGGGGGGGGGGGGGGGEGGGGGG+F:=EFFAC?CFFG5<C,,8DFGGGCGGGGGGGGGGGGFGGGGGGGGGGGGGGGG:CFCFGGGGFGGGGDGGGGGGGGGEEGGGGGGGGFGGGGGGGGGDGGGGGGGGGGGGGEEGGGGGGGGGGGGGGGGGFGGGGGFFGGGGGGC9CEFFGGGGGGGGGGGDGGFFFGGGGFGFFGFC
@M03364:396:000000000-C9LGT:1:1101:23120:2934 1:N:0:10
ACTCCTACGGGAGGCAGCAGTAGGGAATCTTCCGCAATGGACGAAAGTCTGACGGAGCAATGCCGCGTGAGTGAAGAAGGTTTTCGGATCGTAAAACTCTGTTGTTAGAGAAGAACCAGGATGCGAGTAGCTGCTCATCCCCTGACGGTATCTAACCAGAAAGCCACGGCTAACTACGTGCCAGCAGCCGCGGTAATACGTAGGTGGCAAGCGTTGTCCGGATTTATTGGGCGTAAAGCGAGCGCAGGCGGTTCTTTAAGTCTGATGTGAAAGCCCCCGGCTCAACCGGGGAGG
+
GGGGGGGGGGGGGGGGGGGGGGGGGGGGGGGGGGGGGGGGGGGGGEGFGGGGGGGGGGGGGGGGGGGGGGGGGGGGGGGGGGGGGGGGGGGGGGGGGGGGGGGFGGGFGGGGGG<F,BFC+-444BFC,,98:B<?FGF9FGGGGGFGGGGGDGGGGGGGFGGGGGGDGFEGGGGGGGGGGGCGGGGGD:CEGGGGGGGGFFFGFFGFGGGGGGFGGGGGGGEGFGGC7CGGGGGGGGGGGGGGGGGGGGG5*:FGFGCFGGGGFCGCCDFGGGGGGDGGFEGF6CCDGEF75D
@M03364:396:000000000-C9LGT:1:1101:10366:2991 1:N:0:10
ACTCCTACGGGAGGCAGCAGTGGGGAATATTGGGCAATGGGCGAAAGCCTGACCCAGCAACGCCGCGTGAAGGAAGAAGGCCTTCGGGTTGTAAACTTCTTTTACCAGGGACGAAGGACGTGACGGTACCTGGAGAAAAAGCAACGGCTAACTACGTGCCAGCAGCCGCGGTAATACGTAGGTTGCAAGCGTTGTCCGGATTTACTGGGTGTAAAGGGCGTGTAGGCGGAGATGCAAGTTGGGAGTGAAATGCAGGGGCTCAACCCCTGAACTGCTCTCAAAACTGTATCCCTT
+
GGGGGGGGGGGGGGGGGGGGGGGGGGGGGGGGGGGGGGGGGGGGGGGGGGGGGGGGGGGGGGGGGGGGGGGGGGGGGGGGGGGGGGGGGGGGGGGGGGGGGGGGGGGGGGGGGGFGFGFGG:FF+@FGBC@CF=FDFGGGGGGGGGFGGGGGFGGGGGGGGGGGGGGGG=EFGGGGGGGGGGGGGGGGGGGGGGGGGGGGGGGGGGGGG8A:FFGGGEGGEEEGGGGGGGGGGGGGGGGGGGGGGEGGGGGGEGGGGGGGGGFGGGGGGGFCFGGGGFF=FFGGGG>FFFFFCD
@M03364:396:000000000-C9LGT:1:1101:19049:3045 1:N:0:10
ACTCCTACGGGAGGCAGCAGTAGGGAATTTTCGTCAATGGGCGCAAGCCTGAACGAGCAATGCCGCGTGGGTGAAGACGGTCTTCGGATTGTAAAGCCCTGTTGCCGGGGACAAAGGACAGCCGGAATGCATAGCTGACTGTTTGATGGTACCCGGCCAGAAAGCCACGTCTAACTACGTGCCAGCAGCCGCGGTAATACGTAGGTGGCAAGCGTTGTCCGGAATTATTGGGCGTAAAGCGCGCGCAGGTGGTACCTTAAGTCTGATGTGAAAGCCCACGGCTCAACCGTGG
+
GGFGGGGGGGGGGGGGGGGGGGGGGGGGGGGGGGGGGGGGGGGGGGGGGGGGGGGGGGGGGGGGGGGGGGGGGGGGGGGGGGGGGGGGGGGGGGGGGGGGGGGGFGFCFGGGGGDG,BDG+<B+@FGG3,9,<3,8@FFGCFFFF,@@FGFC=CCGGGGGGGGGG7FGC86>FGGGFGGGGGGC@CFGFCFGGGGGGGGGGG?FGGGGGGGFGGEGGGGGEEGGGGFFGGGFGGEEGGGGGGGGGCGGGGGGGGEFFGCFGFDGGGECFGFGFFF4FGGGFFCDGGGFC>:D
@M03364:396:000000000-C9LGT:1:1101:13544:3096 1:N:0:10
ACTCCTACGGGAGGCAGCAGTAAGGAATTTTCGTCAATGGGCGCAAGCCTGAACGAGCAATGCCGCGTGGGTGAAGACGGTCTTCGGATTGTAAAGCCCTGTTGCCGGGGACAAAGGACAGCCAGAGTGTACAGCTGACTGTTTGATGGTACCCGGCCAGAAAGCCACGGCTAACTACGTGCCAGCAGCCGCGGTAATACGTAGGTGGCAAGCGTTATCCGGAATGATTGGGCGTAAAGGGTGCGCAGGCGGCTGTGCAAGTCTGAAGTAAAAGGGACCGGCTCAACCGGTTC
+
GGGGGGGGGGGGGGGGGGGGGGGGGGGGGGGGGGGGGGGGGGGGGGGGGGGGGGGGGGGGGGGGGGGGGGGGGGGGGGGGGGGGGGGGGGGGGGGGGGGGGGG?FFGGGGGGGGGGFGDB<<F,,FFF:C@,,8B,@FGEGGDAC9FFFGCC9FGEGGCFGGGGGGGGG7BFGGGGGGGGGGGGGGGGGFEGG>FGGGGGGGGGGGGGGGGFGGGEGFFGGGE5;EFFGGGGGGEGEGGGGGGGDCGGGGGGGGG:DFGGGDFCCDFGFFFGGGGDCFEDFF=CDGGFGFEGG
@M03364:396:000000000-C9LGT:1:1101:12355:3117 1:N:0:10
ACTCCTACGGGAGGCAGCAGTCGAGGATCATTTGCAATGGGCGAAAGCCTGACAATGCGACGCTGCGTGGAGGATGAAGGCCTTCGGGTTGTAAACTCCTGTCATAAGGGAACAGGCGAGGGTAACCACTACGTACCTGAGTTGAGTGTACTTTAAGAGGAAGCGACGGCTAACTCTGTGCCAGCAGCCGCGGTAATACAGAGGTCGCAAGCGTTGTTCGGATTTACTGGGCGTAAAGGGCGCGTAGGCGGCCGCGTGTGTCGGATGTGAAAGCTCCGGGCTCAACCCGGAA
+
GGGGGGGGGGGGGGGGGGGGGGGGGGGGGGGGGGGGGGGGGGGGGGGGGGGGG,FGGGGGGGGGGGGGGGGGGGGGGGGGGGGGGGGGGGGGGGGGGGGGGGGGGGGGGGGGGGGGGGGG:+B,,:DF3BAB>FGGGGG<DFDC,D<FFGGGGFGGGGGGGGGGGFGGGEEGGGGGGGGGGGGGGGGGGDGGGFGGGGGGGGGGGGGGGGGGGGEECEGGGGGGGFGGGGGGGGGGGGGGGGGGGGGGFGGGGGGGGGGGGGGGCDGGGFFGGGGGGGGGFFGGGGGFGFB5
@M03364:396:000000000-C9LGT:1:1101:6408:3125 1:N:0:10
ACTCCTACGGGAGGCAGCAGTGGGGAATATTGGGCAATGGGCGGAAGCCTGACCCAGCAACGCCGCGTGAAGGAAGAAGGTTTTCGGATTGTAAACTTCTGTCCTAAGTGACGAAGGAAGTGACTGTAGCTTTGGAGGAAGCCCCGGCTAACTACGTGCCAGCAGCCGCCGTAATACGTAGGGGGCGAGCGTTGTCCGGAATGACTGGGCGTAAAGGGCGTGTAGGCGGCCGATTAAGTCTGAAGTGAAAGTCCTGCTTTCAAGGTGGGAATTGCTTTGGAGACTGGAAGGCTT
+
GGGGGGGGGGGGGGGGGGGGGGGGGGGGGGGGGCFGGGGGGGGGGGGGGGGGGFGGGGGGGGGGGGGGGGGFGGGGGGGGGGGGGGGGGGGGGGGGGGGGGGGGGFFGGGGGGEEECD8,F-CB,CEC8,93,:8D=FC<8=DFC@CFGGGGGGGGG>FGGGGEGFGGG*=F@CFGGGGGDGGGGGGGGGGGGGGGGGGGGGG?EGGFGGDGGEG?7EEGGGGGGGGGGGGGDGGGGGGGGGCDCFFDCFGGGGGGGG9CF?CE6FCFGGGGGGGGGGCF)?EGG7FFC?><9F
@M03364:396:000000000-C9LGT:1:1101:21303:3125 1:N:0:10
ACTCCTACGGGAGGCAGCAGTAGGGAATCTTCCACAATGGACGCAAGTCTGATGGAGCAACGCCGCGTGAGTGAAGAAGGTTTTCGGATCGTAAAGCTCTGTTGTTGGTGAAGAAGGATAGCGATAGTATCTGGCCTTTATTTGACGGTAATCAACCAGAAAGTCACGGCTAACTACGTGCCAGCAGCCGCGGTAATACGTAGGTGGCAAGCGTTGTCCGGATTTATTGGGCGTAAAGCGAGCGCAGGCGGAAAAATAAGTCTAATGTGAAAGCCCTCGGCTTAACCGAGGAAC
+
GGGGGGGGGGGGGGGGGGGGGGGGGGGGGGGGGGGGGGGGGGGGGGGGGGGGGGGGGGGGGGGGGGGGGGGGGGGGGGGGGGGGGGGGGGGGGGGGGGGEFGFFGGG?FFGGGFGC8<E<F-@+:BFG,,:,<55FFGC<DA<DFGEGGGGGCFFGFGGGFCFGGGGGG7EGFGGGGGGGGGGGGGGGGGGGGGGGGGGGGGGGGGGGGGGGGGFGGGGGGEFEGGGGGGGGGGGGGGGGGGEGCEGGGGG===C=7CFFGDFGFGGGGFFGGGGF7CEDFF:<7CDBGFFG*9
@M03364:396:000000000-C9LGT:1:1101:17514:3127 1:N:0:10
ACTCCTACGGGAGGCAGCAGTGAGGAATATTGGACAATGGGTGGAAGCCTGATCCAGCCATCCCGCGTGAAGGATGACGGCCTTATGGGTTGTAAACTTCTTTTATATGGGGATAAACCTACTAACGTTTGATTAGCTGAAGGTACCATATGAATAAGCACCGGCTAACTCCGTGCCAGCAGCCGCGGTAATACGGAGGGTGCAAGCGTTATCCGGATTTATTGGGTTTAAAGGGTCCGTAGGCGGATTAATAAGTCAGTGGTGAAAGCCCATCGCTTAACGATGGAACTGCC
+
GGGFFGFF;FFFECEGFGGGG@FGGGGDEEGEGGDFDFFCFGGGGGGGGCGFGGGFGGCFGC<FGGGGEEGFEEFCFGGEECGGGFGCECEGGGGFGGCEGGGGGGFGGF<CGG,F,EEFGC5,<BF,BB@:,C,5A?BFEBEEFD?FFFA??ADDDEAFGGGEEG7DGFFGG7DFDBFFEEC7FGGGGFGFB<D:7<CC*<CFGGG:;<:CC:<C7BEGGGFDCCFE8CEFFFEF8582;8CCEE2:5C+<F7:CCGFCF8FEFGFG5F8F<GGD<CCD?BC*9>FF9;472
@M03364:396:000000000-C9LGT:1:1101:11631:3130 1:N:0:10
ACTCCTACGGGAGGCAGCAGTAGGGAATCTTCCACAATGGGCGAAAGCCTGATGGAGCAATGCCGCGTGAGTGAAGAAGGATTTCGGTTCGTAAAACTCTGTTGCAAGGGAAGAACAAGTAGCGTAGTAACTGGCGCTACCTTGACGGTACCTTGTTAGAAAGCCACGGCTAACTACGTGCCAGCAGCCGCGGTAATACGTAGGTGGCAAGCGTTGTCCGGAATTATTGGGCGTAAAGCGCGCGCAGGTGGTTCCTTAAGTCTGATGTGAAAGCCCACGGCTCAACCGTGGAGG
+
GGGGGGGGGGGGGGGGGGGGGGGGGGGGGGGGGGGGGGGGGGGGGGGGGGGGGGGGGGGGGGGGGGGGGGGGGGGGGGGGGGGGGGGGGGGGGGGGGGGGGGGGGGGGGGGGGGGGG8FE,<C48BFG8,95<E=>@FCGGGGGGGEFGGCFGGGGGGGGGGGGGCFGGCEGFGGGGGGGGGGGGGGGGGEGGGGGGGGGGGGGGGGGGGGGGGGGGGGGGGGGGGGGGFGGGGGDGGGGGGGGGGGGGGGGGGGGGFGGGDFGFGFGGGFGGGGGCGGGFFGGGGGFDFF9*>
@M03364:396:000000000-C9LGT:1:1101:7816:3154 1:N:0:10
ACTCCTACGGGAGGCAGCAGTGAGGAATATTGGACAATGGGTGGAAGCCTGATCCAGCCATCCCGCGTGAAGGATGACGGCCTTATGGGTTGTAAACTTCTTTTATATGGGGATAAACCTACTCACGTGTGGGTAGCTGAAGGTACCATATGAATAAGCACCGGCTAACTCCGTGCCAGCAGCCGCGGTAATACGGAGGGTGCAAGCGTTATCCGGATTTATTGGGTTTAAAGGGTCCGTAGGCGGATTAATAAGTCAGTGGTGAAAGCCCATCGCTTAACGATGGAACTGCC
+
GGGGGGGGGGGGGGGGGGGGGGGGGGGGGGGGGGGGGGGGGGGGGGGGGGGGGGGGGGGGGGGGGGGGGGGGGGGGGGGGGGGGGGGGGGGGGGGGGGGGGGGGGGGGGGGGGG,E?FGGFBF=,BFFB:A++@<BEFGGGGGGGDGGGGGGDFFGGGGGGGGGGGGGGBFGGGGGGGGGGGGFGGGGG>FGGGGGGGGGGGGGGGGGGGGFGFGGDGDGGGGGGG=EGGGGGGGGGGGGGGGGGGGDEGGFGGGGD?EFF801?FF>GGFGGGGGGGGGFDEFGDC?7@FGF
@M03364:396:000000000-C9LGT:1:1101:20168:3165 1:N:0:10
ACTCCTACGGGAGGCAGCAGTGAGGAATATTGGACAATGGGTGAAAGCCTGATCCAGCCATCCCGCGTGAAGGATGACGGCCTTATGGGTTGTAAACTTCTTTTATATGGGGATAAACCTACTCACGTGAGAGTAGCTGAAGGTACCATATGAATAAGCACCGGCTAACTCCGTGCCAGCAGCCGCGGTAATACGGAGGGTGCAAGCGTTATCCGGATTTACTGGGTGTAAAGGGAGCGCAGACGGCATGGCAAGCCAGATGTGAAAGGTGGGGGCTCAACCCCCAAGCTGCAT
+
GGGGGGGGGGGGGGGGGGGGGGGGGGGGGGGGGGGGGGGGGGGGGGGGGGGGGGFGGGGGGGGGGGGGGGGGGGGGGGGGGGGGGGGGFGGGGGGGGGGGGGGGGGGGGGGGGGGF9FFGFAEE<BFF448,,:BCCFFGGGGGGGGGGGFGFFFFGGGGGGGGGGGGFDGGGGFDGGGGGGGGGGGGGGGGGGGFFGGGGGGGFGGGGGGGGGGGGGGGGGGGGGGGGGGGGGGGGGGGDCCFGGGDGGGGGGGGGGG6<CCCCFGGFFGGGGGGGGGGFFGGGGG>C?FFC:
@M03364:396:000000000-C9LGT:1:1101:13548:3183 1:N:0:10
ACTCCTACGGGAGGCAGCAGTGAGGAATATTGGACAATGGGTGGAAGCCTGATCCAGCCATCCCGCGTGAAGGATGACGGCCTTATGGGTTGTAAACTTCTTTTATATGGGGATAAACCTCCTCACGTGTGCGTAGCTGCAGGTACCATATGAATAAGCACCGGCTAACTCCGTGCCAGCAGCCGCGGTAATACGGAGGGTGCAAGCGTTATCCGGATTTATTGGGTTTAAAGGGTCCGTAGGCGGATTAATAAGTCAGTGGTGAAAGCCCATCGCTTAACGATGGAACTGCC
+
GGGGGGGGGGGGGGGGGGGGGGGGGGGGGGGGGGGGGGGGGGGGGGGGGGGGGGGGGGGGGGGGGGGGGGGGGGGGGGGGGGGGGGGGGGGGGGGGGGGGGGGGGGGGGGGGGGGGFFFG,:E,CFGG8=A,+8++AAF,BDFFFEFGGGGG,EDDGGGGGGGGGGGGGCFGGGGGGGGGGGGGGGGGGECFGGGGGGGGGGGGGGGGGGGGGGFGEEC:FGFGGGFE7CGGGGGGFGGCGGGGGGGGGGGGFGGGGFGFGGGGGGGGGGFGGGGGGGGFFFEGGGGFCFFGF
@M03364:396:000000000-C9LGT:1:1101:17647:3204 1:N:0:10
ACTCCTACGGGAGGCAGCAGTGGGGAATATTGCACAATGGGCGCAAGCCTGATGCAGCGACGCCGCGTGCGGGATGGAGGCCTTCGGGTTGTAAACCGCTTTTGTTCAAGGGCAAGGCACGATTTCGGCCGGGTTAAGTGGATTGTTCGAATAAGCACCGGCTAACTACGTGCCAGCAGCCGCGGTAATACGTAGGGTGCAAGCGTTATCCGGATTTATTGGGCGTAAAGGGCTCGTAGGCGGTTCGTCGCGTCCGGTGTGAAAGTCCATCGCTTAACGGTGGATCCGCGCCGG
+
GGGGGGGGGGGGGGGGGGGGGGGGGGGGGGGGGGGGGGGGGGGGGGGGGGGGGGGGGGGGGGGGGGGGGGGGGGGGGGGGGGGGGGGGGGGGGGGGGGGGGGGFFBF9FGGGGGGGBDG8F-+,+:@F885**33+7@@DC,,:DF9?FFFC*;FGGGGGGGGDGGFGC==FFGGGGGGGGFFGGGGDFE?;CGGGG6C>FCGGGGGGGGFGG*?*<CFGFFGGGGEECFGGGGGGECFGGGEG8EDC8/?EC:CED8=:CCCCGDFFFC:7<F5D7FGG:)><CCFFG>EGGD
@M03364:396:000000000-C9LGT:1:1101:8053:3245 1:N:0:10
ACTCCTACGGGAGGCAGCAGTAGGGAATCTTCCACAATGGACGCAAGTCTGATGGAGCAACGCCGCGTGAGTGAAGAAGGTTTTCGGATCGTAAAGCTCTGTTATTGGTGAAGAAGGATATTGTTAGTGCCTAAGATGTATTTGACGGTAATCAACCAGAAAGTCACGGCTAACTACGTGCCAGCAGCCGCGGTAATACGTAGGGGGCAAGCGTTATCCGGAATTATTGGGCGTAAAGAGTGCGTAGGTGGTTACCTAAGCAGGGGGTGAAAGGCAATGGCTCAACCATTGGT
+
FGGGGGGGGGGGGGGGGGGGGDGGGGGG@FGDFDGGGGGG9EFDGGGEFGGGGG<EFGGGEGGGGGGGGGGDGGGGGGGGEFGGGGGBF:FGGGGFGGGGEGG,?B?B5?F9FGGF,,,C,-:,,,<C,,,,,,,55,,5,,5C,,B>FFG9CD,DDCF,F,>3,:@FGC6<@EFGGGFGDCCD*7@F7*1>F:*=BFCF,7,FEGD:8FG@E<FECCF@=*<=+++3CCFCEEECG@<:FGCE8:CE<98:89+<?+<?FCCC5DG951A7C=FC57F44@?=><959@?*0
@M03364:396:000000000-C9LGT:1:1101:12594:3287 1:N:0:10
ACTCCTACGGGAGGCAGCAGTAGGGAATCTTCCACAATGGGCGAAAGCCTGATGGAGCAATGCCGCGTGAGTGAAGAAGGATTTCGGTTCGTAAAACTCTGTTGCAAGGGAAGAACAAGTAGCGTAGTACCTGGCGCTACCTTGACGGTACCTTGTTAGAAAGCCACGGCTAACTACGTGCCAGCAGCCGCGGTAATACGTAGGTGGCAAGCGTTGTCCGGAATTATTGGGCGTAAAGCGCGCGCAGGTGGTTCCTTAAGTCTGATGTGAAAGCCCACGGCTCAACCGTGGAGG
+
GGGGGGGGGGGGGGGGGGGGGGGGGGGGGGGGGGGGGGGGGGGGGGGGGGGGGGGGGGGGGGGGGGGGGGGGGGGGGGGGGGGGGGGGGGGGGGGGGGGGGGGGGGGGGGGGGFEGF4BEEFF@FBFG,,9@?EF:=FFGGGGGDGGGGGGGGGGGGGGGGGGGGGGGGGGGGGGGGGGGGGGGGGGGGGGGGGGGGGGGGGGGGGGGGGGGGFGGGGGGGGGGGGGGGGGGGGGGGGGGDGEGDGGGGGGGGGGGGGGGGFFGFFGGGGGGGGGGGGGGFFGGGGGFDFFGGG
@M03364:396:000000000-C9LGT:1:1101:24745:3295 1:N:0:10
ACTCCTACGGGAGGCAGCAGTGAGGAATATTGGACAATGGGTGAAAGCCTGATCCAGCCATCCCGCGTGAAGGATGACGGCCTTATGGGTTGTAAACTTCTTTTATATGGGGATAAACCTACTCACGTATGTGTAGCTGAAGGTACCATATGAATAAGCACCGGCTAACTCCGTGCCAGCAGCCGCGGTAATACGGAGGGTGCAAGCGTTATCCGGATTTATTGGGTTTAAAGGGTCCGTAGGCGGATTAATAAGTCAGTGGTGAAAGCCCATCGCTTAACGATGGAACTGCC
+
GGGGGGGGGGGGGGGGGGGGGGGGGGGGGGGGGGGGGGGGGGGGGGGGGGGGGGGGGGGGGGGGGGGGEGGGGGGGGGGGGGGGGGGGGGGGGGGGGGGGGGGGGGGGGGGGDGAFAFG@FEE89FGG=?F,AFA<A<FFA?EFFDDFGGGGFGGGGGGGGGGGGDFGGC,@FBGG7FGGGGGGGGGGF:FFGFGGGGEEFGDGGG7FGEEFGFGGGDG?FGGGGGCEEGGGGGGFGGGGGGGCGGGGDGGGGGGCDFECGFFCGGFF5CFFGFCGGFGGFFGGGGGFGFFGC
@M03364:396:000000000-C9LGT:1:1101:10480:3302 1:N:0:10
ACTCCTACGGGAGGCAGCAGTGGGGGATATTGCGCAATGGGGGAAACCCTGACGCAGCAACGCCGCGTGAAGGAAGACGGTTTTCGGATTGTAAACTTCTTTTGTTAAGGACGATAATGACGGTGCTTCTCGAATAAGCTCCGGCTAACTCCGTGCCAGCAGCCGCGGTCATACGGAGGGTGCAAGCGTTATCCGGATTTATTGGGTTTAAAGGGTCCGTAGGCGGATTAATAAGTCAGTGGTGAAAGCCCATCGCTTAACGATGGAACTGCCATTGATACTGTTAGTCTTG
+
GGGGGGGGGGGGGGGGGGGGGGGGGGGGGGGGGGGGGGGGGGGGGGGGGGGGFGGGEGGGGGGGGGGGGGGGGGGGGGGGGGEGGGGGGGGGGGGGGGGGGGGFGGGGGGGGGGEECBF9D-@8+8EF,,88,3><FFGC@<FGGC7DFCCFGGFGGGGGGGGGGGGGG*3FGGGGCFGGGGD7FFFGCEEGGFEGD>>CFGCEEGGEECFGGFGGEGGFGCGGGG5:EGFEFGGGGGFGFFGGGFFGGG8E?FGGGCEGFGDCGGGGFGGGGFGCFGGFBFGGG>797==>
@M03364:396:000000000-C9LGT:1:1101:18529:3360 1:N:0:10
ACTCCTACGGGAGGCAGCAGTGGGGGATATTGCACAATGGGGGAAACCCTGATGCAGCGACGCCGCGTGAGTGAAGAAGTATTTCGGTATGTAAAGCTCTATCAGCAGGAAAGATAATGACGGTCCCTGCCTAAGAAGCACCGGCTAAATACGTGCCAGCAGCCGCGGTCATACGTATGGTGCAAGCGTTATCCGGATTTACTGGGTGTAAAGGGAGCGCAGACGGCATGGCAAGCCAGATGTGAAAGGTGGGGGCTCAACCCCCAAGCTGCATTTGGAACTGTCAAGCTAG
+
GGGGGGGGGGGGGGGGGGGGGGGGGGGGGGGGGGGGGGGGGGGGGGGGGGGGGGGGGGGGGGGGGGGGGGGGGGGGGGGGGGGGGGGGGGGGGGGGGGGGGGGDFEFDGGGGGGGG<FGFF:C388FFD,@=F,B,CFFGGFGGGGEGGGGGGGGGGGGGGGGGGGGGG*;FFGGGGGGGGGGGGGGGFGDGGGGGGGGGGGGGGGGGGGGGGGGGGGGGGGEGGGGGGGGGGGGFGGGGGGGGFFGGGGGGGGGGGGDFGGDGGGGGGGGGGGGGGGGGFFGCDGGFGFFG
@M03364:396:000000000-C9LGT:1:1101:20540:3371 1:N:0:10
ACTCCTACGGGAGGCAGCAGTGGGGAATTTTGCGCAATGGGGGCAACCCTGACGCAGCAACGCCGCGTGCGGGATGACGGCCTTCGGGTTGTAAACCGCTTTCAGTGGGAAAGATACTGACTGTACCCACAGCAGAAGCTCCGGCTAACTACGTGCCAGCAGCCGCGGTCATACGTAGGGAGCAAGCGTTATCCGGATTCATTGGGCGTAAAGCGCGCGTAGGCGGCTTGTTAAGCAAGATTTTAAATCTGGGGGCTCAACCTTCAGCCGGATCTTGAACTGGCAGGCTCGAGT
+
GGFGGGGGGGGGGGGGGGGGGGGGGGGGGGGGGGGGGGGGGGGGGGGGGGGGGGGGGGGGGGGGGGGGGGGGGGGGGGGGGGGGGGGGGGGGGGGGGGGGGGGGGDFEFGGGGDDF3@F<F-@=,8@F,+@,3<,>CEFG,@CFEGGGGGGG7FCGGGGDEFGGGGGGG*;CFGGGGGGGGGGGFGFE?EGGGGGGGEGFGGGFGGGGGGGGGGGGGGGGGGGGGD888E;EGGGGGGGGGGGGFGGF?79CFGGGGGGGGGGGGGGFFGGC7CGGGGGGFFGGGGC325;99*
@M03364:396:000000000-C9LGT:1:1101:9594:3388 1:N:0:10
ACTCCTACGGGAGGCAGCAGTGGGGAATATTGCACAATGGGCGCAAGCCTGATGCAGCGACGCCGCGTGCGGGATGGAGGCCTTCGGGTTGTAAACCGCTTTTGTTCAAGGGCAAGGCACGGTTTCGGACGTGTTGAGTGGATTGTTCGAATAAGCACCGGCTAACTACGTGCCAGCAGCCGCGGTAATACGTAGGGTGCAAGCGTTATCCGGATTTATTGGGCGTAAAGGGCTCGTAGGCGGTTCGTCGCGTCCGGTGTGAAAGTCCATCGCTTAACGGTGGATCCGCGCCGG
+
GGGGGGGGGGGGGGGGGGGGGGGGGGGGGGGGGGGGGGGGGGGGGGGGGGGGGGGGGGGGGGGGGGGGGGGGGGGGGGGGGGGGGGGGGGGGGGGGGGGGGGGGGGGCGGGGGGFGGGGGC+D:+@FG+3588FGDFFGGGFGGGGGGGGGG>FGGGGGGGGGGGGGGG<CFGGGGGGGGGGGGGGGGGFGCCCFGGGGGGGGGGGGGGGFEG?EEGGGFGGGGGGGGGGGGGGGGGGGGGGGGGGGGGGGGGGGGGCEGGFGFFGF7FGGGGFGDGGGGFFGGGGGFGFFDDD
@M03364:396:000000000-C9LGT:1:1101:17296:3399 1:N:0:10
ACTCCTACGGGAGGCAGCAGTGGGGAATATTGGGCAATGGGCGAAAGCCTGACCCAGCAACGCCGCGTGGAGGAAGAAGGTTTTCGGATCGTAAACTCCTGTCCTCAGGGAAGAGAAGGAGTCGCTACCTGTGGAGGAAGCCCCGGCTAACTACGTGCCAGCAGCCGCGGTAATACGTAGGGGGCAAGCGTTGTCCGGAATGATTGGGCGTAAAGGGCGCGTAGGCGGTTCTTTAAGTTGGATGTGAAAGCCCCGGGCTTAACTTGGGAAGTGCATCCAATACTGGAGGACTT
+
GGGGGGGGGGGGGGGGGGGGGGGGGGGGGGGFCGGGGGGGGGGGGGGGGGGGGGGGGGGGGGGGGGGGGGGGGGGGFGGGFGGGGGGGCFGGGGGGGGGGGGGGGGGCGGGCFGGEFFF8F8B++8>C,,8:,8,,@C8=8,>CC+@@CFFF@FFFFDFGGGGGFGGGG4=FCFGGGGGGGGGGGG>EFC<CFBFGGGEGF?EFFGGFGGGGG>FGG5EGEECGGGGGECGGGGFFFGFFGFFGGGGGFGG6@EEEGGDCEC7F:CGFFFGGGGGFCCGF46EGFCFFGE>66
@M03364:396:000000000-C9LGT:1:1101:11337:3406 1:N:0:10
ACTCCTACGGGAGGCAGCAGTAGGGAATCTTCCACAATGGACGCAAGTCTGATGGAGCAACGCCGCGTGAGTGAAGAAGGTTTTCGGATCGTAAAGCTCTGTTGTTGGTGAAGAAGGATAGTGGTAGTAACTGGCCTTTATTTGACGGTAATCAACCAGAAAGTCACGGCTAACTACGTGCCAGCAGCCGCGGTAATACGTAGGTGGCAAGCGTTGTCCGGATTTATTGGGCGTAAAGCGAGCGCAGGCGGAAAAATAAGTCTAATGTGAAAGCCCTCGGCTTAACCGAGGAAC
+
GGGGGGGGGGGGGGGGGGGGGGGGGGGGGGGGGGGGGGGGGGGGDGGGGGGGGGGFGGGGGGGGGGGFGGGGGGGGGGGGGGGGGGGGGGGGGGGGGGGGGFEGGGGGGGFGGFFD,,C?4-::5CCF<,9<<BF<EFGDEFGGGGGGGGGGFGGGGGGGGGGGGGGGGGEGFGGGGGGGGGGGGGGGGGGGGGGGGGGGFGGGGGDGGGGGGGGGGGGGGGGDGGGGGGGGGGGGGGGGGGGGGGGGGGGGGGGGGGGGGGGGGGGGGGGGGGGGGGGGEFGGGGGFGFFGGC
@M03364:396:000000000-C9LGT:1:1101:25009:3409 1:N:0:10
ACTCCTACGGGAGGCAGCAGTGAGGAATATTGGTCAATGGACGGAAGTCTGAACCAGCCATGCCGCGTGAATGAATAAGGCCCTACGGGTCGTAAACTTTTTTTGTGGTGAGGCAATAAAACGTACGTCTATCACGATGCTGGTACATCACGTATAAGAATCGGCTCGCTTCGTGCCATGAGACGAGGTACGACGGAAGAGACAAGCGTTATCCGGAGTTATATGGTTTAAAGGGTGCGGAGGGTGTGTAGCAAGTTAGGGGTGAAGGGCAGTGGCTCAACGCCGGAACGGAAC
+
EEFGGGFFEGC7FGDBF7FGFGCGGF8FFGGGG,E<6CF@F8CFGECFGC@F<FDEFGDEEGGCFCFFE7C,CFG9FGGGFF,C<8CF@F:7+4:+C,,,CF++8,4BBD,,B+B<A,5,5C>:,8+,,:A8,,88+B++8,,6>F,C,C<+3,,@,,,,88@:++*****<5,1CB,,,3@;,1*<*6,,*4*4*<*1+++4+++4:**4*42<*4*1*02++3++3*+2+0+22;8C55/**;*:CE7CG<9EF*<+***1>>7+0*1*9*+294*+07)*/99157)01*)
@M03364:396:000000000-C9LGT:1:1101:12305:3414 1:N:0:10
ACTCCTACGGGAGGCAGCAGTAGGGAATCTTCCACAATGGGCGAAAGCCTGATGGAGCAATGCCGCGTGAGTGAAGAAGGATTTCGGTTCGTAAAACTCTGTTGCAAGGGAAGAATAAGTGGCTAAGTGTCTGGCGCTACCTTGACGGTACCTTGTTAGAAAGCCACGGCTAACTACGTGCCAGCAGCCGCGGTAATACGTAGGTGGCAAGCGTTGTCCGGAATTATTGGGCGTAAAGCGCGCGTAGGCGGCCCGTTAGGTCGGAGGTAAAAGCCCGGGGCTCAACCCCGGCGG
+
GGGGGGGGGGGGGGGGGGGGGGGGGGGGGGGGGGGGGGGGGGGGGGGGGGGGGGGGGGGGGGGGGGGGGGGGGGGGGGGGGGGGGGGGGGGGGGGGGGGGGGGGGGGGGGGEFFAF,,C@,-8,,:BF,5:,,,BFFGEF@DFFGGGGGGGD<=FFGGFGGGGGFFGGGFGGCFGGGGGGGGGGGGGGGGGGDGGGGGGGGGGGGGGGCGGGGGGGG+?EGGECGGGGGGDGGGGGGGGGEGGGGCGGGGGGGGG>78ECGEDEEGGDCCFFGGGGGGGDEEGGGGF35<>DG)
@M03364:396:000000000-C9LGT:1:1101:6361:3424 1:N:0:10
ACTCCTACGGGAGGCAGCAGTGGGGAATATTGGGCAATGGGCGAAAGCCTGACCCAGCAACGCCGCGTGAAGGAAGAAGGTTTTCGGATTGTAAACTTCTGTCCTAAGTGACGAAGGAAGTGACAGTAGCTTCGGAGGAAGCCCCGGCTAACTACGTGCCAGCAGCCGCGGTAATACGTAGGGGGCGAGCGTTGTCCGGAATGACTGGGCGTAAAGGGCGTGTAGGCGGCTTTTTAAGTCTGAAGTGAAAGTCCTGCTTTCAAGGTGGGAATTGCTTTGGAGACTGGAAGGCTT
+
GGGGGGGGGGGGGGGGGGGGGGGGGGGGGGGGGGGGGGGGGGGGGGGGGGGGGGGGGGGGGGGGGGGGGGGGGGGGGGGGGGGGGGGGGGGGGGFGGGGGGGGGGAECFGGGGG@C=,?EA<<F,CFFA,9B,@:3@3>DCFFFE@:@FGCC=FF:FGGGGGGFGGGGG*==*=FGGGGGGGGGGGGG7CEGGGGGGGDC5CGGGGGGGGGGGEGGC>E8EEGDGGGGGGGG??F>FGGGGGGGGGFFCGGGGGGFFG99C+:FGGDGGFG*>F?CGGFGFFCGFGGFGFFG7>
@M03364:396:000000000-C9LGT:1:1101:12221:3430 1:N:0:10
ACTCCTACGGGAGGCAGCAGTGGGGAATATTGGACAATGGGGGCAACCCTGATCCAGCCATGCCGCGTGTGTGAAGAAGGCCTTTTGGTTGTAAAGCACTTTAAGCAGTGAAGAAGACTCCCTGGTTACTACCCATGGACGATGACATTAGCTGCAGAATAAGCACCGGCTAACTCTGTGCCAGCAGCCGCGGTAATACAGAGGGTGCAAGCGTTAATCGGAATTACTGGGCGTAAAGCGAGCGTAGGTGGCTTGATAAGTCAGATGTGAAAGCCCCGGGCTTAACCTGGGAAC
+
GGGGGGGGGGGGGGGGGGGGGGGGGGGGGGGGGGGGGGGGGGGGGGGGGGGGGGGGGGGGGGGGGGGGGGGGGGGGGGGGGGGGGGGGGGGGGGGGGGGGGGGFGGGGEFGGGG8F4FFG8-B:+=EF,<CB4B,,AFFGGE@FGGGFGGGGGGGGGGGGGGGGGGGGGCGGGGGGGGGGGGGGGGGGGGGGGGGEGGGGGGGGGGGGGGG>GGGGGGGGGGGGGGFGGGGGGGGGGGGGGGGGGGGGGGGGGGGGGGGGGGGGGGGGGGGGGGGGGGGGFFGGGGGFGFFGFD
@M03364:396:000000000-C9LGT:1:1101:17891:3451 1:N:0:10
ACTCCTACGGGAGGCAGCAGTGAGGAATATTGGACAATGGGTGGAAGCCTGATCCAGCCATCCCGCGTGAAGGATGACGGCCTTATGGGTTGTAAACTTCTTTTATATGGGGATCACCCTACTCACGTGTGCGTAGCTGAAGGTACCATATGCATAAGCACCGGCTAACTCCGTGCCAGCAGCCGCGGTAATACGGAGGGTGCAAGCGTTATCCGGATTTATTGGGTTTAAAGGGTCCGTAGGCGGATTAATAAGTCAGTGGTGAAAGCCCATCGCTTAACGATGGAACTGCC
+
GGGGGGGGEFFEGGGGGGFGGGGGGGGGGGGGCGGCGGGGGGGGGFCFGGDFEGGFGGGGGGGGGGGGGGGGGGGGGGGGGGGFGGGGGGGCGGFGGGGGGGGGGGFDFGGGEG7F=FFE,9A5,:BA::A<8B:+8EF9,CFA,?FFFFGF,:?FGFFEGGEFGGD<E>FGGFFGGGGGGGGGGEECGEGGGGG*<<FGGGGGGFEEEE@FGGGE=C*?GGGGFFC?:@CFGGGGGF8EFE5<8=EECFFFGGDFGGGGG::FEDGD4CGGGGE3D1A:=>ADCDD?CFFCC
@M03364:396:000000000-C9LGT:1:1101:8593:3464 1:N:0:10
ACTCCTACGGGAGGCAGCAGTGGGGAATATTGGGCAATGGGCGAAAGCCTGACCCAGCAACGCCGCGTGAAGGAAGAAGGCCTTCGGGTTGTAAACTTCTTTTACCAGGGACGAAGGACGTTACAGTACATGGAGAAAAAGCAACGGCTAACTACGTGCCAGCAGCCGCTGTAATACGTAGGTTGCAAGCGTTGTCCGGATTTACTGGGTGTAAAGGGCGTGTAGGCGGAGATGCAAGTTGGGAGTGAAATGCAGGGGCTCAACCCCTGAACTGCTCTCAAAACTGTATCCCTT
+
FGGGGGGGGDCEGG;FCFGGEFGGGGEGGGGFGGGGGGDFGGGEFGGGGGGFFGGGGGGGGGGGGGGGGGGGGGGGGGEGGFFGEGGGGGGGFGGGGGGGGGGFGFFFGGGGC+>F:FBC>-:8,:FF3,7,8,:BDG8=CFFFFFGFGEFFAFGGFGFGGGGGGGGGG7>FGEGGGFGFGGDFCFGG?EGGGD<FFGGGGDGFGGGGGA88BFGGGGEC?EEFGGDE8EEGGGGGGGGGG?GGGGGFFGGGDGFFDCEECG4CFGGGGFGGGGC7DFD>B?ADFGGFD?FGCC
@M03364:396:000000000-C9LGT:1:1101:12724:3478 1:N:0:10
ACTCCTACGGGAGGCAGCAGTAGGGAATCTTCCACAATGGGCGAAAGCCTGATGGAGCAATGCCGCGTGAGTGAAGAAGGATTTCGGTTCGTAAAACTCTGTTGCAAGGGAAGAACAAGTAGCGTAGTAACTGGCGCTACCTTGACGGTACCTTGTTAGAAAGCCACGGCTAACTACGTGCCAGCAGCCGCGGTAATACGTAGGTGGCAAGCGTTGTCCGGAATTATTGGGCGTAAAGCGCGCGCAGGTGGTTCCTTAAGTCTGATGTGAAAGCCCACGGCTCAACCGTGGAGG
+
GGGGGGGGGGGGGGGGGGGGGGGGGGGGGGGGGGGGGGGGGFGGGGGGGGGGGGGGGGGGGGGGGGGGGGGGGGGGEFGGGGGGGGGGGGGGGGGGGGGGGGGGFGFFGGGGGGFF@FF99<B+48@F85CA,84@CFCGGFGGFGDGGFGGGGGGGGGGGGGGGGGGGCECGGGGGFFGGGGGGGGGGGGGGGGGGGGGGFGEGGGGGGGFGFGGGGGGGCCCFGGGDFGGGDGGGGGGGGGGGGGGGGGGGFGGCCFFGGGGGGGGGGGGGGGGGG:DDFGGGGGFC>E7CG
@M03364:396:000000000-C9LGT:1:1101:5672:3500 1:N:0:10
ACTCCTACGGGAGGCAGCAGTCGAGGATCATTTGCAATGGGGGAAACCCTGACAATGCGACGCTGCGTGGAGGATTGAAGGCCTTCGGGTTGTAAACTCCTGTCATGAGGGAAGAGGAGACGGTACCCCATCCGTACTGAATTTGACGGTACCTCAAGAGGAAGCGACAGCTAACTCTGTGCCAGCAGCCGCGGTAATACAGAGGTCGCAAGCGTTGTTCGGATTTACTGGGCGTAAAGGGCGCGTAGGCTGCGAAGTGTGTCGGATGTGAAATCTCCGGGCCCAACCCGGAA
+
GGGGGGGGGDGGEGGGGGGGGGGGGEGGGGGGGGGGGGGGGGGGGGGGGGGGG9EFGGGGGGGGGG>FGGGGGGGGGGGGGGGGGGGGGGGGGGGGGGGGGGGGGGGDGGGGGGGG8FFFGFFB:BFG++3,:+=FFGGFFGGGFCGGGGG7EFGGGGGGGGGGFD@F8FEGGGGGGGGGGGGGGGGGGGGGGDGGGGGGGGGGGGGGGGGGGGGGGGGGGGGGDGCCGGG5FEEGGGGGGGGGG58EGGGGDE?=C2CFGFGE5>EGGGGGCFGGGFEDEFGG5FG@DFFD<
@M03364:396:000000000-C9LGT:1:1101:25007:3505 1:N:0:10
ACTCCTACGGGAGGCAGCAGTGAGGAATATTGGACAATGGGTGAAAGCCTGATCCAGCCATCCCGCGTGAAGGATGACGGCCTTATGGGTTGTAAACTTCTTTTATATGGGGATAAACCTACTCACGTGTGTGTCGCTGAAGGTACCATATGAATAAGCACCGGCTAACTCCGTGCCAGCAGCCGCGGTAATACGGAGGGTGCAAGCGTTATCCGGATTTATTGGGTTTAAAGGGTCCGTAGGCGGATTAATAAGTCAGTGGTGAAAGCCCATCGCTTAACGATGGAACTGCC
+
GGGGGGGGGGGGGGGGGGGGGGGGGGGGGGGGGGGGGGGGGGGGGGGGGGGGGGGGGGGGGGGGGGGGGGGGGGGGGFGGGGGGGGGGGGGGGGGGGGGGGGGGGGG,FGGGGGDFGGGG<49,,BEG,,9,,:,+8BCCDFFGEEFFDDFE<@9FGFGGGGGGGGEFG<EFFGFEGGGGGGGCFGGGG>FGFGGGGGGGEEGFGGGGGGGGGGGGGG>FGFGGGG=ECGGGGFGGGGGGGGGGGGEECF:CGGGCGEGCGFFGGFGGGGGGGGGGFGGGFFGGGGG@C?@FD
@M03364:396:000000000-C9LGT:1:1101:10762:3515 1:N:0:10
ACTCCTACGGGAGGCAGCAGTAGGGAATTTTCGTCAATGGGCGCAAGCCTGAACGAGCAATGCCGCGTGGGTGAAGACGGTCTTCGGATTGTAAAGCCCTGTTGCCGGGGACAAAGGACAGCCCGAGTGGACAGCTGACTGTTTGATGGTACCCGGCCAGAAAGCCACGGCTAACTACGTGCCAGCAGCCGCGGTAATACGTAGGTGGCAAGCGTTATCCGGAATGATTGGGCGTAAAGGGTGCGCAGGCGGCTGTGCAAGTCTGAAGTAAAAGGGACCGGCTCAACCGGTTC
+
GGGGGGGGGGGGGGGGGGGGGGGGGGGGGGGGGGGGGGGGGGGGGGGGGGGGGGGGGGGGGGGGGGGGGGGGGGGGGGGGGGGGGGGGGGGGGGGGGGGGGGGGGGGGGGGGGGFGFGGGFFG+@FFF+3C,,BFCFGGGGGGGGGGGGGFGGGGGGGGGBFGGGFGGG>EGGGGGGGGGGGCGGGGGGGGGGGGGGGGGGFGGGGGGGGGGGGGGGGGGGGECGGFGGGGGGGGGGGGGGGGGGGGGGGGGGGGGGGCGGFGGGFGGFGGGGGGGFCEGFFGGGFFFGFF<C
@M03364:396:000000000-C9LGT:1:1101:10872:3537 1:N:0:10
ACTCCTACGGGAGGCAGCAGTGGGGAATATTGCACAATGGGCGCAAGCCTGATGCAGCGACGCCGCGTGCGGGATGGAGGCCTTCGGGTTGTAAACCGCTTTTGTTCAAGGGCAAGGCACGGTTTCGGCAGTGTTGAGTGGATTGTTCGAATAAGCACCGGCTAACTACGTGCCAGCAGCCGCGGTAATACGTAGGTGGCAAGCGTTGTCCGGATTTATTGGGCGTAAAGCGAGCGCAGGCGGAAAAATAAGTCTAATGTGAAAGCCCTCGGCTTAACCGAGGAACTGCATCGG
+
GGGGGGGGGGGGGGGGGGGGGGGGGGGGGGGFGGGGGGGGGFGGGGGGGGGGGGGGGGGGDGGGGGGGGGGGGGEGGGGG7FGGGGGGGGGGGGGGGGGGGGG?FAD9FFGDGG7B<=E,:+B+@FGG@3538<E7FF;FB9>:7C,DFGCF*@ACGGGGEGE=F?CFF7<C<FGFGGG7FCEGGGFGFFGFGFGGFFGGFFEFGEGGGGFCGAEECGGFFGGGGG*AFGGECCEGCGEGEGEE::CF=FGGFGFGCGGFGCDFG7CFCCEGGGGGGGGG3>GGGGGFFF?FDD
@M03364:396:000000000-C9LGT:1:1101:11736:3541 1:N:0:10
ACTCCTACGGGAGGCAGCAGTGGGGAATATTGCACAATGGGCGAAAGCCTGATGCAGCAACGCCGCGTGAGGGAAGACGGTTTTCGGATTGTAAACCTCTGTCTTTGGGGAAGATAATGACGGTCGCCATGGCGGTAGCCACGGCTAACTACGTGCCAGCAGCCGCGGTAATACGTAGGGTGCAAGCGTTATCCGGATTTATTGGGTTTAAAGGGTCCGTAGGCGGATTAATAAGTCAGTGGTGAAAGCCCATCGCTTAACGATGGAACTGCCATTGATACTGTTAGTCTTG
+
GGGGGGGGGGGGGGGGGGGGGGGGGGGGGGGGGGGGGGGGGGGGGGGGGGGGGGGGGGGGGGGGGGGGGGGGGGGGGGGGGGGGGGGEGGGGGGGGGGGGGGGFGFGC+@FGGGFG9BFFE3@8+8@F3+8,8@++8CEEGCCF7@<@FF=FGCEFGGGGGGGGGGGGG7;FGGGGGGGGGGG@FEGGGGECGGGGCEECFGDFGGCEEGGGGGGFFGEFCGCGCECCCCCGGGGGGGGGGGEGFGFGG8CGGGGGGGGGGEDCGGGFCFGGGDFFGFGGFFGGGGGFFFFG
@M03364:396:000000000-C9LGT:1:1101:17975:3559 1:N:0:10
ACTCCTACGGGAGGCAGCAGTGGGGAATATTGCACAATGGGCGCAAGCCTGATGCAGCGACGCCGCGTGCAGGATGGAGGCCTTCGGGTTGTAAACCGCTTTTGTTCAAGGGCAAGGCACGCTTTCGGCTGTGTTGAGGGGGTTACTCGAATAAGAACCGGCGAACTACGTGCCAGCAGCCGCGGTAATACGTAGGGTGCAAGCGTTATCCGGATGTATTGGGCGTAAAGGGGTCGTAGGCGGTTCGTCGCGTCGTGTGTGGAAGTCCATCGTTTAACGGTGGAGCCGCGGCCG
+
GGGGGGGGGGGGGGGGGGGGGGGGGGGGGGGGGGGGGGGGGGGGGGGGGGGGGGGGGG7F:FFGGGGGGG,CFGFG<EFGGGGGGGGGEGC=FGG,B+FFGGG,:ED9,CFGEFFF=FD,++8+3BF+8B83@E,8,,,3***5*3,,8@,,*8,3?>F77C**4=:CF*=<*<<<FCGFCFGEG:**<CFG+9;C?*;*3:C5;;C*8CFGG5**3+<CF688?**1;29**2*/**2CFEE:*//:5:5**/*29/:7C;D60902**</***1***7)055*95)9>)3)1
@M03364:396:000000000-C9LGT:1:1101:21144:3591 1:N:0:10
ACTCCTACGGGAGGCAGCAGTGGGGAATATTGCACAATGGGCGCAAGCCTGATGCAGCGACGCCGCGTGCGGGATGGAGGCCTTCGGGTTGTAAACCGCTTTTGTTCAAGGGCAAGGCACTGTTTTTGACCCTGTTGAGTGAATTGTTCGAATAAGCACCGGCTAACTACGTGCCAGCAGCCGCGGTAATACGTATGGGGCGAGCGTTATCCGGATTCATTGGGCGTAAAGCGCGCGTAGGCGGCCCGTTAGGTCGGAGGTAAAAGCCCGGGGCTCAACCCCGGCGAGCCTCCG
+
GGGGGGGGGGGGGGGGGGGGGGGGGGGGGGGGGGGGGGGGGGGGGGGGGGGFFFGGGGGGGGGGGE:FCCGGGGGGGGGGGGGGFGGGGGGGGFGGFGGEGGGGGFDGFGGGDD==++D,,333,:@F+,8,,,:,7,,3,,,7,@,@BF@3F>CFGGDDEGGDGGGG@BEGGGGGGGGGGGGGFEGGFGGGGFGCFGGGGG>ECEGGGGGGGG>ECF9CGGC8CEG=EGFGG=E>E8?8EGDGGEGGCFEEFGGEG*7C8<79?FFGGDEGGDCFDDGG>DGGG<77D@FFGD
@M03364:396:000000000-C9LGT:1:1101:20328:3599 1:N:0:10
ACTCCTACGGGGGCAGCAGTGGGGAATATTGCACAATGGGGGAAACCCTGATGCAGCAACGCCGCGTGAGTGATGACGGTCTTCGGGTTGTAAAGCTCTGTCTGTAGAGACGATAGTGACGGTTTCTACCGTGTGGGCCGCGTCTTTCTACGTGCCAGCAGCCGCGGTAGTGCGTAGGTGGCAGGCGTTGTCCGGAGTTACTGGGCGTAAAGGGAGCGTAGGGGGATATTTAAGTGGGAGGTGATATACCCGGGCTTAACCTGGGTGCTGCATTCCAAACTGGATATCTGGAGG
+
GFGGFGGGGGGGG77C@F@CEFGG:FFFFF<@@FFGG<FGGD+-EF,F,,6:C,,,9:,CFBFGCF=+8BBE5C<,9+@4B8E5+C+,8+4,FGGGFCGEF<F<FEF9FD,B7=B+,<CB7+B++C<=C,@:,8++++8+**35*1,@,@F*,8*>>,=:FD:<7:**=*?,<<C<*<,C@::*=7EECEGCCCE8*/03<+CCCCEE8E*AC>*;**2/:E**:**:++0+3<FCE5/*12:9+33<CCGG*:E5*303++75A<EDFFG4CGE>DFF567C4**0*0*6*9*
@M03364:396:000000000-C9LGT:1:1101:8979:3599 1:N:0:10
ACTCCTACGGGAGGCAGCAGTGAGGAATATTGGACAATGGGTGGAAGCCTGATCCAGCCATCCCGCGTGAAGGATGACGGCCTTATGGGTTGTAAACTTCTTTTATATGGGGATAAACCTACTCACGTATGCGTAGCTGAAGGTACCATATGAATAAGCACCGGCTAACTCCGTGCCAGCAGCCGCGGTAATACGGAGGGTGCAAGCGTTATCCGGATTTATTGGGTTTAAAGGGTCCGTAGGCGGATTAATAAGTCAGTGGTGAAAGCCCATCGCTTAACGATGGAACTGCC
+
GGGGGGGGGGGGGGGGGGGGGGGGGGGGGGGGGGGGGGGGGGGGGGGGGGGGGGGGGGGGGGGGGGGGGGGGGGGGGGGGGGGGGGGGGGGGGGGGGGGGGGGGGGGGGGGGGGGG?FGGGEEC,BFE,:A5+874AFG<FDFFFGGGGGGGFGGGFGGGGGDGGGGFGFFFFFGGFGGGDGFGGDGGGGDFCFFGFGGGGGGGGFGGGGDFEFCEG>E@GGGG9FG/CGFG?CEGGFC88CEGGDCCEGGGGGCFCFFEC8FGG=C*C<@FGF53CCEGFFEGGGF=6?FGG
@M03364:396:000000000-C9LGT:1:1101:25789:3617 1:N:0:10
ACTCCTACGGGAGGCAGCAGTAGGGAATTTTCGTCAATGGGCGCAAGCCTGAACGAGCAATGCCGCGTGGGTGAAGACGGTCTTCGGATTGTAAAGCCCTGTTGCCGGGGACAAAGAACAGCCTGAGTATATCGCTGACTGTTTGATGGTACCCGGCCAGAAAGCCACGGCTAACTACGTGCCAGCAGCCGCGGTAATACGTAGGTGGCAAGCGTTATCCGGAATGATTGGGCGTAAAGGGTGCGCAGGCGGCTGTGCAAGTCTGAAGTAAAAGGGACCGGCTCAACCGGTTC
+
GGGGGGGGGGGGGGGGGGGGGGGGGGGGGGGGGGGGGGGGGGGGGGGGGFGGGGGGGGGGGGGGGGGGGGGGGGGGGGGGGGGGGGGGEGGGGGGGGGGGGGGGGGG7FG:FGFDG,BB,A-D,:DFF,<C,,+8:@FGFF3@>D<FGGGGGFGGGGGGGGGGGGCGGGCEDFGGFGGGGGGGFEGGGGGGGGGGGGGGGGFCFGGGGGGGGGGGGGGGGGGEGCF<FFFGFGG>EGGGGGFGGGGGGGGGGDEEGFFGGGGGGGGGGFGGG*+ACFCEGEF=DFGGFDF>DG
@M03364:396:000000000-C9LGT:1:1101:9828:3624 1:N:0:10
ACTCCTACGGGAGGCAGCAGTGGGGAATATTGCACAATGGGCGCAAGCCTGATGCAGCAACGCCGCGTGAGGGAAGACGGTTTTCGGATTGTAAACCTCTGTCATTAGTGACGAAGAAGTGCCGGTAGCTATGGAGGAAGCCACGGCTAACTACGTGCCAGCAGCCGCGGTAATACGTAGGTGGCGAGCGTTATCCGGAATTACTGGGTGTAAAGGGAGCGCAGGCGGGATAGCAAGTCAGCGGTGAAATGCATGGGCTTAACCCATGAGCTGCCGTTGAAACTGTTATTCTTG
+
GGGGGGGGGGGGGGGGGGGGGGGGGGGGGGGEGGGGGGGGGGGGGGGGGGGGGGGGGGGGGGGGGGGGGGGFGGGGGGGGGGGGGGGGGGGGGGGGGGGGGGGGGGGGGGGFFFGGGGGGF?FC:@FF,,9,:,CDFEGGGDCFGCFEGGGGGGGGGGGGGGGGGGGGG<EGGGGGGGGGGGGGGGGGGGGGGGGGGGGGGFGGGGGGGGEFDCGGGGGGGGGGGGGGG>EGGGGGGGGGGGGGGGCFGGGGGGGGGG=FCFGFGGGGGGGGGGGGGGG7F?CFGCFFGFFGD:
@M03364:396:000000000-C9LGT:1:1101:9587:3625 1:N:0:10
ACTCCTACGGGAGGCAGCAGTGAGGAATATTGGACAATGGGTGAAAGCCTGATCCAGCCATCCCGCGTGAAGGATGACGGCCTTGTGGGTTGTAAACTTCTTTTATATGGGGATAAACCTACTCACGTGAGCGTAGCTGAAGGTACCATATGAATAAGCACCGGCTAACTCCGTGCCAGCAGCCGCGGTAATACGGAGGGTGCAAGCGTTATCCGGATTTATTGGGTTTAAAGGGTCCGTAGGCGGATTAATAAGTCAGTGGTGAAAGCCCATCGCTTAACGATGGAACTGCC
+
GGGGGGGGGGGGGGGGGGGGGGGGGGGGGGFGGGGGGGGGGFCFDGGGGGGGGGGGGGGGGFGGGGGGGGGGGGGGGGFGGGGG,FFEGGGGEGGGGGGG9FGGGCGGGGGGG7B,,BEF8BEC<FE<,,8488B@FFG9=FGGG<ABFFGGBFGFGGFGGGDGGD:FGFFGG>CFFFGFGGG>GGGGGCGGGGGGGGGGGGCFGGGGGGGGGGGGGCECFGGGGGGDCE?<CEGGC5E=CEGDEG5C*CFGGFGFGFFFGGGCECFGGG5DFGGGGGDFFDAFGGGFD4F7F
@M03364:396:000000000-C9LGT:1:1101:15799:3631 1:N:0:10
ACTCCTACGGGAGGCAGCAGTAGGGAATCTTCCACAATGGACGCAAGTCTGATGGAGCAACGCCGCGTGAGTGAAGAAGGTTTTCGGATCGTAAAGCTCTGTTGTTGGTGAAGAAGGATAGAGGTAGTAACTGGCCTTTATTTGACGGTAATCAACCAGAAAGTCACGGCTAACTACGTGCCAGCAGCCGCGGTAATACGTAGGTGGCAAGCGTTGTCCGGAATTACTGGGTGTAAAGGGAGCGCAGGCGGGAGATCAAGTTGGATGTGAAATGTCGGGGCTTAACCCCGGAAC
+
GGGGGGGGGGGGGGGGGGGGGGGGGGGGGGGGGGGGGGGGGGGGGGGGGGGGGGGGGGGGGGGGGGGGGGGGGGGGGGGGGGGGGGGGGGGGGGGGGGGGGGGAFGFFGGGGFFCGGEG9,-:BBEGG,<C?FCCBFGGGFGGFGGGGGGGGFGGGGGGFGGGGGGGGGGGGGGGGGGGGGGGGGGGGGGGGGEEGGGGGGGGGGGGGGGGFGGGGGGGGGGGGGGGGGGGGGGGFGDGGGGGGGGGGGGGGGE;AFFGGEFGGGGGGGFGFGGGGGGGGFFGGFGGFGFFG)>
@M03364:396:000000000-C9LGT:1:1101:13355:3638 1:N:0:10
ACTCCTACGGGAGGCAGCAGTGGGGAATATTGGGCAATGGGCGCAAGCCTGACCCAGCAACGCCGCGTGAGGGAAGAAGGTTTTCGGATTGTAAACCTCTGTCGCAGAAGACGAAGGAAGTGACGGTAATCTGTGAGGAAGCCCCGGCTAACTACGTGCCAGCAGCCGCGGTAATACGTAGGGGGCGAGCGTTGTCCGGAATTACTGGGCGTAAAGGGAGCGTAGGCGGTTAATTAAGTTAGATGTGAAATACCCGGGCTTAACTTGGGGGGTGCATCTAATACTGGTAAACT
+
GGGGGGGGGGGGGGGGGGGGGGGGGGGGGGGGGFGGGGGGGFGEGGGGGGGGDFGGGG8F@FGGGGGGG>GFGGGGGGGGDBFGGGG@FGGGGGGDGGGGEGG+D+FCEFGAFFFGF=DEG9,5+8FG:DF,38C,C=D<,,:>>@CFGGFGFCGGGG>*;,:FFGGGC<CGGGGGGGGCGECCFGGCCECE58EFGGGE5EE7AFGFGCE?5;8ECGCECEEG*A9=E:CE+<CFGGCFFF?7@?F7C++3A0<=C5C5C0:E7CGCGC=DCEGFCC+:*9CFFG4FF*977
@M03364:396:000000000-C9LGT:1:1101:10565:3644 1:N:0:10
ACTCCTACGGGAGGCAGCAGTGGGGAATATTGCACAATGGGCGCAAGCCTGATGCAGCGACGCCGCGTGCGGGATGGAGGCCTTCGGGTTGTAAACCGCTTTTGTTCAAGGGCAAGGCACGGTTTCGGCCGTGTTGAGTGGATTGTTCGAATAAGCACCGGCTAACTACGTGCCAGCAGCCGCGGTAATACGTAGGGTGCAAGCGTTATCCGGATTTATTGGGCGTAAAGGGCTCGTAGGCGGTTCGTCGCGTCCGGTGTGAAAGTCCATCGCTTAACGGTGGATCCGCGCCGG
+
GGGGGGGGGGGGGGGGGGGGGGGGGGGGGGGGGGGGGGGGGGGGGGGGGGGGGGGGGGGGGGGGGGGGGGGGGGGGGGGGGGGGGGGGGGGGGGGGGGGGGGGGGGGGGGGGGGGGGGGCG+DFGGGG+3@3*@,>FFFGGCEFFGGGGFGFCFGGGGGGGGGGGGGGCCGFFGGGGGGGGGFGGGDEGGGGGGGGGFGEGGGGGGGGGFFGGCC5CEGGGGGFE::EFGGGGGGEEGGGGEGEGGGGGGGGCEEEG2C7EE>EF:CDFGGGGGGD>CEG>FEC7CCFFEFDGD
@M03364:396:000000000-C9LGT:1:1101:25948:3656 1:N:0:10
ACTCCTACGGGAGGCAGCAGTAGGGAATCTTCCGCAATGGACGAAAGTCTGACGGAGCAACGCCGCGTGAACGAAGAAGGCCTTCGGGTCGTAAAGTTCTGTTGTTAGGGAAGAACAGGTACCCAAGTACCTACTGGTACCTTGTTCGAAAGCCACGGCTAACTACGTGCCAGCAGCCGCGGTAATACGTAGGTGGCAAGCGTTGTCCGGAATTATTGGGCGTAAAGCGCGCGCAGGTGGTTCCTTAAGTCTGATGTGAAAGCCCACGGCTCAACCGTGGAGGGTCATTGGAC
+
GGFFGGGGGGGGGGGGGGGGGGGGGGGGGGGGGGGGGGGGGGGG@CGFGGGGGGGDGGGGGGGGGGGGGGGGGGGGG8CDGGGGE7FGFFGGG@FGGGGGGGFEF8F@BFG,=,,B,,:5C-C,,:B?,,9,,,,,7C,<:,=@D9,@FFGGF>FFGGGGG:FFFCC<C*>?<BF7FFGGGGC:FGFGGGGGGFGGGGGGGGGGGGGGGGGGCFGGG?FGGGGE>FFGGGGGGGGEG;EGEGFGGGG?CFG?FGGGGGGGF7CFGGGCDGCDGGGGGGGG@FEGGGFFGF?6*
@M03364:396:000000000-C9LGT:1:1101:12989:3672 1:N:0:10
ACTCCTACGGGAGGCAGCAGTAGGGAATCTTCCACAATGGGCGAAAGCCTGATGGAGCAATGCCGCGTGAGTGAAGAAGGATTTCGGTTCGTAAAACTCTGTTGCAAGGGAAGAACAAGTAGCGTAGTAACCGCCGCTACCTTGACGGTACCTTGTTAGAAAGCCACGGCTAACTACGTGCCAGCAGCCGCGGTAATACGTAGGTGGCAAGCGTTGTCCGGAATTATTGGGCGTAAAGCGCGCGCAGGTGGTTCCTTAAGTCTGATGTGAAAGCCCACGGCTCAACCGTGGAGG
+
GGGGGGGGGGGGGGGGGGGGGGGGGGGGGGGGGGGGGGGGGGGGGGGGGGGGGGGGGGGGGGGGGGGGGGGGGGGGGGGGGGGGGGGGGGGGGGGGGGGGGGGAFEGGGGGGGGGG,BEBF-B++BFG,5C,++8@CFFGGGGGFGGGGGGG@FGFGGGGGGGGGGGGG@EEGGGGGGGGGGGGGGGGGGGGGGGGGCEGGGFGGGGGGGGFGGGGEGGGGEGGEGGFFGGGGGGGGGGGGGGGGGGGGGGEGGGFGFGGFGGG?79CFFGGGGGGGGGGFBGGGGFFGFFDDG
@M03364:396:000000000-C9LGT:1:1101:23134:3703 1:N:0:10
ACTCCTACGGGAGGCAGCAGTAGGGAATTTTCGTCAATGGGCGCAAGCCTGAACGAGCAATGCCGCGTGAGTGAGGAAGGTCTTCGGACTGTAAAGCTCTGTTGCCGGGGAAAAAGGGGAACTCCAGGCCATGGCATTTCATGGATGGTACCCGGCCAGAAAGCCACGGCTAACTACGTGCCAGCAGCCGCGGTAATACGTAGGGGGCGAGCGTTGTCCGGAATTACTGGGCGTAAAGGGAGCGTAGGCGGTTAATTAAGTTAGATGTGAAATACCCGGGCTTAACTTGGGGGG
+
GGGGGGGGGGGGGGGGGGGGGGGGGGGGGGGGGGGGGGGGGGGGGGGGGGGGGGGGGGGGGGGGGGGGGGGGGFGGGGGGGGGGGGGGGGGGGGGGGGGGGGG?FFGGGGGGGGGG7?F+:-B5,:D@BCDB,B8,,FFDFFCFBEGGGGFGFGCFGEGFGGGGG,DFGFCFGGGGGGEFGGGGGGGGGGGGGGGGGGGGGGGGGGGGGGGGGGGGGGGGGGDGGGGGGFGGGEGGGGGG5=CEC5CEGGG5C5@?DFEGGGFGFGGGGGGGGCFCCCEDDE:FFGCF=:@:37
@M03364:396:000000000-C9LGT:1:1101:14410:3722 1:N:0:10
ACTCCTACGGGAGGCAGCAGTAGGGAATCTTCCACAATGGACGAAAGTCTGATGGAGCAATGCCGCGTGAGTGAAGAAGGTTTTCGGATCGTAAAACTCTGTTGTGAGGGAAGAACAAGTATGAGAGTACCTGCTCGTACCTTGACGGTACCTCATTAGAAAGCCACGGCTAACTACGTGCCAGCAGCCGCGGTAATACGTAGGTGGCAAGCGTTGTCCGGAATTATTGGGTGTAAAGGGTGCTTAGACGGGAATATAAGTTGGTTGTGAAATCCCTCGGCTCAACTGAGGAAC
+
GGGGGGGGGGGGGGGGGGGGGGGGGGGGGGGGGGGGGGGGGGGGGGGGGGGGGGGGGGGGGGGGGGGGGGGGGGGGGGGGGGGGGGGGGGGGGGGGGGGGGFGGGGGFGGGGGGGGDGFG<FF,5EFG,,9,CBFFFGGGGGGGGGGGGGGGGGGGGGGGGGGGGGGGGGGGGGGGGGGGGGGGGGGGGGGGGGGGGGGGGGGGGGGGGGGGGGGGGGGGGGGGGGGGGGGGGGGGGGGGGGGGGGGGGGGGCEF?FGGGGGGGGFGGGGGGGGGGGGGGEFGGGGGFFFFGFG
@M03364:396:000000000-C9LGT:1:1101:6625:3745 1:N:0:10
ACTCCTACGGGAGGCAGCAGTGAGGAATATTGGTCAATGGTCGGGAGACTGAACCAGCCAAGCCGCGTGAGGGAAGAAGGCGCTAAGCGTCGTAAACCTCTTTTGTCGGGGAACAAACGGAGGCACGTGTGCCTTTCTGAGTGTACCCGAAGAAAAAGCATCGGCTAACTCCGTGCCAGCAGCCGCGGTAATACGTATGGTGCAAGCGTTATCCGGATTTATTGGGTTTAAAGGGTCCGTAGGCGGATTAATAAGTCAGTGTTGAAATCCCATCGCTTAACGATGGAACTGCC
+
GGFGGGGGGGG@CGGGCGGGGGGGGGGGGGGEFGGGGGGFGGGGFGGGGGGGE8FGGGGGFGGGGGGGGFEGGGGGGGGGG@F:FGGGGEFFGGGGGGGGGGG9F?FEFGGGGG,FFFFF+3@+3BFC=88E,CBFFGFG<=FGFFGF7F@F*DCCFGGGGFFGF@CFG;CFGCCGDFFGGFFGCECFGDGGGFFFGGGGGGFGGFGGGG>EC?ED>5?CGGGGGGGGDFCFC?E6@EGFGGDGGDCCGGGFFGCFGGGGG<*:CGF*:CGGGGGGGFEF=DEFGDGFCFFGG
@M03364:396:000000000-C9LGT:1:1101:20508:3753 1:N:0:10
ACTCCTACGGGAGGCAGCAGTGGGGAATATTGGGCAATGGGCGCAAGCCTGACCCAGCAACGCCGCGTGAGGGAAGAAGGCTTTCGGGTTGTAAACCTCTGTCCTTGGTGACGAAGGAAGTGACGGTAGCCCCGGAGGAAGCCCCGGCTAACTACGTGCCAGCAGCCGCGGTAATACGTAGGGGGCGAGCGTTGTCCGGAATTACTGGGCGTAAAGGGTGCGTAGGTGGTCAGATAAGTTGGATGTGAAATACCCGGGCTTAACTTGGGGGGTGCATCCAATACTGTTTGACT
+
GGGGGGGGGGGGGGGGGGGGGGGGGGGGGGGGGGGGGGGGGGGGGGGGGGGGGGGGGGGGGGGGGGGGGGGGGGGGGGGGGGGGGGGGGGGGGGGGGGGGGGGGGGGFGGGGGG=C@8FGGBCF3@FG8BE>+8:+@CCFGGGGGGGFGGGGFGGGGGGGGGGGGGGGG<BCFGFFGGFGGGGGGGGEGGGGGGGGGGGGGGGGGGGGGFGEGDGGGGGGGGGGGGGECGFGGGGGGGGGGGFFGGGGGGGGGFGGGGGGFDFFGCGGGGGGGGGGGGFGFFGGGGFFGFFGF
@M03364:396:000000000-C9LGT:1:1101:17733:3770 1:N:0:10
ACTCCTACGGGAGGCAGCAGTGAGGAATATTGGACAATGGGTGGAAGCCTGATCCAGCCATCCCGCGTGAAGGATGACGGCCTTATGGGTTGTAAACTTCTTTTATATGGGGATAAACCTACTCACGTGTGAGTAGCTGAAGGTACCATATGAATAAGCACCGGCTAACTCCGTGCCAGCAGCCGCGGTAATACGGAGGGTGCAAGCGTTATCCGGATTTATTGGGTTTAAAGGGTCCGTAGGCGGATTAATAAGTCAGTGGTGAAAGCCCATCGCTTAACGATGGAACTGCC
+
GGGGGGGGGGGGGGGGGGGGGGGGGGGGGGGGGGGGGGGGGGGGGGGGGGGGGGGGGGGGGGGGGGGGGGGGGGGGGGGGGGGGGGGGGGGGGGGGGGGGGGGFGGGGGGGGGEGGGGGGC=FF<FFG8BDC,C?,EFFCFFFFGGGGGGGGFGGGGGGGGGGGGGGGGGGGGGGGGGGGGGGGGGGGGEFGGGGGGGGGGGGGFFGGGGGGGGGGGGGFGGGGGG:EDGGGGFGGGGGGGGGGGGEEEGGGGGGGGGGFGGGGGGGGG:ECFGCGGDGGFFG<DDGFFFFGG
@M03364:396:000000000-C9LGT:1:1101:25114:3854 1:N:0:10
ACTCCTACGGGAGGCAGCAGTGAGGAATATTGGACAATGGGTGGAAGCCTGATCCAGCCATCCCGCGTGAAGGATGACGGCCTTATGGGTTGTAAACTTCTTTTATATGGGGATAAACCTACTCTCGTTTGCGTACCTGAAGGTACCATATGAATAAGCACCGGCTAACTCCGTGCCAGCAGCCGCGGTAATACGGAGGGTGCAAGCGTTGTCCGGAATTATTGGGCGTAAAGCGCGCGCAGGTGGTTCCTTAAGTCTGATGTGAAAGCCCACGGCTCAACCGTGGAGGGTCAT
+
GGGGGGGGGGGGGGGGGGGGGGGGGGGGGGGGGGGGGGGGGGGDGGEGGGGGGGGGGGGGGGGGGGGGGGGGGGGFGGGGGGGGGGGGFGGGGGGGGGGGGGGGGGG9<FGGGGDE,<FD=?=,,BFF+8@9+>8+8EF85<,AFC9FFGGF,EEFGFGFGGGGGGCCFBCGGGGGGGGGGGGFFGGGGGGGGGGGGGGGGGGFGGGGEFGGFGGGEGGGGFGGGGCEGGGGFGGDEGGGGGEFGGEGFFGFGGGGGGGGC7CGGGGGGD5CD5CCDCEGFFGCGGGFGFFGD>
@M03364:396:000000000-C9LGT:1:1101:17737:3855 1:N:0:10
ACTCCTACGGGAGGCAGCAGTGAGGAATATTGGACAATGGGTGAAAGCCTGATCCAGCCATCCCGCGTGAAGGATGACGGCCTTATGGGTTGTAAACTTCTTTTATATGGGGATAACCCTACTCACGTGTGCGTAGCTGAAGGTACCATATGAATAAGCACCGGCTAACTCCGTGCCAGCAGCCGCGGTAATACGGAGGGTGCAAGCGTTATCCGGATTTATTGGGTTTAAAGGGTCCGTAGGCGGATTAATAAGTCAGTGGTGAAAGCCCATCGCTTAACGATGGAACTGCC
+
GGGGGGGGGGGGGGGGGGGGGGGGGFGGGGGGGGGGGGGGGGGGGGGGGGGGGGGGGGGGGGGGGGGGGGGGGGGGGGGGGGGGGGGGGGGGGGGGGGGGGGGGGGGGGGGGGGFGCEFG8FE,9BF8,BA<+B+@DFFD95BF<55ADDAFBFFGFGGGGGGGG7CGG,ECFGGGGGGGGGGGGGGGGGGGGGGGGGGGGGGGGGGGGGGGGFGGEGGGGGGGGGBEEGGGGGGGGGEC8EGGGGGG5FFEFGGGGGGGGGGGFGGG:5CFGGGGGGGGFFCFGGFFCFFFG
@M03364:396:000000000-C9LGT:1:1101:12652:3862 1:N:0:10
ACTCCTACGGGAGGCAGCAGTGGGGAATATTGGGCAATGGGGGAAACCCTGACCCAGCAACGCCGCGTGAAGGAAGAAGGCCCTCGGGTTGTAAACTTCTTTTACCAGGGACGAAGGACGTGACAGTACATGGGGAAAAAGCAACGGCTAACTACGTGCCAGCAGCCGCGGTAATACGTAGGTTGCAAGCGTTATCCGGATTTACTGGGTGTAAAGGGAGCGTAGACGGCAAAGCAAGTCTGAAGTGAAAGCCCCGGGCTCAACCCGGGAACTGCTTTGGAAACTGTTTAGCT
+
GGGGGGGGGGGGGGGGGGGGGGGGGFGGGGGGGGGGGGGGGGGGGGGGGGGGGGGGGGGGGGGGGGGGGGGGGGGGGGGGGGGGGGGGGGGGGGGGGGGGGGGDGGGGGGGGFFFGFFFGG-BC,CFD,,3=,+83>FGFGC<DFGGGFGFGFGGGGGGGGGGGGGGGG@CFGGGGGFFFFGGGGGGGGGEGGGGGGGGEGGGFGGGGG:CGGGGGGGGGGGGDGGCCEGGGGGGGGGFFFFGFGGGGGGGGFCEEGGE=>FGGGGGGGDGGDEGFG*ACFFGGFFDFGFFGG
@M03364:396:000000000-C9LGT:1:1101:7913:3870 1:N:0:10
ACTCCTACGGGAGGCAGCAGTAGGGAATTTTCGTCAATGGGCGCAAGCCTGAACGAGCAATGCCGCGTGGGTGAAGACGGTCTTCGGATTGTAAAGCCCTGTTGCCGGGGACAAAGGACAGCCCGAGTATACCGCTGACTGTTTGATGGTACCCGGCCAGAAAGCCACGGCTAACTACGTGCCAGCAGCCGCGGTAATACGTAGGTGGCAAGCGTTATCCGGAATGATTGGGCGTAAAGGGTGCGCAGGCGGCTGTGCAAGTCTGAAGTAAAAGGGACCGGCTCAACCGGTTCC
+
GGGGGGGGGGGGGGGGGGGGGGGGGGGGGGGGGGGGGGGGGGGGGGGGGGGGGGGGGGGGGGGGGGGGGGGGGGGGGGGGGGGGGGGGGGGGGGGGGGGGGGGFGGGGGGGGGFFGGDFBFGG+FFGG,,9,,8@:@ECFG,DEGGGGGFFGGGGGGGGFGDGGGGGGG=CFFGGGGGGGGGGGGGGGGGGGGGGGGGFGGGGGGGGGGFGGGGGGEGDGGGCEGG@F?FGGGGEEGGGGGGGG8CEGGGGGG=EGFGGGGGGGGGEGDFGGCGGGGGGGFECD4CFFDD>GG2
@M03364:396:000000000-C9LGT:1:1101:15080:3872 1:N:0:10
ACTCCTACGGGAGGCAGCAGTGGGGAATATTGCACAATGGGCGCAAGCCTGATGCAGCGACGCCGCGTGCGGGATGGAGGCCTTCGGGTTGTAAACCGCTTTTGTTCAAGGGCAAGGCACGGTCTTTGGCCGTGTTGAGTGGATTGTTCGAATAAGCACCGGCTAACTACGTGCCAGCAGCCGCGGTAATACGTAGGGTGCAAGCGTTATCCGGATTTATTGGGCGTAAAGGGCTCGTAGGCGGTTCGTCGCGTCCGGTGTGAAAGTCCATCGCTTAACGGTGGATCCGCGCCG
+
GGGGGGGGGGGGGGGGGGGGGGGGGGGGGGGGGGGGGGGGGGGGGGGGGGGGGGGGGGGGGGGGGGGGGGGGGGGGGGGGGGGGGGGGGGGGGGGGGGGGGGGGGGGGGGGGGGGGGGGGG7DCBFFG8,853@D8DFFGGGFGGGGGGGCBEFGGGGGGGGGGGGGGGGGGGGGGGGGGGGGGGGGGEGGGG@FGGGGGGGGGGGGGGGGGGGGGGFFGGGGGGGEGGGGGGGGGGGGGGGGGGGGGGGGGGCGGGGCG8=>9FDEDGDFGGGGGGGCGFEGGCC7FGFFGG5
@M03364:396:000000000-C9LGT:1:1101:24366:3902 1:N:0:10
ACTCCTACGGGAGGCAGCAGTGAGGAATATTGGACAATGGGTGAAAGCCTGATCCAGCCATCCCGCGTGAAGGATGACGGCCTTATGGGTTGTAAACTTCTTTTATATGGGGATAAACCTACTCACGTGTGCGTAGCTGAAGGTACCATATGAATAAGCACCGGCTAACGCCGTGCCAGCAGCCGCGGTAATACGGAGGGTGCAAGCGTTATCCGGATTTATTGGGTTTAAAGGGTCCGTAGGCGGATTAATAAGTCAGTGGTGAAAGCCCATCGCTTAACGATGGAACTGCC
+
GGGGGGGGGGGGGGGGGGGGGGGGGGGGGGGGGGGGGGGGGGGGGGGGGGGGGGGGGGGGGGGGGGGGGGGGGGGGGGGGGGGGGGGGGGGGGGGGGGGGGGGGGFG9EGGDGCGF,?F,A49=,BFF949,+8+@FCEB9=FGGGGGFG9F5FGFEGGGGGFFG@FGG+@FFGGGGGGGGGGGGGGGEFGGGGGGGGGGGGGGGGGGGGGGGGFGE>>FGGGGGGEE8CFGGGGGEGGDGGGGGGGDEFFGGGGGGGGGGGCGFGGGGCGGFFEGCFGGFEECFGG?DFFGF
@M03364:396:000000000-C9LGT:1:1101:6159:3927 1:N:0:10
ACTCCTACGGGAGGCAGCAGTAGGGAATCTTCCACAATGGGCGAAAGCCTGATGGAGCAATGCCGCGTGAGTGAAGAAGGATTTCGGTTCGTAAAACTCTGTTGCAAGGGAAGAACAAGTAGCGTAGTAACTGGCGCTACCTTGACGGTACCTTTTGAATAAGCCCCGGCTAACTACGTGCCAGCAGCCGCGGTAATACGTAGGGGGCGAGCGTTATCCGGATTTATTGGGCGTAAAGCGTGTGTAGGCGGTTTATTAAGTCTGAGATGAAAGGCTGTGGCTTAACCATAGTTT
+
GGGGGGGGGGGGGGGGGGGGGGGGGGGGGGGGGGGGGGGGGGGGGGGGGGGGGGGGGGGGGGGGGGGGGGGGGGGGGGGGGGGGGGGGGGGGGGGGGGGGGGGGGGGGGGGGGGFGGGFGFFF78BFG,,8<,:B+>@FGGGGGGGDGGGFGACDFGGGGGGGG7FFGG@GGGGGGGGGGGGGGGGGGGGGGGGGGGGGGGGGGGGGGGGGGGGGGGGFGGGD=FFGFGGGGGDGDFGGGGGCFGFGGGGGGGEGGGGGGC:CGGGGFGGGGF5EGGGEGFFFFGGGFFFFGGG
@M03364:396:000000000-C9LGT:1:1101:24035:3933 1:N:0:10
ACTCCTACGGGAGGCAGCAGTGGGGAATTTTCGTCAATGGGCGCAACCCTGAACCAGCAATGCCGCGTGGGTGAAGAAGGTCTTCGGATTGTAAAGCCCTGTTACCGGGGACAAAAAACAGCCTACATGTACCGGAGACTGCGTGCTGGTACCCGGCAAGAAAGCCACGACTAACTACGTGCCAGCAGCCGCGCTAATACGTAGGTGGCAAGCGTTATCCGGAATGCTTGGGCGTAACGGGTGGGAAGCCGGCTGTGCAAGTCCGAGGTAAAAGTGACCGCCTCAACCGGTC
+
GGGGGGGGGGGGGGGGGGGGG-FGGGGG8FG,F6CFGGGGG8FEGG+EGGGGFG,EGG<FEFGGGGGGG7FGGGGGG,CE=5?FFGG7=FFGGGGGG@FGBFA,,C:FGGGC+F,83=+8,-:,,3:C<<C3,++++8+:,,38+6+,3@FG,<33C**>>,,3,>,,=41<F,377,<,<*=A<;CFC<**<**4=FFDC2AAE:FGCFGA58;;:@<08CG5*<0<CFG8/:8>E*A88//*2*0:*2?78=EE4CFFGE:+:5*177:**+022*+1)0*9*>*)9>))
@M03364:396:000000000-C9LGT:1:1101:22865:3958 1:N:0:10
ACTCCTACGGGAGGCAGCAGTGAGGAATATTGGACAATGGGTGGAAGCCTGATCCAGCCATCCCGCGTGAAGGATGACGGCCTTATGGGTTGTAAACTTCTTTTATATGGGGATAAACCTACTCCCGTGTGCGTAGCTGAAGGTACCATATGAATAAGCACCGGCTAACTCCGTGCCAGCAGCCGCGGTAATACGGAGGGTGCAAGCGTTATCCGGATTTATTGGGTTTAAAGGGTCCGTAGGCGGATTAATAAGTCAGTGGTGAAAGCCCATCGCTTAACGATGGAACTGCC
+
GGGGGGGGGGGGGGGGGGGGGGGGGGGGGGGGGGGGGGGGGGGGGGGGGGGGGGGGGGGGGGGGGGGGGGGGGGGGGGGGGGGGGGGGGGGGGGGGGGGGGGGGGGGFGGGGGDFG9EF8AFEFEFFG+48,8B=CFGGGGGGF9CFFGGGGCFGGGGGGGGGGGEGCF9DGGGGGGGGGGGGGGGGGGGGGG@FGGGGGGGGGGFGGGGGGGFGGGEGCFGGEGG*;CFGFFFGGGGGGGGGGGGDEGGGGGGGGGGGGGGGGGGEDFGGGCGGGGFEFFD57FDD9CFFGG
@M03364:396:000000000-C9LGT:1:1101:18796:3960 1:N:0:10
ACTCCTACGGGAGGCAGCAGTAGGGAATCTTCCACAATGGGCGAAAGCCTGATGGAGCAATGCCGCGTGAGTGAAGAAGGATTTCGGTTCGTAAAACTCTGTTGCAAGGGAAGAACAAGTAGCGTAGTCACTGGCGCTACCTTGACGGTACCTTGTTAGAAAGCCACGGCTAACTACGTGCCAGCAGCCGCGGTAATACGTAGGTGGCAAGCGTTGTCCGGAATTATTGGGCGTAAAGCGCGCGCAGGTGGTTCCTTAAGTCTGATGTGAAAGCCCACGGCTCAACCGTGGAGG
+
GGGGGGGGGGGGGGGGGGGGGGGGGGGGGGGFGGGGGGGGGGGGEGGGGGGGGGGGGGGGGGGGGGGGGGGGGGGGGGGGGGGGGGGGGGGGGGGGGGGGGGGFGCFGGGGGGF=F<CEFF-C88BFF5,9C<,B7@FGGGGGGCFFGGGGGFFGGGGGGGFGGGGGGGGGCGGGGGGGGGGGGGGGGGDGGGGGGGGGGFGGGGGGGGGGGGGGGGGGGGC<CFFGGFEGGGGGGFGGGGGGGGGGGGGGGGGGGGGGGFEFGGGGGGGGGGFFFFGGGFFGGGGGFCFB9FG
@M03364:396:000000000-C9LGT:1:1101:7221:3981 1:N:0:10
ACTCCTACGGGAGGCAGCAGTAGGGAATCTTCCACAATGGGCGAAAGCCTGATGGAGCAATGCCGCGTGAGTGAAGAAGGATTTCGGTTCGTAAAACTCTGTTGCAAGGGAAGAACAAGTAGCGTAGTATCTGGCGCTACCTTGACGGTACCTTGTTAGAAAGCCACGGCTAACTACGTGCCAGCAGCCGCGGTAATACGTAGGTGGCAAGCGTTGTCCGGAATTATTGGGCGTAAAGCGCGCGCAGGTGGTTCCTTAAGTCTGATGTGAAAGCCCACGGCTCAACCGTGGAGG
+
GGGGGGGGGGGGGGGGGGGGGGGGGGGGGGGGGGGGGGGGGGGGGGGGGGGGGGGGGGGGGGGGGGGGCFGGGGGGGGGGGGGGGGGGGGGGGGGGGGGGGGGGGFGGGGGGGGEF<EFGFE?+8CFF,,:@,B=+@FEGGGGGGGGGGGGGGFGGGGGGFGGGGGGGGGGGGGGGGGGGGFGGGGGGFGGGGGGGGGGGGGGGGGGGGGGGGGGGGGGGDEEGGGGGGGGGGGGGGGGGEGGGGDGGGGGGGGGGGGGFGGGGGGGGGGGFGGFFGGGGEFGGGGG@CFBCFG
@M03364:396:000000000-C9LGT:1:1101:22393:4050 1:N:0:10
ACTCCTACGGGAGGCAGCAGTGAGGAATATTGGACAATGGGTGGAAGCCTGATCCAGCCATCCCGCGTGAAGGATGACGGCCTTATGGGTTGTAAACTTCTTTTATATGGGGATAAACCTGCTCACGTGTGCGTAGCTGAAGGTACCATATGAATAAGCACCGGCTAACTCCGTGCCAGCAGCCGCGGTAATACGGAGGGTGCAAGCGTTATCCGGATTTATTGGGTTTAAAGGGTCCGTAGGCGGATTAATAAGTCAGTGGTGAAAGCCCATCGCTTAACGATGGAACTGCC
+
GGGGGGGGGGGGGGGGGGGGGGGGGGGGGGGGGGGGGGGGGGGGGGGGGGGGGGGGGGGGGGGGGGGGGGGGGGGGGGGGGGGGGGGGGGGGGGGGGGGGGGGGGGGEFGGGGGFC<9BF,=FD,:BE,BA<44B++CF?FGGFGDFFFFGGCFGGGGGGGGGGGGGGG@CGGGGGGGGGFGGGGDGGG7FFGGGGCGGGGGEFFGGGGDEFGGGGGD5E7CGGGG<C8?<CFGGDFGE=EGGGGGGEEGEGGGGGG?AFGF>FCC:CFDFFFGGGGCGFFE=CFG<9*<?D5
@M03364:396:000000000-C9LGT:1:1101:19925:4077 1:N:0:10
ACTCCTACGGGAGGCAGCAGTGGGGGATATTGCACAATGGGGGAAACCCTGATGCAGCAACGCCGCGTGAGGGAAGAAGGTTTTCGGATTGTAAACCTCTGTCCTTAGTGAAGATAATGACAGTAGCTTCGGAGGCAGCTCAGGCTCACTACGTGCCAGCAGCCGCGGTAATACGTAGGGTGCAAGCGTTATCCGGATTTATTGGGCGTAAAGGGTGCGCAGGCGGCTGTGCAAGTCTGAAGTAAAAGGGACCGGCTCAACCGGTTCAGGCTTTGGAAACTGCACGGCTTGAGG
+
GGGGGGGGGGGGGGGGGGGGGGGGGGGGCGGFGGGGGGGGGGGGGGGGGGGGGGDGGGGGGGGGGGGGGGGGGGGGGGGGEFGGGGGGGGGGGGGFGGGGGGGFGEFGGGGAFFFG?EF9FBDF,8DG,,8+8+3+6=:BD,BFFC,8CF@BEC77<,@F,@F<*:FGE<>F,7C<9CFFFFGGGCGGG@=FGCFECEFGFGGGGGGGEG@FEGGFECEDGGGDEGGE>8AFF+CCFGGGCCF7CGFGGEEC8CC:5CGGGGGG=DCD:>?CF+AFGGCD?BFFCDC;DDB54>
@M03364:396:000000000-C9LGT:1:1101:17363:4103 1:N:0:10
ACTCCTACGGGAGGCAGCAGTGGGGAATATTGCACAATGGGCGCAAGCCTGATGCAGCGACGCCGCGTGCGGGATGGAGGCCTTCGGGTTGTAAACCGCTTTTGTTCAAGGGCAAGGCACGGTTTCGGCCGTGTTGAGTGGATTGTTCGAATAAGCACCGGCTAACTACGTGCCAGCAGCCGCGGTAATACGTAGGGTGCAAGCGTTATCCGGATTTATTGGGCGTAAAGGGCTCGTAGGCGGTTCGTCGCGTCCGGTGTGAAAGTCCATCGCTTAACGGTGGATCCGCGCCGG
+
GGGGGGGGGGGGGGGGGGGGGGGGGGGGGGGGGGGGGGGGGGGGGGGGGGGGGGGGGGGGGGGGGGGGGGGGGGGGGGGGGGGGGGGGGGGGGGGGGGGGGGGGGGGGGGGGGGGGFGGGG7FCGGGG:3@55DFCFGGGFDGGGGG;FGFG>FGGGGGGGGGGGGGGGB>CFGGGGGGGGGGGGGGGGFGGGGGGGGGGGGGGGGGEGGGGGGGDFCGGGGGGGGCGGGGEGGGGEGGGGGGGGEGGGGGGEGGGG8EEGCDGGGGGGGFDDGGDGGGGDFGFFF<FFFFGDG
@M03364:396:000000000-C9LGT:1:1101:8493:4116 1:N:0:10
ACTCCTACGGGAGGCAGCAGTGGGGAATATTGCACAATGGGCGCAAGCCTGATGCAGCGACGCCGCGTGCGGGATGGAGGCCTTCGGGTTGTAAACCGCTTTTGTTCAAGGGCAAGGCACGGTTTCGGCAGTGTTGAGTGGATTGTTCGAATAAGCACCGGCTAACTACGTGCCAGCAGCCGCGGTAATACGTAGGGTGCAAGCGTTATCCGGATTTATTGGGTTTAAAGGGTCCGTAGGCGGATTAATAAGTCAGTGGTGAAAGCCCATCGCTTAACGATGGAACTGCCATTG
+
GGGGGGGGGGGGGGGGGGGGGGGGGGGGGGGGGGGGGGGGGGGGGGGGGGGGGGGGGGGGGGGGGGGGGGGGGGGGGGGGGGGGGGGGGGGGGGGGGGGGGGGGGGGCFGGGGGGGGGGGG>F:>ECE++588@F7FFGGGBFFGGGGGGGG>FGGGGGGGGGGGGGGG=CFFFGGGGGGGGGGGGGGGGGGGGGGGGGGGGGGGGGGGGGGGGGGFGGGGGGGGEFGGGGEGEGE8*CGGGGDGEFGGGGGGFGGGGGGGGCFGGFDGGGGDGGCDGGDFFEFGGGFD4<FGF
@M03364:396:000000000-C9LGT:1:1101:22976:4127 1:N:0:10
ACTCCTACGGGAGGCAGCAGTAGGGAATTTTCGTCAATGGGCGCAAGCCTGAACGAGCAATGCCGCGTGGGTGAAGACGGTCTTCGGATTGTAAAGCCCTGTTGCCGGGGACAAGGAAGGACCCAAGTGTAGATATAAGTGTATGCTAGTACCCGGCCAGAAAGCCATGTATAACTACGTGCCAGCAGGCGCGGTAATACGTAGGGGGCAAGCGTTATCCGGGATGGTTGGGCGTAAAGGGTGCGCAGGCGGCTGTGCAAGTCTGAAGTAAAAGGGACCGGCTCAACGGGT
+
GGGGA<FGGEGGGGDGFGGGGFFFGGGGGFGFGFEGGGGGGGGGGGGGGGGGF8FGGGCFEFGFGGGGGGCGGGGGG,CE=CGGFGGGGGGCFGGGF=FDFFG,,,6++CFE7F,,:3,+38=B,:BF>B@,8,,<,C,<8E,,9@=,,:EF3,8@C@CFDF@FB>,37<,@@FGFC:C,>:7,3*6<7<FEGCB<<:,<<?2=F*:@C<>8*;?E8*32A***:A*<<CG5*/**/*3+;;C*:/:CCECE87EEF+<EGAD+<FC>**3*0<*95*:)08*960C)155
@M03364:396:000000000-C9LGT:1:1101:14339:4147 1:N:0:10
ACTCCTACGGGAGGCAGCAGTGGGGAATATTGGGCAATGGGCGAAAGCCTGACCCAGCAACGCCGCGTGAAGGAAGAAGGCCTTCGGGTTGTAAACTTCTTTTACCAGGGACGAAGGACGTGACGGTACCTGGAGAAAAAGCAACGGCTAACTACGTGCCAGCAGCCGCGGTAATACGTAGGTTGCAAGCGTTGTCCGGATTTACTGGGTGTAAAGGGCGTGTAGGCGGAGATGCAAGTTGGGAGTGAAATCCAGGGGCTCAACCCCTGAACTGCTTTCAAAACTGCATCCCTT
+
GGGGGGGGGGGGGGGGGGGGGGGGGGGGGGGGGGGGGGGGGGGGGGGGGGGGGGGGGGGGGGGGGGGGGGGGGGGGGGGGGGGGGGGGGGGGGGGGGGGGGGGGGGGGGGGGGGGGGFFGGCFG8@FG3:C::,:<DFGGGGG<FFGGGGGGGGGGGGGGGGGGGGGGG4BFEGGGGGGGGGGGGGGGGGGGGGGGGGGGGGGGGGGGGFGEGFGGGGGGGGGGGGGGGGGGGGGGGGGGGGGGGGGGFGGGGGGGGGGGCC7EFGGGGGGGGGGGGGGGFFGGGGGFGFFGGF
@M03364:396:000000000-C9LGT:1:1101:20995:4152 1:N:0:10
ACTCCTACGGGAGGCAGCAGTGGGGAATATTGCACAATGGGCGCAAGCCTGATGCAGCGACGCCGCGTGCGGGATGGAGGCCTTCGGGTTGTAAACCGCTTTTGTTCAAGGGCAAGGCACGGTTTCGGCCGTGTTGAGTGGATTGTTCGAATAAGCACCGGCTAACTACGTGCCAGCAGCCGCGGTAATACGTAGGGTGCAAGCGTTATCCGGATTTATTGGGCGTAAAGGGCTCGTAGGCGGTTCGTCGCGTCCGGTGTGAAAGTCCATCGCTTAACGGTGGATCCGCGCCGG
+
GGGGGGGGGGGGGGGGGGGGGGGGGGGGGGGGGGGGGGGGGGGGGGGGGGGGGGGGGGGGGGGGGGGGGGGGGGGGGGGGGGGGGGGGGGGGGGGGGGGGGFGCDFGGGGGGGGGGGGG@7@FF@FFG++@353DAFFAFF@CFFFGGEGFG:BFFGGGGGGGGGGGGG*9FFGGFFGGFFGEFDCEGGCEFF?8EGFEDGGGGGGGGGGGGGAEEGEEFGGGGGG>GGFGGEGFGGGGGGGGGGGGEGGGGEEGEG8EEG7CFG7ADFFGGDFCGGGGD@FGG=CFFGF>GGG
@M03364:396:000000000-C9LGT:1:1101:5997:4156 1:N:0:10
ACTCCTACGGGAGGCAGCAGTAGGGAATCTTCCACAATGGGCGAAAGCCTGATGGAGCAATGCCGCGTGAGTGAAGAAGGATTTCGGTTCGTAAAACTCTGTTGCAAGGGAAGAACAAGTAGCGTAGTACCTGGCGCTACCTTGACGGTACCTTGTTAGAAAGCCACGGCTAACTACGTGCCAGCAGCCGCGGTAATACGTAGGTGGCAAGCGTTGTCCGGAATTATTGGGCGTAAAGCGCGCGCAGGTGGTTCCTTAAGTCTGATGTGAAAGCCCACGGCTCAACCGTGGAGG
+
GGGGGGGGGGGGGGGGGGGGGGGGGGGGGGGGGGGGGGGGGGGGGGGGGGGGGGGGGGGGGGGGGGGGGGGGGGGGGGGGGGGGGGGGGGGGGGGGGGGGGGGGGFGGGGGGGGGG8@FFB@F>+BFF,,9<CFFFFFGGGGGGGCGGGGGGEFGGGGGGGGGGGGGGGGGCGGGGGGGGGGGGGGGGCGGEGGGGGGGGGGGGGGGGGGFGGFGGGGGEEE<:CFGGGGGGGGGGGGGGGGGGGGGGGGGCFGGGCFGGCFFGGGGFGGCCFG=DFGGGFFGGGGGFDFB3>D
@M03364:396:000000000-C9LGT:1:1101:15240:4156 1:N:0:10
ACTCCTACGGGAGGCAGCAGTGAGGAATATTGGACAATGGGTGGAAGCCTGATCCAGCCATCCCGCGTGAAGGATGACGGCCTTATGGGTTGTAAACTTCTTTTATATGGGGATAAACCTACTCACGTGTGAGTAGCTGAAGGTACCATATGAATAAGCACCGGCTAACTCCGTGCCAGCAGCCGCGGTAATACGGAGGGTGCAAGCGTTATCCGGATTTATTGGGTTTAAAGGGTCCGTAGGCGGATTAATAAGTCAGTGGTGAAAGCCCATCGCTTAACGATGGAACTGCC
+
GGGGGGGGGGGGGGGGGGGGGGGGGGGGGGGGGGGGGGGGGGGGGGGGGGGGGGGGGGGGGGGGGGGGGGGGGGGGGGGGGGGGGGGGGGGGGFGGGFGGGGGGGGGGGGGGGGGGGGGGGEEB,?FG4BA,,C<?FFGFGGFFFFGGGGGGCGFGGGGGGGGGGGGGGFGGGGGGGGGGGGGGGGGGGGGGFGGGGGGGGGGGGGGGGGGGGGGGEGGFGGGGGGFEEGCGGGGGGFCECEGGGGGCCCFGGFGGGFGGGGGGGGGGGGGGGGGGGGGGFF5C<D4=7FFFG
@M03364:396:000000000-C9LGT:1:1101:17061:4161 1:N:0:10
ACTCCTACGGGAGGCAGCAGTAGGGAATCTTCCACAATGGACGCAAGTCTGATGGAGCAACGCCGCGTGAGTGAAGAAGGTTTTCGGATCGTAAAGCTCTGTTGTTGGTGCAGAAGGATAGAGGTATTTACTGGCCTTTATTTGAAGGTAATAAACCAGAAAGTCACGGCTAACTACGTGCCAGCAGCCGCGGTAATACGTAGGTGGCAAGCGTTGTCCGGAATTATTGGGCGTAAAGCGCGCGCAGGTGGTTCCTTAAGTCTGATGTGAAAGCCCACGGCTCAACCGTGGAGG
+
GCFFFGFFDEGGGGD;BFCFGGFGC<FFGGGAEFGDGGGGD8CCCFFEFEGFFCC@FEFG8FEGGGGCFFGFGFFFGAFDFFGGFGG:FGGFGFDEBFEFGFE9BFEAGC,<F?4,,:C,4:C,5C,C,8CA,5B,7<BFE,C<9,,6BDF5,:F<D<<DDFGDBD,+++3@<@=9FF<7@FE:CCFFCFCE7*C7FF2:<BEGG:EFG9**8F**12?8/8*=CCF@C98/:E>:@F7:*:5:EECCFFC5C:FGGC+<+3:0<CFGFCC*>F*99DEGFFD=F40.CF@*7D
@M03364:396:000000000-C9LGT:1:1101:6816:4170 1:N:0:10
ACTCCTACGGGAGGCAGCAGTAGGGAATCTTCCGCAATGGACGAAAGTCTGACGGAGCAATGCCGCGTGAGTGAAGAAGGTTTTCGGATCGTAAAACTCTGTTGTTAGAGAAGAACAAGGATGCGAGTAACTGCTCATCCCCTGACGGTATCTAACCAGAAAGCCACGGCTAACTACGTGCCAGCAGCCGCGGTAATACGTAGGTGGCAAGCGTTGTCCGGATTTATTGGGCGTAAAGCGAGCGCAGGCGGTTCTGTAAGTCTGATGTGAAAGCCCCCGGCTCAACCGGGGAGG
+
GGGGGGGGGGGGGGGGGGGGGGGGGGGGGGGGGGGGGGGGGGGGDGGFGGGGGGGGGGGGGGGGGGGGGGGEGGGGGGGGFFGGGGGE@FGGGGGGGGGGGGGG=FGGFGFGGGGGGGG8<BEA@FFF,,7C?,5C,C?DFAFFGCFFG<B<FFGGGGGGGGGGGGGGDGGGGGGEGGGGFGFGGGGGGGGGGGGGFGGGFGGGFGGGGGGGGGGGCCEGGGDGFF?FGGGGGCEGGGGGEGDGGGGGGGG:EDF+:EGGC:7?EGGGGGG>F6C3CDGCEBGFGGF>5>E9CG
@M03364:396:000000000-C9LGT:1:1101:26384:4174 1:N:0:10
ACTCCTACGGGAGGCAGCAGTAGGGAATTTTCGTCAATGGGCGCAAGCCTGAACGAGCAATGCCGCGTGGGTGAAGACGGTCTTCGGATTGTAAAGCCCTGTTGCCGGGGACAAAGGACAGCCAGAATGTAAAGCAGACTGTTTGGTGGTACCCGGCCAGAAAGCCACGGCTAACTACGTGCCAGCAGCCGCGGTAATACGTAGGTGGCAAGCGTTATCCGGAATGATTGGGCGTAAAGCGCGCGCAGGTGGTTCCTTAAGTCTGATGTGAAAGCCCACGGCTCAACCGTGGGG
+
GGGGGGGGGGGGGGGGGGGGGGGGGGGGGGGGGGGGGGGGGGGGGGGGGGGGGGGGGGGGGGGGGGGGGGGGGGFGGGGGGGGGGGGDGGGGGGGGGFGGGGG?FGGGEGGGGGB,3:BF+:B,:BFF9,83<,C,,BFDA3CFG+<CCFGGEFGDEG:F8CFGGGCGE>EFDBFCGGGCGFFFCFFGGCCEGCFGCCFGG<FGGFGGGCGGFGCEEGGGGGGG8C+@F7C55?EGGFGGGGGEEEG=CGGGEGGGFFGFF3:0CCFGC7FCDFCFGFG<>3:9=CGFG5F<)9
@M03364:396:000000000-C9LGT:1:1101:12294:4174 1:N:0:10
ACTCCTACGGGAGGCAGCAGTGAGGAATATTGGACAATGGGTGAAAGCCTGATCCAGCCATCCCGCGTGAAGGATGACGGCCTTATGGGTTGTAAACTTCTTTTATATGGGGATAAACCTACTCACGTGTGCGTAGCTGAAGGTACCATATGAATAAGCACCGGCTAACTCCGTGCCAGCAGCCGCGGTAATACGGAGGGTGCAAGCGTTATCCGGATTTATTGGGTTTAAAGGGTCCGTAGGCGGATTAATAAGTCAGTGGTGAAAGCCCATCGCTTAACGATGGAACTGCC
+
GGGGGGGGGGGGGGGGGGGGGGGGGGGGGGGGGGGGGGGGGGGGGGGGGGGGGGGGGGGGGGGGGGGGGGGGGGGGGGGGGGGGGGGGGGGGGGGGGGGGGGGGGGGGGGGGGGGG?FGGGGGG,BEF4BA,8BFCFGGFGFGFGGGGGGGGCGGGGGGGGGGGGGGGGGGGGGGGGGGGGGGGGGGGGFGGGGGGGGGGGGGGGGGGGGGGGGGGGEEFGGGGGGFGEGGGGGGGGGGGGGGGGGGGEGGFGGGGGGGGGGGGGGGGGGGGGGGGGGGGFFGGGGG?DFFGG
@M03364:396:000000000-C9LGT:1:1101:11264:4177 1:N:0:10
ACTCCTACGGGAGGCAGCAGTGGGGAATATTGCACAATGGGGGAAACCCTGATGCAGCAACGCCGCGTGAAGGAAGACGGTCTTCGGATTGTAAACTTTTGTTCTTGGTGAAGAAAAATGACGGTAGCCTAGGAGGAAGCCACGGCTAACTACGTGCCAGCAGCCGCGGTAATACGTAGGTGGCAAGCGTTGTCCGGAATTACTGGGTGTAAAGGGAGCGCAGGCGGGAGATCAAGTTGGATGTGAAATGTCGGGGCTTAACCCCGGAACTGCATCCAAAACTGATATTCTTGG
+
GGGGGGGGGGGGGGGGGGGGGGGGGGGGGGFGGGGGGGGGGGGGGGGGGGGGGGGGGGGGGGGGGGGGGGGGGGGGGGGGGGDGGGGGGGGGGGGGGGGGGGGGGGGGFFGGGGCF4EFGGFF+>FFG,,88,5C7CFGGDFGGDCEEGGFGAFFGFGGGGGGGGGGGG>EEGGGGFGGGGGGGGGGGGGGGGGGGGGDGFGFGGGGGGFFF@FGGGGEGGGGGGGEEEGE8@FFGG7CGCGFGG9CGGGGGGGGD:CF6CFDFDGGGGGFGGFGCGCF77FFDGGF4C?FF>*
@M03364:396:000000000-C9LGT:1:1101:24094:4191 1:N:0:10
ACTCCTACGGGAGGCAGCAGTGGGGAATATTGCACAATGGGCGCAAGCCTGATGCAGCGACGCCGCGTGCGGGATGGAGGCCTTCGGGTTGTAAACCGCTTTTGTTCAAGGGCAAGGCACGGTTTCGGCCGTTTTCAGTGGATTGTTCGAATCAGCACCGGCTAACTACTTGCCAGCAGCCGCGGTAATACGTAGGGTGCAAGCGTTATCCGGATTTATTGGGCGTAAAGGGCTCGTAGGCGGTTCGTCGCGTCCGGTGTGAAAGTCCATCGCTTAACGGTGGATCCGCGCCGG
+
GGGGGGGGGGGGGGGGGGGGGGGGGGGGGGGGGGGGGGGGGGGGGGGGGGGGGGGGGGGGGGGGGGGGGGGGGGGGGGGGGGGGGGGGGGGGGGGGGGGGGGG9FGG,CFGGGCDF7>D<F+B++:@E+35533*,,@FGC,FF,?FF@GFG*8>FFFGGDCGGGGGGG,BCFGGGGGFGGGGGGEGGGFGG9FFGGGGGGGGGGGGDFGGGDEGGGGGGGGGGGGGGFFGGGGGGGGGGGGDEGGGGGGGEEGGGC/:EG@FGFFGGGDGGGGGD>DGG53CFGFFFG>>DDG
@M03364:396:000000000-C9LGT:1:1101:5423:4192 1:N:0:10
ACTCCTACGGGAGGCAGCAGTGGGGAATATTGCACAATGGGCGCAAGCCTGATGCAGCGACGCCGCGTGCGGGATGGAGGCCTTCGGGTTGTAAACCGCTTTTGTTCAAGGGCAAGGTACGGTTTCGGCCGTGTTGAGTGGATTGTTCGAATAAGCACCGGCTAACTACGTGCCAGCAGCCGCGGTAATACGTAGGGTGCAAGCGTTATCCGGATTTATTGGGCGTAAAGGGCTCGTAGGCGGTTCGTCGCGTCCGGTGTGAAAGTCCATCGCTTAACGGGGGATCCGCGCCGG
+
GGGGG@FGGEGGDGGGGGGGFGGGGDGGGFGGGGGGGGGGGGGGGGGGGGGGGGGGGGGGGGGGGG>FGGGGGGGGGGGGGGGGGGGGGGGGGFGFGGDGGGGGDGGFGGGGGGGGCGGGGCGF:FGG++@5*8DFGGGGGGFFGFB;FGGGEGGGGGGGGGGGGGGDGCBFFFGGGGFGFGGDD8FEG7:EECEEEEEGGGGGGGEGGFGGGEC89FGEEGGDGGEC/ACEGGGGGGFGF:EGGCEGC::EEGGGG*>:E9CFFFFDFGGGGGFGFFGG))>CDFD>FD3CGG
@M03364:396:000000000-C9LGT:1:1101:5950:4203 1:N:0:10
ACTCCTACGGGAGGTAGCAGTGGGGAATCTTGCGCAATGGGGGCAACCCTGACGCAGCGACGCCGCGTGCGGGACGAAGGCCTTCGGGTCGTAAACCGCTTTCAGCAGGGACGAGGCAGCTCCGGTGACGGTCCCTGCAGAAGAAGCCCCGGCTAAATACGTGCCAGCAGCCGCGGTAATACAGAGGGTGCAAGCGTTAATCGGATTTACTGGGCGTAAAGCGTGCGTAGGTGGCCAATTAAGTCAAATGTGAAATCCCCGAGCTTAACTTGGGAATTGCATTCGATACTGGTT
+
GGGGGGGGGGGGCGGGGGGGGGGGGGGGGGGGGGGGGGGGGDCEGGGGGGGGGGGGGGGGGGGGGGGFGGGGGGGGGGGGGGGEGDGGGGGGGGGGGEG7FGGGGGGGGGGGGG*@:*@1?-@***5>,8=+14CFFGB3F8,C7:CFFFEEGD7F@FGGGGCCFFGG60A@EGEC*:CGFGGGDCGGGEGCCFGGGGGGGGGGGDCFGGFGGGGGGCECGFEGGGCC*?EFFGGGGG89CFGFGGGF?F@FGFE7CCGGGEDCC*CDGCCGGG=<5DGGFF:>F:DFD7?DG7
@M03364:396:000000000-C9LGT:1:1101:10779:4269 1:N:0:10
ACTCCTACGGGAGGCAGCAGTGGGGAATTTTCCGCAATGGGCGAAAGCCTGACGGAGCAATGCCGCGTGAATGAAGAAGGTCTTCGGATCGTAAAGTTCTGTCATCAGGGAAGAACAGCAGTGTTGTGAATAATGCCATTGCCTGACGGTAACCGAGTAGGAAGCCACGTCTAACTACGTGCCAGCAGCCGCGGTAATACGTAGGTGGCAAGCGTTATCCGGAATTACTGGGTGTAAAGGGAGCGCAGGCGGGATAGCAAGTCAGCGGTGAAAATTATGGGCTCAACCCATAA
+
G9FAD9CF;@@EGGEFGGGFGGFCFFGGGGFFFFGGGGCECFGDGGEFGDGGGGGGCGGGGGGGGFGGGEFEEFGGFGGCF<FGFGGGGCFGEGGE<EEFFGCGGAEFGGGFECFG8=F,4BB,5EFFC,:8C?@FECFFAFD?FFDFGGDF>FEFFFGGGDFC7,@FE<>FCFFGCFECFFEEFFFFFFGGGGGGGFDGGFFGG9CGFCFG@FFGGFFFEGFEGF@7@FFGGGG:AFC7;@CCGEECEGCDGEGGGCFGGF*CFGGGCCCCFGG<:0+*75:72707DBF50
@M03364:396:000000000-C9LGT:1:1101:21126:4304 1:N:0:10
ACTCCTACGGGAGGCAGCAGTGAGGAATATTGGACAATGGGTGAAAGCCTGATCCAGCCATCCCGCGTGAAGGATGACGGCCTTATGGGTTGTAAACTTCTTTTATATGGGGATAAACCTACTCGCGTTTGTGTAGCTGAAGGTACCATATGAATAAGCACCGGCTAACTCCGTGCCAGCAGCCGCGGTAATACGGAGGGTGCAAGCGTTATCCGGATTTATTGGGTTTAAAGGGTCCGTAGGCGGATTAATAAGTCAGTGGTGAAAGCCCATCGCTTAACGATGGAACTGCC
+
GGGGGGGGGGGGGGGGGGGGGGGGGGGGGGGGGGGGGGGGGGGGGGGGGGGGGGGGGGGGGGGGGGGGGGGGGGGGGGGGGGGGGGGGGGGGGGGGGGGGGGGGGGGDFGGGGGFG?EGGF9<,+8>F44844:,<FFG9=A8DDDGFGGGGCGGGGGGGGGGGGGGGGCFFGGGGGGGGGGGGGGGGG::DCFFECGGGGGGGGGGGGGGGGGGGGGGDGGGGGGCEECGGGGGGGGGCEEGGGGEEEEFFGGGCGFGFGFCFGDGGGFFGGGGGFGGGFEEGGGGFFFFGG
@M03364:396:000000000-C9LGT:1:1101:22438:4307 1:N:0:10
ACTCTACGGGAGGCAGCAGTGGGGGATATTGCACAATGGGGGAAACCCTGATGCAGCGACGCCGCGTGAGTGAAGAAGTATTTCGGTATGTAAAGCTCTATCAGCAGGAAAGATAATGACGTTGCCTGTCTCCGCAGCACCGGCTCAATACGTGCCAGCAGCCGCGGTACTACGTATGGTGCAAGCGTTATCCGGATTTACTGGGTGTAAAGGGAGCGCAGACGGCCTGGCAAGCCAGATGTGAAAGGTGGGGGCTCAACCCCCAAGCTGCATTTGGAACTGTCAAGCTAGAGT
+
GGGGFFGGGGGGGGGGGGGFGGGGGGGGGGGGGFGGGGGGGG@CGFDFGGFFGGGGGG>FEEGGGG>F,?FGCGGGGGFEFGFGGGFGGGEFGGFGGGGAFGGCF<EE@EGGGAF?,CFC+-:,+CDF,,9,,@++@CF,,+@C<>,,@FGF:FGGFGGGGGGFGCFFG8?FFEFGFGGGGGG9FFGGCFFGFEFFFGFFGGFGGFGEGGFGGDFGDGGGE>EEC5*1CFC86CC5@EF6CFFC?FGGGFGGGG>GDGG?CEGGGGFCFFCGCG7FGCEGFFECGFGFG=FCC2
@M03364:396:000000000-C9LGT:1:1101:24955:4318 1:N:0:10
ACTCCTACGGGAGGCAGCAGTGGGGAATATTGGACAATGGGGGAAACCCTGATCCAGCGACGCCGCGTGAGTGAAGAAGTATTTCGGTATGTAAAGCTCTATCAGCAAGGAAGAAAATGACGGTACTTGTCTCAGTAGCCCCGGCTAACTACGTGCCAGCAGCCGCGGTCATACGTAGGGGGCAAGCGTTATCCGGATTTACTGGGTGTAAAGGGAGCGTAGACGGCAAAGCAAGTCTGATGTGAAAGCCCCCGGCTCAACCGGGGAGGGTCATTGGAAACTGGAGAACTTG
+
GGGGGGGGGGGGGGGGGGGGGGGGGGGGGGGGGGGGGGGGGGGGGGGGGGGGGGGGGGGGGGGGGGGGGGGGGGGGGGGGGGGGGGGGGGGGGGGGGGGGGGGGGGG<FGGFGG<FEAF9F-@++BDF,:C,85C5:FFGGGGGDEFFGFCFBFGGGCGGGGGGGGGGG*>FGGGGGGGGGGGGGGGGGGGGGGGGDEGFGGGGGGCGGGFGGGGGGDGGGGGGGGGGGGGGGGGGGGGCFG?EFFGGFGGGGGGGCEGGGGGGECEGGGG*5CGGGGFCFFFGGFC@GFFG
@M03364:396:000000000-C9LGT:1:1101:14079:4338 1:N:0:10
ACTCCTACGGGAGGCAGCAGTGGGGAATATTGCACAATGGGCGAAAGCCTGATGCAGCAACGCCGCGTGAGGGAAGACGGTTTTCGGATTGTAAACCTCTGTTTTCGGGGACGAAGAATGACGGTAACCTAGTAGGAAGCCGCGGCTAACTACGTGCCAGCAGCCGCGGTAATACGTAGGTGGCAAGCGTTATCCGGAATTACTGGGCGTAAAGGGAGCGCAGGCGGGATAGCAAGTCAGCGGTGAAAATTCTGGGCTCAACCCATAAACAGCCGTTGAAACTGTTATTCTTGG
+
GGGGGGGGGGGGGGGGGGGGGGGGGGGGEGGGG<FGGGGGGGGGGGGGGGGG<FGGGGGGGGGGGGGGGBFGGGGGGGGG=4CFFGG=FGGGGGGGG@FG?F@9?CCF+@FGGGCFCB?D>F>F>F:DB,3B33:,,@FF>+8@<@<<FCEDFGEF:BFGGGGGGCGGGFBFCFFFF@CF77<<+CFGEC?889@?CG58<F@FGGG5?:*;;CFGCEGGCGCEGD>8**;03<CF:+@CFGGCEG+<C+0<99CGC@C90*9*/7600:+2*:=59C5D*7<:*2:*?FF7C*
@M03364:396:000000000-C9LGT:1:1101:22461:4345 1:N:0:10
ACTCCTACGGGAGGCAGCAGTGGGGAATATTGCACAATGGGCGAAAGCCTGATGCAGCAACGCCGCGTGAGCGATGAAGGCCTTCGGGTCGTAAAGCTCTGTCCTCAAGGAAGATAATGACGGTACTTTAGTAGGAAGCCCCGGCTAACTACGTGCCAGCAGCCGCGGTAATACGTAGGGGGCTAGCGTTATCCGGATTTACTGGGCGTAAAGGGTGCGTAGGTGGTTTCTTAAGTCAGGAGTGAAAGGCTACGGCTCAACCGTAGTAAGCTCTTGAAACTGGGAAACTTGAGG
+
GGGGGGGGGGGGGGGGGGGGGGGGGGGGGGGGGGGGGGGGGGGGGGGGGGGGGGGGGGGGGGGGGGGGGGGGGGGGGGGGGGGGGGGGGDGGGGGGGGGGGGGGGCGFFGGGGGGGGGGGE-@+:BFG,,9,<<<FDFGGFGGEGG+FFGGGGGGGGFGGGGGGGGGGG*BFGGGGGGGEGGGGGGGGCFEGFGGGGGEGGGGGGGGGGCEGGGGFGGGEGGGGGG8F8FGFGGGFGGGGGGGGGCFGGGGGGGGGGG6CEEDEGGGGGGCCGGGFGDGGFFGGCFG@>=F7F4
@M03364:396:000000000-C9LGT:1:1101:22401:4353 1:N:0:10
ACTCCTACGGGAGGCAGCAGTCGGGAATATTGCGCAATGGAGGAAACTCTGACGCAGTGACGCCGCGTGCAGGAAGAAGGTTTTCGGATTGTAAACTGCTTTAGACAGGGAAGAAACAAGACAGTACCAGTAGAATAAGCTCCGGCTAACTACGTGCCAGCAGCCGCGGTAATACGTAGGGAGCAAGCGTTATCCGGATTTATTGGGTGTAAAGGGTGCGTAGACGGGAATGCAAGTTGGTTGTGAAATCCCTCGGCTCAACTGAGGAACTGCAACCAAAACTACATTTCTTG
+
GGGGGGGGGGGGGGGGGGGGGGGGGGGGGGGGGGGGGGGGGGGGGGGGGGGGGGGGGGGGGGGGGGGGGGGGGGGGGGGGGGGGGGGGGGGGGGGGGGGGGGGGGGGGGGGGGG8FEGGBEFFB<FGG,89,C,,CBFFGGGGGEGGGGGGGFFGGGGGGGGGGGGGGGFGGGGGGFGGGGGGGGGGGGGG7FGGGGGGDGGGGGGGGGGGGGGGGGGGGGGGDGGGGEGGGGGGGGGGGGGGGGGGGGGGGGGGGGGGGFGGGGGGGGGGGGGGGGGGGFFGGGGGFGFFGC
@M03364:396:000000000-C9LGT:1:1101:20015:4380 1:N:0:10
ACTCCTACGGGAGGCAGCAGTAGGGAATCTTCCACAATGGGCGAAAGCCTGATGGAGCAATGCCGCGTGAGTGAAGAAGGATTTCGGTTCGTAAAACTCTGTTGCAAGGGAAGAACAAGTAGCGCAGTCACTGGCGCTACCTTGACGGTACCTTGTTAGAAAGCCACGGCTAACTACGTGCCAGCAGCCGCGGTAATACGTAGGTGGCAAGCGTTGTCCGGAATTATTGGGCGTAAAGCGCGCGCAGGTGGTTCCTTAAGTCTGATGTGAAAGCCCCCGGCTCAACCGGGGAGG
+
GGGGGGGGGGGGGGGGGGGGGGGGGGGGGGGGGGGGGGGGGGGGGGGGGGGGGGGGGGGGGGGGGGGGGGGGGGGGGGGGFGGGGGGGGGGGGGGGGGGGGGGGGFGFGGGDFG8E4BEFA-CC+@FF,,CA5<F:CF@FGFFF<FGGGGGGFFGGGAFGGFGGGGGGGGGGGGGGGGGGGGGGGGGGGGGGGGGGGGGGGGGGGGGGGGGGGGGGGGGGGGEFGFGGGFGGGDGGGGGGGGGGGGGGGGGGGGGGGGGGFGGGGGFFGGGGGGGGDGGGFFGGGGGFGFE)1C
@M03364:396:000000000-C9LGT:1:1101:14153:4446 1:N:0:10
ACTCCTACGGGAGGCAGCAGTGGGGAATATTGCACAATGGGGGAAACCCTGATGCAGCAACGCCGCGTGAGTGATGACAGCCTTCGGGTTGTAAAGCTCTGTCTTCAGGGACGATAATGACGGTACCTGCGGAGGAAGCCACGGCTAACTACGTGCCAGCAGCCGCGGTAATACGTAGGTTGCAAGCGTTGTCCGGATTTACTGGGTGTAAAGGGAGCGCAGGCGGAAGGCTAAGTCTGATGTGAAAACCCGGGGCTCAACCCCGGGACTGCATTGGAAACTGGTCATCTGG
+
GGGGGGGGGGGGGGGGGGGGGGGGGGGGGGGGGGGGGGGGGGGGGGGGGGGGGGGGGGGGGGGGGGGGGGGGGGGGGGGGGGGGGGGGGGGGGGGGGGGGGGGGGGGGGGGGGFGG?EGFG-@F7FFF,,886>>FFGGGGGGGGG7FGGFGFGGGGGGGGGGGGGGGG4CFGGGGGGGGGGGGGGGGGEGGGGGGGGGGGGGGGGFGGGGGGGGGGGGGGGGGGGE*:E>E6FGGGGGGGGGGD9EFGGGGGGGGGGGGGGGGGGGGGGGG7EGGGCCGFFGGGFGFGFFG
@M03364:396:000000000-C9LGT:1:1101:6836:4467 1:N:0:10
ACTCCTACGGGAGGCAGCAGTGAGGAATATTGGACAATGGGTGGAAGCCTGATCCAGCCATCCCGCGTGAAGGATGACGGCCTTATGGGTTGTAAACTTCTTTTATATGGGGATAAACCTACTCACGTTTGAGTAGCTGAAGGTACCATATGAATAAGCACCGGCTAACTCCGTGCCAGCAGCCGCGGTAATACGGAGGGTGCAAGCGTTATCCGGATTTATTGGGTTTAAAGGGTCCGTAGGCGGATTAATAAGTCAGTGGTGAAAGCCCATCGCTTAACGATGGAACTGCC
+
GGGGGFGGGGGGGGGGGGGGGGGGGGGGGGGGGGGGGGGFFGDGGFGGGGGGGGGGGGGGGGGGGGGGGGGGGGGGGGGGGGGGGGGDGGGGGGGGCGGGGGFGGFFGGFFDFGGGGGGG8-CF,BFFA,6::E,,8C,BF<<EF?B5EFFGGFGGFGGGGGGGCCGGGF;F:FCEGGGGGGG@@EGGGEDGGGGGG@CGGGGGFGFGGFGGGFGGDE5EGGGGGFFEEGGGGGGGGGGGEGGFG55CGDGFFEFFFFGGGGFFGFGGGGG<FFGGFGGGFFGGFDF=FFFDG
@M03364:396:000000000-C9LGT:1:1101:9985:4505 1:N:0:10
ACTCCTACGGGAGGCAGCAGTGGGGAATATTGGGCAATGGGCGAAAGCCTGACCCAGCAACGCCGCGTGAAGGAAGAAGGTTTTCGGATTGTAAACTTCTGTCCTAAGTGACGAAGGAAGTGACTGTAGCTTAGGAGGAAGCCCCGGCTAACTACGTGCCAGCAGCCGCGGTAATACGTAGGTGGCAAGCGTTGTCCGGATTTATTGGGCGTAAAGCGAGCGCAGGCGGAAAAATAAGTCTAATGTGAAAGCCCTCGGCTTAACCGAGGAACTGCATCGGAAACTGTGTTTCTT
+
GGGGGGGGGGGGGGGGGGGGGGGGGGGGGGGGGGGGGGGGGGGGGGGGGGGGGGGGGGGGGGGGGGGGGGGGGGGGFGGGGFGGGGGGGGGGGGGGGGGGGGGGGG?EFGGGGE@FCGFGF9FF,EFG@5CB,5BCAFGG,8BFFGCFFG<FGGGGGGGGGGGGGGGGG>EGCGGGGGFGGGGGGGGGFFEEGFEGGGG>C@F@GGGGGGGGGGGGGGGGGGGGGGGGGGGEFGGGGGGGGGGGGGGGFCFGCFFGDDEGEGGFGGGGGGGGGG6>FFGGFFGGGGG*:)7FFG
@M03364:396:000000000-C9LGT:1:1101:12638:4531 1:N:0:10
ACTCCTACGGGAGGCAGCAGTGGGGAATATTGGGCAATGGGCGCAAGCCTGACCCAGCAACGCCGCGTGAAGGAAGAAGGTCTTCGGATCGTAAACTTCTATCCTTGGTGAAGATAATGACGGTAGCCGCGAAGGAAGCCCCGGCTAACTACGTGCCAGCAGCCGCGGTAATACGTAGGGGGCAAGCGTTGTCCGGAATGATTGGGCGTAAAGGGCGCGTAGGCGGCTCGGTAAGTCTGGAGTGAAAGTCCTGCTTTCAAGGTGGGAATTGCTTTGGATACTGTCGGGCTTG
+
GGGGGGGGGGGGGGGGGGGGGGGGGGGGGGGGGGGGGGGGGGGGGGGGGGGGGGGGGGGGGGGGGGGGGGGGGGGGGGGGGGGGGGGGGGGGGGGGGGGGGGGGGGGGGGGGGGGG,FFFGFFF+BFG++833@FCFGGGGGGFGGEGGGGGGGGGGGGGGGGGGGGGG:CFGGGFGGGGGGGGGGGGGGGGGGGGGGGGGGGGGGGGEGGGGGGGGGGGGGGGEGGGGGGGFGGGGGGGGGGGGGGGFGGGGFGGGGG7ECFGGGECFGGGFGGGGDGGFFGGGGGFG:FD
@M03364:396:000000000-C9LGT:1:1101:9961:4546 1:N:0:10
ACTCCTACGGGAGGCAGCAGTGGGGAATATTGCACAATGGGCGCAAGCCTGACCCAGCAACGCCGCGTGAGGGAAGAAGGTTTTCGGATTGTAAACCTCTGTTCTTAGTGACGAAGGAAGTGACGGTAGCTCCGAAGGAAGCCCCGGCTAACTACGTGCCAGCAGCCGCGGTAATACGTAGGGGGCGAGCGTTGTCCGGAATTACTGGGCGTAAAGGGTGAGTAGGCGGTTTATTAAGTTGGATGTGAAATACCCGGGCTTAACTTGGGGGGTGCATTCAAAACTGGTAGACT
+
GGGGGGGGGGGGGGGGGGGGGGGGGGGGGGGGGGGGGGGGGFGGGGGGGGGGGGGGGGGGGGGGGEGGGGGGGGGGGGGGGGGGGGGFGGGGGGGGGGGGGGGFGFGGFFGGGEGGG8FFECFE7@FG+=D5,++8@FGGGGCGGEGGGGGGDGGGGG:FGGGGGGGGG:EGGGGGGGFGGGGGGEGGGGGGGGGCFGGGGGFEFCFGGGGCEEGGGGFGCE9CFFCGGCE88@FGGGFCFGGGGGGFFCGFE6FGGGGCF8:EFGG:FDEGGGGFGGF7@BCFGGGFF?**:
@M03364:396:000000000-C9LGT:1:1101:13785:4563 1:N:0:10
ACTCCTACGGGAGGCAGCAGTGAGGAATATTGGACAATGGGTGAAAGCCTGATCCAGCCATCCCGCGTGAAGGATGACGGCCTTATGGGTTGTAAACTTCTTTTACCAGGGACGAAAAAAGTGGCGGTAACTGGAGAAAAAGCAACGGCTAACTACGTGCCAGCAGCCGCGGTAATACGTAGGTTGCAAGCGTTGTCCGGATTTACTGGGTGTAAAGGGCGCGTAGGCGGCCGCGTGTGTCGGATGTGAAAGCTCCGGGCTCAACCCGGAAAGTGCGTCCGAGACTGCGCGGCC
+
GGGGGGGGGGGGGGGGGGGGGGGGGGGGGGGGGGGGGGGGGGGGGGGGGGGGGGGGGGGGGGGGGGGGGGGGGGGGGGGGGGGGGGGGGGGGEGGGGGGGGGGGGGGGGGGGGGCC?FE+8EF,:CFG++CC<,,,@D,BF7CFGGCF:F7F,@FGGFG@CGGGGGGGGCGG<<FGFGGGGGGGGGGGGGGGCFGGGGEE<CFFGGGGGGGEGGFCFGDCGDGGGGGDEEGGGGGGGGG8CEE=8E+::<FFGGFGGGGGGGFGFFEDGGGGFGGGGDGGD5EDDFFFDEE<D3
@M03364:396:000000000-C9LGT:1:1101:10208:4588 1:N:0:10
ACTCCTACGGGAGGCAGCAGTGAGGAATATTGGACAATGGGTGGAAGCCTGATCCAGCCATCCCGCGTGAAGGATGACGGCCTTATGGGTTGTAAACTTCTTTTATATGGGGATAAACCTACTCACGTGTGCGTAGCTGAAGGTACCATATGAATAAGCACCGGCTAACTCCGTGCCAGCAGCCGCGGTAATACGGAGGGTGCAAGCGTTATCCGGATTTATTGGGTTTAAAGGGTCCGTAGGCGGATTAATAAGTCAGTGGTGAAAGCCCATCGCTTAACGATGGAACTGCC
+
GGGGGGGGGGGGGGGGGGGGGGGGGGGGGGGGGGGGGGGGGGGGGGGGGGGGGGGGGGGGGGGGGGGGGGGGGGGGGGGGGGGGGGGGGGGGGGGGGGGGGGGGGGGCGGGGGEFGE<FGGFGF,BFE,888+8B+AEGGGGFFGFAFCGGG9FGGGGGGGGGGGGGGGGGGGGGGGGGGGGGGGGGGGGGGGGGGGGGGGGGGGGGGGGGFGGGGEG>FGGGGGGCEGGGGGGGGGFEF5EGGGC5>CFFEFGGFG?FCF6CCEFGGGCF<FGGGGGGGFDEGGDG?GFFDF
@M03364:396:000000000-C9LGT:1:1101:20787:4594 1:N:0:10
ACTCCTACGGGAGGCAGCAGTGGGGAATATTGGGCAATGGGCGAAAGCCTGACCCAGCAACGCCGCGTGAAGGAAGAAGGTTTTCGGATTGTAAACTTCTGTCCTAAGTGACGAAGTTAGTCATGGTAGTTTCGGAGGAAGACCCTGCTAACTACGTGCCAGCAGCCGCGGTAATACGTAGGTGGCGAGCGTTGTCCGGATTTACTGGGTGTAAAGGGAGCGTAGACGGCAAAGCAAGTCTGAAGTGAAAGCCCCGGGCTCAACCCGGGAACTGCTTAGGAAACTGTTTAGCA
+
GCFCFGFGGFGCFGEFCFGCFGCFGFEEGGAEGE8AFGGF8EFEGE:EFFFGFG@EGGGDGGGEBGEF+,CEFFDFGGGGGGGG<FGGGGGGAFFF<F??FGF8A,CEEFFAF@F:4,:5C-C,,:?A,,A,<B++8+>=D33>,,BFA9<@FAFGGFFCFGFC7DFCE3*>*>FCAFFFBE,?F,=F@*4C*<:,?F7CGDDGFFGGGFEE7<?EA8@ECCC81;+;5CE5CC*3A8C+:<CFGGCFGFF***;:7:5:CGFGCC*<D<=/*0<77*<960?D7DF@C@F*0
@M03364:396:000000000-C9LGT:1:1101:20182:4614 1:N:0:10
ACTCCTACGGGAGGCAGCAGTAGGGAATCTTCCACAATGGACGCAAGTCTGATGGAGCAACGCCGCGTGAGTGAAGAAGGTTTTCGGATCGTAAAGCTCTGTTGTTGGTGAAGAAGGATAGCGGTAGTCCCTGGCCTTTATTTGACGGTAATCAACCAGAAAGTCACGGCTAACTACGTGCCAGCAGCCGCGGTAATACGTAGGTGGCAAGCGTTGTCCGGATTTATTGGGCGTAAAGCGAGCGCAGGCGGAAAAATAAGTCTAATGTGAAAGCCCTCGGCTTAACCGAGGAAC
+
GGGGGGGGGGGGGGGGGGGGGGGGGGGGGGGGGGGGGGGGGGGGGGGGGGGGGGGGGGGGGGGGGGGGGGGGGGGGGGGGGGGGGGGGGGGGGGGGGFGGG?FAFGGFGGGGFFFGFGGGCFC=BFGF,,A5,=8,CDDGFDCFFFFGGGGGDGGGGGGGGGGGGGGGG:CGGGGGGGGGGGGGGGGGGGGGGGDGGGGGCFGGGGGGGGGGGGGGGGGGGGG=EFGGGGGGGGGGGGFGEGGG8CEGGGGEECEGFGGGFGGGGGGD>CCCCFGFFGGGFFCFFGGFDDEGF5
@M03364:396:000000000-C9LGT:1:1101:7658:4632 1:N:0:10
ACTCCTACGGGAGGCAGCAGTGAGGAATATTGGACAATGGGTGAAAGCCTGATCCAGCCATCCCGCGTGAAGGATGACGGCCTTATGGGTTGTAAACTTCTTTTATATGGGGATAACCCTACTCACGTGTGAGTAGCTGAAAGTACCATATGAATAAGCACCGGCTAACTCCGTGCCAGCAGCCGCGGTAATACGGAGGGTGCAAGCGTTATCCGGATTTATTGGGTTTAAAGGGTCCGTAGGCGGATTAATAAGTCAGTGGTGAAAGCCCATCGCTTAACGATGGAACTGCC
+
GGGGCFGGGGGGGGGGGGGGGGGGGGGGGGFGGGGGGG99EFGGGGGGGGGGGGGGGGGGGCGGGGGGGGGGGGGGGGGGGGGGGGGGFGGGGGGGGGGGGGGGGGGGDFCGDGGG=,BFFEF<FFFEEBA,,<@EDF9FF,ACEEFGGGGG9CFGGGGGGGGDFDEGGGGGGGGEFGGGGGGGGGEEGGGGGGDGGGGBFEGGFGGGGGGGGGGGGGGFFGGGGG<EECGGGGGGGGGFGGGFEGCEGGGFGCGFGGGFCFGFGGGFD<FCDFGGGGGGFECFCGG99679D
@M03364:396:000000000-C9LGT:1:1101:13075:4637 1:N:0:10
ACTCCTACGGGAGGCAGCAGTGGGGAATATTGCACAATGGGGGAAACCCTGATGCAGCAACGCCGCGTGAGTGATGACGGCCTTCGGGTTGTAAAGCTCTGTCTTCAGGGACGATAATGACGGTACCTGAGTAGGAAGCCACGGCTAACTACGTGCCAGCAGCCGCGGTCATACGTAGGTGGCGAGCGTTGTCCGGATTTACTGGGCGTAAAGGGAGCGTAGGCGGATTTTTAAGTGAGATGTGAAATACTCGGGCTTAACCTGAGTGCTGCATTTCAAACTGGAAGTCTAG
+
GGGGGGGGGGGGGGGGGGGGGGGGGGGGGGGGGGGGGGGGGGGGGGGGGGGGGGGGGGGGGGGGGGGGGGGGGGGGGGGGGGGGGGGGGGGGGGGGGGGGGGGGGGGGGGGGGGGGFEFBF:@>DFGG,,83,<E,CFGGGGEFCFFFFGGGGFGGGGGGGGGGGGGGG<EGGGGFGGGGGGGGGGGGGGGGGGGGGGGGGGGGGGGGGGGGGGGFGGG:EEGGGG88EFFGFGGFGFFGGFGGGGGGGGCFGGGGGGGGCGGGGGFGGGGGGGGGGGGGFFGGGGGFGFFG
@M03364:396:000000000-C9LGT:1:1101:19705:4759 1:N:0:10
ACTCCTACGGGAGGTAGCAGTCGAGGATCATTTGCAATGGGCGAAAGCCTGACAATGCGACGCTGCGTGGAGGATGAAGGCCCTAGGGTTGTAAACTCCTGTCATGAGGGAACAGGCGAACCTGCCCATTACGCAGGGGAGTTGAGGGTACCTCAAGAGGAAGCGACGGCTAACTCTGTGCCAGCAGCCGCGGTAATACAGAGGTCGCGAGCGTTGTTCGGATTTACTGGGCGTAAAGGGCGCGTAGGCGGCGGCGTGGGTCGGATGTGAAAGCTCCGGGCTCAACCCGGAA
+
GFGGG<FGGGGGDGGGGGGFGFFGGGFFGGGGAFGGDGFFGGGGGEEGCFGGG<FFGGGGBFE@CGGGGGGFEGGGFGFGGC@,,CFGG8FCGG<FFCFFG9E<FFG,F@CFGG,E+4F7F7F,,:=D:BFGFGG@FEG::@<>C<,8<C3,<FCE9=@F8@FFGCCFD*:=<CB3?EFEACCF7?<:CF7EG<1FC<F<,CCFG:8C>:8:::8?E8FGGGECCC+CFC>EEGGGGGF=5C>EG5*:@CCE551:7C*7:CCEC*:CFC+*22370719)5:C75C@D>7C
@M03364:396:000000000-C9LGT:1:1101:10691:4761 1:N:0:10
ACTCCTACGGGAGGCAGCAGTGGGGAATATTGCACAATGGGCGCAAGCCTGATGCAGCGACGCCGCGTGCGGGATGGAGGCCTTCGGGTTGTAAACCGCTTTTGTTCAAGGGCAAGGCACGGTTTCGGCCGTGTTGAGTGGATTGTTCGAATAAGCACCGGCTAACTACGTGCCAGCAGCCGCGGTAATACGTAGGGTGCAAGCGTTATCCGGATTTATTGGGTTTAAAGGGTCCGTAGGCGGATTAATAAGTCAGTGGTGAAAGCCCATCGCTTAACGATGGAACTGCCATTG
+
GGGGGGGGGGGGGGGGGGGGGGGGGGGGGGGGGGGGGGGGGGGGGGGGGGGGGGGGGGGGGGGGGGGGGGGGGGGGGGGGGGGGGGGGGGGGGGGGGGGGGGGGGGGGGGGGGGGGGGGGG+DECFFGC8@5<33,@FGGFFFGGFGGGGFF:BFGGGGGGGGGGGGGG7EGFGGGGGGGGGGGGGGGGGGGGGGGGFGGGGGGGGGGGGGGGGGGGGGGGGG?GGCGGGGGFFGGGGGGGGGGEEFGGGGGGGFFGFGGGGDFGFGGGGGGGGGGGGGD>@GGGGGFGFFGG:
@M03364:396:000000000-C9LGT:1:1101:6988:4856 1:N:0:10
ACTCCTACGGGAGGCAGCAGTAGGGAATCTTCCACAATGGGCGAAAGCCTGATGGAGCAATGCCGCGTGAGTGAAGAAGGATTTCGGTTCGTAAAACTCTGTTGCAAGGGAAGAACAAGTACCGTAGTCACTGGCGCTACCTTGACGGTACCTTGTTAGAAAGCCACGGCTAACTACGTGCCAGCAGCCGCGGTAATACGTAGGTGGCAAGCGTTGTCCGGAATTATTGGGCGTAAAGCGCGCGCAGGGTGTTCCTTAAGTCTGATGTGAAAGCCCACGGCTCAACCGTGGAGG
+
GGGGGGGGGGGGEGGGGGFGGGGGGGGGGGFCFGGGGGGGGGGGEGGGGGGEAFGGGGFGGGGFEGGGG7FGGGFFGGGGFCGGGFGGGGGGGDGFGGGCGGGFGFFGGGGGGFGG,?BE95E+D<FFB,CB5=F+>C+@8FCFGC3@FF:><EFAFBFFFGC7FCFFGG5FCGGFGEGGCGFGGGGGGFEGG<C:BFFCFFGGGGGGG9FGEFEE*BFEGCEGGGGFCGF:8*:?FGGGGGGGGGGG50?*CFG7DGCFFGFGCGGGCCGGGGGG<D=9587CGGGFDFDGGG
@M03364:396:000000000-C9LGT:1:1101:13948:4857 1:N:0:10
ACTCCTACGGGAGGCAGCAGTAGGGAATCTTCCACAATGGGCGAAAGCCTGATGGAGCAATGCCGCGTGAGTGAAGAAGGATTTCGGTTCGTAAAACTCTGTTGCAAGGGAAGAACAAGTAGCGTAGTCACTGGCGCTACCTTGACGGTACCTTGTTAGAAAGCCACGGCTAACTACGTGCCAGCAGCCGCGGTAATACGTAGGTGGCAAGCGTTGTCCGGAATTACTGGGTGTAAAGGGAGCGCAGGCGGGACATCAAGTCAGCTGTGAAAACTACGGGCTTAACCTGTAGAC
+
GGGGGGGGGGGGGGGGGGGGGGGGGGGGGGGGGGGGGGGGGGGGGGGGGGGGGGGGGGGGGGGGGGGGGGGGGGGGGGGGFGGGGGGGGGGGGGGGGGGGGGGGGGGGGGGGGGFGFGEF?<C+48CF,<9C<8E>CFFGGGGGGGCFGGGGFGGGGGGGGGGGGGGGGDGEGGGGGGGGGGGGGGGGGGGGGGGGGGGGGGGGGGGGGGGFGGGGGGGGGGGEGGGGGGGFECGGFFGGGGGGGGGGGGGGGGCFGGGGGGGGGGGGGGGGGGGGGGGGFFGGGGGFGFFGGD
@M03364:396:000000000-C9LGT:1:1101:8034:4858 1:N:0:10
ACTCCTACGGGAGGCAGCAGTAGGGAATCTTCCACAATGGGCGAAAGCCTGATGGAGCAATGCCGCGTGAGTGAAGAAGGATTTCGGTTCGTAAAACTCTGTTGCAAGGGAAGAACAAGTAGCGTAGTAACTGGCGCTACCTTGACGGTACCTTGTTAGAAAGCCACGGCTAACTACGTGCCAGCAGCCGCGGTAATACGTAGGTGGCAAGCGTTGTCCGGAATTATTGGGCGTAAAGCGCGCGCAGGTGGTTCCTTAAGTCTGATGTGAAAGCCCACGGCTCAACCGTGGAGG
+
GGGGGGGGGGGGGGGGGGGGGFGGGGGGGGGGGGGGGGGGGGGGGGGGGGGGGFGGGGGGGGGGGGGFGGGGGGGGGGGGGGGGGGGGGGGGGGGGGGGGGGGGGGGGGGGGGGGG@EFEEEE@+BFG,<98<FCCFF@FGGFGGGGGGGGGCFGGGGGGGGGGGGGGGGGGGGGGGGGGGGGCFGGGGGGGGGGGGGGGGGGGGGGGGGGGGGGGEGGGGGGGGGGGGGGGGGGGGGGGGGGGDGGGGGGGGGGGGGGGGGGGGGGGGGGGGGGGGGGGFFGGDGGFC>>*5C
@M03364:396:000000000-C9LGT:1:1101:4494:4858 1:N:0:10
ACTCCTACGGGAGGCAGCAGTGAGGAATATTGGACAATGGGTGAAAGCCTGATCCAGCCATCCCGCGTGAAGGATGACGGCCTTATGGGTTGTAAACTTCTTTTATATGGGGATAAACCTACTCACGTGTGTGTAGCTGAAGGTACCATATGAATAAGCACCGGCTAACTCCGTGCCAGCAGCCGCGGTAATACGGAGGGTGCAAGCGTTATCCGGATTTATTGGGTTGAAAGGGTCCGTAGGCGGATTAATAAGTCAGTGGTGAAAGCCCATCGCTTAACGATGGAACTGAC
+
FFGGGGGFC7@F+:FGEGFGFGG@C<EFGGGG9CFGGGGGGGGGDGGGGGGGGGGGFFGGGF8F7EFGGGGG8CFEFFGGGGCFGFGGGGGCF9FE9FFFGGGGGFFECFG7=FDG<F4F<459,9BE:4984AF<9FF=,,,AF<EFFG9B,@DFE<FBFCF7FFGGCGF=+5>FCC,@D7FFCD7EGC@FF;C*>:@CGGGGGCFECFGGGGGCGC>C?FFC,;FC*+5<B5EFGGG558CFEEG*;C72+<2A*2CC76>*?9FD5F8DFFEDF**:935>C3*97?F*7
@M03364:396:000000000-C9LGT:1:1101:10462:4894 1:N:0:10
ACTCCTACGGGAGGCAGCAGTGAGGAATATTGGACAATGGGTGAAAGCCTGATCCAGCCATCCCGCGTGAAGGATGACGGCCTTATGGGTTGTAAACTTCTTTTATATGGGGATAAACCTACTCACGTGTGAGTAGCTGAAGGTACCATATGAATAAGCACCGGCTAACTCCGTGCCAGCAGCCGCGGTAATACGGAGGGTGCAAGCGTTATCCGGATTTATTGGGCGTAAAGCGCGCGCAGGTGGTTCCTTAAGTCTGATGTGAAAGCCCACGGCTCAACCGTGGAGGGTCAT
+
GGGGGGGGGGGGGGGGGGGGGGGGGGGGGGGGGGGGGGGGGGGGGGGGGGGGGGGGGGGGGGGGGGGGGGGGGGGGGGGGGGGGGGGGGGGGGGGGGGGGGGGGGGGGGGGGGGGGDGGGFFFG,BFF,:A,,C<9FFGGGGFGGFGGGGGG@FGGGGGGGGGGGGGGGGGGGGGGGGGGGGGGGGGGGGGGGGGGGGGGFGGGGGGGGGGGGGGGGGGFFGGGGGGEEGGFFGGGGGGGDGGGFFEGGGGGGGGGGGGGFGGDGFCF<FGFGG7C<DFGF>G>DGDFDDFGFD
@M03364:396:000000000-C9LGT:1:1101:10513:4920 1:N:0:10
ACTCCTACGGGAGGCAGCAGTGGGGAATATTGCACAATGGGCGAAAGCCTGATGCAGCAACGCCGCGTGAGGGAAGACGGTTTTCGGATTGTAAACCTCTGTTTTCGGTGACGAAGAATGACGGTAACCGAGTAGGAAGCCACGGCTAACTACGTGCCAGCAGCCGCGGTAATACGTAGGTGGCAAGCGTTATCCGGAATTACTGGGTGTAAAGGGAGCGCAGGCGGGATAGCAAGTCAGCGGTGAAAATTATGGGCTCAACCCATAAACTGCCGTTGAAACTGTTATTCTTG
+
GGGGGGGGGGGGGGGGGGGGGGGGGGGGGGGGGGGGGGGGGGGGGGGGGGGGGGGGGGGGGGGGGGGGGGGGGGGGGGGGGGGGGGGGGGGGGGGGGGGGGEGGGGGFGGGGGGGG=FFFGDF@BFFGFFC3BBFGGGGGGGGFFFFGGGGGFFFGGGGGGGGGGGGGGFGGGGGGGGGGGGGGGGGGGGGGGGGGGGGGGGGGGGGGGEFGGGGGGGGGGGGGGGGGGGGGGGGGGGGGGGGGGGGCFGGGGGGGGGGGGGGGGGGGGGFGFFGDGGGGFFGGG7DFCFFCD
@M03364:396:000000000-C9LGT:1:1101:24514:4932 1:N:0:10
ACTCCTACGGGAGGCAGCAGTGGGGAATATTGCACAATGGGCGCAAGCCTGATGCAGCGACGCCGCGTGCGGGATGGAGGCCTTCGGGTTGTAAACCGCTTTTGTTCAAGGGCAAGGCACGGTTTCGGCCGTGCTGCGTGGATTGTTCGAATAAGCACCGGCTAACTACGTGCCAGCAGCCGCGGTAATACGTAGGGTGCAAGCGTTATCCGGATTTATTGGGCGTAAAGGGCTCGTAGGCGGTTCGTCGCGTCCGGTGTGAAAGTCCATCGCTTAACGGTGGATCCGCGCCGG
+
GGGGGGGGGGGGGGGGGGGGGGGGGGGGGGGGGGGGGGGGGGGGGGGGGGGGGGGGGGGGGEGGGGGGGGGGGCFGGFGGGGGGGGGGGGGGGGGGGGGGGGG9FFG9CEGGGG+>FFFDC7F:+@CC83@3***@,@CCC>FF7DG;>C3FBFCFFDGGFFGGGFGGF*=F:FGFGGGGGGGGGE>CFGGGG9CEECE5EF9;EGGGGGGGG;E>9:A:FFCFEE5C8EFGCF>E*/CEFGGGGGGEEGC5CGCEGEE5C<:+<>GC>CCDGDFG7CEGDFGF*9*>FDBGDG
@M03364:396:000000000-C9LGT:1:1101:20720:4935 1:N:0:10
ACTCCTACGGGAGGCAGCAGTGAGGAATATTGGACAATGGGTGGAAGCCTGATCCAGCCATCCCGCGTGAAGGATGACGGCCTTATGGGTTGTAAACTTCTTTTATATGGGGATAACCCTACTCACGTGTGGTTAACTGAAGGTACCATATGAATAAGCACCGGCTAACTCCGTGCCAGCAGCCGCGGTAATACGGAGGGTGCAAGCGTTATCCGGATTTATTGGGTTTAAAGGGTCCGTAGGCGGATTAATAAGTCAGTGGTGAAAGCCCATCGCTTAACGATGGAACTGCCC
+
GGGGGGGGGGGGGGGGGGGGGGGGGGGGGGGGGGGGGGGGGGGGGGGGGGGGGGGGGGGFGGGGGGGGGGGGGGGGGGGGDGGGGGGGGGGGGGGGGGGGGGGFGGGGGGGGGGG9,:<F8?F,,BFG<4A+,+,,9<FF9EFGCE<F9FFD,FFDGGGGGGGGGEGGGGGFGGGGGGGGGGGGGGGGF<CFFCFGGGGGGGGGGGGGGGGGGFFGEGGGGGFGGGGGDGGGGGGGGGGGGGGGGDEEGGFCFGGGGFFGG*:FFFGGGGGGGGCDGFGGFEEGGGGFFFFGG*
@M03364:396:000000000-C9LGT:1:1101:7927:4966 1:N:0:10
ACTCCTACGGGAGGCAGCAGTGAGGAATATTGGACAATGGGTGGAAGCCTGATCCAGCCATCCCGCGTGAAGGATGACGGCCTTATGGGTTGTAAACTTCTTTTATATGGGGATAAACCTACTCACGTGAGAGTAGCTGAAGGTACCATATGAATAAGCACCGGCTAACTCCGTGCCAGCAGCCGCGGTAATACGGAGGGTGCAAGCGTTATCCGGATTTATTGGGTTTAAAGGGTCCGTAGGCGGATTAATAAGTCAGTGGTGAAAGCCCATCGCTTAACGATGGAACTGCC
+
GGGGGGGGGGGGGGGGGGGGGGGGGGGGGGGGGGGGGGGGGGGGGGGGGGGGGGGGGGGGGGGGGGGGGGGGGGGGGGGGGGGGGGGGGGGGGGGGGGGGGGGGGGGGGGGGGGFGGGGGF<FFEEGF,,8,BFFFEFGGGGGGGFGGGGGGAFFGGGGGGGGGGGGGGDFGGGGGGGGGGGGGGGGGGGGGGGGGGGGGGGGGGGGGEFGGGGGGGGGEGGGGGGBEEGGGGGGGGGGGGGGGGGGGEGGGGFCFFCFFGGGGGGGGFGGGGGGGG3CF?EGGGDD?79FCF
@M03364:396:000000000-C9LGT:1:1101:6474:4971 1:N:0:10
ACTCCTACGGGAGGCAGCAGTAGGGAATCTTCCACAATGGGCGAAAGCCTGATGGAGCAATGCCGCGTGAGTGAAGAAGGATTTCGGTTCGTAAAACTCTGTTGCAAGGGAAGAACAAGTAGCGTAGTAACTGGCGCTACCTTGACGGTACCTTGTTAGAAAGCCACGGCTAACTACGTGCCAGCAGCCGCGGTAATACGGAGGGTGCAAGCGTTATCCGGATTTATTGGGTTTAAAGGGTCCGTAGGCGGATTAATAAGTCAGTGGTGAAAGCCCATCGCTTAACGATGGAAC
+
GGGGGGGGGGGGGGGGGGGGFGGGGGGGGDFDGGGGGGGGGGGGGGGGGGGGGGGGGGGGGGGGGGGGGGGGGGGGGGGGGGGGGGGGGGDEGGGGGGGFGFFGG@CEGGGGGDFG8FFG9CC+88@F9CFF9,A8@FEGGGAFE8FCFDCC=FGGGGFFGGGGGGEGGGGGGGGGGGGGGGGGGCGGGGGGGGGGGF<B>:FGGGGG?ECGGGGGFFGGDE*:C+<9CGGGGGFGFGGGDEGGCCE=FEGDCC6?DGFGGCDF?CC>FFFGGGGGGGGG:>E3FGGBGFFCCC
@M03364:396:000000000-C9LGT:1:1101:14757:4978 1:N:0:10
ACTCCTACGGGAGGCAGCAGTGAGGAATATTGGACAATGGGTGGAAGCCTGATCCAGCCATCCCGCGTGAAGGATGACGGCCTTATGGGTTGTAAACTTCTTTTATATGGGGATACCCCTACTTGCGTTTGTCTTGCTGAAGGTCCCTTATGGATAAGCACCGGCTAACTCCGTGCCAGCAGCCGCGGTAATACGGAGGGTGCAAGCGTTATCCGGATTGATTGGGTTTAAAGGGTCCGTAGGCGGATTAATAAGTCAGTGGTGTAAGCCCATCGATTAACGATGGAACTGCC
+
EEEFGGFECEEEEGGGGGGGG<FFGFGGFGGGFFFGGFGF<@C7CFGGGGGFGEFGGGDG@,CFFGGGGE7,CCFGGGGG>6,F9CC5448C8C<,FGC<<?EFFFFGFF<7+CF,,,BD+BB,,,6@4+6:,<,,,:8<,,BD,,3,:,,,,:<AFF9F83:3@3+:@=DF+@FC7FBF,3>>:8<*55>,,8*<*<B:<<*:,?8711*=>2<84=8+52<CFEF*1<C7@F>;:8C5*8/<CE*:*<@CG9EE*<A<+*:5*2:C6**1*A/*9**:=):**1*179?49
@M03364:396:000000000-C9LGT:1:1101:19582:4980 1:N:0:10
ACTCCTACGGGAGGCAGCAGTGGGGAATATTGCACAATGGGCGCAAGCCTGATGCAGCGACGCCGCGTGCGGGATGGAGGCCTTCGGGTTGTAAACCGCTTTTGTTCAAGGGCAAGGCACGGTTTCGGCCGTGTTGAGTGGATTGATCGAATAAGCACCGGCTAACTACTTGCCAGCAGCCGCGGTAATACGTAGGGTGCAAGCGTTATCCGGATTTATTGGGCGTAAAGGGCTCGTAGGCGGTTCGTCGCGTCCGGTGTGAAAGTCCATCGCTTAACGGTGGATCCGCGCCGG
+
GGGGGGGGGGGGGGGGGGGGGGGGGGGGGGGGGGGGGGGGGGGGGGGGGGGGGGGGGGGGGGGGGGGGGEGGGGGGGGGGGGGGGGGGGGGGGGGGGGGGGGGGGGG9FFGGGGFGGCFGG+BFCFFG53@55@D37@@9>ECCF:DGGG:F>EFGGGDFGGGGFGGGG,2CFGGGGGGGG<BFGGGGC<CFFGFGGGGGGGGGGGGGGGGGGGGDEFGGGGGGGCGGGGGGCGFGECEECGGCEEGECEECCEEGG5=:CFGGG:CFFGGDGGDGD7:C>>G<CDGFGDBC5D
@M03364:396:000000000-C9LGT:1:1101:19360:4988 1:N:0:10
ACTCCTACGGGAGGCAGCAGTGAGGAATATTGGACAATGGGTGAAAGCCTGATCCAGCCATCCCGCGTGAAGGATGACGGCCTTATGGGTTGTAAACTTCTTTTATATGGGGATAAACCTACTCACGTGTGAGTAGCTGAAGGTACCATATGAATAAGCACCGGCTAACTCCGTGCCAGCAGCCGCGGTAATACGGAGGGTGCAAGCGTTATCCGGATTTATTGGGTTTAAAGGGTCCGTAGGCGGATTAATAAGTCAGTGGTGAAAGCCCATCGCTTAACGATGGAACTGCC
+
GGGGGGGGGGGGGGGGGGGGGGGGGGGGGGGGGGGGGGGGGGGGGGGGGGGGGGGGGGGGGGGGGGGGGGGGGGGGGGGGGGGGGGGGGGGGGGGGGGGGGGGGGGGGGGGGGG8FFGGGGGGGEFGG:4A55B8<FGFFFGGGGGGGGGGG<FGGGGGGGGGGGGGGGGGGGGGGGGGGGGGDGGGGGDGGGGGGGGGGGGGGGGGGGGGGGGGGGGDGGGGGGGEEEGGGGFGGGGGGGGGFGGGDCGFGGGGGDFGEF?FGGGGGGCFGGGDGG3EGF>CFGDFFFFFG5
@M03364:396:000000000-C9LGT:1:1101:9499:4989 1:N:0:10
ACTCCTACGGGAGGCAGCAGTGAGGAATATTGGACAATGGGTGGAAGCCTGATCCAGCCATCCCGCGTGAAGGATGACGGCCTTATGGGTTGTAAACTTCTTTTATATGGGGATAAACCTACTCACGTGTGCGTAGCTGAAGGTACCATATGAATAAGCACCGGCTAACTCCGTGCCAGCAGCCGCGGTAATACGGAGGGTGCAAGCGTTATCCGGATTTATTGGGTTTAAAGGGTCCGTAGGCGGATTAATAAGTCAGTGGTGAAAGCCCATCGCTTAACGATGGAACTGCC
+
GGGGGGGGGGGGGGGGGGGGGGGGGGGGGGGGGGGGGGGGGGGGGGGGGGGGGGGGGGGGGGGGGGGGGGGGGGGGGGGGGGGGGGGGGGGGGGGGGGGGGGGGGGGGGGFGGGGGFGGGFGGF,BFG=BA,BCEGGGGFCDGFFGGGGGGG?EGFGGGGGGGGGGGGGGGGGGGEFGGGGGGGGGGGGGGGGGGGGGGGGGGGGGGGGGGGGGGGGGGGGGGGGGCECGGGGGGGGGGGGDGGGGGGGGGGGGGFGGGGGCCCFGFGG5FGGGGGGGGGFFGGGGGFGFFGG
@M03364:396:000000000-C9LGT:1:1101:10124:4990 1:N:0:10
ACTCCTACGGGAGGCAGCAGTGGGGGATATTGCACAATGGGGGAAACCCTGATGCAGCGACGCCGCGTGAGTGAAGAAGTATTTCGGTATGTAAAGCTCTATCAGCAGGAAAGATAATGACGGTACCTGACTAAGAAGCACCGGCTAAATACGTGCCAGCAGCCGCGGTAATACGTATGGTGCAAGCGTTATCCGGATTTACTGGGTGTAAAGGGAGCGCAGACGGCATGGCAAGCCAGATGTGAAAGGTGGGGGCTCAACCCCCAAGCTGCATTTGGAACTGTCAAGCTAG
+
GGGGGGGGGGGGGGGGGGGGGGGGGGGGGGGGGGGGGGGGGGGGGGGGGGGGGGGGGGGGGGGGGGGGGGGGGGGGGGGGGGGGGGGGGGGGGGGGGGGGGCFGGGGGGGGGGGDFCFGGGBFFDCFF:8@C,CF9DFGGGGGGGG7FGGGGGGGGGGGGGGGGGGGGG*6CFGGGGGGGGGGGGGGGGGGGGGGGGGGGGGGGGGGGGGGGGGGGGGGGGGGGGGGGGGGGGGGGGGGFGEFGFGGGGFGGGGGGDGFGGGGGGGEGGGGGGGCDGGGGFFGGGGGFGF?G
@M03364:396:000000000-C9LGT:1:1101:8497:4994 1:N:0:10
ACTCCTACGGGAGGCAGCAGTGAGGAATATTGGACAATGGGTGAAAGCCTGATCCAGCCATCCCGCGTGAAGGATGACGGCCTTATGGGTTGTAAACTTCTTTTATATGGGGATAAACCTACTCCCGTGTGCGTAGCTGAAGGTACCATATGAATAAGCACCGGCTAACTCCGTGCCAGCAGCCGCGGTAATACGGAGGGTGCAAGCGTTATCCGGATTTATTGGGTTTAAAGGGTCCGTAGGCGGATTAATAAGTCAGTGGTGAAAGCCCATCGCTTAACGATGGAACTGCC
+
GGGGGGGGGGGGGGGGGGGGGGGGGGGGGGGGGFGGGGGGGGGGGGGGGGGGGGGGGGGGGGGGGGGGGGGGGGGGGGGGGGGGGGGGGGGGGGGGGGFFGGGGFGG9FFFFEGGG<5EFGGG8,48?+:A<+B+64BFBBFGGAFFF9>FG9<FGAFDAFGGEFGCFG@EFFFGGGGGGGGCCFGGGGGDGFGGGGGGGEGGGFGGGGEGFFGGGGGGCGGGFFG<:BFFFFCEGGGG=@EGGGGGD5EFFGCGE7@C9<CCFGDFGG:87CFC<FCCFFECFFDC/>?407
@M03364:396:000000000-C9LGT:1:1101:20353:5004 1:N:0:10
ACTCCTACGGGAGGCAGCAGTAGGGAATTTTGCGCAATGGGGGAAACCCTGACGCAGCAACGCCGCGTGAATGATGAAGCCCTTCGGGGTGTAAAGTTCTGTCAGTGGGGACGAAACTTGACGGTACCCGCATAGTAAGCACCGGCTAACTCCGTGCCAGCAGCCGCGGTAATACGGAGGGTGCGAGCGTTGTCCGGAATCATTGGGCGTAAAGAGTTCGTAGGCGGTATGTAAAGTCAGGTGTTAAAGGCGCAGGCTCAACCTGTGTATGGCACTTGATACTTGCAAACT
+
GGGGGGGGGGGGGGGGGGGGGGGGGGGGGGGGGGGGGGGGGGGGGGGGGGGGGGGGGGGGGGGGGGGGGGGGGGGGGGGGFGGGGGGGGGGGFGFGGGGGGGGGGGGFGGGGGEGGFDG9,:C+BFFFE<@>+8,,8F9FF8>C3F>:FGGG8FGGGGGGGGGGGGGGGGGGGGGGGGGGGGGGGGGGGEGGGFGGGEGGGGGGGGGGGGGGGGGGFFGGGFGGGGC?ECGGGGGGGCFFGGGFGGGGGGGGGGGGGGGFGGGGGGGGGGGGGGFGGGGGF?CFGGGFG>F
@M03364:396:000000000-C9LGT:1:1101:20408:5047 1:N:0:10
ACTCCTACGGGAGGCAGCAGTGGGGAATATTGCACAATGGGCGCAAGCCTGATGCAGCGACGCCGCGTGCGGGATGGAGGCCTTCGGGTTGTAAACCGCTTTTGTTCAAGGGCAAGACACGATTTCGGCCGTGTTGAGTGGATTGTTCGAATAAGCACCGGCTAACTACTTGCCAGCAGCCGCGGTAATACGTAGGGTGCAAGCGTTATCCGGATTTATTGGGCGTAAAGGGCTCGTAGGCGGTTCGTCGCGTCCGGTGTGAAAGTCCATCGCTTAACGGTGGATCCGCGCCGG
+
GGGGGGGGGGGGGGGGGGGGGGGGGGGGGGGGGGGGGGGGGGGGGGGGGGGGGGGGGGGGGGGGGGGGGGGGGGDGGGGGGGGGGGGGGGGGGGGGGGGGGGGGGGGGGGGGGG+=,:>,C+>B+@FFF>F:*@,,,8,@C<FGFGGFGGGF*<FFFGGDGGGGGGEG,,6CCGGGGGGGGGGGGDGGF9CC@FGGG6CEEFGGGGGGGGGC8;EEGFFGGFG8EECCCFGGGGFGGDGGGG=/:5EEEEECGDCEGEE5EFFC70A::FFGCCC5**:DEFG/99CFCBF5>D
@M03364:396:000000000-C9LGT:1:1101:24521:5084 1:N:0:10
ACTCCTACGGGAGGCAGCAGTGGGGAATATTGGGCAATGGGCGCAAGCCTGACCCAGCAACGCCGCGTGAAGGAAGAAGGTTTTCGGATTGTAAACTTCTGTCCTCAGTGACGAAGGAAGTGACGGTACCTTAGTAGGAAGCCCCGGCTAACTACGTGCCAGCAGCCGCGGTAATACGTAGGGGGCAAGCGTTGTCCGGAATGACTGGGCGTAAAGGGCGTGTAGGCGGCCGATTAAGTCTGAAGTGAAAGTCCTGCTTTCAAGGTGGGAATTGCTTTGGAGACTGGTTGGCTT
+
GGGGGGGGGGGGGGGGGGGGGGGGGGGGGGGGGGGGGGGGGGGGGGGGGGGGGGGGGGGGGGGGGGGGGGGGGGGGGGGGGGGGGGGGGGGGGGGGGGGGGGGFGGGGGGGGGFFFCEFFGCF<+8CF+,C,:55<CF,CDGGFF+<@FGFGFFFGGGGGGGGGGGGGG:CFCGGGGGGGGGGGGGGGGGGGGGGGGGGGGGGEFGGGGGGEGGGGGGGGGGGGGGFGGGCE>CEEGGGGGGFGGGGFFGGGGGGGGGCG@EFFFGGGGGG<CGG7FDFG?FEGFFF9FEFGF*
@M03364:396:000000000-C9LGT:1:1101:18914:5098 1:N:0:10
ACTCCTACGGGAGGCAGCAGTGGGGAATATTGCACAATGGGCGAAAGCCTGATGCAGCAACGCCGCGTGAGGGAAGACGGTTTTCGGATTGTAAACCTCTGTTTTCGGTGACGAAGAATGACGGTAACCTAGTAGGAAGCCACGGCTAACTACGTGCCAGCAGCCGCGGTAATACGTAGGTGGCAAGCGTTATCCGGAATTACTGGGTGTAAAGGGAGCGCAGGCGGGATAGCAAGTCAGCGGTGAAAATTATGGGCTCAACCCATAAACTGCCGTTGAAACTGTTATTCTTGG
+
GGGGGGGGGGGGGGGGGGGGGGGGGGGGGGGGGGGGGGGGGGGGGGGGGGGGGGGGGGGGGGGGGGGGGGGGGGGGGGGGGGGGGGGGGGGGGGGGGGGGGGGGGGGGGGGGGGGGFGFCFGF::DFGF8@CFFGFFGGGGGGGGGGGGGGGGGGGGGGGGGGGGGGGGFEGGGGGGGGGGGGGGGGGGGGGGGGFGGGGGGGGGGFFGGGGGGGGGGGGGGGGGGGGGGGGGGGGGGGGGGGGGGGGGGGCGGEGGGGFEGGGGGGGGGGGGGGGGGGGFFGFFGFFGFFGG*
@M03364:396:000000000-C9LGT:1:1101:17837:5100 1:N:0:10
ACTCCTACGGGAGGCAGCAGTGGGGAATATTGCACAATGGGCGAAAGCCTGATGCAGCAACGCCGCGTGAGGGATGGAGGCCTTCGGGTTGTAAACCGCTTTTGTTCAAGGGCAAGGCACGGTTTCGGCCGTGTTGAGTGGATTGTTCGAATAAGCACCGGCTAACTACGTGCCAGCAGCCGCGGTAATACGTAGGGGGCAAGCGTTGTCCGGAATGATTGGGCGTAAAGGGCGCGTAGGCGGCCTGGTAAGTCTGGAGTGAAAGTCCTGCTTTTAAGGTGGGAACTGCTTTGG
+
GGGGGGGGGGGGGGGGGGGGGGGGGGGGGGGGGGGGGGGGGGGGGGGGGGGGGGGGGGGGGEGGGGGGGGGGGGGGGGGGGGGGGGGGGGGGFGGGGGGGGFGGGFGCFFGEGG?FDGGGG+=C@FFE:B@85@<CF<BFF@GFFF<EFF:F<DFGGGGFDFGGGGGAF<BFGGFGGGGGGGGGGECGGGGG:FFGGGGEGGGGEE?GGGGGE;EEGCFGGFGGGC*;FFGCEEEGGDEEGEEEEEGEF7CFEFCEF@C<E+:CFD+CFGF*:?C:7CFCFFG4CC*?G=?C:F
@M03364:396:000000000-C9LGT:1:1101:21898:5105 1:N:0:10
ACTCCTACGGGAGGCAGCAGTGAGGAATATTGGACAATGGGTGGAAGCCTGATCCAGCCATCCCGCGTGAAGGATGACGGCCTTATGGGTTGTAAACTTCTTTTATATGGGGATAAACCTACTCGCGTATGCTTAGCTGAAGGTACCATATGAATAAGCACCGGCTAACTCCGTGCCAGCAGCCGCGGTAATACGGAGGGTGCAAGCGTTATCCGGATTTATTGGGTTTAAAGGGTCCGTAGGCGGATTAATAAGTCAGTGGTGAAAGCCCATCGCTTAACGATGGAACTGCC
+
GGGGGGGGGGGGGGGGGGGGGGGGGGGGGGGGGGGGGGGGGGGGGGGGGGGGGGGGGGGGGGGGGGGGGGGGGGGGGGGGFGGGGGGGGGGGDGGGGGGGGGGGGGGGGGGGEGGG9FFF8B5:+@FF4=A5,CFFFF9,:,3>EF9FFGGGCAFGFGFGGCFGDFGGE,7@:@FCCEGGGGG,>8FGG7F;;<F7<FGEGG>FCFGGGEECC9FGGEG9;C9EFC<:/<CFGGGDF8>:ECEF=C:5/<9EGGEFGFF<CCFGGGFGFF5C*7A945CGB>*9DDF?<FF4>
@M03364:396:000000000-C9LGT:1:1101:14989:5110 1:N:0:10
ACTCCTACGGGAGGCAGCAGTGAGGAATATTGGACAATGGGTGAAAGCCTGATCCAGCCATCCCGCGTGAAGGATGACGGCCTTATGGGTTGTAAACTTCTTTTATATGGGGATAAACCTACTCCCGTTTGAGTAGCTGAAGGTACCATATGAATAAGCACCGGCTAACTCCGTGCCAGCAGCCGCGGTAATACGGAGGGTGCAAGCGTTATCCGGATTTATTGGGTTTAAAGGGTCCGTAGGCGGATTAATAAGTCAGTGGTGAAAGCCCATCGCTTAACGATGGAACTGCC
+
GGGGGGGGGGGGGGGGGGGGGGGGGGGGGGGGGGGGGFGGGGGGGGGGGGGGGGGGGGGGGGGGGGGGGGGGGGGGGGGGGGGGGGGGGGGGGGGGGGGGGGGGGGGGGGGGGCB?9<FG8=F8,?FA,B@,88C,AFF=<FFFGF9FFGGG,EFFDGGGGGGEEGEGGGGGGGGEGGGGGGGGGGGGGFGGGGGDGGGFGGEGGGFGGGEGGGFECCECFGGGGGEGDFGGGGGGFCEGFGGGGGEGGGCEEFGGGGGGGCFGGGGGFFFGGGGGGGGFFECFGGGFGFFGD
@M03364:396:000000000-C9LGT:1:1101:15746:5129 1:N:0:10
ACTCCTACGGGAGGCAGCAGTGAGGAATATTGGTCAATGGACGGAAGTCTGAACCAGCCATGCCGCGTGAAGGAATAAGGCCCTACGGGTCGTAAACTTCTTTTGTGGTGGAGCAATAAGACGTACGTGTACGTCGATGAGAGTACATCACGAATAAGCATCGGCTAACTCCGTGCCAGCAGCCGCGGTAATACGGAGGATGCAAGCGTTATCCGGATTTATTGGGTTTAAAGGGTGCGTAGGCTGTGTAGCAAGTCAGTGGTGAAAGCCCGGTGCTCAACACCGGAACTGCC
+
GGGGGGGGGGGGGGGGGGGGGGGGGGGGGGGGGGGGGGGGGGGGGGGGGGGGGGGGGGGGGGGGGGGGGGGGGGGGGGGGGGGGGGGGGGGGGGGGGGGGGGGGGFFFFGGGFF<FGGGFEFFB:DFG,:AC=<FBFFF9BFGF?FF<FGGG@FGGGGGGGGGGGGGFGGGGGGGGGGGGGGGGGGGGGGGGGGGGGGGGGGGGGGFGGGGGGGGGCECGFFGGGG;8;EGGGGGGGGGGGGGGCFGGGFGF+AFFGGFFGGCF7CGGGGGGGGGGGCGGFFE7>DC>DFFDF
@M03364:396:000000000-C9LGT:1:1101:23722:5149 1:N:0:10
ACTCCTACGGGAGGCAGCAGTGGGGAATATTGCGCAATGGGGGAAACCCTGACGCAGCAACGCCGCGTGCAGGAAGAAGGTCTTCGGATTGTAAACTGTTGTCGCAAGGGAAGAAGACAGTGACAGTACCTTGTGAGAAAGTCACGGCTAACTACGTGCCAGCAGCCGCGGTAATACGTAGGTGACAAGCGTTGTCCGGATTTACTGGGTGTAAAGGGCGTGTAGGCGGGATAGCAAGTCAGTCGTGAAATACCGAGGCTCAACCTCGGGGCTGCGATTGAAACTGTTATTCTT
+
GGGGGGGGGGGGGGGGGGGGGGGGGGGGGGGGGDGGGGGGGGGGGGGGGGGGGGGGGGGGGGGGGGGGGGGGGGGGGGGGGGGGGGGGGGGGGGGGGGGFGGGGGGGGGGGGGGGGDFFDCBFG,BFF,,C<,:3C>FG8FFGFD>>CFEGGGGGGGGFGGGGGGGGGGCEEGGGGGGFGGGGGGGGG7FCGGGGGCCGCEGGGGGGGG?C?F?GGFDEG8EGGGGGGGGGGGGGGGGGGGGGFGGGGGGGGGGGGGGGGCFGGGGGGGGGGGGGGGGCCFFCCDC>FGFFGGC
@M03364:396:000000000-C9LGT:1:1101:19248:5169 1:N:0:10
ACTCCTACGGGAGGCAGCAGTGGGGAATATTGCACAATGGGCGAAAGCCTGATGCAGCAACGCCGCGTGAGGGAAGACGGTTTTCGGATTGTAAACCTCTGTTTTCGGTGACGAACAAATGACGGTAACCGCGTAGGAAGCCACGGCTAACTACGTGCCAGCAGCCGCGGTAATACGTAGGTGGCAAGCGTTATCCGGAATTACTGGGTGTAAAGGGAGCGCAGGCGGGATAGCAAGTCAGCTGTGAAAACTATGGGCTCAACCCATAAACTGCAGTTGAAACTGTTATTCTTG
+
GGGGGGGGGGGGGGGGGGGGGGGGGGGGGGGGGGGGGGGGGGGGGGGGGGGGGGGGGGGGGGGGGGGGGGGGGGGGGGGGGGGGGGGGGGGGGGGGGGGGGGGGGGGFFFGGGGGGCGGGG-C3CBFGC,@+8@F@FFFGGGGGGFGFGGGGGGGGGGGGGGGGGGGGG*=FGGGGGFGGGFGGGGGGGGGGGGGGGGGGGGGGGGGG@ECFGGGGGGGGE>GGGGGGGGDGGGGGGGGGGGGGGGGGGGGGGGGGGGGGGGGGGGGGGGGGGGGGGFFGFFGGG:FFGFFGG>
@M03364:396:000000000-C9LGT:1:1101:21865:5173 1:N:0:10
ACTCCTACGGGAGGCAGCAGTGGGGAATATTGCACAATGGGCGAAAGCCTGATGCAGCAACGCCGCGTGAGCGATGAAGGCCTTCGGGTTGTAAACCGCTTTTGTTCAAGGGCAAGGCACTGTGTCGGCCGTTTTGAGTGGATTGTTCGAATAAGCACCGGCTAACTACATGCCAACAGCCGCGGTAATACGTAGGGTGCGAGCGTTATACGGATTTATTGGGCGTAAAGGGCTCGTAGGCGGTTCGTCGCGTCCGGGGTGAAAGTCCATCGCCTAACGGTGGATCTGCGCCGG
+
FGGGGGGGGGGGGGGGGGGGGGGGGEGGGGGEGFGGGGGGGDG7FGGGGGGGFGDFEDFGGGGGGEGGGEEEEGGGGGGFGFGGGGGGGGGGGGGF<:ECFGGGG@A,?FBEDGGD++,3,-:,<,33+383+8>,8DF,3,,:<:<FCF@@*@>,8,@**<FGGG@FF<,23DE,CFC@FE7CE*BCF9<8:>FGG:FGGCF88*A8C+:@8E**+++0:C>FGCEC8CEE802:8?FGF=E:E/?:*1?=CECCD/2:>CFFG*9CC7C<<CEGFGED)7E3C**9*<B>7D
@M03364:396:000000000-C9LGT:1:1101:8165:5179 1:N:0:10
ACTCCTACGGGAGGCAGCAGTGAGGAATATTGGTCAATGGGCGGAAGCCTGATCCAGCCATCCCGCGTGAAGGATGACGGCCTTATGGGTTGTAAACTTCTTTTATATGGGGATAAACCTACTCACGTGTGAGTAGCTGAAGGTACCATATGAATAAGCACCGGCTAACTCCGTGCCAGCAGCCGCGGTAATACGGAGGGTGCAAGCGTTATCCGGATTTATTGGGTTTAAAGGGTCCGTAGGCGGATTAATAAGTCAGTGGTGAAAGCCCATCGCTTAACGATGGAACTGCC
+
GGGGGGGGGGGGGGGGGGGGGGGGGGGGGGGGGGGGGGGGGGGGGGGGGGGGGGGGGGGGGGGGGGGGGGGGGGGGGGGGGGGGGGGGGGGGGGGGGGGGGGGGGGGGGGGGGGFGGGGG@EGG,BFG=:8,,CFAEFGFFGGGGGGGGGGGFGGGGGGGGGGGGGGGGCFGGGGGGGGGGGGGGGGGGGGGGGGGGGGGGGGGGGGGGGGGGGGGGGGGFGGGGGGGGGGGGGGGFGGGGGGGGGGCEGGGGGGGGGGGGGGGGDFFGGGGGGGGGGGGB>=FGGG=CFFGG
@M03364:396:000000000-C9LGT:1:1101:6661:5248 1:N:0:10
ACTCCTACGGGAGGCAGCAGTGGGGAATATTGCACAATGGGGGAAACCCTGATGCAGCAACGCCGCGTGAGTGATGACGGCCTTCGGGTTGTAAAGCTCTGTCTTCAGGGACGATAATGACGGTAGCCGCGCAGGAAGCCCCGGCTAACTACGTGCCAGCAGCCGCGGTCATACGTAGGGGGCAAGCGTTGTCCGGAATGATTGGGCGTAAAGGGCGCGTAGGCGGCCTGGTAAGTCTGGAGTGAAAGTCCTGCTTTTAAGGTGGGAACTGCTTTGGAGACTGGAGAGCTTG
+
GGGGGGGGGGGGGGGGGGGGGGGGGGGGGGGGGGGGGGGGGGGGGGGGGGGGGGGGGGGGGGGGGGGGGGGGGGGGGGGGGGGGGGGGGGGGGGGGGGGGGGGFGGGGGGGGFB7F+<DBF7FC+>DG++8+@B+>@FFGGGGFCFFFFGGGDGGGGGGGFF@GGGEGG*8CFGGFFFGGGGGGGGGGEGDGFGEGGGGGGCGGGGGGEGEGGGGGGGGGGGGGGGEEEFFGDFGGGGGGGGGGFGFGGGGGDG6CFFGGG9:CGGGGGGGGGFGDGGG4>BFGGFFFG46F
@M03364:396:000000000-C9LGT:1:1101:11682:5261 1:N:0:10
ACTCCTACGGGAGGCAGCAGTAGGGAATCTTCCACAATGGACGCAAGTCTGATGGAGCAACGCCGCGTGAGTGAAGAAGGTTTTCGGATCGTAAAGCTCTGTTGTTGGTGAAGAAGGATAGCGGTAGTCACTGGCCTTTATTTGACGGTAATCAACCAGAAAGTCACGGCTAACTACGTGCCAGCAGCCGCGGTAATACGTAGGTGGCAAGCGTTGTCCGGATTTATTGGGCGTAAAGCGAGCGCAGGCGGAAAAATAAGTCTAATGTGAAAGCCCTCGGCTTAACCGAGGAAC
+
GGGGGGGGGGGGGGGGGGGGGGGGGGGGGGGGGGGGGGGGGGGGGGGGFGGGGGGFGGGGGGGGGGGFGGGGGGGGFGGGFFGGGGGGGGGGGGGGGGGGGEGFGFFFBFGGGFGFC,F<<-@CGGGG,5CAFF,,>FFCFFDFFC7FGGGGDGGGGGGGFCGGGGGGGG5FEGGGGGGGFGGGGFFGFGGGGGGGGGGGGGGGGGGGGGFGGGGGGGGGGG7=FGGGGGGCEGGGGFGGEGEEEGGGCGG*2C>*9EFGGDFGGFGGGGGGGGGGFGGGFFEGGGGFDEEDF5
@M03364:396:000000000-C9LGT:1:1101:13488:5276 1:N:0:10
ACTCCTACGGGAGGCAGCAGTGGGGAATATTGGGCAATGGGCGCAAGCCTGACCCAGCAACGCCGCGTGAAGGAAGAAGGCTTTCGGGTTGTAAACTTCTTTTATGAGGGACGAATCGATGCCAGTACCTCCTGAATAAGCTCCGGCTAACTACGTGCCAGCAGCCGCGGTAATACGTAGGGAGCAAGCGTTATCCGGATTTATTGGGCGTAAAGGGCTCGTAGGCGGTTCGTCGCGTCCGGTGTGAAAGTCCATCGCTTAACGGTGGATCCGCGCCGGGTACGGGCGGGCTTG
+
GGGGGGGGGGGGGGGGGGGGGGGGGGGGGGGGGGGGGGGGGGGGGGGGGGGGGGGGGGGGGGGGGGGGGGGGGFGGGGGGGGGGGGGGGGGGGGGGGGGGGGGGGGGGG7FGGGGGGGGGG7F,,:FFC5E,<8F,CBFGGGGGGDGFGGGGGGGGGGGGGGGGGGGGG>CGGGGGGGGGGGGGGGGGGGGGGGGGGGCFGGGGGGGGGGGGGGGGGDGGGGEGGGGGEGGGGDGGGGGGGGGGGGGFGGGGGGGGGGGFGGGGGGGGGGGGGGGGGGGGEFFGGDGFGFFDGG
@M03364:396:000000000-C9LGT:1:1101:16330:5313 1:N:0:10
ACTCCTACGGGAGGCAGCAGTGGGGAATATTGGACAATGGGTGAAAGCCTGATCCAGCCATCCCGCGTGAAGGATGACGGCCTTATGGGTTGTAAACTTCTTTTATATGGGGATAAACCTACTCACGTATGAGTAGCTGAAGGTACCATATGAATAAGCACCGGCTAACTCCGTGCCAGCAGCCGCGGTAATACGGAGGGTGCAAGCGTTATCCGGATTTATTGGGTTTAAAGGGTCCGTAGGCGGATTAATAAGTCAGTGGTGAAAGCCCATCGCTTAACGATGGAACTGCC
+
GGGGGGGGGGGGGGGGGGGGGGGGGGGGGGGGGGGGGGGGGGGGGGGGGGGGGGGGGGGGGGGGGGGGGGGGGGGGGGGGGGGGGGGGGGGGGGGGGGGGGGGGGGGGGGGGGGGGCFGF,BFF5BFF,:A8,<<EFGG?EFGFFGGGGGGGGGGGGGFGGGGGGGGGGGGGGGGGGGGGGGGGGGGGGGGGGGGGGGGGGGGGFGGGGGGGGGGGGEGCCGGFGGCEBCFFGEC:CFGFFEGGGGCEEGFGGGGGGDFCGGFFFGGGCGFDDEGG5FGGFFEGGGFFGFFGG
@M03364:396:000000000-C9LGT:1:1101:18016:5339 1:N:0:10
ACTCTACGGGAGGCAGCAGTGGGGAATATTGGGCAATGGGCGCAAGCCTGACCCAGCAACGCCGCGTGAGGGAAGAAGGTTTTCGGATTGTAAACCTCTGTCGCAGGAGACGAAAGAAGTGTCGATACCTTGTAAGAAAGCCCCGCCTAACTACGTGCCAGCAGCCGCGTTAATACGTAGGTTGCAAGCGTTGTCCGGATTTACTGGGTGTAAAGGGCGTGTAGGCGGAGGAGCAAGTCAGATGTGAAATCCATGGGCTCAACCCATGAACTGCATTTGAAACTGTTCTCCTTG
+
FGGGGFGGGGFFGE@FGGGFGGFGCFGGGGEGGGFGFFGG?CCGEF<CFFAF<EFEEGEFFFEFEFCFCFFFCGC=FEGFF<FCCC@=?FGGGGG8BEFEGFD7F@E+B?BFG7+8F,:?,5C++8:>,3,,,<,3,:,,3,:33+@@>F<3@F>:D<FGCGFGG,1::4:*1@;FFFDFBBCFE9,C@<FECFFFFF7FC<ECEFGGGGEC?:CF>8:CEGCFFC:C*:8CE=8FG9<EE@CG+<<:E++3CCG6CE*:<+*:EGCFCCFCF62:CGCCF?FCCC76*9@*::
@M03364:396:000000000-C9LGT:1:1101:6432:5355 1:N:0:10
ACTCCTACGGGAGGCAGCAGTGAGGAATATTGGACAATGGGTGGAAGCCTGATCCAGCCATCCCGCGTGAAGGATGACGGCCTTATGGGTTGTAAACTTCTTTTATGTGGGGATAACCCTACTCACGTGCGTGTACGTGACGGTGCCATATGAATAAGCACCGGCTAACTCCGTGCCAGCAGCCGCGGTAATACGGAGGGTGCAAGCGTTATCCGGATTTATTGGGTTTAAAGGGTCGGTAGGCGGATGAATAAGTCAGTGGTGAAAGCCCAGCGCTGAACGATGGAACTGCC
+
FA9CEFEEFGGFGGGEEEFGGGGGGFGGFCEFGCFFGFGGGDFFF@AGGGGFFDFGGGGFFFGDFGGGGECFGGGGG9FFDGCF9FGFF,,4BEFFFFFG<FGGC,,5@EGFD7<5,:BE,<F:C?E=,+8+B?>,+:B>++@C+3:,FF,,,:<,,CD,<=F<F+>3D=@>F37>3,@::@F,>CEGC*=B,>FGGGGGGG@F:CEG*C*CFFGG=8E6+<+3CC?5/<<+<CE8**:/855+:=5C*<<<?9C97AG9<8C=C47DF5@C*5*9*/:*9)*19<59>:?7*
@M03364:396:000000000-C9LGT:1:1101:17228:5360 1:N:0:10
ACTCCTACGGGAGGCAGCAGTGAGGAATATTGGTCAATGGGCGCAAGCCTGAACCAGCCAAGTCGCGTGAAGGAAGACGGCCCTATGGGTTGTAAACTTCTTTAGGGTGGGAACAAAGGACGCCCCGCGTGGCGAGATGAGTGTACCACCAGAATAAGCATCGGCTAACTCCGTGCCAGCAGCCGCGGTAATACGGAGGATGCGAGCGTTATCCGGATTTATTGGGTTTAAAGGGTCCGTAGGCGGATTAATAAGTCAGTGGTGAAAGCCCATCGCTTAACGATGGAACTGCC
+
GGGGGGGGGGGGGGGGGGGGGGGGGGGGGGGGGGGGGGGGGGGGGGGGGGGGGGGGGGGGGGGGGGGGGGGGGGGGGGGGGGGGGGGGGGGGGGGGGGGGGGGGGGGFGGGFGGFGFGF@ECFC+@FG:6@+3C:FGGGGGGGGGGGGGGGGGGGGGGGGGGGGGGGGGFGGGGGGGGGGGGGGGGEGGGGGGGGGFGGGGGGGEGGGGGGGGGGGGDEFGGGGGGCECGGGGGGGGGGFCEGCGEGEEFGGGCFGGGGFFFFCFCFGGFGGGGGGFFGCFFGGGGGFFFFFF
@M03364:396:000000000-C9LGT:1:1101:4396:5381 1:N:0:10
ACTCCTACGGGAGGCAGCAGTGGGGGATATTGCACAATGGGCGCAAGCCTGACCGAGCAACGCCGCGTGAGTGAAGACGGCCTTCGGGTTGTAAAGCTCTGTTTTAAGGGAAGAACGGTATCGTAAGAAACTCTACATGACGGTACCTTACCAGAAAGCCACGGCTAACTACGTGCCAGCAGCCGCGGTAATACGTAGGTGGCAAGCGTTATCCGGAATTATTGGGCGTAAAGGGTGCGCAGGCGGTTGGTTAAGTTTATGGTGAAAGCGTGGGGCTCAACCCAATACAGCCAT
+
GGGGGGGGGGGGGGGGGGGGGGGGGGGGGGGGGGGGGGGGGGGGDGGGGGGGGGGGGGGGGGGGGGGGGGGGGGGGGGGGGGGGGGGG?FECFGGGGGGE?FF,A<FFGGCFGFFA+B=7>8>8,BDF3,8:,<,,7@FFEFGGGGGGFGFCGCFFGGGGFFGGGGGGGF9FGGGGGGGGFFGEGGGGGGEFGGF?FGGGGGGGFGGGGGGGGGGGGCFCFG7EGGDGEGDEFGD088EGGGGGGGC5*::5FFFGGG?FGF7+<FG7>DE<CGGGGGGGFFGG*9F:CFF312
@M03364:396:000000000-C9LGT:1:1101:13680:5420 1:N:0:10
ACTCCTACGGGAGGCAGCAGTGGGGAATATTGCACAATGGGCGCAAGCCTGATGCAGCGACGCCGCGTGCGGGATGGAGGCCTTCGGGTTGTAAACCGCTTTTGTTCAAGGGCAAGGCACGGTTTCGGCCGTGTTGAGTGGATTGTTCGAATAAGCACCGGCTAACTACGTGCCAGCAGCCGCGGTAATACGTAGGGTGCAAGCGTTATCCGGATTTATTGGGTTTAAAGGGTCCGTAGGCGGATTAATAAGTCAGTGGTGAAAGCCCATCGCTTAACGATGGAACTGCCATTG
+
GGGGGGGGGGGGGGGGGGGGGGGGGGGGGGGGGGGGGGGGGGGGGGGGGGGGGGGGGGGGGGGGGGGGGGGGGGGGGGGGGGGGGGGGGGGGGGGGGGGGGGGGGGGAGGGGGGGGGGGGG7>CCFFG38@538>,@@EFGDFFFGGGGFFF*FFGFGGGGGGGGGGGG*BFFGGGGGGGGGGGGGGGGFGFGCEGGGGGGGGFGGGGGEFEECCCCGGGGGGEEE6CFFGGGGEEFGEGGGGEEEGFGGGGFGFFGGGFG<FGG<:FFF@CDEGDF>ECFFGGCCCFFFFFGG
@M03364:396:000000000-C9LGT:1:1101:14456:5425 1:N:0:10
ACTCCTACGGGAGGCAGCAGTGAGGAATATTGGACAATGGGTGAAAGCCTGATCCAGCCATCCCGCGTGAAGGATGACGGCCTTATGGGTTGTAAACTTCTTTTATATGGGGATAAACCTACTCACGTGTGAGTAGCTGAAGGTACCATATGAATAAGCACCGGCTAACTCCGTGCCAGCAGCCGCGGTAATACGGAGGGTGCAAGCGTTATCCGGATTTATTGGGTTTAAAGGGTCCGTAGGCGGATTAATAAGTCAGTGGTGAAAGCCCATCGCTTAACGATGGAACTGCC
+
GGGGGGGGGGGGGGGGGGGGGGGGGGGGGGGGGGGGGGGGGGGGGGGGGGGGGGGGGGGGGGGGGGGGGGGGGGGGGGGGGGGGGGGGGGGGGGGGGGGGGGGGGGGGGGGGGGGGFGGFGFGF?FGF<BA,5CFCFGGFGGGGGGGGGGGGBFFGGGGGGGGGGGGGGFGGGGGGGGGGGGGGGGGGGDGGGGGGGGGGGGGGGGGGGGGGGGGGCGGGGGGFFGFGDGGGGGGGGGGGGGGGGGGGEGGEGGGGGGGGGGGGCFGGFDGGGGGGGGGGFFGGGGG@DFFDF
@M03364:396:000000000-C9LGT:1:1101:9697:5432 1:N:0:10
ACTCCTACGGGAGGCAGCAGTGGGGAATATTGCACAATGGGCGCAAGCCTGATGCAGCGACGCCGCGTGCGGGATGGAGGCCTTCGGGTTGTAAACCGCTTTTGTTCAAGGGCAAGGCACGGTTTCGGCCGTGTTGAGTGGATTGTTCGAATAAGCACCGGCTAACTACGTGCCAGCAGCCGCGGTAATACGTAGGGTGCAAGCGTTATCCGGATTTATTGGGCGTAAAGGGCTCGTAGGCGGTTCGTCGCGTCCGGTGTGAAAGTCCATCGCTTAACGGTGGATCCGCGCCGG
+
GGGGGGGGGGGGGGGGGGGGGGGGGGGGGGGGGGGGGGGGGGGGGGGGGGGGGGGGGGGGGGGGGGGGGGGGGGGGGGGGGGGGGGGGGGGGGGGGGGGGGGGFGGGGGGGGGGGGCFGEF7333ECG>8@55@FCFFGGGFFFGGFGGFFF*>FGGGGGGGGGGGFGG=<FEFGGGGGGGGGGGGGGGFGGFFGGGCGGGGGGGGGEFGGGGEG5CEGGFFGGGGEGGGGGDFGEGGGGFGG:EGGGGGGGCCGGGCC>E7>FGG977FGDGGCDFGED>FGDFFD>DBDCDD
@M03364:396:000000000-C9LGT:1:1101:16532:5446 1:N:0:10
ACTCCTACGGGAGGCAGCAGTAGGGAATCTTCCACAATGGACGCAAGTCTGATGGAGCAACGCCGCGTGAGTGAAGAAGGTTTTCGGATCGTAAAGCTCTGTTGTTGGTGAAGAAGGATAGAGGTAGTCACTGGCCTTTATTTGACGGTAATCAACCAGAAAGTCACGGCTAACTACGTGCCAGCAGCCGCGGTAATACGTAGGTGGCAAGCGTTGTCCGGAATTATTGGGCGTAAAGCGCGCGCAGGTGGTTCCTTAAGTCTGATGTGAAAGCCCACGGCTCAACCGTGGAGG
+
GGGGGGGGGGGGGGGGGGGGGGGGGGGGGGGGGGGGGGGGGGGGGGGFGGGGGGGGGGGGGGGGGGGGGGGGGGGGGGGGGGGGGGGGGGGGGGGGGGGGGGGGGGFGGGGGGGGGDGFGGEFBFFGG,,CEFGGGGGGGGGGGGGGGGGGGFGGGGGGGGGGGGGGGGGGGGGGGGGGGGGGGGGGGGGGGGGGGGGGGGGGGFGGGGFGGGGGGGGGGGGGGGGGGGGGGGGGGGGGGGGGGGGGGGGGGGGGGGGGGGGGGCGGGGCGGGGDCCGEGFFGGGGGD5>EDFG
@M03364:396:000000000-C9LGT:1:1101:11661:5447 1:N:0:10
ACTCCTACGGAGGCAGCAGTGAGGAATATTGGACAATGGGTGGAAGCCTGATCCAGCCATCCCGCGTGAAGGATGACGGCCTTATGGGTTGTAAACTTCTTTTATATGGGGATAAACCTACTCACGTGTGAGTAGCTGAAGGTACCATATGAATAAGCACCGGCTAACTCCGTGCCAGCAGCCGCGGTAATACGGAGGGTGCAAGCGTTATCCGGATTTATTGGGTTTAAAGGGTCCGTAGGCGGATTAATAAGTCAGTGGTGAAAGCCCATCGCTTAACGATGGAACTGCCAT
+
GGGGGGGGGGGGGGGGGGGFGGGGGGGGGGGGGGGGGGGGGGGGGGGGGGGGGGGGGGGGGGGGGGGGGGGGGGGGGGGGGGGGGGGGGGGGGGGGGGGGGGGGGGGFFGGGGGFGGGFGGFF9=BFGB4C,C9FFFGGGGGGGGGGGGGGGFGGGGGGGGGGGGGGGGFFGGGGGGGGGGGGGGGGGEGGGGGGDGGGEGGGGGGGFGGGGGGGGGGGGGGGEF=F=FGGGGGGGGGGGGGGGGGEEGGGGGGGGGGGGGGGGGGGGCFGGGGGGGGGGF>FCGDDFGF4CGF
@M03364:396:000000000-C9LGT:1:1101:25432:5448 1:N:0:10
ACTCCTACGGGAGGCAGCAGTGAGGAATATTGGTCAATGGGCGGAAGCCTGAACCAGCCAAGTCGCGTGAAGGATGAAGGTATTATGTATTGTAAACTTCTTTAGCAGTGGAGAAATAAGGGAGTCGAGTCTCCTGATGCTAGTACACTGAGAATAAGGATCGGCTAACTCCGTGCCAGCAGCCGCGGTAATACGGAGGATCCGAGCGTTATCCGGATTTATTGGGTTTAAAGGGTGCGCAGGCGGCCTTGCAAGTCAGCGGTCAAATCGTGGAGCTCAACTCCATTCCGCCGT
+
GGGGGGGGGGGGGGGGGGGGGGGGGGGGGGGGGGGGGGGGGGGGGGGGGGGGGGGGGGGGGGGGGGGGGGGGGGGGGGGGFGGGGGGGGGGGGGGGGGGGGGGDGGGGGGGGGF8FEFGEF-B88BFC@,A:CFDBFFGGGDGGGGDFGFDFFGGGGGGGGGGGGGGGG>DGGGGGGGGGGGGGGDGGGGGGGGGGGGGGGGGGGGGGGDGGGGGGGBEGGGGGGGFEEFGFFFGEGGGGGGGGGGGGGGGGGGGGFGGGGGGGGGGGGGFGGGGGGGGGFFGGGGGFFFFGGC
@M03364:396:000000000-C9LGT:1:1101:17248:5467 1:N:0:10
ACTCCTACGGGAGGCAGCAGTGGGGAATTTTCCGCAATGGGCGAAAGCCTGACGGAGCAATGCCGCGTGAATGAAGAAGGTCTTCGGATCGTAAAGTTCTGTCATCAGGGAAGAACAGCAGTGGTGTGAATAATGCCATTGCCTGACGGTACCTGAGGAGGAAGCCACGGCTAACTACGTGCCAGCAGCCGCGGTAATACGTAGGTGGCAAGCGTTATCCGGAATGATTGGGCGTAAAGGGTGCGCAGGCGGCTGTGCAAGTCTGAAGTAAAAGGGACCGGCTCAACCGGTTC
+
GGGGGGGGGGGGGGGGGGGGGGGGGGGGGGGGGGGGGGGGGGGGGGGGGGGGGGGGGGGGGGGGGGGGGGGGGGGGGGGGGGGGGGGFGGGGGGGGGGGGGGGFGGGGGGGGGGGGGGGGGEF,8BDF8<C8EFFGGGGGGGGGGFGGGGGGGGGGGGGGGGGGGGGGE*BFGGGGGGGGGGGGGGGGGGGGGGEGGGGGGFGGGGGGGGGGGGGEGGGGGGGGGG9@FFGGGGCEGGGGGGGDGGGGGGGGEGGGGFGGGGGGGG?FFGGGGGGGGFGGF@5CDGGFGF<DG
@M03364:396:000000000-C9LGT:1:1101:11123:5506 1:N:0:10
ACTCCTACGGGAGGCAGCAGTGGGGAATCTTCCACAATGGACGCAAGTCTGATGGAGCAACGCCGCGTGAGTGAAGAAGGTTTTCGGATCGTAAAGCTCTGTTGTTGGTGAAGAAGGATAGAGGTAGTAACTTGCCTTTATTTGACGGTAATCAACCAGAAAGTCACGGCTAACTACGTGCCAGCAGCCGCGGTAATACGTAGGTGGCAAGCGTTGTCCGGATTTATTGGGCGTAAAGCGAGCGCAGGCGGAAAAATAAGTCTAATGTGAAAGCCCTCGGCGTAACCGAGGAAC
+
GGGGGGGGGGGGGGGGGGGGGGGGGGGGFGGEGGGGGGGGFGGGGGGEGGGGGGGGGGGGGGGGGGGGGGGGGGGGFGGGGFGGGGGGGEGGGGGGGGGGGGD9EFEEFFGGGGGGF8FC,5:,:CE?,,9,,:,85CFDA@DDFG:FFF:<BCFBFEGF,CFCFGGGGGGC:FFGGDGGFEEFFGGGGFEEGGGCFGGG:FGGGGGFG:EGGGGEG9CEEEC=FG:CFGGGGE>EGFGGCE*C=CCCCCCEG5;**3<E<:7AF7FFGGGFGGFF4CCDD):5<C*<5>D/>9
@M03364:396:000000000-C9LGT:1:1101:17021:5506 1:N:0:10
ACTCCTACGGGAGGCAGCAGTAGGGAATCTTCCACAATGGGCGAAAGCCTGATGGAGCAATGCCGCGTGAGTGAAGAAGGATTTCGGTTCGTAAAACTCTGTTGCAAGGGAAGAACAAGTAGCGTAGTAACTAGCGCTACCTTGACGGTACCTTGTTAGAAAGCCACGGCTAACTACGTGCCAGCAGCCGCGGTAATACGTAGGTGGCAAGCGTTGTCCGGAATTATTGGGCGTAAAGCGCGCGCAGGTGGTTCCTTAAGTCTGATGTGAAAGCCCACGGCTCAACCGTGGAGG
+
GGGGGGGGGGGGGGGGGGGGGGGGGGGGGGGGGGGGGGGGGGGGGGGGGGGGGGGGGGGGGGGGGGGGGGGGGFGGGGGGFGGGGGGGGGGGGGGGGGGGGGFGGGGGGGGGGG8FFFFFF<F+BCFG,<CA,8B@FFGGGGGGGGGGGGGGGGGGGGGGGGGGGGGGGEGGGGGGGGGGGGGGGGGGGGGGGGGGGGGGGGGGGGGGGGGGGGGGGGGGGEGGGGGGGGGGGGGGGGGGGGGGGGGGGGGGGCGFGGGGGFDFGGGGGGGGGGGGGGGGFFGFCGGFGFD5CG
@M03364:396:000000000-C9LGT:1:1101:12691:5522 1:N:0:10
ACTCCTACGGGAGGCAGCAGTGGGGAATATTGGACAATGGGGGCAACCCTGATCCAGCCATGCCGCGTGTGTGAAGAAGGCCTTTTGGTTGTAAAGCACTTTATGCAGTGAAGAAGGCTCCCTGGTTAATACCCATGGACGATGAAATTAGCTGCAGAATAAGCACCGGCTAAATCTGTGCCAGCAGCCGCGGTAATACAGAGGGTGCAAGCGTTAATCGGAATTACTGGGCGTAAAGCGAGCGTAGGTGGCTTGATAAGTCAGATGTGAAATCCACGGGCTTAACCTGGGAAC
+
GGGGGFCGGDGGGGGGGGCFFGGGGGG8<@CFGFFD<FFGGGGGGGG<CFGFGGGDG,F<F@@FGGGEFFFFGGFGCFFGGFGEFAEFG7CFAGGGEGGGGGG,EEGG9EFCGCCF,BE,+-:F?FFG,58C,,,:=AFDG++:F,:75:=FFF,>DFFFG9>AF7<BE3>@:,,7,@@=FFFB@CFD<CCEEFG@FGDFGGCF:C:FGGFCEGGG=F98=44;FGCFGFCCEGCCFDFEECCE:EGGCF8F=FGCC@CGEC>FGGFFFC7*::?***2>>57CCF*95;7F<7
@M03364:396:000000000-C9LGT:1:1101:19767:5533 1:N:0:10
ACTCCTACGGGAGGCAGCAGTGGGGAATATTGCACAATGGGGGAAACCCTGATGCAGCAACGCCGCGTGAGTGATGACGGTCTTCGGATTGTAAAGCTCTGTCTTCAGGGACGATAATGACAGTACCTGAGTTGGAAGCCACGGCTAACTACGTGCCAGCAGCCGCGGTAATACGTAGGTGGCGAGCGTTGTCCGGATTTACTGGGCGTAAAGGGAGCGTAGGCGGACTTTTAAGTGAGATGTGAAATACTCGGGCTTAACCTGAGTGCTGCATTTCAAACTGGAAGTCTAG
+
GGGGGGGGGGGGGGGGGGGGGGGGGGGGEFGFFGGGGGGGGGGDGGGGGGGGGGGGGGGGCFG@FGGGGGGGGGGGG,CFFGGGGGGFGGGGGGGGGGGGGGGFDFGFGGGFFGFFGGGFD-CA,:FF,:A,,:B,9D<<BFGGGG>DGGGGGGCGGGGGFGGGGGEGGCB@FGGGGGG@FGEGGGGGGGGGCFFGDFGGGGGGGGGGGGGGGEEGEGGGGGGGGGEEGF+@E?FFGGGG?FGGGGGGFG708EDGGFFGGGG=CGFC77FGDGGGDGCDFFGGGGGFG?*:
@M03364:396:000000000-C9LGT:1:1101:9052:5540 1:N:0:10
ACTCCTACGGAGGCAGCAGTAGGGAATCTTCCACAATGGACGCAAGTCTGATGGAGCAACGCCGCGTGAGTGAAGAAGGTTTTCGGATCGTAAAGCTCTGTTGTTGGTGAAGAAGGATAGAGGTAGTACCTGGCCTTTATTTGACGGTAATCAACCAGAAAGTCACGGCTAACTACGTGCCAGCAGCCGCGGTAATACGGAGGGTGCAAGCGTTATCCGGATTTATTGGGTTTAAAGGGTCCGTAGGCGGATTAATAAGTCAGTGGTGAAAGCCCATCGCTTAACGATGGAACT
+
GGGGGGGGGGGGGGGGGGGFFGGGGGGGGGGGGGGGGGGGGGGGGGFGGGFGGGGGGGGGGGGGGGGGGGGGGGGGGGGGGGGGGGGGGGGGGGGGGGGGGGGFGFGCFGFGGFGFEFGE,-BA<FFG<CE,,8=<FFGGG9<FFG:FGGCF9DFGGGFFGGGGGGGGGDGGGGGGGGGGGGGGGGGGGGGGGGGGGGGGGGGFGGGGFFFGGGGGGF>GDGGGGGGGGGGGCEGGGGGGGGGGGGGFEGDEDFFGGGGGGGGFGGGGGGG=FFGGFGGGFFGGGDDFGF?C69
@M03364:396:000000000-C9LGT:1:1101:12730:5552 1:N:0:10
ACTCCTACGGGAGGCAGCAGTGGGGGATATTGCACAATGGGGGAAACCCTGATGCAGCGACGCCGCGTGAGTGAAGAAGTATTTCGGTATGTAAAGCTCTATCAGCAGGAAAGATAATGACGGTACCTGACTAAGAAGCACCGGCTAAATACGTGCCAGCAGCCGCGGTAATACGTATGGTGCAAGCGTTATCCGGATTTACTGGGTGTAAAGGGAGCGCAGACGGCATGGCAAGCCAGATGTGAAAGGTGGGGGCTCAACCCCCAAGCTGCATTTGGAACTGTCAAGCTAG
+
GGGGGGGGGGGGGGGGGGGGGGGGGGGGGGGGGGGGGGGGGGGGGGGGGGGGGGGGGGGGGGDGGGGGGGGGGFGGGGGGGGGGGGGGGGGGGGGGGGGGGGGGGGGGGGGGGFFFGFGFGB@FFGGGF,8CCFGGCFGGGGGGGGGFFGGGFGGGGGGGGGGGGGGGG1CGGGGGGGGGGGGGGGGGGGGGFGGGGGFFGGGGFGEFEFFGGGGGGGGGGGGGGGGGGGGGGGGGGGGGGFCFGGGGFCGGGGGGGGGGGGGGGDEGGGGCGFGFFGGGFFGGGGGFCFFG
@M03364:396:000000000-C9LGT:1:1101:25855:5569 1:N:0:10
ACTCCTACGGGAGGCAGCAGTGGGGAATATTGGGCAATGGGCGAAAGCCTGACCCAGCAACGCCGCGTGAAGGAAGAAGGTCTTCGGATTGTAAACTTCTTTTATGAGGGACGAAGGACGTGACTGTACATCGTAGATAAGCCACGGCTAACTACGTGCCAGCAGCCGCGGTAATACGTAGGTGGCAAGCGTTGTCCGGATTTACTGGGTGTAAAGGGCGCGTAGGCGGGATGGCAAGTCAGCGGTGAAAATTATGGGCTCAACCCATAAACTGCCGGTGAAACTGTTATTCTT
+
GGGGGGGGGGGGGGGGGGGGFGGGGGGGGGGGGGGGGGGGGGGGGGGGGGGGGFGGGGCFGGGGGGGGGCDGGGGGGGGGGGGGGGGCGGGGGGGGGGGGGGGGGFGGGGGGGG>F+4:>=-DB<CFG,,,,3:,:@D9FGFFG35@+>B<7:<FFFFGCC<CFG7FGC**14FGC;FF:FGCFE7CFGFEGGGGFCEFFGGGGFFGGGFGGFGGGGEGGGG?EGG6CGGCCCFGDGFC@FFFGGEEG?FCFFG?FGGGCC<F?C3C57CCCGEFCG):DF4C>*::/:?7:7:
@M03364:396:000000000-C9LGT:1:1101:22888:5584 1:N:0:10
ACTCCTACGGGAGGCAGCAGTAGGGAATCTTCCACAATGGACGCAAGTCTGATGGAGCAACGCCGCGTGAGTGAAGAAGGTTTTCGGATCGTAAAGCTCTGTTGTTGGTGAAGAAGGATAGGGGTAGTGACTGCCCTTTATTTGACGGTAATCAACCAGAAAGTCACGGCTAACTACGTGCCAGCAGCCGCGGTAATACGTAGGTGGCAAGCGTTGTCCGGATTTATTGGGCGTAAAGCGAGCGCAGGCGGAAAAATAAGTCTAATGTGAAAGCCCTCGGCTTAACCGAGGAAC
+
GGGGGGGGGGGGGGGGGGGGGGGGGGGGGGGGGGGGGGGGGGGGGGGGGGGGGGGGGGGGGGGGGGGGGGGGGGGGGCEFGGGGGGGEEGGGGGFGGGGGGFGGGGGGGGGGGG<E,:5?,-:8+8?F,,CD,8,B33FDFDDF9F7@FGCFFGGGGGGGFGGGGBFGG7CCGGGGGGGGGGGGGFGGGEGGGGDGGGGGGGGGGGGGGGGFGDGGGGGGGCBEFFGGGGGGEEGGGGGGGGGD8=EEGGGECG8EDDC?<+?FGGFFGGGGG7FCDGGD:FGGGGGFC>BG*9
@M03364:396:000000000-C9LGT:1:1101:6730:5597 1:N:0:10
ACTCCTACGGGAGGCAGCAGTGGGGAATATTGGTCAATGGGGGCAACCCTGAACCAGCAACGCCGCGTGAAGGAAGAAGGTCTTCGGATCGTAAACTTTTGTCGTATAGGACGAAGGAAGTGACGGTACTATACAAGAAAGCCACGGCTAACTACGTGCCAGCAGCCGCGGTAATACGTAGGGGGCAAGCGTTATCCGGATTTACTGGGTGTAAAGGGAGCGTAGACGGAACAGCAAGTCTGAAGTGAAATGTAGGGGCTCAACCCCTGAACTGCTTTGGAAACTGTTGATCTT
+
GGGGGGGGGGGGGGGGGGGGGGGGGGGGGGGGGGGGGGGGGGGGGGGGGGGGGGGGGGGGGGGGGGGGGGGGGGGGGGGGGGGGGGGGGGGGGGGGGGGGGGGGGGGGGGGGGGGG7FGFG9CDCFFGCFFF,CDFFGGGGFGGGFGGGG?FGGGGGGGGGGGGGGGGG*:CFGGGGG?FGGGGGGGFFGGGGGGGGGGGGGGGGGG?FAEGGGGGGDFGGGGG>EFEGGGGGGGGGGGGDFGGGGGGGGGGGGGCDEGGFGGGGGGGGGCF>FFGFGGGF@CFGGG4CFBFG>
@M03364:396:000000000-C9LGT:1:1101:7687:5617 1:N:0:10
ACTCCTACGGGAGGCAGCAGTGAGGAATATTGGACAATGGGTGGAAGCCTGATCCAGCCATCCCGCGTGAAGGATGACGGCCTTATGGGTTGTAAACTTCTTTTATATGGGGATAAACCTACTCACGTGTGCGTAGCTGAAGGTACCATATGAATAAGCACCGGCTAACTCCGTGCCAGCAGCCGCGGTAATACGTAGGGGGCAAGCGTTATCCGGATTTACTGGGTGTAAAGGGAGCGTAGACGGCAAAGCAAGTCTGAAGTGAAAGCCCCGGGCTCAACCCGGGAACTGCTT
+
GGGGGGGGGGGGGGGGGGGGGGGGGGGGGGGGGGGGGGGGGGGGGGGGGGGGGGGGGGGGGGGGGGGGGGGGGGGGGGGGGGGGGGGGGGGGGGGGGGGGGGGGGGGGGGGGGGFG<FGGFFFF,BFF8BA,8CCCFGGGDFGGGGGGGGGGFFGGGGGGGGGGGGGGGFGGGGGGGGGGGGGGGGGGGGGFGGGGGGGGGGGGGGGGGGGGGGGGGGGGGGGGGGFGGGGGGGGGGGGGGGGGGGGGGGGGGGGGGGFFGGGGGGGGGFFGGGGGGGGGFFGGGGGEGFFGFF
@M03364:396:000000000-C9LGT:1:1101:11201:5689 1:N:0:10
ACTCCTACGGGAGGCAGCAGTAGGGAATCTTCCACAATGGGCGAAAGCCTGATGGAGCAATGCCGCGTGAGTGAAGAAGGATTTCGGTTCGTAAAACTCTGTTGCAAGGGAAGAACAAGTATCGTAGTAGCTGGCGCTACCTTGACGGTACCTTGTTAGAAAGTCACGGCTAACTACGTGCCAGCAGCCGCGGTAATACGTAGGGGGCAAGCGTTATCCGGATTTACTGGGTGTAAAGGGAGCGCAGGCGGCAGGATAAGTCTGATGTGAAAACCCGGGGCTCAACCCCGGG
+
GGGGGGGGGGGGGGGGGGGGGGGGGGGGFGGGGGGGGGGGGFGGDGGGGGGG<FGGGGGGGGGGFFGGGGGGGGGGGGGGDFGDGGGGGGGGGFGGFGGGF?EFGFGGGGGFGGFG,FF,<<C?EGDG,,9E,FC==FFG8=FGF<FFGFF9,EFGGGGGGGFFGAFGGE>FEFGGGGGGFDFGFFDGCGGGG:FGGCFGGGGGGGGDGFFCE:FEGDCEE5;E?FCGGGGGE8<CGEGGFGEGGGGGEGGGGEGGFECFEG*<?FF7FGGCG65>CDGGB57FFG<;DBDG
@M03364:396:000000000-C9LGT:1:1101:19255:5702 1:N:0:10
ACTCCTACGGGAGGCAGCAGTGAGGAATATTGGACAATGGGTGAAAGCCTGATCCAGCCATCCCGCGTGAAGGATGACGGCCTTATGGGTTGTAAACTTCTTTTATATGGGGATAAACCTACTCACGTGTGGATGGCTGAAGGTACCATATGGATAAGCACCGGCTAACTCCGTGCCAGCAGCCGCGGTAATACGGAGGGTGCAAGCGTTATCCGGATTTATTGGGTTTAAAGGGTCCGTAGGCGGATTAATAAGTCAGTGGTGAAAGCCCATCGCTTAACGATGGAACTGCC
+
GGGGGGGGGGGGGGGGGGGGGGGGGGGGGGGGGGGGGGGGGGGGGGGGGGGGGGGGGGGGGGGGGGGGGGGGGGGGGGGGGGGGGGGGGGGGGGGGGGGGGGGGGGGFFGGGGGFGGGGE,-C,EFFG<4A8,,,+6,B=FGFGFDBFFFGG9FGGGGFGGGGGGGCGGCFGGFGFGGGGGGGCGDGGGEFGFGGGGGGGGGFGGGGGGGGGGGFGGCEGGGEFGG=87EFGGGGGGGGCFEGFGGGGECCFGGGGCCF9CGGGG99FDCCFGFGCGFGFFF=9FGGFC?FC5
@M03364:396:000000000-C9LGT:1:1101:5841:5705 1:N:0:10
ACTCCTACGGGAGGCAGCAGTGGGGAATATTGGGCAATGGGCGAAAGCCTGACCCAGCAACGCCGCGTGAAGGAAGAAGGCCTTCGGGTTGTAAACTTCTTTTACCAGGGACGAAGGACGTAACTGTAACTCGCATAAACGCCACGGCTAACTACGGGCCAGCAGCCGCCGTAATACGTAGGTGGCAAGCGGTGTCCGGATTTACTGGGTGTAAAGGTCGGGTAGACGGGAATGCAAGTTGGCTGTGAAATCCCTCGGCTTAACTGAGGAACTGCAACCAAAACTACATGGCAT
+
FGGGGGGGGCFGGGGGGGGFGGGGGGGGEGFGFFGGGGGGGGGGGGGGGGGGGFGGGGGGGGGGGGGGGCF,CFDGGGGGFGGGGGGGGGGGGGG9C5AFEGGF5C?FGGGFGGDEEDEGG-A>,BC,,<9,+++83,3,+3+>>+C@FEGG,,<:***18>1FC>CF**44CEF9EFF9F77<:<CF<<C*4<=:BF8*28000<C@10;*+0<+A<CE*/;C8FFEEG*:889CGGA+ACGE=EF79++2<6<=C8//*2:20:+7CDG4CGGFG42/.8:D*:C?**)**2
@M03364:396:000000000-C9LGT:1:1101:26086:5730 1:N:0:10
ACTCCTACGGGAGGCAGCAGTCGAGGATCATTTGCAATGGGCGAAAGCCTGACAATGCGACGCTGCGTGGAGGATGAAGGCCTTCGGGTTGTAAACTCCTGTCATAGGGGAACAGGCGATCCGACCTAATACGTCGGTGAGTTGAGTGTACCCTAAGAGGAATTGGCGGCTAACTCTGTGCCAGCAGCCGCGGTAATACAGAGGCCAAGAGCGTTGTTCGGATTTACTGGGCGTAAAGGGCGCGTAGGCGGTCTTGCGTGTCAAGTGTGAAATCTCCGGGCTCAACCCGGAA
+
GGGGGGGGGGGGGGGGGGGGGGGGGGGGGGGGGGGGGGGGGGGGGGGGGGGGGFFGGGGGGGGGGGGGGGGGGGGGGGGGGGGGGGGGGGGGGGGGGGGGGGGFGCF?EGGGGGGFFCFED:F+8@FG,595:EF7BCE@@CEFE<DFGGDGGGGGGGGGGGGGGGGGE<1FGGGGGFFGGGGGGGGGGGGGGFCFGGGGGGGGGGGGGFFGGGGEGGGGGGGGGGGGGFGGG=EGGGGGGGGGGGGGGGGGGGGGGGGGD**<CCFGGGG7:EGGGGGGFFGGGGGDDBDG
@M03364:396:000000000-C9LGT:1:1101:21963:5734 1:N:0:10
ACTCCTACGGGAGGCAGCAGTAGGGAATCTTCCACAATGGACGCAAGTCTGATGGAGCAACGCCGCGTGAGTGAAGAAGGTTTTCGGATCGTAAAGCTCTGTTGTTGGTGAAGAAGGATCGCGGTAGTATCTGGCCTTTATTTGACGGTAATCAACCAGAAAGTCACGGCTAACTACGTGCCAGCAGCCGCGGTAATACGTAGGTGGCAAGCGTTGTCCGGATTTATTGGGCGTAAAGCGAGCGCAGGCGGAAAAATAAGTCTAATGTGAAAGCCCTCGGCTTAACCGAGGAAC
+
GGGGGGGGGGGGGGGGGGGGGGGGGGGGGGGGGGGGGGGGGGGGGGGGGGGGGGGGGGGGGGGGGFGGGGGGGGGGGGGGGGGGGGGGGGGGGGGGGGGGGEFGGGGGGGGGGGGG,BE?=-@4:FFGF,D,C<B,AFGGEFFFGGGGGGCGDGGGFGGGGGGGCFFGGGGGGGGGGGGGGGGGGGGGGGGGGGGGGGGGGGGGFFGGFGGFGGGGGGGGGGG=FGGGEGGGGCGGGGGGGGGEGGGGGGGGCECEGGGGFCGGGGGGGGGGGFFGDGEDE>EGGGGEGFFGGC
@M03364:396:000000000-C9LGT:1:1101:4558:5736 1:N:0:10
ACTCCTACGGGAGGCAGCAGTGGGGAATATTGCACAATGGGCGCAAGCCTGATGCAGCGACGCCGCGTGCGGGATGGAGGCCTTCGGGTTGTAAACCGCTTTTGTTCAAGGGCAAGGCACGGTTTCGGCCGTGTTGAGTGGATTGTTCGAATAAGCACCGGCTAACTACGTGCCAGCAGCCGCGGTAATACGTAGGGTGCAAGCGTTAATCGGATTTACTGGGCGTAAAGCGTGCGTAGGTGGCCAATTAAGTCAAATGTGAAATCCCCGAGCTTAACTTGGGAATTGCATTCG
+
GGGGGGGGGGGGGGGGGGGGGGGGGGGGGGGGGGGGGGGGGGGGGGGGGGGGGGGGGGGGGGGGGGEGGGGGGGGGGGGGGGGGGGGGGGGGGGGGGEGGGGGGGGGGGGGGGGFGF<FF7+B>FFFG8@@5@DFFGFCAFCFGFFGGGGGGCGGGCGGGGGGGGGGGG7CFGGGGGGGGGGGGGGGGGCFFFFGGGGGGGGGGGEGGGGGGGEGGGFGGGGGGGGCECEGGGGGGGGGGGGGGGGGGGGGGGGGGGFGGGGGGGGGGGGGGG=FFDGGGFFGGGGFFGFFGGD
@M03364:396:000000000-C9LGT:1:1101:15963:5742 1:N:0:10
ACTCCTACGGGAGGCAGCAGTAGGGAATTTTGCGCAATGGGGGAAACCCTGACGCAGCAACGCCGCGTGATTGAAGAAGCCCTTCGGGGTGTAAAGATCTGTCAGTGGGGACGAAAGAATGCCGGTACCCACAGAGGAAGCACCGGCTAACTCCGTGCCAGCAGCCGCGGTAATACGGAGGGTGCAAGCGTTGTCCGGAATCATTGGGCGTAAAGCGTTCGTAGGCGGCATATCAAGTCTGGTGTTAAAGGCAAGGGCTCAACTCTTGTAGGGCACTGGATACTGGTAAGCTGG
+
GGGGGGGGGGGGGGGGGGGGGGGGGGGGGGGGGGGGGGGGGGGGGGGGGGGGGGGGGGGGGGGGGGGGGGGGGGGGGGGGGGGGGGGGGGGGGGGGGGGGGGGGGGGGGGGGGGFG+<FFD:B+3@FG=@@@8<DFFFGGGGFGGGGFGGGGEGFGGGGGGGGGGGGGG:E7FGGGGGFFGGGGGGGGGGGGGGGGGGDGGGGGGGGGGGCEGFGGGGGGGGGGGGGGGGGGGGGGGGGGGGGGGGGGGGGGGGGGGGGEGGGGGGGGGGGGGGCDGGGFFFGGGGGFDF?GGG
@M03364:396:000000000-C9LGT:1:1101:20971:5753 1:N:0:10
ACTCCTACGGGAGGCAGCAGTGGGGGATATTGCACAATGGGGGAAACCCTGATGCAGCGACGCCGCGTGAGTGAAGAAGTATTTCGGTATGTAAAGCTCTATCAGCAGGAAAGATAATGACGGTACCTGACTAAGAAGCACCGGCTAAATACGTGCCAGCAGCCGCGGTAATACGTATGGTGCAAGCGTTATCCGGATTTACTGGGTTTAAAGGGTGCGTAGGCCGGCTGTCAAGTCAGCGGTAAAAATTCGGGGCTCAACCCCGTAAAGCCGTTGAAACTGGCGGTCTTGAGT
+
GGGGGGGGGGGGGGGGGGGGGGGGGGGGGGGGGGGGGGGGGGGGGGGGGGGGGGGGGGGGGGGGGGGGGGGGGGGGGGGGGGGGGGGGGGGGGGGGGGGGGGGFGGGGGGGGGGGGFGG<F7FFGGGGG8DF>F@FEFGGGFGGGGGGGGGGGGGGGGGGGGGGGGGGG*BFGGGGGGGGGGGGGGGGGGGGGGGGGGGGGGGGGGGGGGGGGGGGGGGGGGGGGGDGGGFGFGGGGGGGGGGGGGGGGGGGGGGGGGGGGGGDGGGDFGGGGEGGGGGGFFGGGG<DGFFGG>
@M03364:396:000000000-C9LGT:1:1101:22555:5867 1:N:0:10
ACTCCTACGGGAGGCAGCAGTGGGGAATATTGCACAATGGGCGCAAGCCTGATGCAGCGACGCCGCGTGCGGGATGGAGGCCTTCGGGTTGTAAACCGCTTTTGTTCAAGGGCAAGACACGGTTACGGCAGTGGTACGAGGATTGTTCGAATAAGCACCGGCTAACTACGTGCCAGCAGCCGCGGTAATACGTAGGGTGCAAGCGTTATCCGGATTTATTGGGCGTAAAGGGCTCGTAGGCGGTTCGTCGCGTCCGGTGTGAAAGCTCCGGGATCAACCCGGAAAGTGCGTCCG
+
GGGGGGGGG7FGGGGEEGGGGGGFG,FE@FFF@@@EFGFGF@F@@FFF<CF8<EFCFGCCCFC=>+@FGGGGBCFGGEFGDFEGGGGGFGGGGFG9EFDCFGG,DFG9<ADBB++B,8DF@+38+38<8+@,,,@,,@*@**,,,7D,F7<FF,>,>A,<F<F@C,,8B8:F:7:,*4F77FGFGG5572+;<,AEGFE5FCFCEE*8;CCCCEGGG+CCCF5CG5*1;CFG5E8CCEGGDEDCEEGG*28=8:*>DGG:*+0<C4?*95?C):*7C***0<*)19D8*..757
@M03364:396:000000000-C9LGT:1:1101:11589:5871 1:N:0:10
ACTCCTACGGGAGGCAGCAGTGGGGAATATTGGGCAATGGGCGAAAGCCTGACCCAGCAACGCCGCGTGAAGGAAGAAGGTCTTCGGATTGTAAACTTCTTTTATAAGGGACGAAGGACGTGACTGTACCTTATGAATAAGCCACGGCTAACTACGTGCCAGCAGCCGCGGTAATACGTAGGTGGCAAGCGTTATCCGGATTTACTGGGTGTAAAGGGCGCGTAGGCGGGGATGCAAGTCAGATGTGAAATCTATGGGCTTAACCCATAAACTGCATTTGAAACTGTATCTCTT
+
GGGGGGGGGGGGGGGGGGGGGGGGGGGGGGGGGGGGGGGGGGGGGGGGGGGGGGGGGGGGGGGGGGGGGGGGGGGGGGGGGGGGGGGGGGGGGGGGGGGGGGGGGGGGGGGGGG:FEFGGC-B<,:FF85C<?FD,CFGFFGGGGGGGGGGGGGGGGGGGGGGGGGGGG:EFGGGGGGGGGGGGGGGGGGGGGFGGGGGGGGGGGGGGGGGGGFGGGGGGGGGGGGGGGGGGGGGGGGGGGGGGGGGGGGGGGGGGGGGGGGGGGGGGFGGGGGGGGGGGFBGGGGGFGFFGGG
@M03364:396:000000000-C9LGT:1:1101:16840:5912 1:N:0:10
ACTCCTACGGGAGGCAGCAGTGGGGAATATTGCACAATGGGCGAAAGCCTGATGCAGCAACGCCGCGTGAAGGAAGAAGGTCTTCGGATCGTAAACTTCTGTCCTTAGGGAAGATAATGACGGTACTTTCGGCGGAAGCCCCGGCTAACTACGTGCCAGCAGCCGCGGTAATACGTAGGGGGCGAGCGTTATCCGGAATTATTGGGCGTAAAGAGTACGTAGGTGGTTTGATAAGCGTGAGGTGAAAGCCCGGAGCTCAACTCCGGTAAGCCTTTCGAACTGTCAGACTTGAGT
+
GGGGGGGGGGGGGGGGGGGGGGGGGGGGGGGGGGGGGGGGGGGGGGGGEGGGGGGGGGGGGGGGGGGGGGFGGGGGGGGGGGGGGGGGGEGGGGGGGGGGGGGGGGGFGGFGGFDGC?F9??FBBFGG,,8:+>F7FF<>D<C@:F7FFGFFFGGGGFGGGGGGGGGGG@CFCFGFGGGGGGGGEEEEEGGGGGGGGGFGGFFGGGCEGDGGFGGGGGEECGGCGGECGGGGFGGGGGEEGGGGGGGGCF>CCGGGGGGCCFGGEC=DGGGFGGGGGGGGFFCCDGFFGFFCF:
@M03364:396:000000000-C9LGT:1:1101:22510:5925 1:N:0:10
ACTCCTACGGGAGGCAGCAGTGGGGAATATTGGGCAATGGGCGAAAGCCTGACCCAGCAACGCCGCGTGAGGGAAGAAGGGTTTCGGCTCGTAAACCTCTGTCCTATGGGACGAAGGAAGGCACCGTACGATAGGAGGAAGCCCCGGCTAACTACGTGCCAGCAGCCGCGGTAATACGTAGGGGGCGAGCGTTGTCCGGAATGATTGGGCGTAAAGGGCGCGTAGGCGGCCTGTTAAGTCTGGAGTGAAAGTCCTGCTTTCAAGGTGGGAATTGCTTTGGATACTGATGGGCTT
+
GGGGGAFGGGGGGGGGGGGGGGGGGGGGGGGGGGGGGGGGGGGGGGGGGGGGGGGGGGGGGGGGGGGCGEGGGGGGGGGGGGGGGGGGGGGGGGFGGGGGGGGGGBFGGGFGG=+BFCDF+-BFB@FFB+@>++@,@FG8<FGGG<CBEF,@FBFGGGFFFGGEGGFGG<BCF:FGGF?FGGGGGGGGGGGEGG>FFGG>EGFCGGGGGDC>EGGGGG8CDEEGGGGGGGEEFG?9<F<CCFGGGFGFEFFEGGGFGGGGCCCCGGGGG5<7CGGGFFGGF?FGGG7=FFF<C*
@M03364:396:000000000-C9LGT:1:1101:9093:5937 1:N:0:10
ACTCCTACGGGAGGCAGCAGTGGGGGATATTGCACAATGGGGGAAACCCTGATGCAGCGACGCCGCGTGAGTGGAGAAGTATTTCGGTATGTAAAGCTCTATCAGCAGGAAAGATAATGACGGTGCCTGACTAAGAAGCACCGGCTAAATACGTGCCAGCAGCCGCGGTAATACGTATGGTGCAAGCGTTATCCGGATTTACTGGGTGTAAAGGGAGCGCAGACGGCATGGCAAGCCAGATGTGAAAGGTGGGGGCTCAACCCCCAAGCTGCATTTGGAACTGTCAAGCTAG
+
GGGGGGGGGGGGGGGGGGGGEGGGDGFGGGGGGGGGGGGGGGGGGGGGGGGGGGGGGGGGGGGGGGGGGG=FG@GEFFGGGGGGGGGGGGGGFGGGGGGGGFGGGGGGGGGGGGGGFGGGFFG7+CFG<BFCBCA<@FFDFGGG>FDGGGGGGGGGGGGGGGGGGGGGG7CGGGGGGGGGGGFFGGEGGGGGGGGGGGGGGGGGGGGGGGGGGGGDEEG>EECGGGGGGGGGGGFEFGGFGGGGGGGGFGG5E5CGGGGGGGGGGGGGGGFFGGGGFG6FFFF77>:?>@=F
@M03364:396:000000000-C9LGT:1:1101:23246:6004 1:N:0:10
ACTCCTACGGGAGGCAGCAGTGGGGAATCTTCCGCAATGGGCGAAAGCCTGACGGAGCAACGCCGCGTGAGTGAAGAAGTATTTCGGTATGTAAAGCTCTATCAGCAAGGAAGAAAATGACGGTACTTGTCTAAGAAGCCCCGGCTAACTACGTGCCAGCAGCCGCGGTAATACGTAGGTGGCAAGCGTTGTCCGGAATTATTGGGCGTAAAGCGCGCGCAGGTGGTTCCTTAAGTCTGATGTGAAAGCCCACGGCTCAACCGTGGAGGGTCATTGGAAACTGGGGAACTTG
+
GGGGGGGGGGGGGGGGGGGGGGGGGGGGGGGGGGGGGGGGGGGGGGGGGGGGGGGGGGGGGGGGGGGGGGGGGGGGGGGGGGGGGGGGGGGGGGGGGGGGGGGGGFG<FGGGGG@F,EFFG-@8+BEF:,8<<?D,CFGGGGGGGG:FGG@FFGGGGGGGGGGFGGGGG>EGGGGGGGGGGGGGGGGGGGGGGGGGGGGGGGGGGGGGGGGGGGGGGGGGGGGGGGEGGGGGGGGGGGGGGGGGGGGGGGGGGGGGGGGGGGGGGGGGGGGGGGGGGFGGFFGGGGDEGFFG
@M03364:396:000000000-C9LGT:1:1101:4529:6020 1:N:0:10
ACTCCTACGGGAGGCAGCAGTAGGGAATCTTCCACAATGGACGAAAGTCTGATGGAGCAATGCCGCGTGAGTGAAGAAGGTTTTCGGATCGTAAAACTCTGTTGTGAGGGAAGAACAAGTACGCGAGTCACTCCTCGTACCTTGACGGTACCTCATTAGAAAGCCACGGCTAACTACGTGCCAGCAGCCGCGGTAATACGTAGGTGGCAAGCGTTGTCCGGAATTATTGGGCGTAAAGCGCGCGCAGGCGGTCCTTGAAGTCTGATGTGAAATCCCACGGCTCAACCTGGGACG
+
AFFFGCGFEG7;@CGFFGGGE9CFCGGGGGDEFGGG<FGGFGCCE:F<FFGGGGFCFFGFFFFGGGB@BC,FAAFFFFGGGGGGGGGGEEGGGGFFGGGFFGGGGFGGGGEGGFFD,A??,C:7++@@,,85,BDF7F7BCFGGGCCEGCFF@FEFGACFGAFGCFCF7FEGGGC;<CCFGGGGGG:F<F7BE:FFC9;F7<BFGE@CGGGFC<FEGGCG5BCG+CE99+*ACEECF?@CEEEEEGCEE=E=8:AG*+<C<FG+AF9:**2C7<CCGGECBB5C7FG)077C</
@M03364:396:000000000-C9LGT:1:1101:7370:6026 1:N:0:10
ACTCCTACGGGAGGCAGCAGTAGGGAATCTTCCACAATGGACGCAAGTCTGATGGAGCAACGCCGCGTGAGTGAAGAAGGTTTTCGGATCGTAAAGCTCTGTTGTTGGTGAAGAAGGATAGAGGTAGTAACTGGCCTTTATTTGACGGTAATCAACCAGAAAGTCACGGCTAACTACGTGCCAGCAGCCGCGGTAATACGTAGGTGGCAAGCGTTGTCCGGATTTATTGGGCGTAAAGCGAGCGCAGGCGGAAAAATAAGTCTAATGTGAAAGCCCTCGGCTTAACCGAGGAAC
+
GGGGGGGGGGGGGGGGGGGGGGGGGGGGGGGGGGGGGGGGGGGGGGGGGGGGGGGGGGGGGGGGGGGGGGGGGGGGGGGGGGGGGGGGGGGGGGGGGGGGGGGGGGGGGGGFGGGFFFGGG-B::EFG,,9CFEFFFGGGGGGGGGEFGGGGGGGGGGGGGGGFGGGGGGGGGGGGGGGGGGGGGGGGGGGGGFEGGGGGGGGGGGGGGGGGGGGGGGGGGGDGGGGGGGGGGGGGGGGGGGGGGGGGGGGGGGGFFGGGFGGGGFGGGGGGGGGGGFGGFFCGGGGEDFFGGD
@M03364:396:000000000-C9LGT:1:1101:21004:6031 1:N:0:10
ACTCCTACGGGAGGCAGCAGTGGGGGATATTGCACAATGGGGGAAACCCTGATGCAGCGACGCCGCGTGAGTGAAGAAGTATTTCGGTATGTAAAGCTCTATCAGCAGGAAAGATAATGACGGTACCTGCCTAAGAAGCGCCGGCTAAATACGTGCCAGCAGCCGCGGTAATACGTATGGTGCAAGCGTTATCCGGATTTACTGGGTGTAAAGGGAGCGCAGACGGCATGGCAAGCCAGATGTGAAAGGTGGGGGCTCAACCCCCAAGCTGCATTTGGAACTGTCAAGCTAG
+
GGGGGGGGGGGGGGGGGGGGGGGGGGGGGGGGGGGGGGGGGGGEGGEGGGGGGGGGGGGGGGGGGGGGGCG?FGGGGGGF?FGGGGGEFFGGGGGGG<FGFGG<FFFFGCF@FGF,,<DFFEFGFGA@:,8,,,:3<BD+@7FFEG:F,DFC>CFEGGGFCFGGGGGEE**2@FCCGGGGGGG@,?FEF:FC:FFGEC>FG?FGGGGGGCF7CCGGGGGCEE?CEG:8CFGG8FFCGGGCFFFCC?CFF9<:EEGG5899CFG==D*9FGGFC9E7>G679)CC:02997*9
@M03364:396:000000000-C9LGT:1:1101:5869:6036 1:N:0:10
ACTCCTACGGGAGGCAGCAGTGGGGAATATTGCACAATGGGCGCAAGCCTGATGCAGCGACGCCGCGTGCGGGATGGAGGCCTTCGGGTTGTAAACCGCTTTTGTTCAAGGGCAAGGCACGGTTTCGGCCGTGTTGAGTGGATTGTTCGAATAAGCACCGGCTAACTACGTGCCAGCAGCCGCGGTAATACGTAGGGTGCAAGCGTTATCCGGATTTATTGGGCGTAAAGGGCTCGTAGGCGGTTCGTCGCGTCCGGTGTGAAAGTCCATCGCTTAACGGTGGATCCGCGCCGG
+
GGGGGGGGGGGGGGGGGGGGGGGGGGGGGGGGGGGGGGGGGGGGGGGGGGGGGGGGGGGGGGGGGGGGGGGGGGGGGGGGGGGGGGGGGGGGGGGGGGGGGGGGGGGFGGGGGGGGFGGGG@FFFFGG+8@5<3@F9FBFGGGGGGFFGGCFDGGGGGGGGGGCGGGGG:FGGGGGGGGGGGGGGGGGGGGG@FGGGGGGGGGGGGGGGGGGGEEGFGGGGGGGGDCGFGGGGGGGGGGGGGGGGGGGGGGGGGGGG2>EGCGGFFGGDGGGGGGGGFGGFFGF4CFFGFFGGG
@M03364:396:000000000-C9LGT:1:1101:12658:6037 1:N:0:10
ACTCCTACGGGAGGCAGCAGTGGGGAATATTGGGCAATGGGCGAAAGCCTGACCCAGCAACGCCGCGTGAAGGAAGAAGGCCTTCGGGTTGTAAACTTCTTTTACCAGGGACGAAGGACGTGACGGTACATGGAGAAAAAGCAACGGCTAACTACGTGCCAGCAGCCGCGGTAATACGTAGGTTGCAAGCGTTGTCCGGATTTACTGGGTGTAAAGGGCGTGTAGGCGGAGATGCAAGTTGGGAGTGAAATCCAGGGGCTCAACCCCTGAACTGCTTTCAAAACTGCATCCCTT
+
GGGGGGGGGGGGGGGGGGGGGGGGGGGGGGGGGGGGGGGGGGGGGGGGGGGGGGGGGGGGGGGGGGGGGGGGGGGGGGGGGGGGGGGGGGGGGGGGGGGGGGGGGGGGGGGGGGGGGGGGGEGGBFGG+33<B8B>BFDGGGGGGGGGGGGGGGGGGGGGGGGGGGGGGCGCFGFFFFFFGGGGGGGGGFGGEGGGGGGGGGGGGGGGGGECFGGFGGGG?EEGGGGGGGGGGGGFFG@FGGGFGGGGGGGGFGGGGGGGGGGGGDCGGGGFGGGGGGGGFFGGGGGFGFFGGD
@M03364:396:000000000-C9LGT:1:1101:7861:6070 1:N:0:10
ACTCCTACGGGAGGCAGCAGTGGGGAATATTGCACAATGGGCGCAAGCCTGATGCAGCAACGCCGCGTGAGTGAAGAAGGTCTTCGGATCGTAAAACTCTGTCCTCAAGAAAGAATAATGACGGTACTTGAGGAGGAAGCCCCGGCTAACTACGTGCCAGCAGCCGCGGTAATACGTAGGGGGCGAGCGTTATCCGGAATTATTGGGCGTAAAGAGTACGTAGGTGGTTTGATAAGCGTGAGGTGAAAGCCCGGAGCTCAACTCCGGTAAGCCTTTCGAACTGTCAGACTTG
+
GGGGGGGGGGGGGGGGGGGGGGGGGGGGGGGGGGGGGGFGGGGGGGGGGGGGGGGGGGGGGGGGGGGGGGGGGGGGGGGGGGGGGGGGGGGGGGGGGGGGGGGEGGGGGGGGGGEEFFEG@:B+8BFE,58,8,8B@FFDBDECEGCFGGGGGGGGGGGGGGGGGGGGGGGGGGGGGGGGGGGGGGGGGEGGGGGGGGGGGGGFFGGGGEGEGGGGGGGGGGGGGGGCF>EGGGGGGE8CGGGGFGGGGFCFGGGGDEGFFGGGCDGGGGGGGGGGCGCFFFFFF>CFDFFG
@M03364:396:000000000-C9LGT:1:1101:22105:6073 1:N:0:10
ACTCCTACTGGAGGCAGCAGTAGGGAATCTTCCACAATGGACGCAAGTCTGATGGAGCAACGCCGCGTGAGTGAAGAAGGTTTTCGGATCGTAAAGCTCTGTTGTTGGTGAAGAAGGATGGAGGGAGTACCTGGCCTTTATTTGACGGTAATCAACCAGAAAGTCACGGCTAACTACGTGCCAGCAGCCGCGGTAATACGTAGGTGGCAAGCGTTGTCCGGATTTATTGGGCGTAAAGCGAGCGCAGGCGGAAAAATAAGTCTAATGTGAAAGCCCTCGGCTTAACCGAGGAAC
+
GGGGGGGGGGGGGGGGGGGGGGGGGGGGGGGGGGGGGGGGGFGGGEFFGGGGGGGFAFFGFGGGGGGGGGGGGGGGFDFGCCFGGGGGGGGGGGGGGGGGGFDGG,B8FFE<FFBEFGD,+-B86BFGEEFFB,ABCD<AD,5@@DEFCFC9<FGGFDF<F8FGCCFGGF>EGGGGGFFGDFGCFGGGGGDEGCFGGGGGGGGGFFGF8FFGGGGGGGCEGE*8FF9CEBCCGCEGGGCEEGGGGGEEEGECEEFG4FGCEGFGGGGGGGFGGDFCFGGDFFEFFF:@DEFGF*
@M03364:396:000000000-C9LGT:1:1101:6727:6075 1:N:0:10
ACTCCTACGGGAGGCAGCAGTGGGGAATATTGCACAATGGGCGAAAGCCTGATGCAGCAACGCCGCGTGAGGGAAGACGGTTTTCGGATTGTAAACCTCTGTTTTCGGTGACGAAGAATGACGGTAACCGAGTAGGAAGCCACGGCTAACTACGTGCCAGCAGCCGCGGTAATACGTAGGTGGCAAGCGTTATCCGGAATTACTGGGTGTAAAGGGAGCGCAGGCGGGATAGCAAGTCAGCGGTGAAAATTATGGGCTCAACCCATAAACTGCCGTTGAAACTGTTATTCTTGG
+
GGGGGGGGGGGGGGGGGGGGGGGGGGGGGGGGGGGGGGGGGGGGGGGGGGGGGGGGGGGGFFDGGGGGGDGGGGGGGCGGFCGGGGGGGGGGGGGFGFGGGGF,=9>F?FF5BFGEFDF,C5B:>DCB:+@8>F<FGFGCFC<F3@:CEE9@FFFG7DCG7BBCAFGGGEGFC9=<>FGGFGFGGGGFGGFCFGDGEFGFFGC9FGG0;:CCGGGGFGGGGGGGGEEC5*;CF?FG9@?FFEGCGFCFFG6AFCFGG6ACF87/:CG=>FCCC6ED*CFGFF?>2*:70=BFG*
@M03364:396:000000000-C9LGT:1:1101:14819:6094 1:N:0:10
ACTCCTACGGGAGGCAGCAGTGGGGAATATTGCACAATGGGGGAAACCCTGATGCAGCAACGCCGCGTGAAGGAAGACGGTCTTCGGATTGTAAACTTTTGTTCTTGGTGAAGAAAGTGACGGGCGCCGAGTAGGAAGCACCGGCTAACTCCGTGCCAGCAGCCGCGGTCATACGGAGGATGCGAGCGTTATCCGGATTTATTGGGTTTAAAGGGTGCGCAGGCGGCGGGCCAAGTCAGCGGTCAAAGTTCCGGGCTCAACCCGGTGAGGCCGTTGAAACTGGTGTGCTTGAGT
+
GGGGGGGGGGGGGGGGGGGGGGGGGGGGGGGGGGGGGGGGGGG@FGGGGGGGGGGGGGGGGGGGGGGGGGFGGGGGGGGGCFGGGGGGEGGGGGGGDFCFFGGGGAFFFFEFF<,,,,CE,-@+38>:+338:@FFDFD,3DFFB*+7>E,@*>DCGFFGGGFCFGDGG**?FF:1*=<:FCFFCC:F/8*;:CEEC8;+:C9CFGC8*+<CGGGGGEE8*:EDEGEG*?5CEGCC+0AFEG:CEG9CEC<?C=EEGC?CF6<C75E9/7*7<>*9**<:9=F:FC9477?5**
@M03364:396:000000000-C9LGT:1:1101:9774:6101 1:N:0:10
ACTCCTACGGGAGGCAGCAGTAGGGAATTTTCGTCAATGGGCGCAAGCCTGAACGAGCAATGCCGCGTGAGTGAGGAAGGTCTTCGGACTGTAAAGCTCTGTTGCCGGGGAAAAAGGGGAGATGCAGGAAATGGCATTACATGGAGGGTACCCGGCCAGAAAGCCACGGCTAACTACGTGCCAGCAGCCGCGGTAATACGTAGGTGGCGAGCGTTATCCGGAATGAGTGGGCGTAAAGGGCTGGGAGGCGGTTCGTCGCGTCCGGTGTGAAAGTCCAGCGCTTAACGGGGGATC
+
GGGGGGGGGGGGGGGGGGGGGGFGGGGGGGGGGDGGGAFGGGGGGGGGGGGGGGGGGGGGGGGGGGGGF=FEFGGGGGGGFFFGGGGGGGGGGGGGGGG9FGFFG9@FGGGGGGGGCFE@>-:B<FGF+B@,3F<>DA,3CBFD<,@C+DFCCFGEFGGGDGFFGFGGE*8FG7BE<<FF:<<FGGFGGGGGEGEGGCCFFFGGGFGCE*:588*;;:@ECEG=C0+03CF=E:EECEF8*:*2**A=*?EGECE*>//*2*9:71>/97+?D7CF**+77>5CF*CB*7>D//
@M03364:396:000000000-C9LGT:1:1101:25089:6121 1:N:0:10
ACTCCTACGGGAGGCAGCAGTGAGGAATATTGGACAATGGGTGAAAGCCTGATCCAGCCATCCCGCGTGAAGGATGACGGCCTTATGGGTTGTAAACTTCTTTTATATGGGGATAAGCCTACTCACGTCTGCGTAGCTGGAGGTGCCATATGAATAAGCACCGGCTAACGCCGTGCCAGCAGCCGCGGTAATACGGAGGGTGCAAGCGTTATCCGGATTTATTGGGTTTAAAGGGTCCGTAGGCGGATTAATAAGTCAGTGGTGAAAGCCCATCGCTTAACGATGGAACTGCC
+
GGGGGGGGGGGGGGGGGGGGGGGGGGGGGGGGGGGGGGGGGGGGGGGGGGGGGGGGGGGGGGGGGGGGGGGGGGGGGGGGGGGGGCFGGGGGGGGGGAFGGGG,E<FFFGGGDFGA,?FA,4A,,BFG=,A,@C+@FEG,,B+C+ACF?=FFGFCGGGFA=FEEFGGGG+BFCCFGGGGGGGG7FCFEGGCEGFGGDECGGGGGGGGGGGGFFEFGDEGGGGDCF>;**<FFGGGGCFGDFECEGECEEG9FFFGGGGGFGCFGGFGGCCF<D?ED4DCFFD5FFDGFGFFGG
@M03364:396:000000000-C9LGT:1:1101:13579:6127 1:N:0:10
ACTCCTACGGGAGGCAGCAGTGGGGGATATTGCACAATGGGGGAAACCCTGATGCAGCGACGCCGCGTGAGTGAAGAAGGATTTCGGGATGTAAAGCTCTATCAGCAGGAAAGAAAATGACGGTTCCTATCTACGGAGCACAGGCTAAATACGTGCCAGCAGCCGCGGGAATACGTATGGTGCAAGCGTTATCCGGATTTACGGGGTGTAAAGGGAGCGCAGGCGGGACAGCAAGTCAGCGGTGAAAATTATGGGCTCAACCCATAAACTGCAGTTGAAACTGTTATTCTTG
+
FGGFGGGGGGGE7CGGEGFFGGGGG:FG,FGGCEFGGGGGC@FGGGG<C6C<,CF<@FCGGGEEFEGCG7CC??FGGGG,,BBFFGG+8>FFCGG99?FE,8?,E8,BF=ECBF,BF??F9-@B+8==,,8<,,8+85<3@,:>F,,>AFGGGGF:FGGGEFFGDGFG***,@FB2,C:F<CC,?CFGCE*=F<FG**<,<</;EEGGE<7CEGGGDECE88ECC8?C*;:@8*:2+20<88AC;C0+3+<A7<FFCGGGG*9E*9F7*CFD*+3*:C+C???*:*?428*:
@M03364:396:000000000-C9LGT:1:1101:19130:6129 1:N:0:10
ACTCCTACGGGAGGCAGCAGTGGGGAATATTGGGCAATGGGGGAAACCCTGACCCAGCAACGCCGCGTGAAGGAAGAAGGCCTTCGGGTTGTAAACTTCTTTTACCAGGGACGAAGGACGTGAGGGTACCTGGGGAAAAAGCAACGGCTAACTCCGTGCCAGCAGCCGCGGTAATACGGAGGGTGCAAGCGTTATCCGGATTTATTGGGTTTAAAGGGTCCGTAGGCGGATTAATAAGTCAGTGGTGAAAGCCCATCGCTTAACGATGGAACTGCCATTGATACTGTTAGTCGT
+
GGGGGGGGGGGGGGGGGGGGGGGGGGGGFGGGGGGGGGGGGGGGGGGGGGGGGGGGGGGGGGGGGGGGGGGGGGGGGGGGGGGGGGGGFGGGGGGGGGGGGGGDFDFFGGGGFFFGEEGG+8D+:BFF::@=D+@CFGC<FFFFGGGGGGGG9:>C<FFFGGGGGGGGDCCCGGGGGGGGGGGFFCFGGFGGGGGGGGGEE50@FGGGF8C8CGGGGEFFGECCEC9:ECCECGGGGGECGCEFGFGFGCFGGGGGFEG5@?FFGGFGGGGFFG?FF:CFB@+*:C:FFF=C)1
@M03364:396:000000000-C9LGT:1:1101:24084:6138 1:N:0:10
ACTCCTACGGGAGGCAGCAGTGGGGAATATTGCACAATGGGCGAAAGCCTGATGCAGCAACGCCGCGTGAAGGAAGAAGGTCTTCGGATCGTAAACTTCTGTCCTTAGGGAAGATAATGACGGTACCTTTGGAGGAAGCCCCGGCTAACTACGTGCCAGCAGCCGCGGTAATACGTAGGGGGCAAGCGTTATCCGGAATTATTGGGCGTAAAGAGTGCGTAGGTGGTTACCTAAGCAGGGGGTGAAAGGCAATGGCTCAACCATTGTTAGCCCCCTGAACTGGGCTACTTGAGT
+
GGGGGGGGGGGGGGGGGGGGGGGGGGGGGGGGGGGGGGGGGGGGGGGGGGGGGGGGGGGGGGGGGGGGGGGGGGGGGGGGGGGGGGGGGGGGGGGGGGGGGGGGGFFEFGGFGGCG,CCBFFC84BFG<8C,8DF+AFFGGGGGGGEFGGGGGGGGGGGGGGGGGGGGE>>FGGGGFGGDCGGGGGGGGGGGGGGGGG@CFAFGGFFGGGEGGGGGGGGGGG5CCCCFFGFGGGGGGFGEGGGGGCFGGFGGGGGGFGGGEGGGGFFFFFGGGGGDGGGGFFFFGF4@<*=7C:
@M03364:396:000000000-C9LGT:1:1101:18393:6161 1:N:0:10
ACTCCTCGGGAGGCAGCAGTGGGGAATATTGCACAATGGGCGCAAGCCTGATGCAGCGACGCCGCGTGCGGGATGGAGGCCTTCGGGTTGTAAACCGCTTTTGTTCAAGGGCAAGGCACGGTTTCGGCCGTGTTGAGTGGATTGTTCGAATAAGCACCGGCTAACTACGTGCCAGCAGCCGCGGTAATACGTAGGGTGCAAGCGTTATCCGGATTTATTGGGCGTAAAGGGCTCGTAGGCGGTTCGTCGCGTCCGGTGTGAAAGTCCATCGCTTAACGGTGGATCCGCGCCGGG
+
GGGGGGGGGGDDGGGGEGGGGG<FGGGGGGGGGGGGGGGGGGGGGGGGGGGGGGGGGGGGGGGGGGGGGGGGGGGGGFGDGGGGGFGFGGGGGGGGGGCFGGGFGFFCGGGGGGGGGGGGG>@+:@BF@*3<,,3,7<FFFFGFFGFFFGGGGEFGGGGGGGGGGGGGG<EGFGGGGGGGGGGGCGGGGGGGGGGGGEGGGGGGGGGGGGGDCGGFGGGGGGGGGGCCGGGGGGGGGGGGGGGG5:=CCEGGGGGGGGGGF:CFFGGGDGGGGF5CFGED@@CFFGGFGFFGC<
@M03364:396:000000000-C9LGT:1:1101:20104:6170 1:N:0:10
ACTCCTACGGGAGGCAGCAGTAGGGAATCTTCCACAATGGACGCAAGTCTGATGGAGCAACGCCGCGTGAGTGAAGAAGGTTTTCGGATCGTAAAGCTCTGTTGTTGGTGAAGAAGGATAGTGCTAGTATCTGGCCTTTATTTGACGGTAATCAACCAGAAAGTCACGGCTAACTACGTGCCAGCAGCTGCGGTAATACGTAGGTGGCAAGCGTTGTCCGGATTTATTGGGCGTAAAGCGAGCGCAGGCGGAAAAATAAGTCTAATGTGAAAGCCCTCGGCTTAACCTAGGAAC
+
GGGGGGGGGGGGGGGGGGGGGGGGGGGGGGGEGGGGGGGGGFFGGE@FGGFGGGGGGGGGGGGGGGGGGEGGGGGGGGEGG,CFFCGGDGGGDFFGGDFCFGGGF,B48DFEFE<A,BFA,8C,,58CCCAC,?,:,,,:CFCFD<+@8A8C,=@==CF=FDDFGGCGG78@CGGGFGGGGG9@@,@F,><>EFEG9D;FC@FGFCFGGG:@EGG:CCFE8C1*2;F99B:8E?EEF?E=CGC787:>CE?**2;5D+<:<FGFCDGFGDGGGF=F:CCCEFGC7C:**=5079
@M03364:396:000000000-C9LGT:1:1101:10409:6176 1:N:0:10
ACTCCTACGGGAGGCAGCAGTAGGGAATCTTCCACAATGGGCGAAAGCCTGATGGAGCAATGCCGCGTGAGTGAAGAAGGATTTCGGTTCGTAAAACTCTGTTGCAAGGGAAGAACAAGTAGCGTAGTCTCTGGCGCTACCTTGACGGTACCTTGTTAGAAAGCCACGGCTAACTACGTGCCAGCAGCCGCGGTAATACGTAGGTGGCAAGCGTTGTCCGGAATTATTGGGCGTAAAGCGCGCGCAGGTGGTTCCTTAAGTCTGATGTGAAAGCCCACGGCTCAACCGTGGAGG
+
GGGGGGGGGGGGGGGGGGGGGGGGGGGGGGGGGGGGGGGGGGGGGGGGGGGGGGGGGGGGGGGGGGGGGGGGGGGGGGGGGGGGGGGGGGGGGGGGGGGGGGGGGGGGGGGGGGGGC<FF9AE+8BFF,<8<CFGFFGCGDGFFDFGGGGGG,FFFFFFFGGGGGGGGGFEEGGGGGGGGGGGGGGGGGDGGGGGGGGGGGGGGGGGGGGGGGGGGGGGGGGGGGGGGGGGGGGGGGGGGGGGGGGGGGGGGGGGGGFFGCFGGGGG::FGGGGGGGGGDE@GGGGGFGFF59D
@M03364:396:000000000-C9LGT:1:1101:11196:6179 1:N:0:10
ACTCCTACGGGAGGCAGCAGTAGGGAATTTTCGTCAATGGGCGCAAGCCTGAACGAGCAATGCCGCGTGGGTGAAGACGGTCTTCGGATTGTAAAGCCCTGTTGCCGGGGACAAAGGGCAGCCGGAGTGGACAGCTGACTGTTTGATGGTACCCGGCCAGAAAGCCACGGCTAACTACGTGCCAGCAGCCGCGGTAATACGTAGGTGGCAAGCGTTATCCGGAATGATTGGGCGTAAAGGGTGCGCAGGCGGCTGTGCAAGTCTGAAGTAAAAGGGACCGGCTCAACCGGTTCC
+
GGGGGGGGGGGGGGGGGGGGGGGGGGGGGGGGGGGGGGGGGGGGGGGGGGGGGGGGGGGGGGGGGGGGGGGGGGGGGGGGGGGGGGGCEGGGGGGGGGGGGGGEFBFFGGGGGGEG8+B+>CF+CEEG,3CD,@F,DDC>F>F<F,@FFGCFGGEEGGGGGGGGGGGGE4B@CCGFGGGGGGGFGGGCFFD7ECCCFGGGC@<EGGGGGGGGGGGGGGGGGGEGGGEGFFGGGE/?EGGGG=CGGGGGGGGGGGGGGFGGGFGGGGCFFGGGC?EDGGGGDFEDCFGFGE:DG*
@M03364:396:000000000-C9LGT:1:1101:12776:6180 1:N:0:10
ACTCCTACGGGAAGCAGCAGTGGGGAATATTGCACAATGGGGGAAACCATGATGCAGCAACGACGCGTGAACGAAGAAGGTCTTCGGATCGTAAAGTTCTGTCCTGGGGGAAGAAAAAGATGACAGTAACCTATGAGGAACCCCCGGCTAACTACGTGCCAGCAGCCGCCGGAATAAGTAGGGGGGGAGCGTTATCCGGAATTATTGGGCGTAAAGAGTCCGTAGGCGGATCTTTTAGCGCATGGTATAAGGCTAAGGGTACACCATTATTGGACCTGTGTGCTGGAGGACTTG
+
C<CFE@F@@@@@+8;FGC@EEGGD7CCF<CF6,;FF<FG<@,68-;C<,,,6@FFFG@CCF7,@@CGC+6F<EGGE:C,,9CCF?F7,8C=FD,455?FF<<C5B,B4>=>++B,,B,B+C-CCD<?A,5,,355D9,,,,3++3+5+CC<FBC:FB:*5,8*@>,,>C11*=F<3,7873,<:***:E8>C*8EF9E***;+C:C70***11AF+0*0++1;CGG6*1**/+30+3CGE***/*+++0++0:7FGG8*:++:C**<***+2*+0909CD*)+2:7C)*77D0*
@M03364:396:000000000-C9LGT:1:1101:4814:6212 1:N:0:10
ACTCCTACGGGAGGCAGCAGTAGGGAATCTTCCACAATGGGCGAAAGCCTGATGGAGCAATGCCGCGTGAGTGAAGAAGGATTTCGGTTCGTAAAACTCTGTTGCAAGGGAAGAACAAGTAGCGTAGTAACTGGCGCTACCTTGACGGTACCTTGTTAGAAAGCCACGGCTAACTACGTGCCAGCAGCCGCGGTAATACGTAGGTGGCAAGCGTTGTCCGGAATTATTGGGCGTAAAGCGCGCGCAGGTGGTTCCTTAAGTCTGATGTGAAAGCCCACGGCTCAACCGTGGAGG
+
GGGGGGGGGFGGGGGGGGGGGGGGGCFGGGGGGGGGGGGGGGGGGGGGGGGFGGGGGGGGGGGGGGGGGGGGGFAFGGGGFGGGGGGGGGGGGGGGGGGDGGAFGGGGGGGGGGFF,BEFFFG:?FFGE,CCED<7CFCGGGGGGFGGGGFGGGGGFGGGFGFCFFFGGGGGGGGGGGGGGGGGGGGGGGGGGGGGFGGGGGGGGGGGGGGGGFGEEGGGGEFGGGGGEGGGGGGGGGGGGGGGGGGEGGF=GGGGGGGGGGGGFCFCGGGGDEFGGGED@FGGGGGBC@B3CG
@M03364:396:000000000-C9LGT:1:1101:17291:6224 1:N:0:10
ACTCCTACGGGAGGCAGCAGTAGGGAATCTTCCACAATGGGCGAAAGCCTGATGGAGCAATGCCGCGTGAGTGAAGAAGGATTTCGGTTCGTAAAACTCTGTTGCAAGGGAAGAACAAGTATCTTAGTACCTGACGCTACCTTGACGGTACCTTGTTAGAAAGCCACGGCTAACTACGTGCCAGCAGCCGCGGTAATACGTAGGTGGCAAGCGTTGTCCGGAATTATTGGGCGTAAAGCGCGCGCAGGTGGTTCCTTAAGTCTGATGTGAAAGCCCACGGCTCAACCGTGGAGG
+
GGGGGGGGGGGGGGGGGGGGFGGGGGFGGGGGGGGGGGGGGGGGGGEGGGGGGGFGGGGGGGGGGGGGGGGGGGGGGGGGEGGGGGGGGGGG8FCGGGGGGGGGGEEDFFGGGG,FF<FGC-CC<EEFC,CAF,4B?F@EFFGFDDCEGGGGFFGFGGGGEGGGGGGGGGG>FGGGGGGGGDBFGG7DF7FC<FEGCFGGGGGEGGF<FEFFGGGEBFGGG7FGGGCF99FFEGGDFGGGGGGGGGGEGGGGFF@CF@EGC<><9FFG>7<7CGGGFDGGFFGGGGFE7<EGDG
@M03364:396:000000000-C9LGT:1:1101:9614:6234 1:N:0:10
ACTCCTACGGGAGGCAGCAGTGAGGAATATTGGACAATGGGTGAAAGCCTGATCCAGCCATCCCGCGTGAAGGATGACGGCCTTATGGGTTGTAAACTTCTTTTATATGGGGATAAACCTACTCCCGTCCGCGTAGCTGAAGGTACCATATGAATAAGCACCGGCTAACTCCGTGCCAGCAGCCGCGGTAATACGGAGGGTGCAAGCGTTATCCGGATTTACTGGGTGTAAAGGGAGCGTAGACGGCAGGGCAAGTCTGAAGTGAAAGGCGGGGGCTCAACCCCCGGACTGCTT
+
GGGGGGGGGGGGGGGGGGGGGGGGGGGGGGGGGGGGGGGGGGGGGGGGGGGGGGGGGGGGGGGGGGGGGGGGGGGGGGGGGGGGGGGGGGGGGGGGGGGGGGGGGGGGGGGGGGGG9FFG8BE=,:CF++8+88+CDGED=FGFFDGGGGGGFGGFGFGGGGGGGGGCFFGGGGGGGGGGGGG7CGGGGDGGGGGGDGGGGGGGGGGGGGGGGGGGGGGGFGGGGGFEEGGEGGECEEGGGGGGGGGGGGGGG=FFGGGGCFFGGGGFGGGDGEEGC3<DFFEGGGD:CBFFF>
@M03364:396:000000000-C9LGT:1:1101:6896:6251 1:N:0:10
ACTCCTACGGGAGGCAGCAGTGAGGAATATTGGACAATGGGTGAAAGCCTGATCCAGCCATCCCGCGTGAAGGATGACGGCCTTATGGGTTGTAAACTTCTTTTATATGGGGATAAACCTACTCACGTGTGCTTAGCTGAAGGTACCATATGAATAAGCACCGGCTAACTCCGTGCCAGCAGCCGCGGTAATACGGAGGGTGCAAGCGTTATCCGGATTTATTGGGTTTAAAGGGTCCGTAGGCGGATTAATAAGTCAGTGGTGAAAGCCCATCGCTTAACGATGGAACTGCC
+
GGGGGGGGGGGGGGGGGGGGGGGGGGGGGCGGGGGGGGGGGGGGGGGGGGGGGGGGGGGGGGGGGGGGGGGGGGGGGGGGGGGGGGGGGFGGGGGGGGGFGGGGGGGGGGGGGCFGGGGGGFF,EFFG,BA5,8BFFGGCFGGGGGGGGFCF<FGGFADGGGGGGEGGGCGGGGGDFGGGGGGGGGGGGGGGGGGG7BFGGGGGCFGGGGGGGGGGGGC9CGGGGG1A:FGGGGGFGCGG5CEEGG*:CGDGGGGGGFFEFGGGFGGFGGG4FFEG<FGGFFCFFGG9>@FFC
@M03364:396:000000000-C9LGT:1:1101:25509:6254 1:N:0:10
ACTCCTACGGGAGGCAGCAGTGAGGAATATTGGACAATGGGTGGAAGCCTGATCCAGCCATCCCGCGTGAAGGATGCCGGCCTTATGGGTTGTAAACTTCTTTTATATGGGGATAACCCTTTTCTCGTTTGCTTTGCTGAAGGTACCATATGCATAAGCACCGGCTAACTCCGTGCCAGCAGCCGCGGTAATACGGAGGGTGCAAGCGTTATCCGGATTTATTGGGTTTAAAGGGTCCGTAGGCGGATTAATAAGTCAGTGGTGAAAGCCCATCGCTTAACGATGGAACTGCCC
+
GGGGGGGGGGGGGEGGGGGGGGFGGGGGFGGGGGGFGGGGGGGGGGGGGGGCGGGGGGGGGGGGGGGGGGGGGGGG,ECGDGGGGFDEGFEFGGFGGGFFGGG9EFGGGGFDE7F9,BB,,-C,,:?F:<?B,,,8EE,,5D,AF9FFGGGF,,AFF9<FFFGGDFGGG<@BFGGCFGGGGGGGGGGGEFFFGFFGGDFFGGGGGCFGCCCFGEFGECC@FC??FC4A8CFFG7EFDGC@8;5FGG:CGFFFGGGGDCFCGC:CGGFDG*CFDGGGGGGCFE5<GGGFGF?*9*
@M03364:396:000000000-C9LGT:1:1101:7285:6272 1:N:0:10
ACTCCTACGGGAGGCAGCAGTGGAGAATCTTGCACAATGGGGGAAACCCTGATCCAGCCATGCCGCGTGTGTGAAGAAGGCCTTTTGGTTGTAAAGCACTTTAAGCGAGGAGGAGGCTACTTAGATTACTACTCTGAGATAGTGGACGTTACTCGCAGAATAAGCACCGGCTAACTCTGTGCCAGCAGCCGCGGTAATACAGAGGGTGCAAGCGTTAATCGGATTTACTGGGCGTAAAGCGTGCGTAGGTGGCCAATTAAGTCAAATGTGAAATCCCCGAGCTTAACTTGGGA
+
GGGGGGGGGGGGGEGGGGGGGGGFGGGGGGGGGGGGGGGGGGGGGGGGGGGGGGGGGGGGGGGGGGGGGGGGGGGGGGGGGGFGGGGGGGGGGGGGGGGGGGGCFFECGGECCFFGGGGGGAF,,:CE8<C<:?<FDGFFFGGCG?FF:FFGDGGGGGGGGGGDGFGGGGDGGGGGGGGGGGGGGGGGGCEEGEGGGGGGGGGGGGGGGGGGGGGGGGGGGEGGGGFGGGGGGGGGGGGGGEGG=:EGGGGGGGGGFGFGFEFGGGGGGGGFFGGGGGG3<BEGG:FFGFFGG
@M03364:396:000000000-C9LGT:1:1101:25952:6301 1:N:0:10
ACTCCTACGGGAGGCAGCAGTGGGGGATATTGCACAATGGGCGAAAGCCTGATGCAGCAACGCCGCGTGAGCGATGAAGGCCTTCGGGTCGTAAAGCTCTGTCCTCAAGGAAGATAATGACGGTTCTTGAGTTAGAAGCCCCGGCTAACTACGTGCCAGCAGCCGCGGTAATACGGAGGATACGAGCGTTATCCGGATTTATTGGGTTTAAAGGGTGCGCAGGCGGATCGGTAAGTCAGGGGTGAAAAGTTGGGGCTCAACTCCAATCGTGCCTTTGATACTGCCGGACTAG
+
GGGGGGGGGGGGGGGGGGGGGGGGGGGGGGGGGGGGGGGGGGGGGGGGGGGGGGGGGGGGGGGGGGGGGGGGGGGGGGGGGGGGGGGGGGGGGGGGGGGGGGG8@FF,8=EFFFEG,@FFC3CB+BFD,B@3,3:3@FC<FGDFC@GGGGFFFFGGGGGGGGGCCFEGG**@FEGCGGGGGGFC<CEFG7=EF:FGEECFGGGGGGGGGGGGGGGFCGGEGGGCGG2:EEGGEGGGGGGFCECCFCF9?0AEGDGGGCFGCDFE6<C*<FGGGGGGFCFFFFGGCCCB<B?<
@M03364:396:000000000-C9LGT:1:1101:17561:6316 1:N:0:10
ACTCCTACGGGAGGCAGCAGTGAGGAATATTGGACAATGGGTGGAAGCCTGATCCAGCCATCCCGCGTGAAGGATGACGGCCTTATGGGTTGTAAACTTCTTTTATATGGGGATAAACCTACTCACGTGTGCGTAGCTGAAGGTACCATATGAATAAGCACCGGCTAACTCCGTGCCAGCAGCCGCGGTAATACGGAGGGTGCAAGCGTTATCCGGATTTATTGGGTTTAAAGGGTCCGTAGGCGGATTAATAAGTCAGTGGTGAAAGCCCATCGCTTAACGATGGAACTGCCC
+
GGGGGGGGGGGGGGGGGGGGGGGGGGGGGGGGGGGGGGGGGEGGGGGGGGGGGGGGGGGGGGGGGGGGGDGGGGGGGGGGGGGGGGGGGGGEGGGGGGGGGGGFFGGGGGGGGG<E,?=F8?A,,:BE88A,?B+@FFFF9FFFFFFFGGFG,CFGGGGFGGGGGG@FG8;CFCFFEFCGGFFFEEGCG7*@FEFCCEEGGGGFCFGGGGDFGFCGGGGGFFGGEG<E8FF7FFGGCFGGGG=FGGEC=G:C:?CGGGGGGFGGG=FGGGGGGGDGG*>FFFEGFGF?CFFFF/
@M03364:396:000000000-C9LGT:1:1101:27123:6321 1:N:0:10
ACTCCTACGGGAGGCAGCAGTGGGGAATATTGGGCAATGGGCGAAAGCCTGACCCAGCAACGCCGCGTGAAGGAAGAAGGCCCTCGGGTTGTAAACTTCTTTTACCAGGGACGAAGTCCGTAACTGTACCTAGAGGAAAAGCAACGGCTAACTACGTGCCCGCAGCCGCGGTAATACGTATGGTGCAAGCGTTATCCGGATTTACTGGGTGTAAAGGGAGCGTAGGCGGTACGGCCAGTCTGAAGTGAAATCCCAGGGCTCAACCTTGGAACTGCTTTGGAAACTGTCGAACTG
+
GGGGGGGGGGGGGGGGGGGGGGGGGGGGDGGGGGGGGGGGGGGGGGGGGGGGGFGGGGGGGGGGGGGGGEGGGGGGGGGGGGGGGGGGGGGFGGGGGGGGGGG,CEFFFGGGGGCF3,CB>-+8<CFG,,,,,3>,@F,BDG8D7++@CF<FD9FGCFGG,@F7FCGGD1:F:FF9FG<AFFG@CFCCF7FCG*FFGGGGGGFGGGGGG;C8C??FGGGEDGECGECGGGGGGGG*/A<CEF??FGGFFGFGGGCCCEDEG+>FG>AFCC7DCFFFFFGGF7CGGGGFC>>D>*
@M03364:396:000000000-C9LGT:1:1101:24879:6341 1:N:0:10
ACTCCTACGGGAGGCAGCAGTGAGGAATATTGGACAATGGGTGAAAGCCTGATCCAGCCATCCCGCGTGAAGGATGACGGCCTTATGGGTTGTAAACTTCTTTTATATGGGGATAAACCTACTCACGTCTGCGTAGCTGAAGGTACCATATGAATAAGCACCGGCTAACTCCGTGCCAGCAGCCGCGGTAATACGGAGGGTGCAAGCGTTATCCGGATTTATTGGGTTTAAAGGGTCCGTAGGCGGATTAATAAGTCAGTGGTGAAAGCCCATCGCTTAACGGTGGATCCGCGC
+
GGGGGGGGGGGGGGGGGGGGGGGGGGGGGGGGGGGGGGGGGGGGGGGGGGGGGGGGGGGGGGGGGGGGGGGGGGGGGGGGGGGGGGGGGGGGGGGGGGGGGGGGGGGGGGGGGGGG9FFG8B?B,:FF49A,+B++AFFG@9EFFGGGGGGGAFGGGGGGGGGGGGGGGEFGGGGGGGGGGGGGGGGGGGGGGGGGGGGGGGGGGGGGGGGGGGGGGDEGGGGGGGFEEGCFFGGGGGGGGGGGGGDEGFFFGGGGGGGGGGFGG=FGGFGGGGGGGFGGFFGGGGG?F?FGC3
@M03364:396:000000000-C9LGT:1:1101:9604:6343 1:N:0:10
ACTCCTACGGGAGGCAGCAGTAGGGAATCTTCCACAATGGGCGAAAGCCTGATGGAGCAATGCCGCGTGAGTGAAGAAGGATTTCGGTTCGTAAAACTCTGTTGCAAGGGAAGAACAAGTAGCGTAGTGACTGACGCTACCTTGACGGTACCTTGTTAGAAAGCCACGGCTAACTACGTGCCAGCAGCCGCGGTAATACGTAGGTGGCAAGCGTTGTCCGGAATTATTGGGCGTAAAGCGCGCGCAGGTGGTTCCTTAAGTCTGATGTGAAAGCCCACGGCTCAACCGTGGAGG
+
GGGGGGGGGGGGGGGGGGGGGGGGGGGGGGGGGGGGGGGGGGGGG:FGGGGGGGGGGGGGGGGGGGGGGGGGGGGGGGGGGGGGGGGGGGGGGGGGGFG9FFF9F9BFGDEGGGCFE<F5,5ACF?FG:,C@?,B+@:CFGG9FDFGGGGED@CFFDFGGGFFGGGFG7FECGGGFGGGGGGGGFGGGFGDEDGDCECFGGGGGGGGGFGF>EFGEGCC@C8<E<+<AFGFGGGGGCFGGCEGGGCG5;FG*:<F9C@CC++;CFGGGG>FDGF6>47>CB>EGGGGD5>@<CG
@M03364:396:000000000-C9LGT:1:1101:10807:6355 1:N:0:10
ACTCCTACGGGAGGCAGCAGTGAGGAATATTGGACAATGGGTGGAAGCCTGATCCAGCCATCCCGCGTGAAGGATGACGGCCTTATGGGTTGTAAACTTCTTTTATATGGGGATAAACCTACTCACGTGTGCGTAGCTGAAGGTACCATATGAATAAGCACCGGCTAACTCCGTGCCAGCAGCCGCGGTAATACGGAGGGTGCAAGCGTTATCCGGATTTATTGGGTTTAAAGGGTCCGTAGGCGGATTAATAAGTCAGTGGTGAAAGCCCATCGCTTAACGATGGAACTGCC
+
GGGGGGGGGGGGGGGDGGGGGGGGGGGGGGGGGGGGGGGGGGGGGGGGGGGGGGGGGGGGGGGGGGGGGGGGGGGGGGGGGGGFFGGGGCGGGGGGGFG9EFGFGGF9EFGGGDGG,?FF<EF@AFFDBFF,B=+CFGF<FGGFGCFGGGGGGGGGGGGGFGGGGGDDCF9FGCEGFFGGGGGGGGGGGGGGCFGGCFGGGGGGFGGGGCGGGFGGGEGDCFGGGG=CEGC<CCEF?GGGGGGGEGCCED?FGGGGF9C<CFFGFFGGGFFGFGGDCCCFFFG<FGF?CFF=F
@M03364:396:000000000-C9LGT:1:1101:16111:6360 1:N:0:10
ACTCCTACGGGAGGCAGCAGTGGGGAATATTGCACAATGGGCGCAAGCCTGATGCAGCAACGCCGCGTGAGGGAAGACGGTTTTCGGATTGTAAACCTCTGTCTTTGGTGACGAAGAAGTGCCTGTAACCACGGCGGAGGCCACGGCTAACTACGTGCCAGCAGCCGCGGTAATACGTAGGTGGCAAGCGTTATCCGGAATTACTGGGTGTAAAGGGAGCGCAGGCGGGATAGCAAGTCAGCGGTGAAATGCATGGGCTTAACCCATGAGCTGCCGTTGAAACTGTTATTCTTG
+
FGGGGGGGGGGGGGGGGGGGGGGGGGGGGGGGGFGGGGGGGGGGGGGGGGGGGGGGGGFGGGGGGGGGGCEGGGGGGCGGFBGGGGGFGEGGGGGGGGGGGGGGFFGGGEFGGGFF:,BCC-C<,:,C,,7+8++6@F+@**,@CE*CC33F?FGCGGGFFG7FFFGGG=E7C>AB:FFGGF@FCGGF@:<8CFGGGC8C8C7<CEFGGDE7CFGGE5EGEGEC>C*:ECE6C?@FC?FGFCEGGGGGGFGGGGGGC@*:+CFGGDFGGGGGGGGGGGGD??FCF>C67=@FDC
@M03364:396:000000000-C9LGT:1:1101:20882:6363 1:N:0:10
ACTCCTACGGGAGGCAGCAGTGAGGAATATTGGACAATGGGTGAAAGCCTGATCCAGCCATCCCGCGTGAAGGATGACGGCCTTATGGGTTGTAAACTTCTTTTATATGGGGATAAACCTACTCACGTGTGAGTAGCTGAAGGTACCATATGAATAAGCACCGGCTAACTCCGTGCCAGCAGCCGCGGTAATACGGAGGGTGCAAGCGTTATCCGGATTTATTGGGTTTAAAGGGTCCGTAGGCGGATTAATAAGTCAGTGGTGAAAGCCCATCGCTTAACGATGGAACTGCCC
+
GGGGGGGGGGGGGGGGGGGGGGGGGGGGGGGGGGGGGGGGGGGGGGGGGGGGGGGGGGGGGGGGGGGGGGGGGGGGGGGGGGGGGGGGGGGGGGGGGGGGGGGGGGGGGGFGGGGGGGGGGGED<BFGABD,EEFGFGGFGGGGGGGGGGGGFGGGGGGGGFGGGGGGG=DGGGGGGGGGGGGGGGGGGGGGGGGGGGGGGGGGGGGGGGGGGGGGGGEGGDGGGGFEEFGFGEEFGGGGGGGGGGGGGGGGGFGFFEGFGGGGGGGGGGGGGGDGGGGGFF5DFGF=>?FFG*
@M03364:396:000000000-C9LGT:1:1101:22241:6367 1:N:0:10
ACTCCTACGGGAGGCAGCAGTGAGGAATATTGGACAATGGGTGGAAGCCTGATCCAGCCATCCCGCGTGAAGGATGACGGCCTTATGGGTTGTAAACTTCTTTTATATGGGGATAAACCTACTCACGTGCGCGTCGCTGAAGGTACCATATGAATAAGCACCGGCTAACTCCGTGCCAGCAGCCGCGGTAATACGGAGGGTGCAAGCGTTGTCCGGAATGATTGGGCGTAAAGGGCGCGTAGGCGGCTAACTAAGTCTGGAGTGAAAGTCCTGCTTTTAAGGTGGGAATTGCTT
+
GGGGGGGGGGGGGGGGGGGGGGGGGGGGGGGGGGGGGGGGGGGGGGGGGGGGGGFGGGGGGGGGGGGGGGGGGGGGGGGGGGGGGGGGGGGGGGGGGGGGGGGFGFF<D9FGGGGG9?BB,955,:EF4+=+48+66BFDF@@F,=FCAF@CFGFFF9FEFFEEGCEGG>DFGGGGGGGGGGGFGGGGEGGGGCGGGGGEGGGGGGGGGGGGGCEECCFGEGGGGGDG?EEFGGC5ECCC=EGGGGGGEGGGC?EFC<C60:CFFFCFCGGGGGGGFG?C?FGGGGG4CFFGGG
@M03364:396:000000000-C9LGT:1:1101:5342:6377 1:N:0:10
ACTCCTACGGGAGGCAGCAGTGGGGAATATTGGGCAATGGGGGAAACCCTGACCCAGCAACGCCGCGTGAAGGAAGAAGGCCTTCGGGTTGTAAACTTCTTTTAGTAGGGACGAAAAAGCTTACGGTACCTCCAGAGAAAGCAACGGCTAACTACGTGCCAGCAGCCGCGGTAATACGTAGGTTGCAAGCGTTGTCCGGATTTACTGGGTGTAAAGGGCGTGTAGGCGGAGATGCAAGTTGGGGGTGAAATGCCGGGGCGCAACCCCGGAACTGCTTTCAAAACTGCATCCCTT
+
GGGGGGGGGGGGGGGGGGGGGGGGGDGGEGGGGGGGGGGGGGGGGGGGGGGGGGGGGGGGGGGGGGGGGC=EGGGGGGGGGGG<FGGGGGGGGGGGF<FGGGGGGG9EFGGGGGGGF,C,E-,BF@FF+:CBD,BD,,,3B<<@A<3<CF:F>FGC<D:FGG@3>DCFE**=F@ECFFBFGCC,4C:<?7FE*<F:BFGGCF,<<FFFF;A?9<<C+*:?*?CC+AF8?EGE6FFGGFC+<C5*12:7@+<ECECC<=E*?8<=6C=CDGGG6CEF>7+*1*<9<FGFC=079C
@M03364:396:000000000-C9LGT:1:1101:18719:6398 1:N:0:10
ACTCCTACGGGAGGCAGCAGTGAGGAATATTGGACAATGGGTGAAAGCCTGATCCAGCCATCCCGCGTGAAGGATGACGGCCTTATGGGTTGTAAACTTCTTTTATATGGGGATAAACCTACTCACGTGTGGATAGCTGAAGGTACCATATGAATAAGCACCGGCTAACTCCGTGCCAGCAGCCGCGGTAATACGGAGGGTGCAAGCGTTATCCGGATTTATTGGGTTTAAAGGGTCCGTAGGCGGATTAATAAGTCAGTGGTGAAAGCCCATCGCTTAACGATGGAACTGCCC
+
GGGGGGGGGGGGGGGGGGGGGGGGGGGGGGGGGGGGGGGGGGGGGGGGGGGGGGGGGGGGGGGGGGGGGGGGGGGGGGGGGGGGEGGGGGGGGGGGGGGGGGGFGGFGGGGGGGGG9?FFG@E,,BFD,:A+,8,:CF99E=FFGGGGGFGGCCFGFGGGGGGGGGCFEBEFGGGGGGGGGGGCGGGGGCFFFFFGFEFGGGCCFGGGGGEGGGGGGGGFFGGFGGFC8CCFGFGFGFGGGGGFG=CECGGGDFGFFEC?CFFFGFGGGFFGGGED<CGGFFCFFDF@9FFFC*
@M03364:396:000000000-C9LGT:1:1101:22333:6437 1:N:0:10
ACTCCTACGGGAGGCAGCAGTGGGGAATATTGCACAATGGGCGCAAGCCTGATGCAGCGACGCCGCGTGCGGGATGGAGGCCTTCGGGTTGTAAACCGCTTTTGTTCAAGGGCAAGGCACGGTTTCGGCCGTGTTGAGTGGATTGTTCGAATAAGCACCGGCTAACTACGTGCCAGCAGCCGCGGTAATACGTAGGGTGCAAGCGTTATCCGGATTTATTGGGCGTAAAGGGCTCGTAGGCGGTTCGTCGCGTCCGGTGTGAAAGTCCATCGCCTAACGGTGGATCTGCGCCGG
+
GGGGGGGGGGGGGGGGGGGGGGGGGGGGGGGGGGGGGGGGGGGGGGGGGGGGGGGGGGGGGGGGGGGGGGGGGGGGGGGGGGGGGGGGGGGGGGGGGGGGGGGGGGGFGGGGGGGGGGF8:+B+8:@C3+555@F7@>;FG@FEFF;FFF8F<FFGGGEGFGECFGGGG<CFGGGGGGGGGGGGEEEGGGGFAEFE>F>EGGGGGGGDGGGEG5ECFGFGGGGGGGDECEGC:E>ECCGEGGG:5:EEEGGDGECCC::CEFFC?DGFGGFGGGDDCFEG5>E77C7@:@DDDG
@M03364:396:000000000-C9LGT:1:1101:14195:6456 1:N:0:10
ACTCCTACGGGAGGCAGCAGTAGGGAATCTTCCACAATGGGCGAAAGCCTGATGGAGCAATGCCGCGTGAGTGAAGAAGGATTTCGGTTCGTAAAACTCTGTTGCAAGGGAAGAACAAGTAGCGTAGTAACTGGCGCTACCTTGACGGTACCTTGTTAGAAAGCCACGGCTAACTACGTGCCAGCAGCCGCGGTAATACGTAGGTGGCAAGCGTTGTCCGGAATTATTGGGCGTAAAGCGCGCGCAGGTGGTTCCTTAAGTCTGATGTGAAAGCCCACGGCTCAACCGTGGAGG
+
GGGGGGGGGGGGGGGGGGGGGGGGGGGGGGGGGGGGGGGGGGGGGGGGGGGGGGGGGGGGGGGGGGGGGGGGGGGGGGGGGGGGGGGGGGGGGGGGGGGGGGGGGGGGGGGGFGFGFGFGG5C8:CFG5,9CCBE7CFGGGGGGFGGGGGGGGGGGGGGGGGGGGGGGGGGGGGGGGGGGGGGGGGGGGGGGGGGGGGGGGGGGGGGGGGGGGGGGGGGGGGFGGGGGGGGGGGGGGGGGGGGGGGGGGGGGGGGGGGGGGGGG7FGGGDGGGGGGGGGGFFGGGGGECFDGGG
@M03364:396:000000000-C9LGT:1:1101:26173:6484 1:N:0:10
ACTCCTACGGGAGGCAGCAGTGGGGAATATTGCACAATGGGGGAAACCCTGATGCAGCAACGCCGCGTGAAGGAAGACGGTCTTCGGATTGTAAACTTTTGTTCTTGGTGAAGAAAAATAACGGCAGCATATGAGGAAGCCACGGCTAACTACGTGCCAGCAGCCGCGGTAATACGTAGGTGGCAAGCGTTGTCCGGAATTACTGGGGGTAAAGGGAGCGCAGGCGTGAGATCAAGTTGGATGTGAAATGTCGGGGCTTAAACCCGGAACAGCATCCAAAACAGATATTCTTGG
+
GGFGGCCFGGDGGGGGGGCFFGGGGGGGGGGGGGGGGGGGGGGGGGGGGGGFGGGFGCGDFCF@FGGGGGGGGCFGGGGDFGGEFFC:F7EEFGCFGGFFGGG9FFF9FFFFFGFF,,BA,:B++@B:,,9,,83,=D8<FF:@@FCEGGAF<CD<+<FDCFFGG7CFCFGGFGG:,?FFG@FGGG*:F:18F@FGCG:FGFCEFGC**8?CCGGGFGGGGGGE5C*:8C7@FCGG<@FGCCF<+:<FCGEG=CCEC5A73+;:CGD<3C*25CCDC*6>>)*97C7@76972*
@M03364:396:000000000-C9LGT:1:1101:22653:6489 1:N:0:10
ACTCCACGGGAGGCAGCAGTAGGGAATCTTCCACAATGGGCGAAAGCCTGATGGAGCAATGCCGCGTGAGTGAAGAAGGATTTAGGTTCGTAAAACTCTGTTGCAAGTGAAGAACAAGTAGCGTTGTAACTAGCGCTACCTTGACGGTACCTTGTTAGAAAGCCACGGCTAACTACGTGCCAGCAGCCGCGGTAATACGTAGGTGGCAAGCGTTGTCCGGAATTATTGGGCGTAAAGCGCGCGCAGGTGGTTCCTTAAGTCTGATGTGAAAGCCCACGGCTCAACCGTGGAGGG
+
GFFFFFEGEG@:@C@FEGGGEGFGGGGGGGGGGGGGFGGFFFGGGGGGGFFFEGGGFGGFGFGGG>@FFGGGGCCFFFFFFFFDEFEE<7BF@FGGGGGGGGGFG,E5CFFGGG@,,4CF5ACB+@BEACC,,4+4@FC@B,,C>B+@FC9FBFFFGGFG3C8=FG::B5>FCFGF*@DFGFGCFC>C*FEGCF@FFF@FFFGGGGFGGGGGEFCEGGGG8EFCGGGGGE7:EEGGFCCE8CEGEGGGGGCC@EC:CCE?9@C9+:<DFGEGG6CC<D5<>:AFFGD777>*9>
@M03364:396:000000000-C9LGT:1:1101:10557:6494 1:N:0:10
ACTCCTACGGGAGGCAGCAGTGAGGAATATTGGACAATGGGTGAAAGCCTGATCCAGCCATCCCGCGTGAAGGATGACGGCCTTATGGGTTGTAAACTTCTTTTATATGGGGATAAACCTACTCACGTGTGAGTAGCTGAAGGTACCATATGAATAAGCACCGGCTAACTCCGTGCCAGCAGCCGCGGTAATACGGAGGGTGCAAGCGTTATCCGGATTTATTGGGTTTAAAGGGTCCGTAGGCGGATTAATAAGTCAGTGGTGAAAGCCCATCGCTTAACGATGGAACTGCCC
+
GGGGGGGGGGGGGGGGGGGGGGGGGGGGGGGGGGGGGGGGGGGGGGGGGGGGGGGGGGGGGGGGGGGGGGGGGGGGGGGGGGGGGGGGGGGGGGGGGGGGGGGGGGGGGGGGGGGGFGGGGGFG?EFG<BA,CFEGGGGGGGGGGGGGGGGGFGGGGGGGGGGGGGGGGGGGGGGGGGGGGGGGGGGGGGGGGGGGGGGGGGGGGGGGGGGGGGGGDGEGGGGGGGCEGGGGGGGGGGGGFGGGGGGEGGGGFGC:FFFGGGGGGFGGGGGGGGEDFDGGFFGGGGG@CFFGF*
@M03364:396:000000000-C9LGT:1:1101:19257:6533 1:N:0:10
ACTCCTACGGGAGGCAGCAGTGAGGAATATTGGACAATGGGTGGAAGCCTGATCCAGCCATCCCGCGTGAAGGATGACGGCCTTATGGGTTGTAAACTTCTTTTATATGGGGATAAACCTACTCACGTGTGAGTAGCTGAAGGTACCATATGAATAAGCACCGGCTAACTCCGTGCCAGCAGCCGCGGTAATACGGAGGGTGCAAGCGTTATCCGGATTTATTGGGTTTAAAGGGTCCGTAGGCGGATTAATAAGTCAGTGGTGAAAGCCCATCGCTTAACGATGGAACTGCC
+
GGGGGGGGGGGGGGGGGGGGGGGGGGGGGGGGGGGGGGGGGGGGGGGGGGGGGGGGGGGGGGGGGGGGGGGGGGGGGGGGGGGGGGGGGGGGGGGGGGGGGGGGGGGGGGGGGEGGDGFGGGF?<BFG488<<CFFFGGFGGGFFGGGGGGGFGGGGGGGGGGGGEGGGFFGGGGGGGGGGGGGGGGGGGGGGGGGGGGGGGGGGGGGGGGGGGGGGGGGGGGGGGFGEGGGGGGGGGGGGGDGGGGGDGGF:FFGGGGGGGGGGGGGGGGGGGGGGCGGFBCGGGGFFFFGG
@M03364:396:000000000-C9LGT:1:1101:15984:6537 1:N:0:10
ACTCCTACGGGAGGCAGCAGTGGGGAATATTGGGCAATGGGGGCAACCCTGACCCAGCAACGCCGCGTGAAGGAAGAAGGCTTTCGGGTTGTAAACTTCTTTGACGAGGGACGAAACAAATGACGGTACCTCGAAAACAAGCCACGGCTAACTACGTGCCAGCAGCCGCGGTAATACGTAGGTGGCAAGCGTTGTCCGGATTTACTGGGTGTAAAGAGCGCGCAGGTGGTTGATTAAGTCTGATGTGAAAGCCCACGGCTTAACCGTGGAGGGTCATTGGAAACTGGTCGACTT
+
GGGGGGGGGGGGGGGGGGGGGGGGGGGGGGGGGGGGGGGGGGGGGGGGGGGGGGGGGGGGGGGGGGGGGGGGGGGGGGGGGGGGGGGGGGGGGGGGGGGGGGGGGGGGGGGGGGGGGGGFGDF<BFFG83CCB+@@BFGGGGGGGCGFGGGGGGGGGGGGGGGGGGGGGEGGGGGGGGGGGGGGGGGGGGGGGGGGGGGGGGGGGGGGGGGGCFGGGGGGGGGGGGFGGGGGGGGFFGGGGGGGGGGGGGFGFGGGGGGGGCFGGGGGGDGGGCFGFGDF==EGGGGFGFFGGG
@M03364:396:000000000-C9LGT:1:1101:5864:6543 1:N:0:10
ACTCCTACGGGAGGCAGCAGTGAGGAATATTGGACAATGGGTGAAAGCCTGATCCAGCCATCCCGCGTGAAGGATGACGGCCCTATGGGTTGTAAACTGCTTTTATGCGGGGATAAAGTTCGGTGCGTTTCCCGTTTTGCAGGTACCGCATGAATAAGGACCGGCTAATTCCGTGCCAGCAGCCGCGGTAATACGGAAGGTCCGGGCGTTATCCGGATTTATTGGGTTTAAAGGGAGCGTAGGCTGGGGATTAAGCGTGTTGTGAAATGCCGCGGCTCAACCGTGGCACTGC
+
GGGGGGGGGGGGGGGGGGGGGGGGGGGGGGGGGGGGGGGGGGGGGGGGGGGGGGGGGGGGGGGGGGGGGGGGGGGGGGGGGGGGCGGGGGGGGGGGGGGGGGGCGFGGGGGGGGGG,EFFGBF++8CF+8@33:FFFGFFGBD@>>>FGGGGFGCFGGGGGGGGGGGDFFFGGGGGGGGGFGGGDGGGE:FGGGGGGGGGC9CFGGGGGGGGGFGCEGGGFGGGGGGG>?CEFGEGCEEEGGGCCFDEG=EGGGFGGEEEF*9CCGGFGGCGGEGGDGGGFFGGGGGFGFFG
@M03364:396:000000000-C9LGT:1:1101:17355:6546 1:N:0:10
ACTCCTACGGGAGGCAGCAGTGAGGAATATTGGACAATGGGTGGAAGCCTGATCCAGCCATCCCGCGTGAAGGATGACGGCCTTATGGGTTGTAAACTTCTTTTATATGGGGATAACCCTACTCACGTACGACTAGCTGAAGGTACCATATGAATAAGCACCGGCTAACTCCGTGCCAGCAGCCGCGGTAATACGTAGGGTGCAAGCGTTATCCGGATTTATTGGGCGTAAAGGGCTCGTAGGCGGTTCGTCGCGTCCGGTGTGAAAGTCCATCGCTTAACGGTGGATCCGCGC
+
GGGFGGEGGGGGGGGGGGFGEFFCFFFGGGEFGGGGGGGGFGGGGGGGGGGGGFGGGGGGGGGGGGGGGGGGGGGGGGGD@CGGGGGGGGGGGGGGGGGGGGGGGGGCFGGGGC4?,BFG<4E<FFFF,4@8+B6B=FF9FFCFDDAGGGEGGFGGGGGGGFGGEGDFGAFFGGCGGGGGGGGGGDGGCC@BCGGFGGGGFGFFFGGGGGGGGGFE@:CCGCGGGGGGEEG5C7CGGGGGGG=GGGEEEGEGGGGG5=CC:E<CC*CGGGGGGGGGG3CGFFGGGGCF6?FCGD
@M03364:396:000000000-C9LGT:1:1101:15544:6550 1:N:0:10
ACTCCTACGGGAGGCAGCAGTGGGGAATATTGCACAATGGGCGCAAGCCTGATGCAGCAACGCCGCGTGAAGGATGAAGGTTTTCGAATCGTAAACTTCTATCAGCAGGGAAGAAATAATGACGGTACATGACTAAGAAGCTCCGGCTAACTACGTGCCAGCAGCCGCGGTAATACGTAGGTTGCAAGCGTTGTCCGGATTTATTGGGCGTAAAGGGCTCGTAGGCGGTTCGTCGCGTCCGGTGTGAAAGTCCATCGCTTAACGGTGGATCCGCGCCGGGTACGGGCGGGCTTG
+
GGGGGGGGGGGGGGGGGGGGGGGGGGGGGGGGGGGGGGGGGGGGGGGGGGGGGGGGGGGGGGGGGGGGGGGGGGGGGGGGGGGGGGGGGGGGGGGGGGGGGGGGGGGGGGGGGGGFGC<FGAE+4BFE<,C,B<F,AFGGGGGGGGGFEGGGFGGGGGGGGGGGGGGGG*BFGGGGGGGGGGGGGGGGGGGGGGGGGGGGGGFGGGGGGGEGGGGFGGGGGGEGGGGGGGGGGECEGGGGGGCGGGDGGGGGFFGGGGGGDGGGGGGGGGGGGGEDGGGGFFGGGGGEGFFG49
@M03364:396:000000000-C9LGT:1:1101:23864:6555 1:N:0:10
ACTCCTACGGGAGGCAGCAGTGAGGAATATTGGACAATGGGTGAAAGCCTGATCCAGCCATCCCGCGTGAAGGATGACGGCCTTATGGGTTGTAAACTTCTTTTATATGGGGATAAACCTACTCACGTCCGAGTCGCTGAAGGTACCATATGAATAAGCACCGGCTAACTCCGTGCCAGCAGCCGCGGTAATACGGAGGGTGCAAGCGTTATCCGGATTTATTGGGTTTAAAGGGTCCGTAGGCGGATTAATAAGTCAGTGGTGAAAGCCCATCGCTTAACGATGGAACTGCC
+
GGGGFFFFFDEECFEGGGGFFGGGGFEFG<FGGGGGFCEFF@FGCFDGGA<FFFFGFGF8FGGGGGGGGGGGGGFFCGGGGGGGGGG?EFGDGGGGGGGGGGGFGGGFGGGGGGEG,:B<FEFG9BFF+48+4B,+8CCG?FGAFFFGGGFF5FGGGGGGGGGGGGGGG@CFGGGGGGGGGFGGGGGGGGGGGGGGGGGGGGGGFGGGGGEFGFGG@CEGGGGGGGFEEGGGGGCFG=8@FEEGGC=EGGFF?FGGGFGGG6:5CGGGGFGGGGGGFGGGBEEFDDC?7FFGG
@M03364:396:000000000-C9LGT:1:1101:11256:6591 1:N:0:10
ACTCCTACGGGAGGCAGCAGTGAGGAATATTGGACAATGGGTGGAAGCCTGATCCAGCCATCCCGCGTGAAGGATGACGGCCTTATGGGTTGTAAACTTCTTTTATATGGGGATAAACCTACTCACGTGAGCGTAGCTGAAGGTACCATATGAATAAGCACCGGCTAACTCCGTGCCAGCAGCCGCGGTAATACGGAGGGTGCAAGCGTTATCCGGATTTATTGGGTTTAAAGGGTCCGTAGGCGGATTAATAAGTCAGTGGTGAAAGCCCATCGCTTAACGATGGAACTGCC
+
GGGGGGGGGGGGGGGGGGGGGGGGGGGGGGGGGGGGGGGGGGGGGGGGGGGGGGGGGGGGGGGGGGGGGGGGGGGGGGGGGGGGGGGGGGGGGGGGGGGGGGGGGGGGGGGGGGGGGGGGGFD=9BFG8,@,+8BFFFGFGGGFGFGGGGGG?FGGGGGGGGGGGGGGGEFGGGGGGGGGGGGGGGGGGEGGGGGGGGGGGGGGGGGGGGGGGGGGGGGGGGGGGGFGGGGGGGGGGGGGGGGGGGGGGGFFGGGGGGGGFGGGGGGGGGGGGGGGGGGGFFEGGGGFFFFFG
@M03364:396:000000000-C9LGT:1:1101:9696:6604 1:N:0:10
ACTCCTACGGGAGGCAGCAGTGGGGAATATTGCACAATGGGCGCAAGCCTGATGCAGCGACGCCGCGTGCGGGATGGAGGCCTTCGGGTTGTAAACCGCTTTTGTTCAAGGGCAAGGCACGTTTTCGGCCGTGTTGAGTGGATTGTTCGAATAAGCACCGGCTAACTACGTGCCAGCAGCCGCGGTAATACGTAGGGTGCAAGCGTTATCCGGATTTATTGGGCGTAAAGGGCTCGTAGGCGGTTCGTCGCGTCCGGTGTGAAAGTCCATCGCTTAACGGTGGATCCGCGCCGG
+
GGGGGGGGGGGGGGGGGGGGGGGGGGGGGGGGGGGGGGGGGGGGGGGGGGGGGGGGGGGGGGGGGGGGGGGGGFGGGGGGGGGGGGGGGGGGGGGGGGGGGGGGGGGEGGGGGFGGDGGGG-<:<EFGCBC53@,@FF,=CFGGGFGGGGGG<FGGGGGGGGGGGGGGGEGGGGGGGGGGGGGGGGGEGGGGFCGGGGGGGGGGGEGGGGGGGGGGCFFFGGGGGEEGGGGGGGFGEGGGGGGEGGGGEEGGEEGGG:E:ECGGG7CCFGGGGGGG=DGGDFGFFGFFGEBGGG
@M03364:396:000000000-C9LGT:1:1101:25589:6628 1:N:0:10
ACTCCTACGGGAGGCAGCAGTAGGGAATCTTCCACAATGGGCGAAAGCCTGATGGAGCAATGCCGCGTGAGTGAAGAAGGATTTCGGTTCGTAAAACTCTGTTGCAAGGGAAGAACAAGTAGCGTAGTAACTGGCGCTACCTTGACGGTACCTTGTTAGAAAGCCACGGCTAACTACGTGCCAGCAGCCGCGGTAATACGTAGGTGGCAAGCGTTGTCCGGAATTATTGGGCGTAAAGCGCGCGCAGGTGGTTCCTTAAGTCTGATGTGAAAGCCCACGGCTCAACCGTGGAGG
+
GGGGGGGGGGGGGGGGGGGGGGGGGGGGGGGGGGGGGGGGGGGGGGGGGGGGGGGGGGGGGGGGGGGGGEGGGGGGGGGGFGFDFGGGGGGGGGGGGGGGFGGGGFGGGGGGGGGG8EF?CCF=C@FF,598,4,+3@C=F<9A?FCGGGGGAFFFGDEGCCFGGGGGG:CCFGG9DCGGGGGFGGGGGGGGGEGECAFGCCFGGGDGFGGGGGGECCFGGGGGGGGGFGGGDEEGGGGGGGGGGGGGGCGCGGGFGFGGFGGG+:ECCFGFGGGGFDEDEBGGGGGDC>EDFG
@M03364:396:000000000-C9LGT:1:1101:22596:6636 1:N:0:10
ACTCCTACGGGAGGCAGCAGTGAGGAATATTGGACAATGGGTGAAAGCCTGATCCAGCCATCCCGCGTGAAGGATGACGGCCTTATGGGTTGTAAACTTCTTTTATATGGGGATAAACCTCCTCACGTGTGCATGGCTGAAGGTGCCATATGAATAAGCACCGGCTAACTCCGTGCCAGCAGCCGCGGTAATACGGAGGGTGCAAGCGTTATCCGGATTTATTGGGTTTAAAGGGTCCGTAGGCGGATTAATAAGTCAGTGGTGAAAGCCCATCGCTTAACGATGGAACTGCC
+
GGGGGGGGGGGGGGGGGGGGGGAFGGGGGGGGGGGGGGGGGEFGGGGGGGGGGGGGGGDGF@FGGGGGGGFGGGGGG<FGGGGGFDFGDGF@CFGEFDEEFGGDG<F9FGF=?4F,,5B,9-B,:BF=4:A,,<,8?,8,?5BF,:B?9CFFCEEFGGGFGGEEGC@AF<><CD@F@FGGFGFG:ECFGG7DEGGGGEGGGGGDFGGCEEEFFFFGGGGEGGGCGF<C8FC9+3=FFCECEG=EGGGDGF:CG?EEGGG<E*:FFGCFF4CFFGGGGFEGFECC<C997FFF4
@M03364:396:000000000-C9LGT:1:1101:5484:6642 1:N:0:10
ACTCCTACGGGAGGCAGCAGTGGGGAATATTGGGCAATGGGCGCAAGCCTGACCCAGCAACGCCGCGTGAAGGAAGAAGGTTTTCGGATTGTAAACTTCTGTCCTAAGTGACGAAGGAAGTGACGGTAGCTTAGGAGGAAGCCCCGGCTAACTACGTGCCAGCAGCCGCGGTAATACGTAGGGGGCGAGCGTTGTCCGGAATGACTGGGCGTAAAGGGCGTGTAGGCGGCCGATTAAGTCTGAAGTGAAAGTCCTGCTTTCAAGGTGGGAATTGCTTTGGAGACTGGTTGGCTT
+
GGGGGGGGGGGGGGGGGGGGGGGGGGGGGGGGGGGGGGGGGGGGGGGGGGGGGGGGGGGGGGGGGGGGGGGGGGGGGGGGFGGGGGGGGGGGGGGGGGGGGGGGGGGGGGGGGGGGGGGGGAFG:CFGB8@A,CFC>FGGGGGGGGGGGGGGGGGGGGGGGGGGGGGGGFEFEGGGGGGGGGGGGGGGGGGGGGGGGGGGGGGGGGGGGGGEEGGGGGGGGGGGGGGGGGGGGGDGGGGGGGGGGGGGGGGGGGGGGGGGG7FGGGGGGGGGGGGGGGGGFFGGGGGFGFFGF4
@M03364:396:000000000-C9LGT:1:1101:4382:6649 1:N:0:10
ACTCCTACGGGAGGCAGCAGTGGGGAATATTGGGCAATGGGCGAAAGCCTGACCCAGCAACGCCGCGTGAAGGAAGAAGGCCTTCGGGTTGTAAACTTCTTTTACCAGGGACGAAGGACGTGACAGTACCTGGAGAAAAAGCAACGGCTAACTACGTGCCAGCAGCCGCGGTAATACGTAGGTGGCAAGCGTTGTCCGGATTTATTGGGCGTAAAGCGAGCGCAGGCGGAAAAATAAGTCTAATGTGAAAGCCCTCGGCTTAACCGAGGAACTGCATCGGAAACTGTTTTTCTT
+
GGGGGGGGGGGGGGGGGGGGGGGGGGGGGGGGGGGGGGGGGGGGGGGGGGGGGGGGGGGGGGGGGGGGGGGGGGGGGGGGGGGGGGGGGGGGGGGGGGGGGGGGGFGGGGGGGGGGEG<FFBA=,BFGC3CCDBF,@FGCFGGGFGGGGGGGGGGG:CFGGGGGGGGGGGDFGGG7CFFFGGGGGGGGGFGGCFGGGGGGGGEGGGGGGGGGGGGGGGGGGGEEGDCEGEEGGGGGGGECFFGGGGGGGGGGGGEEDGGGGGGFFGGDGGGGDGGGGGGDB)2>DG2=DFFGGG
@M03364:396:000000000-C9LGT:1:1101:23636:6656 1:N:0:10
ACTCCTACGGGAGGCAGCAGTGAGGAATATTGGACAATGGGTGAAAGCCTGATCCAGCCATCCCGCGTGAAGGATGACGGCCTTATGGGTTGTAAACTTCTTTTATATGGGGATAAACCTCCTCACGTTAGAGTAGCTGAAGGTACCATATGAATAAGCACCGGCTAACTCCGTGCCAGCAGCCGCGGTAATACGGAGGGTGCAAGCGTTATCCGGATTTATTGGGTTTAAAGGGTCCGTAGGCGGATTAATAAGTCAGTGGTGAAAGCCCATCGCTTAACGATGGAACTGCC
+
GGGGGGGGGGGGGGGGGGGGGGGGGGGGGGGGGGGGGGGGGGGGGGGGGGGGGGGGGGGGGGGGGGGGGGGGGGGGGGGGGGGGGGGGGGGGGGGGGGGGGFGEGGGGGGGGGGGGEGFE,9B,,:FG,98<:A<,AEG@FEFEFCFGGGGGFGGGGGGGGGGGGGCGG,DFFDGEGGGGGGGGCEGGGFGGGGGGGGGGGGGGGGGGGGDCFFCG8ECGFGGGGG:A7EFF?FGGGGG@CEEGDEEGCGECGFGGGFGDGGGCDGGGGGGGGGGGCGGGFFEGGGG?GFFGD
@M03364:396:000000000-C9LGT:1:1101:10521:6690 1:N:0:10
ACTCCTACGGGAGGCAGCAGTCGGGAATTTTGCGCAATGGAGGAAACTCTGACGCAGTGACGCCGCGTATAGGAAGAAGGTTTTCGGATTGTAAACTAGTTTAGTCAGGGAAGAAAGATGACATGACCTTAGGACTAAGCTCCGACGAACTACGTGCCAGCAGCCGCGGTAATACGTAGGGAGCAAGCGATATCCGGATCTATAGGGGGTATAGGGTGCGTATACGGGAAGACAAGGTGGTTGTGGAATCCCACGGCTCAACCGAGGAACTGCAACCAAAACTATCATCCGTGT
+
CFGGGGGGGGGGGGGGGGGGG-;:FGEG8FGG<+@FCFGG9@F-CE@CFGFF97CGG,CE,BE:FGGG+,CCEE,CE,CE45,B,+C:=F,B,@E9E5,<CF,,5,,,BE+4?<FE,BF,,:5,,:,:5,,,,,,A=,BF,,:++3+3>CC,,3@,+3,,@,@3D7<C>5**,3,*,?F7*,*1*,4*1*41<<,=7*<*272,2C9*3CC0009CC8*/;E*8+;CE*:8C*<C6*<C*1*1*1*<C9<+<+*///::C+8CEC):CC5CC4++>FD*/5>0**0*/2*)19*
@M03364:396:000000000-C9LGT:1:1101:14275:6719 1:N:0:10
ACTCCTACGGGAGGCAGCAGTGAGGAATATTGGACAATGGGTGGAAGCCTGATCCAGCCATCCCGCGTGAAGGATGACGGCCTTATGGGTTGTAAACTTCTTTTATATGGGGATAAACCTACTCACGTATGAGTAGCTGAAGGTACCATATGAATAAGCACCGGCTAACTCCGTGCCAGCAGCCGCGGTAATACGGAGGGTGCAAGCGTTATCCGGATTTATTGGGTTTAAAGGGTCCGTAGGCGGATTAATAAGTCAGTGGTGAAAGCCCATCGCTTAACGATGGAACTGCC
+
GGGGGGGGGGGGGGGGGGGGGGGGGGGGGGGGGGGGGGGGGGGGGGGGGGGGGGGGGGGGGGGGGGGGGGGGGGGGGGGGGGGGGGGGGGGGGGGGGGGGGGGGGGGEGGGGDEGG<EFGGFE<,:FF,,A<,<CFFGGGGGGGGEEGGGGGEFGGGFGGGGGGGGGGGGGGGGGGGGGFFGGFGGGGGCGGDFGGDGGGGGGGGGGGGGGGGGGGCEEGFDGGGGFGEGFGGGGGGGEGFGGGDGEGEGGGGGGGGGGGGGFGFGGGGGGFGGGGGGGGFF5D3DGFGFFGG
@M03364:396:000000000-C9LGT:1:1101:10994:6730 1:N:0:10
ACTCCTACGGGAGGCAGCAGTGGGGAATATTGCACAATGGGGGAAACCCTGATGCAGCAACGCCGCGTGAGTGAAGAAGTATTTCGGTATGTAAAGCTCTATCAGCAGGGAAGAAAATGACGGTACCTGCCTAAGAAGCTCCGGCTAAATACGTGCCAGCAGCCGCGGTAATACGTATGGAGCAAGCGTTATCCGGATTTACTGGGTGTAAAGGGAGCGCAGGCGGTTTAGCAAGTCTGATGTGAAATCCCGGGGCTCAACTCCGGAATTGCATTGGAAACTGTTAAACTAG
+
GGGGGGGGGGGGGGGGGGGGGGGGGGGGGGGGGGGGGGGGGGGGGGGGGGGGGGGGGGGGGGGGGGGGGGGGGGGGGGGGGGGGGGGGGGGGGGGGGGGGGGGGGGGGGGGGGGGE=FFEGFFF+BFGB,8,:=FDFGGGGGGGGF@DGGFGGGGGGGGGGGGGGGGGG:CFGGGGGGGGGGGGGGGGGGGGGGGGGGGGGGGGGGGGGGGGGGGGGGGGGGGGGGCEEGGGGGGGGGGGGGGGGGGGGGGGGGGGGGGGGGGGGGGDGGGGDGFGGCFGFFGGGGFFGFFG
@M03364:396:000000000-C9LGT:1:1101:8406:6750 1:N:0:10
ACTCCTACGGGAGGCAGCAGTGGGGAATATTGGGCAATGGGGGAAACCCTGACCCAGCAACGCCGCGTGGAGGAAGAAGGTTTTCGGATCGTAAACTCCTGTCCTCAGGGAAGAGAAGGAGCCGGTACCTGCGGAGGAAGCTCCGGCTAACTACGTGCCAGCAGCCGCGGTAATACGTAGGTGGCAAGCGTTGTCCGGATTTATTGGGCGTAAAGCGAGCGCAGGCGGAAAAATAAGTCTAATGTGAAAGCCCTCGGCTTAACCGAGGAACTGCATCGGAAACTGTTTTTCTTG
+
GGGGGGGGGGGGGGGGGGGGGGGGGGGGGGGGGGGGGGGGGGGGGGGGGGGGGGGGGGGGGGGGGGGGGGGGGGGGGGGGFGGGGGGGGGGGGGGGGGGGGGGGGGGGGGGDFGGF<DF<<-BC+@FG93C,383@CFFGGGGGGGGFFGGGDGGGGGGGGGGGGGGGGCEGGGGGGGGGGGFGGGGGGGEEGGGGEEGGDFEGG?GFFGDGGEGGGDGGGEGGGDEEEEGGFFGGFGG77CGGGGGGGGGGGGGGGGGCFFGGGGEGGGGGGGGFGGGDFEGGF:?FDFF7::
@M03364:396:000000000-C9LGT:1:1101:14573:6768 1:N:0:10
ACTCCTACGGGAGGCAGCAGTGGGGAATATTGGGCAATGGGCGAAAGCCTGACCCAGCAACGCCGCGTGAAGGAAGAAGGCCTTCGGGTTGTAAACTTCTTTTACCAGGGACGAAGGACGTGACAGTACCTGAAGAAAAAGCAACGGCTAACTACGTGCCAGCAGCCGCGGTAATACGTAGGTTGCAAGCGTTGTCCGGATTTACTGGGTGTAAAGGGCGTGTAGGCGGAGATGCAAGTTGGGAGTGAAATGCAGGGGCTCAACCCCTGAACTGCTCTCAAAACTGTATCCCTT
+
GGGGGGGGGGGGGGGGGGDGGGGGGGGGGGGGGGGGGGGGGGGGGGGGGGGGGGGGGGGGGGGGGGGGGGGGGGGGGGGGGGGGGGGGGGGGGGGGGGGGGGG9FGGGGGGGGGGG78D:FGFC9BFG,,7B,,CFFGFG>GGCDFCFGGFGFFGGGGGGGGGGGGGGG*CFGGGCGGGGGGGGGGGGGGGGE@FFGGGDGGGFGGGGGGEEGGGGGGGGCGGGGGGGGGGGGGGGGGGGGGGCECFGGGGGGFFFGGE=FFFGGGDCFG?C7FG7**<*967CGGGFFFFFGF
@M03364:396:000000000-C9LGT:1:1101:21063:6770 1:N:0:10
ACTCCTACGGGAGGCAGCAGTGGGGAATATTGGGCAATGGGCGAAAGCCTGACCCAGCAACGCCGCGTGAGGGAAGAAGGGTTTCGGCTCGTAAACCTCTGTCCTATGGGACGAAGAAGCTGACGGTACGACCGGCGGAAGCCCCGGCTAACTACGTGCCAGCAGCCGCGGTAATACGTAGGGGGCGAGCGTTGTCCGGAATGATTGGGCGTAAAGGGCGCGTAGGCGGCCTGATAAGTCTGGAGTGAAAGTCCTGCTTTCAAGGTGGGAATTGCTTTGGATACTGATGAGCTT
+
GGGGGGGGGGGGGGGGGGGGGGGGGGGGGGGGGGGGGGGGFGGEGGGGGGGGGGGGGGCGFGGGGGGGG7FGGGGGGGGGFEEFGEGFCFGGGGGGGGGGCGFAF9FAFFFGE@CCC<=,D=F=3@>B8+8+38C*5>:F::<FC<*<FFGC?FGGFGGGF@CGFGFGG*/:8CC7EFFFGGDCGGG>EGDGGGEGGGGCEEG7E?EFGCEEECFFFDEEGGGECE@8ECCEEC7@CG9CGGGDGGGGCFGGF9CGF8?C@+:CCFGGGCG:FCCFF79F6FGDGGGFGFFG7>
@M03364:396:000000000-C9LGT:1:1101:13829:6793 1:N:0:10
ACTCCTACGGGAGGCAGCAGTGGGGAATATTGCACAATGGGCGCAAGCCTGATGCAGCGACGCCGCGTGCGGGATGGAGGCCTTCGGGTTGTAAACCGCTTTTGTTCAAGGGCAAGGCACGGTTTCGGCCGTGTTGAGTGGATTGTTCGAATAAGCACCGGCTAACTACGTGCCAGCAGCCGCGGTAATACGTAGGGTGCAAGCGTTATCCGGATTTATTGGGCGTAAAGGGCTCGTAGGCGGTTCGTCGCGTCCGGTGTGAAAGTCCATCGCTTAACGGTGGATCCGCGCCGG
+
GGGGGGGGGGGGGGGGGGGGGGGGGGGGGGGGGGGGGGGGGGGGGGGGGGGGGGGGGGGGGGGGGGGGGGGGGGGGGGGGGGGGGGGGGGGGGGGGGGGGGGGGGFGGGFGGGGFGBFFFCCFFEFFF585558>FFFFGGCCCGGGGGGGG1FFGGGGGGGGGGGGGG:EGGGGGGGGGGGGGGGGGGGGGFAFGGGGEGGGGGGGGGGGGGGGDGFGGGGGGGGCEGGGGGGFGGGGGGGGEGGGGGGGGGGGGGEGEG9CFGGFGGGGGGGGGGGGGEFGGGGGFGEDD<D
@M03364:396:000000000-C9LGT:1:1101:19115:6824 1:N:0:10
ACTCCTACGGGAGGCAGCAGTGAGGAATATTGGACAATGGGTGGAAGCCTGATCCAGCCATCCCGCGTGAAGGATGACGGCCTTATGGGTTGTAAACTTCTTTTATATGGGGATAAACCTACTCACGTGTGCGTAGCTGAAGGTACCATATGAATAAGCACCGGCTAACTCCGTGCCAGCAGCCGCGGTAATACGGAGGGTGCAAGCGTTATCCGGATTTATTGGGCGTAAAGGGCTCGTAGGCGGTTCGTCGCGTCCGGTGTGAAAGTCCATCGCTTAACGGTGGATCCGCGC
+
GGGGGGGGGGGGGGGGGGGGGGGGGGGGGGGGGGGGGGGGGFGGGGGGGGGGGGGGGGGGGGGGGGGGGGGGGGGGGGGGGGGGGGGGGGGGGGGGGGGGGGGGGGGGGGGGEDFGAFFGG=EBCEFG:,8<+8CCFDGGGFGGGGGGGGGG<FGGGGGGGGGGGGGGGFGGGGFGGGGGGGGGGGGGGEFECFGGGGGGGGGGGGGGGGGFGGGGEGGGGGGGGFFDCEDFGGGGGGCGGGGGGGEGGGEEGGGGGGGGEGGGCGGGGGGGGGGCDGEGFFGDGGGFGFFGGG
@M03364:396:000000000-C9LGT:1:1101:25905:6838 1:N:0:10
ACTCCTACGGGAGGCAGCAGTGGGGAATATTGCACAATGGGGGAAACCCTGATGCAGCGACGCCGCGTGAGTGAAGAAGTATTTCGGTATGTAAAGCTCTATCAGCAGGGAAGAAAATGACGGTACCTATGGCCGAAGCCCCGGATCACTACGTGCCAGCAGCCGCGGTAATACGCAGGGGGCAAGCGTTATCCGGATTTACTGGGTGTAAAGGGAGCGTAGACGGCAGGGCAAGTCTGAAGTGAAAGGCGGGGGCTCAACCCCCGGACTGCTTTGGAAACTGTCCGGCTGG
+
GGGGGGGGGGGGGGGGGGGGGGGGGGGGGGGGFGGGGGGGGGGGEGGGGGGGGGGGGG:FGGGGGGGGGGGFFGEFGGGF,B?FGGG+BFGEGGGEGCGGFGG,FFG,BEFCEGDF8,:,:-@+3B?F,,?,>,+CFG+,+38F++*3@B,@*8D77DFCC8:DCCEEE*:;FGG*<FGGGEEC*;<F=<CFG?EGE5*<9FGFCCCEGGGFFEE>EGEGGGEGGEGDEEGG>A:<E?FCFGF??C7A@EEEGGGGGGFC@*7*/9C/)9C<*09*90+:??FGCC7@G)<3
@M03364:396:000000000-C9LGT:1:1101:12921:6849 1:N:0:10
ACTCCTACGGGAGGCAGCAGTGGGGGATATTGCACAATGGGGGAAACCCTGATGCAGCGACGCCGCGTGAGTGAAGAAGTATTTCGGTATGTAAAGCTCTATCAGCAGGAAAGATAATGACGGTACCTGACTAAGAAGCACCGGCTAAATACGTGCCAGCAGCCGCGGTCATACGTATGGTGCAAGCGTTATCCGGATTTACTGGGTGTAAAGGGAGCGCAGACGGCATGGCAAGCCAGATGTGAAAGGTGGGGGCTCAACCCCCAAGCTGCATTTGGAACTGTCAAGCTAG
+
GGGGGGGGGGGGGGGGGGGGGGGGGGGGGGGGGGGGGGGGGGGGGGGGGGGGGGGGGGGGGGGGGGGGGGGGGGGGGGGGGGGGFGGFGGGGGGGGGGGGGGGFGGGGGGGFGGGGGGFBF>C>+BFG,,8:,,,3CFGFFGGGGGEGGGGGGGGGGGGGGGGGGGGGG*;FGGGGFGGGGGGGGGGGGGDGGGGGGGGGGGGGGGGEGGGGGGGGGGGGGGEGGGGGGGGGGGFFGGGGGGCGFGGGGGGGGGGGGGGGGGGGGGGGGGGGGGGGGGGGFFFCGGGFDFBG
@M03364:396:000000000-C9LGT:1:1101:8726:6855 1:N:0:10
ACTCCTACGGGAGGCAGCAGTGAGGAATATTGGACAATGGGTGGAAGCCTGATCCAGCCATCCCGCGTGAAGGATGACGGCCTTATGGGTTGTAAACTTCTTTTATATGGGGATAACCCTACTCGCGTCTGTGTAGCTGAAGGTACCATATGAATAAGCACCGGCTAACTCCGTGCCAGCAGCCGCGGTAATACGGAGGGTGCAAGCGTTATCCGGATTTATTGGGTTTAAAGGGTCCGTAGGCGGATTAATAAGTCAGTGGTGAAAGCCCATCGCTTAACGATGGAACTGCC
+
GGGGGGGGGGGGGGGGGGGGGGAFGGCGGGGGFGGGGGGGGGGGGGGGGGGGGGGGGGGGGGGGGGGGGDGGGGGGGGGGGGGGGGGFGGGGGGGFGGCGGGGGGGGGGGGGGDGG,BEFFFF<+@CF++8,<C,,EDC,CFGGCEFFFGCF,@9FFGGGFGGGGEGFGFDFGGGCBCGGGGGGGGGGGGGFGGFFEGGGDFGGFGGGCFEGGFGG7C>CFGGGGF1*;FFCFFDGFFE88;:FGGE5:C@EGGGG7<ECGGGGGGF7FC85<FGGFGGGFFE3CD4?6@FFG
@M03364:396:000000000-C9LGT:1:1101:9851:6865 1:N:0:10
ACTCCTACGGGAGGCAGCAGTAGGGAATCTTCCGCAATGGACGAAAGTCTGACGGAGCAATGCCGCGTGAGTGAAGAAGGTTTTCGGATCGTAAAACTCTGTTGTTAGAGAAGAACAAGGATGCGAGTAACTGCTCATCCCCTGACGGTATCTAACCAGAAAGCCACGGCTAACTACGTGCCAGCAGCCGCGGTAATACGTAGGTGGCAAGCGTTGTCCGGATTTATTGGGCGTAAAGCGCGCGCAGGTGGTTCCTTAAGTCTGATGTGAAAGCCCACGGCTCAACCGTGGAGG
+
GGGGGGGGGGGGGGGGGGGGGGGGGGGGGGGGGGGGGGGGGGGGGGGGGGGGGGGGGGGGGGGGGGGGGGGGGGGGGGGGGGGGGGGGGGGGGGGGGGGGGGGGGGGGGGGGGGGGDGGD@FE,4BFF,,9BCFGGGGGGGGGGGGGGGGGGFGGGGGGGGGGGGGGGGGGGGGGGGGGGGGGGGGGGGGGGGGGGGGGGGGGGGGGGGGGGGGGGGGGGGDGECGGGGGGGGGGGGGGGGGGGGGGGGGGGGGGGGFGGCGGGGGGGGGGGGGGGGGGGFDGGGGGEDFFDFG
@M03364:396:000000000-C9LGT:1:1101:10418:6878 1:N:0:10
ACTCCTACGGGAGGCAGCAGTGAGGAATATTGGACAATGGGTGAAAGCCTGATCCAGCCATCCCGCGTGAAGGATGACGGCCTTATGGGTTGTAAACTTCTTTTATATGGGGATAAACCTACTCACGTGTGAGTAGCTGAAGGTACCATATGAATAAGCACCGGCTAACTCCGTGCCAGCAGCCGCGGTAATACGGAGGGTGCAAGCGTTATCCGGATTTATTGGGTTTAAAGGGTCCGTAGGCGGATTAATAAGTCAGTGGTGAAAGCCCATCGCTTAACGATGGAACTGCC
+
GGGGGGGGGGGGGGGGGGGGGGGGGGGGGGGGGGGGGGGGGGGGGGGGGGGGGGGGGGGGGGGGGGGGGGGGGGGGGGGGGGGGGGGGGGGGGGGGGGGGGGGGGGGGGGGGGGGGCGGGGGGGEFFG:,99CFD<FGGFGGGGGGGGGGGGBFGGGGGGGGGGGGGGGGGGGGGGGGGGGGGGGGGGGGGGGGGGGGGGGGGGGGGGGGGGGGGGDGGFGGGGGGGGEGGGGGGGGGGFGEEGGGGGGGGFGGGGGGGGGGGGGGGGGFGGGGGGFGGGFFGGGGGFFFFGF
@M03364:396:000000000-C9LGT:1:1101:27445:6940 1:N:0:10
ACTCCTACGGGAGGCAGCAGTGAGGAATATTGGACAATGGGTGAAAGCCTGATCCAGCCATCCCGCGTGAAGGATGACGGCCTTATGGGTTGTAAACTTCTTTTATATGGGGATAACACTCCTCACGTTTGCTGTTCTGAAGGTACCATATGAATAAGCACCGGCTAACTCCGTGCCAGCAGCCGCGGTAATACGGAGGGTGCAAGCGTTATCCGGATTTATTGGGTTTAAAGGGTCCGTAGGCGGATTAATACGTCAGTGGTGAAAGCCCATCGCTTAACGATGGAACTGCCC
+
GGG<CFF@FBC;@7BCFE@FGFCFG@FGGF<FEGDF<<CFGFCD-EFGGGGEEGFGGFFCEEDC,CFGCFCG@EGFGGCEGGGGGAGG@GC:?,F?EC<,FEFF,F?,B5F==+4C<,:,,:5,:E=E,48C<,,,5B,<,,,A?,EFGF<@FGFAFGGGEGE+@=+:@<>@>DGGGGCF<FGG:CGECCGCFFGGGGD:CFEFFGGGG@EFGFC8C**?9;<EGG1;8FFGFGCFGGGF=CEFEGC*;E+<C+2+*1:3A?CCE42:CC/9<CEGFFCGFFGGGGG?FFFF9*
@M03364:396:000000000-C9LGT:1:1101:19909:6945 1:N:0:10
ACTCCTACGGGAGGCAGCAGTGGGGAATATTGGGCAATGGGGGAAACCCTGACCCAGCAACGCCGCGTGAAGGAAGAAGGCCTTCGGGTTGTAAACTTCTTTTAGCAGGGACGAAGGACGTGACGGTACCTGCAGAAAAAGCAACGGCTAACTACGTGCCAGCAGCCGCGGTAATACGTAGGGTGCAAGCGTTATCCGGATTTACTGGGTGTAAAGGGCGCGTAGGCGGGGATGCAAGTCAGATGTGAAATCTATGGGCTTAACCCATAAACTGCATTTGAAACTGTATCTCTT
+
GGGGGGGGGGGGGGGGGGGGGGGGGGGGGGGGGGGGGGGGGGGGGGGGGGGGGGGGGGGGGGGGGGGGGGGGGGGGGGGGGGGGGGGGGGGGGGGGGGGGGGG9FFGGGGGGGGGGFGFCC:D@+@FF3B@3BFFEGGGGGGFFGFGGGGFGCGGGGGGGGGGGGGGGG=EFGDGGGGGGGGGGGGGGGGGGGGGGGGGGGGGGGGGGGFGGGGGGGGGGGGGGGGGGGGGGEGGGGGGGGGGGGGGGGGGGGGGGGGGGGGGGGGGGCFGGGGGFFGGCFFGDCGGFGFFGGF
@M03364:396:000000000-C9LGT:1:1101:21799:6947 1:N:0:10
ACTCCTACGGGAGGCAGCAGTGGGGAATATTGCACAATGGGCGCAAGCCTGATGCAGCGACGCCGCGTGCGGGATGGAGGCCTTCGGGTTGTAAACCGCTTTTGTTCAAGGGCAAGGCACGGTTTCGGCCGTGTTGAGTGGATTGTTCGAATAAGCACCGGCTAACTACGTGCCAGCAGCCGCGGTAATACGTAGGGTGCAAGCGTTATCCGGATTTATTGGGCGTAAAGGGCTCGTAGGCGGTTCGTCGCGTCCGGTGTGAAAGTCCATCGCTTAACGGTGGATCCGCGCCGG
+
GGGGGGGGGGGGGGGGGGGGGGGGGGGGGGGGGGGGGGGGGGGGGGGGGGGGGGGGGGGGGGGGGGGGGGGGGGGGFGGGGGGGGGGGGGGGGGGGGGGGGGGGGGGGGGGGGGFG7FGGGDGC+@CF>+@55@AFFFGGGGGGFGGGGGGGFGGGGGGGGGEGFGGGGFFGGGGGGGGGGGGGGEGGGGGGFGGGGGEGGGGGGGGGGGGGGEECCEGGGGGGGEEEEGGDGGGGEGGGGGGEEGGGGDGGGGGGG*CEE7DFCFFGFDFGGCFCDGGGEFGG=DGFGFFGGG
@M03364:396:000000000-C9LGT:1:1101:21318:6947 1:N:0:10
ACTCCTACGGGAGGCAGCAGTGGGGAATATTGCACAATGGGCGCAAGCCTGATGCAGCGACGCCGCGTGCGGGATGGAGGCCTTCGGGTTGTAAACCGCTTTTGTTCAAGGGCAAGGCACGGTTTTTGGACGGGTTGAGTGGATTGTTCGCATAAGCACCGGCTAACTACGTGCCAGCAGCCGCGGTAATACGTAGGGTGCAAGCGTTATCCGGATTTATTGGGCGTAAAGGGCTCGTAGGCGGTTCGTCGCGTCCGGTGTGAAAGTCCATCGCTTAACGGTGGATCCGCGCCG
+
GGGGGGGGGGGGGGGGGGGGGGGGGGGGGGGGGGGGGGGGGGGGGGGGGGGGGGGGGGGGGGGGGGGGGGGGGGGGGGGGGGGGGGGGGGGGGGGGGGGEGGGGGDGFGGGGGGGG+<DF++B@<@FG<>F7**5+5>:@FFCCGFFFGG*>>FGGGGGGGGCFGGGGGF>CFGGGGGGGGGDEGGEE>EFFGFGGGGGGGGGGGGGGGGGGGGGGEECGC@EFGGGGEGGGGGFDEGEGEFGG=EGGGCGEEEECDGGEEECGGGEGCFFFDGGGDC7>EFGGFFFFGFFDGG
@M03364:396:000000000-C9LGT:1:1101:25062:6966 1:N:0:10
ACTCCTACGGGGGCAGCAGTGAGGAATATTGGACAATGGGTGAAAGCCTGATCCAGCCATCCCGCGTGAAGGATGACGGCCTTATGGGTTGTAAACTTCTTTTATATGGGGATAAACCTACTCCCGTGTGAGTAGCTGAAGGTACCATATGAATAAGCACCGGCTAACTCCGTGCCAGCAGCCGCGGTAATACGGAGGGAGCAAGCGTTATCCGGATTTATTGGGTTTAAAGGGTCCGTAGGCGGATTAATAAGTCAGTGGTGAAAGCCCATCGCTTAACGATGGAACTGCCAT
+
GGGGGGGGGGGGGGGGGGGGCGGGGGGGGGGGGGGGGGGGGGGGGGGGGGGGGGGGGGGGGGGGGGGGGGGGGGGGGGGGGGGGGGGGGGGGGGGGGGGGGGGFGFF@FGGGFF<FFFGGGCF,BFFEB+95C@FFCFGGGGGGGGFFGGGG<FFGGGGGGGGGGGGGGGGGGGGGGGGGGGGGGGGGFGGGGGGGGGGGGGGGGGGGGGGGGGGGGGGGGGGGGGGEGGGGGGGGGGGGGGGGGGGGGGGGFFFGGGGGGFGGGGGGGGGGGGGGGGGGFFFGGGGFGFFG>C
@M03364:396:000000000-C9LGT:1:1101:14514:6980 1:N:0:10
ACTCCTACGGGAGGCAGCAGTGGGGAATATTGGACAATGGGTGGAAGCCTGATCCAGCCATCCCGCGTGAAGGATGACGGCCTTATGGTTTGTAAACTTCTTTTATATGGGGATAAACCTACTTGCGTGTGCATGGCTGAAGGTACCATATGGATAAGCACCGGCTAACTCCGTGCCAGCAGCCGCGGTAATACGGAGGGTGCAAGCGTTATCCGGATTTATTGGGTTGAGAGGGTCCGTAGGCGGAGTAATAAGTCAGGGGTGAAAGCCCATCGCTTGACGATGGAACTGCCG
+
FGGGGGGGGGGGGGGGGGGGGG-FGGGGFGGGFCGGGGGFG<FDGGGGGGGGGFGGGGGGF8FGGGGGGE<FGGCFGFGGGGGG,,CF,E,,,CF5FE<,CFEDEAGAFFCB++BE?<=F,:,,,:+88B8<,5,:,BFF@986,CFDGGDC,C?C<>A<8FG:C<+:D,@FC<DCF;FF7FECFEEFF*1@,@<CED*CFF@<:<8FGE1*>,4*BE*+1?C+?B<5*++*388888:88;*<CC8*;+9A@7@CC+<*:1/::F97DFFF*7*947*99B2/7D<?*9?4*)
@M03364:396:000000000-C9LGT:1:1101:11664:6986 1:N:0:10
ACTCCTACGGGAGGCAGCAGTGAGGAATATTGGACAATGGGTGGAAGCCTGATCCAGCCATCCCGCGTGAAGGATGACGGCCTTATGGGTTGTAAACTTCTTTTATATGGGGATAAACCTACTCACGTGTGAGTAGCTGAAGGTACCATATGAATAAGCACCGGCTAACTCCGTGCCAGCAGCCGCGGTAATACGGAGGGTGCAAGCGTTATCCGGATTTATTGGGTTTAAAGGGTCCGTAGGCGGATTAATAAGTCAGTGGTGAAAGCCCATCGCTTAACGATGGAACTGCC
+
GGGGGGGGGGGGGGGGGGGGGGGGGGGGGGGGGGGGGGGGGGGGGGGGGGGGGGGGGGGGGGGGGGGGGGGGGGGGGGGGGGGGGGGGGGGGGGGGGGGGGGGGGGGGGGGGDEFGFGGGGGFB?FGG,48,,C<FFGGBFGGFGFGGGGGG9FGGGGGGGGGGGGGGG<DGGFGGGGGGGGGGGGGGGGGGGGFGGGGGGGGGFGCFCFEGGGGGEGCFGGGGGGFGGGGGFGGGGGGGCEGGGGGGGGFGGGGGFGGGG?FCFFGFFCFGGGGGGGGGFFCFGGFFCFFFD
@M03364:396:000000000-C9LGT:1:1101:12841:6989 1:N:0:10
ACTCCTACGGGAGGCAGCAGTAGGGAATCTTCCGCAATGGACGAAAGTCTGACGGAGCAATGCCGCGTGAGTGAAGAAGGTTTTCGGATCGTAAAACTCTGTTGTTAGAGAAGAACAAGGATGCGAGTATCTGCTCATCCCCTGACGGTATCTAACCAGAAAGCCACGGCTAACTACGTGCCAGCAGCCGCGGTAATACGTAGGTGGCAAGCGTTGTCCGGAATTATTGGGCGTAAAGCGCGCGCAGGTGGTTCCTTAAGTCTGATGTGAAAGCCCACGGCTCAACCGTGGAGG
+
GGGGGGGGGGGGGGGGGGGGGGGGGGGGGGGGGGGGGGGGGGGGGGGGGGGGGGGGGGGGGGGGGGGGGGGGGGGGGGGGGGGGGGGGGGGGGGGGGGGGGGGGGGGGGGGGGGGGFFGG8BE,6BFF:,:<CFGGFGGGGGGGGGGGGGGGGGGGGGGGGGGGGGGGGGGGGGGGGGGGGGGGGGGGGGGGGGGGGGGGGGGGGGGGGGFGGGGGGGGGGEGGGGGGGGGGGGGGGGGGGGGGGGGGGGGGGGFGFGFGGGGGGGGGCFGGGGGGGGGGFEGGGGGF>)71CD
@M03364:396:000000000-C9LGT:1:1101:6276:7002 1:N:0:10
ACTCCTACGGGGGCAGCAGTGAGGAATATTGGACAATGGGTGGAAGCCTGATCCAGCCATCCCGCGTGAAGGATGACGGCCTTATGGGTTGTAAACTTCTTTTATATGGGGATAAACCTACTCCCGTGTGATTAGCTGAAGGTACCATATGAATAAGCACCGGCTAACTCCGTGCCAGCAGCCGCGGTAATACGGAGGGTGCAAGCGTTATCCGGATTTATTGGGTTTAAAGGGTCCGTAGGCGGATTAATAAGTCAGTGGTGAAAGCCCATCGCTTAACGATGGAACTGCCAT
+
GGGGGGGGGGGGGGGEGGCFGGGGGGGGGGGGGGGGGGGGGGGGGGGGGG8EFGGGGGGGGGGGGGGGCEGGGFGGGGGGGGG<FGGGFGGGGGGGGGGGGGG?F@FF<BFGGGFFGGEFF<E4,@FC3+9,C<FFFG9>FFGGGGFFFF=F9EFGFGGGGGGGGEFGGGGEFFFGGGGGDFGGGGGE<*FGE<C:FGGGGGGGGGGGGGGGGDGGGGFFGGGGGEGCEFGGGGGFGG8@EGGGGGD5EFGCFGGDCGCFGGCGGGGCF:FDGGGG7DFGDEFGGGG@FF?GGC
@M03364:396:000000000-C9LGT:1:1101:23049:7009 1:N:0:10
ACTCCTACGGGAGGCAGCAGTGGGGAATATTGGGCAATGGGCGAAAGCCTGACCCAGCAACGCCGCGTGGAGGAAGAAGGTTTTCGGATCGTAAACTCCTTTCCTCAGGGAAGATGAGAAGCCTGTACCCGTGCGGGACTCCCCGTCTAACTACGTGCCAGCAGCCGCTAAAATACGTAGGTGGCAAGCGGTGTCCGGAATTATTGGGCGTAAAGCGCGCGCAGGTGGTTCCTTAAGTCTGATGTGAAAGCCCACGGCTCATCCGTGGAGGGTCATTGGACACTGGGGAACTTG
+
FEFG@FGGC@FGDECC@FCFF-;6FFCEEFGG@FGGGGGG8<FGEGGCFF@EFEGGGGGG@FEEGD6@C+,C:F,CF=FAE9?+9CFBFCFFFDFGC?EG,E,EBDF<FGG8?F,,,,,:,3,:3:A,,,83+++++8+,,@,3+@+5333,,,68>*33,*?<,>F7*4*77;:,*7,@C,,<,,,=*4*=*=:,**4<<FF,,<2=**2:88:+/:*:?>G*8*<**2:@C++30<C++<FF2<@79+C*258>):>=++*+:1:C19C5C7**0:+9/)A**27)187*02
@M03364:396:000000000-C9LGT:1:1101:28128:7022 1:N:0:10
ACTCCTACGGGAGGCAGCAGTGGGGAATATTGGGCAATGGGGGAAACCCTGACCCAGCAACGCCGCGTGAGGGAAGAAGGCCTTCGGGTTGTAAACCTCTTTTACCAGGGACGAACACAATTACGGTACCTAGAGAAAAAGCAACGGCTAACTACGTGCCAGCAGCCGCGGTAATACGTAGGTTGCAAGCGTTGTCCGGATTTACTGGGTGTAAAGGGCGTGTAGGCGGAGATGCAAGTTGGGAGTGAAATCCAGGGGCTCAACCCCTGAACTGCTCTCAAAACTGTATCCCTT
+
GGGGGGGGGGGGGGGGGGGGGGGGGGGGGGGGGGGGGGGGGGGGGGGGGGGGGGGGGGGGGGGGGGGGGGGGGGGGGGGGGGGGGGGGGGGGGFFGGGGGGFG<FCGGGGGGGGGGGGG7C-:?38FF+,7,,,3,8BCCGGGGG@<@:F:FFFGGGGGGGGGGGGGGE*=F:FGGGGGGGGGGGFGGFGGGGGGGGGGGGGGGGGGGGFGGFGGGGGEGGGGGGGGGEGGGGGGGGGGGGG5=EGGGGGGGGGGGGGGGGCGGGGGGGGGGGGGGDFGGFFFGGGGFGFFGGF
@M03364:396:000000000-C9LGT:1:1101:19336:7057 1:N:0:10
ACTCCTACGGGAGGCAGCAGTGAGGAATATTGGACAATGGGTGGAAGCCTGATCCAGCCATCCCGCGTGAAGGATGACGGCCTTATGGGTTGTAAACTCCTTTTATATGGGGATAAACCTACTCACGTGTGGGTAGCTGAAGGTACCATATGAATAAGCACCGGCTAACTCCGTGCCAGCAGCCGCGGTAATACGGAGGGTGCAAGCGTTATCCGGATTTATTGGGTTTAAAGGGTCCGTAGGCGGTTCGTCGCGTCCGGTGTGAAAGTCCATCGCTTAACGGTGGATCCGCGC
+
GGGGGGGGGGGGGGGGGGGGGGGGGGGGGGGGGGGGGGGGGGGGGGGGGGGFGGGGGGGGGGGGGGGGGGGGGGGGGGGGGGGGGGGGGGGGGGGGGGGGGGGGGGGFGGGGGGGGCFFG,:=:,BEF:,8+B:5BAFGFGGGGGGGGGGGGCGGGGGGGGGGGGGGGG9EGDGGGGGGGGGGGGGGGGGDGGGGGGGGGGGGGGGGGGGGGGGFGGGGGGGGGGGFEEGFGGGGGGGGGGGGFGGGGGGGGDGGGGGEE:C9EGFGGGGGGGGGG59=:FFGGGDGFFFFGGG
@M03364:396:000000000-C9LGT:1:1101:25805:7058 1:N:0:10
ACTCCTACGGGAGGCAGCAGTGGGGAATATTGCACAATGGGCGCAAGCCTGATGCAGCGACGCCGCGTGCGGGATGGAGGCCTTCGGGTTGTAAACCGCTTTTATTCAAGGGCAAGGCACGATTACGGTTGTGTTGAGTGGATTGTGCGAATGAGCACCGGCTAACTACATGCCAGCAGCCGCGGTAATACGTAGGGTGCAAGCGTTATCCGGATTTATTGGGTGTAAAGGGAGCGTAGACGGCGAAGCAAGTCTGATGTGAAAGGCAGGGGCTCACCTCCTGGACTGCATTGG
+
GGGGGGGGGGGGGGGGGGGGGGGGGGGGGGGGGGGGGGGGGGGGGGGGGGGGGGGGGGGGGGGGGGGGGGGGGGGGGGGGDGGGGGGGGGGGGGFGGGGGGGG,E?F9FFFGGGGGGF<,@-BB+EFE,8888,8,7D,@C@,:,@,:BF:F,>FGGFGGGGCGGGGGF:;;:FFFD@FGGGBFGGDGG?EGFC5EGCGG?FGFGGG5CCFGGECCFCFCFGGECGF?FGGGFGGGGGGGG5EEGGEGDFFFGGGGGGE?ACFFGGFGGGGDDCCC*79>F>GGGGGFGF?CDG
@M03364:396:000000000-C9LGT:1:1101:25477:7086 1:N:0:10
ACTCCTACGGGAGGCAGCAGTGGGGAATATTGGGCAATGGGGGAAACCCTGACCCAGCAACGCCGCGTGAAGGAAGAAGGCCTTCGGGTTGTAAACTTCTTTTAGCAGGGACGAAGAAAGATACGGTAACTTGCGGAAAAGCAACGGCTAACTACGTGCCAGCAGCCGCCGTAATACGTAGGTTGCAAGCGTTGTCCGGATTTACTGGGTGTAAAGGGCGTGTAGGCGGAGATGCAAGTTGGGAGTGAAATCCCGGGGCTCAACCCCGGAACTGCTTTCAAAACTGTATCCCTT
+
GGGGGGGGGGGGGGGGGGGGGGGGGGGGGGGGGGGGGGGGGGGGGGGGGGGGGGGGGGGGGGGGGGGGGGGGGGGGGGGGGGGGGGGGGGGGGGGGGGGGGGGGGDFGGGGCFGGEGGG@,CA,FCGG+3E9,,6@>:F<F7@@C<BCFGCFFGD@FGGGGGGGGAFGG*:FGFGGGGGFGG<2CFGGG7FGGCFGGGGGGGGGGGGGGGECFGFGGGGGGG>FGGGGGDGGGGGGGGGGGGE*CEFFGGDCFFGGGEGGGGGGGGEGGGGG:FGGFFGGFFGFCCG?CB=F4*
@M03364:396:000000000-C9LGT:1:1101:6987:7114 1:N:0:10
ACTCCTACGGGAGGCAGCAGTGAGGGATATTGCACAATGGGCGAAAGCCTGATGCAGCAACGCCGCGTGAGGGAAGACGGTCTTCGGATTGTAAACCTCTGTCTTCGGTGACGAACAAATGACGGTAGCCGGGGAGGAAGCCACGGCTAACTACGTGCCAGCAGCCGCGGTAATACGTAGGTGGCGAGCGTTGTCCGGAATTACTGGGTGTAAAGGGAGCGCAGGCGGGACAGCAAGTTGGATGTGAAATACCGAGGCTTAACTTCGGAGCTGCATCCAAAACTGTTGTTCTTG
+
GGGGGGGGGGGGGGGGGGGGGGGGGGGGGGGGGGGGGGGGGGGGGGGGGGGGGGGGGGGGGGGGGGGGGGGGGGGGGGGGGGGGGGGGGGGGGGGGGGGGGGGGGGGGGGGGGGGGGGGGG-EBCCFGBC@@:FCEFGFGGGGGFGGGGGGGCGGGGGGGGGGGGGGGG<CFGGGGGGGGGGGGGGGGGGGGGGGGGGGGGGGGGGGGGGEGGGGGGGGGGGGGGGGGGCGGGGGGGFGGGGGGGGGGGGGGGGEGGGFGGGGGGGGGDDGGGGGGGGGGFFGGGGGFGFFGGG
@M03364:396:000000000-C9LGT:1:1101:6687:7141 1:N:0:10
ACTCCTACGGGAGGCAGCAGTAGGGAATCTTCCACAATGGGCGAAAGCCTGATGGAGCAATGCCGCGTGAGTGAAGAAGGATTTCGGTTCGTTAAACTCTGTTGCAAGGGAAGAACAAGTAGCGTAGTCCCTGGCGCTACCTTGACGGTACCTTGTTAGAAAGCCACGGCTAACTACGTGCCAGCAGCCGCGGTAATACGTAGGTGGCAAGCGTTGTCCGGAATTATTGGGCGTAAAGCGCGCGCAGGTGGTTCCTTAAGTCTGATGTGAAAGCCCACGGCTCAACCGTGGAGG
+
GGGGGGGGGGGGGGGGGGGGGGGGGGGGGGGGGGGGGGGGGGGGGGGGGGGGGGGGGGGGGGGGGGGGGGGGGGGGGGGGGGGGGGGGGGGGGGGGGGGGGGGGGAFFGGGGGGGG,AFFCFF@BBFF8<8:BBF:FGGGGGGGFGGGGGFFBFGGGGGGGGGGGGGGGGGGGGGGGGGGGGGGGGGGGGGGGGGGGGGGGGGGGGGGGGGGGFGGGGGGGGGGGFGGGGGGGGGGGGGGGGGGGGGGGGGGGGGGGGGGGGGGGGGGGGGGGGGGGGGGFEGGGGGFGFFCFG
@M03364:396:000000000-C9LGT:1:1101:23147:7150 1:N:0:10
ACTCCTAGGGAGGCAGCAGTGAGGAATATTGGACAATGGGTGAAAGCCTGATCCAGCCATCCCGCGTGAAGGATGACGGCCTTATGGGTTGTAAACTTCTTTTATCTGGGGATAAACCTACTCACGTGTAAGTAGCTGAAGGTACCATATGAATAAGCACCGGCTAACTCCGTGCCAGCAGCCGCGGTAATACGGAGGGTGCAAGCGTTATCCGGATTTATTGGGTTTAAAGGGTCCGTAGGCGGATTAATAAGTCAGTGGTGAAAGCCCATCGCTTAACGATGGAACTGCCAT
+
GGGGGGGGGGGGGGGGGGGGGGGFGGGGGGGGGGGGGGGGGGGGGGGGGGGGFGGGGGGGGGGGGGGGGGGGGGGGGGGGGGGCEFGGGGGGGGGGGGGGGGGDG,CFFGGFFGGGFFF44-B5BFGC,4,,9,,9CFF<EEGFD<AEGFGGAFGADFFGGGEGGEDFG>FEGGGFGGGGGGGGGGGGGCGGGGGGG@FFFGGEFFGGGGGGGGGGGGFGFGGGGGGG@FGGGGGGGGGGGGGGDGGGGFFGE7CGFGGFGG*<9DFGG3*>DEEFGDGGFBFGGGGFGFFF4C
@M03364:396:000000000-C9LGT:1:1101:4944:7158 1:N:0:10
ACTCCTACGGGAGGCAGCAGTAGGGAATCTTCCACAATGGGCGAAAGCCTGATGGAGCAATGCCGCGTGAGTGAAGAAGGATTTCGGTTCGTAAAACTCTGTTGCAAGGGAAGAACAAGTAGCGTAGTACCTGGCGCTACCTTGACGGTACCTTGTTAGAAAGCCACGGCTAACTACGTGCCAGCAGCCGCGGTAATACGTAGGTGGCAAGCGTTGTCCGGAATTATTGGGCGTAAAGCGCGCGCAGGTGGTTCCTTAAGTCTGATGTGAAAGCCCACGGCTCAACCGTGGAGG
+
GGGGGGGGGGGGGGGGGGGGGGGGGGGGGGGGGGGGGGGGGGGGGGGGGGGGGGGGGGGGGGGGGGGGGGGGGGFGGGGGGGFGGGGGGGGGGGGGGGGGEGGGGGGFGGGGGGFFBFFG<A<+4BFG<<C,:8BEFC7FFGGFFFGFBFFGCGGGGGGGGGGGGFFGGFGDGGGGGGGFGGFFGGGGFGGGGGGCFGGGFGGGGGGGGGGGGGGGEGEGGCGGCE9FGGGGGCEGGGGGGG=EECGGGGFCFCE+::<CAFFGGFGGGGGGGGG3CDEGFEEGG*9BDFFDGG
@M03364:396:000000000-C9LGT:1:1101:10317:7165 1:N:0:10
ACTCCTACGGGAGGCAGCAGTGGGGAATATTGCACAATGGGCGCAAGCCTGATGCAGCGACGCCGCGTGCGGGATGGAGGCCTTCGGGTTGTAAACCGCTTTTGTTCAAGGGCAAGGCACGGTTTCGGCCGTGTTGAGTGGATTGTTCGAATAAGCACCGGCTAACTACGTGCCAGCAGCCGCGGTAATACGTAGGGTGCAAGCGTTATCCGGATTTATTGGGCGTAAAGGGCTCGTAGGCGGTTCGTCGCGTCCGGTGTGAAAGTCCATCGCTTAACGGTGGATCCGCGCCGG
+
GGGGGGGGGGGGGGGGGGGGGGGGGGGGGGGGGGGGGGGGGGGGGGGGGGGGGGGGGGGGGGGGGGGGGGGGGGGGGGGGGGGGGGGGGGGGGGGGGGGGGGGGGGGGGGGGGGCECGGGG7FFGGGGCFC5@FGFGFFGGFGGGGGGGGGGFGGGGGGGGGGGGGGGGCFFGGGGGGGGGGGGGGGGGGGGGGGGGGGGGGGGGGGGGGGGGGGGCGGGGGGGGGEGGGGDGGGGGGGGGGGEGGGGGGGGGGEGGCEGG9DFGDGGGGGGGGGGGGGGFFG:FGC@GFFGDG
@M03364:396:000000000-C9LGT:1:1101:10254:7174 1:N:0:10
ACTCCTACGGGAGGCAGCAGTGGGGAATATTGGGCAATGGGCGAAAGCCTGACCCAGCAACGCCGCGTGGAGGAAGAAGGTTTTCGGATCGTAAACTCCTGTCCTCAGGGAAGAGAAGGAGACGGTACCTGCGGAGGAAGCCCCGGCTAACTACGTGCCAGCAGCCGCGGTAATACGTAGGGGGCGAGCGTTATCCGGAATTATTGGGCGTAAAGAGTACGTAGGTGGATATTTAAGTGGGATGTGAAATACCCGGGCTTAACCTGGGGGCTGCATTCCAAACTGGATATCT
+
GGGGGGGGGGGGGGGGGGGGGGGGGGGGGGGGGFGGGGGGGGGGGGGGGGGGGGGGGGGGGGGGGGGGGGGGGGGGGGGGGGGGGGGGGGGGGGGGGGGGGGG8FGGGGGGGGFFGFGG8A-B83BFG33C:@+>CFC8FCF@FGGGDGGGGDGGGGGGGFGGGGGGGG4:CGGGGGCGGGGGGGGGDDGGGGGGGGG5E5EFFGGGGGGGGGGGGGGGGEEFGGGGGGGGGGGGGGGGGGGGGGGFGFGGGGGGGGGGCGCGGGGGC5DGGGGGFGGGG?BGGGGF=FFFG
@M03364:396:000000000-C9LGT:1:1101:10493:7195 1:N:0:10
ACTCCTACGGGAGGCAGCAGTGAGGAATATTGGACAATGGGTGGAAGCCTGATCCAGCCATCCCGCGTGAAGGATGACGGCCTTATGGGTTGTAAACTTCTTTTATATGGGGATAAACCTACTCACGTGTGAGTAGCTGAAGGTACCATATGAATAAGCACCGGCTAACTCCGTGCCAGCAGCCGCGGTAATACGGAGGGTGCAAGCGTTATCCGGATTTATCGGGTTTAAAGGGTCCGTAGGCGGATTAATAAGTCAGTGGTGAAAGCCCATCGCTTAACGATGGAACTGCC
+
GGGGGGGGGGGGGGGGGGGGGGGGGGGGGGGGGGGGGGGGGGGGGGGFGGGGGGGGGGGGGGGGGGGGGGGGGGGGGGGGGGGGGGGGGGGGGGGGGGGFGGGGGGGGGGGGGDGGDGGGGGGF,EFG:4A,CF<EFGGFGGGGGGGGGGGGDGGGGGGGGGGGGGGGGGGGGGGGGGGGGGGFGDGEGGDFGGGGEGGGGGGGGGGGEBEGGCEGGGGGGG:=FGFCD8F?FFGGG=?FGGGGGEGGGFFFGCGGGFGGGGGGGGGGGCFGGCCGGC=>F>CCGGFFCFFFC
@M03364:396:000000000-C9LGT:1:1101:24557:7205 1:N:0:10
ACTCCTACGGGAGGCAGCAGTGGGGAATATTGCACAATGGGCGAAAGCCTGATGCAGCAACGCCGCGTGAGGGAAGACGGTTTTCGGATTGTAAACCTCTGTTTTCGGTGACGAAGCATGACGTTAACCTAGTATCAAGCCACGGCTAACTACGTGCCAGCAGCCGCGGTGATACGTAGGTGGCAAGCGTTATCCGGAATTACTGGGTGTAAAGGGAGCGCAGGCGGGATAGCAAGTCAGCGGTGAAAATTATGGGCTCAACCCATAAACTGCCGTTGAAACTGTTATTCTTGG
+
GGGGGGGGGGGGGGGGGGGGGGGGGGGGGGGGGGGGGGGGGGGGDEGGGGGGGGGGGGGGGGGGGGGGGGGGGGGGGGGGGEGGGCCFFCFFFEFGGGGGGGGGGCGGGGGGG++++3ED,:BB33DF,,8:=,,,3,>=<,,@@@+@FGD,@BFCFC9::>CFGCGGG>*6FCFGGFGDGFGG@?FGGFG*<,FFFFCFGFFGGF@58<CFG<CE>CC8E5EGGGED?EEFGFFG:<C7FGGGGFCGEFFGGGGGGG5CF8DG5<C6::<FFFG73/=7@=<C*:F4*@F7C*
@M03364:396:000000000-C9LGT:1:1101:26774:7235 1:N:0:10
ACTCCTACGGGAGGCAGCAGTAGGGAATCTTCCACAATGGACGCAAGTCTGATGGAGCAACGCCGCGTGAGTGAAGAAGGTTTTCGGATCGTAAAGCTCTGTTGTTGGTGAAGAAGGATAGAGTTAGTGACTAACATTTATTTGACGGTAATCAACCAGAAAGTCACGGCTAACTACGTGCCAGCAGCCGCGGTAATACGTAGGTGGCGAGCGTTGTCCGGATTTACTGGGCGTAAAGGGAGCGTAGGCGGATTTTTAAGTGAGATGTGAAATACTCGGGCTTAACCTGAGTGC
+
GGGGGGGGGGGGGGGGGGGGGGGGGGGGGGGGGGGGGGGGGGGGGGGGGGGGGGGGGGGGGGGGGGGGGGGGGGGGGGGGFFGGGGGGGGGGGGGGGAFEGED:B4EG:FGEFFF<,,5F<:C,,:CE,,9,5,,,5<@,,,,:C9=:BFFG,DDFGGG=FFGGFGCGG:6>FGFFFGGGFEGGF>FGFGGGG=<FFGGG<FGGFGG7EGEEGCFGDGFEGGCE+9CFGGGGGCEEGFGGGGCGGGGGGGGDCEGGFFGGG?FGGGFDDFCGF9?FFC=DEFEGGGGFGFFF*:
@M03364:396:000000000-C9LGT:1:1101:7862:7237 1:N:0:10
ACTCCTACGGGAGGCAGCAGTGAGGAATATTGGACAATGGGTGGAAGCCTGATCCAGCCATCCCGCGTGAAGGATGACGGCCTTATGGGTTGTAAACTTCTTTTATATGGGGATAAACCTACTCACGTGTGAGTAGCTGAAGGTACCATATGAATAAGCACCGGCTAACTCCGTGCCAGCAGCCGCGGTAATACGGAGGGTGCAAGCGTTATCCGGATTTATTGGGCGTAAAGGGCTCGTAGGCGGTTCGTCGCGTCCGGTGTGAAAGTCCATCGCTTAACGGTGGAACTGCCC
+
GGGGGGGGGGGGGGGGGGGGGGGGGGGGGGGGGGGGGGGGGGGGGGGGGGGGGGGGGGGGGGGGGGGGGGGGGGGGGGGGGGGGGGGGGGGGGGGGGGGGGGGGGGGGGGGGGGGGFGGGGGGF,BFG4485CEFGGGGGGGGGGGGGGGGG<FGGGGGGGGGGGGGG8>FGGGGGGGGGGGGGGGGGGFGGGGGGGGGGGGGGGGGGGGGGGGGGGGGGGGGGGGGGGGGGGGGGGGGGGGGGGGEGGECCCGGGGGGG5?DEGGFGGGGFFGGGGGGGFFGGGG3=CF?FC*
@M03364:396:000000000-C9LGT:1:1101:6818:7238 1:N:0:10
ACTCCTACGGGAGGCAGCAGTGGGGAATATTGGGCAATGGGCGCAAGCCTGACCCAGCAACGCCGCGTGAAGGAAGAAGGTCTTCGGATCGTAAACTTCTATCCTTGGTGAAGATAATGACGGTCGCCGCGCAGGAAGCCCCGGCTAACTACGTGCCAGCAGCCGCGGTCATACGTAGGGGGCAAGCGTTGTCCGGAATGATTGGGCGTAAAGGGTGCGCAGGCGGCTGTGCAAGTCTGAAGTAAAAGGGACCGGCTCAACCGGTTCAGGCTTTGGAAACTGCACGGCTTGAGG
+
GGGGGGGGFGGGGGGGGGGGGGGGGGGGGGGGGGGGGGFGGGGGGGGGGGGGGGGGGGGGGGGGGGGGGDGGGGGGGGGGGGGGGGGGGGGGGGGGGGGGGGGGGGDF?<FFFGFG<FFFG7>888@F3+8+3C7:DFGGGGGGGGCFGGFGGFGGGGGGGGGGGGGGG*CCGGGFGGGGGGGGGGGEEGGGGGGGGGFGGGGGGFGGGGGFGFGFGGGGGGEGEEGGEFFGGGGGGGGEFFF7EGGGGGGGGGGGGGGGGGGGGDGGGGGF5FGGGGGG?FFGGGGFGDEGGG
@M03364:396:000000000-C9LGT:1:1101:14073:7252 1:N:0:10
ACTCCTACGGGAGGCAGCAGTGGGGAATATTGCACAATGGGCGCAAGCCTGATGCAGCGACGCCGCGTGCGGGATGGAGGCCTTCGGGTTGTAAACCGCTTTTGTTCAAGGGCAAGGCACGGTTTCGGAAGTGTTGAGTGGATTGTTCGAATAAGCACCGGCTAACTACGTGCCAGCAGCCGCGGTAATACGTAGGGTGCAAGCGTTATCCGGATTTATTGGGCGTAAAGGGCTCGTAGGCGGTTCGTCGCGTCCGGTGTGAAAGTCCATCGCTTAACGGTGGATCCGCGCCGG
+
GGGGGGGGGGGGGGGGGGGGGGGGGGGGGGGGGGGGGGGGGGGGGGGGGGGGGGGGGGGGGGGGGGGGGGGGGGGGGGGGGGGGGGGGGGGGGFGGGGGGGGGGGGGCFGFGGGGGFGGFG7F7+@FG+8@:33@FGGFGGCFGGFAFGFCFCFGGGGGGGGGGGGGGGFGGGGGGGGGGGGGGGGGGGGGGGGGGGGGGGGGGGGGGGGGGGGGCC?EFGGGGGGGGGGGECFGGGGGGGGGGGGGGGGGD87CEDEGEE?FFGGGGGGGGGGGGGGGGFFGGGGGFGFFGGG
@M03364:396:000000000-C9LGT:1:1101:27998:7269 1:N:0:10
ACTCCTACGGGAGGCAGCAGTGAGGAATATTGGACAATGGGTGGAAGCCTGATCCAGCCATCCCGCGTGAAGGATGACGGCCTTATGGGTTGTAAACTTCTTTTATATGGGGATAAACCTTCTCACGTTTGAGTAGCTGAAGGTACCATATGAATAAGCACCGGCTAACTCCGTGCCAGCAGCCGCGGTAATACGGAGGGTGCAAGCGTTATCCGGATTTATTGGGTTTAAAGGGTCCGTAGGCGGATTAATAAGTCAGTGGTGAAAGCCCATCGCTTAACGATGGAACTGCC
+
GGGGGGGGGGGGGGGGGGGGGGGGGGGGGGGGGGGGGGGGGGGGGFFGGGGFFGGGGGGGGGGGGGGGGGGGGGGGGGGGGGGG@FGGGGGGGGGGGGGGGGGFGGGGGGGGG@FG9,E,,:C9,CFG9:@BF,:,C<,:F9?EFF?F9FGG<DDFFFGFDFGGFGGGGC,@CDFEGGGGGGGFDEGGEC7EGAGG>CGGGGEGGGGGGDGGGGGGEE*:EGFGGFE;EGGFCFGGGGGGGGGGGDEG5<9AFFGGGGFFGGGGCFEFGF:CGGDDG3CGFFEGGGFFGFFGF
@M03364:396:000000000-C9LGT:1:1101:9055:7277 1:N:0:10
ACTCCTACGGGAGGCAGCAGTGGGGAATATTGCACAATGGGCGCAAGCCTGATGCAGCGACGCCGCGTGCGGGATGGAGGCCTTCGGGTTGTAAACCGCTTTTGTTCAAGGGCAAGGCACGGTTTTTGACCGTGTTGAGTGGATTGTTCGAATAAGCACCGGCTAACTACGTGCCAGCAGCCGCGGTAATACGTAGGGTGCAAGCGTTATCCGGATTTATTGGGCGTAAAGGGCTCGTAGGCGGTTCGTCGCGTCCGGTGTGAAAGTCCATCGCTTAACGGTGGATCCGCGCCG
+
GGGGGGGGGGGGGGGGGGGGGGGGGGGGGGGGGGGGGGGGGGGGGGGGGGGGGGGGGGGGGGGGGGGGGGGGGGGGGGGGGGGGGGGGGGGGGGGGGGGGGGGGGGGAFGGGGGFFFGGGG7F7>@FG+,8+83DEFAFFFGFFGGGFFFDFGGGGGGGGGGGGG@FGGGGGGGGGGGGGGGGGGGGGEGGGFGGGGGGGGGGGGGGGGGGGGGGGGGGGGGEGGGGGGGGGGGGGGGGGGGGGGGGGGEGGGGGGDD=C;8CFGGGGGGGGGGGGGGGGFFDDCFFFGFBGD5
@M03364:396:000000000-C9LGT:1:1101:12543:7283 1:N:0:10
ACTCCTACGGGAGGCAGCAGTGAGGAATATTGGACAATGGGTGAAAGCCTGATCCAGCCATCCCGCGTGAAGGATGACGGCCTTATGGGTTGTAAACTTCTTTTATATGGGGATAAACCTACTCACGTTTGAGTAGCTGAAGGTACCATATGAATAAGCACCGGCTAACTCCGTGCCAGCAGCCGCGGTAATACGGAGGGTGCAAGCGTTATCCGGATTTATTGGGTTTAAAGGGTCCGTAGGCGGATTAATAAGTCAGTGGTGAAAGCCCATCGCTTAACGATGGAACTGCCT
+
GGGGGGGGGGGGGGGGGGGGGGGGGGGGGGGGGGGGGGGGGGGGGGGGGGGGGGGGGGGGGGGGGGGGGGGGGGGGGGGGGGGGGGGGGGGGGGGGGGGGGGGGGGGGGGGGGGGGFGGGFGGF,BFE,,8,BFAFFGGGGGGGGGGGGGGGDGGGGGGGGGGGGGGGGGGGGGGGGGGGGGGGGGGGGGGGFGGGGGGGGGGGGGGGGGGGGGGGGEGFGGGFGGGG7CFGGGGGGGGGGGGGGG=CCF?AFGGGGGGGGFFGGGGGGGGGGGGGGGGGFFCFDGGFGFFGGD
@M03364:396:000000000-C9LGT:1:1101:8673:7314 1:N:0:10
ACTCCTACGGGAGGCAGCAGTGGGGAATATTGCACAATGGGCGCAAGCCTGATGCAGCGACGCCGCGTGCGGGATGGAGGCCTTCGGGTTGTAAACCGCTTTTGTTCAAGGGCAAGGCACGGTTTCGGCCGTGTTGAGTGGATTGTTCGAATAAGCACCGGCTAACTCCGTGCCAGCAGCCGCGGTAATACGGAGGGTGCAAGCGTTATCCGGATTTATTGGGTTTAAAGGGTCCGTAGGCGGATTAATAAGTCAGTGGTGAAAGCCCATCGCTTAACGATGGAACTGCCATTG
+
GGGGGGGGGGGGGGGGGGGGGGGGGGGGGGGGGGGGGGGGGGGGGGGGGGGGGGGGGGGGGGGGGGGGGGGGGGGGGGGGGGGGGGGGGGGGFGGGGGGGGGGGGGGGGGGGGGGGGFEGFFG:@EFG<+535,33,@3FFFCFFFFGFD@F*DFGGGGGGGGGGGGGGFGGGGGGGGGGGGGGGGGDGFGFG;CEGGGGGGGGGGGGGCGGGCGGGGGGGGGGGGGGFGGGGGGGFGGECEGEEEGCFGFFG7<CFGGGGGGGGGFDGGGDGGGGGGC*7@GGF9>FDFFGD>
@M03364:396:000000000-C9LGT:1:1101:22581:7340 1:N:0:10
ACTCCTACGGGAGGCAGCAGTGAGGAATATTGGACAATGGGTGAAAGCCTGATCCAGCCATCCCGCGTGAAGGATGACGGCCTTATGGGTTGTAAACTTCTTTTATATGGGGATAAACCTACTCACGTGTGCGTAGCTGAAGGTACCATATGAATAAGCACCGGCTAACTCCGTGCCAGCAGCCGCGGTAATACGGAGGGTGCAAGCGTTATCCGGATTTATTGGGTTTAAAGGGTCCGTAGGCGGATTAATAAGTCAGTGGTGAAAGCCCATCGCTTAACGATGGAACTGCC
+
GGGGGGGGGGGGGGGGGGGGGGGGGGGGGGGGGGGGGGGGGGGGGGGGGGGGGGGGGGGGGGGGGGGGGGGGGGGGGGGGGGGGGGGGGGGGGGGGGGGGGGGGGGGGGGGGGDGGAFGGFGFFEFGG,:A,8BFCFGGGDGGGGGGFGGGGBFGGGGGGGGGGGGGGGDGGGGGGGGGGGGGGGGGGGCGGGGGGGGGGGGGGGGGGGGGGGGGGDGGGGGGGGGGGGGGGDGGGGGGGGGGGGGGCEFFGGGGGGGFGGGGGGFGGGFFGFFGGFFGGFFEGGGGFFFFGF
@M03364:396:000000000-C9LGT:1:1101:25470:7343 1:N:0:10
ACTCCTACGGGAGGCAGCAGTCGGGAATTTTGCGCAATGGAGGAAACTCTGACGCAGTGACGCCGCGTATAGGAAGAAGGTTTTCGGATTGTAAACTATTTTAGTCAGGGAAGAAAAATGGCAGTACCTCACGCATAAGCTCCGGCTAACTACGTGCCAGCAGCCGCGGTAATACGTAGGGAGCAAGCGTTATCCGGATTTATTGGGCGTAAAGGGCTCGTAGGCGGTTCGTCGCGTCCGGTGTGAAAGTCCATCGCTTAACGGTGGATCCGCGCCGGGTACGGGCGGGCTTGG
+
GGGGGGGGGGGGGGGGGGGGGGGGGGGGGGGGGGGGGGGGGGGGGGGGGGGGGGGGGGGGGGGGGGGGGGGGGGGGGGGGGGGGGGGGGGGGGGGGGGGGGGGCFGGGGGGGGGGGDGGG,BF==FFG<,A,:,+BCFGG,BFGGGEGGGFFFCGFGFGGGGGGGGGGG:>FFGGGGGGGGGGGFGGGGGGGGFGGGGEGFGGGGGGGGGGGGGGGGGGGGGGGGGGGGGGGGGGGGGGGE8EGGGGGGGGGGGGGGGDEECDGGGGGGGGGGGGGGGG<DFGGGGGFGFE<D7
@M03364:396:000000000-C9LGT:1:1101:27864:7349 1:N:0:10
ACTCCTACGGGAGGCAGCAGTGAGGGATATTGGGCAATGGGGGAAACCCTGACCCAGCAACGCCGCGTGAGGGAAGAAGGTTTTCGGATTGTAAACCTCTGTCCTCTGTGAAGATACTGACGGTCGCACAGCGGGAAGCTCCGGCTAACTACGTGCCAGCAGCCGCGGTCATACGTAGGGAGCGAGCGTTGTCCGGATTTACTGGGTGTAAAGGGTGCGTAGGCGGTAAAGCAAGTCAGAAGTGAAATCTATGGGCTTAACCCATAAACTGCTTTTGAAACTGTTTTACTTG
+
GGGGGGGGGGGGGGGGGGGGGGGGGGGGGGGGGGGGGGGGGGGGGGGGGGGGGGGGGGGGGGGGGGGGGGGGGGGGGGGGFGGGGGGGGGGGGGGGGGGGGGGEGG9FGGGGGG9F,CF9E-@8+8@F3+A3+3+++@<C8F<FCC>>FFFF3@DGFGFGGGFGDGGGC7BCGGGGFGGGGGDGDEGGCEFGGGGGGGGFGGFGGGGGGGGGGGGGGGGGGGGGGG8C5CGGCGGGGGGGGGGGGGFCGGGGGGGGGEGGGGGGGGGGGGFGFFFGGGGGFFGFF7FFGF=C
@M03364:396:000000000-C9LGT:1:1101:18936:7354 1:N:0:10
ACTCCTACGGGAGGCAGCAGTGGGGGATATTGCACAATGGGGGAAACCCTGATGCAGCAACGCCGCGTGAGGGAAGACGGTTTTCGGATTGTAAACCTTTGTCTTTGGTGAAGAAGAAAGTGACAGAAAACCAGGAGGAAGCCACGGCTAACTACGTGCCAGCAGCCGCGGTAATACGTAGGTGGCAAGCGTTGTCCGGAATTACTGGGTGTAAAGGGAGCGCAGGCGGGAGCGCAAGTTGGATGTGAAATACCGCAGCTTAACTGCGGAGCTGCATCCAAAACTGTGTTTCTT
+
GGGGGGGGGGGGGGGGGGGGGGGGGGGGGGGGGAFGGGGGGGGGGGGGGGGGGGGGGGGGGGGGGGGGGGGGGGGGGGGGGGGGGGGDGGGGGGGGGGGGGGGGGGGGGGGGGGFF<AFEDAF9,BFG,,8+:BFBEGFGGGFGGGGGGGGGGGGGGGGGGGGGGGGGG*BCFGGGGFFCGGGGGGFEFFGGGGFGFGGGGFGCFGGGG8CGGGGGGGGGEGGCEGEGGG>ECGGGGGFFGG<CCGGGFFGGFGGGGEGGGFGG7DGDDGGDDGG>FGGCF?GGGF?F7?4DG>
@M03364:396:000000000-C9LGT:1:1101:19955:7389 1:N:0:10
ACTCCTACGGGAGGCAGCAGTGGGGAATATTGCACAATGGGGGAAACCCTGATGCAGCGACGCCGCGTGAGTGAAGAAGTATTTCGGTATGTAAAGCTCTATCAGCAGGGAAGAAAATGACCGTACCTGACTCAGAAGCCCCGGCTAACTACGTGCCAGCAGCCGCGGTCATACGTAGGGGGCAAGCGTTATCCGGATTTACTGGGTGTAAAGGGAGCGTAGGTGGTGATGCAAGTCAGAAGTGAAAACCCCGTGCTTAACATGGGGACTGCTTTTGAAACTGTATGACTAG
+
GGGGGGGGGGGGGGGGGGGGGGGGGGGGGGGGGGGGGGGGGGGGGGGGGGGGGGGGGGGGGGGGGGGGGGGGGGGGGGGGGGGGGGGGGGGGGGGGGGGGGGGGGGGGGGGGGGEG<FFFG-@FDFGGB,8:,,B,CFFGGGGGGGEGGGFGFGGGGGGGGGGGGGGGG*BBFGGGGGGGGGGGGGGGEGFGDFEGGGGGGGGGGGGGGGGGGGGGGGGEGGGGGGEGGGGGGGGGGGGGGGGGGGGGGGGGGGGGGGGGG9FGGGGGGGGGGGGGFGGGFFGGGDGBDBFG
@M03364:396:000000000-C9LGT:1:1101:21511:7395 1:N:0:10
ACTCCTACGGGAGGCAGCAGTGGGGAATATTGGACAATGGGGGAAACCCTGATCCAGCGACGCCGCGTGAGTGAAGAAGTATTTCGGTATGTAAAGCTCTATCAGCAGGGAAGATAATGACGGTACCTGACCCAGAAGCTCCGGCTAAATACGTGCCAGCAGCCGCGGTCATACGTAGGTGGCAAGCGTTATCCGGAATGATTGGGCGTAAAGGGTGCGCAGGCGGCTGTGCAAGTCTGAAGTAAAAGGGACCGGCTCAACCGGTTCAGGCTTTGGAAACTGCACGGCTTGAGG
+
GGGGGGGGGGGGGGGGGGGGGGGGGGGGGGGGGGGGGGGGGGGGGGGGGGGGGGGGGGGGGGGGGGGGGGGGGGGGGGGFFFGGGGGGFGGGGGGGGGGGGGGFGGGFGGGGGGGGA?F9EBFBBFFF:,8,,,38>FF===FF7C<FFF<FBFGGGGGGGGGGGGGGG*>FGGGC:FGGGFF<EGGGGGGGFGGGGGGGGGGGGGGGGGGEGGGGGDGGGGGGGGGGGGGGCGGGGFFGGGGCFFGGCE;EEGGGGGGFFGGGGGG7FGGGFGGGGGGGFFGGFGD>G::FGG
@M03364:396:000000000-C9LGT:1:1101:27035:7405 1:N:0:10
ACTCCTACGGGAGGCAGCAGTGAGGAATATTGGACAATGGGCGCAAGCCTGATGCAGCGATGCCGCGTGAGGGAAGAAGGTTTTCGGATTGTAAACCTCTGTCATCAGGGACGAAAAAAGACGGAACCTTAAAAGGAAGCTCCGGCTAACTACGTGCCAGCAGCCGCGGTAATACGTATGGTGCAAGCGTTATCCGGATTTACTGGGTGTAAAGGGAGCGCAGACGGCATGGCAAGCCAGATGTGAAAGGTGGGGGCTCAACCCCCAAGCTGCATTTGGAACTGTCAAGCTAGG
+
GGGGGGGGGGGGGGGGGGGGGGGGGGGGGGGGGGGGGGGGGGGGGGGGGGGGGGGGGGGGGGGGGGGGGGGGGGGGGGGGGGGGGGGGGGGGGGGGGGGGGGGGGGGFFGGGGE7:+BCFA-B++8FF,593:<C+@FGGG,FF<CFGGGFGGCCFGGGGGGGGGGGGGFEGGGGGGGGGGGFGFGGGGGGGGGGGGGGGGGGGGGGCEFGGGGGGGGGGGGGGGGGGGGGGGGGGGGGFC9CAFGGGGGCGGGGGGCEEC6<EGCEGGGGGC67CCFGGFFFF:CGFGFFGG4
@M03364:396:000000000-C9LGT:1:1101:25785:7414 1:N:0:10
ACTCCTACGGGAGGCAGCAGTGGGGAATATTGGGCAATGGGCGAAAGCCTGACCCAGCAACGCCGCGTGAAGGAAGAAGGCCTTCGGGTTGTAAACTTCTTTTGCCAGGGACGAAGGCCGTAAGAGTAGCTTGTGCAAAAGCAACGGCTAACTACGTGCCAGCAGCCGCGGTAATACGTAGGTTGCAAGCGTTGTCCGGATTTACTGGGTGTAAAGGGCGTGTAGGCGGAGATGCAAGTTGGGAGTGAAATCCATGGGCTCAACCCATGAACTGCTCTCAAAACTGTATCCCTT
+
FGGGGGGGGGGGGGGGGGGGGDGGGGGG?FF9FFFFGGGGGGGGGGGGFGGGGGFFGGGGGGGGGGGGGC7EFGFGGGGGGGGGGGGFGGGGGGGGCAFGFGG,59?FGGGFCGFEB,B@C-3,,:FG,,33B,,:@=F8F8@><:F>FC3@ACFGFFGGFFFFFCFGD5::<CFFGGFEGFC24*?<FFGE@E:FF:C:FGG@FEDDF<;C+30<+*;?1::8@GGEGCGGCFFGFGG79<C*;*;C+2<C@EGGCCCFG9CFGGECFDGF7<F7C*A:*6<CGGGFDFF<C>
@M03364:396:000000000-C9LGT:1:1101:26824:7415 1:N:0:10
ACTCCTACGGGAGGCAGCAGTGGGGAATATTGCACAATGGGGGAAACCCTGATGCAGCGACGCCGCGTGAGTGAAGAAGTATTTCGGTATGTTAAGCTCTATCAGCAGGAAAGATAATGACGGTACCTGACTAGGAAGCACCGGCTAAATACGTGCCAGCAGCCGCGGTAATACGTATGGTGCAAGCGTTATCCGGATTTACTGGGTGTAAAGGGAGCGCAGACGGCATGGCAAGCCAGATGTGAAAGGTGGGGGCTCAACCCCCAAGCTGCATTTGGAACTGTCAAGCTAG
+
GGGGGGGGGGGGGGGGGGGGGGGGGGGGGGGGGGGGGGGGGGGGGGGGGGGGGGGGGGGGGGGGGGGGGGGGGGGGGGGFGGGGGGGGGGGGGGGGGGGGGGGGGCF<DGGGGGGGGGFAA:@88BFG93A,<,,,CFFGDEFF:CFDFGGCFFGGGGGGGGGGGGGGG*>@FGGFGGGGGGGGGGGGFCGGGFGGGGGGGGGGGGFGGGGCFGGGGGGGGGGGGGEEGGGGGGGGGGGGFGGGGGGGGCFGGGGGGGGGGGDGGGEGGGGGGGGGGGGGFFGGGFG?DFFF
@M03364:396:000000000-C9LGT:1:1101:9534:7422 1:N:0:10
ACTCCTACGGGAGGCAGCAGTGGGGAATATTGCACAATGGGGGAAACCCTGATGCAGCAACGCCGCGTGAGTGATGACGGCCTTCGGGTTGTAAAGCTCTGTCTTCAGGGACGATAATGACGGTACCTGAGGAGGAAGCCACGGCTAACTACGTGCCAGCAGCCGCGGTAATACGTAGGTGGCGAGCGTTGTCCGGATTTACTGGGCGTAAAGGGAGCGTAGGCGGATTTTTAAGTGAGATGTGAAATACTCGGGCTTAACCTGAGTGCTGCATTTCAAACTGGAAGTCTAG
+
GGGGGGGGGGGGGGGGGGGGGGGGGGGGGGGGGGGGGGGGGGGGGGGGGGGGGGGGGGGGGGGGGGGGGGGGGGGGGGGGGGGGGGGGGGGGGGGGGGGGGGGGGGGGGGGGGGGGGGGEC-@BDFGG<>@:,8C7DFFGGGGGGGGFGGGGGGGGGGGGGGGGGGGGG=CGGGGGFGGGGGGGGGGGGGGGGGGGGGGGGGGGGGGGGGGGGGGGGGG?EEGGGGCGEGGGFGGGGGGGGGGGFGGGGGGGGGGGGGGGFGGGGGGGGGGGGGGGGGGGFFGGGGGFGFFG
@M03364:396:000000000-C9LGT:1:1101:28189:7432 1:N:0:10
ACTCCTACGGGGGCAGCAGTGAGGAATATTGGACAATGGGTGGAAGCCTGATCCAGCCATCCCGCGTGAAGGATGACGGCCTTATGGGTTGTAAACTTCTTTTATATGGGGATAAACCTACTCGCGTGAAAGTAACTGGAGGTACCATATGAATAAGCACCGGCTAACTCCGTGCCAGCAGCCGCGGTAATACGGAGGGTGCAAGCGTTATCCGGATTTATTGGGTTTAAAGGGTCCGTAGGCGGATTAATAAGTCAGTGGTGAAAGCCCATCGCTTAACGATGGAACTGCCAT
+
GGGGGGGGGGG@FGEDCEFEF<CD<FDFGGCFF8CFGGGG@FFGGA8FFG,,9@CF8FGCFGGG7FFGCDFF,<E<F:>:FFGCFGGGGGGGGGGGEFGGGGGGGBFFGGD?+EE,5,B,A-B++66@+35,<,,,,<,,,3BD,CC,@F,ECGFFFFG<D+@F:F,3,>3@**>FFGGEFGCEEBFF@CCCC7BEG@**=FFFFFEFGDCE?88C55F97<CFF*2;:9<EG?;;CEF*;8ECEE*:0@FGFAFC>FCCCA<CFGGFFG=G41*9<DEGF5:FGFF47??***
@M03364:396:000000000-C9LGT:1:1101:18698:7481 1:N:0:10
ACTCCTACGGGAGGCAGCAGTGGGGAATATTGCACAATGGGGGAAACCCTGATGCAGCAACGCCGCGTGAGTGATGACGGCCTTCGGGTTGTAAAGCTCTGTCTTCAGGGACGATGATGACTGTACCTGGGGGGGAAGCCACGGCTAACTACATGCCAGCAGCCGCGGTCATACGTAGGTGGCGAGCGTTGTCCGGATTTACTGGGCGTAAAGGGAGCGTAGGCGGATTTTTAAGTGAGATGTGAAATACTCGGGCTTAACCTGAGTGCTGCATTTCAAACTGGAAGTCTAG
+
GGGGGGGGGGGGGGGGGGEGGGGGGGGGGGGGGGGGGGGGGGGGGGFFGFGFGGGGGGGGGGGGGGGGGCFFGGGGGGGGGGGGGGGGGGGGGGGGGGGGGGGEEF9?FFFGGE:+,BC9<@?:CC<FF,8+34**;::;0:?CGDGEEG,<,<CF:FCFG>E8EC?CC*::<CFFFGGGFGEG>CGEEGGE7:C8:C8@:CCFDEC88ECGFCE5CGEGDCEGGG*:5<EGCFGCGGG+<EGG9<:A:7CFEGGGGFE9CCFC*>3*?DFF6C9?>7<7=??C*9*)096*
@M03364:396:000000000-C9LGT:1:1101:15435:7483 1:N:0:10
ACTCCTACGGGAGGCAGCAGTGGGGGATATTGCACAATGGGGGAAACCCTGATGCAGCGACGCCGCGTGAGTGAAGAAGTATTTCGGTATGTAAAGCTCTATCAGCAGGAAAGATACTGACGGTACCTGACTCGGAAGCACCGGCTAAATACGTGCCAGCAGCCGCGGTAATACGTATGGTGCAAGCGTTATCCGGATTTACTGGGTGTAAAGGGAGCGTAGGCGGCATGGCAAGTCAGATGTGAAAGCCCGGGGCCCAACCCCGGAACTGCATTTGAAACTGTCGAGCTAG
+
GGGGGGGGGGGGGGGGGGGGGGGGGGGGGGGGGGGGGGGGGGGGGGGGGGGGGGGGGGGGGGGGGGGGGGGGGGGGGGGGGGGGGGGGGGGGGGGGGGGGGGGGGGGGGGGGGGGA,CFCAC@B+8DF::@B,+B+@FD8FCF@F<8@CFAF*EFGGGGGFGGGGDGGG*:<FGGGGGGGGGGGGGGGDFGGGFGGGGGGGGGGGGCEGGGGGGGGGGGGGGGGGGEGGGGGGGGGGCGGGGGGGGGGGGGGGEGD7=EGGGGGGG5>DDGGGFGGGGGF4BGGGGCEDFFG
@M03364:396:000000000-C9LGT:1:1101:10269:7490 1:N:0:10
ACTCCTACGGGAGGCAGCAGTGGGGAATCTTGCACAATGGGCGAAAGCCTGATGCAGCGACGCCGCGTGCGGGACGAAGGCCTTCGGGTTGTAAACCGCTTTCAGCAGGGACGAGGCCGCACGATGACGTTCCCTGCAGAAGAAGCCCCGGCTAACTACGTGCCAGCAGCCGCGGTAATACGTAGGGGGCGAGCGTTATCCGGATTCATTGGGCGTAAAGCGCGCGTAGGCGGCCTGCTAGGTCGGGACTCAAATCCGGGGGCTCAACCCCCGCCCGGTCCCGATACCGACAGG
+
GGGGGGGGGGGGGGGGGGGGGGGGGGGGGGGGGGGGGGGGGGGGGGGGGGGGGGGGGGGGGGGGGGGGGGGGGGGGGGGGGGGGGGGGGGGGGGGGGGGGGGGFGGGGGGGGGGFFECF<>*@*8>AF+*63<,D,5>C;F<FC,3<CFFCGEGGGGFGGFGGGGCFGGGFGGGEG>GGGGGEGGGGGGGCEGGGCEGGFGGGEGGGGGGGFCFEGGG>FFE>EGGEDGGGGECEEFG6CFGFGGGGGGGGGFCFGGGCEEGDGGGGFGCE55EGGCDE>D@CDGCD6CB:)7<
@M03364:396:000000000-C9LGT:1:1101:15520:7496 1:N:0:10
ACTCCTACGGGAGGCAGCAGTGGGGAATATTGCACAATGGGGGAAACCCTGATGCAGCGACGCCGCGTGAGTGATGAAGTATTTCGGTATGTAAAGCTCTATCAGCAGGAAAGATAATGACGGTACCTGACTAAGAAGCACCGGCTAAATACGTGCCAGCAGCCGCGGTCATACGTAGGTGGCAAGCGTTATCCGGATTTACTGGGTGTAAAGGGAGCGTAGACGGAATGCTAAGTCTGATGTGAAAGGTGGGGGCTCAACCCCCAAACTGCATTGGAAACTGGTAAACTAG
+
GGGGGGGGGGGGGGGGGGGGGGGGGGGGGGGGGGGGGGGGGGGGGGGGGGGGGGGGGGGGGGGGGGGGGGGGGGGGGGGGGGGGGGGGGFGGGGGGGGGGGGGGGGGGGGGGGGGGEGFFGCFFBFFF5:ACA,B<EFGGGGGGGGCFGGFGFGGGGGGGGGGGGGGGG*>FGGGGGGGGGGGGGGGGGGGGGGGGGGGGGGGGGGGGGGGGGGGGGGGGGGGGGG8EFFGGGGGGGGGGGGFGGGGGGGGGGGGEGGGGGGGGGGGGGGGGGGGGGGGGFFGGGDGFGFFG
@M03364:396:000000000-C9LGT:1:1101:3483:7505 1:N:0:10
ACTCCTACGGGAGGCAGCAGTGGGGAATATTGCACAATGGGGGAAACCCTGATGCAGCAACGCCGCGTGAGTGATGACGGCCTTCGGGTTGTAAAGCTCTGTCTTCAGGGACGATAATGACGGTACCTGTGGCGGAAGCCACGGCTAACTACGTGCCAGCAGCCGCGGTAATACGTAGGTGGCAAGCGTTATCCGGAATTACTGGGTGTAAAGGGAGCGCAGGCGGGATAGCAAGTCAGCGGTGAAAATTATGGGCTCAACCCATAAACTGCCGTTGAAACTGTTATTCTTG
+
GGGGGGGGGGGGGGGGGGGGGGGGGGGGGGGGGGGGGGGGGGGGGGGGGGGGGFGGGGGGGGGGGGGGGGGGGGGFGGGGGGGGGGGGFGEFFGGGGGFFGGGGGGGAFGFGGBCGGD,,CCBFFFFF,,8,+8:8:FGGGGGE>>>FGGDF7FEFGFGGFGGGGGGGG*;FFGG<CCEGGGGGFGDGGGGGGEGGGGGGFGGFGGGGGFGGFGGFGGEGGGGCEGGEEGGFFFGGGFGGGGGG5FGFFGGGGG>E78?GFFGDDGCCFGGGGEGC<CCFFFGFCDDF>FF=
@M03364:396:000000000-C9LGT:1:1101:16435:7508 1:N:0:10
ACTCCTACGGGAGGCAGCAGTAGGGAATCTTCCACAATGGACGCAAGTCTGATGGAGCAACGCCGCGTGAGTGAAGAAGGTTTTCGGATCGTAAAGCTCTGTTGTTGGTGAAGAAGGATAGGGGTAGTAACTGGCCTTTATTTGACGGTAATCAACCAGAAAGTCACGGCTAACTACGTGCCAGCAGCCGCGGTAATACGTAGGTGGCAAGCGTTGTCCGGATTTATTGGGCGTAAAGCGAGCGCAGGCGGCCCGTTAGGTCGGAGGTAAAAGCCCGGGGCTCAACCCCGGCGG
+
GGGGGGGGGGGGGGGGGGGGGGGGGGGGFGGGGGGGGGGGFGGGGGGEGGGGGGGGGGGGGGGGGGGGGFGGGGGGGGGGFGGGGGGFGGGGGGGGGGGGGGGFGFGGGGGGGGEGE,EDF-:>8+BF,,9<C<EFFFGFGGGFGGGGGGEGGGGGGGGGGGGGGGGGGEGGGGGGGGGGGGGGGGGGGGGGGGGGGGGGGGGGCGGGGGGGGGGGGGGGGEFEGGGGGGGGGGGGGGGGEGGGGGGGGGGGEGGEFCEGGGGGEDGG6FEF>FGGGGGGFFGGGGF5DFEGG)
@M03364:396:000000000-C9LGT:1:1101:22752:7555 1:N:0:10
ACTCCTACGGGAGGCAGCAGTGGGGGATATTGCACAATGGGGGAAACCCTGATGCAGCGACGCCGCGTGAGTGAAGAAGTATTTCGGTATGTAAAGCTCTATCAGCAGGAAAGATAATGACGGTACCTGACTAAGAAGCACCGGCTAAATACGTGCCAGCAGCCGCGGTAATACGTATGGTGCAAGCGTTATCCGGATTTACTGGGTGTAAAGGGAGCGCAGACGGCATGGCAAGCCAGATGTGAAAGGTGGGGGCTCAACCCCCAAGCTGCATTTGGAACTGTCAAGCTAG
+
GGGGGGGGGGGGGGGGGGGGGGGGGGGGGGGGGGGGGGGGGGGGGGGGGGGGGGGGGGGGGGGGGGGGGGGGGGGGGGGGGGGGGGGGGGGGGGGGGGGGGGGGGGGGGGGGFFGGCFGGGCFFDFGGE,@BFDFGGGGGGGGGGGGGGGGGGGGGGGGGGGGGGGGGG:EGGGGFGGGGGGGGGGGGGGGGGGGGGGGGGGGGGGGGGGGGGFGGGGGGGGGGGGGGGGGGGGGGGGGGGGGGGGGGGGGGGGGGGGGGGGGGGGEGGFGGGGFGGGGGFFGGGGGFGFFG
@M03364:396:000000000-C9LGT:1:1101:9594:7561 1:N:0:10
ACTCCTACGGGAGGCAGCAGTGGGGAATATTGCACAATGGGCGCAAGCCTGATGCAGCGACGCCGCGTGCGGGATGGAGGCCTTCGGGTTGTAAACCGCTTTTGTTCAAGGGCAAGGCACGGTTTCGGCCGTGTTGAGTGGATTGTTCGAATAAGCACCGGCTAACTACGTGCCAGCAGCCGCGGTAATACGTAGGGTGCAAGCGTTATCCGGATTTATTGGGCGTAAAGGGCTCGTAGGCGGTTCGTCGCGTCCGGTGTGAAAGTCCATCGCTTAACGGTGGATCCGCGCCGG
+
GGGGGGGGGGGGGGGGGGGGGGGGGGGGGGGGGGGGGGGGGGGGGGGGGGGGGGGGGGGGGGGGGGGGGGGGGGGGGGGGGGGGGGGGGGGGGGGGGGGGGGGGGGGGGGGGGGFG@FGGG6B>+@FG>@@5@DACFFGGGDEGGGGFGGGGFGGGGGGGGGGGGGGGF*BFGGGGGGGGGGGGGGGGGGGGFFFGGGGGGGGGGGGGGGGGGDGGGGGGGGGGGGGGFGGEGFGGGGGGGGGGGEGGGGGGGGGGGEGGG<CCFFFGGGGGGGGDGGGGF3CFDGGFGFFGGG
@M03364:396:000000000-C9LGT:1:1101:7206:7584 1:N:0:10
ACTCCTACGGGAGGCAGCAGTGGGGAATATTGCACAATGGGCGAAAGCCTGATGCAGCGACGCCGCGTGAAGGAAGAAGTATTTCGGTATGTAAACTTCTATCAGCAGGGAAGAAAATGACGGTACCTGACTCAGAAGCTCCGGCTAAATACGTGCCAGCAGCCGCGGTAATACGTATGGAGCAAGCGTTATCCGGATTTACTGGGTGTAAAGGGAGCGCAGGCGGCATGGCAAGTCAGATGTGAAAACCCGGGGCTCAACCCCGGGACTGCATTTGAAACTGTCAGGCTGG
+
GGGGGGGGGGGGGGGGGGGGGGGGGGGGGGGGGGGGGGGGGGGGGGGGGGGGGGGGGGGGGGGGGGGGGGGGGGGGGGGGGGGGGGGGGGGGGGGGGGGGGGGGGFFFGGGGGGGGEDGAD-@CFFFG8,A?5AFCBFFFFFFEGGGGGGGGGGGGGGGGGGGFGGGGG*>FGGGGGGGGGGGGGGGGCCGGGGGGGEGGGGGGGGGGGGCGGGGGGGGGGGGGGGGGGGGGFGGGGGGGGGGGGGGGGCEGGGEEDGGGFGDGGGGGGGGGGGGGGGGGFFGGGCGFGFFG
@M03364:396:000000000-C9LGT:1:1101:15298:7605 1:N:0:10
ACTCCTACGGGAGGCAGCAGTAGGGAATCTTCCACAATGGGCGAAAGCCTGATGGAGCAATGCCGCGTGAGTGAAGAAGGATTTCGGTTCGTAAAACTCTGTTGCAAGGGAAGAACAAGTAGCGTAGTACCTGGCGCTACCTTGACGGTACCTTGTTAGAAAGCCACGGCTAACTACGTGCCAGCAGCCGCGGTAATACGTAGGTTGCAAGCGTTGTCCGGATTTACTGGGTGTAAAGGGCGTGTAGGCGGAGATGCAAGTTGGGAGTGAAATGCAGGGGCTCAACCCCTGAAC
+
GGGGGGGGGGGGGGGGGGGGGGGGGGGGGGGGGGGGGGGGGGGGGGGGGGGGGGGGGGGGGGGGGGGGGGGGGGGGGGGGGGGGGGGGGGGGGGGGGGGGGGGGGGGGGGGGGGGGFGFGF<E8BFFF<,9CBEDCCFEGGGGGGGGGGGGGGGGGGGGGGGGGGGGGGGGGGGGGGGGGGGGGGGGGGGGGGGGGGGGGGGGGGGGGGGGGGGGGGGGGGGGGGGGGGGGFGGGGGGFEGGGGEGFGGGGGGEGGGGGGGGGGGGGGGGGGGGGGGGGGFFGGGGG>DFFC4>
@M03364:396:000000000-C9LGT:1:1101:15803:7612 1:N:0:10
ACTCCTACGGGAGGCAGCAGTGAGGAATATTGGACAATGGGTGAAAGCCTGATCCAGCCATCCCGCGTGAAGGATGACGGCCTTATGGGTTGTAAACTTCTTTTATATGGGGATAAACCTACTCACGTGTGCGTAGCTGAAGGTACCATATGAATAAGCACCGGCTAACTCCGTGCCAGCAGCCGCGGTAATACGGAGGGTGCAAGCGTTATCCGGATTTATTGGGTTTAAAGGGTCCGTAGGCGGATTAATAAGTCAGTGGTGAAAGCCCATCGCTTAACGATGGAACTGCC
+
GGGGGGGGGGGGGGGGGGGGGGGGGGGGGGGGGGGGGGGGGFGGGGGGGGGGGGGGGGGGGGGGGGGGGGGGGGGGGGGGGGGGGGGGGGGGGGGGGGGGGGGGGGGGGGGGGGGGFGGGGFDA5EFG4BA94BCEFGGGGGGGGGGGGGGGDGGGGGGGGGGGGGGGGGGGGGGGGGGGGGGGGGGGGGFGGGGGGGGGGGGGGGGGGGGGGGGGGGGGGGGGGGGGCGGGGGGGGGGGGGGGGGGEEFGFFFGGGGGGGGGGGGGGGGGGGGGGGGGGFFGGGGGFFFFCF
@M03364:396:000000000-C9LGT:1:1101:4510:7624 1:N:0:10
ACTCCTACGGGAGGCAGCAGTAGGGAATTTTCGTCAATGGGCGCAAGCCTGAACGAGCAATGCCGCGTGAGTGAGGAAGGTCTTCGGACTGTAAAGCTCTGTTGCCGGGGAAAAAGGGGAACTGCAGGCAATGGCATTTCATGGATGGTACCCGGCCAGAAAGCCACGGCTAACTACGTGCCAGCAGCCGCGGTAATACGTAGGGTGCAAGCGTTATCCGGATTTATTGGGTTTAAAGGGTCCGTAGGCGGATTAATAAGTCAGTGGTGAAAGCCCATCGCTTAACGATGGAAC
+
GGGGGGGGGGGGGGGGGGGGGGGGGGGGGGGGGFGGGGGGGGGGGGGGGGGGGGGGGGGGGGGGGGGGGFGGGGGGGGGGFGGGGGGGGGGGGGGGGGGGGGGGGFGGGGGG@FFFCEFF:-:5:BFF6,8BC>B,C<FFFCGGGFGGGGFGGGGGGGGGGGGGGGGGGGGGGGGGGGGGGGGGGGGGGGGGGGGGGGGGGGGGGGGGGGGGGGGGGGGGGEEGGGGGGGG8/;EGGGGGFFFGFFGGGGGGECEFFGGG@FGG+?FGGGGGD?FGGGGDFFGGGGG>FFFGG*
@M03364:396:000000000-C9LGT:1:1101:28097:7660 1:N:0:10
ACTCCTACGGGAGGCAGCAGTGGGGAATATTGGGCAATGGGCGAAAGCCTGACCCAGCAACGCCGCGTGAGGGAAGAAGGGTTTCGGCTCGTAAACCTCTGTCCTATGGGACGAAAAAGGTTACGGTAATACCGGTGGACGACCCGGCTAACTACGTGCCAGCAGCCGCCGTAATACGTAGGGGGCGAGCGTTGTCCGGAATGATTGGGCGTAAAGGGCGCGTAGGCGGCCTGATAAGTCTGGAGTGAAAGTCCTGCTTTCAAGGTGGGAATTGCTTTGGATACTGTCGGGCTT
+
GGGGGGGGGGGGGGGGGGGGGGGGGGGGGGGGGGGGGGGGGGGGGGGGGGGGGGGGGGGGGGGGGGGGGFGGGGGGGGGGGGGGGGGGGGGGGGGGGGGGGGG@FEFGGGGGGGF@E>F:>-C>=BFG+<C,:+58@BF,@*@@7*5>CF,FC@FE:FFGGGGGGGGG@*=<CFECGFFGGGCFFCGEC5:C*:?FGEGGDFG7FGFFGGG8*;CFFCEGGGGGGGGGGEEEG6CCFGGGGG?+2<;+<CFGFGGGGGGGG@FGGGGGGFGGGGGGFFFGFFGGGGF@GFF)99
@M03364:396:000000000-C9LGT:1:1101:5389:7707 1:N:0:10
ACTCCTACGGGAGGCAGCAGTAGGGAATCTTCCACAATGGACGCAAGTCTGATGGAGCAACGCCGCGTGAGTGAAGAAGGTTTTCGGATCGTAAAGCTCTGTTGTTGGTGAAGAAGGATAGAGGTAGTCACTGGCCTTTATTTGACGGTAATCAACCAGAAAGTCACGGCTAACTACGTGCCAGCAGCCGCGGTAATACGTAGGTGGCAAGCGTTGTCCGGATTTATTGGGCGTAAAGCGAGCGCAGGCGGAAAAATAAGTCTAATGTGAAAGCCCTCGGCTTAACCGAGGAAC
+
GGGGGGGGGGGGGGGGGGGGGGGGGGGGGGGGGGGGGGGGGGGGGGGGGGGGGGGGGGGGGGGGGGGGGGGGGGGGGGGGGGGGGGGGGGGGGGGGGGGGGFGGGGGGGGGGGGCFF8FGD-C45CFG<,95<,,BFFGGGGGGGGGGGGGGGGGGGGGGGGGGGGGGGCEGGGGGGGGGGGGGGGGGGGGGGGGGGGGGGGGGGGGGGGGGGGGGGGGGGGGGGGGGGGGGGGGGGGGGGGGGGGGGGGGGGGFGGGGGGGFGGGGGGGFGGGGGGGGGEFGGGFGFGFFGF<
@M03364:396:000000000-C9LGT:1:1101:4145:7718 1:N:0:10
ACTCCTACGGGAGGCAGCAGTGAGGAATATTGGACAATGGGTGAAAGCCTGATCCAGCCATCCCGCGTGAAGGATGACGGCCTTATGGGTTGTAAACTTCTTTTATATGGGGATAAACCTACTCGCGTGTGCGTAGCTGAAGGTACCATATGAATAAGCACCGGCTAACTCCGTGCCAGCAGCCGCGGTAATACGGAGGGTGCAAGCGTTATCCGGATTTATTGGGTTTAAAGGGTCCGTAGGCGGATTAATAAGTCAGTGGTGAAAGCCCATCGCTTAACGATGGAACTGCC
+
GGGGGGGGGGGGGGGGGGGGGGGGGGGGGGGGGGGGGGGGGGGGGGGGGGGGGGGGGGGGGGGGGGGGGGGGGGGGGGGGGGGGGGGGGGGEGGGGGGGGGGGGGGGGGGGGGGGGFGGGDFFD+@FE=BA,+8+3AFGGGGGEGGGGGGGGFFGGGGGGGGGGGGGGGGGGGGGGGGGGGGGGGGGGGGGGGFGGGGGGGGGGGGGGGGGGGGGGGGGGDGGGGGGGGGGGGGGGGGGGGGGGGGEDCEEEGGGGGGFFFF>GGFFGF<CFGFEGGGGGFDEGGGGFGFF4<
@M03364:396:000000000-C9LGT:1:1101:19946:7731 1:N:0:10
ACTCCTACGGGAGGCAGCAGTGAGGAATATTGGACAATGGGTGAAAGCCTGATCCAGCCATCCCGCGTGAAGGATGACGGCCTTATGGGTTGTAAACTTCTTTTATATGGGGATAAACCTACTCACGTGTGAATAGCTGAAGGTACCATATGAATAAGCACCGGCTAACTCCGTGCCAGCAGCCGCGGTAATACGGAGGGTGCAAGCGTTATCCGGATTTATTGGGTTTAAAGGGTCCGTAGGCGGATTAATAAGTCAGTGGTGAAAGCCCATCGCTTAACGATGGAACTGCC
+
GGGGGGGGGGGGGGGGGGGGGGGGGFGGGGGGGGGGGGGGGGGGGGGGGGGGGGGGGGGGGGGGGGGGGGGGGGGGGGGGGGGGGGGGGGGGGGGGGGGGGGGFGGGGGGGGGGGGFGGGE9F,BBFG=,A,,<,:C@FFFGGG<<FFGGGGFGGGGGGFGGGED@EGD<BFEFGGFGGGGGGCGGGGGGGGGGGGGGGGGGGGGGGGGGGGGGGGEG>FEFGGGGCCECFGGFECGGGGFGDGGGGGEFCC+AFC7+<<9EGGGCFGGFGFGDGGGGGGFFGGGGG?FFFG7
@M03364:396:000000000-C9LGT:1:1101:20069:7755 1:N:0:10
ACTCCTACGGGAGGCAGCAGTGGGGAATCTTGCGCAATGGGGGCAACCCTGACGCAGCGACGCCGCGTGCGGGACGAAGGCCTTCGGGTCGTAAACCGCTTTCAGCAGGGACGAGGCCGCTACGATGACGGTACCTGCAGAAGAAGCCCCGGCTAAATACGTGCCAGCAGCCGCGGTAATACGTATGGGGCGAGCGTTATCCGGATTCATTGGGCGTAAAGCGCGCGTAGGCGGCCCGTTAGGTCGGAGGTAAAAGCCCGGGGCTCAACCCCGGCGAGCCTCCGATACCGGCGG
+
GGGGGGGGGGGGGGGGGGGGGGGGGGGGGGGGGGGGGGGGGGGGGGGGGGGGGGGGGGGGGGGGGGGGGGGGGGGGGGGGGGGGGGGGGGGGGGGGGGGGGGGGGGGGGGGGGFGGGGEDE7F1*8CG?*48=FGGGGGGG,FFF7FGGGGGGGGGGGGGGGGGGGGGG8CFEGGGGGGGGGGGGGGGGGGGGGGGGGGGGGEGEEGGGGGGGGGGEGGGGGGGGGGGGGGGGGGGGG?8EGGGGGGGGG*A?FGGGGGGGGGE5FGGGGGGDGG5DGE<?FGG:D<@GBFGGG
@M03364:396:000000000-C9LGT:1:1101:16242:7759 1:N:0:10
ACTCCTACGGGAGGCAGCAGTGGGGAATATTGCACAATGGGCGAAACCCTGATGCAGCAACGCCGCGTGAGTGATGACGGCCTTCGGGTTGTAAAGCTCTGTCTTCAGGGACGATAATGACGGGTCCTACGGAGGAAGCCACGGCTAACTACGTGCCAGCAGCCGCGGTCATACGTAGGTGGCGAGCGTTGTCCGGATTTACTGGGCGTAAAGCGAGCGCAGGCGGAAAAATAAGTCTAATGTGAAAGCCCTCGGCTTAACCGAGGAACTGCATCGGAAACTGTTTTTCTTG
+
GGGGGGGGGGGGGGGGGGGGGGGGGGGGGGGGGGGGGGGGGGGGGGGGGGGGGGGGGGGGGGGGGGGGGGGGGGGGGGGGGGGGGGGGGGGGGGGGGGGGGGGGGGGGGGGGGGCF+AEFF:@+68DC<,@++3@:FFGGGGFFGD+DGGGGFGFFGGGGGGGGGGGGG48FFCFFGGGGGGGGCEGGGGGGGFEGEEGGGGGGGGGGGEEFG?EGGGGGGGGGGG5:CEFGGGFGF7<CFGGGFGGGGG>7EGGGCECGFGGGGGGGGGGF7?EDGGGDFFGCGGGFGFF>
@M03364:396:000000000-C9LGT:1:1101:22686:7762 1:N:0:10
ACTCCTACGGGAGGCAGCAGTGGGGAATATTGCACAATGGGGGAAACCCTGATGCAGCAACGCCGCGTGAAGGAAGACGGTCTTCGGATTGTAAACTTTTGTTCTTGGTGAAGAATAATGCCGGTAGCCTAGGGGGAAGCCACGGCTAACTACGTGCCAGCAGCCGCGGTAATACGTAGGTTGCAAGCGTTGTCCGGATTTACTGGGTGTAAAGGGCGTGTAGGCGGAGATGCAAGTCAGGAGTGAAATCCCGGGGCTCAACCCCGGAACTGCTTTCAAAACTGCATCCCTTG
+
GGGGGGGGGGGGGGGGGGFGGGGGGGGGGGGGGGGGGGGGGGGGGGGGGGGGGGGGGGGGGGGGGGGGGGGGGFGGGGGGGGGGGGEEGGGGGGGGGGGGGGGGGGGCAFGGGGGF<,C9,5@+@CFF5:A,8,3@FFGGGGFFCG+@FF@DEGFFFCGGGGGGGGGGG1BGGGGGGGGGFFFFGGGGGFGGGFFGGGGGFGGFGGGFGEGGGGGGCGGGGGGGFG>8ECGGCFGGCFGGGGGGGGGFGGFGGDGGGCCFGGGGGGGGGGGGGG7>CFGGFFGGFFGFGFFGC
@M03364:396:000000000-C9LGT:1:1101:24492:7792 1:N:0:10
ACTCCTACGGGAGGCAGCAGTGAGGAATATTGGACAATGGGTGAAAGCCTGATCCAGCCGTCCCGCGTGAAGGATGACGGCCTTATGGGTTGTAAACTTCTTTTATATGGGGATAAACCTACTCACGTGTGAATAGCTGAAGGTACCATATGAATAAGCACCGGCTAACTCCGTGCCAGCAGCCGCGGTAATACGGAGGGTGCAAGCGTTATCCGGATTTATTGGGTTTAAAGGGTCCGTAGGCGGATTAATAAGTCAGTGGTGAAAGCCCATCGCTTAACGATGGAACTGCC
+
GGGGGGGGGGGGGGGGGGGGGGGGGGGGGGGGGGGGGGGGGGGGGGGGGGGGGGGGGGG@FGGGGGGGGGGGGGGGGGGGGGGGGGGGGFGGGGGGGGGGGGGGGGGGGGGGGGGGGFGGFDE8FEGGB4A5,C,:<FGGGGGGGGGGGGGGGGGGGGGGGGGGGGGGG=FGGGGGGGGGGGGGGGGGGGGGGGGGGGGGGGGGGGGGGGGGGGGG8*BCGGGGGG<E8FFGGGGGGGGGGGEDEGDGGGGGGGGCFGGGGG7FGGGGGFGGGFGGGDGGFFEGGGGFGFFFF
@M03364:396:000000000-C9LGT:1:1101:19144:7794 1:N:0:10
ACTCCTACGGGAGGCAGCAGTGAGGAATATTGGACAATGGGTGAAAGCCTGATCCAGCCATCCCGCGTGAAGGATGACGGCCTTATGGGTTGTAAACTTCTTTTATATGGGGATAAACCTACTCACGTGTGAATGGCTGAAGGTACCATATGAATAAGCACCGGCTAACTCCGTGCCAGCAGCCGCGGTAATACGGAGGGTGCAAGCGTTATCCGGATTTATTGGGTTTAAAGGGTCCGTAGGCGGATTAATAAGTCAGTGGTGAAAGCCCATCGCTTAACGATGGAACTGCCC
+
GGGGGGGGGGGGGGGGGGGGGGGGGGGGGGGGGGGGGGGGGFFGGGGGGGGGGGGGGGGGGGGGGGGGGGGGGGGGGGGGGGGGGGGGGGGGGGGGGGGGGGGGGGG9FGGGGGFFFGGGF-=<<BFFG=F,,8,8E<CFFGGGFFFFGGGGAFGGGGGGGGGGGGGGGCFFGGGGGGGGGGGFGGGGGDGGGGGGGGGGGGDGGGFGGGGGGGGGGGGCGGGGCG<C@FGGGGGGCFGGGGGGGGGGEGGF<FGGGGGCGGGCCF?7FCFGGFGGGGGGFF>FGGFFDFFCD*
@M03364:396:000000000-C9LGT:1:1101:4209:7798 1:N:0:10
ACTCCTACGGGAGGCAGCAGTGGGGAATATTGGGCAATGGGGGGAACCCTGACCCAGCAACGCCGCGTGAAGGAAGAAGGCCCTCGGGTTGTAAACTTCTTTTACCAGGGACGAAGGACGTGACAGTACATGGAGAAAAAGCAACGGCTAACTACGTGCCAGCAGCCGCGGTAATACGTAGGTTGCAAGCGTTGTCCGGATTTACTGGGTGTAAAGGGCGTGTAGGCGGAGCTGCAAGTCAGATGTGAAATCCATGGGCTCAACCCATGAACTGCATTTGAAACTGTAGCCCTT
+
GGGGGGGGGGGGGGGGGGGGGGDGGGGGGGGGGGFGGGGGGGGGGGGGGFGGGGGGCFGGGGGGGGGGGGGGGGGGGGGGGGGGGGGGGGGGGGGGGGGGGGGGCCF>F@CGFCFGCF:C7-8=,,CF,,7,,,8,2?CF7FGFG*<C*;:FEC?EFGGGGGG6FGGGG*:?EGGFGGCGGDFGGFF?<F>EGCEGDCE*AEF?EGGGGGEEGGGGGGEGEGGGGC+*CECEC6FFF@FGGGGGGGGDFCCEGGGGD*7CFFCFGDGGCGCFFGC7DGG7=6CCDFF6FFFF*7
@M03364:396:000000000-C9LGT:1:1101:17942:7800 1:N:0:10
ACTCCTACGGGAGGCAGCAGTGAGGAATATTGGACAATGGGTGGAAGCCTGATCCAGCCATCCCGCGTGAAGGATGACGGCCTTATGGGTTGTAAACTTCTTTTATATGGGGATAAACCTACTCACGTGTGAGTAGCTGAAGGTACCATATGAATAAGCACCGGCTAACTCCGTGCCAGCAGCCGCGGTAATACGGAGGGTGCAAGCGTTATCCGGATTTATTGGGTTTAAAGGGTCCGTAGGCGGATTAATAAGTCAGTGGTGAAAGCCCATCGCTTAACGATGGAACTGCCC
+
GGGGGGGGGGGGGGGGGGGGGGGGGGGGGGGGGGGGGGGGGFGGGGGGGGGGGGGGGGGGGGGGGGGGGGGGGGGGGGGGGGGGGGGGGGGGGGGGGGGGGGGGGGGGGGGGGECGGGGGE<EC,BFG,:A<<<5,CFGEDGGGGGGGGGGGFFGGGGGGGGGGGGEGFBEGGGGGGGGGGGGGGGGGGDGGFFGGGGGGGG@EFGGGGGGGGGGGDGGGGGGGGGGGGGGGGGGGGGGGGGGGGGGGGGGGGGGCCGFCGFGGGGGGCFGGGGGGDGGGFFGGGGG?>FFGG*
@M03364:396:000000000-C9LGT:1:1101:11623:7806 1:N:0:10
ACTCCTACGGGAGGCAGCAGTAGGGAATCTTCCACAATGGGCGAAAGCCTGATGGAGCAATGCCGCGTGAGTGAAGAAGGATTTCGGTTCGTAAAACTCTGTTGCAAGGGAAGAACAAGTAGCGTAGTAACTGGCGCTACCTTGACGGTACCTTGTTAGAAAGCCACGGCTAACTACGTGCCAGCAGCCGCGGTAATACGTAGGTGGCAAGCGTTGTCCGGAATTATTGGGCGTAAAGCGCGCGCAGGTGGTTCCTTAAGTCTGATGTGAAAGCCCACGGCTCAACCGTGGAGG
+
GGGGGGGGGGGGGGGGGGGGGGGGGGGGGGGGGGGGGGGGGGGGGGGGGGGGGGGGGGGGGGGGGGGGGGGGGGGGGGGGGGGGGGGGGGGGGGGGGGGGGGGFG<EFGGGGGGGGGFFF9<C@+BCF<,C<<,EFFG>FFGGGGFGEGGGGGGGGGGGGGGGGGGGGGGGGGGGGGGGGGGGGGGGGGGGGGGGGGGGGGGGGGGGGFGGGGFGGGGGGGGGGGGGGGGFGGGGGGGGGGGGGGGGGGGGGGGGGGFGGGGGGD>FGGFGGGFECFGGGFFGGGGGFGFE3FG
@M03364:396:000000000-C9LGT:1:1101:7826:7809 1:N:0:10
ACTCCTACGGGAGGCAGCAGTGGGGAATATTGCACAATGGGGGAAACCCTGATGCAGCGACGCCGCGTGGGTGAAGAAGTTTTTCGGAATGTAAAGCCCTATCAGCAGGGAAGATAATGACGGTACCTGACTAAGAAGCCCCGGCTAACTACGTGCCAGCAGCCGCGGTCATACGTAGGGGGCAAGCGTTATCCGGATTTACTGGGTGTAAAGGGAGCGTAGACGGAACAGCAAGTCTGAAGTGAAATGTAGGGGCTCAACCCCTGAACTGCTTTGGAAACTGTTGATCTTG
+
GGGGGGGGGGGGGGGGGGGGGGGGGGGGGGGGGGGGGGGGGGGGGGGGGGGGGGGGGGGGGGGGGGGGGGGGGGGGGGGFGGGGGGGGGGGGGGGGGGGGGGGGGGGGGGGGGGGCDFGGGFFF<CFG,,@,38BFFGGFGGGGGGFFGGGGGGGGGGGGGGGGGGGGG*CFGGGFGGGGGGGGGGGGGGCFGGGGGGGGGGGGGGGGGFGGGGGGGGGGGGGGGG5CGGGGGGGGGGGGGGGGGGGGGGGGGGGGGGGGGGGGGGGGGGGGFGGGGGGGFFGGGGGFGFFG
@M03364:396:000000000-C9LGT:1:1101:28229:7809 1:N:0:10
ACTCCTACGGGAGGCAGCAGTAGGGAATCTTCCACAATGGGCGAAAGCCTGATGGAGCAATGCCGCGTGAGTGAAGAAGGATTTCGGTTCGTAAAACTCTGTTGCAAGGGAAGAACTAGTGTCGGAGTATCCCACGCTACCTTGACGGTACCTTGTTAGAAAGCCACGGCTAACTACGTGCCAGCAGCCGCGGTAATACGTAGGTGGCAAGCGTTGTCCGGAATTATTGGGCGTAAAGCGCGCGCAGGTGGTTCCTTAAGTCTGATGTGAAAGCCCACGGCTCAACCGGGGAGG
+
GGGGGGGGGGGGGGGGG@FCFGGGGGGGGGGGGGGGGGGGGGGGGGDGDGGGGGFGGGFGGDGGGGGGGGGGGGGGGFFFFGGGGGE?FGGGGGGGGGFGGGG9DFF<F+FGGGFG,5?5,5:+:FGE<CF,:,4@FFF+,5,C?>CGGG+>8FD><FAFDDFFGGFGGGCGGGGGGGGEFFGGGGGGC*FEGCGECCGGGFGGGFCFFGGGGCFEGFFGECGF?<C?<+;=EC:EFF?EGGGGGGGGGGGGGG+AFGCCCC>E7>CFGFF>CG:<4CEGD5*7*9CBGFFCCG
@M03364:396:000000000-C9LGT:1:1101:19667:7811 1:N:0:10
ACTCCTACGGGAGGCAGCAGTGGGGAATATTGCACAATGGGGGAAACCCTGATGCAGCAACGCCGCGTGAGTGATGACGGCCTTCGGGTTGTAAAGCTCTGTCTTCAGGGACGATAATGACGGTACCTGTGGCGGAAGCCACGGCTAACTACGTGCCAGCAGCCGCGGTAATACGTAGGGTGCAAGCGTTATCCGGATTTATTGGGCGTAAAGGGCTCGTAGGCGGTTCGTCGCGTCCGGTGTGAAAGTCCATCGCTTAACGGTGGATCCGCGCCGGGTACGGGCGGGCTTG
+
GGGGGGGGGGGGGGGGGGGGGGGGGGGGGGGGGGGGGGGGGGGGGGGGGGGGGGGGGGGGGGGGGGGGGGGGGGGGGGGGGGGGGGGGGGGGGGGGGGGGGGGGGGGGGGGGGGGGGGGGG->CBFFGC,@3+@B@BFGGGGGGGGEGGGGGEGGGGGGGGGGGGGGGG=EGFGGFGGGGGGGGGGGGGGGGGGGGGGGGGGGGGGGGGGGGGGGGFGGGGGGGGGEGGGGGGGGGGGGGGEEGGGGGGGGGGGGDGDEGFGG5CDFGGCGGGGEGGD*193ED:CDEGF:G
@M03364:396:000000000-C9LGT:1:1101:5966:7817 1:N:0:10
ACTCCTACGGGAGGCAGCAGTGGGGAATATTGCACAATGGGCGCAAGCCTGATGCAGCGACGCCGCGTGCGGGATGGAGGCCTTCGGGTTGTAAACCGCTTTTGTTCAAGGGCAAGGCACGGTTTCGGCCGTGTTGAGTGGATTGTTCGAATAAGCACCGGCTAACTACGTGCCAGCAGCCGCGGTAATACGTAGGGTGCGAGCGTTATCCGGATTTATTGGGTTTAAAGGGTCCGTAGGCGGATTAATAAGTCAGTGGTGAAAGCCCATCGCTTAACGATGGAACTGCCATTG
+
GGGGGGGGGGGGGGGGGGGGGGGGGGGGGGGGGGGGGGGGGGGGGGGGGGGGGGGGGGGGGGGGGGGGGGGGGGFFGGGGGGGGGGGGGGGGGGGGGGGGGGGGGGGGGGGGGGGGBFFG>@B::@EGF@C5F,FEFGC:FE<FFDCFEGGG7FGGGGGGGEGEGGGCEFGFDEGFGGGGGGGGGEGGGEFGGC>EGCEEGGGGGEGCFGGGGGG*<:9CFGGE*8<9@FGGFCGGCEEGFEG5=EFGFGGGGGGEFGGGGGGGFCGF5FGGGCCGGGGDFFGGF99FF@FGGC
@M03364:396:000000000-C9LGT:1:1101:14130:7825 1:N:0:10
ACTCCTACGGGAGGCAGCAGTGAGGAATATTGGACAATGGGTGGAAGCCTGATCCAGCCATCCCGCGTGAAGGATGACGGCCTTATGGGTTGTAAACTTCTTTTATATGGGGATAAACCTACTCACGTGTGAGTAGCTGAAGGTACCATATGAATAAGCACCGGCTAACTCCGTGCCAGCAGCCGCGGTAATACGGAGGGTGCAAGCGTTATCCGGATTTATTGGGTTTAAAGGGTCCGTAGGCGGATTAATAAGTCAGTGGTGAAAGCCCATCGCTTAACGATGGAACTGCC
+
GGGGGGGGGGGGGGGGGGGGGGGGGGGGGGGGGGGGGGGGGGGGGGGGGGGGGGGGGGGGGGGGGGGGGGGGGGGGGGGGGGGGGGGGGGGGGGGGGGGGGGGGGGGFGGGGGGEGAFGGEFE<5BFG84A,5CF9EFGEDFGFFGGGGGGG<FFCGGGGGGGGGGGGGFGGGGGGGGGGGGGGGGGGGEGGGGGG>FGGGGGGGGGGGGGGGGGGEEGFGGGGGGFEDFFFFFGGGGGGGGGGGG:>CFCCFGGGGC?FFGGGG=?>FGGGGGGGGGGGFFCFFGGFGFFGG
@M03364:396:000000000-C9LGT:1:1101:6984:7825 1:N:0:10
ACTCCTACGGGAGGCAGCAGTGAGGAATATTGGACAATGGGTGGAAGCCTGATCCAGCCATCCCGCGTGAAGGATGACGGCCTTATGGGTTGTAAACTTCTTTTATATGGGGATAAACCTACTCACGTGTGCGTAGCTGAAGGTACCATATGAATAAGCACCGGCTAACTCCGTGCCAGCAGCCGCGGTAATACGGAGGGTGCAAGCGTTATCCGGATTTATTGGGTTTAAAGGGTCCGTAGGCGGATTAATAAGTCAGTGGTGAAAGCCCATCGCTTAACGATGGAACTGCC
+
GGGGGGGGGGGGGGGGGGGGGGGGGGGGGGGGGGGGGGGGGGGGGGGGGGGGGGGGGGGGGGGGGGGGGGGGGGGGGGGGGGGGFFGGGGGGGGGGGGGGGGGGGGGFGGGGGGGGCFGGGCE,BBFF,:A,:=+:AEEEGFGFGGFGG<FGFFDGFFGFGGGGGF7FG@EGEFGGGG?EGGGGGGGGGDEEGGGGDEGGGGG7FGGGGGG@FFGEGCEC7@FGFF<E@FGGGCCGFGGGGGDGDGGGEGFFG7@ECGGCF?FGGGCGGGGGGGGGD<EGFFGGGDD=C:=CF
@M03364:396:000000000-C9LGT:1:1101:9423:7828 1:N:0:10
ACTCCTACGGGAGGCAGCAGTGGGGAATATTGCACAATGGGCGCAAGCCTGATGCAGCGACGCCGCGTGCGGGATGGAGGCCTTCGGGTTGTAAACCGCTTTTGTTCAAGGGCAAGGCACGGTTTCGGCCGTGTTGAGTGGATTGTTCGAATAAGCACCGGCTAACTACGTGCCAGCAGCCGCGGTAATACGTAGGGTGCAAGCGTTATCCGGATTTACTGGGTGTAAAGGGAGCGCAGACGGCATGGCAAGCCAGATGTGAAAGGTGGGGGCTCAACCCCCAAGCTGCATTTG
+
GGGGGGGGGGGGGGGGGGGGGGGGGGGGGGGGGGGGGGGGGGGGGGGGGGGGGGGGGGGGGGGGGGGGGGGGGGGGGGGGGGGGGGGGGGGGGGGGGGGGGGGGGGGFGGGGGGDF<EGGGEG7+@FG33@55@8FGFCFGFFFGGGFGGGFFGGGGGGGGGGGGGGGGFCGFGGGGGGGGGGGGGEGGGGGGCFGGGGGGGGGGGGGGGGGGGGDFGGGGGGGGGCGGFGGGGGGGGGGGGGGGGGGGGGGGGGGGFFFGGFGGGGGGGGGGGGCGGGGFFGGGGGFGFFCGF
@M03364:396:000000000-C9LGT:1:1101:28488:7839 1:N:0:10
ACTCCTACGGGAGGCAGCAGTGGGGAATATTGCACAATGGGCGCAAGCCTGATGCAGCGACGCCGCGTGCGGGATGGAGGCCTTCGGGTTGTAAACCGCTTTTGTTCGAGGGCAAGGCACGTTTTCGGCCGTTTTGAGTGGATTGTTCGAATAAGCACCGGCTAACTACGTGCCAGCAGCCGCGGTAATACGTAGGGTGCGAGCGTTAATCGGAATTACTGGGCGTAAAGGGTGCGCAGGCGGTTGAGTAAGACAGATGTGAAATCCCCGAGCTTAACTCGGGAATGGCATATG
+
GGGGGGGGGGGGGGGGGGGGGGGGGGGGGGGGGGGGGGGGGGGGGGGGGGGGGGGGGGGGGGGGGGGGGGGGGGGGGGGGGGGGGGGGGGGGGGGGGGGGGGGAFFF+BFCFEGGFDEFDE-@,+:CE@:@**,8@*>,>:3:FFG;FGG<F1@FGGGGGCFGGGGGGG=BFGGGGGGGGGGGGGEDEGFGGCFGGGDEGEGDDGEDGGGGGGDGGGGGGGGFGGC1AFGG=FGECEGGGGGGGGGFGGGGGFGFGFGGFGGGFGGGGFGGGGEGGGCCFEFGGGGGFGFFDFC
@M03364:396:000000000-C9LGT:1:1101:18666:7870 1:N:0:10
ACTCCTACGGGAGGCAGCAGTAGGGAATTTTCGTCAATGGGCGCAAGCCTGAACGAGCAATGCCGCGTGGGTGAAGACGGTCTTCGGATTGTAAAGCCCTGTTGCCGGGGACAAAGGACAGCCCGAGTGTAAAGCTGACTGTTTGATGGTACCCGGCCAGAAAGCCACGGCTAACTACGTGCCAGCAGCCGCGGTAATACGTAGGTGGCAAGCGTTATCCGGAATGATTGGGCGTAAAGGGTGCGCAGGCGGCTGTGCAAGTCTGAAGTAAAAGGGACCGGCTCAACCGGTTC
+
GGGGGGGGGGGGGGGGGGGGGGGGGGGGGGGGGGGGGGGGGGGGGGGGGGGGGGGGGGGGGGGGGGGGGGGGGGGGGGGGGGGGGGGGGGGGGGGGGGGGGGGGGGGGGGGGGGFFGDF8BDFB::F=+8C,,,BBDFFFGFGGGAGFGGFGGGGGGGGGGGGGGGGGGFGGGGGGGGGGGGGGGGGGGGGGGGDGGGGGGGGGGGGGGGGGGGGGGGGGGGCEGF<FFGGGGEGCECEGGCEGGEGGGGGGGGGGGFGF?AFFFCEG:FFGGGGGFGGGEF*7DGCFGFFDD
@M03364:396:000000000-C9LGT:1:1101:5357:7883 1:N:0:10
ACTCCTACGGGAGGCAGCAGTGGGGAATATTGCACAATGGGGGAAACCCTGATGCAGCAACGCCGCGTGAGTGATGACGGTCTTCGGATTGTAAAGCTCTGTCTTTAGGGACGATAATGACGGTACCTACGGAGGAAGCCACGGCTAACTACGTGCCAGCAGCCGCGGTAATACGTAGGTGGCAAGCGTTGTCCGGATTTACTGGGCGTAAAGGGAGCGTAGGCGGGACTGCAAGTTGGATGTGAAATGCCGCAGCTTAACTGCGGAGCTGCATCCAAAACTGTAGTTCTTG
+
GGGGGGGGGGGGGGGGGGGGGGGGGGGGGGGGGGGGGGGGGGGGGGGGGGGGGGGGGGGGGGGGGGGGGGGGGGGGGGGGGGGGGGGGGGGGGGGGGGGGGGGGGGGGGGGGGGGGGGGGGFFFDFGG,,@+BFCCBFGGGGGGGG:FFGGGCFGGGGGGGGGGGGGGGCCFGGGGGGGGGGGGFGGGGGGGGGGGGGGGGGGGGGGGGGGGGGGGGGEEGGGGGGECGGGGGGGGGGGDGGGGGGGGGGGGGGGGGGGGGGGGGGE<CGGGGGGGGCFGFFGGGGCFGFFG
@M03364:396:000000000-C9LGT:1:1101:19117:7918 1:N:0:10
ACTCCTACGGGAGGCAGCAGTGAGGAATATTGGACAATGGGTGAAAGCCTGATCCAGCCATCCCGCGTGAAGGATGACGGCCTTATGGGTTGTAAACTTCTTTTATATGGGGATAAACCTACTCGCGTGTGAGTAGCTGAAGGTACCATATGAATAAGCACCGGCTAACTCCGTGCCAGCAGCCGCGGTAATACGGAGGGTGCAAGCGTTATCCGGATTTATTGGGTTTAAAGGGTCCGTAGGCGGATTAATAAGTCAGTGGTGAAAGCCCATCGCTTAACGATGGAACTGCCC
+
GGGGGGGGGGGGGGGGGGGGGGGGGGGGGGGGGGGGGGGGG8FGGGGGGGGGGGGGGGGGFGGGGGGGGGGGGGGGGGGGGGGGGFGGGGGGEGGGGGCGGGGGGGG,FGGGGEGF,:E@FAFA@FFG=+A,CAF9CFFCFFGGGG,CFGGGADFGFGGGGGGFGDGGG=EGGGGGGGGGGGG7:EFGG:FFGGFCCFGGGGEGFFGGEEGGGFFE@=C9FGFGGGGGCGGGGCEGFCCGCEGGGGE78FC<A?GGGFGFFGCFG=?C4<FFGGGGGCGGFF5<FGF?<FF=F*
@M03364:396:000000000-C9LGT:1:1101:27747:7919 1:N:0:10
ACTCCTACGGGAGGCAGCAGTAGGGAATTTTCGTCAATGGGCGCAAGCCTGAACGAGCAATGCCGCGTGGGTGAAGACGGTCTTCGGATTGTAAAGCCCTGTTGCCGTGGACAAAGGACAGCCCGAGTGTAAAGCGGACTGTTTGATGGTACCCGGCCAGAAAGCCACGGCTAACTACGTGCCAGCAGCCGCGGTAATACGTAGGTGGCAAGCGTTATCCGGAATGATTGGGCGTAAAGGGTGCGCAGGCGGCTGTGCAAGTCTGAAGTAAAAGGGACCGGCTCAACCGGTTCG
+
GGGGGGGGGGGGGGGGGGGGGGGGGGGGGGGGGGGGGGGGGGGGGGGGGGGGGGGDGGGGGGGGGGGGGGGGGGGGGGGGGGGGGGGGGGGGGGGGGGGGGGGCFGG4@FGGGGEGEFF,+8B3+8@F8,9,,<=+>FDGG9,D<FEFGGFGGGGGGGGGGGGGGFFGG>CG>FGGFGGGGGGGGGGGGFFEGCFGGGGGGGGGGGGGGGGGGGGG>CGGGGCGGF@CGFCEGGGGGGGGGFGEGGGGGGGGGGE=CGCFGGG7C7CG:C9FGFGGGGGGEF57FGGFGF>CC)
@M03364:396:000000000-C9LGT:1:1101:21517:7956 1:N:0:10
ACTCCTACGGGAGGCAGCAGTGGGGAATATTGCACAATGGGCGAAAGCCTGATGCAGCAACGCCGCGTGAAGGAAGAAGGCCTTCGGGTCGTAAACTTCTGTCCTTGGGGAAGAAGAACTGACGGTACCCTTGGAGGAAGCCCCGGCTAACTACGTGCCAGCAGCCGCGGTAATACGTAGGGGGCAAGCGTTATCCGGAATTATTGGGCGTAAAGAGTGCGTAGGTGGTTCTTTAAGCGCAGGGTTTAAGGCAATGGCTCAACCATTGTTCGCCCTGCGAACTGGAGGACTTGG
+
GGGGGGGGGGGGGGGGGGGGGGGGGGGGGGGGGGGGGGGGGGGGGGGGGGGGGGGGGGGGGGGGGGGGGGGGGGGGGGGGGGGGGGGGGGGGGGGGGGGGGGGGGGGGGGGGGGGGEFGF9<B++8FG?BED8FGGFGGGGFGEGCGCEGGG9FGGGGGGGGGGGGGGG*=<FGGGGGGGGGGGGGGGGGGGGGGGGGEGDDGGGGGGGGGGGGGGGGGGGGGGGGGGEGGGGFGGGGGDGGGGGGGGGGGGGGGGGGFGG?FGGGGGGGGGGGGGGGGD>>FGD4DFGFFCF4
@M03364:396:000000000-C9LGT:1:1101:3943:7956 1:N:0:10
ACTCCTACGGGAGGCAGCAGTAGGGAATCTTCCACAATGGGCGAAAGCCTGATGGAGCAATGCCGCGTGAGTGAAGAAGGATTTCGGTTCGTAAAACTCTGTTGCAAGGGAAGAACAAGTAGCGTAGTAACTGGCGCTACCTTGACGTTACCTTGTTAGAAAGCCACGGCTAACTACGTGCCAGCAGCCGCGGTAATACGTAGGTGGCGAGCGTTGTCCGGATTTACTGGGCGTAAAGGGAGCGTAGGCGGACTTTTAAGTGCGATGTGAAATACCCAGGCTCAACTTGGGTGC
+
GGGGGGGGGGGCGGGGGGGGGGGGGGGGGGGGGGGGGGGGGGGGGGGGGGGGGGGGGGGGGGGGGGGGGGGGGGGGGGGCGGGGGGGGGGGGGF<BFGGGGGGFGEFGGGGCGFDF=,AF9<E>FB:FC,CB?AF7@B>F<FGGGGG+DFGGG==EFFAFCFFGG<CGGGEEBFG9D<FGGGGGGGFGGGGEGGECFEGFGCFGFFGF5<EEEFGEGGGGDDGGGGGGG+/A8ECCFC+C=EECG58=FGE5?EFGGG6<C7*:5FGGFFGG?EGGGGGC:FGG=CDFG4>GD<
@M03364:396:000000000-C9LGT:1:1101:19672:7958 1:N:0:10
ACTCCTACGGGAGGCAGCAGTGGGGAATATTGGGCAATGGAGGCAACTCTGACCCAGCAATGCCGCGTGAGTGAAGAAGGTTTTCGGATTGTAAAGCTCTTTAAGTGGGGACGAAGAAAGTGACTGTACCCACAGAATAAGCATCGGCTAACTACGTGCCAGCAGCCGCGGTAATACGTAGGATGCAAGCGTTATCCGGAATTATTGGGCGTAAAGGGTGCGCAGGCGGTTTGTTAAGTTTATGGTGAAAGCGTTGGGCTCAACCCAATACAGCCATAGATACTGGCAAACT
+
GGGGGGGGGGGGGGGGGGGGGGGGGGGGGGGGGGGGGGGGGGGGGGGGGGGGGGGGGGGGGGGGGGGGGGGGGGGGGGGGGGGGGGGGGGGGGGGGGGGGGGGEGGGFGGGGGEGGEDFGF?FEEFGG?,C,C4D,>FCFFGFFGFFFFG=FFGGGGGGGGGGGGGGGG*@FEGGGGGGGGGGGGGGGGGGGGGGGGGGEGGGGGGG@GGGEEGGGGGGGGGGGGGGGG:CGGGGFFCFFGGGGGDFGGGGGG:EGGGGG5<CGGGGDGGGGGGGGGGEGFFFGGGG>DFFC
@M03364:396:000000000-C9LGT:1:1101:20176:7959 1:N:0:10
ACTCCTACGGGAGGCAGCAGTGAGGAATATTGGACAATGGGTGGAAGCCTGATCCAGCCATCCCGCGTGAAGGATGACGGCCTTATGGGTTGTAAACTTCTTTTATATGGGGATAAACCTACTCACGTGTGAATAGCTGAAGGTACCATATGAATAAGCACCGGCTAACTCCGTGCCAGCAGCCGCGGTAATACGGAGGGTGCAAGCGTTATCCGGATTTATTGGGTTTAAAGGGTCCGTAGGCGGATTAATAAGTCAGTGGTGAAAGCCCATCGCTTAACGATGGAACTGCCC
+
GGGGGGGGGGGGGGGGGGGGGGGGGGGGGGGGGGGGGGGGGGGGGGGGGGGGGGFGGGGGGGGGGGGGGGGGGGGGGGGGGGGGGGGGGFGGGGGGGGGGGGGGGGGGGGGGGGGGGGGFA9EFGGGF,:?<,5CFEFGGGGGGGCFGGGGGDGGGGGGGGGGGGGGGGCGGGGGGGGGGGGGGGGGGGGGGGGGGGFGGGGGGGGGGGGGGGGGGGGGGGGGGGGGEEGGGGGGGGGGFGGEGGG55CCFFFFGGGGGFGDFGGGGGDCFGGGGGGGGFFFEGGG49<6?FG*
@M03364:396:000000000-C9LGT:1:1101:15232:7994 1:N:0:10
ACTCCTACGGGAGGCAGCAGTGGGGAATATTGGGCAATGGGCGAAAGCCTGACCCAGCAACGCCGCGTGAAGGAAGAAGGTCTTCGGATTGTAAACTTCTTTTATGAGGGACGAAGGACGTGACGGTACCTCATGAATAAGCCACGGCTAACTACGTGCCAGCAGCCGCGGTAATACGTAGGTGGCAAGCGTTATCCGGATTTACTGGGTGTAAAGGGCGCGTAGGCGGGGATGCAAGTCAGATGTGAAATCTATGGGCTTAACCCATAAACTGCATTTGAAACTGTATCTCTT
+
GGGGGGGGGGGGGGGGGGGGGGGGGGGGGGGGGGGGGGGGGGGGGGGGGGGGGGGGGGGGGGGGGGGGGGGGGGGGGGGGGGGGGGGGGGGGGGGGGGGGGGGGGGGGGGGGGGEGF=E@C@B=+8BF889EFCF,CFFADAFGGGGFGGGGCGGGGGGGGGGGGGGGGFECF<FGGGGGGGGGGGGGGGGGGCEGGGGGGGGGGGGDG?C8<EFGGGGGGGGGGGGEGGG:CEGFFGEGGGFGGGGC?CGGGFGGFGGFCCGGGGEDFCFGGGGFDGGFB=GFGC>@GFFFGF
@M03364:396:000000000-C9LGT:1:1101:10315:8007 1:N:0:10
ACTCCTACGGGAGGCAGCAGTAGGGAATCTTCCACAATGGGCGAAAGCCTGATGGAGCAATGCCGCGTGAGTGAAGAAGGATTTCGGTTCGTAAAACTCTGTTGCAAGGGAAGAACAAGTAGCGTAGTCACTGTCGCTACCTTGACGGTACCTTGTTAGAAAGCCACGGCTAACTACGTGCCAGCAGCCGCGGTAATACGTAGGTGGCAAGCGTTGTCCGGAATTATTGGGCGTAAAGCGCGCGCAGGTGGTTCCTTAAGTCTGATGTGAAAGCCCACGGCTCAACCGTGGAGG
+
GGGGGGGGGGGEGGGGGGGGGGGGGGGGGGGGGGGGGGGGGGGGGGGGGGGGGGGGGGGGGGGGGGGGGGGGGGGGFGGGFGGGGGGGGGGGGGGGGGGGGGGGGGGGGGGGFGGG@@FFGFGF:?FF,<9<B,CFEEGGGGGGGGGGGGGGGGGGGGGGGGGGGGGGGGGDGGGGGGGGGGGGGGGGGGGGGEFFGGGGGGGGGGGGGGGGGGG>EGGGGEFGGGFCFGGGGGGGGGGGGGGGGGGGCGGGGGFFGFCCFGGGGFGGGDGGGCGGDDGGDBGGGGGBCFF<FG
@M03364:396:000000000-C9LGT:1:1101:21279:8010 1:N:0:10
ACTCCTACGGGAGGCAGCAGTGAGGAATATTGGACAATGGGTGGAAGCCTGATCCAGCCATCCCGCGTGAAGGATGACGGCCTTATGGGTTGTAAACTTCTTTTATATGGGGATAAACCTACTCGCGTATGAGTAGCTGAAGGTACCATATGAATAAGCACCGGCTAACTCCGTGCCAGCAGCCGCGGTAATACGGAGGGTGCAAGCGTTATCCGGATTTATTGGGTTTAAAGGGTGCGTAGGCTGTGATGTAAGTCAGTGGTGAAATGTGCCGGCTTAACCGGTAAACTGCCG
+
GGGGGGGGGGGGGGGGGGGGGGGGGFGGGGGGGGGGGGGGGGGGGGGGGGGGGGGGGGGGGGGGGGGGGGGGGGGGGGGGGGGGGGGGGGGGGGGGGGGFGGGGGGGGGGGGGGGG,EFGFA==+@FG++8<,,,BBFGGGGGFCFGGGGGGFFGGGGGGGGGGGGGGGFGGGGGGGGGGGGGGGGGGG7FFGGGGDGGGGGGGGGGGGGGGGGGE@;EFGGGGGGFG5FCCFEGFGGGGDGGGGGCCFGFGCFGGGGGCFGGGG477CGGGGGGDDDFFFFGGGDGFFFFGG5
@M03364:396:000000000-C9LGT:1:1101:28206:8018 1:N:0:10
ACTCCTACGGGAGGCAGCAGTGAGGAATATTGGACAATGGGTGAAAGCCTGATCCAGCGACGCCGCGTGAAGGAAGAAGGTCTTCGGATTGTAAACTTCTGTTGACAGGGAAGAAGAAAGTGACCGTACCTGTCGAGGAAGCCACGGCTAACTACGTGCCAGCAGCCGCGGTAATACGGAGGATGCGAGCGTTATCCGGATTTATTGGGTTTAAAGGGTGCGCAGGCGGCGCGGTAAGTCAGCGGTAAAAGCCCGGGGCTCAACCCCGGCGAGCCGTTGAAACTGCCGTGCT
+
GGGGGGGGGGGGGGGGGGGGGGGGGGGGGGGGGGGGGGGGGFGGGGGGGGGGGGGGGGGGGGGGGGGGGGGGGGGGGGGGGGGGGGGGGGGGGGGGGGGGGGGGGGGGGGGGGGEG,EFFG9E<,@FF?+A:BFDD@FFGFFGGGGGGGGGGGGGGGGGGGGGGGGGGGCEGGGGGGGGGGGGGGGGGGGGGGFFFGGGGGGGGGGGGGG8CFFGGGGGGGGGGGGGGGGGGGGGGGGGGGGGGGGGEGGGGGGGGGGGGGGGGGGGGGGGGGGGGG3CCFFGGGGGFGFFF
@M03364:396:000000000-C9LGT:1:1101:20194:8026 1:N:0:10
ACTCCTACGGGAGGCAGCAGTAGGGAATTTTGCGCAATGGGCGAAAGCCTGACGCAGCAACGCCGCGTGATTGAATAAGCCCTTCGGGGTGTAAAGATCTGTCAGTGGGGACGAAACTTGACGGTACCCACAGAGGAAGCATCGGCTAACTCCGTGCCAGCAGCCGCGGTAATACGTAGGTTGCAAGCGTTGTCCGGATTTACTGGGTGTAAAGGGCGTGTAGGCGGAGATGCAAGTTGGGAGTGAAATCCAGGGGCTCAACCCCTGAACTGCTTCCAAAACTGTATCCCTTG
+
GGGGGGGGGGGGGGGGGGGGGGGGGGGGGGGGGGGGGGGGGGGGGGGGGGGGGGGGGGGGGGGGGGGGGGGGGGGGGGGGGGGGGGGGGGGGGGGGGGGGGGGGGGGGGGGGGGEGGGGD=DF+>FFG,,@3,3D<FGGGGGGGGGGGGGGGGGGGGGGGGGGGGGGGGCEGGGGGGGGGGGGGGGGGGGGGGGGGGGGGGGGGGGGGGGGGGGGGGGEGCFGGGGGGGGGGGGGGGGGGGGGGGGGGGGGGGGGGGGGGGGGGGGGGGGGGGGGGGGGGFFGGGFCFFFFGF
@M03364:396:000000000-C9LGT:1:1101:23413:8046 1:N:0:10
ACTCCTACGGGAGGCAGCAGTGAGGAATATTGGACAATGGGTGAAAGCCTGATCCAGCCATCCCGCGTGAAGGATGACGGCCTTATGGGTTGTAAACTTCTTTTATATGGGGATAAACCTACTCCCGTGTGCGTAGCTGAAGGTACCATATGAATAAGCACCGGCTAACTCCGTGCCAGCAGCCGCGGTAATACGGAGGGTGCAAGCGTTATCCGGATTTATTGGGTTTAAAGGGTCCGTAGGCGGATTAATAAGTCAGTGGTGAAAGCCCATCGCTTAACGATGGAACTGCC
+
GGGGGGGGGGGGGGGGGGGGGGGGGGGGGGGGGGGGGGGGGGGGGGGGGGGGGGGGGGGGGGGGGGGGGGGGGGGGGGGGGGGGGGGGGGGGGGGGGGGGGGGGGGGGGGGGGDFG9FFGFDFG:BCF+4A,+8+CFFGGGGGGGGGGFFFGFGGGGGGGGGGGGGDGG<EGGGGGGGGGGGGGGGGGGDGGGGGGGGGGGGGGGGGGGGGGGGGGGDGGGGGGGGGGCGFGGGGGGGGGGGDGGGGGGGGGGGGGGGGGG?FGGGGGGGGGGGGGGGGGFFEGGGGFGFFGF
@M03364:396:000000000-C9LGT:1:1101:13201:8051 1:N:0:10
ACTCCTACGGGAGGCAGCAGTAGGGAATCTTCCACAATGGACGCAAGTCTGATGGAGCAACGCCGCGTGAGTGAAGAAGGTTTTCGGATCGTAAAGCTCTGTTGTTGGTGAAGAAGGATAGAGGTAGTAACTGGCCTTTATTTGACGGTAATCAACCAGAAAGTCACGGCTAACTACGTGCCAGCAGCCGCGGTAATACGTAGGTGGCAAGCGTTGTCCGGATTTATTGGGCGTAAAGCGAGCGCAGGCGGAAAAATAAGTCTAATGTGAAAGCCCTCGGCTTAACCGAGGAAC
+
GGGGGGGGGGGGGGGGGGGGGGGGGGGGGGGGGGGGGGGGGGGGGGGGGGGGGGGGGGGGGGGGGGGGGGGGGGGGGGGGGGGGGGGGGGGGGGGGGGGGGGGGGGGGGGGGGF<FFFFGG-CBEFGG58CCEFGGGGGGGGGGGGGGGGDGFGGGGGGGGGGGGGGGGEGGGGGGGGGGGGGGGGGGGGGGGGGGGGGGGGGGGGGGGGGGGGGGGGGGGGEGFGGGGGGGGGGGGGGGGGGGGGGGGGGGGGGGGGGGGGGGGGGGGGGGGGGGGGGGFFGGFGGFGFFGGF
@M03364:396:000000000-C9LGT:1:1101:16908:8054 1:N:0:10
ACTCCTACGGGAGGCAGCAGTGGGGGATATTGCACAATGGGGGAAACCCTGATGCAGCGACGCCGCGTGAGTGAAGAAGTATTTCGGTATGTAAAGCTCTATCAGCAGGAAAGATAATGACGGTACCTGCCTACGAAGCACCGGCTAAATACGTGCCAGCAGCCGCGGTCATACGTATGGTGCAAGCGTTATCCGGATTTACTGGGTGTAAAGGGAGCGCAGACGGCATGGCAAGCCAGATGTGAAAGGTGGGGGCTCAACCCCCAAGCTGCATTTGGAACTGTCAAGCTAG
+
GGGGGGGGGGGGGGGGGGGGGGGGGGGGGGGGGGGGGGGGGGGGGGGGGGGGGGGGGGGGGGGGGGGGGGGGGGGGGGGGGGGGGGGGGGGGGGGGGGGGGGGGGGGGGGGGGGFGFGGGGB@B+BFG,,@C,,B+@FGGGGGGGGFGGGFGGGGGGFGGGGGGGGGGG*=FGGGGGGGGGGGGGGGGGGGGGGGGGGGGGGGGGGGGGGGGGGGGGGGGGGGGGGGGGGGGGGGGGGGGGGGGFGGGFGGGDGGGGGGGGGGGGGGGGGGGGGGGGGGGFFGGGGD6D@4C
@M03364:396:000000000-C9LGT:1:1101:23847:8081 1:N:0:10
ACTCCTACGGGAGGCAGCAGTGGGGAATCTTGCGCAATGGGGGCAACCCTGACGCAGCGACGCCGCGTGCGGGACGAAGGCCTTCGGGTCGTAAACCGCTTTCAGCAGGGACGAGGCCGCGAGGTGACGTTCCCTGCAGAAGAAGCCCCGGCTAAATACGTGCCAGCAGCCGCGGTAATACGTATGGGGCGAGCGTTATCCGGATTCATTGGGCGTAAAGGGCTCGTAGGCGGTTCGTCGCGTCCGGTGTGAAAGTCCATCGCTTAACGGTGGATCCGCGCCGGGTACGGGCGG
+
GGGGGGGGGGGGGGGGGGGGGGGGGGGGGGGGGGGGGGGGGGGGGGGGGGGGGGGGGGGGGGGGGGGGGGGGGGGGGGGGGGGGGGGGGGGGGGGGGGGGGGGFGGGGGGGGGGCGGGGGC1<*8@FG+1=8:>C8CFFA8,FGGGGCFGFF1CGGGGGGGGGGGGGGGGGGGGGGGGGGGGCGGGGGGGGDGDGEEGFFGGGEEGFGGGFGFGGGGGGGGGGGGGEDGCFGGEGGGGEGGGEDCCEEGEGFGGG7?GFGGGGGGDGGGGECDGFFFCFGE>EGGGC@D35/9D
@M03364:396:000000000-C9LGT:1:1101:17698:8111 1:N:0:10
ACTCCTACGGGAGGCAGCAGTGGGGGATATTGCACAATGGGGGAAACCCTGATGCAGCGACGCCGCGTGAGTGAAGAAGTATTTCGGTATGTAAAGCTCTATCAGCAGGAAAGATAATGACGGTACCTGACTAAGAAGCACCGGCTAAATACGTGCCAGCAGCCGCGGTCATACGTATGGTGCAAGCGTTATCCGGATTTATTGGGCGTAAAGCGAGCGCAGGCGGAAAAATAAGTCTAATGTGAAAGCCCTCGGCTTAACCGAGGAACTGCATCGGAAACTGTTTTTCTTG
+
GGGGGGGGGGGGGGGGGGGGGGGGGGGGGGGGGGGGGGGGGGGFGGGGGGGGGGGGGGGGGGGGGGGGGGGGGGGGGGGGDGGGGGGEFGGGGGGGGGGGGGGEFGGGGGGGFGFB5EFFFBCB3CFGC:@F,>D9CFFFGGGGGGGGGGGGGGGGGGGGGGGGGGGGG*=FGGGGGGGGGGFGGGGGGGCFGGGGGFGDGGGGGGGGGGGGGGGGGGGGGGGGGG5??FFFGGGGGGGGGGGGGFGGGGGGGGGGGGGGGGGGGGGGGGGGGGGGGGGGFFGGFFGFGF=G
@M03364:396:000000000-C9LGT:1:1101:23453:8112 1:N:0:10
ACTCCTACGGGAGGCAGCAGTGAGGAATATTGGTCAATGGGCGAGAGCCTGAACCAGCCAAGTAGCGTGAAGGATGACTGCCCTATGGGTTGTAAACTTCTTTTATAAGGGAATAAAGTGTCCCACGTGTGGGATTTTGCATGTACCTTATGAATAAGCATCGGCTAATTCCGTGCCAGCAGCCGCGGTAATACGGAAGATGCGAGCGTTATCCGGATTTATTGGGTTTAAAGGGAGCGTAGGCGGGAGGTTAAGTCAGTTGTGAAAGTCTGCGGCTCAACCGTAGAATTGC
+
GGGGGGGGGGGGGGGGGGGGGGGGGGGGGGGGGGGGGGGGGGGGEGGGGGGGGGGGGGGGGGGGGGGGGGGGGGGGGGGGGGGGGGGGGGGGGGGGGGGGGGGGGGGGFGGGGFGGDAFCGFG,BBFG,,9++:9EEFGDGGAFGFGFGGGGGGGGGGGGGGGGG@FGGFGGFFGGGGGGGFGC@EGGGGGGGFFGGGGGGGGGGGGGGGGGGGCEBCCFGGGFGGCGGGCGGGGFGGGGGGGF5EG>EEEGCGGGCFEF@FFGGGGGCFGGGDGG3DFGFFGGFGGFGFFG
@M03364:396:000000000-C9LGT:1:1101:3240:8118 1:N:0:10
ACTCCTACGGGAGGCAGCAGTGGGGAATATTGCACAATGGGCGCAAGCCTGATGCAGCGACGCCGCGTGCGGGATGGAGGCCTTCGGGTTGTAAACCGCTTTTGTTCAAGGGCAAGGCACGGTTTCGGCCGTGTTGAGTGGATTGTTCGAATAAGCACCGGCTAACTACGTGCCAGCAGCCGCGGTAATACGTAGGGTGCAAGCGTTATCCGGATTTATTGGGCGTAAAGGGCTCGTAGGCGGTTCGTCGCGTCCGGTGTGAAAGGCCATCGCTTAACGGTGGATCCGCGCCGG
+
FGGGGGGGGGGGGGGGGGGGGGGFGCGGCGGDFFGGGGGGGGGGGGEGGGGGGDFFGGGGGGGGGGGGGGGGGGCE@CGCGGGGGGGGGGGGGGGGGGGGGGGAFFAFEFG7FG7D83BF:+++C@>7@CB5F@@FFGCCF><:F3DFGEF:*?D,,><F7C:<<F;FF*3F:<,?<FGF@FE7FC*;FF:CF:8CGFE>:<+:C;CC>EGGCC;*<<<C9CC5:*:;>C9CGDFGG5CE?CEG8ED=/:CC**2:7:**/+2:F4=5CF8CDCDCCDCC5:C*977<FD:DGD
@M03364:396:000000000-C9LGT:1:1101:19330:8125 1:N:0:10
ACTCCTACGGGAGGCAGCAGTGGGGAATCTTGCGCAATGGGGGCAACCCTGACGCAGCGACGCCGCGTGCGGGACGAAGGCCTTCGGGTCGTAAACCGCTTTCAGCAGGGACGAGGCCGCGAGGTGACTGTCCCTGCAGAAGAAGCCCCGGCTAAATACGTGCCAGCAGCCGCGGTAATACGTATGGGGCGAGCGTTATCCGGATTCATTGGGCGTAAAGCGCGCGTAGGCGGCCCGTTAGGTCGGAGGTAAAAGCCCGGGGCTCAACCCCGGCGAGCCTCCGATACCGGCGGG
+
GGGGGGGGGGGGGGGGGGGGGGGGGGGGGGGGGGGGGGGGGGGGGGGGGGGGGGGGGGGGGGGGGGGGGGGGGGGFGGGGGGGGGGGGGGGGGGGGGGGGGGGGGGGGGGGGGG@FG:F@1*=1*8CF3,?8:2,,4C82:F,?CGFCGFEE<CFGFFGGFGGGGGGGGCFGGGGGGGFFFGACFCGGGCGGGGGEGGGFGGDCGGGFFEGGGGGGGEGGGGGGEGEGEGGGGGEE?/;?CCFCEEEEC8@FFCCFFG>EEEDEGGGGGGGGCEGCGGG4>5E3C5CFGFFGGG
@M03364:396:000000000-C9LGT:1:1101:7928:8140 1:N:0:10
ACTCCTACGGGAGGCAGCAGTGGGGAATTTTCCGCAATGGGCGAAAGCCTGACGGAGCAATGCCGCGTGAATGAAGAAGGTCTTCGGATCGTAAAGTTCTGTCATCAGGGAAGAACAGCAGTGGTGTGAATAATGCCATTGCCTGACGGTACCTGAGGAGGAAGCCACGGCTAACTACGTGCCAGCAGCCGCGGTAATACGTAGGTGGCGAGCGTTGTCCGGAATTACTGGGCGTAAAGGGCGTGTAGGCGGGAATTTAAGTCAGATGTGAAAGACCCGGGCTCAACTTGGGGG
+
GGGGGGGGGGGGGGGGGGGGGGGGGGGGGGGGGGGGGGGGGGGGGGGGGGGGGGGGGGGGGGGGGGGGGGGGGGGGGGGGGGGGGGGGGGGGGGGGGGGGGGGGGGGGGGGGGG@FGGGGGGF:<DFF<,:,5CFGFGGGGGGGGFGGGGGGFGGGGGGGGGGGGGGGG*C7CFGGGGGGGGGGGGGGGGGGGGEFGGGGGGGGGGGGGGGGGGGGGGGGGGG=FGGGGGGGGG8:EGGGGGGGGGFGGGGGGCCFGGGGGGGGGGGGGGGGGGGGGGGDBF5<DGGFGFFGG)
@M03364:396:000000000-C9LGT:1:1101:18711:8141 1:N:0:10
ACTCCTACGGGAGGCAGCAGTGAGGAATATTGGACAATGGGTGGAAGCCTGATCCAGCCATCCCGCGTGAAGGATGACGGCCTTATGGGTTGTAAACTTCTTTTATATGGGGATAAACCTGCTCACGTGTGAGTAGCTGAAGGTACCATATGAATAAGCACCGGCTAACTCCGTGCCAGCAGCCGCGGTAATACGGAGGGTGCAAGCGTTATCCGGATTTATTGGGTTTAAAGGGTCCGTAGGCGGATTAATAAGTCAGTGGTGAAAGCCCATCGCTTAACGATGGAACTGCC
+
GGGGGGGGGGGGGGGGGGGGGGGGGGGGGGGGGGGGGGGGGEGGGGGGGGGGGGGGGGGGGGGGGGGGGGGGGGGGGGGGGGGGGGGGGGFEGGGGGGGFGGGGGGGDGGGGGGGGGGGG,4:55CFG:4?,<B<FEFGGFCEFGFEFGGGGCGGGFGGGGGFGGGGGGFGFGFGGGGGGGGGCCGGGGFFEGGGGGGGGGGFFGGGGGGGGGCCE8CGFGGCGGGGGCEGDGGGGFEEC@E5CEGC5EG9<FGGGGGGGGGGGGGGGG7FFFFGGFFGFFFGGGGGFGFF*7
@M03364:396:000000000-C9LGT:1:1101:21398:8142 1:N:0:10
ACTCCTACGGGAGGCAGCAGTGGGGAATATTGCACAATGGGCGCAAGCCTGATGCAGCGACGCCGCGTGCGGGATGGAGGCCTTCGGGTTGTAAACCGCTTTTGTTCAAGGGCAAGGCACGTTTTCGGCCGTGTTTAGTGGATTGTTCGAATAAGCACCGGCTAACTACGTGCCAGCAGCCGCGGTAATACGTAGGGTGCAAGCGTTATCCGGATTTATTGGGCGTAAAGGGCTCGTAGGCGGTTCGTCGCGTCCGGTGTGAAAGTCCATCGCTTAACGGTGGATCCGCGCCGG
+
GGGGGGGGGGGGGGGGGGGGGGGGGGGGGGGGGGGGGGGGGGGGGGGGGGGGGGGGGGGGGGGGGGGGGGGGGGGG@FGGGGGGGGGGGGGGGGGGGGGFGGGGGGG9FGFEGGGG+>FF:8B<+@BF++@35,8,7@BECCFF:>CFCGGF@FFGGGGGDGEGGGGFG*<FGGGGGGGGGGGG7CEEG:FF<ECEEFGEGGFGGGGGGGCEGE5ACGGDFGGGDG>/*CFGGGGGGGGGGGGG=CEGDEGGGCGGG?E5C<CFGGCDFGEGG5E37>EGFFGC6*9<CBEGGG
@M03364:396:000000000-C9LGT:1:1101:18667:8230 1:N:0:10
ACTCCTACGGGAGGCAGCAGTGGGGAATATTGGGCAATGGGCGAAAGCCTGACCCAGCAACGCCGCGTGAAGGAAGAAGGCCTTCGGGTTGTAAACTTCTTTTACCAGGGACGAAGGACGTTACGGTATCTGGAGAAAAAGCAACGGCTAACTACGTGCCAGCAGCCGCGGTAATACGTAGGTTGCAAGCGTTGTCCGGATTTACTGGGTGTAAAGGGCGTGTAGGCGGAGATGCAAGTTGGGAGTGAAATGCAGGGGCTCAACCCCTGAACTGCTTTCAAAACTGCATCCCTT
+
GGGGGGGGGGGGGGGGGGCGGGGGGEGFGGGGGGGGGGGGGGGGGGGGFFGGGGGGGGGGGGGGGGGGGDGGGGDFGFGGGFFFGGGGGFEFFFGGGGGGGGG9?AFFGGGGGE:FFGFCG-D@FFGG+3C,,:B,>FFGDFEFC@CFGG<FBFGG@FGGGGGGFGGGG7CFFEFCFCFEGGGGGGGGGGGGG7FFGGGCFGGGFGGGCFGGGCFGGGGGGGGGGGEGGGGGGGGGGGCGGGG*ACFCCFGF7E@FGGCGFGGGFG=CFGGGGGGGGC9:@4C<GFGFGFFGGG
@M03364:396:000000000-C9LGT:1:1101:9945:8248 1:N:0:10
ACTCCTACGGGAGGCAGCAGTGGGGAATATTGCACAATGGGCGCAAGCCTGATGCAGCGACGCCGCGTGCGGGATGGAGGCCTTCGGGTTGTAAACCGCTTTTGTTCAAGGGCAAGGCGGGTCTTCGGGCCCGTTGAGTGGATTGTTCGAATAAGCACCGGCTAACTACGTGCCAGCAGCCGCGGTAATACGTAGGGTGCAAGCGTTATCCGGATTTATTGGGCGTAAAGCGAGCGCAGGCGGAAAAATAAGTCTAATGTGAAAGCCCTCGGCTTAACCGAGGAACTGCATCGG
+
GGGGGGGGGGGGGGGGGGGGGGGGGGGGGGGGGGGGGGGGGGGGGGGGGGGGGGGGGGGGGGGGGGGGGGGGGGGGGGGGGGGGGGGGGGGGGGGGGGGGGGGGGGGGGGGGGGGGGGGGGFCD=FFG**>FGFGGFFCFGGGFGGGGGGGGFGFGFGGGGGGGGGGGG:EGGGGGGGGGGGGGGGGGGGGGGFGGGGGGGGGGGGGGGGGGGCEEFGGGGGGGGGGGGGGGGGGGGGGGGGG*:EGGGGGGGGGGGGGGG@CGGGGGGGGGGGGGGGGGEFGDFGDFGFFGGG
@M03364:396:000000000-C9LGT:1:1101:4845:8254 1:N:0:10
ACTCCTACGGGAGGCAGCAGTAGGGAATTTTCGTCAATGGGCGCAAGCCTGAACGAGCAATGCCGCGTGGGTGAAGACGGTCTTCGGATTGTAAAGCCCTGTTGCCGGGGACAAAGGACAGCCAGAGTGGAAAGCTGACTGTTTGATGGTACCCGGCCAGAAAGCCACGGCTAACTACGTGCCAGCAGCCGCGGTAATACGTAGGTGGCAAGCGTTATCCGGATTTACTGGGCGTAAAGGGTGCGTAGGTGGTCTCTAAAGTCAGGAGTGAAAGGCTACGGCTTAACCGTAGT
+
GGGGGGGGGGGGGGGGGGGGGGGGGGGGGGGGGGGGGGGGGGGGGGGGGGGGGGGGGGGGGGGGGGGGGGGGGGGGGGGGCFGGGGGGGGGGGGGGGGGGGGGGGGGGGGGGGFFGFGFFGFG8DFGGF+C,CBFDFGDDGFGGFCEGGGFGFGGGGCGGGGGGGGGGG>EGGGGGGGGGGGGGGGGGDGGGGEGGGGGGGGGGGFG:6FGGGGGGGGGGEGGGGGGGGGGGGE:EGGGGGGGGGGGGGGGGGGGGGGGGGGFFGGCGCFGGGGGGGGGGFEGGGFCFD;FDC
@M03364:396:000000000-C9LGT:1:1101:3895:8255 1:N:0:10
ACTCCTACGGGAGGCAGCAGTAGGGAATCTTCCACAATGGGCGAAAGCCTGATGGAGCAATGCCGCGTGAGTGAAGAAGGATTTCGGTTCGTAAAACTCTGTTGCAAGGGAAGAACAAGTAGCGTAGTACCTGGCGCTACCTTGACGGTACCTTGTTAGAAAGCCACGGCTAACTACGTGCCAGCAGCCGCGGTAATACGTAGGTGGCAAGCGTTGTCCGGAATTATTGGGCGTAAAGCGCGCGCAGGTGGTTCCTTAAGTCTGATGTGAAAGCCCACGGCTCAACCGTGGAGG
+
GGGGGGGGGGGGGGGGGGGGFGGGGGGGGGGGGGGGGGGGGGGGGGGGGGGFFGGGGGDEFGGGGGGGGGGGGGGGGGGGGGGGGFGGGGGGGGFGGGGGGGGGGGGGGGGFGGAF<=FF?-B+B4@C,,9C:BFF@FCGGGGGGG@FFGGGGGGGGGCFFGGGGGGGGGECFFGCFGGGGGGGGGGGGGGEGGCEGGG>FFGGGGGGEFGGGGGCECGGGCCCFCFG7@EF?CEEF7E=EDEGGGGGFGGGGGGGGFCEGGGGCFGGGC?CFFGGGDEGF>GGCCFFGFF55<
@M03364:396:000000000-C9LGT:1:1101:4182:8270 1:N:0:10
ACTCCTACGGGAGGCAGCAGTGAGGAATATTGGACAATGGGTGGAAGCCTGATCCAGCCATCCCGCGTGAAGGATGACGGCCTTATGGGTTGTAAACTTCTTTTATATGGGGATAAACCTACTCACGTGTGAGTAGCTGAAGGTACCATATGAATAAGCACCGGCTAACTCCGTGCCAGCAGCCGCGGTAATACGGAGGGTGCAAGCGTTATCCGGATTTATTGGGTTTAAAGGGTCCGTAGGCGGATTAATAAGTCAGTGGTGAAAGCCCATCGCTTAACGATGGAACTGCC
+
GGGGGGGGGGGGGGGGGGGGGGGGGGGGGGGGGGGGGGGGGGGGGGGGGGGGGGGGGGGGGGGGGGGGGGGGGGGGGGGGGGGGGGGGGGGGGGGGGGGGGFFGGGGGGGGGGGGG<FFCFFF<,BF?,BA5<EE<EFGGGGGFGGFGGFGGFGGGGGGGGGGGGGGGGFFGGGGGGGGGGFGGGGGGGCGGGGGDCFEGFGGG;FGGGEEGGGGE8B5<9CCEGG=CEGGFGFGGGGGCEEGGGD5EE?FFFDEFG?F?CFG5FD7CFGGGFGCD4FEDF:C<7CGFG@6FG
@M03364:396:000000000-C9LGT:1:1101:25229:8277 1:N:0:10
ACTCCTACGGGAGGCAGCAGTGGGGGATATTGCACAATGGGGGAAACCCTGATGCAGCGACGCCGCGTGAGTGAAGAAGTATTTCGGTATGTAAAGCTCTATCAGCAAGAAAGATAATGACCGTACCTTTCATCAAAGCACCGGCTAAATACTTGCCAGCAGCCGCGGTAATAAGTATGGTGCAAGCGTTATCCGGATTTACTGGGTGTAAAGGGAGCGCAGACGGCATGGCAAGCCAGATGTGCAAGATGGGGGCTCCACCCCCAAGCTGCATTTGGAATTGTCAAGCTAG
+
E<FCF96CF;BFEGGCGGG?CCFG7F+6CC9FEGGGGDG-<77CFFFGEGFFGDG9EE@BFF:CF7@F@?CGA<EFFDF<EE@AA<FCFG8FGGGGFF8<FFFFF<F8FGGGGGCG,BDDE@+3+8>A,?7,,,,CC,<:B,+>+3FFFA9,383@C,,*@,>,**5*>*:BC,?,,7CF,<,7C9=FE7<8??C<FC7:C,<<:FFCC<FG9::5*:8CE*C@CC>*28:8*<*;;01@F?<+++3+*+++2:855**<;ECEEDECCG67<EFCF:6**/22:>D6*997
@M03364:396:000000000-C9LGT:1:1101:26414:8286 1:N:0:10
ACTCCTACGGGAGGCAGCAGTGAGGAATATTGGACAATGGGTGAAAGCCTGATCCAGCCATCCCGCGTGAAGGATGACGGCCTTATGGGTTGTAAACTTCTTTTATATGGGGATAACCCTACTCACGTGTGCGTAGCTGAAGGTACCATATGAATAAGCACCGGCTAACTCCGTGCCAGCAGCCGCGGTAATACGGAGGGTGCAAGCGTTATCCGGATTTATTGGGTTTAAAGGGTCCGTAGGCGGATTAATAAGTCAGTGGTGAAAGCCCATCGCTTAACGATGGAACTGCC
+
GGGGGGGGGGGGGGGGGGGGGGGGGGGGGGGGGGGGGGGGGGGGGGGGGGGGGGGGGGGGGGGGGGGGGGGGGGGGGGGGGGGGGGGGGGGGGGFGGGGGGGGGGGGGGGFDGGFG,AAFGFEE,BFF49A<BF++AFGEC,EFGGGGGGGG<FGGGGGGGGGGGGGGGFGGGGGGGGGGGGGGGGGGGGGGGGGGGGGGGGGGGGGGGGGGGGGGGEEGGGGGGGGGDGGGGGGGGFEGGGGGGGGGGG7CGGGGGGGFGFFGGGGGGGGGGGGGGGGGFFEGGGGFGFFGG
@M03364:396:000000000-C9LGT:1:1101:23398:8301 1:N:0:10
ACTCCTACGGGAGGCAGCAGTAGGGAATCTTCCACAATGGGCGAAAGCCTGATGGAGCAATGCCGCGTGAGTGAAGAAGGATTTCGGTTCGTAAAACTCTGTTGCAAGGGAAGAACAAGTATCCTAGTACCTAGCACTACCTTGACGGTACCTTGTTAGAAAGCCACGGCTAACTACGTGCCAGCAGCCGCGGTAATACGTAGGTGGCAAGCGTTGTCCGGAATTATTGGGCGTAAGGGCCTGGTAGGCGGTTCGTCGGTCCGGGGGGGAAAGTCCATCGCTAAACGGGGGACC
+
GGGGGGGGGGGGGGGGGGGGGCGGGGGGGGGGGGGGGGGGGGGEGGGGGGGGGGGGGGGGGGGGGGGGGGGGGGGGGGGG8FFFFGGFGFGGGGGGGFGG<FAGFC?FFGGEEGG8E,:,,<:,55,:<<A,,:B,AE,8,E,<,53=C=FF<FD><FGGGC=AD3@F+3+C3>B@<:>,@>,,64:D:3*>>5C*,3;F?<FDGG*,=718;F754B;CCE7:7+?CGG>/*3:E*<;*/2*/<+<*+2*2C*:/*2***2)*/)*)/9=550<DF:+*).*97CC)55>C)/
@M03364:396:000000000-C9LGT:1:1101:20959:8317 1:N:0:10
ACTCCTACGGGAGGCAGCAGTGGGGGATATTGCACAATGGGGGAAACCCTGATGCAGCGACGCCGCGTGAGTGAAGAAGTATTTCGGTATGTAAAGCTCTATCAGCAGGGAAGATAATGACGGTACCTGACTAAGAAGCCCCGGCTAACTACGTGCCAGCAGCCGCGGTAATACGTAGGGGGCAAGCGTTATCCGGATTTACTGGGTGTAAAGGGAGCGTAGACGGCGAAACAAGTCTGATGTGAAAGGCAGGGGCTCAACTCCTGGACTGCATTGGAAACTGTTTGGCTAG
+
GGGGGGGGGGGGGGGGGGGGGGGGGGGGGGGGGGGGGGGGGGGGGGGGGGGGGGGGGGGGGGGGGGGGGGGGGGFFGGGGDFGGGGGGGGGGGGGGGGGGGGGFGGGGGGGGGGAF<FFDD-@F+BFG3,@3,,:EFGGGGGGGGGFCGFDFGGGGGGGGGGGGGGGGG*BFFGGGGGGGGGGGGGGGGGGGGGGGGGGGGGGGGGFGGGGGGGGGGGGGGGGGGGGGGGGGGGGGGGGGGGGGGGFGFGGGGGGGGGFGGGGGGGGGGGGGGGGGGGGGF?GGGGGFGFFG
@M03364:396:000000000-C9LGT:1:1101:3391:8330 1:N:0:10
ACTCCTACGGGAGGCAGCAGTAGGGAATCTTCCACAATGGACGCAAGTCTGATGGAGCAACGCCGCGTGAGTGAAGAAGGTTTTCGGATCGTAAAGCTCTGTTGTTGGTGAAGAAGGATAGAGGAAGTAACTGGCCTGTATTTGACGGTAATCAACCAGAAAGTCACGGCTAACTACGTGCCAGCAGCCGCGGTAATACGTAGGTGGCAAGCGTTGTCCGGATTTATTTGGCGTAAAGCGAGCGCAGGCGGAAAAATAAGTCTAATGTGAAAGCCCTCGGCTTAACCGAGGAAC
+
FGAFGGGGDGGGGGGGGGFGGGGFEGGGGGGGGGGGGFGGGGGGGGGGFGGGGGGFGGGCFGGGGGGGGGGGGCEF9FFGE<FEFGGGCG7EB@FFGGGGGGG<B,,BFGFDGF<F@FFFE8B4,:FFF,9,,,,:5+B,E,DEBB@:CFGCFG9BCCFFGGDGFFFED7E:FBFG@CGGFGD7*>FGFEGCEGGCFF@CGECGGCCCFGGGEGGGGGFE=7=EF?<C+?C6CGC*;F?EECG=*:87C*:C*>CFFF?C<CGFGG7DFCFGG?C5CG=D@FGG**:><3>GC9
@M03364:396:000000000-C9LGT:1:1101:3732:8341 1:N:0:10
ACTCCTACGGGAGGTAGCAGTGAGGAATATTGGACAATGGGTGAAAGCCTGATCCAGCCATCCCGCGTGAAGGATGACGGCCTTATGGGTTGTAAACTTCTTTTATATGGGGATCACCCTACTCCCGTGTGCGTCGCTGAAGGTACCATATGAATAAGCACCGGCTAACTCCGTGCCAGCAGCCGCGGTAATACGGAGGGTGCAAGCGTTATCCGGATTTATTGGGTTTAAAGGGTCCGTAGGCGGATTAATAAGTCAGTGGTGAAAGCCCATCGCTTAACGATGGAACTGCC
+
GGGGGGGGGGGGGGGG9FFAFC9-EFEGGFGFD@FFGGFFFGGGFCAFGGE8DGGGEGG8EFGGCFFFCDCG<EFDFGG7FGGGFGGC,FFEFEECFFFGGGGGGF<FFGG7F@+<,BFG,:BB,B@FB,88+4+88BCC,88AFCGFGAFA,3C=9<F<FG7FFG7<D=FGCFGGGG:FFGGGFGG7F7:C;FFGGDG7FFGC@GFEGGEGGGGG>BECGFFGGGGGGGCF?EEGFGGDGEGGGE=EEGDEEFGGGGGGFCGGGGGGGGGGGGGGCDEFFF5CFGFFF??FF
@M03364:396:000000000-C9LGT:1:1101:26972:8361 1:N:0:10
ACTCCTACGGGAGGCAGCAGTAGGGAATCTTCCGCAATGGACGAAAGTCTGACGGAGCAATGCCGCGTGAGTGAAGAAGGTTTTCGGATCGTAAAACTCTGTTGTTAGAGAAGAACAAGTGAGGGAGTCTCTGGTCATCCCCTGACGGTATCTAACCAGAAAGCCACGGCTAACTACGTGCCAGCAGCCGCGGTAATACGTAGGTGGCAAGCGTTGGCCGGATTTATTGGGCGTAAAGCGAGCGCAGGCGGTTCTTTAAGTCTGATGTGAAAGCCCCCGGCTCAACCGGGGAGG
+
GGGFGFGGGGGGGGGGGGGGGGGGGGGFFGFGGGGGGGGGFGGGGGGGGEGGGGGGGGGGGGGGGGEGGEGFFGGGGCGGFGGGFFGGEFGGGGFGGGGCFFGCFGGFEFEFFF<FF8F,,-58+BCF:,9<<,,,8,,,<+3AC=+3BFFF9FFGFF8FFG<BFFGGG+:CGGGGGGGGGGGDFGGGGCFGGGGGGGGGFFGGGGGGGGGDEGDD*<CEGC@E++3AFGGFCGGGEECEEGGE8EGECGGGGG7CFFDG++*0<CEGG*<DC*:C5CE5D3CC=CFDDD><>D
@M03364:396:000000000-C9LGT:1:1101:18498:8381 1:N:0:10
ACTCCTACGGGAGGCAGCAGTGAGGAATATTGGACAATGGGTGAAAGCCTGATCCAGCCATCCCGCGTGAAGGATGACGGCCTTATGGGTTGTAAACTTCTTTTATATGGGGATAAACCTACTCACGTGTGAGTAGCTGAAGGTACCATATGAATAAGCACCGGCTAACTCCGTGCCAGCAGCCGCGGTAATACGGAGGGTGCAAGCGTTATCCGGATTTATTGGGTTTAAAGGGTCCGTAGGCGGATTAATAAGTCAGTGGTGAAAGCCCATCGCTTAACGATGGAACTGCC
+
GGGGGGGGGGGGGGGGGGGGGGGGGGGGGGGGGGGGGGGGGEFGGGGGGGGGGGGGGGGGGGGGGGGGGGGGGGGGGGGGGGGGGGGGGGGGFGGGGGGGGGGGGGGGGGGGGGGGFGGG,9B:CEFG8FF,,,,CFGGCFGGGFGFEGGGGDGFGGGGGGGGGGGGGGGGGGGGGGGGGGGGGGGGGGCFGEFGGGGGGGFFFFGGGGFGGGFFG>C>CFGGGGF=E8FF?FFGGGGGGFEGGGG?EECCFGGGGFGGFGGGGGGGGGGGGCCGDCCGGFFDGGGF=7?F6C
@M03364:396:000000000-C9LGT:1:1101:18255:8381 1:N:0:10
ACTCCTACGGGAGGCAGCAGTGGGGAATATTGCACAATGGGGGAAACCCTGATGCAGCAACGCCGCGTGAGTGATGACGGTCTTCGGATTGTAAAGCTCTGTCTTCAGGGACGATAATGACGGTCACCACGTAGGAAGCCACGGCTAACTACGTGCCAGCAGCCGCGGTAATACGGAGGATGCGAGCGTTATCCGGATTCATTGGGTTTAAAGGGTGCGTAGGTGGCCTCTTAAGTCAGCGGTGAAAGTCAGTGGCTCAACCATTGAACTGCCGTTGAAACTGGGAAGCTTG
+
GGGGGGGGGGGGGGGGGGGGGGGGGGGGGGGGGGGGGGGGGGGGGGGGGGGGGGGGGGGGGGGGGGGGGGGGGGGGGGGGGGGGGGGEGGGGGGGGGGGGGGGGGGGGGGGGGFGCGGGBF8@B+BFF,+88=,FDFFGGGGGEGE<FEGGGEGFGGCFGGGGGGGGGG5CGFGGGCEGGGGGGFGGGGGGGFFGGDGDGGGGCFGEE8AFGGGGGGGG5EEGGGGFFEDCF7EFGGGGGGGGGFGCFEGGGGGGGGGGGGGGGGGGGGGGGGGGGDCG=??CFFCCBCFFG
@M03364:396:000000000-C9LGT:1:1101:23414:8389 1:N:0:10
ACTCCTACGGGAGGCAGCAGTGGGGAATATTGCACAATGGGCGAAAGCCTGATGCAGCAACGCCGCGTGAGGGAAGACGGTTTTCGGATTGTAAACCTCTGTTTTCGGTGACGAAGAATGACGATAACCCAGTAGGAAGCCACGGCTAACTACGTGCCAGCAGCCGCGGTAATACGTAGGTGGCAAGCGTTATCCGGAATTACTGGGTGTAAAGGGAGCGCAGGCGGGAGAGCAAGTCAGTGGTGAAATGCATGGGCTTAGCCCATGAACTGCCATTGAAACTGTTTTTCTTG
+
GGGGGGGGGGGGGGGGGGGGGGGGGGGGGGGGGGGGGGGGGGGGGGGGGGGGGGGGGGGGGGGGGGGGGGGGGGGGGGGGGGGGGGGGGGGGGGGGGGGGGGGGGGGGGGGGGFBC+FFGA?F33BFG>,@,:,C,CFCFF,DFFCCFGGGGFGGGGGGGGGGGGGGGGCCGGGGGFGGGGGGGGGGGGEGGGGGGGECFGGGGGGGGGGGGGGGGGGGGGGGGGGGG5EGGGGFGGGGGGGGGGGGGFGGGGGGGGGFF@GGGGGGGGGGGGGGGGGGGFFGGGGGFGFFGF
@M03364:396:000000000-C9LGT:1:1101:27687:8390 1:N:0:10
ACTCCTACGGGAGGCAGCAGTAGGGAATCTTCCACAATGGACGCAAGTCTGATGGAGCAACGCCGCGTGAGTGAAGAAGGTTTTCGGATCGTAAAGCTCTGTTGTTGGTGAAGAAGGATAGCGTGAGTCTCTGGCCTTTATTTGACGGTAATCAACCAGAAAGTCACGGCTAACTACGTGCCAGCAGCCGCGGTAATACGTAGGTGGCAAGCGTTATCCGGATTTACTGGGCGTGAAGGGTGCGTAGGTGGTCTCTTAAGTCAGGAGTGAAAGGCTACGGCTTAACCGTAGTA
+
GGGGGGGGGGGGGGGGGGGGGGGGGGGGGGGGGGGGGGGGGGGGGGGGGGGGGGGGGGGGGGGGGGGGGGGGGGGGGGGGGGGGGGGGGGGGGGGGGGGGGGG,FFGCGGGGGGDF,4C,A-8++8BF,,955,B<A>FDFEFGFGCFGGGG<FGGGGGGGGGGGFGGGCGGGGGCDEGGGGGGGGGGGGGGGFGGGGGGGDFEGGGGGGGGGGFCGGGGGGGGGFGGGGGGGGGEFGGEFGGGGGGGGGFGGGGGFECFGEFGGCEFGGGGGGGGGGGGFFGGGGGFGFED:
@M03364:396:000000000-C9LGT:1:1101:25834:8421 1:N:0:10
ACTCCTACGGGAGGCAGCAGTGGGGAATATTGGACAATGGGGGAAACCCTGATCCAGCGACGCCGCGTGAGTGAAGAAGTATTTCGGTATGTAAAGCTCTATCAGCAAGGAAGAAAATGACGGTACTTGACTAAGAAGCCCCGGCTAACTACGTGCCAGCAGCCGCGGTAATACGTAGGGGGCAAGCGTTATCCGGATTTACTGGGTGTAAAGGGAGCGTAGACGGCAAAGCAAGTCTGAAGTGAAAGCCCCGGGCTCAACCCGGGAACTGCTTTGGAAACTGTTTAGCTAG
+
GGGGGGGGGGGGGGGGGGGGGGGGGGGGGGGGGGGGGGGGGGGGGGGGGGGGGGGGGGGGGGGGGGGGGGGGGGGGGGGGGGGGGGGGGGGGGGGGGGGGGGGGGGGCGGGGGGGGCFFF<B@B+BEFA,8<5,:5CFGDC@FFGG7FGGFGFGGGGGGGGGGGGGGGG*>FGGGFGGGGGGGDFFGGCEGGGGGGGEEGGGGGGGGGGGGFFCGGGGGGGGEGGGDEGGGGGGGGGGFGGGGGGGGGGGGGGGGGGGFGGGGGGGEDGGGGGGGGGGGGFFGCGGGFFFFG
@M03364:396:000000000-C9LGT:1:1101:5125:8436 1:N:0:10
ACTCCTACGGGAGGCAGCAGTGGGGAATATTGCACAATGGGCGAAAGCCTGATGCAGCAACGCCGCCTGAGCGATGAAGGCCTTCGGGTCGTAAAGCTCTGTCCTCAAGGAAGATAATGACGGTACTTGAGGAGGAAGCCCCGGCTAACTACGTGCCAGCAGCCGCGGTAATACGTAGGGGGCTAGCGTTATCCGGATTTACTGGGCGTAAAGGGTGCGTAGGTGGTTTCTTAAGTCAGGAGTGAAAGGCTACGGCTCAACCGTAGTAAGCTCTTGAAACTGCATCCCTTGAGG
+
GGGGGGGGGGGGGGGGGGGGGGGGGGGGGGGGGGGGGGGGGGGGGGGGGGGGGGGGGGGGGGGGGGGGGGGGGGGGGGGGGGGGGGGGGGGGGGGGGGGGGGGGGGGGGGGGGGGGCGGGG=CC8BFG9,A:,BB@DFGGGGGGGGGGGGFGFGFGGGGGGGGGGGGGG>:FFGGFGGGGGGGGGGGGGGGGGGGGGGGGGGGGGGGGGGGGGGGGGGGGGGGGGGCFGGGGGGGGGGGGGGGGGGGGGGGGGGGGCGGGDGGEGGGGGGGDCFGGGGGFFFDGGGGFGFFGC*
@M03364:396:000000000-C9LGT:1:1101:5767:8444 1:N:0:10
ACTCCTACGGGAGGCAGCAGTGAGGAATATTGGACAATGGGTGAAAGCCTGATCCAGCCATCCCGCGTGAAGGATGACGGCCTTATGGGTTGTAAACTTCTTTTATATGGGGATAAACCTACTCACGTGTGAGTAGCTGAAGGTACCATATGAATAAGCACCGGCTAACTCCGTGCCAGCAGCCGCGGTAATACGGAGGGTGCAAGCGTTATCCGGATTTATTGGGTTTAAAGGGTCCGTAGGCGGATTAATAAGTCAGTGGTGAAAGCCCATCGCTTAACGATGGAACTGCC
+
GGGGGGGGGGGGGGGGGGGGGGGGGGGGGGGGGGGGGGGGGGGGGGGGGGGGGGGGGGGGGGGGGGGGGGGGGGGGGGGGGGGGGGGGGGGGGGGGGGGGGGGGGGGGGGGGGGGGGGGGGGFFEFFGB,A,<FFGGGGFGGGGGGGGGGGG<FGGGFGGGGGGGGGGGFGGGGGGGGGGGGGGGGGGGEGGGGGGGGGGGGGGGGGGGGGGGGGGCCEDFGGGGGGCEGGGGGGGGGGGGGGGGGGGGGGGFGGGGGGGGGGGGGGGGGGCFGGGGCGGFFGGGGG@CFFFG
@M03364:396:000000000-C9LGT:1:1101:11989:8491 1:N:0:10
ACTCCTACGGGAGGCAGCAGTAGGGAATCTTCCACAATGGACGCAAGTCTGATGGAGCAACGCCGCGTGAGGGAAGACGGTCTTCGGATTGTAAACCTCTGTCTTAGGGGAAGAGTAAAAGACGGTACCATCGGAGGAAGCCACGGCTAACTACGTGCCAGCAGCCGCGGTAATACGTAGGTGGCAAGCGTTGTCCGGAATTACTGGGTGTAAAGGGAGCGTAGGCGGCATGGCAAGCCAGATGTGAAAGCCCGGGGCCCAACCCCGGAACTGCATTTGGAACTGTCAGGCT
+
GGGGGGGGGGGGGGGGGGGGGGGGGGGGGGGGGGGGGGGGGGGGGGGGGGGGGGGGGGGGGGGGGGGGGGGGGGGGGGGGGGGGGGGGGGGGGGGGGGGGGGGGGGGGGGGDFFFFFGGDF-BBFCFG<,93BCEGGGGGGGGFGGGGGGGGGGGGGGGGGGGGGGGGGCEGGGGGGGGGGGGGGGGGGGGGGGGGGGGGGGGGFGGGGGEFGGFGGGGGGGGGGGGGGGGGGGGGGGFGGGGGGGGGGGG=CEGGGGGG>CDGGGGGG<EGFFFGGGGGFFGFGGGFGFFG
@M03364:396:000000000-C9LGT:1:1101:23220:8499 1:N:0:10
ACTCCTACGGGAGGCAGCAGTGGGGAATCTTCCGCAATGGGCGAAAGCCTGACGGAGCAACGCCGCGTGAGTGAAGAAGGTCTTCGGATCGTAAAGCTCTGTTGTCGGGGACGAATGTACCTTTTGTGAATCATGAGAGGTAATGACGGTACCTGACGAGGAAGCCACGGCTAACTACGTGCCAGCAGCCGCGGTAATACGTAGGGTGCAAGCGTTATCCGGATTTATTGGGCGTAAAGGGCTCGTAGGCGGTTCGTCGCGTCCGGTGTGAAAGTCCATCGCTTAACGGTGGAT
+
GGGGGGGGGGGGGGGGGGGGGGGGGGGGGGGGGGGGGGGGGGGGGGGGGGGGGGGGGGGGGGGGGGGGGGGGGGGGGGGGGGGGGGGGGGGGGGGGGGGGGGGDGGGGGGGGGG:E=FGGDAFDDFGG9,C,,3@FDFGGGFFFFCGGGGGGGGGGGGGGGGGGGGGGG=CGEGGGGGGGGGGGGGGGGFGGGGGGGGGGGFGGGGGGGGGGGGGGGGGGGGEGEFEFGGGGGGEGGGGGGGGGGGGGGGGGGGGGGGGGGGGGGG=DDD7>DGGFFFGGFFGGGFGDDBFDG*
@M03364:396:000000000-C9LGT:1:1101:19281:8525 1:N:0:10
ACTCCTACGGGAGGCAGCAGTGGGGAATATTGCACAATGGGCGCAAGCCTGATGCAGCGACGCCGCGTGCGGGATGGAGGCCTTCGGGTTGTAAACCGCTTTTGTTCAAGGGCAAGGCACGGTATCGGCCGAGTTGAGTGGATTGTTCGAATAAGCACCGGCTAACTACGTGCCAGCAGCCGCGGTAATACGTAGGGTGCAAGCGTTATCCGGATTTATTGGGCGTAAAGGGCTCGTAGGCGGTTCGTCGCGTCCGGTGTGAAAGTCCATCGCTTAACGGTGGATCCGCGCCGG
+
GGGGGGGGGGGGGGGGGGGGGGGGGGGGFGGGGGGGGGGGGGGGGGGGGGGG@FGGGGGGGGGGGGGGGGGGGGGGGGGGGGGGGGGGGGGGGGGGGGGGGGGGGGG?FGGGGGGGGGGGG7B++@FF58@*5@FBFC;FFFCFFFGGGFFG:FFGGGGGGGGGGGG,BFECGGFGFFGGFFGGGGGGGFGFFFEEGGGGGGGGGGGGFG?EGGDDFGGGGGGGGGGGGGGGGGGGEGGG?=GCEGGEGEEGGCGEGGECGCFGGGGFGGFGGGGDFGGGDFGFCGGFG3)7CD
@M03364:396:000000000-C9LGT:1:1101:13773:8528 1:N:0:10
ACTCCTACGGGAGGCAGCAGTAGGGAATCTTCCACAATGGGCGAAAGCCTGATGGAGCAATGCCGCGTGAGTGAAGAAGGATTTCGGTTCGTAAAACTCTGTTGCAAGGGAAGAACAAGTAGCGTAGTAACTGGCGCTACCTTGACGGTACCTTGTTAGAAAGCCACGGCTAACTACGTGCCAGCAGCCGCGGTAATACGTAGGTGGCAAGCGTTGTCCGGAATTATTGGGCGTAAAGCGCGCGCAGGTGGTTCCTTAAGTCTGATGTGAAAGCCCACGGCTCAACCGTGGAGG
+
GGGGGGGGGGGGGGGGGGGGGGGGGGGGGGGGGGGGGGGGGGGGGGGGGGGGGGGGGGGGGGGGGGGGGGGGGGFGGGGGEGGGGGGGGGGGGGGGGGGGGGGGGGGGGGGGGGGGGGGGG<F=BFFFC,AAE,FFFGGGGFGGGGGGGGFGEGGGGGGGGGGGGGGGGCGGGGGGGGGGGGGGGGGGGGGGGGDGGGGGGGGGGGGGGGGGGGGGGGGGG;FFGGGGGGGGGGGEGGGGDGGGGGGGGGGGGGGGGGGGCGGGGGGGGGGFFFFGGGGGFEGGGGGFDFBCFG
@M03364:396:000000000-C9LGT:1:1101:10399:8537 1:N:0:10
ACTCCTACGGGAGGCAGCAGTGGGGAATATTGCACAATGGGGGAAACCCTGATGCAGCAACGCCGCGTGAGTGATGACGGCCTTCGGGTTGTAAAGCTCTGTCTTCAGGGACGATAATGACGGTTCCTGCAGACGAAGCCCCGGCTAAATACGTGCCAGCAGCCGCGGTCATACGTATGGGGCGAGCGTTATCCGGATTTATTGGGTTTAAAGGGTCCGTAGGCGGATTAATAAGTCAGTGGTGAAAGCCCATCGCTTAACGATGGAACTGCCATTGATACTGTTAGTCTTG
+
GGGGGGGGGGGGGGGGGGGGGGGGGGGGGGGGGGGGGGGGGGGGGGGGGGGGGGGGGGGGGGGGGGGGGGGGGGGGGGGGGGGGGGGGGGGGGGGGGGGGGGGGGGGGGGGGGGGG7FFFGFCC+BFF,:>,,,8+@FFGGGGFGG>FGGGGGGGGGGGGGGGGGGGGG*;FGGGFGGGGGGGGGGGGEGGGFGGGGCEGGGGGGFC?EGGGGGG*A888AEGCEG5?>ECFFGFFGGGGGGFGGFFFGGGGGGEGGFGD785FFGGGFFGGGFECGFGGFFGGGFGFFFFG
@M03364:396:000000000-C9LGT:1:1101:4824:8559 1:N:0:10
ACTCCTACGGGAGGCAGCAGTGAGGAATATTGGACAATGGGTGAAAGCCTGATCCAGCCATCCCGCGTGAAGGATGACGGCCTTATGGGTTGTAAACTTCTTTTATATGGGGATAAACCTACTCCCGTGTGCGTAGCTGAAGGTACCATATGAATAAGCACCGGCTAACTCCGTGCCAGCAGCCGCGGTAATACGGAGGGTGCAAGCGTTATCCGGATTTATTGGGTTTAAAGGGTCCGTAGGCGGATTAATAAGTCAGTGGTGAAAGCCCATCGCTTAACGATGGAACTGCC
+
GGGGGGGGGGGGGGGGGGGGGGGGGGGGGGGGFGGGGGGGGGGGGGGGGGGGGGGGGGGGGGGGGGGGGGGGGGGGGGGGGGGGGGGGGGGGGGGGGGEFGGGGGGGGGGGGG:FF,CFFEFF8,B=A+:A5B:CFGGGGGGGGFFAFFGFGAFGGGGGGGGGGGG:DCDEGEGGGGGGFGGGFGGGCF@GGGGGGGGGGGGGCCGGEGGGGGGFDGGDFGGGGGGGGEGGGFGGG?@CC8?EGGGGECGFGGGGC>CGGG?CFFGGGC5CFGGGGGGGGFFGGGGG?<FFCG
@M03364:396:000000000-C9LGT:1:1101:19109:8564 1:N:0:10
ACTCCTACGGGAGGCAGCAGTGAGGAATATTGGACAATGGGTGAAAGCCTGATCCAGCCATCCCGCGTGAAGGATGACGGCCTTATGGGTTGTAAACTTCTTTTATATGGGGATAAACCTACTCACGTGTGAGTAGCTGAAGGTACCATATGAATAAGCACCGGCTAACTCCGTGCCAGCAGCCGCGGTAATACGGAGGGTGCAAGCGTTATCCGGATTTATTGGGTTTAAAGGGTCCGTAGGCGGATTAATAAGTCAGTGGTGAAAGCCCATCGCTTAACGATGGAACTGCC
+
GGGGGGGGGGGGGGGGGGGGGGGGGGGGGGGGGGGGGGGGGFGGGGGGGGGGGGGGGGGGGGGGGGGGGGGGGGGGGGGGGGGGGGGGGGGGGGGGGGGGGGGGGGGGGGGGDGGGGGFGFFE?FFGG?B=<BFAFFFFEFGGGGGFGGGFGFFGGGGGGGGGGGGGGGCFCFFFGGGGGFGGFGGGGGDGGGDFGGGGGGGGGDGGGGGGGFGGGGEEFFFEFGGGGDGGGGFGGFGGFGGEFEGGECEEFGCGGGGGGGGGGGGGGGDGFGGDGGGGGFFEGGCF@CFFGG
@M03364:396:000000000-C9LGT:1:1101:16272:8565 1:N:0:10
ACTCCTACGGGAGGCAGCAGTGAGGAATATTGGACAATGGGTGAAAGCCTGATCCAGCCATCCCGCGTGAAGGATGACGGCCTTATGGGTTGTAAACTTCTTTTATATGGGGATAAACCTACTCACGTGTGAGTAGCTGAAGGTACCATATGAATAAGCACCGGCTAACTCCGTGCCAGCAGCCGCGGTAATACGGAGGGTGCAAGCGTTATCCGGATTTATTGGGTTTAAAGGGTCCGTAGGCGGATTAATAAGTCAGTGGTGAAAGCCCATCGCTTAACGATGGAACTGCC
+
GGGGGGGGGGGGGGGGGGGGGGGGGGGGGGGGGGGGGGGGGEGGGGGGGGGGGGGGGGGGGGGGGGGGGGGGGGGGGGGGGGGGGGGGGGGGGGGGGGGGGGGFGGGGGGGGGDGG9?FG,?B8CFFGGFF9?BCFFGGGGDGFGGGGGGGG9FFGGGGGGGGGGGGGGFGGGGGGGGGGGGGGGGGGG7FGFGGG>FGGEGGGGGGGGGGGFGGGGGGGGGGFGGFCEFGGGGEGGGGGGGGGGGGGEFFGFFGGGGGFFGGGGGGGGCEGGGGGFCEGFB>FFGC=6?FF<
@M03364:396:000000000-C9LGT:1:1101:6050:8569 1:N:0:10
ACTCCTACGGGAGGCAGCAGTAGGGAATCTTCCGCAATGGGCGAAAGCCTGATGGAGCAATGCCGCGTGAGTGAAGAAGGATTTCGGTTCGTAAAACTCTGTTGCAAGGGAAGAACAAGTAGCGTAGTCCCTGGCGCTACCTTGACGGTACCTTGTTAGAAAGCCACGGCTAACTACGTGCCAGCAGCCGCGGTAATACGTAGGTGGCAAGCGTTATCCGGAATGATTGGGCGTAAAGGGTGCGCAGGCGGCTGTGCAAGTCTGAAGTAAAAGGGACCGGCTCAACCGGTTC
+
GGGGGGGGGGGGGGGGGGGGGGGGGGGGGGGGGGGGGGGGGGGGGGGGGGGGGGGGGGGGGGGGGGGGGCGGGGGGGGGG@FGGGGGGGGGGGGGGGGGGGGGGGGGGGGGGGGGG<FFFG-E+B?FF55A<5>FGFGGGGGGGGGGGGGFGCFFFGGGGGGGGGGGGGEGGGGGGGGFGGGGGGGGGFGGGGEGGGGGGGGGGGGGGGGGGGGGGFCFEGGGGGGGGGGGGGGGGGGGGGGDEEGGGGGGGEEFGGFGGGFGGGGGGGGFGGEGFGGGDF3EDGGFDGB5D
@M03364:396:000000000-C9LGT:1:1101:19220:8571 1:N:0:10
ACCCTACGGGAGGCAGCAGTGAGGAATATTGGTCAATGGGCGAGAGCCTGAACCAGCCAAGTCGCGTGAGGGAAGACGGTCCTACGGATTGTAAACCTCTTTTGTCGGGGAGTAATAGGCGGGACGTGTCTTGCTGTGAGAGTACCCGAAGAAAAAGCATCGGCTAACTCCGTGCCAGCAGCCGCGGTAATACGGAGGATGCGAGCGTTATCCGGATTTACTGGGTGTAAAGGGCGTGTAGGCGGGAAAGCAAGTCAGATGTGAAAACTATGGGCTCAACCCATAGCCTGCATT
+
GGGGGGGGGGGGGGGGGGGGGGGGGGGGGGGGGGGGGGGGGGGGGGGGGGGGGGGGGGGGGGGGGGGGDGGGGGGGGGGGGGGFGGGGGGGGGGGGGGGGGGFGFFFGGGFGGGEGFGGGGFF++@FF338<,@FCBFGGDFGGGGGFFGGGFGGGGGGGGGGGGGGGFFFEGGGGGGCGGGFGGGGGGGG?BFGGGGGGGGGEEGGGGGGFGGGGGGGGGGGGE;?EGGGFGGDGCEECFGGGGGGGGGGGGGFFFGGEGFGGGGGGGGGGGGGGGGGGFFGFGGGFCFFGGG
@M03364:396:000000000-C9LGT:1:1101:27433:8588 1:N:0:10
ACTCCTACGGGAGGCAGCAGTGAGGAATATTGGGCAATGGGGGAAACCCTGACCCAGCAACGCCGCGTGAAGGAAGAAGGCCTTCGGGTTGTAAACTTCTTTTAGCAGGGACGAAGGAAGTGACTGTACCTTCAGAAAAAGCAACGGCTAACTACGTGCCAGCAGCCGCGGTAATACGTAGGTTGCAAGCGTTGTCCGGATTTACTGGGTGTAAAGGGCGTGTAGGCGGAGATGCAAGTTGGGAGTGAAATCCCGGGGCTCAACCCCGGAACTGCTTTCAAAACTGTATCCCTT
+
GGGGGGGGGGGGGGGGGGGGGGGGGGGGGGGGGGGGGGGGGGGGGGGGGGGGGGGGGGGGGGGGGGGGGGGGGGGGGGGGGGGGGGGGGGGGFGGGGGGGGGGGGGGEFFGGGG+C6BFDFDFG,:CF,<5,3:B<FDEFGG?FG>CFGGGGGGGFGFGGGGGGGGGGG7*FFGFGGGGGGGCFGGGGFFGGG7FGGDGGGGFGGGGGGFEEGFGGGGGGCEECFGGGGGGGGGGG?CGGGFC5CEFC?FGGGGGDGGGGGGGGGGGGG<EGGGGGG=CC?4?FGCF?F4BCFC
@M03364:396:000000000-C9LGT:1:1101:15250:8595 1:N:0:10
ACTCCTACGGGAGGCAGCAGTGAGGAATATTGGACAATGGGTGAAAGCCTGATCCAGCCATCCCGCGTGAAGGATGACGGCCTTATGGGTTGTAAACTTCTTTTATATGGGGATAAACCTACTCGCGTGTGCGTAGCTGAAGGTACCATATGAATAAGCACCGGCTAACTCCGTGCCAGCAGCCGCGGTAATACGGAGGGTGCAAGCGTTATCCGGATTTATTGGGTTTAAAGGGTCCGTAGGCGGATTAATAAGTCAGTGGTGAAAGCCCATCGCTTAACGATGGAACTGCC
+
GGGGGGGGGGGGGGGGGGGGGGGGGGGGGGGGGGGGGGGGGGGGGGGGGGGGGGGGGGGGGGGGGGGGGGGGGGGGGGGGGGGGGGGGGGGGGGGGGGGGGGGGGGGGGGGGGGGGCGGG@EGF+>CF+8A,8B:FFGGGGGGGGGGFGGGG9FGGGGGGGGGGGGGGGFEFGGGGGGGGGGGGGGGGGCGGGGGGDGGGGGGGGGGGGGGGGGGGGGDCGGGGGGGG>FGGGGGGGGGGFGGGGGGGGGGGGGGGGGGGGGGGGGGGGGGGGGGGGGGGFEEGGGG?CFFFG
@M03364:396:000000000-C9LGT:1:1101:19015:8653 1:N:0:10
ACTCCTACGGGAGGCAGCAGTGGGGAATATTGCACAATGGGCGCAAGCCTGATGCAGCGACGCCGCGTGCGGGATGGAGGCCTTCGGGTTGTAAACCGCTTTTGTTCAAGGGCAAGGCACGGTTTCGGCCGTGTTGAGTGGATTGTTCGAATAAGCACCGGCTAACTACGTGCCAGCAGCCGCGGTAATACGTAGGGTGCGAGCGTTATCCGGATTTATTGGGCGTAAAGGGCTCGTAGGCGGTTCGTCGCGTCCGGTGTGAAAGTCCATCGCCTAACGGTGGATCTGCGCCGG
+
GGGGGGGGGGGGGGGGGGGGGGGGGGGGGGGGGGGGGGGGGGGGGGGGGGGGGGGGGGGGGGGGGGGGGGGGGFGGGGGGGGGGGGGGGGGGGGGGGGGGGGGGGGGAFGGGGGGGFGFFC>FF+>FE++555@,>CFGGGFFFGGGGGGGG:FGGGGGGGGGGGGGGGCGGGGGGGGGGGGGGGGGGGGGGFGGGGGGGGEGGGGGGGFFGGEEEGGGGGGGGGG?EGGGGGGGGEGGGGGGEGEGGGGEEGGGGG?ECE<DFCGFGGGCDGEG7CGGGFFGC4<F@FFFGGG
@M03364:396:000000000-C9LGT:1:1101:20891:8658 1:N:0:10
ACTCCTACGGGAGGCAGCAGTAGGGAATCTTCCACAATGGGCGAAAGCCTGATGGAGCAATGCCGCGTGAGTGAAGAAGGATTTCGGTTCGTAAAACTCTGTTGCAAGGGAAGAACAAGTAGCGTAGTACCTGGCGCTACCTTGACGGTACCTTGTTAGAAAGCCACGGCTAACTACGTGCCAGCAGCCGCGGTAATACGTAGGTGGCAAGCGTTGTCCGGAATTATTGGGCGTAAAGCGCGCGCAGGTGGTTCCTTAAGTCTGATGTGAAAGCCCACGGCTCAACCGTGGAGG
+
GGGGGGGGGGGGGGGGGGGGGGGGGGGGGGGGGGGGGGGGGGGGGGGGGGGGGGGGGGGGGGGGGGGGGGGGGGGGGGGGGGGGGGGGGGGGGGGGGGGGGGGGGGGGGGGGGGFG@FGG9-:+4CFF<,9C,:EC@FGGGGGGGGGGGGGGGGGGGGGGGGGGGFFGGGGGGGGGGGGGGGGGGGGGGGGGGGGGGGGGGGGGGGGGGGGGGGGGGGGGGGCFGGGGGGGGGGGGGGGGGGGGGGGGGGGGFGGGGGGGFDGFGFGGGGGGGGGGGGGGF@5DGGGE55>99D
@M03364:396:000000000-C9LGT:1:1101:19534:8660 1:N:0:10
ACTCCTACGGGAGGCAGCAGTGAGGAATATTGGACAATGGGTGGAAGCCTGATCCAGCCATCCCGCGTGAAGGATGACGGCCTTATGGGTTGTAAACTTCTTTTATATGGGGATAAACCTACTCGCGTGTGGCTAGCTGAAGGTACCATATGAATAAGCACCGGCTAACTCCGTGCCAGCAGCCGCGGTAATACGGAGGGTGCAAGCGTTATCCGGATTTATTGGGTTTAAAGGGTCCGTAGGCGGATTAATAAGTCAGTGGTGAAAGCCCATCGCTTAACGATGGAACTGCC
+
GGGGGGFGGGGGGGGGGGGGGGGGGGGGGGGGGGGGGGGGGGGGGGGGGGGGGGGGGGGGGGGGGGGGGGGGGGFGGGGGGGGGGGGGGGGGGGGGGGGGCFFGGGFGGGGGGGG<FEFF8<C9+>FF:4D++,CFDBC,FD,A5?8FGGGGGGGGGGGFGGGGGGGGGFGGGGGEGGGGFGGGGDGGGDGGGGGGGGGCEFGGGG>FGEEGGCFECEGFGGGFGGEEDGF9@ECFGGGCFGGGGGGGEGCECGGGGFF?@FFG?CCFF<CFGGGGGCGGFB:><D71>@FD5
@M03364:396:000000000-C9LGT:1:1101:3219:8660 1:N:0:10
ACTCCTACGGGAGGCAGCAGTGAGGAATATTGGACAATGGGTGGAAGCCTGATCCAGCCATCCCGCGTGAAGGATGACGGCCTTATGGGTTGTAAACTTCTTTTATATGGGGATAAACCTACTCACGTGTGCGTAGCTGAAGGTACCATATGAATAAGCACCGGCTAACTCCGTGCCAGCAGCCGCGGTAATACGGAGGGTGCAAGCGTTATCCGGATTTATTGGGTGTAAAGGGTCCGTAGGCGGATTAATAAGTCAGTGGTGAAAGCCCATCGCTTAACGATGGAACTGCC
+
GGGGGGGGGGGGGGGGGGGGGGGGGGGGGGGGGGGGGGGGGGGGGGGGFGGGGGGGGGGGGGGGGGFGGGGGGGGGGGGGGGGGGCFGGGGGGGGGGGGFGGGFGGGGGGGGE7EEEAEFGEEA9FFE88854FFE<FGGFGGGGGF<<FGGDFGGGGF<BFCFGCEGGDGCFFGGFGGGGGGFGDGEGG:EFGGGDCFG:FEFCFGE:CEGGGGGGG>9CFFF<84*=CFGF?CGGGGGFE5?=GGGGFCEGGFEG+:<C?FGFDGGDFGDFFGGG3EF6@:>F9*9>F479
@M03364:396:000000000-C9LGT:1:1101:14622:8668 1:N:0:10
ACTCCTACGGGAGGCAGCAGTGGGGGATATTGCACAATGGGGGAAACCCTGATGCAGCGACGCCGCGTGAGTGAAGAAGTATTTCGGTATGTAAAGCTCTATCAGCAGGAAAGATAATGACGGTACCTACCTAAGAAGCACCGGCTAAATACGTGCCAGCAGCCGCGGTAATACGTATGGTGCAAGCGTTATCCGGATTTACTGGGTGTAAAGGGAGCGCAGACGGCATGGCAAGCCAGATGTGAAAGGTGGGGGCTCAACCCCGGGCCTGCATTGGAAACTGTCAAACTAG
+
GGGGGGGGGGGGGGGGGGGGGGGGGGGGGGGGGGGGGGGGGGGGGGGGGGGGGGGGGGGGGGGGGGGGGGGGGGGGGGGGGGGGGGGGGGGGGGGGGGGGGGGGGGGGFGGGGFGGCFGGD7CCDFGG,,3CFDFGGGGGGGGGGGGGGGFFGGGGGGGGGGGGGGGGG*BGGGGGGGGGGGGGGGGGCGGGGGGGGGGGGGGGGGGGGGGFFGGGGGGGGGGGGGGGGGGGGGGGGGGFGFFG?CFFGFGGGGGGGGGGFFDGGGGGGGGGGGFGGGGGFFG>FFFFGF?G
@M03364:396:000000000-C9LGT:1:1101:9027:8674 1:N:0:10
ACTCCTACGGGAGGCAGCAGTGGGGAATATTGGGCAATGGGGGAAACCCTGACCCAGCAACGCCGCGTGAAGGAAGAAGGCCTTCGGGTTGTAAACTTCTTTTACCAGGGACGAAGGACGTGACAGTACATTGAGAAAAAGCAACGGCTAACTACGTGCCAGCAGCCGCGGTAATACGTAGGTTGCAAGCGTTGTCCGGATTTACTGGGTGTAAAGGGCGTGTAGGCGGAGACGTAAGTCAGGAGTGAAATCCCGGGGCTCAACCCCGGAACTGCTTTTGAAACTGCGTCCCTT
+
GGGGGGGGGGGGGGGGGGGGGGGGGGGGGGGGGFGGGGGGGGGGGGGFGGGGFGGGGGGGGGGGGGGGGGGFGGGGGGGGGGGGGGGGGGGGGGGGEGGGGGGF<5CFGGGCFGEG+DDCC-B3,:FGF,9,3,,3CDDC@EDCFEGCFFGGFEGGGGGGGGGCGGGGG51FG:FFGGFGGECFGGGGDF:EG>FFFDEGGGGFFGGGGFG8EFFGF>EGGGGGGGFEGGGGGGGGGGGGGF?AEGGD7CGGG<EG:E55C@FFGGEGGGGGGGG7C:<CB8EDFFGFG3>5>7
@M03364:396:000000000-C9LGT:1:1101:26574:8714 1:N:0:10
ACTCCTACGGGAGGCAGCAGTAGGGAATCTTCCACAATGGGCGAAAGCCTGATGGAGCAATGCCGCGTGAGTGAAGAAGGATTTCGGTTCGTAAAACTCTGTTGCAAGGGAAGAACAAGTAGCTTAGTTACTGGCGCTACCTTGACGGTACCTTGTTAGAAAGCCACGGCTAACTACGTGCCAGCAGCCGCGGTAATACGTAGGTGGCAAGCGTTGTCCGGAATTATTGGGCGTAAAGCGCGCGCAGGTGGTTCCTTAAGTCTGATGTGAAAGCCCACGGCTCAACCGTGGAGG
+
GGGGGGGGGGGGGGGGGGGGGGGGGGGGGGFGGGFGGGGGGGGGGGGGGGGGGGGGGGGGGGGGGGGGGGGGGGGGGGGGGGGGGGGGGGGGGGGGGGGGGGGGGGGGGGGGGGFG?<F<,5C,,CFF,,9<B,:8CFCF=D,ECFGGGFCDDGGGGGGGGGGGGGGGG@ECGGGCGDGGGGFFGGGGFFGGGGGGGGGGGFGGGGGGG:EGGGGGEDG8EEFGGGEGGGGGGGGGGFFGGGGGGCGGGGGGGGGGGGGGGGGG+>FGFGFCF67DGGGGFDGGFGGFGFF3CG
@M03364:396:000000000-C9LGT:1:1101:24659:8739 1:N:0:10
ACTCCTACGGGAGGCAGCAGTAGGGAATCTTCCACAATGGGCGAAAGCCTGATGGAGCAATGCCGCGTGAGTGAAGAAGGATTTCGGTTCGTAAAACTCTGTTGCAAGGGAAGAACAAGTAACTTAGTCTCTAACGCTACCTTGACGGTACCTTGTTAGAAAGCCACGGCTAACTACGTGCCAGCAGCCGCGGTAATACGTAGGTGGCAAGCGTTGTCCGGAATTATTGGGCGTAAAGCGCGCGCAGGTGGTTCCTTAAGTCTGATGTGAAAGCCCACGGCTCAACCGTGGAGG
+
GGGGGGGGGGGGGGGGGGGGGGGGGGGGGGGGGGGGGGGGGGGGGGGGGGGGGGGGGGGGGGGGGGGGGGGGGGGGGGGGFGGGGGGGGGGGGGGGGGGGGGGGGGG9FGGGGGFECFF?,<9B,?FF<,C,,,:=FFFGGGFGGFDGGGEGFGGDGGFGGGGGEGGGG7@CFGGFFGGGGGGGGGGGGGGGGDCGGGGGGGGGGGGGGGGFGGGGGGGGGG@FFGGGGGGGGGGGGGGGGGGGGGGGGGGGGGF+:ECFEFGGGGGFDD?FFG6CGGGGFFGGGGGE>:D3<D
@M03364:396:000000000-C9LGT:1:1101:22309:8745 1:N:0:10
ACTCCTACGGGAGGCAGCAGTGGGGAATATTGCACAATGGGCGCAAGCCTGATGCAGCGACGCCGCGTGCGGGATGGAGGCCTTCGGGTTGTAAACCGCTTTTGTTCAAGGGCAAGGCACGGTTTCGGCCGTGTTGAGTGGATTGTTCGAATAAGCACCGGCTAACTACGTGCCAGCAGCCGCGGTAATACGTAGGGTGCAAGCGTTATCCGGATTTATTGGGCGTAAAGGGCTCGTAGGCGGTTCGTCGCGTCCGGGGTGAAAGTCCATCGCTTAACGGTGGATCCGCGCCGG
+
GGGGGGGGGGGGGGGGGGGGGGGGGGGGGGGGGGGGGGGGGGGGGGGGGGGGGGGGGGGGGGGGGGGGGGGGGGGGFGGGGGGGGGGGGGGGGGGGGGGGGGGGGGGGGGGGGGGGGGGGGCFBEFFG@@C@*,><@@DCGEFFGGGFGGGGDFGGGGGGGGDGFGGGGFGGGGGGGGGGGGEGGGGGGGGGGCGGGFGEGGGGGGGGGFGGGGGGGCFCGGGGGEEGFGGGGGGGG=FG?CG=GEGGGGGGEGGED*=CGCFDCFEGGGGDGGGDGGECB>GFFC<@FB@CGG
@M03364:396:000000000-C9LGT:1:1101:11259:8764 1:N:0:10
ACTCCTACGGGAGGCAGCAGTAGGGAATCTTCCACAATGGACGAAAGTCTGATGGAGCAATGCCGCGTGAGTGAAGAAGGATTTCGGTTCGTAAAACTCTGTTGCAAGGGAAGAACAAGTAGCGTAGTCCCTGGCGCTACCTTGACGGTACCTTGTTAGAAAGCCACGGCTAACTACGTGCCAGCAGCCGCGGTAATACGTAGGTGGCAAGCGTTGTCCGGAATTATTGGGCGTAAAGCGCGCGCAGGTGGTTCCTTAAGTCTGATGTGAAAGCCCACGGCTCAACCGTGGAGG
+
GGGGGGGGGGGGGGGGGGGGGGGGGGGGGGGGGGGGGGGGGGGGGGGGGGGGGGGGGGGGGGGGGGGGGGGGGGGGGGGGGGGGGGGGGGGGGGGGGGGGGGGGGGGGGGGGGGFGGGGEF<A>+BFF,<A??BFEGGDGGGGFCFGGGGGGAFGGGGGGGGGGGGGGGGGGGGGGGGGGGGGGGGGGGGGGGGGGGGGGGGGGGGGGGGGGGGGGCGGGGEFGGGGGGGGGGGGGGGGGEGGGGGGGGGGEGGGGFGFFFGGGGGG:FGGGGGGGGGGGFFGGGGGF5>DCGG
@M03364:396:000000000-C9LGT:1:1101:18423:8774 1:N:0:10
ACTCCTACGGAGGCAGCAGTGGGGAATATTGCACAATGGGCGCAAGCCTGATGCAGCGACGCCGCGTGCGGGATGGAGGCCTTCGGGTTGTAAACCGCTTTTGTTCAAGGGCAAGGCACGGTTTCGGCCGTGTTGAGTGGATTGTTCGAATAAGCACCGGCTAACTACGTGCCAGCAGCCGCGGTAATACGTAGGGTGCAAGCGTTATCCGGATTTATTGGGCGTAAAGGGCTCGTAGGCGGTTCGTCGCGTCCGATGTGAAAGTCCATCGCTTAACGGTGGATCCGCGCCGGG
+
GGGGGGGGGGGGGGGGGFGGGGGGGGGGGGGGGGGGGGGGGGGGGGGGGFFGGGGGGGGGGGGGGGGGGGGGGFGGGGGGGGGGGGGGGGGGGGGGGFGGGGGGGGGGGGGGGGGGGGGGGGGGCFGG+8@*@A@,3EFGE@GFGGFFFGGGFGGGGGGGGGGGGFGGGFGGGGGGGGFGGGGGGGGGGGG<FFGGFGGGGGGGGGCFGGEGGGGGGGGGGGGGGGGFGGGGDGEGGGGGGGEG8CEEEGGGEGGD7CGGFGFGFFGFC>CGCC:FGGGGF@=FG4DFGFEDDD
@M03364:396:000000000-C9LGT:1:1101:21918:8796 1:N:0:10
ACTCCTACGGGAGGCAGCAGTGAGGAATATTGGACAATGGGTGGAAGCCTGATCCAGCCATCCCGCGTGAAGGATGACGGCCTTATGGGTTGTAAACTTCTTTTATATGGGGATAACCCTACTCCCGTGTGAGTAGCTGAAGGTACCATATGAATAAGCACCGGCTAACTCCGTGCCAGCAGCCGCGGTAATACGGAGGGTGCAAGCGTTATCCGGATTTATTGGGTGTAAAGGGTCCGTAGGCGGATTAATAAGTCAGTGGTGAAAGCCCATCGCTTAACGATGGAACTGCC
+
GGGGGGGGGGGGGGGGGGGGGGGGGGGGGGGGGGGGGGGGGGGGGGGGGGGGGGGGGGGGGGGGGGGGGGGGGGGGGGGGGGGGGGGGGGGGGGGGGGGGGGGGGGGGGGGGGGGG9EFGFFE?,BFF+8A,5EEEFGGGCGFFGGGGGGGGAFGGGGGGGGGGGGGGGFGGGGGGGGGGGGGGGGGGGCGGGGGGGGGGGGGGGGGGGGGGGFGGGGGGFFGGGGGGGGGGGGGFGGGGGGGGGGEGCGGGGGGGGCCFGGFGGGGGGGGGGGGGFGGFFFEGGG5?<FFGG
@M03364:396:000000000-C9LGT:1:1101:22019:8798 1:N:0:10
ACTCCTACGGGAGGCAGCAGTAGGGAATTTTCGTCAATGGGCGCAAGCCTGAACGAGCAATGCCGCGTGGGTGAAGACGGTCTTCGGATTGTAAAGCCCTGTTGCCGGGGACAAAGGACAGCCAGAGTGTAAAGCTGACTGTTTGATGGTACCCGGCCAGAAAGCCACGGCTAACTACGTGCCAGCAGCCGCGGTAATACGTAGGTGGCAAGCGTTATCCGGAATGATTGGGCGTAAAGGGTGCGCAGGCGGCTGTGCAAGTCTGAAGTAAAAGGGACCGGCTCAACCGGTTCG
+
GGGGGGGGGGGGGGGGGGGGGGGGGGGGGGGGGGGGGGGGGGGGGGGGGGGGGGGGGGGGGGGGGGGGGGGGGGGGGGGGGGGGGGGGGGGGGGGGGFFGGGGCGGGFGGGGGGGGB,DF+BF=A,B>,,9,<CDCFGFAA<FFG>FFGGFD9FFGGGGGGGGGGGFGG>EEGGGGGGGGGGGGGGGGGGGGGGFGGGGGGGGGGGGGGGGGGGGGGGGGGGEECDFGGGGGGGEGEGGGGGGGGGGGEGGGGGGFF7?GGFGFGGGF?FGG7CEG<FGD>B:CGGGFGFFGD)
@M03364:396:000000000-C9LGT:1:1101:23706:8817 1:N:0:10
ACTCCTACGGGAGGCAGCAGTGAGGAATATTGGACAATGGGTGGAAGCCTGATCCAGCCATCCCGCGTGAAGGATGACGGCCTTATGGGTTGTAAACTTCTTTTATATGGGGATAAACCTACTCACGTTTGCAGCGCTGAAGGTACCATATGAATAAGCACCGGCTAACTCCGTGCCAGCAGCCGCGGTAATACGGAGGGTGCAAGCGTTATCCGGATTTATTGGGTTTAAAGGGTCCGTAGGCGGATTAATAAGTCAGTGGTGAAAGCCCATCGCTTAACGATGGAACTGCC
+
GGGGGGGGGGGGGGGGGGGGGGGGGGGGGGGGGGGGGGGGGGGGGGGGGGGGGGGGGGGGGGGGGGGGGGGGGGGGGGGGGGGGGGGGGGGGGGGGGGGGGGGGGGGGGGGGGGGGAGFFEFGF9BEF,,@,,,,8@FGFGGFFGGGGGGGGFGGGGGGGGGGEGGGGGFFGGGGGGGGGGGGGGGGGGGGGGGGGGGGGGGGGGGGGCCGGGGGG>EGGGGGGGGEECGGGGGGGGGD8@EGGGDC5CF:FGGGGGGGGGGGGGGGFGCFGGGGGGFGGFFEGGGD99??6C
@M03364:396:000000000-C9LGT:1:1101:17832:8840 1:N:0:10
ACTCCTACGGGAGGCAGCAGTGGGGAATATTGGGCAATGGGCGCAAGCCTGACCCAGCAACGCCGCGTGAAGGAAGAAGGTTTTCGGATTGTAAACTTCTGTCCTAAGTGACGAAGGAAGTGACAGTAGCTTAGGAGGAAGCCCCGGCTAACTACGTGCCAGCAGCCGCGGTAATACGTAGGGGGCGAGCGTTGTCCGGAATGACTGGGCGTAAAGGGCGTGTAGGCGGCTTTTTAAGTCTGAAGTAAAAGGGACCGGCTCAACCGGTTCAGGCTTTGGAAACTGCACGGCTTG
+
GGGGGGGGGGGGGGGGGGGGGGGGGFGGGGGGGGGGGGGGGGGGGGGGGGGGGGGGGGGGGGGGGGGGGGGGGGGGFGGGGGGGGGGGGGGGGGGGGGGGGGGGGGFFGGGGGGFGGGGGG9FE,:FGCDF?FDG<FGGGGGGGGGGGGGFGGGGGGGGGGGGGGGGGG>CFFGGGGGFGGGGGGGGGGGGGGGGGGGGGGGGGGGGGGGGGGEGGGGGGEGGGGGGGGGEGCGGGGGGDGGFGGGGGGGGGGGGDDEEECFFGGGGGGGGGGGGGGGGGFFGGGG7?FFEGGD
@M03364:396:000000000-C9LGT:1:1101:7196:8853 1:N:0:10
ACTCCTACGGGAGGCAGCAGTGGGGGATATTGCACAATGGGCGGAAGCCTGATGCAGCAACGCCGCGTGAGGGAAGACGGTTTTCGGATTGTAAACCTCTGTCCCCGGTGAAGAAGCAAGTGACGGTAACCGGGGTAGGAAGCCACGGCTAACTACGTGCCAGCAGCCGCGGTAATACGTAGGTGGCGAGCGTTGTCCGGATTTACTGGGTGTAAAGGGAGCGCAGGCGGGACAGCAAGTTGGATGTGAAATACCGAGGCTTAACCTCGGAGCTGCATCCAAAACTGCCGTTCT
+
GGGGGGGGGGGGGGGGGGGGGGGGGGGGGGGGGGGGGGGGGGGGGGGGGGGGGGGGGGGGGGGGGGGGGGGGGGGGGGGGGGGGGGGGGGGGGGGGGGGGGGGFGGGGGGGGGGGGGGGFE3CF+@FF<,@@5@F>CGGDGGGGGGFGGGGGGGGGGGGGGGGGGGGGGFEGEGGGGGGFGGGGGGGGGGGGCGEGGGGGDGGDCGGGGGGEGGGGGGGGGGGGGGGGGGGGGGGGGGGEFGGGGGFFCGGGGGGGGEGGGGGGGGGGGGEGGGGGGGFF?6CFGGGFGF:CG3
@M03364:396:000000000-C9LGT:1:1101:19306:8874 1:N:0:10
ACTCCTACGGGAGGCAGCAGTGAGGAATATTGGACAATGGGTGGAAGCCTGATCCAGCCATCCCGCGTGAAGGATGACGGCCTTATGGGTTGTAAACTTCTTTTATATGGGGATAAACCTACTCCCGTGTGCGTAGCTGAAGGTACCATATGAATAAGCACCGGCTAACTCCGTGCCAGCAGCCGCGGTAATACGGAGGGTGCAAGCGTTATCCGGATTTATTGGGTTTAAAGGGTCCGTAGGCGGATTAATAAGTCAGTGGTGAAAGCCCATCGCTTAACGATGGAACTGCC
+
GGGGGGGGGGGGGGGGGGGGGGGGGGGGGGGGGGGGGGGGGGGGGGGGGGGGGGGGGGGGGGGGGGGGGGGGGGGGGGGGGGGGGGGGGGGGGGGGGGGGGGGGGGGGGGGGGGGGGGGGEEB:,BFG==D,8?CFFGGFGGGGGGGGGGGGFGGGGGGGGGGGGGGGGFGGGGGGGGGGGGGGGGGGGGGGGGGGGGGGGGGGGGGGGGGGGFFDGEGFGGGGGGGEDGGGGGGGGGGGGGGGGGGGGGGGGGGGFFFGGGGGGFDFCDFGGGEDFDEGFEGFGGFFDFFFG
@M03364:396:000000000-C9LGT:1:1101:21734:8879 1:N:0:10
ACTCCTACGGGAGGCAGCAGTAGGGAATTTTCGTCAATGGGCGCAAGCCTGAACGAGCAATGCCGCGTGGGTGAAGACGGTCTTCGGATTGTAAAGCCCTGTTGCCGGGGACAAAGGACAGCCAGAGTGAAAAGCTGACTGTTTGATGGTACCCGGCCAGAAAGCCACGGCTAACTACGTGCCAGCAGCCGCGGTAATACGTAGGTGGCAAGCGTTATCCGGAATGATTGGGCGTAAAGGGTGCGCAGGCGGCTGTGCAAGTCTGAAGTAAAAGGGACCGGCTCAACCGGTTC
+
GGGGGGGGGGGGGGGGGGGGGGGGGGGGGGGGGGGGGGGGGGGGGGGGGGGGGGGGGGGGGGGGGGGGGGGGGGGGGGGGGGGGGGGGGGGGGGGGGFGGGGGGGGGCGGGGGGFGFDFED-D,,>FE,,9>8,>,@FGGGFGFCFCFGGGGGGGGGGGGGGGGGGGGG>BFGGGGGGGGGGGGGGGGGGGGGGGGGGGGFCGGGGGGGGGGGGGGGGGGGGEEGFEFGGGGGG8?EFGGG6EEGGGEGGGGGGGGF7CFGCGGCFF=:CFGGFGGC9CDEF7CGGFFCB5CD
@M03364:396:000000000-C9LGT:1:1101:5160:8880 1:N:0:10
ACTCCTACGGGAGGCAGCAGTGGGGAATATTGCACAATGGGGGAAACCCTGATGCAGCAACGCCGCGTGAGCGATGAAGGCCTTTGGGTCGTAAAGCTCTGTCCTTGGGGAAGAAAAAAATGACAGTACCCTTGGAGGAAGCCCCGGCTAACTACGTGCCAGCAGCCGCGGTAATACGTAGGGGGCGAGCGTTATCCGGAATCATTGGGCGTAAAGGGTGCGTAGGTGGCGCCTTAAGCGCAGGGTCTAAGGCTACAGCTTAACTGTAGTTCGCCTTGCGAACTGGGTGGCTTG
+
GGGGGGGGGGGGGGGGGGGGGGGGGGGGGGGGGGGGGGGGGGGGGGGGGGGGGGGGGGGGGGGGGGGGGGGGGGGGGGGGGGGGGGGGGGGGGGGGGGGGGGGFG<EFGGGGGGBFF<FG8-,5,3B@F3@BB=FDFGG>CFCEEDDEGG,D=;<FFFCCGCCFFECFC*CFGCGGFF?<FFFEF7C*:?CE>//<9AECEECCFFGCC5C2?E8AFGC8:E?5EGGGGEE**;8FGGFED5CCE:;>?CEC*0CG686<+<::9CF=FG9>CE5D<D6<E)7*9DF?*87<DG
@M03364:396:000000000-C9LGT:1:1101:18426:8881 1:N:0:10
ACTCCTACGGGAGGCAGCAGTAGGGAATTTTGCGCAATGGGGGAAACCCTGACGCAGCAACGCCGCGTGACCGATGAAGCCCTTCGGGGTGTAAAGGTCTGTCAGTGGGGACGAAAGATGACGATACCCACAGAGGAAGCATCGGCTAACTCCGTGCCGGCAGCCGCGGTAATACGGGGGATGCAAGCGTTGTCCGGAATCATTGGGCGTAAAGAGTTCGTAGGTGGTTTGTTAAGTCTGGTGTTAAATACAGGGGCTCAACTTCTGTTCGGCACTGGCTACTGGCAGACTTGG
+
GGGGGGGGGGGGGGGGGGGGGGGGGGGGGGGGGGGGCGGGGGGGGGGGGGGGGGGGGGGGGDGGGGGGGGGGFGGGGGGFGGGGGGGGGGGGGGGGGGFGGGEGGFDFGEGGGFGG7B=,,:C++@CC8<@83DC7D:ECFADFFEDGGGCFFGGGGGGGGGDGGGEGG<8CFGGGFEDGEGGGGGGFGG>CEE@?CGG>C?GGGGGFCGGGCC?E7ACEGGGEACFGGFGFFC7CF:FFF?FGGGGGG7EFGCGGG=5<+:DGGGGCFDGGD=E<<0/94;FF4CCDCFFC7*
@M03364:396:000000000-C9LGT:1:1101:21313:8888 1:N:0:10
ACTCCTACGGGAGGCAGCAGTGAGGAATATTGGACAATGGGTGAAAGCCTGATCCAGCCATCCCGCGTGAAGGATGACGGCCTTATGGGTTGTAAACTTCTTTTATATGGGGATAAACCTACTCACGTGTGGGTGGCTGAAGGTACCATATGAATAAGCACCGGCTAACTCCGTGCCAGCAGCCGCGGTAATACGGAGGGTGCAAGCGTTATCCGGATTTATTGGGTTTAAAGGGTCCGTAGGCGGATTAATAAGTCAGTGGTGAAAGCCGATCGCTTAACGATCGAACTGCCT
+
FGGGGGGGGGGGGGGGGGGGGGFGGGGGGGGGG<FGGGGGGCF@FGCEGGGG9FFGGGGGG,CFGGGGGCGGGGFGGEFGGGGGG9FGFEFFGGGGFGAFFGGDFGF,CFF:CGGGGFF,:-5,CEF@FB+4B++=E=?><9FF<D,5BF<E<?DFBFAFEDFGGGCGCFEFGGGFFBFFFGGGGGGGGEFEGGGGGGG>FE*7?FGGGFGGFFFEC*3?FFCCGGFG7B9EGFEGFEG88;*9?E5CE6+<+0C?><C9C60CFGF*CC8)>/*94*:FF)*/*9*77FFG*0
@M03364:396:000000000-C9LGT:1:1101:22505:8901 1:N:0:10
ACTCCTACGGGAGGCAGCAGTGGGGAATATTGGACAATGGGGGAAACCCTGATCCAGCGACGCCGCGTGAGTGAAGAAGTATTTCGGTATGTAAAGCTCTATCAGCAAGGAAGAAAATGACGGTACTTAACTAAGAAGCACCGGCTAACTCCGTGCCAGCAGCCGCGGTCATACGGAGGGTGCAAGCGTTATCCGGATTTATTGGGTTTAAAGGGTCCGTAGGCGGATTAATAAGTCAGTGGTGAAAGCCCATCGCTTAACGATGGAACTGCCATTGATACTGTTAGTCTTG
+
GGGGGGGGGGGGGGGGGGGGGGGGGGGGGGGGGGGGGGGGGGGGGGGGGGGGGGGGGGGGGGGGGGGGGGGGGGGGGGGGGGGGGGGGGGGGGGGGGGGGGGGGGGGCGGGGGGGG8FGCG=FB8CFG,,9@,5BCFFGFGGGGGGGGGGGGGGGGGGGGGGGGGGGGG*>FGGGGGGGGGGGGGGGGGGGGGGGGGGGGGGGGGGGGGGGGGGGGFGGGGGGGGGGGGGGGGGGGGGGGGGGGGGGGGGGGGGGGGGGGGGGGGGGDFFGGCFGGGGGGFFGGGFGFGFFG
@M03364:396:000000000-C9LGT:1:1101:11750:8903 1:N:0:10
ACTCCTACGGGAGGCAGCAGTGGGGAATATTGGGCAATGGGCGCAAGCCTTACCCAGCAACGCCGCGTGAGGGAAGAAGGTTTTCGGATTGTAAACCTCTGTCCTGGGGGACGAAGGAAGTGACGGTACCCCGGGGGGAAGCCCCGGCTAACTACGTGCCAGCAGCCGCGGTAATACGTAGGTGGCAAGCGTTGTCCGGAATTATTGGGCGTAAAGCGCGCGCAGGTGGTTCCTTAAGTCTGATGTGAAAGCCCACGGCTCAACCGTGGAGGGTCATTGGAAACTGGGGAACTT
+
GGGGGGGGGGGGGGGGGGGGGGGGGGGGGGGGGGGGGGGGGGGGGGGGGGGGGGGGGGGGGGGGGGGGGGGGGGGGGGGGFFGGGGGGGGGGGGGGFGGGGGGFGGFGGGGGGGFF@F?FFFA9@FG@8:3+@+@+5:?>EGCFEGGEGGFGGFGGGFGGFGGGGGGGGCGGGEFGGGFCFGGGGGGCFF5CEGGGGGGGCFFFGGGGG>CGEE>FCEEGGGGEECCFGGFG8E?F7<CF7C+9C9?FGGGGE*85C8CC8?CCCDEC>1;9)2:7CFFGFFGGGGGFGBBFF>
@M03364:396:000000000-C9LGT:1:1101:26875:8905 1:N:0:10
ACTCCTACGGGAGGCAGCAGTGAGGAATATTGGACAATGGGTGAAAGCCTGATCCAGCCATCCCGCGTGAAGGATGACGGCCTTATGGGTTGTAAACTTCTTTTATATGGGGATAAACCTAGTCTCGTGTGAGTAGCTGAAGGTACCATATGAATAAGCACCGGCTAACTCCGTGCCAGCAGCCGCGGTAATACGGAGGGTGCAAGCGTTATCCGGATTTATTGGGTTTAAAGGGTCCGTAGGCGGATTAATAAGTCAGTGGTGAAAGCCCATCGCTTAACGATGGAACTGCC
+
GGGGGGGGGGGGGGGGGGGGGGGGGGGGGGGGGGGGGGGGGGGGGGGGGGGGGGGGGGGGGGGGGGGGGGGGGGGGGGEGGGGGGGGGGGGGGGGGGGGFGGF<F9EGGGGGGGGG,CFFC-9,,:BD:AA@,<CECFG<A,?FF<AFFGCFGGGGGGGFF<FGGD:FG9EGGGGGGGGGGGGFGGGGEGGGG@FGGGGGCGGGGGGGGGGGGGGGG8ECFG,>EG<C8EGGGFGGFGGEGGGFGGG5*CCFGFGCGGG:ECFGGGGGGFGGFGGGGG7FFFCDFGF@6?FDG
@M03364:396:000000000-C9LGT:1:1101:12666:8906 1:N:0:10
ACTCCTACGGGAGGCAGCAGTGGGGGATATTGCACAATGGGGGAAACCCTGATGCAGCGACGCCGCGTGAGTGAAGAAGTATTTCGGTATGTAAAGCTCTATCAGCAGGAAAGATAATGACGGTACCTGACTACGAAGCACCGGCTAAATACGTGCCAGCAGCCGCGGTCATACGTATGGTGCAAGCGTTATCCGGATTTACTGGGTGTAAAGCGCGCGCAGGTGGTTCCTTAAGTCTGATGTGAAAGCCCACGGCTCAACCGTGGAGGGTCATTGGAAACTGGGGAACTTG
+
GGGGGGGGGGGGGGGGGGGGGGGGGGGGGGGGGGGGGGGGGGGGGGGGGGGGFGGAFGGGGGGGGGGGGGGGGGDGGGGGFGGGGGGGCFGGGGFGGGGGGGGAFGFGGGGGGGGCFFFFGBFF+BDF,8@C,,B7@FGFGFGGGFFCGFFGGGGGGGGGGGGGGGGGG*CFFGGGGGGGGGGFGGGGGGGGGGGGGEGGGGFGGGGGGGGGFFG5CEGGGGEFFGG8CE?FGFGGGGGGFFGGGFGGCCGGGGG5CGGGGGGEFG:DGD/0*<<>F997;6AFCD9>DFFG
@M03364:396:000000000-C9LGT:1:1101:9326:8921 1:N:0:10
ACTCCTACGGGAGGCAGCAGTAGGGAATCTTCCACAATGGACGCAAGTCTGATGGAGCAACGCCGCGTGAGTGAAGAAGGTTTTCGGATCGTAAAGCTCTGTTGTTGGTGAAGAAGGATAGCGGTAGTACCTGGCCTTTATTTGACGGTAATCAACCAGAAAGTCACGGCTAACTACGTGCCAGCAGCCGCGGTAATACGTAGGTGGCAAGCGTTGTCCGGATTTATTGGGCGTAAAGCGAGCGCAGGTGGTTCCTTAAGTCTGATGTGAAAGCCCACGGCTCAACCGTGGAGG
+
GGGGGGGGGGGGGGGGGGGGGGGGGGGGGGGGGGGGGGGGGGGGGGGGGGGGGGGGGGGGGGGGGGGGGGGGGGGGGGGGFFGGGGGGGGGGGGGGGGGFFFGGGGGGGGGGGGFGFFGCC5@@+@FG<,ACFBFGGFGFGGGGGGGGGGGGGGGGGGGGGGGGGGGGGGGGGGGGGGGGGGGGGGGGGGGGGGGGGGGGGGGGFGGGGGGGGFGGGGGGGCFEDGGGGGGGGGGGGGGGGGGGGGGGGGGGFGGGGGGGCFGGGGGGGGGGGGGGGGGGF3EFGGGFDFFDFG
@M03364:396:000000000-C9LGT:1:1101:24477:8951 1:N:0:10
ACTCCTACGGGAGGCAGCAGTGGGGAATATTGCACAATGGGCGAAAGCCTGATGCAGCAACGCCGCGTGAGTGATGACGGTCTTCGGATTGTAAAGCTCTGTCTTCAGGGACGATAATGACGGTACCTGCGGCGGAAGCCACGGCTAACTACGTGCCAGCAGCCGCGGTCATACGTAGGTGGCAAGCGTTGTCCGGATTTACTGGGCGTAAAGGGAGCGTAGGCGGATATTTAAGTGGGATGTGAAATCCTCGGGCTCAACCCGAGTGCTGCATTCCAAACTGGATATCTAG
+
GGGGGGGGGGGGGGGGGGGGGGGGGGGGGGGGGGGGGGGGGGGGGGGGGGGGGGGGGGGGGGGGGGGGGGGGGGGGGGGGGGGGGGGGGGGGGGGGGGGGGGGGGGG,EFGGGGGG+BECF-@B:BFF5,8+83@+5FGGGGGGGGFFGGFF>FGGGGGGGFGGGGGGG4=FGGGFGGGCGGGGGGGGGGGGGGGGGDGGGGGGGGGG?EEGGGGFGGGGGGGGGG:5;FCGFGGGGGGGGG7CFGGGGFGGGGGGGCFGGGGGEGGGGGGGGGFGGGGFFFGGF:CFGF?D
@M03364:396:000000000-C9LGT:1:1101:12260:8979 1:N:0:10
ACTCCTACGGGAGGCAGCAGTAGGGAATCTTCCGCAATGGACGAAAGTCTGACGGAGCAATGCCGCGTGAGTGAAGAAGGTTTTCGGATCGTAAAACTCTGTTGTTAGAGAAGAACAAGGATGAGAGTAACTGCTCATCCCCTGACGGTATCTAACCAGAAAGCCACGGCTAACTACGTGCCAGCAGCCGCGGTAATACGTAGGTGGCAAGCGTTGTCCGGATTTATTGGGCGTAAAGCGAGCGCAGGCGGTTCTTTAAGTCTGATGTGAAAGCCCCCGGCTCAACCGGGGAGG
+
GGGGGGGGGGGGGGGGGGGGGGGGGGGGGGGGGGGGGGGGGGGGGGGGGGGGGGGGGGGGGGGGGGGGGGGGGGGGGGGGGGGGGGGGGGGGGGGGGGGGGGG9EGGGGGGGGGGGGGF8,EB,:<EF,,9<,5<BEEGGGGGG@FEFGGFGDGGGGGGGGGGGGFGGGEGGGGGGGGGGGGFGGGGGGGGGGGGGGGGGFGGGGGGGGGGGGGGDGGGGGGD8B9CCFGFFGGGGGGGGCG=E5EGGGGGGGG?CFFGFCFGGGGGGGFFGCCF5<3CDD5EFGGGFGFF33D
@M03364:396:000000000-C9LGT:1:1101:24924:8982 1:N:0:10
ACTCCTACGGGAGGCAGCAGTAGGGAATTTTCGTCAATGGGCGCAAGCCTGAACGAGCAATGCCGCGTGGGTGAAGACGGTCTTCGGATTGTAAAGCCCTGTTGCCGGGGACAAAGGACAGCCAGAATTAATAACTGGCTGTTTGATGGTACCCGGCCAGAAAGCCACGGCTAACTACGTGCCAGCAGCCGCGGTAATACGTAGGTGGCAAGCGTTATCCGGGATGATTGGGCGTAAAGGGTGCGCAGGCGGCTGTGCAAGTCTGAAGCAAAAGGGACCGGCGCAACCGGTTC
+
GGGGGGGGGGGGGGGGGGGGGGGGGGGGGGGGGEFGGGGGGGGGGGGGGGGGGGGGGGGGGGGGGGGGGGEGGGGGGGGGFGGGGGG7FGGGGGGGGEGGFGGFC9FEGGGGGFGG?,B=D9D,,=BF9,CCD,:=<,>FF:@<F9@3@FFFCFF@FC7FGGCC<DFCE*BBEGGGGGGED<FFGGEG7F@BE:<CFG::@C?FFEGGFGGD5EE5:EFCCE*:8?+<<@FC5E8?5AFFEECEEGGGGGEE57E:6E?FF0?C979=*0+29EEG*1:C>5*//9>F<BF<7
@M03364:396:000000000-C9LGT:1:1101:21927:8985 1:N:0:10
ACTCCTACGGGAGGCAGCAGTGGGGAATATTGGACAATGGGGGAAACCCTGATCCAGCGACGCCGCGTGAGTGAAGAAGTATTTCGGTATGTAAAGCTCTATCAGCAGGGAAGATAATGACGGTACCTGCCTAAGAAGCTCCGGCTAAATACGTGCCAGCAGCCGCGGTCATACGTATGGAGCAAGCGTTATCCGGATTTACTGGGTGTAAAGGGAGCGTAGACGGCATGACAAGTCTGATGTGAAAACCCTGGGCTCAACCCAGGAATGGCAGTGGAAACGGTTAAGCTAG
+
EEFFFEFFGFE@@CGCEDFGF@FGGGGGGEGGGCFAEAFECF@@FGGGGG?EFCEFGF@EGGCFGEFCFG@GGGFEGEFG<FGGFEGCFFDFEFFBEEGGGGG,?EEGG@FEC@FF,8E,:CFGFFDG,:A,8,:,3B,=FEGGGGDGGC<FC<D7FAFGCGGF>EGDE*BE;FGGFGAF?FG7CEGD=:FGGGGG:C7C<C::FFECECCGGFE8CEEEGGGGGGG=EG+CCCFFF9E?7CEGF<FEEEDCC75:5EGAC6CEGGD4CCFC2/:CCC97?)5>DC79*0/9
@M03364:396:000000000-C9LGT:1:1101:14719:8987 1:N:0:10
ACTCCTACGGGAGGCAGCAGTGGGGAATATTGGGCAATGGGCGCAAGCCTGACCCAGCAACGCCGCGTGAAGGAAGAAGGTCTTCGGGTCGTAAACTTCTATCCTTGGTGAAGATAATGACGGTAGCCAAGAAGGAAGCCCCGGCTAACTACGTGCCAGCAGCCGCGGTAATACGTAGGGGGCAAGCGTTGTCCGGAATGATTGGGCGTAAAGGGCGCGTAGGCGGCTATTTAAGTCTGAAGTGAAAGTCCTGCTTTCAAGGTGGGAACTGCTTTGGATACTGGATGGCTTG
+
GGGGGGGGGGGGGGGGGGGGGGGGGGGGGGGGGGGGGGGGGGGGGGGGGGGGGGGGGGGGGGGGGGGGGGGGGGGGGGGGGGGGGGGGGGGGGGGGGGGGGGGGGGGGGGGGGGGGGGGFGGF>+BFG,383:=FFFGGGGGGGGGGGGGGGGGGGGGGGGGGGGGGGG*BFGGGGGGGGGGGGGGGGGGGGGGGGGGGGGGGGGGGGGGGGGGGGGGGGGGGGGGGGGGFGGGGFGFGGGGGGGFFGGGGGGGGGGGGGGGGGGGGGGGGGGGGDGFGGFFGGGGGFGFFG
@M03364:396:000000000-C9LGT:1:1101:3596:9002 1:N:0:10
ACTCCTACGGGAGGCAGCAGTGGGGAATATTGCACAATGGGGGAAACCCTGATGCAGCGACGCCGCGTGAGTGAAGAAGTATTTCGGTATGTAAAGCTCTATCAGCAGGGAAGAAAATGACGGTACCTGTGTATGAAGCCCCGGCTAACTCCGTGCCAGCAGCCGCGGTAATACGGAGGGTGCAAGCGTTATCCGGATTTATGGGGTTTAAAGGGTACGTAGGCGGATTAATAAGTCAGTGGTGAAAGCCCATCGCTTAACGTTGGAACTGCCGTTGATACTGTTAGTCTTG
+
GGGFG,CCFGGGGGGGG>FFGGGFGGGGFG9FFCG9FFGGGGEC:EC6CFGGGGGGGGGGGGGGGDFFGCCGGAE<EFGGGAG,BFGGCFGFFFFGGGGG9FFGGFGGFECFFFDGFCF9<-@C+BBF,,8<,,8A,3B><F>@+@77FC<><FF*@,DCFFFCEDGDB**7@C@F7FCGGGEGGG*<CFFGG9<CGGGGGF:FGGEGDGFGGGGG6?EEFGGFGG5?8E:C<+<CCCC0<C<=FGFGGF85C*;7C*:C08***1<:7<C=47:>7CGCFFGG:7D?7BB7
@M03364:396:000000000-C9LGT:1:1101:10667:9016 1:N:0:10
ACTCCTACGGGAGGCAGCAGTGGGGAATATTGCACAATGGGCGCAAGCCTGATGCAGCGACGCCGCGTGCGGGATGGAGGCCTTCGGGTTGTAAACCGCTTTTGTTCAAGGGCAAGGCACGGTTTTTGGGCGTGTTGAGTGGATTGTTCGAATAAGCACCGGCTAACTACGTGCCAGCAGCCGCGGTAATACGTAGGGTGCAAGCGTTATCCGGATTTATTGGGCGTAAAGGGCTCGTAGGCGGTTCGTCGCGTCCGGTGTGAAAGTCCATCGCTTAACGGTGGATCCGCGCCG
+
GGGGGGGGGGGGGGGGGGGGGGGGGGGGGGGGGGGGGGGGGGGGGGGGGGGGGGGGGGGGGGGGGGGGGGGGGGGGGGGGGGGGGGGGGGGGGGGGGGGGGGGGGGFDFFGGGGGGEGGGG:+3+@FF++8@FCEFF;FGGGFGGG>FFF@FGGFGGGGGGGGGGGGGGGGGGGGGGGGGCGGGGGCG>FFGGGGGGGGGDGGGGEGGGG@GGGEEGFGGGFGGGGEC*CFGGGGFG8CFEGEGEGEEA8CEGGCECC/:11:E::ECGGGDGGGF5DFGFFGDCF0<CFFDD5
@M03364:396:000000000-C9LGT:1:1101:5937:9021 1:N:0:10
ACTCCTACGGGAGGCAGCAGTAGGGAATTTTGCGCAATGGGGGAAACCCTGACGCAGCAACGCCGCGTGAAGGAAGAAGGTCTTCGGATCGTAAACTTCTATCCTTGGTGAAGATAATGACGGTCGCCGAGCGGGCAGCCCCGGCTAACTACGTGCCAGCAGCCGCGGTAATACGTAGGGGGCAAGCGTTGTCCGGATTTACTGGGTGTAAAGGGCGCGTAGGCGGGGATGCAAGTCAGATGTGAAATCTATGGGCTTAACCCATAAACTGCATTTGAAACTGTATCTCTTG
+
GGGGGGGGGGGGGGGGGGGGGGGGGGGGGGGGGGGGGGGGGGGECGGGGGGGGGGGGGGGGGGGGGGGGGGGGGGFFGGGGGGGGGGGGEFGGGFFGGEGGGGGFFE8FDEFGGDG<FF9A8CC+@@F+38++++*5@FFEFEGGGGGGGFFEGDGGGGGFGGGGGGGG*BEGFGGGFGGGGGGGGGGCCGGGGCEEE8CFGGGGGGGEGGGG7CCGCEGGGGGGG8=CGGGGGGGGCGE+<FGDGGGGGGGGGGGGGFGGGGGFGGGGGGGF7CFF7CFFFCF7FCFD4=>
@M03364:396:000000000-C9LGT:1:1101:8307:9044 1:N:0:10
ACTCCTACGGGAGGCAGCAGTGGGGGATATTGCACAATGGGGGAAACCCTGATGCAGCAACGCCGCGTGAGGGAAGAAGGTTTTCGGATTGTAAACCTCTGTCCTTAGTGAAGATAATGACGGTAGCTCAGGAGGAAGCTCCGGCTAACTACGTGCCAGCAGCCGCGGTCATACGTAGGGAGCGAGCGTTGTCCGGAATTACTGGGTGTAAAGGGTGCGTAGGCGGCAGAACAAGTCAGATGTGAAATACATAGGCTTAACCTATGAACTGCATTTGAAACTGTACTGCTTG
+
GGGGGGGGGGGGGGGGGGGGGGGGGGGGGGGGGGGGGGGGGGGGGGGGGGGGGGGGGGGGGGGGGGGGGGGGGGGGGGGGGGGGGGGDGGGGGGGGGGGGGGGGGGGGGGGGGGFG,FFGGGFF<CFG558,,8C:DFGGGGGGGGFGGGFGFGGGGGGGGGGGGGGGG*;FGGGGGGGGGGGGGGGGGGGGGGGGGGGGGGGGGGGGGGGGGGGGGGGGGGGGGGGGGGGGGGGGGGGGGFGGGGGGGGGGGGGGGGGGGGGGGGGGGGGGGGGGGGGGFFGGGGGFGFFG
@M03364:396:000000000-C9LGT:1:1101:14917:9047 1:N:0:10
ACTCCTACGGGAGGCAGCAGTGGGGAATATTGCACAATGGGCGAAAGCCTGATGCAGCAACGCCGCGTGAGGGAAGACGGTTTTCGGATTGTAAACCTCTGTTTTCGGTGACGAACAAATGCCGGTAACCGAGTAGGAAGCCACGGCTAACTACGTGCCAGCAGCCGCGGTAATACGTATGGTGCAAGCGTTCTCCGGATTTACTGGGTGGAAAGGGAGCGAAGACGGCATGGCAAGCCAGATGTGAAAGGTGGGGGTTCAACCCCCAAGCTGCATTTGGAACGGTCAAGCTCG
+
<CFGGFCF;F766@@;6BCFF---@;@CCFE@FCFDEF9C8FCEG@FG<@FFGCCAFFDFC@FC::>6@,?FBFGE<F::,8?+B=:+B:BEEGFGBCE=BAF,?@F++8??4F=FCDD<,<B++8+88C333+3,,338,,,:+8@>:3@7,8@FGG7781>FF::<441*4C,7*C:,5+2,,?F<<1=B*1?,14*=<<70+++:0:**<0;8//A*:**/;8;****02*0<8C*;/*+++3AGG9*2<5E5<*2/CF76C*1CG5*9*<77F*AC)*3*1*9709/7*/
@M03364:396:000000000-C9LGT:1:1101:26370:9070 1:N:0:10
ACTCCTACGGGAGGCAGCAGTGAGGAATATTGGACAATGGGTGAAAGCCTGATCCAGCCATCCCGCGTGAAGGATGACGGCCTTATGGGTTGTAAACTTCTTTTATATGGGGATAAACCTACTCGCGTGTGAGTAGCTGAAGGTACCATATGAATAAGCACCGGCTAACTCCGTGCCAGCAGCCGCGGTAATACGGAGGGTGCAAGCGTTATCCGGATTTATTGGGTTTAAAGGGTCCGTAGGCGGATTAATAAGTCAGTGGTGAAAGCCCATCGCTTAACGATGGAACTGCC
+
GGGGGGGGGGGGGGGGGGGGGGGGGGGGGGGGGGGGGGGGGGGGGGGGGGGGGGGGGGGGGGGGGGGGGGGGGGGGGGGGGGGGGGGGGGGGGGGGGGGGGGGFGGGGGGGGGGGGEFFG8FEG+>FF+8A,5CBCAEFFFGFGGGGGGGGGFGGGGGGGGGGGGGEGG@DFGF@GGGGGGGGGCGGGGGGGGGGGGEGGGGGGGGGGGGGGGGGGGEGGGGFGGGFCEGGGGGGGGGGFDGCGGGGEGGGFGGGGGGGFDGGGGGGGGFGGGGGGGGEFFF=<CGGFG?FGG
@M03364:396:000000000-C9LGT:1:1101:19720:9093 1:N:0:10
ACTCCTACGGGAGGCAGCAGTGGGGAATATTGGACAATGGGGGAAACCCTGATCCAGCGACGCCGCGTGAGTGAAGAAGTATTTCGGTATGTAAAGCTCTATCAGCAAGGAAGAAAATGACGGTACTTGACTAAGAAGCCCCGGCTAACTACGTGCCAGCAGCCGCGGTAATACGTAGGGGGCAAGCGTTATCCGGATTTACTGGGTGTAAAGGGAGCGTAGACGGCAAAGCAAGTCTGAAGTGAAAGCCCCGGGCTCAACCCGGGAACTGCTTTGGAAACTGTTTAGCTAG
+
GGGGGGGGGGGGGGGGGGGGGGGGGGGGGGGGGGGGGGGGGGGGGGGGGGGGGGGGGGGGGGGGGGGGGGGGGGGGGFGGFGGGGGGGGGGGGGGGGGGGGGGGGGG@FGGGGGGF=EFFFFBCDFGG,5A@,,:CFFGGGGGFGG:FGGDGFGGGGGGGGGGGGGGGG**CFGGGGGGGGGGGGGGGGGGGGGGGGEGGGGFFGGFGGGGGGGGGGGGGGGGGGGGGGGGGGGGGGGGGGGGGGGGGGFGGGGGGGGGGGGGGGGEGGGGFGGGGGGGGFFGFGGGFFFBG
@M03364:396:000000000-C9LGT:1:1101:3120:9106 1:N:0:10
ACTCCTACGGGAGGCAGCAGTGAGGAATATTGGACAATGGGTGAAAGCCTGATCCAGCCATCCCGCGTGAAGGATGACGGCCTTATGGGTTGTAAACTTCTTTTATATGGGGATAAACCTACTCACGTGTGAGTAGCTGAAGGTACCATATGAATAAGCACCGGCTAACTCCGTGCCAGCAGCCGCGGTAATACGGAGGGTGCAAGCGTTATCCGGATTTATTGGGTTTAAAGGGTCCGTAGGCGGATTAATAAGTCAGTGGTGAAAGCCCATCGCTTAACGATGGAACTGCC
+
GGGGGGGGGGGGGGGGGGGGGGGGGGGGGGGGGGGGGGGGGGGGGGGGGGGGGGGGGGGGGGGGGGGGGGGGGGGGGGGGGGGGGGGGGGGGGGGGGGGGGGGGFGGGGGGGGGGGDFGG8=FDEBFG,BA,<CFFEDGDEFGFGAGFGGGG<FGGGGGGGGDGGGGGGECGGGGGGFFGGGGGDEGGGGGGGGGGGGG@FFDGGGFGGGGGGGGGDGGGGGGGGGGGGGGGGGGGGGGGGGGGGGGGGGGGGFCFGGC?FDGGGGGGGG=FGGGGGGGGFFGGGGGF<@=DF
@M03364:396:000000000-C9LGT:1:1101:8492:9129 1:N:0:10
ACTCCTACGGGAGGCAGCAGTAGGGAATTTTCGTCAATGGGCGCAAGCCTGAACGAGCAATGCCGCGTGGGTGAAGACGGTCTTCGGATTGTAAAGCCCTGTTGCCGGGGACAAAGGACAGCCGGAGTGTAAAGCTGACTGTTTGATGGTACCCGGCCAGAAAGCCACGGCTAACTACGTGCCAGCAGCCGCGGTAATACGTAGGTGGCAAGCGTTATCCGGAATGATTGGGCGTAAAGGGTGCGCAGGCGGCTGTGCAAGTCTGAAGTAAAAGGGACCGGCTCAACCGGTTC
+
GGGGGGGGGGGGGGGGGGGGGGGGGGGGGGGGGGGGGGGGGGGGGGGGGGGGGGGGGGGGGGGGGGGGGGGGGGGGGGGGGGGGGGGGGGGGGGGGGGGGGGGGGGGGGGGGGGGGGGGGGGG+:BFF,<@,8CDFFFGGGGGGGGGGGGGGGGGGGGGGFFGGGGGGGCEGGGGGGGGGGGGGGGGGGGGGGGGGGGGGGGGGGGGGGGGGGGGGGGGGGGCGGGGGGGGGGGGGGGGGGGGGGGGGGGGGGGGGGCGFFGGGGGGGGGGGGGGGFGGDFEEGGGGFGF5CG
@M03364:396:000000000-C9LGT:1:1101:25797:9130 1:N:0:10
ACTCCTACGGGAGGCAGCAGTGGGGAATATTGGGCAATGGGTGAAAGCCTGATCCAGCCATCCCGCGTGAAGGATGACGGCCTTATGGGTTGTAAACTTCTTTTATATGGGGATAAACCTACTCACGTGTGAGTAGCTGAAGGTACCATATGAATAAGCACCGGCTAACTCCGTGCCAGCAGCCGCGGTAATACGGAGGGTGCAAGCGTTATCCGGATTTATTGGGTTTAAAGGGTCCGTAGGCGGATTAATAAGTCAGTGGTTAAAGCCCATCGCTTAACGATGGAACTGCC
+
GGGGGGGGGGGGGGGGGGGGGGGGGGGGGGGGGGGGGGGGGGGGGGGGGGGGGGGGGGGGGGGGGGGGGGGGGGGGGGGGGGGGGGGGGGGGGGGGGGGGGGGGGGGGGGGGGGGCFFGGEDEF?EFG,8A<<C,,CFGGFGFFFFGGGGGGFGFGGGGGGGGGGGGGGFFFGGGGGGGGGGGGGGGGGGGGGGGGGGGGGGGGGGGGGGGGGGGGGGGGGGFGGGGGGGGGGGGGGGG=FGGGGG=EEGCGGGGGGGGFGGGGGGGGGFGGGGGGGGGGFFEGGGGFFFFGG
@M03364:396:000000000-C9LGT:1:1101:13205:9158 1:N:0:10
ACTCCTACGGGAGGCAGCAGTGGGGAATATTGCACAATGGGCGCAAGCCTGATGCAGCGACGCCGCGTGCGGGATGGAGGCCTTCGGGTTGTAAACCGCTTTTGTTCAAGGGCAAGGCACGGTTGTTGGCCCTGTTGAGTGGATTGTTCGAATAAGCACCGGCTAACTACGTGCCAGCAGCCGCGGTAATACGTAGGGTGCAAGCGTTATCCGGATTTATTGGGCGTAAAGGGCTCGTAGGCGGTTCGTCGCGTCCGGTGGGAAAGTCCATCGCTTAACGGTTGATCCGCGCCG
+
GGGGGGGGGGGGGGGGGGGGGGGGGGGGGGGGGGGGGGGGGGGGGGGGGGGGGGGGGGGGGGGGGGGGGGGGGGGGEEGGGGGGGGGGGGGGGGGGG+FGGGGGGFG,FF<F=FGG?FDCG+B@+8@F,,883@FFFGC=B*,@:@@7>B<FC:;>FF8BCCCE7C@<;B:FFGGG?FCFEEG@F@=F7F9BF<9;5C8>8CCFCECEGF7CECEE8@7AGGGGCCC=>FGGCCF5EGGCEFGGCC*>EGG*:7>*>=:C5**<C9C:FDCGD:57C>+9;7*9<*:=F3>93)
@M03364:396:000000000-C9LGT:1:1101:23488:9163 1:N:0:10
ACTCCTACGGGAGGCAGCAGTAGGGAATTTTCGTCAATGGGCGCAAGCCTGAACGAGCAATGCCGCGTGGGTGAAGACGGTCTTCGGATTGTAAAGCCCTGTTGCCGGGGACAAAGGACAGCCAGAATGGACAGCTGACTGTTTGATGGTACCCGGCCAGAAAGCCACGGCTAACTACGTGCCAGCAGCCGCGGTAATACGTAGGTGGCAAGCGTTATCCGGAATGATTGGGCGTAAAGGGTGCGCAGGCGGCTGTGCAAGTCTGAAGTAAAAGGGACCGGCTCAACCGGTTCC
+
GGGGGGGGGGGGGGGGGGGGGGGGGGGGGGGGGFGGGGGGGGGGGGGGGGGGGGGGGGGGGGGGGGGGGGGGGGGGGGGGGGGGGGGGGGGGGGGGGGGGGGG,EFFGGGGGGG@FB,BFDEF,:>FE,,8,,BFFFGGGGCFGGCFFGGFGFGGEGEFFGGGGGGGGGEGDCFGGGEBFBFFFGGF@CCFGGGGGGGGFGBFGGGGGGGGCFGGGGGGGGGCEFD+<9CGGGG5CCFGGGGGGDGGGGGGCD=CGFFF7CC>+CCGF:C:>:?EDGG5CB51570747>87D*
@M03364:396:000000000-C9LGT:1:1101:15740:9173 1:N:0:10
ACTCCTACGGGAGGCAGCAGTGGGGAATATTGGACAATGGGGGCAACCCTGATCCAGCCATGCCGCGTGTGTGAAGAAGGCCTTTTGGTTGTAAAGCACTTTAAGCGAGGAGGAGGCTACAGAGATTACTACTCTTGGATAGTGGACGTTACTCGCAGAATAAGCACCGGCTAACTCTGTGCCAGCAGCCGCGGTAATACAGAGGGTGCAAGCGTTAATCGGATTTACTGGGCGTAAAGCGTGCGTAGGTGGCCAATTAAGTCAAATGTGAAATCCCCGAGCTTAACTTGGGA
+
FGGGGGGGGGGGGGGGGGGGGGGGGGGGAFGFCFGGGGGGGGGGGGGGGGGGGGGGGGDGGGGGGGGGGGFFGGFGGGGGGGGFAFGGGGGGGGGGGGFGGGG<?AFEFEGGGGCF:FE?,:E,,:CD,8CC,8CFDG8F9CF@C3D>=DFFGGGGDGGFGGGGGGGGGC*>FGFBA@C<FG,@@FDE@F>@F7<:BFGGGFGGGGGGGGGGFEBCEGGGEEGDGG+0<<?5CE8CE5FF=;5CCEGE5CEF=FFFFC?99<:C?7A7:D7CDEG*09EC))*9CGGFG=F*9
@M03364:396:000000000-C9LGT:1:1101:17752:9187 1:N:0:10
ACTCCTACGGGAGGCAGCAGTGGGGAATCTTGCGCAATGGGGGCAACCCTGACGCAGCGACGCCGCGTGCGGGACGAAGGCCTTCGGGTCGTAAACCGCTTTCAGCAGGGACGAGGCCGCGCGGTGACGGTACCTGCAGAAGAAGCCCCGGCTAAATACGTGCCAGCAGCCGCGGTAATACGTATGGGGCGAGCGTTATCCGGATTCATTGGGCGTAAAGCGCGCGTAGGCGGCCCGTTAGGTCGGAGGTAAAAGCCCGGGGCTCAACCCCGGCGAGCCTCCGATACCGGCGGG
+
GGGGGGGGGGGGGGGGGGGGGGGGGGGGGGGGGGGGGGGGGGGGGGGGGGGGGGGGGGGGGGGGGGGGGGGGGGGGGGGGGGGGGGGGGGGGGGGGGGGGGGGGGGGGGGGGGGGGGGGGG7C11=CF+*=+=FFFFFGFFGGFDCFGGGGGCCGGGGGGGGGGGGGGGFCEGGGGDECFGG@FGGGGGGGGGGGGGGGGGGGEGGGGGGGGGGGGGEFGFEDGGGGEGGGGGGGGGCFCECFGGGCEG8@9EGGGGGGGGGG5FCCGGGGDDGG5D3:<<FECGGGFC3>DCC
@M03364:396:000000000-C9LGT:1:1101:2633:9190 1:N:0:10
ACTCCTACGGGAGGCAGCAGTAGGGAATCTTCCACAATGGACGCAAGTCTGATGGAGCAACGCCGCGTGAGTGAAGAAGGTTTTCGGATCGTAAAGCTCTGTTGTTGGTGAAGAAGGATAGAGTTAGTCCCTGGCCTTTATTTGACGGTAATCAACCAGAAAGTCACGGCTAACTACGTGCCAGCAGCCGCGGTAATACGTAGGTGGCAAGCGTTGTCCGGATTTATTGGGCGTAAAGCGAGCGCAGGCGGAAAAATAAGTCTAATGTGAAAGCCCTCGGCTTAACCGAGGAAC
+
GGGGGGGGGGGGGGGGGGGGGGGGGGGGGGGGGGGGGGGGGGGGGGGGGGGGGGGGGGGGGGDGGGGGGGGGGGGGGGGGGGGGGGGGGGGGGGGGGGGEFFFGFGG8?FGGGGGG=FFGGFF,5CFG,,8:EFFFFGGGGGGGDGGDGFCGFGGGGGGGGGGGFGGEGGEGGGGGGGGGGGGFGGGGGGGGGGGGGGGFGGGEFGGGGFGGGGGGGGFEEGFGGGGGGGGGG=CEGGGGGGGGGGGGGGGGGGGGGGGGFGGGGGGGGGGFFECGFGGGFFGGGGCDGFFDFD
@M03364:396:000000000-C9LGT:1:1101:17393:9220 1:N:0:10
ACTCCTACGGGAGGCAGCAGTGAGGAATATTGGTCAATGGGCGAGAGCCTGAACCAGCCAAGTCGCGTGAGGGAAGACGGCCCTACGGGTTGTAAACCTCTTTTACAAGGGAATAAAGGACCCCACGTGTGCTGTTTTGCATGTACCTTGTGAATAAGCATCGGCTAACTCCGTGCCAGCAGCCGCGGTAATACGTAGGTGGCAAGCGTTGTCCGGAATTATTGGGCGTAAAGCGCGCGCAGGTGGTTCCTTAAGTCTGATGTGAAAGCCCACGGCTCAACCGTGGAGGGTCAT
+
GGGGGGGGGGGGGGGGGGGGGGGGGGGFAGGGGGGGGGGGGGGGGGGGGGGGGFGGGGGGGGGGFGGGGGGGGFGGGGGGGGGFGGGGGGEGGGGGGCFFGGGGGGGGFFGGGFGF<FEF,ACF7FEGBBD,,,:BCFBFF<EFFC@FGGGGCFFGGFGGGGFEGGGGGGGGGGGGGGGGGGGGGGGGGEGFGG>CFCCFGGGGDEFGG@E7CCFCGG5FDGGFGGGGGDCFFFCEGGEGGGGGGG*7CF9C@CFEGGGCCFFFFFGGGGG:DGDDGGGFFFGC7D*>DDED*;
@M03364:396:000000000-C9LGT:1:1101:28116:9248 1:N:0:10
ACTCCTACGGGAGGCAGCAGTGAGGAATATTGGACAATGGGTGGAAGCCTGATCCAGCCATCCCGCGTGAAGGATGACGGCCTTATGGGTTGTAAACTTCTTTTATATGGGGATAAACCTGCTCCCGTATGCGTAGCTGAAGGTACCATATGAATAAGCACCGGCTAACTCCGTGCCAGCAGCCGCGGTAATACGGAGGGTGCAAGCGTTATCCGGATTTATTGGGTTTAAAGGGTCCGTAGGCGGATTAATAAGTCAGTGGTGAAAGCCCATCGCTTAACGATGGAACTGCCC
+
GGGGGGGGGGGGGGGGGGGGGGGGGGGGGGGGGGGGGGGGGFFGGGGGGGGGGGGGGGGGFFGGGGGGGGGGGGGGGGGGGGGGGFGGGGE:FGGGGFGGGGGCGGG<EGDCF:F,CEFG<<A,,:@F4:A<B?CC<5CCF,<DF?5D?FGG,EFGGGGGGGDEECF8E,3@BDE:FGGGGGGCGGGGG7:DCFEFEGGGGDCCFFGGGGGGGCF88::CCGGCGGEEC:@EGGGGGGGC@EGGEG*:CFCGGGGFFFGEFG>F?CCGFF5FGGG3C7E7BEEFCDD?FFFGC*
@M03364:396:000000000-C9LGT:1:1101:14998:9260 1:N:0:10
ACTCCTACGGGAGGCAGCAGTGAGGAATATTGGACAATGGGTGGAAGCCTGATCCAGCCATCCCGCGTGAAGGATGACGGCCTTATGGGTTGTAAACTTCTTTTATATGGGGATAAACCTACTCACGTGTGAGTAGCTGAAGGTACCATATGAATAAGCACCGGCTAACTCCGTGCCAGCAGCCGCGGTAATACGGAGGGTGCAAGCGTTATCCGGATTTATTGGGTTTAAAGGGTCCGTAGGCGGATTAATAAGTCAGTGGTGAAAGCCCATCGCTTAACGATGGAACTGCC
+
GGGGGGGGGGGGGGGGGGGGGGGGGGGGGGGGGGGGGGGGGGGGGGGGGGGGGGGGGGGGGGGGGGGGGGGGGGGGGGGGGGGGGGGGGGGGGGGGGGGGGGGGGGGGGGGGGGGGFGGGGGGG?FGG88A,<E@FFGGGGGGGGGGGGGGGFGGGGGGGGGGGGGGGGGGGGGGGGGGGGGGGGGGGGGGGGGGGGGGGGGGGGGGGGGGGGGGGGEGCGGGGGGFGEGGGGGGGGGGGGGGGGGCEGGGGGGGGGGGGGGGGGGGGGGGGGGGDG3EGFF=FGGG?CFFGG
@M03364:396:000000000-C9LGT:1:1101:6589:9265 1:N:0:10
ACTCCTACGGGAGGCAGCAGTGAGGAATATTGGACAATGGGTGGAAGCCTGATCCAGCCATCCCGCGTGAAGGATGACGGCCTTATGGGTTGTAAACTTCTTTTATATGGGGATAAACCTACTCTCGTGTGTGTAGCTGAAGGTACCATATGAATAAGCACCGGCTAACTCCGTGCCAGCAGCCGCGGTAATACGGAGGGTGCAAGCGTTATCCGGATTTATTGGGTTGAAAGGGTCCGTAGGCGGATTAATAAGTCAGTGGTGAAAGCCCATCGCTTAACGATGGAACTGCC
+
GGGGGGGGGGGGGGGGGGGGGGGGGGGGGGGGGGGGGGGGGGGGGGGGGGGGGGGGGGGGGGGGGGGGGGGGGGGGGGGGGGGGGGGGGGGGGGGGGGGGGGGGGGGCFGGGGGGG9FFC8-?=5BFF,,A,4B9ACF<=FGGGGGGGGGGGFGGGGGGGGGGGGGGFGFGGGGFGFGGGGGGGGGGDFEGGGGCFEGGGGGGCGGGGGGGGGGGGGGGCCGGGGGGG*CFGGGDGGGGFCCGGGGEEC9<EGFGGGGFGFGFFCGGGGGGGGGGGGFGGFD5F<CF?>@?FF
@M03364:396:000000000-C9LGT:1:1101:17309:9268 1:N:0:10
ACTCCTACGGGAGGCAGCAGTGAGGAATATTGGACAATGGGTGGAAGCCTGATCCAGCCATCCCGCGTGAAGGATGACGGCCTTATGGGTTGTAAACTTCTTTTATATGGGGATAAACCTACTCACGTGTGAGTAGCTGAAGGTACCATATGAATAAGCACCGGCTAACTCCGTGCCAGCAGCCGCGGTAATACGGAGGGTGCAAGCGTTATCCGGATTTATTGGGTTTAAAGGGTCCGTAGGCGGATTAATAAGTCAGTGGTGAAAGCCCATCGCTTAACGATGGAACTGCC
+
GGGGGGGGGGGGGGGGGGGGGGGGGGGGGGGGGGGGGGGGGGGGGGGGGGGGGGGGGGGGGGGGGGGGGGGGGGGGGGGGGGGGGGGGGGGGGGGGGGGGGGGGGGGGGGGGGGFGEGGGGGGG?FGG=BA<CFEEFGGFGGGGGGGGGGGGGGGGGGGGGGGGGGGGGGGGGGGGGGGGGGGGGGGGGGGGGGGGGGGGGGGGFGGGGGGGGGGGGGGGGGGGGGGGCGGGGGGGGGGGGGGGGGGGGGGFGGGGGGGGGGDGGGGGGGGGGGGGGFGGFFGGDGFFCFFGG
@M03364:396:000000000-C9LGT:1:1101:25613:9271 1:N:0:10
ACTCCTACGGGAGGCAGCAGTGGGGAATATTGGACAATGGGGGAAACCCTGATCCAGCGACGCCGCGTGAGTGAAGAAGTATTTCGGTATGTAAAGCTCTATCAGCAAGGAAGAAAATGACGGTACTTGACTAAGAAGCCCCGGCTAACTACGTGCCAGCAGCCGCGGTAATACGTAGGGGGCAAGCGTTATCCGGATTTACTGGGTGTAAAGGGAGCGTAGACGGCAAAGCAAGTCTGAAGTGAAAGCCCCGGGCTCAACCCGGGAACTGCTTTGGAAACTGTTTAGCTAG
+
GGGGGGGGGGGGGGGGGGGGGGGGGGGGGGGGGGGGGGGGGGGGGGGGGGGGGGGGGGGGGGGGGGGGGGGGGGGGGGGGGGGGGGGCFGGGGGGGGGGGGGGGGGGEFGGGGGGG,?FFF7FF=FGG,,AD,,B?EFFGFGGGGFGGGGD@BGFGGGGGGGGGGCGGGFEGGGGGGGGGGGGGGGGGGGGGGGGGGGGGGGGGGGGGGGGGGGGGGDGGEEGFGEDEGGGGGGGGGGGGGGGGGGGGGGCGGD>5CFDGGGGGGG=5FFGFFG7FDGGFFFDFFG>FGF=7
@M03364:396:000000000-C9LGT:1:1101:3235:9353 1:N:0:10
ACTCCTACGGGAGGCAGCAGTGGGGAATATTGCACAATGGGGGAAACCCTGATGCAGCAACGCCGCGTGAGTGATGACGGTCTTCGGATTGTAAAGCTCTGTCTTTAGGGACGATAATGACGGTACCTAAGGAGGAAGCCACGGCTAACTACGTGCCAGCAGCCGCGGTAATACGTAGGTGGCAAGCGTTGTCCGGATTTACTGGGCGTAAAGCGAGCGCAGGCGGAAAAATAAGTCTAATGTGAAAGCCCTCGGCTTAACCGAGGAACTGCATCGGAAACTGTTTTTCTTG
+
GGGGGGGGGGGGGGGGGGGGGGGDGGGGGGGFGGGGGGGGGGGGGGGGGGGGGGGGGGGGGGGGGGGGGGGGGGGGGGGGGGGGGGGGGGGGGGGGGGGGGGGGGGGFGGGGGGGGGFEEG@FFFGGG<:8,:,>3@=FGGGG7FGC>FGAFFF<FGGDGG8@FGGGGG*=FCFGGGGGGGGGGG*<EGDGE@GGGGGDFGGFFFGGGGGGGCFGDCGDGGGDGGGEGGCGGGGGGGGGGGGGFGGGFFGGGGEEEGEC?@?DCE:CGGGGG7EFCDGGGFFGFGDGFGFFC
@M03364:396:000000000-C9LGT:1:1101:8808:9379 1:N:0:10
ACTCCTACGGGAGGCAGCAGTGGGGGATATTGCACAATGGGCGCAAGCCTGATGCAGCAACGCCGCGTGAGGGAAGACGGTCTTCGGATTGTAAACCTCTGTCTTTGGTGACGAAGAAATGACGGTAGCGAAAGGGGAAGCCACGGCTAACTACGTGCCAGCAGCCGCGATAATACGTAGGTGGCAAGCGTTGTCCGGAATTACTGGGTGTAAAGGGAGCGCAGGCGGGAAGGCAAGTCAGCGGTGAAATCTATGGGCTTAACCCATAAACTGCCGTTGAAACTGTCTTTCTTG
+
GGGGGGGGGGGGGGGGGGGGGGGGGDGGGGGGGGGGGGGGGGGGGGGGGGGGGGGGGGGGGGGGEGGGGGGGGGGGFGGGGGGGGGGGGGGFFGGGGGGGGGG9AFGBFFGGGGFEG<CFC?E+38=C8+8++6,8@@FFGCGF:@3@@CFF;DCFFGFGGFFGFCGGG*:FG:FCGGGGDFFFFGGGGDFEGGCGGGGGGGG9<CFG8E>FGGGCEGGCECEGGGECEGECCFFGFFFGFGGE;E8CFGGFGGGGDFGCGFFGGGGG4DFGGGECG<E<BFFGF7CFDB*0::
@M03364:396:000000000-C9LGT:1:1101:15373:9410 1:N:0:10
ACTCCTACGGGAGGCAGCAGTGGGGAATATTGGGCAATGGGGGAAACCCTGACCCAGCAACGCCGCGTGAAGGAAGAAGGCCTTCGGGTTGTAAACTTCTTTTACCAGGGACGAAGGACGTGACGGTACCTGGAGAAAAAGCAACGGCTAACTACGTGCCAGCAGCCGCGGTAATACGGAGGGTGCAAGCGTTATCCGGATTTATTGGGTTTAAAGGGTCCGTAGGCGGATTAATAAGTCAGTGGTGAAAGCCCATCGCTTAACGATGGAACTGCCATTGATACTGTTAGTCTT
+
GGGGGGGGGGGGGGGGGGGGGGGGGGGGGGGGGGGGGGGGGGGGGGGGGGGGGGGGGGGGGGGGGGGGGGGGGGGGGGGGGGGGGGGGGGGGGGGGGGGGGGGGGGGFGGGGGGEGFFFGGFGF>FGG:EF3B8DDCGGGGGGGGGGGGGGGGGGGGGGGGGGGGGGGGFGGGGGGGGGGGGGGGGGGGGGGGGGGGGGGGGGGGGGGG>EEFGGGGGGGGGGGGGGGGGGGG?FGGGGGGGGGGGGGGGGGFGGGGGGGGGGGGGGGDGGFGGGFFGGCFFGGGGGFFFFGGF
@M03364:396:000000000-C9LGT:1:1101:18033:9421 1:N:0:10
ACTCCTACGGGAGGCAGCAGTGGGGAATTTTGGACAATGGGCGCAAGCCTGATCCAGCTATTCCGCGTGTGGGATGAAGGCCCTCGGGTTGTAAACCACTTTTGTAGAGAACGAAAAGACGTCTTCGAAAAACGGATGTTGCTGACGGTACTCTAAGAATAAGCACCGGCTAACTACGTGCCAGCAGCCGCGGTAATACGTAGGGTGCGAGCGTTATCCGGATTTACTGGGTGTAAAGGGAGCGCAGACGGCATGGCAAGCCAGATGTGAAAGGTGGGGGCTCAACCGCCAAGC
+
GGGGGGGGEGGGEBFCFGGFGGGGGGGG,CFGGGGFGGEGGGGGGGGGGGFGGCGGGGGGGGGGGGGGGGGGGGGGDGGGGGGGGGGGGGGGFGFGGDGGGFGGGGGGGGGGGFCE+EFC+4B,+:BFB+@,+83+8@BDFFGGFGGGGGGGGGGGGFGGFFCCGGGGGG:CGEGFGGGGGGGGGGGGGEECGGGGGGGGFG:FGGGGGECE8/CEGGGGGEG=FGFGGGGCGGGGGCGGGGGGGGEGFGGECEGGGG6F>=4FF6CCD7CGGGFCFGGD>>CC6CF)977DGD
@M03364:396:000000000-C9LGT:1:1101:17661:9434 1:N:0:10
ACTCCTACGGGAGGCAGCAGTGAGGAATATTGGACAATGGGTGAAAGCCTGATCCAGCCATCCCGCGTGAAGGATGACGGCCTTATGGGTTGTAAACTTCTTTTATATGGGGATAAACCTACTCTCGTGTGTATAGCTGAAGGTACCATATGAATAAGCACCGGCTAACTCCGTGCCAGCAGCCGCGGTAATACGGAGGGTGCAAGCGTTATCCGGATTTATTGGGTTTAAAGGGTCCGTAGGCGGATTAATAAGTCAGTGGTGAAAGCCCATCGCTTAACGATGGAACTGCC
+
GGGGGGGGGGGGGGGGGGGGGGGGGGGGGGGGGGGGGGGGGGGGGGGGGDGGGDGGGGGGGGGGGGGGGGGGGGGGGGGGGGGGGGGGGGGGGGGGGGGGGGGDFCFFFGGGGCFGGGG?F9E8,9CD,:A:,8,,9@FCFGFFDEFGGGGG,DFGGGGGGGGGGDEGG9DG:@FFGGGGGGGFGGGGGG>DCFFEGGGGGGGF@CFGGGGGGGGDEGGGFCGGFEBE8<FGCFDFG=>G5CCCEGC1?CCFG7CGC9EFC*?7?FG7CC/9CFEGGGGFB>5D5D5@GFF49
@M03364:396:000000000-C9LGT:1:1101:11835:9438 1:N:0:10
ACTCCTACGGGAGGCAGCAGTGGGGAATATTGCACAATGGGCGCAAGCCTGATGCAGCAACGCCGCGTGAGTGAAGAAGGTCTTCGGATCGTAAAACTCTGTCCTCAAGAAAGAATAATGACGGTACTTGAGGAGGAAGCCCCGGCTAACTACGTGCCAGCAGCCGCGGTAATACGTAGGGGGCAAGCGTTGTCCGGATTTATTGGGCGTAAAGCGAGCGCAGGCGGAAAAATAAGTCTAATGTGAAAGCCCTCGGCTTAACCGAGGAACTGCATCGGAAACTGTTTTTCTTG
+
GGGGGGGGGGGGGGGGGGGGGGGGGGGGGGGGGGGGGGGGGGGGGGGGGGGGGGGGGGGGGGGDGGGGGGGGGGGGGGGGGGGGGGGGGGGGGGGGGGGGGGGFGGG8FGGGGGCFFGF@,?F48BCF,,8:,,B+@DFGGGGFCEECGGGGGGGGGGGGGGGGGGDGG<:FFGGGGGGGGGGGGGGGGGGGGGGGGGGGGGGGGGGGGGGGGGGGGGGGGGGGGGGG>EFFGGGGGGGGGGFGGGGGGGGGGGGEGGGGGGGGGGGGGGGGGFGGGGGGBFGG:7>?<FFGG
@M03364:396:000000000-C9LGT:1:1101:19699:9475 1:N:0:10
ACTCCTACGGGAGGCAGCAGTGAGGAATATTGGACAATGGGTGGAAGCCTGATCCAGCCATCCCGCGTGAAGGATGACGGCCTTATGGGTTGTAAACTTCTTTTATATGGGGATAAACCTACTCACGTTTGCGTAGCTGAAGGTACCATATGAATAAGCACCGGCTAACTCCGTGCCAGCAGCCGCGGTAATACGGAGGGTGCAAGCGTTATCCGGATTTATTGGGTTTAAAGGGTCCGTAGGCGGATTAATAAGTCAGTGGTGAAAGCCCATCGCTTAACGATGGAACTGCC
+
GGGGGGGGGGGGGGGGGGGGGGGGGGGGGGGGGGGGGGGGGGGGGGGGGGGGGGGGGGGGGGGGGGGGGGGGGGGGGFGGGGGGGFGGGGGGGGGGGGFGGGGGGGGGGGGGGGGG,EFGG?A,9BEE,,8:8@+>BFG,DDFGGGGGGGGGDGGGGGGGFGGEBEGFGFF?FF>FGGFCGGGFGGGGGGGGGGGCCEGGEGGFBFGGGGGGGGGGGG>FECFGGGCEEFGGGGGGFGGGGGGGGGECEFGFGGGGGGGGGGGG77279FGGGGGGF75FFFCCFGG@FFFCF
@M03364:396:000000000-C9LGT:1:1101:18658:9493 1:N:0:10
ACTCCTACGGGAGGCAGCAGTAGGGAATTTTCGTCAATGGGCGCAAGCCTGAACGAGCAATGCCGCGTGGGTGAAGACGGTCTTCGGATTGTAAAGCCCTGTTGCCGGGGACAAAGGACAGCCCGAGTGGAAAGCTGACTGTTTGATGGTACCCGGCCAGAAAGCCACGGCTAACTACGTGCCAGCAGCCGCGGTAATACGTAGGTGGCAAGCGTTATCCGGAATGATTGGGCGTAAAGGGTGCGCAGGCGGCTGTGCAAGTCTGAAGTAAAAGGGACCGGCTCAACCGGTTC
+
GGGGGGGGGGGGGGGGGGGGGGGGGGGGGGGGGGGGGGGGGGGGGGGGGGGGGGGGGGGGGGGGGGGGGGGGGGGGGGGGGGGGGGGGGGGGGGGGGGGGGGGGGGGGGGGGGGGGGCFFGCF+=FFGFBE,3FFFFFGGGGGGGFFGGGGGFGGGGGGGGGGGGGGGG>EGGGGGGGGGGGGGGGGGGGGGGGGGGGGGGFGGGGGGGGGGGGGGGGGGGGEGFGCGGGGGGGEGEGGGGFGGGGGGGGGGGGGGGGGGGGGGGGGGDFGGGGGGGFGGFDEGGDGFGFFDG
@M03364:396:000000000-C9LGT:1:1101:18335:9494 1:N:0:10
ACTCCTACGGGAGGCAGCAGTGGGGAATCTTGCACAATGGGCGGAAGCCTGATGCAGCGACGCCGCGTGCGGGACGAAGGCCTTCGGGTCGTAAACCGCTTTCAGCAGGGACGAAGGACGTGACGGTACCTGGAGAAAAAGCAACGGCTAACTACGTGCCAGCAGCCGCGGTAATACGTAGGTTGCAAGCGTTGTCCGGATTTACTGGGTGTAAAGGGCGTGTAGGCGGAGATGCAAGTTGGGAGTGAAATGCAGGGGCTCAACCCCTGAACTGCTTTCAAAACTGCATCCCTT
+
GGGGGGGGGGGGGGGGGGGGGGGGGGGGGGGGGGGGGGGGGGGGGGGGGGGGGGGGGGGGGGGGGGGGGGGGGGGGGGGGGGGGGGGGGGGGGGGGGGGGGGGGGGGGGGGGGGFGCCFGGEFG*5FGC:@,8FFGGGGGGGFFGGGGGGGGGGGGGGGGGGGGGGGGG*CEGGGGGGGGGGGGGGGGGGGGGDGGGGGGGGGGGGGGGGGCEFGGGGGGGGGGGGGGGGGGGGGGGGGGGGGGGGGGGGGGGGGGGGGGGGGGGGGGGGGGGGGGFGGGFFGGGGGFGFFGGF
@M03364:396:000000000-C9LGT:1:1101:2581:9503 1:N:0:10
ACTCCTACGGGAGGCAGCAGTAGGGAATCTTCCACAATGGGCGAAAGCCTGATGGAGCAATGCCGCGTGAGTGAAGAAGGATTTCGGTTCGTAAAACTCTGTTGCAAGGGAAGAACAGGTAGCGTAGTCACTGGCACTACCTTGACGGTACCTTGTTAGAAAGCCACGGCTAACTACGTGCCAGCAGCCGCGGTAATACGTAGGGGGCGAGCGTTGTCCGGAATTATTGGGCGTAAAGCGCGCGCAGGGGGTACCTTAAGTCTGATGTGAAAGCCCACGGCTCAACCGTGGAGG
+
GGGGGGGGGGGGGGGGGGGGGEGGGGGG,CDDEFGGGGG9@FGGGGGFF@FGAF@FGGGGFFGGGGGGGFE9FG<EFGFGGGFFGFGE7FEFFFGFG,EFGG9,<?EFGGGFFGGC?,BC9-588B=F5<,<,:<,8FED,C???F>FF7+@,BFF=@FGGGGFGGGGD::7@F97FD@FGGGFCG>F:F:CE*41@EFC7CCF*C7<CC88C:>:8:?EG*::E?F7AEFCCCE5::3*2//>*7?C*2CG*3A+*2+<:<*:7*+**0<7C6=>FG*755CFFGGD*7>*CD
@M03364:396:000000000-C9LGT:1:1101:2253:9508 1:N:0:10
ACTCCTACGGGAGGCAGCAGTAGGGAATCTTCCACAATGGGCGAAAGCCTGATGGAGCAATGCCGCGTGAGTGAAGAAGTATTTCGGTATGTAAAGCTCTATCAGCAAGGAAGAAAATGACGGTGCTTGACTAAGCAGCCCCGGCTAACTACGTGCCAGCAGCCGCGGTAATACGGAGGGTGCAAGCGTTATCCGGATTTATTGGGTTTAAAGGGTCCGTAGGCGGATTAATAAGTCAGTGGTGAAAGCCCATCGCTTAACGATGGAACTGCCATTGATACTGTTAGTCTTG
+
GGGGGGGGGGGGGGGGGGGGGGGGGGGGGGGGGGGGGGGGGGGGGGGGGGGGGFGGGGGGFGGGGGGGGGDFGGGGFGGFGGGGGGGFGFGGGFGGGEGGGGGGGFGGGGFGGGGG8FF<C7>?+65F,,A<E<=,AFC<CFEF:@CFEDGGGGGGFGGGGGGGGGGGG*@FFFCEGGCGCGGGGFGFGGGGGGGG@=:CC,?FGG;:*CFGGF>C?CE;8CE6B>8CCC<FGFGGCEGGGFFFFGGGGFFCCFGGGGGG9:7*7<E=>C9CCDGGGFGFFFF?F>CF>*/0
@M03364:396:000000000-C9LGT:1:1101:8555:9510 1:N:0:10
ACTCCTACGGGAGGCAGCAGTGAGGAATATTGGACAATGGGTGAAAGCCTGATCCAGCCATCCCGCGTGAAGGATGACGGCCTTATGGGTTGTAAACTTCTTTTATATGGGGATAAACCTACTCACGTGTGCGTAGCTGAAGGTACCATATGAATAAGCACCGGCTAACTCCGTGCCAGCAGCCGCGGTAATACGGAGGGTGCAAGCGTTATCCGGATTTATTGGGTTTAAAGGGTCCGTAGGCGGATTAATAAGTCAGTGGTGAAAGCCCATCGCTTAACGATGGAACTGCC
+
GGGGGGGGGGGGGGGGGGGGGGGGGGGGGGGGGGGGGGGGGGGGGGGGGGGGGGGGGGGGGGGGGGGGGGGGGGGGGGGGGGGGGGGGGGGGGGGGGGGGGGGGGGGGGGGGGGGGGGGGGGGEDFGGEEF,8C:CFGGGGGGGGGGGGGGGEGGGGGGGGGGGGGGGGGGGGGGGGGGGGGGGGGGGGGGGGGGGGGGGGGGGGGGGGGGGGGGGGGGGGGGGGGBE@FGGGGGGCFGCGGGGGGGG8FGFGGGGGGGGGGGGGGGFFCGGFGGGGGGGFFGGGGFFC@FGG
@M03364:396:000000000-C9LGT:1:1101:2621:9516 1:N:0:10
ACTCCTACGGGAGGCAGCAGTCGGGAATATTGCGCAATGGAGGAAACTCTGACGCAGTGACGCCGCGTATAGGAAGAAGGTTTTAGGATTGTAAACTATTTTAGACAGGGAAGAAAAATGACATTACCTATAGCATAAGCTCCGGCTAACTACGTGCCAGCAGCCGCGGTAATACGTAGGGAGCAAGCGTTATCCGGAATTATTGGGTGTAAAGGGTGCGTAGACGGGAATACAAGTTGGTTGTGAAATCCCTCGGCTCAACTGAGGAACTGCAACCAAAACTATATTTCTTGG
+
GGGGGFGGGGGGGGGGDGCGGGGGGGGGFGGFGGGGGGGGGFGGGGGGGGGGGGGGGFGGGGEGGGGGEGGGGGGCGGGFFAGGGGGGGGFFGGGGGGG?FGGF=FG<FEFFGGFGE@B,CCE9<BFF?,C,,<,<AD<F,BFCFGFGGGGGFCFGGGGGGGGGGGGGDCEGGFFFGGGGDGGGGFGGGG<CGFFGGCGGGGDF9FGFGGFGFCFEFGEGGD<CF58CGGEGGGG6<CFGGFGGEGGGGGGGGGC=CCEC6@0<FG59FGGF4FF<CGFCFFGGGGC@7?*0:*
@M03364:396:000000000-C9LGT:1:1101:9890:9533 1:N:0:10
ACTCCTACGGGAGGCAGCAGTAGGGAATCTTCCACAATGGGCGAAAGCCTGATGGAGCAATGCCGCGTGAGTGAAGAAGGATTTCGGTTCGTAAAACTCTGTTGCAAGGGAAGAACAAGTAGCGTAGTAACTGGCGCTACCTTGACGGTACCTTGTTAGAAAGCCACGGCTAACTACGTGCCAGCAGCCGCGGTAATACGTAGGGGGCAAGCGTTATCCGGAATTATTGGGCGTAAAGAGTGCGTAGGTGGTTACCTAAGCAGGGGGTGAAAGGCAATGGCTCAACCATTGTT
+
GGGGGGGGGGGGGGGGGGGGGGGGGGGGGGGGGGGGGGGGGGGGGGGGGGGGGGGGGGGGGGGGGGGGGGGGGGGGGGGGGGGGGGGFGGGGGGGGGGGGGGGGGGGGGGGGGGGGGFGEF<E@8BFF,,C<C<FFFGGGGGGGGGGGGGGGFFGGFGGGGGGGGGGGGGGGGGGGGGGGGGGGGGGGGGGGGGGGGGGGGGGGGGGGGGGGGGGGGFGGGGGGGGFGGGGGGGGGGGGGGGGGGGGGFGGGGGGCGGGGGGGGGGGGGGGGGGGGGGGGFFGGGGGFGFFGG
@M03364:396:000000000-C9LGT:1:1101:19353:9536 1:N:0:10
ACTCCTACGGGAGGCAGCAGTAGGGAATCTTCCGCAATGGACGAAAGTCTGACGGAGCAATGCCGCGTGAGTGAAGAAGGTTTTCGGATCGTAAAACTCTGTTGTTAGAGAAGAACAAGGATGCGAGTACCTGCTCATCCCCTGACGGTATCTAACCAGAAAGCCACGGCTAACTACGTGCCAGCAGCCGCGGTAATACGTAGGTGGCAAGCGTTGTCCGGATTTATTGGGCGTAAAGCGAGCGCAGGCGGTTCTTTAAGTCTGATGTGAAAGCCCCCGGCTCAACCGGGGAGG
+
GGGGGGGGGGGGGGGGGGGGGGGGGGGGGGGGGGGGGGGGGGGGGGGGGGGGGGGGGGGGGGGGGGGGGGGGGGGGGGGGGGGGGGGGGGGGGGGGGGGGGGGGGGGGGGGGGGGGGGGG@FF,+BFF85C@?DFGGGGGGGGGGGGGGGGGGGGGGGGGFGGGGGGGGGGGGGGGGGGGGGGGGGGGGGGGGGGGGGGGGGGGGGGGGGGGGGGGGGGGGEGGGGGGGGGGGGGGGGGGGGGGGGGGGGGGGECGGFGGGGGGGGGGGGGGGGGG:CGGFBEGGGGFGFF3CG
@M03364:396:000000000-C9LGT:1:1101:3786:9551 1:N:0:10
ACTCCTACGGGAGGCAGCAGTAGGGAATCTTCCACAATGGGCGAAAGCCTGATGGAGCAATGCCGCGTGAGTGAAGAAGGATTTCGGTTCGTAAAACTCTGTTGCAAGGGAAGAACAAGTACCGTAGTATCTGCCGCTACCTTGACGGTACCTTGTTAGAAAGCCACGGCTAACTACGTGCCAGCAGCCGCGGTAATACGTAGGTGGCAAGCGTTGTCCGGAATTATTGGGCGTAAAGCGCGCGCAGGTGGTTCCTTAAGTCTGATGTGAAAGCCCACGGCTCAACCGTGGAGG
+
GGGGGGGGGGGGFGGGGGGGGGGGGGFGFGGGGFGGDGGFFGGGGEGGGGGGGCCFGGGFGCGGDG:FG:=FGGGGGGGG6CFFGGGGGDGGGGGAGGGGDGFDDFFFGGFEEGGF4:9?5-B:=A=@5,9E,,5=@FCB,FFGEGGGGGGGGGGGGG9CEGGGG<FGGFEGGGGFFEGGGGGGGGGGGGGGGGGGF;FFGGGGGGGGGGGGGGGGGGGGGGFFFGGGGGGGGGGGGGGGGGGGGGGGGGGECFFFGGGG:FCGFCFGGGGGGCFCGDEGFBEGGGGFGFDD*C
@M03364:396:000000000-C9LGT:1:1101:20693:9558 1:N:0:10
ACTCCTACGGGAGGCAGCAGTAGGGAATCTTCCACAATGGGCGAAAGCCTGATGGAGCAATGCCGCGTGAGTGAAGAAGGATTTCGGTTCGTAAAACTCTGTTGCAAGGGAAGAACAAGGAGCGTAGTGACTGGCGCTACCTTGACGGTACCTTGTTAGAAAGCCACGGCTAACTACGTGCCAGCAGCCGCGGTAATACGTAGGTGGCAAGCGTTGTCCGGAATTATTGGGCGTAAAGCGCGCGCAGGTGGTTCCTTAAGTCTGATGTGAAAGCCCACGGCTCACCCGTGGAGG
+
FFGFGFGFEGC@FFGCCF@FFFGGEGCGFGGGGGGGGFGGGGGGGFEFGGGGGGGGGGGFFGGFEGGGGGGGGFFEF=FGECEECFGCGEGGGDBFGGGEBFCGGEFFFGGG>FFEF,B,,-:@8B@C,,A,5,BFFGDGGGCGGGGFFDFF<DFFFFGGGGGGFEFD:@B7>FGGGGGFGFGGGGGG:CFDGGG>CGFGAFGCGFCF><EGGGCC:EG7:88CC@9<@6F8>?E>8CFGGGDGGGGC@CCC*+<?7<<EE7CCFGGGGGGGGGGFFGGGF5CC*/>D377*>D
@M03364:396:000000000-C9LGT:1:1101:5619:9571 1:N:0:10
ACTCCTACGGGAGGCAGCAGTGAGGAATATTGGACAATGGGTGGAAGCCTGATCCAGCCATCCCGCGTGAAGGATGACGGCCTTATGGGTTGTAAACTTCTTTTATATGGGGATAAACCTACTCACGTTAGAGTAGCTGAAGGTACCATATGAATAAGCACCGGCTAACTCCGTGCCAGCAGCCGCGGTAATACGGAGGGTGCAAGCGTTATCCGGATTTATTGGGTTTAAAGGGTCCGTAGGCGGATTAATAAGTCAGTGGTGAAAGCCCATCGCTTAACGATGGAACTGCC
+
GGGGGGGGGGGGGGGGGGGGGGGGGGGGGGGGGGGGGGGGG@FGGGGGGGGGCGGGGGGGGEGGGGGGGGGGGGGGGGGGCGCGGGGGGGGGGGGGGGGGGGGGGGGEGGGF@CGG,9B=<B,BEFFF,,8,CE,C?FGFCFFFFGGGGGGGFGGGGGGGFGGGGGGGGFGGGGGGGGGGGGGGGGGGGFGGGGGGGGGGGGGGGGGGGGGGGGGGDGGGGGGGGGFEGGGGGGGGDGGGGGDGGGC*A?:EFGGGGGGGGG7FGGG=C*;DCFGDFCEGFFEFDDGFGFFGG
@M03364:396:000000000-C9LGT:1:1101:7974:9589 1:N:0:10
ACTCCTACGGGAGGCAGCAGTGGGGAATTTTGCGCAATGGGGGGAACCCTGATCCAGCCATCCCGCGTGAAGGATGACGGCCTTATGGGTTGTAAACTTCTTTTATATGGGGATAAACCTACTCACGTATGGGTAGCTGAAGGTACCATATGAATAAGCACCGGCTAACTCCGTGCCAGCAGCCGCGGTAATACGGAGGGTGCAAGCGTTATCCGGATTTATTGGGTTTAAAGGGTCCGGAGGCGGATTAATAAGTCAGTGGTGAAAGCCCATCGCTTAACGATGGAACTGCC
+
GGGGGGGGGGGGGGGGGGGGGGGGGGGGGGGGGGGGGGGGGGGGGGGGGGGGGGGGGGGGGGGGGGGGGGGFGGGGGGGGGGGGGGGGGGGGGGGGGGGGGGGGGGFFGGGGGGFFFFGGGGG,<?BF,?F88@FEFGGFGFFGGGGFGGFG,<FGGGGG8FEDGGGGGCEGGGGGGGGGGGGGGG>EEE>FGGGDE8CEGGGGGGGGGGGGDGGGEGDFGGGGGGGGDFGGGGGGGGG**:CGGDCEEGGF9CEC7CGCGFFGGGDGGGGGCFDGG3EFFFEFGGC@DFF=F
@M03364:396:000000000-C9LGT:1:1101:2626:9593 1:N:0:10
ACTCCTACGGGAGGCAGCAGTGGGGAATATTGGGCAATGGGCGCAAGCCTGACCCAGCAACGCCGCGTGAAGGAAGAAGGTCTTCGGGTCGTAAACTTCTATCCTTGGTGAAGATAATGACGGTAGCCCAGAAGGAAGCCCCGGCTAACTACGTGCCAGCAGCCGCGGTAATACGTAGGGGGCAAGCGTTGTCCGGAATGATTGGGCGTAAAGGGCGCGTAGGCGGCTATTTAAGTCTGAAGTGAAAGTCCTGCTTTCAAGGTGGGAACTGCTTTGGATACTGGATGGCTTG
+
GGGGG9FGGGGGGGGGGGGGGGGGGGGGGGGGGGGGGGGGGGGGGGGGFGGGGGGGGGGGGGGGGGGGGGGGGGGGGGGGGGGGGGGGGGGGGFGGGGGGGGG8FGFCFGGGGGGGGGGGGFFF+>DF3,83:<FGGGGGGGGGGGGGGGGGGGGGGGGGGGGGGGGGG<EGGGGFGGGGGGGGGGGGFGGGGGGGGEFGGGGGGGFGECEFFGGGGGGGGGGGGGCDGGGGGGGGGDGGGGGGGGGGFFECEGDFGGGGGGGGGGGGGGGGGEFGGGGGFFGGGGGFGF:C
@M03364:396:000000000-C9LGT:1:1101:19925:9606 1:N:0:10
ACTCCTACGGGAGGCAGCAGTGGGGAATATTGCACAATGGGCGCAAGCCTGATGCAGCGACGCCGCGTGCGGGATGGAGGCCTTCGGGTTGTAAACCGCTTTTGTTCAAGGGCAAGGCACGTTTTTTGGCCGGGTTGAGTGGATTGTTCGAATAAGCACCGGCTAACTACGTGCCAGCAGCCGCGGTAATACGTAGGGTGCAAGCGTTATCCGGATTTATTGGGCGTAAAGGGCTCGTAGGCGGTTCGTCGCGTCCGGTGTGAAAGTCCATCGCTTAACGGTGGATCCGCGCCG
+
GGGGGGGGGGGGGGGGGGGGGGGGGGGGGGGGGGGGGGGGGGGGGGGGGGGGGGGGGGGGGGGGGGGGGGGGGGGGGGGGGGGGGGGGGGGGGGGGGGGGGGGGGGGGGGGGGGGGFFGGG3D,+@FG8,@33*@CFFFGGGFF<:<FEGBGGGGGGGGGGGDGGGGFGGGGGGGGGGGGGGGGGGEGEGGGGEGGGGGGGGGGGEGGGGGGGGGEGCGGGGGGGGCGEGGFGECFEEEGG?EGGG8CCE>5CG>EDGEEE=CGGG?>GDGGDE57CGGGFFFD>CF?C55<C7
@M03364:396:000000000-C9LGT:1:1101:18425:9607 1:N:0:10
ACTCCTACGGGAGGCAGCAGTAGGGAATCTTCCACAATGGACGCAAGTCTGATGGAGCAACGCCGCGTGAGTGAAGAAGGTTTTCGGATCGTAAAGCTCTGTTGTGGGTGAAGAAGGATAGCGGTAGTACCTGGCCTTTCTTTGACGGTAATCAACCAGAAAGTCACGGCTAACTACGTGCCAGCAGCCGCGGTAATACGTAGGTGGCAAGCGTTGTCCGGATTTATTGGGCGTAAAGCGAGCGCAGGCGGCAAAGTAAGTCTAATGTGAAAGCCCTCGGCTTAACCGAGGAAC
+
<FGFGC<FGGGFGGGG>B<EF@CFC@FGGFGGGGGGGGGGGFFEFFCFEFFEFEAFCCFCGEGC:CFGEBFFEF<CEFFF=?9FFCGGGGEFAEFGGAFFCEFCG+F=6BB=F?,AF==,A-4+46>F,59<EFC<D,A,8,EF=DFGGGG=9D<<F:F<C8DGEA<<CC:FEFFFCEGCDFF:<,,><CCEEGGCF<FGGCFC?<CGG9CGDEGE@FC8EGEGGE<CEFFGGEECGGFEGEDEGGEGEGG*/**+2@7CC+?:<CFGF*::*:63CCC7>5:6:C:B9>>C<*
@M03364:396:000000000-C9LGT:1:1101:13478:9609 1:N:0:10
ACTCCTACGGGAGGCAGCAGTGGGGAATATTGGGCAATGGGCGAAAGCCTGACCCAGCAACGCCGCGTGAGGGAAGAAGGGTTTCGGCTCGTAAACCTCTGTCCTATGGGACGAAAGTGATTACGGTACAATAGGAGGAAGCCCCTTCTAACTACGTGCCAGCAGCCGCGGTAATTAGTAGGGTGCAAGCGTTCTCCGGATTTACTGGGTGTAAAGGGAGCGTAGGCGGTACGGCAAGTCTGAAGTGAAATCCAAGGGCTCAACCTTGGAACTGCTTTTGCAACTGTCGTACTG
+
EFGGGGGGGGGGGGGGGGGGGGGGGGGGGGGGC8EGGGGGGGGGGGGGGGGG<@FGGGGGGGGGGGGGGGE8FG@FGGGG79FFGGG+DFGGGGG?,BFGGGGEG9B?FGGBFE:F6,:C?-5,:+:>+,3<3E8C8C@<8@C+@+,,3:FF;8,>8@<FGGG@FG7FB**=C*;,3@3C,C*2*4,,,*=EC*<,2<7*4*?27,+?*42/2A70+*/*/:/*:E6CE5/*185**:@+<++++00++30+<+0+7*:*:06***2***329??:2*0***3>67C=7)0/**
@M03364:396:000000000-C9LGT:1:1101:13321:9636 1:N:0:10
ATCCTACGGGAGGCAGCAGTAGGGAATCTTCCACAATGGGCGAAAGCCTGATGGAGCAATGCCGCGTGAGTGAAGAAGGATTTCGGTTCGTAAAACTCTGTTGCAAGGGAAGAACAAGTAGCGTAGTACCTGGCGCTACCTTGACGGTACCTTGTTAGAAAGCCACGGCTAACTACGTGCCAGCAGCCGCGGTAATACGTAGGTGGCAAGCGTTGTCCGGAATTATTGGGCGTAAAGCGCGCGCAGGTGGTTCCTTAAGTCTGATGTGAAAGCCCACGGCTCAACCGTGGAGGG
+
GGGGGGGGGGGGGGGGGGGGGGGGGGGGGGGGGGGGGGGGGGGGGGGGGGGGGGGGGGGGGGGGGGGGGGGGGGGGGGGGGGGGGGGGGGGGGGGGGGGGGGGGGGGFGGGGGGGGFGGFGGGF7CFG,<C,BFFGFFGGGGGGGGGGGGGGGGGGGGGGGGGGGGGGGGGGGGGGGGGGGGGGGGGGGGGGGGGGGGGGGGGGGGGGGGGGGGGGGGGG=EGGGGGGGGGGGGGGGGGGGGGGGGGGGGEGGGGGGFEGGGGGGGFGGGGGFGGGGGGGFFGGGGGFGFFGGG
@M03364:396:000000000-C9LGT:1:1101:9275:9659 1:N:0:10
ACTCCTACGGGAGGCAGCAGTGAGGAATATTGGACAATGGGTGAAAGCCTGATCCAGCCATCCCGCGTGAAGGATGACGGCCTTATGGGTTGTAAACTTCTTTTATATGGGGATAAACCTACTCACGTGTGCGTAGCTGAAGGTACCATATGAATAAGCACCGGCTAACTCCGTGCCAGCAGCCGCGGTAATACGGAGGGTGCAAGCGTTATCCGGATTTATTGGGCGTAAAGCGAGCGCAGGCGGAAAAATAAGTCTAATGTGAAAGCCCTCGGCTTAACCGAGGAACTGCAT
+
GGGGGGGGGGGGGGGGGGGGGGGGGGGGGGGGGGGGGGGGGGGGGGGGGGGGGGGGGGGGGGGGGGGGGGGGGGGGGGGGGGGGGGGGGFEGEGGGGGGGGGGGGGGGFFGGGCGGGGGGGFCDEFDF,4A5?F7FCGGGGGGGGFBFGGGGGGGGGGGGGGGGGGGGGGGGGGGGGGGGGGGGGGGGGGGGGGGGGGGGGGGGGGGGGGGGGGGGEGGGGFGFGGGGGGGGGGGGGGGGGCCEGGEC8CGGGGGGGGGGGGGGGGGFGCGFGGGGGDGGFFG:GGGFGFFGF:
@M03364:396:000000000-C9LGT:1:1101:14880:9668 1:N:0:10
ATTAGATACCCGCGTAGTCCAATCGGAAGAGCACACGTCTGAACTCCAGTCACCCGGTGATCTCGTATGCCGTCTTCTGCTTGAAAAAAAAAAAAAACAACAAGAACATCTAACAGAATAAATTACAAGACAAAAAGAAACAGTGGAACTAGGCTACGAAAAGAAGAGAATACACACATACTAGGATTAGACCGCTCACCCACCTAGTCCCTGTATAGTTCTAAATACTTTGGTACTCATGTCGATCCACACTTACTCCATATCATACACCACATCCCATCGCCCACCCATAA
+
GGGGGGGGGGGGGGGGGGGGGGGGGGGGGGGGGGGGGGGGGGGGGGGGGGGGGGGGGGGGCCFGGGGGGGGGFGGGGGGGGGGGGGGGG@@F@@++++:,,,,,:4,8,8,,,,,,,,,,,-,,,,,,:>,,3<,8++3,,,,,,5,8,,,,,,,,,8*,*35*5>FF,,,,,,3,6*,3,,2,,47,,,7,,*****,****12,+2+2+++,,+++3+++,1,57++++++*+3+++++++*****+3+**0++0+330+*2+*+20***1*+***3*))****1)/)0**
@M03364:396:000000000-C9LGT:1:1101:25637:9677 1:N:0:10
ACTCCTACGGGAGGCAGCAGTAGGGAATCTTCCACAATGGGCGAAAGCCTGATGGAGCAATGCCGCGTGAGTGAAGAAGGATTTCGGTTCGTAAAACTCTGTTGCAAGGGAAGAACAAGTAGCGTAGTGACTGGCGCTACCTTGACGGTACCTTGTTAGAAAGCCACGGCTAACTACGTGCCAGCAGCCGCGGTAATACGTAGGTGGCAAGCGTTGTCCGGAATTATTGGGCGTAAAGCGCGCGCAGGTGGTTCCTTAAGTCTGATGTGAAAGCCCACGGCTCAACCGTGGAGG
+
GGGGGGGGGGGGGGGGGGGGGGGGGGGGGGGGGGGGGGGGGGGGGGGGGGGGGGGGGGGGGGGGGGGGGGGGGGGGGGGGGGGGGGGGGGGGGGGGGGGGGGGGGGGGGGGGGGGGFGGG9<C+8BFF,,9<:,B+@FGGGGGGGGGGGGGGFFGGGGGGGGGGGGGGGCEGGGGGGGGGGGGGGGGGGGGGGGGGGGGGGGGGGGGGGGGGGGGGGGGGGGGGGGGGGGGGGGGGGGGGGGGGGGGGGGGGGGGGGGGGGGGG?GFCFGGGGGGGGGGGF>EGGFGFGFFDGG
@M03364:396:000000000-C9LGT:1:1101:14501:9708 1:N:0:10
ACTCCTACGGGAGGCAGCAGTGGGGAATATTGGGCAATGGGCGAAAGCCTGACCCAGCAACGCCGCGTGAGGGAAGAAGGCCTTCGGGTTGTAAACCTCTTTTACCAGGGACGAACACAATGACGGTACCTGGAGAAAAAGCAACGGCTAACTACGTGCCAGCAGCCGCGGTAATACGTAGGTTGCAAGCGTTGTCCGGATTTACTGGGTGTAAAGGGCGTGTAGGCGGAGATGCAAGTTGGGAGTGAAATCCAGGGGCTCAACCCCTGAACTGCTCTCAAAACTGTATCCCTT
+
GGGGGGGGGGGGGGGGGGGGGGGGGGGGGGGGGGGGGGGGFGGGGGGGGGGGGGGGGGGGGGGGGGGGGGGGGGGGGGGGGGGGGGGGGGGGGGGGGGGGGGGGGGGGGGGGGGGGGGGDE-EE3@FG7,7B=,BD@EGGGGGGG@CFGGGGFGGGGGGGGGGGGGGGG<CFFEGGGGFGGGGGGGGGGGGGGGGGGGGGGGGGGGGGGEGGFGGGGGGGGGCGGGGCGEEGFFGGGGGGGE==EGGGGGGGGGGGGGGGGGCGCCGGGG8CFGGGGCGGFFGGFGFFGFFGGF
@M03364:396:000000000-C9LGT:1:1101:18135:9722 1:N:0:10
ACTCCTACGGGAGGCAGCAGTGGGGAATATTGGGCAATGGGCGCAAGCCTGACCCAGCAACGCCGCGTGAGTGAAGAAGGATTTCGGTTCGTAAAACTCTGTTGCAAGGGAAGAACAAGTAGCGTAGTAACTGGCGCTACCTTGACGGTACCTTGTTAGAAAGCCACGGCTAACTACGTGCCAGCAGCCGCGGTAATACGTAGGTGGCAAGCGTTGTCCGGAATTATTGGGCGTAAAGCGCGCGCAGGTGGTTCCTTAAGTCTGATGTGAAAGCCCACGGCTCAACCGTGGAGG
+
GGGGGGGGGGGGGGGGGGGGGGGGGGGGGGGGFGGGGGGGGGGGGGGGGGGGGGGGGGGGGGGGGGGGGGGGGGGGGGGGFGGGGGGGGGGGGGGGGGGGGGCGGFGGGGGGGGGGCEFG<5B:+8@F,<98BB>@FEEGGFCFFGGGGGGGFFCFCFGGDFGGGGGGGGGEGGGGGGGGGGGGGGGGGGGGGGGGGEFGGGGGGGGGGGGGGGGGGGGGGE>FGGGGGGGGGGGCEGGGGGGGGGGGGGGGGGGGGFCF<@FGGFGCCCCCFGGGGGGGFFGGGGFF/5@3<G
@M03364:396:000000000-C9LGT:1:1101:11388:9725 1:N:0:10
ACTCCTACGGAGGCAGCAGTGGGGAATATTGCACAATGGGCGCAAGCCTGATGCAGCGACGCCGCGTGCGGGATGGAGGCCTTCGGGTTGTAAACCGCTTTTGTTCAAGGGCAAGGCACGGTTTCGGCCGTGATGAGTGGATTGTTCGAATAAGCACCGGCTAACTACGTGCCAGCAGCCGCGGTAATACGTAGGGTGCAAGCGTTATCCGGATTTATTGGGCGTAAAGGGCTCGTAGGCGGTTCGTCGCGTCCGGTGTGAAAGTCCATCGCTTAACGGTGGATCCGCGCCGGG
+
GGGGGGGGGGGEG>CGGGGGGGGGGGGGGGGGFFAFGGGGGGGGGGGGG?FFFGGGGGFGGFGGGGGGGGGGGD:FGFGEGDFFDGGGGGGGGGFGFEGGGGGFGGGGGGCEGGFGG<<8@3BF,@:E8@C7*8=FFGGG,EEFFDCFDGGFFEFFGGGGGDEFGGEGG<EFGGGFGGFGGGCG<ECFCFFGFFGGCGEFGFGEGE8FC7CEGEE?FGG9FFGCC?58CFGGGGGG5CGGEGGEEGGGGG8C8=EGGGCE:+?FED?:CFGDDCCCCCG/78:7DGF>GDEGDG
@M03364:396:000000000-C9LGT:1:1101:20059:9739 1:N:0:10
ACTCCTACGGGAGGCAGCAGTAGGGAATCTTCCACAATGGACGCAAGTCTGATGGAGCAACGCCGCGTGAGTGAAGAAGGTTTTCGGATCGTAAAGCTCTGTTGTTGGTGAAGAAGGATAGAGGTAGTAACTGGCCTTTATTTGACGGTAATCAACCAGAAAGTCACGGCTAACTACGTGCCAGCAGCCGCGGTAATACGTAGGTGGCAAGCGTTGTCCGGATTTATTGGGCGTAAAGCGAGCGCAGGCGGAAAAATAAGTCTAATGTGAAAGCCCTCGGCTTAACCGAGGAAC
+
GGGGGGGGGGGGGGGGGGGGGGGGGGGGGGGGGGGGGGGGGGGGGGGGGGGGGGGGGGGGGGGGGGGGGGGGGGGGGGGGGGGGGGGGGGGGGGGGGGGGGGGGGGGGGGGGGGGGEFGFG?CBFFGF,,9<5EB=DGGGGGGGGGGGGGGGEFGGGGGGGGGGGGGGGEGGGGGGGGGGGGGGGGGGGGGGGGGGGGGGFGGGGGGGGGGGGGGGGGGGGCFEFGGFFGGGGGGGGGGGGEGGGGGG=EG:CEGGGGGG9:DGGGGGGGGGGFGF4FGGEFEDFGGFCDED49
@M03364:396:000000000-C9LGT:1:1101:6011:9744 1:N:0:10
ACTCCTACGGGAGGCAGCAGTGAGGAATATTGGACAATGGGTGAAAGCCTGATCCAGCCATCCCGCGTGAAGGATGACGGCCTTATGGGTTGTAAACTTCTTTTATATGGGGATAAACCTACTCTCGTATGAGTAGCTGAAGGTACCATATGAATAAGCACCGGCTAACTCCGTGCCAGCAGCCGCGGTAATACGGAGGGTGCAAGCGTTATCCGGATTTATTGGGCGTAAAGCGTGCGTAGGTGGCCAATTAAGTCAAATGTGAAATCCCCGAGCTTAACTTGGGAATTGCAT
+
GGGGGGGGGGGGGGGGGGGGFGGGGGGGGGGGGGGGGGGGGGGGGGGGGGGGGGGGGGGGGGGGGGGGGGGGGGGGGGGGGGGGGGGGGGGGGGGFGGGGGGGGGFGGGGGGGDGG9AFFEAEB,BFF+4A8:A,5CEEEFG?FFGFGGGGGBAFGGFGGGGGGGGGFGAFGGGFGGGGGGGGGGGGGGGGGGGGGGGGGGGGG?FGGGGDFGGGGGGDCCGGGGGGGCE8EFGG5EGGEGGGFFGG*<CFGGGGGGGGGEGGGGGGGGGGGGGGGG4CFFFEGDFGFGFFGGF
@M03364:396:000000000-C9LGT:1:1101:9542:9745 1:N:0:10
ACTCCTACGGGAGGCAGCAGTGGGGAATATTGGACAATGGGGGCAACCCTGATCCAGCCATGCCGCGTGTGTGAAGAAGGCCTTTTGGTTGTAAAGCACTTTAAGCGAGGAGGAGGGTACTTAGGTTAATACTCTGAGATAGTGGACGTTACTCGCAGAATAAGCACCGGCTAACTCTGTGCCAGCAGCCGCGGTAATACAGAGGGTGCAAGCGTTAATCGGATTTACTGGGCTTAAAGCGTGCGTAGGTGGCCAATTAAATCAAATGTGAAATCCCCGAGCTTAACTTGGGA
+
FFFGGGFGGGEFGDGGGEGGFFGGGGGGGGFGCGGFEGGGF@FGGGE<FFGFG@FF<EFGGDFGGGGFGGGEGFFFFF8==FFG9EFGGFCCFGGGGCFEEGGF<FGGGEG>FE+B++48555,,:CF:C@C<5C,??,CFGGG<,,@B7FBDDC<>BFAFGFCF,@DE*@FGGGF@FGFFG@<>CBFB@CECEGFC,?2?A@E:7CC5FCBEGFCE:CC*;/?*A<0<:+@5**2:ACA?*:ED>:5E0:C=:85CF79+<:9?F9C7*CCFGFFG<ED><:C70?=CB@5C
@M03364:396:000000000-C9LGT:1:1101:4073:9760 1:N:0:10
ACTCCTACGGGAGGCAGCAGTGGGGAATATTGCACAATGGGCGCAAGCCTGATGCAGCAACGCCGCGTGAGTGAAGAAGGTCTTCGGATCGTAAAACTCTGTCCTCAAGAAAGAATAATGACGGTACTTGAGGAGGAAGCCCCGGCTAACTACGTGCCAGCAGCCGCGGTAATACGTAGGGGGCGAGCGTTATCCGGAATTATTGGGCGTAAAGAGTACGTAGGTGGTTTGATAAGCGTGAGGTGAAAGCCCGGAGCTCAACTCCGGTAAGCCTTTCGAACTGTCAGACTTG
+
GGGGGGGGGGGGGGGGGGGGGGGGGGGGGGGGGGGGGGGGGGGGGGGGGGGGGGGGGGGGGGGGGGGFGGGGGGGGGGGGGGGGGGGGGGGGGGGGGGGGGGGGGGGGGGGGGGGGGGFGFFE>:DFGEFF8C=CFGF@GFGGGGGGGGGFGFGGGGGGGGGGGGGGGGFCFGFGGGGGGGCGFFGGGGCGDFGGGGGGGGGGGGGGGGEGGGGFGGGGGGGGGGGGGGGGGGGGGGGECEDGGGGGGGGGGECEGGCGGGGGGGGGGDGGGGGGGC3AC>FFFGGGFGFF>
@M03364:396:000000000-C9LGT:1:1101:24465:9783 1:N:0:10
ACTCCTACGGGAGGCAGCAGTGGGGGATATTGCACAATGGGGGAAACCCTGATGCAGCAACGCCGCGTGAAGGAAGAAGGCCTTTGGGTCGTAAACTTCTGTCCTTGGGGAAGATAATGACGGTACCCTAGGTGGAAGCCCCGGCTAACTACGTGCCAGCAGCCGCGGTAATACGTAGGGGGCGAGCGTTGTCCGGAATGATTGGGCGTAAAGGGCGCGTAGGCGGCCTGTTAAGTCTGGAGTGAAAGTCCTGCTTTCAAGGTGGGAATTGCTTTGGATACTGGCGGGCTGG
+
GGGGGGGGGGGGGGGGGGGGGGGGGGGGGGGGGGGGGGGGGGGGGGGGGGGGGGGGGGGGGGGGGGGGGGGGGGGGGGGGGGGGGGGGGGGGGGGGGGGGGGGGGGGFGGGGGGGGGGGFG-@=BFGG>,@,,,8BCBDFGGDFDCFGGGGGGGGGGGGGGGGGGGGGG*BFGGGGGGGGGGGGFGGGEGGGGGGGGGGGGGGGGGGGGGGGGFGGGGGGGGGGGGEGCF@9@FGCFCFG?EFGCFCF9CFGGGGGGGGGGGGGGGGFD<FGFCEGG67::=FGGGGEDDEG
@M03364:396:000000000-C9LGT:1:1101:23063:9799 1:N:0:10
ACTCCTACGGGAGGCAGCAGTAGGGAATCTTCCACAATGGACGCAAGTCTGATGGAGCAACGCCGCGTGAGTGAAGAAGGTTTTCGGATCGTAAAGCTCTGTTGTTGGTGAAGAAGGATAGAGGTAGTCACTGGCCTTTATTTGACGGTAATCAACCAGAAAGTCACGGCTAACTACGTGCCAGCAGCCGCGGTAATACGTAGGTGGCAAGCGTTGTCCGGATTTATTGGGCGTAAAGCGAGCGCAGGCGGAAAAATAAGTCTAATGTGAAAGCCCTCGGCTTAACCGAGGAAC
+
GGGGGGGGGGGGGGGGGGGGGGGGGGGGGGGGGGGGGGGGGGGGGGGFGGGGGGGGGGGGGGGGGGGGGGGGGGGGGGGGGGGGGGGGGGGGGGGGGGGGGGGGGGFEGGGFGFGGFGFFF-C,,CFF,,CE<,>>DFFGGGGGFFGEGGGGGGGFGGGGGGGGGGGGGEGGGGGGGGGGGGGGGGGGGGGGGGGGGGGGFGGGGGGGGGGGGGGGGGGGGG7EFGGGGGGGGGGGGGGGGGGGGGGGGGGGGGG5CFGGFGGGGGGGGGGGGGGGCGGGD:EGGGGFGFFGGC
@M03364:396:000000000-C9LGT:1:1101:20448:9803 1:N:0:10
ACTCCTACGGGAGGCAGCAGTAGGGAATCTTCCACAATGGGCGAAAGCCTGATGGAGCAATGCCGCGTGAGTGAAGAAGGATTTCGGTTCGTAAAACTCTGTTGCAAGGGAAGAACAAGTAGCGTAGTACCTGGCGCTACCTTGACGGTACCTTGTTAGAAAGCCACGGCTAACTACGTGCCAGCAGCCGCGGTAATACGTAGGTGGCAAGCGTTGTCCGGAATTATTGGGCGTAAAGCGCGCGCAGGTGGTTCCTTAAGTCTGATGTGAAAGCCCACGGCTCAACCGTGGAGG
+
GGGGGGGGGGGGGGGGGGGGGGGGGGGGGGGGGGGGGGGGGGGGGGGGGGGGGGGGGGGGGGGGGGGGGGGGGGGGGGGGGGGGGGGGGGGGGGGGGGGGGGGGGGGGGGGGGGGGFGGGF<C@FFGF,89CFEF7FGGGGGGGGGGGGGGGGGGGGGGGGGGGGGGGGGGGGGGGGGGGGGGGGGGGGGGGGGGGGGGGGGGGGGGGGGGGGGGGGGGGGGGGGGGGGGGGGGGGGGGGGGGGGGGGGGGGGGGGGGCGECFGGGGGGGGGGGGCDDGGFFGGGGGFGFFC<G
@M03364:396:000000000-C9LGT:1:1101:11002:9813 1:N:0:10
ACTCCTACGGGAGGCAGCAGTGGGGAATATTGCACAATGGGCGCAAGCCTGATGCAGCAACGCCGCGTGAAGGAAGAAGGTTTTCGGATCGTAAACTTCTATCAGCAGGGAAGAAAAAATGCCGGTACCTGCCTAAGAAGCTCCGGCTAACTACGTGCCAGCAGCCGCGGTAATACGTAGGGAGCAAGCGTTATCCGGATTTACTGGGTGTAAAGGGTGCGCAGGCGGCCAAGCAAGTCAGAAGTGAAATTCCGAGGCTCAACTTCGGAGCTGCTTTTGAAACTGCTAGGCT
+
GGGGGGGGGGGGGGGGGGGGGGGGGGGGGGGGGGGGGGGGGGGGGGGGGGGGGGGGGGGGGGGGGGGGGGGGGGGGGGGGGGGGGGGGGGGGGGGGGGGGGGFGGGGGGGGGGGGGFGGGG9D@>CFGC,C,B>,BFGGGGGGGGGGGGGGGGGGGGGGGGGGGGGGGGC:FFGGGGGGGGGGGGGGGGGGGGGGGGGGGGGGGGGGGFGGGGGGGGGGGGEGGGGGGGGGGGGGGGFGGGGGGGGGGGGGGGGGGGGGGGGGGGGGGGGGGGGGGGFGGFFGGGGGFGFFG
@M03364:396:000000000-C9LGT:1:1101:9811:9830 1:N:0:10
ACTCCTACGGGAGGCAGCAGTGAGGAATATTGGTCAATGGTCGGGAGACTGAACCAGCCAAGCCGCGTGAGGGAAGAAGGCGCTAAGCGTCGTAAACCTCTTTTGTCGGGGAACAAACGGAGGCACGTGTGCCTTTCTGAGTGTACCCGAAGAAAAAGCATCGGCTAACTCCGTGCCAGCAGCCGCGGTAATACGGAGGATGCGAGCGTTATCCGGATTTATTGGGTTTAAAGGGTGCGCAGGCGGGCTGTTAAGTCAGCGGTAAAAGCCCGGGGCTCAACCCCGGCGAGCCGT
+
GGGGGGGGGGGGGGGGGGGGGGGGGGGGGGGGGGGGGGGGGGGGGGGGGGGGGGGGGGGGGGGGGGGGGGGGGGGGGGGGGGGGGGGGGGGGGGGGGGGGGGGGGGGGGGGGEGGGFG>F:8@CCDFF,:@EDFFFGGGGGGGFGGGGGGGGBFGGGGGGGGGGGGGGGFGGGGFGGGGGGGGFGGGGGGGGGGGGGGGDFFGGGEGGGGEGCGGGGGGGGGGFGGGGGGFGGGDGGGGGGGGGGGCEGGGGGGGFGGFGGGGGGGGGGGGGDDGGCFGGFFGGGGG@GDFDC9
@M03364:396:000000000-C9LGT:1:1101:28509:9836 1:N:0:10
ACTCCTACGGGAGGCAGCAGTGAGGAATATTGGACAATGGGTGAAAGCCTGATCCAGCCATCCCGCGTGAAGGATGACGGCCTTATGGGTTGTAAACTTCTTTTATATGGGGATAAACCTACTCACGTATGCGTAGCTGAAGGTACCATATGAATAAGCACCGGCTAACTCCGTGCCAGCAGCCGCGGTAATACGGAGGGTGCAAGCGTTATCCGGATTTATTGGGCGTAAAGGGTGCGTAGGTGGTTTCTTAAGTCAGAGGTGAAAGGCTACGGCTCAACCGTAGTAAGCCTT
+
GGGGGGGGGGGGGGGGGGGGGGGGGGGGGGGGGGGGGGGGGGGGGGGGGGGGGGGGGGGGGGGGGGGGGGGGGGGGGGGGGGGGGGGGGGGGGGCGGGGGGGGGGGGFGGGGGGCEFGGG=DE=<BFG,,9,8BF+AFGDGGGFGGGGGGGG9FFGGGGGGGGGGGGGGFGGGGGGGGGGGGGGGGGGGGGGGGGGGGGGGGGGGGGGGGGGGGGGEGGGGGGGGGGGGGGGGGGGGGGGGGGGGGCGGGGGGGGGGGGFGFFGGCFCFGFGGGGGGGGGFFGGGGGFFFFG:C
@M03364:396:000000000-C9LGT:1:1101:14471:9841 1:N:0:10
ACTCCTACGGGAGGCAGCAGTGGGGGATATTGCACAATGGGGGAAACCCTGATGCAGCGACGCCGCGTGAGTGAAGAAGTATTTCGGTATGTAAAGCTCTATCAGCAGGAAAGATAATGACGGTACCTGACTGAGAAGCACCGGCTAAATACGTGCCAGCAGCCGCGGTCATACGTATGGTGCAAGCGTTATCCGGATTTACTGGGTGTAAAGGGAGCGCAGACGGCATGGCAAGCCAGATGTGAAAGGTGGGGGCTCAACCCCCAAGCTGCATTTGGAACTGTCAAGCTAG
+
GGGGGGGGGGGGGGGGGGGGGGGGGGGGFFGGGGGGGGF@FGGGGGGGGGGGGGFGGGGGGGGGGGGGGGGGGGGGGGGGGGGGGGGGGGGGGGGGGGGGGGGGGGGGGCFGGFGGGGGG9-@C@FFF,3@=,B<B@FGGGGGGGGGGGGGGFGGGGGGGGGGFGGGGG*=CGGGGGGGGGGGGGGGGEGGGGFGGGGGGGGGGGGGGGGFFCGG>EGGDEEGGCGGCGGGGGGGGGCGGCFCFFGFC*<ACEGGG3FGCE6CEGGGFGFGCDFC7C>FGF6FFGGGF=FFG
@M03364:396:000000000-C9LGT:1:1101:8555:9851 1:N:0:10
ACTCCTACGGGAGGCAGCAGTGAGGAATATTGGACAATGGGTGAAAGCCTGATCCAGCCATCCCGCGTGAAGGATGACGGCCTTATGGGTTGTAAACTTCTTTTATATGGGGATAAACCTACTCACGTATGAGTAGCTGAAGGTACCATATGAATAAGCACCGGCTAACTCCGTGCCAGCAGCCGCGGTAATACGGAGGGTGCAAGCGTTATCCGGATTTATTGGGTTTAAAGGGTCCGTAGGCGGATTAATAAGTCAGTGGTGAAAGCCCATCGCTTAACGATGGAACTGCC
+
GGGGGGGGGGGGGGGGGGGGGGGGGGGGGGGGGGGGGGGGGGGGGGGGGGGGGGGGGGGGGGGGGGGGGGGGGGGGGGGGGGGGGGGGGGGGGGGGGGGGGGGGGGGGGGGGGGGG,CFG8B9:<BFF,CF<AFFGFFGEGGGGGGFGGGGGFGGGGGGGGGGGGGGGGFGGGGGCFGGGGGGGGGGGGDGGGGGGGGGGGGGGFGGGGGGGGGGGE8C+<FEFGGGDEGGGGFGDEGCECEGGGGEE=?FFGGGGFGGGGFGGGGGGGGGG*AEGGGEGFFGG<DGFFFFGF
@M03364:396:000000000-C9LGT:1:1101:15067:9859 1:N:0:10
ACTCCTACGGGAGGCAGCAGTGGGGAATTTTGGACAATGGGCGCAAGCCTGATCCAGCTATTCCGCGTGTGGGATGAAGGCCCTCGGGTTGTAAACCACTTTTGTAGAGAACGAAAAGACACCATCGAGTACATGGTGTTGCTGACGGTACTCTAAGAATAAGCACCGGCTAACTACGTGCCAGCAGCCGCGGTAATACGTAGGGTGCGAGCGTTAATCGGAATTACTGGGCGTAAAGGGTGCGCAGGTGGTTGAGTAAGACAGATGTGAAATCCCCGAGCTTAACTCGGGAAT
+
GGGGGGGGGGGGGGGGGGGGGGGGGGGGGGGGGGGGGGGGGGGGGGGGGGGGGGGGGGGGGGGGGGGGGGGGGGGGGGGGGGGGGGGGGGGGGGGGGGGGGGGGGGGGGGGGGGGGGGGGGG@+8BFG+:A,,5@FGGGGGGGGGGGGGGGGGGGGGGGGGGGGGGGGGGGGGGGGGGGGGGGGGGGGGGGGGGGGGGGGGGGGGGGGGGGGGGGGGGGGGGGGGGGGGGGGGGGEGGGGGGGGGGGGGGGGGGGGGGGGFFGGGFGGGGGGGGGGGGGGFFGGGGF?DFFGG7
@M03364:396:000000000-C9LGT:1:1101:13038:9859 1:N:0:10
ACTCCTACGGGAGGCAGCAGTGGGGAATATTGGGCAATGGGCGAAAGCCTGACCCAGCAACGCCGCGTGAAGGAAGAAGGTTTTCGGATCGTAAACTTCTATCCTTGGTGAAGATAATGACGGTAGCCCCGAAGGAAGCCCCGGCTAACTACGTGCCAGCAGCCGCGGTAATACGTAGGGGGCAAGCGTTGTCCGGAATGATTGGGCGTAAAGCGCGCGCAGGTGGTTCCTTAAGTCTGATGTGAAAGCCCACGGCTCAACCGTGGAGGGTCATTGGAAACTGGGGAACTTG
+
GGGGGGGGGGGGGGGGGGGGGGGGGGGGFGGGGGGGGGGGGGGGGGGGGGGGGGGGGGGGGGGGGGGGGGGGGGGGGGGGGGGGGGGGGGGGGGGGGGGGGGGGGGGGGGGGGGGGGGGFGCFG+BFG>+83@@:F@BGGGGGGEEFGGGFFGGGGGGGGGGGGGGGGG*CFGGDFGGGGGGGGGGGGFGGEGGGGGGGGGGGGGGGGGGGGGGGGGGCEGGGGGGEGGGGGGGGGGGGGGGGGGGGGGGGGGGGG:EGFFGGEFG5FGGGGGG:FGGGGFFGGGG7>FF7D
@M03364:396:000000000-C9LGT:1:1101:7747:9873 1:N:0:10
ACTCCTACGGGAGGCAGCAGTGAGGAATATTGGACAATGGGTGGAAGCCTGATCCAGCCATCCCGCGTGAAGGATGACGGCCTTATGGGTTGTAAACTTCTTTTATATGGGGATAAACCTACTCACGTGTGAGTAGCTGAAGGTACCATATGAATAAGCACCGGCTAACTCCGTGCCAGCAGCCGCGGTAATACGGAGGGTGCAAGCGTTATCCGGATTTATTGGGTTTAAAGGGTCCGTAGGCGGCGCGTCAAGTCAGCGGTAAAATGTCGGGGCTCAACCCCGGCCGGCCGT
+
GGGGGGGGGGGGGGGGGGGGGGGGGGGGGGGGGGGGGGGGGGGGGGGGGGGGGGGGGGGGGGGGGGGGGGGGGGGGGGGGGGGGGGGGGGGGGGGGGGGGGGGGGGGGGGGGGGGG<FGGFEEFCEFGEBA,<ECEFGGGGFGGGGGGGGGGFGGGGGGGGGGGGGGGGDEGGGGGGGGGGGGGGGGGGGGGGGGGEGGGGGGGGGGGGGGGGGGGGGGGGGGGGGFGDGGGGGGFGGGFGGGGGGGGGGGCEGGGGGGGGGGGDGGGGGGFGGEGGGGGFFGGGGGFGFFGG5
@M03364:396:000000000-C9LGT:1:1101:17696:9874 1:N:0:10
ACTCCTACGGGAGGCAGCAGTGGGGAATATTGCACAATGGGCGCAAGCCTGATGCAGCGACGCCGCGTGCGGGATGGAGGCCTTCGGGTTGTAAACCTCTTTTACCAGGGACGAAGGACGTGACGGTACCTGGAGAAAAAGCAACGGCTAACTACGTGCCAGCAGCCGCGGTAATACGGAGGATGCGAGCGTTATCCGGATTTATTGGGTTTAAAGGGTGCGTAGGCGGGACGGTAAGTCAGCGGTAAAAATGCGGAGCTCAACTCCGTCGAGCCGTTGAAACTGTCGTTCTTG
+
GGGGGGGGGGGGGGGGGGGGGGGGGGGGGGGGGGGGGGGGGGGGGGGGGGGGGGGGGGGGGGGGGGGGGGGGGGGGGGGGGGGGGGGGGGGGGGGGGGGGGGGGGGGGGGGGGGFGGGGGGFGG7CFGCFFFF8FFFGGGGGGGGGGGGGGGGGGGGGGGGGGGGGGGGCEGGGGGGGGGGGGGGGGGGGGGGGGGGGGGGGCGGGGGGEGEGGGGGDGGGGGGGGGGGGEGGGGGGGGGGGGGGGGGGGGFFFGGGGGCCGGGGGGGGGGGGGGGGDCCFFGGGGGFGDFGG7
@M03364:396:000000000-C9LGT:1:1101:28804:9885 1:N:0:10
ACTCCTACGGGAGGCAGCAGTGAGGAATATTGGACAATGGGTGGAAGCCTGATCCAGCCATCCCGCGTGAAGGATGACGGCCTTATGGGTTGTAAACTTCTTTTATATGGGGATTAACCTACTCACGTGCGAGTAGCTGAAGGTACAATATGAATAAGCACCGGCTAACTCCGTGCCAGCAGCCGCGGTAATACGGAGGGTGCAAGCGTTATCCGGATTTATTGGGTTTAAAGGGTCCGTAGGCGGATTAATAAGTCAGTGGTGAAAGCCCATCGCTTAACGATGGAACTGCC
+
GGGGGGGGGGGGGGGGGGGGGGGGGGGGGGGGGGGGGGGGGGGGGGGGGGGGGGGGGGGGGGGGGGGGGGGGGGGGGGGGGGGGGGGGFGGGGGGGGGGGGGGGGGGGGGDGGC,CBEFF,-5,,:EF,+8++8<?CFDC9>EFB?,CDFDF,<FGGFGFFGCGFCFFG>,>FFFGFGGGGGGGEEEGGCCGGGGGGGGGGGGGGGGGGEGGGGGGEGEFGGF?FGFCEGGGCEEGGGGFEEEGGCEEEGFGGGGGGGG<F8FFGGGGGFGGGGGG5CEDFB5FGDG?CFFF<
@M03364:396:000000000-C9LGT:1:1101:5137:9903 1:N:0:10
ACTCCTACGGGAGGCAGCAGTGGGGAATATTGCACAATGGGGGAAACCCTGATGCAGCAACGCCGCGTGAAGGAAGACGGTCTTCGGATTGTAAACTTTTGTTCTTGGTGAAGAAAAATGACGGTAGCCCAGGAGGAAGCCACGGCTAACTACGTGCCAGCAGCCGCGGTAATACGTAGGTGGCAAGCGTTGTCCGGAATTACTGGGTGTAAAGGGAGCGCAGGCGGGTCAGCAAGTCAGCTGTGAAAACCACGGGCTTAACCTGTGGACTGCAGTTGAAACTGTTGGTCTTGG
+
GGGGGGGGGGGGGGGGGGGGGGGGGGGGGGGGGGGGGGGGGGGGGGGGGGGGGGGGGGGGGGGGGGGGGGGGGGGGGGGGGGGGGGGGGGGGGGGGGGGGGGGGGGGGGGGGGGGGDFFDEGFB+DGF?,A,:+BCFFGGGGGGGGGEGGGGGGGGGGGGGGGGGGGGG>CDGGGGGGGGGGGGGGGGGEGGGGFGGGGGGGGCGGGFGFGGGGGGGGGGGGGGGGGGGGCGGGGGGGGGGGGGGGGGF?EGGGGGGGFGGGGFGGGGGGDGGGGGGGGG4BCFFCF@DF=CG*
@M03364:396:000000000-C9LGT:1:1101:10493:9905 1:N:0:10
ACTCCTACGGGAGGCAGCAGTGAGGAATATTGGACAATGGGTGGAAGCCTGATCCAGCCATCCCGCGTGAAGGATGACGGCCTTATGGGTTGTAAACTTCTTTTATATGGGGATAAACCTACTCACGTGTGAGTAGCTGAAGGTACCATATGAATAAGCACCGGCTAACTCCGTGCCAGCAGCCGCGGTAATACGGAGGGTGCAAGCGTTATCCGGATTTATTGGGTTTAAAGGGTCCGTAGGCGGATTAATAAGTCAGTGGTGAAAGCCCATCGCTTAACGATGGAACTGCC
+
GGGGGGGGGGGGGGGGGGGGGGGGGGGGGGGGGGGGGGGGGGGGGGGGGGGGGGGGGGGGGGGGGGGGGGGGGGGGGGGGGGGGGGGGGGGGGGGGGGGGGGGGGGGGGGGGGGFG,CFFGGGG,BFF4:A,5C8EFGGGFGGGGGGGGGGGCFGGGGGGGGGGGGGGGGGCGGGGGGGGGGGGGGGGGGEFGGGGGGGGGGGGGGGGGGGGGGGGGGGGGG9FGG:5:BCEBGGGGGGGDCGGGGECEFFFFGGGGGGGG?DFGGGGC4CCFGGGFCCGFEGGGCC=>?FDG
@M03364:396:000000000-C9LGT:1:1101:12090:9908 1:N:0:10
ACTCCTACGGGAGGCAGCAGTGGGGAATATTGGGCAATGGGCGCAAGCCTGACCCAGCAACGCCGCGTGAGGGAAGAAGGTTTTCGGATTGTAAACCTCTGTCCTAGGTGAAGAGTGGAAGCCGGTAGCCTGGGAGGAAGCTCCGGCTAACTACGTGCCAGCAGCCGCGGTAATACGTAGGGAGCGAGCGTTGTCCGGAATGATTGGGCGTAAAGGGCGCGTAGGCGGCCTGTTAAGTCTGGAGTGAAAGTCCTGCTTTTAAGGTGGGAATTGCTTTGGATACTGATGGGCTTG
+
GGGGGGGGGGGGGGGGGGGGGGGGGGGGGGGGGGGGGGGGGGGGGGGGGGGGGGGGGGGGGGGGGGGGGGGGGGGGGGGGGGGGGGGGGGGGGGGGGGGGGGGGGGGGGGGGGGGGGGGFG-B=>FGG8:C3BC,B@FGGGGGGGCEFFGGGFGGGDGGGGGGGGGGGG*=FEEFGGGGGGGGGGGGGGGEEGGGDGGGGGGGGGGGGGGGGGGGDGGGGGGGGEGGGGGGFGGGGGGGGGGGGGGGGGGGGGGGGGFGFGGGGGGGGC<E>FFFGGGGGFFGGG7:FGFFGGD
@M03364:396:000000000-C9LGT:1:1101:29037:9924 1:N:0:10
ACTCCTACGGGAGGCAGCAGTGGGGGATATTGCACAATGGGGGAAACCCTGATGCAGCGACGCCGCGTGAGTGAAGAAGTATTTCGGGATGTAAAGCTCTATCATCAGGAAAGATAATGACGGTACCTTCCCAAGAAGCAACGGCTAAATACGTGCCAGCAGCCGCGGTAATACGTATGGTGCAAGCGTTATCCGGATTTACTGGGCGTAAAGGGAGCGCAGGCGGATTGGCAAGCCAGATGTGAAAGATGGGGGCACAACCCCCAAGCTGCATTTGGAACTGACACGCTAA
+
<CFDCFGGGC@F@EDGGEFEFFADCFGGGGGD9FFGGFEDFGCG:FF<BDFGGGGGGG:FFEECGGGGGGGGGGDFGGCE9<?F,?@++@BEFGFGGGGGGGGC,CF,B,BF<AEFD?B,,8@B++:,,33,,,3B<F8<>,@CEE:DFGADFF:*>BFCG8AFGCGGG::,@=<FF<FFFGG<C@FE:F1BCD1=F*CFGGGG:<*FB5>:CCDCEE>CE**281***28+3<1*;0;E67??C7@:*+3785**)*2A8****)****39*<?GC*<CF)0**2*./88)
@M03364:396:000000000-C9LGT:1:1101:11802:9928 1:N:0:10
ACTCCTACGGGAGGCAGCAGTGGGGAATATTGCACAATGGGCGCAAGCCTGATGCAGCGACGCCGCGTGCGGGATGGAGGCCTTCGGGTTGTAAACCGCTTTTGTTCAAGGGCAAGGCATGGTTTCGGCCGTGTTGAGTGGATTGTTCGAATAAGCACCGGCTAACTACGTGCCAGCAGCCGCGGTAATACGTAGGGTGCAAGCGTTATCCGGATTTATTGGGCGTAAAGGGCTCGTAGGCGGTTCGTCGCGTCCGGTGTGAAAGTCCATCGCTTAACGGTGGATCCGCGCCGG
+
GGGGGGGGGGGGGGGGGGGGGGGGGGGGGGGGGGGGGGGGGGGGGGGGGGGGGGGGGGGGGGGGGGGGGGGGGGGGGFGGGGGGGGGGGGGGGGGGFGGGGGGGGGGFGGGGGGGGCFGGGFFG8FFG<@@8*@FGGGCGGGGGGGGFGGGGFGGGGGGGGGGGGGGGGFFGGGGGGGGGGGGGGGGGGGGFF?FGGGGGGGGGGGGGGFGGGGGDFGGFGGFGGGGEGGFGGGGGGGGGGGGGGGGGGGGGGGCEGGGGGDCFGGFGGFGGGGGGGGGGFFGGGGGFGDEGGG
@M03364:396:000000000-C9LGT:1:1101:14576:9961 1:N:0:10
ACTCCTACGGGAGGCAGCAGTGGGGAATATTGCACAATGGGCGCAAGCCTGATGCAGCGACGCCGCGTGCGGGATGGAGGCCTTCGGGTTGTAAACCGCTTTTGTTCGAGGGCAAGGCACGGTCATTGGCCGTGTTGAGTGGATTGTTCGAATAAGCACCGGCTAACTACGTGCCAGCAGCCGCGGTAATACGTAGGGTGCAAGCGTTATCCGGATTTATTGGGCGTAAAGGGCTCGTAGGCGGTTCGTCGCGTCCGGTGCGAAAGTCCATCGCTTAACGGTGGATGCGCGCCG
+
GGGGGGGGGGGGGGGGGGGGGGGGGGGGGGGGGGGGGGGGGGGGGGGGGGGGGGGGGGGGGGGGGGGGGCGGGGGGFGGGGGGGGGGGGGGGGGGGGEGGGG9B=BB+BFCCFGGG3>F883D7+=CF<,@35C,,6@C8E@,>:,?@BE@FCC@EGFFGC<FGDGG;;,1<<<:FCE8FFGGGGG<:AF:FGGEGGG8CCFFGGGGG>FGGGEG;;@@FEFFFCECC8CFEGG6>C88@*2:ECEEEGGGGG*?EDG=E5=CCEGCFDF7C55C*/:?CE:FGG=*)9@B<C7
@M03364:396:000000000-C9LGT:1:1101:28919:9970 1:N:0:10
ACTCCTACGGGAGGCAGCAGTAGGGAATCTTCCACAATGGACGCAAGTCTGATGGAGCAACGCCGCGTGAGTGAAGAAGGTTTTCGGATCGTAAAGCTCTGTTGTTGATGAAGGAGGATCAAGATAGTTTCTTATATTTATTTGACGGTAATAAACCAGAAAGTCACGGCTAACTACGTGCCAGCAGCCGCGGTAATACGTAGGTGGCAAGCGTTGTCCGGATTTATTGGGCGTAAAGCGCGCGCAGGTGGTTCCTTAAGTATGATGTGACAGCCGACGGCTCAACCGTGGCGG
+
FAFGGDGFGGGGGGGGGGFG6EFGEFGGGGGGFGCGDGGGGGGGDEFCF@F9<FCFGFFGFGGGGGEGGGGFGFGG<FCGGG9FGGG:,@FGFGCFGGEGGFGGF,=,5AFDF,,B+CF8,-:,5CFFDAF9,,:5,<,B98<<<,+88A3,,3CDF<D,==FFGF,CE7:7FFFBFF8<>3>F<@FF>C*B7FE@F9,<FFB*7FFGGGGGG:BBE9EEE:*/<C9@CFFFE2:;*<F==C5:ECGGGCF*CF8C=FC9230997:?DF+:6F5)))2>@)CDCGGF<>E)5C
@M03364:396:000000000-C9LGT:1:1101:10374:9977 1:N:0:10
ACTCCTACGGGAGGCAGCAGTGAGGAATATTGGACAATGGGTGAAAGCCTGATCCAGCCATCCCGCGTGAAGGATGACGGCCTTATGGGTTGTAAACTTCTTTTATATGGGGATAAACCTACTCACGTGTGAGTAGCTGAAGGTACCATATGAATAAGCACCGGCTAACTCCGTGCCAGCAGCCGCGGTAATACGGAGGGTGCAAGCGTTATCCGGATTTATTGGGTTTAAAGGGTCCGTAGGCGGATTAATAAGTCAGTGGTGAAAGCCCATCGCTTAACGATGGAACTGCC
+
GGGGGGGGGGGGGGGGGGGGGGGGGGGGGGGGGGGGGGGGGGGGGGGGGGGGGGGGGGGGGGGGGGGGGGGGGGGGGGGGGGGGGGGGGGGGGGGGGGGGGGGGGGGGGGGGGGGGGGGGGFF8FFGGE:A58B,,CAFFGGGGGGFFGGGGDFGGGGGGGGGGGGGGGCFFGGFCFGGGGGGFGGGGGDFFGGGGGGGGGGGGFGGGGGDGGGGGGGGGGGGGGGGGEGCFFGGGFGGGGGGGGGEEDGGGGGGGGGGGGFGGGGGCFGGGFGGGGGGGFFGGGGGFGFFGD
@M03364:396:000000000-C9LGT:1:1101:6637:9981 1:N:0:10
ACTCCTACGGGAGGCAGCAGTAGGGAATCTTCCACAATGGACGCAAGTCTGATGGAGCAACGCCGCGTGAGTGAAGAAGTATTTCGGTATGTAAAGCTCTATCAGCAGGAAAGATAATGACGGTACCTGCCTAAGAAGCACCGGCTAAATACGTGCCAGCAGCCGCGGTAATACGTATGGTGCAAGCGTTATCCGGATTTACTGGGTGTAAAGGGAGCGCAGACGGCATGGCAAGCCAGATGTGAAAGGTGGGGGCTCAACCCCCAAGCTGCATTTGGAACTGTCAAGCTAG
+
GGGGGGGGGGGGGGGGGGGGGGGGGGGGGGGGGGGGGGGGGGGGGGGGGGGGGGGGGGGGGGGGGGGGGGGGGGGGGGGGGGGGGGGGGGGGGGGGGGGGGGGFGGGGGGGGGGFGGGGGGFGGGGGG?,8:BBFGGGGGGGGGGGGGGGGGGGGGGGGGGGGGGGGGG>CGGGGGGGGGGGGGGGGGGGGGGGGGGFGGGGGGGGGGGGGGGGGGGGGGGGGGGGGDGGGGGGGGGGGGGGFGGGGGGGGGGGGGGGGGGGGGGGGGGGGGGGCCFGGDFFGGGFGFGFFG
@M03364:396:000000000-C9LGT:1:1101:18029:9983 1:N:0:10
ACTCCTACGGGAGGCAGCAGTGGGGGATATTGCACAATGGGGGAAACCCTGATGCAGCGACGCCGCGTGAGTGAAGAAGTATTTCGGTATGTAAAGCTCTATCAGCAGGAAAGATAAAGACTGTGCCTTACTGAAGAGCACCGGCTAAATACGTGCCAGCAGCCGCGGTCATACGTATGGTGCAAGCGTTATCCGGATTTACTGGGTGTAAAGGGAGCGCAGAAGGCATGGCAAGCCAGATGTGAAAGGTGGGGGCTCAACCCCCAAGCTGCACTTGGAACTGTCAAGTTAG
+
FCA9F9CE@GG@CFCEDE8,CEFGGG7;,CFCFGFGG,-FFGG@FG,EFFGCD9<,C@:@C@CGCCB4C+8<B9FE,FFFF?FGD8C8B<EFAGF,A,BF,E,<C8,AB:FF<BEE9,:,,5:8,8,,<C,5<9:,9,83><+3+5+8>,3,:@B<C9@DFC7DFF<F85>FB=F<F9<:<<,7CE7B6CE@FFGDF@EE@9<FFCCFG9C@+<C>82/**/2++21288680<51@68;+++39E99C+8CEDG5)2<F@C<5C7E<D4+9>+37:46:);F:**2**/*0
@M03364:396:000000000-C9LGT:1:1101:5200:9998 1:N:0:10
ACTCCTACGGGAGGCAGCAGTAGGGAATCTTCCACAATGGACGCAAGTCTGATGGAGCAACGCCGCGTGAGTGAAGAAGGTTTTCGGATCGTAAAACTCTGTTGTGAGGGAAGAACAAGTATGCGAGTAACTGCTCGTACCTTGACGGTACCTCATTAGAAAGCCACGGCTAACTACGTGCCAGCAGCCGCGGTAATACGTAGGTGGCAAGCGTTGTCCGGAATTATTGGGCGTAAAGCGCGCGCAGGTGGTTCCTTAAGCCTGATGTGAAAGCCCACGGCTCAACCGTGGAGG
+
GGGGGGGGGGGGGGGGGGGGGGGGGFGGGGGGGGGGGGGGGGGDFDGGGGGGGGGGGGGGGGGGGGGFFFEGGGFGGFFGGGGGGGGGGGGGGGGGGGGGFFGGFGGGGGGGGGFGGGF?9-C,8FFG<,9C?B9,@FGFFFGGGGFFEFFGEGGGGGGGGGGGGGGGGDGGGGGGGGGGGFGGGGGGGGG7FGGGGGGGGGFGGGGGGGGGGEFEGFGGGEECFFFGGGFGGEECFGGGGGGGGGGGGGGGGGGFFCFG+<FF67CCDGGGGGGGGGGGF:CDFGGFDF:DCG
@M03364:396:000000000-C9LGT:1:1101:28486:10012 1:N:0:10
ACTCCTACGGGAGGCAGCAGTGAGGAATATTGGTCAATGGGCGAGAGCCTGAACCAGCCAAGTCGCGTGAGGGATGACGGCCCTACGGGTTGTAAACCTCTTTTACAAGGGAATAAAGGACCCCCCGTTTGGCGTTTTGCATGTACCTTGTGAATAAGCATCGGCTAACTCCGTGCCAGCAGCCGCGGTAATACGGAGGATGCGAGCGTTATCCGGATTCATTGGGTTTAAAGGGTCCGTAGGCGGATTAATAAGTCAGTGGTGAAAGCCCATCGCTTAACGATGGAACTGCC
+
GGGGGGGGGGGGGGGGGGGGGGGGGGGGGGGGGGGGGGGGGGGGGGGGGGGGGGGGGGGGGGGGGGGGGGGGGGGGGGGGGGGGGGGGGGGGGGGFGGGFGGFFE<D,BCCGGGGC,BC,,488+@BFA<@+,+888C@FAFGGGGGGGGGF,@DFGAFGGGGGGFGGG,>FFGGDFGGGGGGGGGGGG=FGGGGGGCFDF7FEDGDGGGGGFCGG>EGG7ECFFFCCCFGGGDGCGGGFFGGGGGEEEGFFFGEFGFFGGF>FGGGDF>8FGF5DGFGFFFEFFD7?<FFF<
@M03364:396:000000000-C9LGT:1:1101:21681:10021 1:N:0:10
ACTCCTACGGGAGGCAGCAGTGGGGGATATTGCGCAATGGGGGAAACCCTGACGCAGCAACGCCGCGTGAAGGAAGACGGTTTTCGGATTGTAAACTTCTTTTGTTAGGGACGATAATGACGGTACTTGACGAATAAGCTCCGGCTAACTACGTGCCAGCAGCCGCGGTAATACGTAGGGAGCAAGCGTTATCCGGATTTACTGGGTGTAAAGGGTGCGTAGACGGCCGCGTGTGTCGGATGTGAAAGCTCCGGGCTCAACCCGGAAAGTGCGTCCGAGACTGCGCGGCTCG
+
GGGGGGGGGGGGGGGGGGGGGGGGGGGGGGGGGGGGGGGGGGGGGGGGGGGGGGGGGGGGGGGGGGGGGGEFGGGGGGGGBFGGGGGFGGGGGGGGGGGGGGGFE=F,FFGGGGEEGBFGGGGGGGGG@@FCF+@7FFGGGFGGG>FGGGGGGGGGGGGGGGGFEGGGE7EFGGGGGGGGFGGFGGGG<FDGC7CCEEGCCFCFGGEECGGGGGG@EGGGGGCGGGCGGGGEGEGFGGGC8CFFGFGFGCFGGGGGGGGGGGGGGC5DGFGGGGGDGDGGFFFCD<DDG:DG
@M03364:396:000000000-C9LGT:1:1101:16458:10037 1:N:0:10
ACTCCTACGGGAGGCAGCAGTGGGGAATATTGCACAATGGGGGAAACCCTGATGCAGCAACGCCGCGTGAAGGAAGACGGTCTTCGGATTGTAAACTTTTGTTCTTGGTGAAGAAAAATGACGGTAGCCCAGGAGGAAGCCACGGCTAACTCCGTGCCAGCAGCCGCGGTAATACGGAGGGTGCAAGCGTTATCCGGATTTATTGGGTTTAAAGGGTCCGTAGGCGGATTAATAAGTCAGTGGTGAAAGCCCATCGCTTAACGATGGAACTGCCATTGATACTGTTAGTCTTG
+
GGGGGGGGGGGGGGGGGGGGGGGGGGGGGGGGGGGGGGGGGGGGGGGGGGGGGGGGGGGGGGGGGGGGGGGGGGGGGGGGGGGGGGGGGGGGGGGGGGGGGGGGGGGGGGGGGGGGGGG<,:C@BFFDA,A,+:88@FDFGGGGGC7<FGFFDGGGGGFGGFGGGFGGGC>FGGGGGGGGGGGGGGGGGGGGGGGGGFFFGGGGGGGGGCFGGGGGGGGGGGGGGGGDGGGGGGFCFACFGFGGFGGGGFGGFGGGGG=EE9DCFFGFFFF7FFGGGGGGFFGF>CFFDFFGF
@M03364:396:000000000-C9LGT:1:1101:7640:10039 1:N:0:10
ACTCCTACGGGAGGCAGCAGTGGGGAATATTGCACAATGGGCGCAAGCCTGATGCAGCGACGCCGCGTGCGGGATGGAGGCCTTCGGGTTGTAAACCGCTTTTGTTCAAGGGCAAGGCACGGTTTCGGCCGTGTTGAGTGGATTGTTCGAATAAGCACCGGCTAACTACGTGCCAGCAGCCGCGGTAATACGTAGGGTGCAAGCGTTATCCGGATTTATTGGGCGTAAAGGGCTCGTAGGCGGTTCGTCGCGTCCGGTGTGAAAGTCCATCGCTTAACGATGGAACTGCCATTG
+
GGGGGGGGGGGGGGGGGGGGGGGGGGGGGGGGGGGGGGGGGGGGGGGGGGGGGGGGGGGGGGGGGGGGGGGGGGGGGGGGGGGGGGGGGGGGGGGGGGGGGGGGGGGGGGGGGGGGDFGGG7FCCEFG8<@5*@F7EFGGGGGGFGGGGGFA1DCCGGGGGGGGGGGGGFGGGGGGGGGGGGDGGGEGFGGECCFGGGGGGGGGGGGGGGFGGG>EGFGGGFGGGGEGGGGGGGGGGGFGGGGGGGGGGGGGG5CGGCGGGCCCF:CFGGECDFGGGFG3:FGGGGFFF??FFD
@M03364:396:000000000-C9LGT:1:1101:23383:10047 1:N:0:10
ACTCCTACGGGAGGCAGCAGTGAGGAATATTGGACAATGGGTGAAAGCCTGATCCAGCCATCCCGCGTGAAGGATGACGGCCTTATGGGTTGTAAACTTCTTTTATATGGGGATAAACCTACTCACGTGTGAGTAGCTGAAGGTACCATATGAATAAGCACCGGCTAACTCCGTGCCAGCAGCCGCGGTAATACGGAGGGTGCAAGCGTTATCCGGATTTATTGGGTTTAAAGGGTCCGTAGGCGGATTAATAAGTCAGTGGTGAAAGCCCATCGCTTAACGATGGAACTGCC
+
GGGGGGGGGGGGGGGGGGGGGGGGGGGGGGGGGGGGGGGGGGGGGGGGGGGGGGGGGGGGGGGGGGGGGGGGGGGGGGGGGGGGGGGGGGGGGGGGGGGGGGGGGGGGGGGGGGGGEGGGGGFD<EFG=:A<CFGGGGGGFEGFGFGGGGGGAFEFGGGGGGGGGGGGGFGGGGGGGGGGGGGGGGGGGGGGGGGGGGGGGGGGFGGGGGGGGGGGGGGGGGGGGGFGDGGGGGGGGGGGGGGGGGGDGGFFGGGGGGGGGGFFGGGGGGGGCDGGGGGGFFCGGGD=7FFGG
@M03364:396:000000000-C9LGT:1:1101:10431:10077 1:N:0:10
ACTCCTACGGGAGGCAGCAGTGGGGAATATTGCACAATGGGGGAAACCCTGATGCAGCGACGCCGCGTGAGTGATGAAGTATTTCGGTATGTAAAGCTCTATCAGCAGGGAAGAAAATGACGGTACCTGACTAAGAAGCACCGGCTAAATACGCGCCAGCAGCCGCGGTAATACGTAGGGTGCAAGCGTTATCCGGATTTACTGGGCGTAAAGGGAGCGCAGGCGGGATAGCAAGTCAGCTGTGAAAACTATGGGCTCAACCCATAAACGGCAGTTGAAACTGTTATTCTTG
+
GGGGGGGGGGGGGGGGGGGGGGGGGGGG9FGEGFGGGGGGGGGGGGGGGGGGGGGGGGGGGGGGGGGGGGGAFGFFGGGFECFGGGGF@FFGGGGGGGGGDGGC<FGGGGGFGGDFF,?FFEGGFGGFAA<,E<FFGGGA=FFGEGF<=FFGF+FGCCEFBFG>FGGGG*BFFFGFG,FC+CEFGGFGFG7CB:EGDECFGGCFGG*:EEEGGGGGGGGG=EC5EDE:C6E7A7>FGGG8@CFGCC79CF7++<CC5CEGC87=?D?7:*;<GG:*:C9CBFG7*:C4FB*:
@M03364:396:000000000-C9LGT:1:1101:7385:10080 1:N:0:10
ACTCCTACGGGAGGCAGCAGTAGGGAATCTTCCACAATGGACGCAAGTCTGATGGAGCAACGCCGCGTGAGTGAAGAAGGTTTTCGGATCGTAAAGCTCTGTTGTTGGTGAAGAAGGATAGAGGTAGTAACTGGCCTTTATTTGACGGTAATCAACCAGAAAGTCACGGCTAACTACGTGCCAGCAGCCGCGGTAATACGTAGGTGGCAAGCGTTGTCCGGATTTATTGGGCGTAAAGCGAGCGCAGGCGGAAAAATAAGTCTAATGTGAAAGCCCTCGGCTTAACCGAGGAAC
+
GGGGGGGGGGGGGGGGGGGGGGGGGGGGGGGGGGGGGGGGGGGGGGGGGGGGGGGGGGGGGGGGGGGFGGGGGGGGGGGGGGGGGGGGGGGGGGGGGGGGGFGGGGFGGGGGGGGGGFFGG9EEFFGG?,9<C,BFFGGGGGGGGGGGGGGGGGGGGGGGGGGGGGGGGGGGGGGGGGGGGGGGGGGGGGGGGGGGGGGGGGGGGGGGGGGGGFGGGGGGGGGGFGGGGGGGGGGGGGGGGGGGGGGGGGGDCE>FGGGGGGGGGGGGGGGGGGGGGGGGFFGGGGGFDFFGGF
@M03364:396:000000000-C9LGT:1:1101:6670:10081 1:N:0:10
ACTCCTACGGGAGGCAGCAGTGGGGAATATTGGGCAATGGGGGAAACCCTGACCCAGCAACGCCGCGTGAAGGAAGAAGGCCTTCGGGTTGTAAACTTCTTTTATGAGGGACGAATGATGACGCTACCAATTGTATAAGCCACGGCTAACTACGTGCCAGCAGCCGCGGTAATACGTAGGTGGCAAGCGTTGTCCGGATTTACTGGGTGTAAAGGGCGCGTAGGTGGGAAAACAAGTCAGATGTGAAATACCGGGGCTTAACTCCGGGGCTGCATCTGAAACTGTTTTGCTTA
+
GGGGGGGGGGGGGGGGGGGGGGGGGGGGCGGGEGGGGGGGGDGGGGFGGGGGGGFGGGGGFGGGGGGGGGFGGGGGGGGGFCFGGGGEECFGGGGF@FGGGGGAFFCFCFGGGGGG8CD<DA@+FB>F,,8,3,,33@<C,B<FFGBBFGFCFC:>F@FCCFFEGFB>C>4CFFGFFCG7F:=EFGFC:CC84,2<FGF7,<<CFAF?><C:CGGGGDEE/?:EE9:82+*2:886<9CC<:CFGGCG+9C<**/:CEGG9<FCGD5CGD/9<6<*27909?FF**05*/***
@M03364:396:000000000-C9LGT:1:1101:22559:10110 1:N:0:10
ACTCCTACGGGAGGCAGCAGTGGGGGATATTGCACAATGGGGGAAACCCTGATGCAGCGACGCCGCGTGAGTGAAGAAGTATTTCGGTATGTAAAGCTCTATCAGCAGGAAAGATAATGACGGTACCTGACTAAGAAGCACCGGCTAAATACGTGCCAGCAGCCGCGGTCATACGTATGGTGCAAGCGTTATCCGGATTTACTGGGTGTAAAGGGAGCGCAGACGGCATGGCAAGCCAGATGTGAAAGGTGGGGGCTCAACCCCCAAGCTGCATTTGGAACTGTCAAGCTAG
+
GGGGGGGGGGGGGGGGGGGGGGGGGGGGGGGGGGGGGGGGGGGGGGGGGGGGGGGGGGGGGGGGGGGGGGGGGGGGGGGGGGGGGGGGGGGGGGGGGGGGGGGGGGFGGGGGGGGGFFGFF=CGBFGG?,@FF<F<FGGGGGGGGGGGGGGGCGGGGGGGGGGGGGGGG*CFGGGGGGGGGGGGGGGGFGGGGGGGGGGGGGGGGGGGGGGGGGGGGGGGGGGGGGGGGGGGGGGGGGFGFGFGGGGGFFFGGGGGGGGGGGGGGGGGGGGGDFGGFGGGFFGFGGGF=?BF
@M03364:396:000000000-C9LGT:1:1101:12864:10128 1:N:0:10
ACTCCTACGGGAGGCAGCAGTGAGGAATATTGGACAATGGGTGAAAGCCTGATCCAGCCATCCCGCGTGAAGGATGACGGCCTTATGGGTTGTAAACTTCTTTTATATGGGGATAAACCTACTCACGTGTGAGTAGCTGAAGGTACCATATGAATAAGCACCGGCTAACTCCGTGCCAGCAGCCGCGGTAATACGGAGGGTGCAAGCGTTATCCGGATTTATTGGGTTTAAAGGGTCCGTAGGCGGATTAATAAGTCAGTGGTGAAAGCCCATCGCTTAACGATGGAACTGCC
+
GGGGGGGGGGGGGGGGGGGGGGGGGGGGGGGGGGGGGGGGGGGGGGGGGGGGGGGGGGGGGGGGGGGGGGGGGGGGGGGGGGGGGGGGGGGGGGGGGGGGGGGGGGGGGGGGGGGGGGGGGGFFCFGC,BA,<F<FFGGGGGGGGGGGGGGGFGGGGGGGGGGGGGGGGFGGGGGGGGGGGGGGGGGGGFGGGGGGGGGGGGGGGGGGGGGGGGGGGGGDFCFGGGCECGGGGGGGGGGFGGGGGGGCECGFFGGGGGGCGGFGGGGGGGGGGGGGGGGGFFEGGGG=CFFFG
@M03364:396:000000000-C9LGT:1:1101:5289:10130 1:N:0:10
ACTCCTACGGGAGGCAGCAGTAGGGAATCTTCCACAATGGGCGAAAGCCTGATGGAGCAATGCCGCGTGAGTGAAGAAGGATTTCGGTTCGTAAAACTCTGTTGCAAGGGAAGAACAAGTAGCGTAGTCACTGGCGCTACCTTGACGGTACCTTGTTAGAAAGCCACGGCTAACTACGTGCCAGCAGCCGCGGTAATACGTAGGTGGCAAGCGTTGTCCGGAATTATTGGGCGTAAAGCGCGCGCAGGTGGTTCCTTAAGTCTGATGTGAAAGCCCACGGCTCAACCGTGGAGG
+
GGGGGGGGGGGGGGGGGGGGGGGGGGGGGGGGGGGGGGGGGGGGGGGGGGGGGGGGGGGGGGGGGGGEGGGGGGGGGGGGFGGGGGGGGGGGGGGGGGGGGGGGGGGCGGGGGGFGGFFGA-C6B?CF<,9BB<FFFGGGGGGGGGCFGGGGFFGGGGGGGGGGGGGG@FGCGGGGGGGGGGGGGG>FGGEGGGGGGGGFGGGGGGGGGGGGGGGEGGGGGEGGFCGGFCFGDGECFFGGGGGGGGGGGGGGGGGGGGGGCGGGGGGGGCFFFCGGGGGDFFGGGGG>9@>DGG
@M03364:396:000000000-C9LGT:1:1101:28882:10141 1:N:0:10
ACTCCTACGGGAGGCAGCAGTGGGGAATCTTCCGCAATGGACGAAAGTCTGACGGAGCAATGCCGCGTGAGTGAAGAAGGTTTTCGGATCGTAAAACTCTGTTGTTAGAGAAGAACAAGGATGTAAGTAACTTCTCATCCCCTGACGGTATCTAACCAGAAAGCCACGGCTAACTACGTGCCAGCAGCCGCGGTAATACGTAGGGGGCAAGCGTTATCCGGATTTATTGGGTATAAAGGGTCCGTAGGCGGATTAATAAGTCAGTGGTGAAAGCCCATCGCTTAACGATGGAAC
+
GGGGGGGGGGGGGGGGGGGGGGGGGGGGGGGGFEGGGGGG9FGGGGGEFGGGFEGGGGDFGGGGGGGGGGGGGGGGGGGGCEFGFGG7FGGGGGGGGGGGGGG,9?BEAFFGGG,88?F,4-8:,:EF,,8<,,,::,CEDG,A3,B@=FFG=FFFFFGGGFEGF>3FC+*3@FFGGGFG@CCCGGGF<*58<<<<CCFF<<CFGGG:CCFFEG*14@@C:**;+02+<<8E+<AGF?CEE67>;FGGGGGCEG6+::C?ECCG+?*2C7+?C6:C<>CCEF*9D>5>D:>CC9
@M03364:396:000000000-C9LGT:1:1101:6683:10197 1:N:0:10
ACTCCTACGGGAGGCAGCAGTGGGGGATATTGCACAATGGGGGAAACCCTGATGCAGCGACGCCGCGTGAGTGAAGAAGTATTTCGGTATGTAAAGCTCTATCAGCAGGAAAGATAATGACTGTTCCTGACTAAGAAGCACCGGCTAAATACGTGCCAGCAGCCGCGGTAATACGTATGGGGCGAGCGTTATCCGGATTCATTGGGCGTAAAGCGCGCGTAGGCGGCCCGTTAGGTCGGAGGTAAAAGCCCGGGGCTCAACCCCGGCGAGCCTCCGATACCGGCGGGCTCGAGG
+
GGGGGGGGGGGGGGGGGGGGGGGGGGGGGGGGGGGGGGGGGGGGGGGGGGGGGGGGGGGGGGGGGGGGGGGGGGGGGGGGGGGGGGGGGGGGGGGGGGGGGGGGGGGGGGGGGGGGADFGG-EF,CFE,5AF<FFFFGGGGGGGGGEFGGGGGGGGGGGGGGGGGGGGG>EGGGGEGGGGGGGGGGGGGGGGGGGGGGGGGGGGGGGGGGGGGGGGGGGGGGGGGGGGGG:CCEGGCEEGGD:?FGGGGGGGGGGGGGGGGGGGGGGGDGGGFGGGGCEGFEEGGDGFCFD3D5
@M03364:396:000000000-C9LGT:1:1101:23578:10205 1:N:0:10
ACTCCTACGGGAGGCAGCAGTAGGGAATCTTCCGCAATGGGCGAAAGCCTGATGGAGCAATGCCGCGTGAGTGAAGAAGGATTTCGGTTCGTAAAACTCTGTTGCAAGGGAAGAACAAGTAGCTTAGTACCTAGCGCTACCTTGACGGTACCTTGTTAGAAAGCCACGGCTAACTACGTGCCAGCAGCCGCGGTAATACGTAGGTGGCAAGCGTTGTCCGGAATTATTGGGCGTAAAGCGCGCGCAGGTGGTTCCTTAAGTCTGATGTGAAAGCCCACGGCTCAACCGTGGAGG
+
GGGGGGGGGGGGGGGGGGGGGGGGGGGGGGGGGGGGGGGGGGGGGGGGGGGGGGGGGGGGGGGGGGGGGGGGGGGGGGGGGGGGGGGGGGGGGGGGGGGGGGGGGGGGGGGFGGBF8,E?,-5,<BEF,,9<,:AFCFEGFFGGGGGGGGDE=FGGGGGGGGGGGGGGGGGEGGFGGGGGGGGGGGGGGGGGGGGGGGGGGGGGGGGGGGGGGGGGGFGEGGGGGGGGGGGGGGGGGGGGGGGGGGGGFGG=FGGGGGGFEFGGGGGGGGGGGGGGGGGGFDGGGFFF/5>*>D
@M03364:396:000000000-C9LGT:1:1101:4049:10219 1:N:0:10
ACTCCTACGGGAGGCAGCAGTGGGGAATATTGCACAATGGGGGAAACCCTGATGCAGCGACGCCGCGTGAGTGAAGAAGTATTTCGGTATGTAAAGCTCTATCAGCAGGGAAGATAATGACGGTACCTTTCTAAGAAGCACCGGCTAAATACGTGCCAGCAGCCGCGGTAATACGTATGGTGCAAGCGTTATCCGGATTTACTGGGTGTAAAGGGAGCGTAGGCGGTACGGCAAGTCTGAAGTGAAAGCCCAGGGCTCAACCTTGGAACTGCTTTGGAAACTGTCGAACTAG
+
GGGGGGGGGGGGGGGGGGGGGGGGGGGGGGGGGGGGGGGGGGGGGGGGGGGGGGFGGGGGGGGGGGGGGGGGGGGGGGGGGGGGGGGFFGGGGGGGGGGG9FF9FGDFGGGGGGGGFGGGGFFG7FGG,,7CB,CEGGGDGGGGGGGGGFFGGGGGGGGGGGGGGGGGG:EGGGGGGCGGEGGGGGGGGEGGGGGGGCEGGGGGGGGGGGGGGGGGGGEEGGGGGGGGD>EEGGGGGGGGGGGGGGG+8;E*;FGGGGFGGG:CEG?CFD?DFFGFCDGDFFFDF7*<FFFG
@M03364:396:000000000-C9LGT:1:1101:21290:10223 1:N:0:10
ACTCCTACGGGAGGCAGCAGTGAGGAATATTGGACAATGGGTGAAAGCCTGATCCAGCCATCCCGCGTGAAGGATGACGGCCTTATGGGTTGTAAACTTCTTTTATATGGGGATAAACCTACTCACGTGTGAGTAGCTGAAGGTACCATATGAATAAGCACCGGCTAACTCCGTGCCAGCAGCCGCGGTAATACGGAGGGTGCAAGCGTTATCCGGATTTATTGGGTTTAAAGGGTCCGTAGGCGGATTAATAAGTCAGTGGTGAAAGCCCATCGCTTAACGATGGAACTGCC
+
GGGGGGGGGGGGGGGGGGGGGGGGGGGGGGGGGGGGGGGGGGGGGGGGGGGGGGGGGGGGGGGGGGGGGGGGGGGGGGGGGGGGGGGGGGGGGGGGGGGGGGGGGGGGGGGGGGFGFGGGFFF:5BFF99A,<CFAEGGGFFGFGGGGGGGGCGGGGGGGGGGGGGGGGEGGGGGGGGGGGGGGGGGGGGGFFFGGGGGGGGGGGGGGGGGGGFFEEEEGGGGGGGECCGGGGGGGFGGCFGGGGGGGEGFFFFGGGGGGGFGGGGGGGFGGGGGGFDGFFFGGGGG@<?FCF
@M03364:396:000000000-C9LGT:1:1101:14769:10232 1:N:0:10
ACTCCTACTGGAGGCAGCAGTGAGGAATATTGGACAATGGGTGGAAGCCTGATCCAGCCATCCCGCGTGAAGGATGACGGCCTTATGGGTTGTAAACTTCTTTTATATGGGGATAAACCTACTCACGTATGAGTAGCTGAAGGTACCATATGAATAAGCACCGGCTAACTCCGTGCCAGCAGCCGCGGTAATACGGAGGGTGCAAGCGTTATCCGGATTTATTGGGTTTAAAGGGTCCGTAGGCGGATTAATAAGTCAGTGGTGAAAGCCCATCGCTTAACGATGGAACTGCC
+
GGGGGGGGGGGGGGGGGGGGGGGGGGGGGGGGGGGGGGGGGGGGGGGGGGGGGGGGGGGGGGGGGGGGGGGGGGGGGGGGGGGGGGGGGGGGGGGGGGGGGGGGGGGGGGGGGDGGGGGGGGGFGGGG,:A<,<,<CFGGGGGGGGGFGGGG?EGGGGGGGGGGGGGGGFGFGGGGFGGGGGGGGGGGGGGGGGGG@FEGGGGGGGGGGDGGGGGGGDG9EFEGGGF=CCFGGGDGGGGFGGGFGGC=EFFFGGGFGGFFFGDFGFGGGDFGFCGGG3>:/<:55D499FFGD
@M03364:396:000000000-C9LGT:1:1101:20574:10240 1:N:0:10
ACTCCTACGGGAGGCAGCAGTAGGGAATCTTCCACAATGGGCGAAAGCCTGATGGAGCAATGCCGCGTGAGTGAAGAAGGATTTCGGTTCGTAAAACTCTGTTGCAAGGGAAGAACAAGTAGCGTAGTAACTGGCGCTACCTTGACGGTACCTTGTTAGAAAGCCACGGCTAACTACGTGCCAGCAGCCGCGGTAATACGTAGGTGGCAAGCGTTGTCCGGAATTATTGGGCGTAAAGCGCGCGCAGGTGGTTCCTTAAGTCTGATGTGAAAGCCCACGGCTCAACCGTGGAGG
+
GGGGGGGGGGGGGGGGGGGGGGGGGGGGGGGGGGGGGGGGGGGGGGGGGGGGGGGGGGGGGGGGGGGGGGGGGGGGGGGGGGGGGGGGGGGGGGGGGGGGGGGGGGGGGGGGGGGGFGGGDB?@:FFG?<CCC=B@@FCGGGGGGGGGGGGGGGGGGGGGGGGGGGGGGGGGGGGGGGGGGGGGGGGGGGGGGGGGGGGGGGGGGGGGGGGGGGGGGGGGGGGGGGGGGGGGGGGGGGGGGGGGGGGGGGGEGGGGGGGGFCFGFGGGGGGGGGGGGGGGD@GGGGGFGFFDFG
@M03364:396:000000000-C9LGT:1:1101:26517:10248 1:N:0:10
ACTCCTACGGGAGGCAGCAGTGAGGAATATTGGACAATGGGTGGAAGCCTGATCCAGCCATCCCGCGTGAAGGATGACGGCCTTATGGGTTGTAAACTTCTTTTATATGGGGATAAACCTACTCCCGTGTGAGTAGCTGAAGGTACCATATGAATAAGCACCGGCTAACTCCGTGCCAGCAGCCGCGGTAATACGGAGGGTGCAAGCGTTATCCGGATTTATTGGGTTTAAAGGGTCCGTAGGCGGATTAATAAGTCAGTGGTGAAAGCCCATCGCTTAACGATGGAACTGCC
+
GGGGGGGGGGGGGGGGGGGGGGGGGGGGGGGGGGGGGGGGGGGGGGGGGGGGGGGGGGGGGGGGGGGGGGGGGGGGGGGGGGGGGGGGGGGGGGGGGGGGGGGGGGGGGGGGGG8F,EFF@BAB,:FFB:A,BEBAAEFFGGGFGGGGGGFG9FGGGGGGGGGGGGGGGCFGGGGGGGGGGGGGGGGGGGGGGGGGGGGGGGGGGGGGGGGGGGGGGGGGGGGGGGGGDGGGGGGGGGGGGGGGGGEEGGGGGGGGGGGGGGGGGGGGGGGGGGGGGGEGFFGDGGG?FFFFF
@M03364:396:000000000-C9LGT:1:1101:15463:10262 1:N:0:10
ACTCCTACGGGAGGCAGCAGTCGAGGATCATTTGCAATGGGCGAAAGCCTGACCATGCGACGCTGCGTGGAGGATGAAGGCCTTCGGGTTGTAAACTCCTGTCATAAGGGAACAGGCGAGGGTCCCCAGTACGTACCTGAGTTGAGTGTACTTTAAGAGGAAGCGACGGCTAACTCTGTGCCAGCAGCCGCGGTAATACAGAGGTCGCAAGCGTTGTTCGGATTTACTGGGCGTAAAGGGCGCGTAGGCGGTCTTGCGTGTCAGATGTGAAATCTCCGGGCTCAACCCGGAA
+
GGGGGGGGGGGGGGGGGGGGGGGGGGGGGGGGGGGGGGGGGGGGGGGGGGGGG8FGGGGGGGGGGGGGGGGGGGGGGGGGGGGGGGGGGGGGGGGGGGGGGGGGGGGGGGGGGGFG@GGGGGF,,BFG+:C<+B,BFGGGGFGGGG<@FGGGFGGGGGGGGGGGGGGGGGGGGGGGGGGGGGGGGGGGGGGGGEGGGGGGGGGGGGGGGGGGGEGGGGGGGGGGGGGGGGFGDGGGGGFE=GGGGGGGGGGGGGGGGGGG5CFGFGGDFGGGGGGGFDGGFFCCFGCDGF@D
@M03364:396:000000000-C9LGT:1:1101:21143:10279 1:N:0:10
ACTCCTACGGGAGGCAGCAGTGGGGAATATTGGGCAATGGGCGCAAGCCTGACCCAGCAACGCCGCGTGAGGGAAGAAGGTTTTCGGATTGTAAACCTCTGTCCTAGGTGAAGAGAAGAAGCCGGTAGCCTGGGAGGAAGCTCCGGCTAACTACGTGCCAGCAGCCGCGGTAATACGTAGGGGGCGAGCGTTGTCCGGAATGACTGGGCGTAAAGGGCGTGTAGGCGGCGGATTAAGTCTGGAGTGAAAGTCCTGCTTTCAAGGTGGGAATTGCTTTGGATACTGGTCGGCTTG
+
GGGGGGGGGGGGGGGGGGGGGGGGGGGGGGGGGGGGGGGGGGGGGGGGGGGGGGGGGGGGGGGGGGGGGGGGGGGGGGGGGGGGGGGGGGGGGGGGGGGGGGGGGGGGGGFGGGGGFFGG@9E=+@FG8:CB+D,+CFGGGGGGGFGGEGFGGGGGGGGFGGGGGGGGG7C@FGFGGGGGGGGDGGGGGGGGGGGGGGGGGGGGGGGGFGGGC>FGGGGGGGGGGGGGEEGGGGGCFCFGGFFGGGGGGGFDGCCFGGGGGGFGGGGGGGGGGFFG7CGF?=CFGGGFG>>3>C
@M03364:396:000000000-C9LGT:1:1101:15893:10283 1:N:0:10
ACTCCTACGGGAGGCAGCAGTGAGGAATATTGGACAATGGGTGAAAGCCTGATCCAGCCATCCCGCGTGAAGGATGACGGCCTTATGGGTTGTAAACTTCTTTTATATGGGGATAAACCTACTCACGTGTGAGTAGCTGAAGGTACCATATGAATAAGCACCGGCTAACTCCGTGCCAGCAGCCGCGGTAATACGGAGGGTGCAAGCGTTATCCGGATTTATTGGGTTTAAAGGGTCCGTAGGCGGATTAATAAGTCAGTGGTGAAAGCCCATCGCTTAACGATGGAACTGCC
+
GGGGGGGGGGGGGGGGGGGGGGGGGGGGGGGGGGGGGGGGGGGGGGGGGGGGGGGGGGGGGGGGGGGGGGGGGGGGGGGGGGGGGGGGGGGGGGGGGGGGGGGGGGGGGGGGGGGGFGGGDFGD<EFG:BA,BEBEFGGGGGGGGGGGGGGGFGGGGGGGGGGGGGGGGEGGC@FGGGGGGGGGGGGGGGGGGGGDGGGGGGGGGGGGGGGGGGGGGGGGGGGGGGGEEGGGGGGGGGGGGGGGGGGGGGGGGGGGGGGGGGGGGGGGGGGGGFGGGGGGFFGGGGGFFFFGG
@M03364:396:000000000-C9LGT:1:1101:11850:10289 1:N:0:10
ACTCTACGGGAGGCAGCAGTGAGGAATATTGGACAATGGGTGAAAGCCTGATCCAGCCATCCCGCGTGAAGGATGACGGCCTTATGGGTTGTAAACTTCTTTTATATGGGGATAAACCTACTCTCGTGTGAATAGCTGAAGGTACCATATGAATAAGCACCGGCTAACTCCGTGCCAGCAGCCGCGGTAATACGGAGGGTGCAAGCGTTATCCGGATTTATTGGGTTTAAAGGGTCCGTAGGCGGATTAATAAGTCAGTGGTGAAAGCCCATCGCTTAACGATGGAACTGCCAT
+
GGGGGGGGGGGGDGEGGGGGGGGGGFFGGGGGGGGGGG<FFGGGGGGGGGGGGFGGGGGGGGGEGGGGEFFCGGGGGGGEGGGGGGGGGEGGEGGGGGGGGGGGGFGAFFGCFFFGFFFG<EF,5BBF,99,,,:,5AE9E<FF?DEFFGCDFDGGGGGGFGGGGGFFG=DGGGDCFGCCGG?ECEGGCFGGFGGGGGGGGGGGGGGGGGGGGGGGGGGG7;CEEBC?EGCFEEFB8CEGGGDCGEEGGGGGGGGGGFEFGEGGGGGF5>FDFGGGGDFDBFGGGGGFG669DC
@M03364:396:000000000-C9LGT:1:1101:23212:10293 1:N:0:10
ACTCCTACGGGAGGCAGCAGTGAGGAATATTGGACAATGGGTGGAAGCCTGATCCAGCCATCCCGCGTGAAGGATGACGGCCTTATGGGTTGTAAACTTCTTTTATATGGGGATAAACCTACTCACGTGTGAGTAGCTGAAGGTACCATATGAATAAGCACCGGCTAACTCCGTGCCAGCAGCCGCGGTAATACGGAGGGTGCAAGCGTTATCCGGATTTATTGGGTTTAAAGGGTCCGTAGGCGGATTAATAAGTCAGTGGTGAAAGCCCATCGCTTAACGATGGAACTGCC
+
GGGGGGGGGGGGGGGGGGGGGGGGGGGGGGGGGGGGGGGGGGGGGGGGGGGGGGGGGGGGGGGGGGGGGGGGGGGGGGGGGGGGGGGGGGGGGGGGGGGGGGGGGGGGGGGGGGGGAFGGCFFF,BFG,:8,<C<FFGGFGGGFGGGGGGGGFGGGGGGGGGGGGGGGGFGFGGGGGGGGGGGGGGGGGGGGGGGGGGGGGGGGGGGGGGGGGGGGGCGGGGGGGGGGDGGGGGGGGGGGGGGGGGGGGGGGGGGGGGGGGGGGGGGGGGGGGGGGGGGGFFCGGGGFDFFGG
@M03364:396:000000000-C9LGT:1:1101:18888:10300 1:N:0:10
ACTCCTACGGGAGGCAGCAGTGGGGAATATTGGGCAATGGGCGAAAGCCTGACCCAGCAACGCCGCGTGAGGGAAGAAGGGTTTCGGCTCGTAAACCTCTGTCCTATGGGACGAAGAAGGTGACTGTACCATAGGAGGAAGCCCCGGCTAACTACGTGCCAGCAGCCGCGGTAATACGTAGGGGGCGAGCGTTGTCCGGAATGATTGGGCGTAAAGGGCGCGGAGGCGGCCTGGTAAGGCTGGAGTGAAAGTCCTGCTTTTAAGGTGGGAATTGCTTTGGAAACTGCTAGGCTC
+
FGGGGGGGGGGGGGGGGGGGGGGGGGGG9FGGFGGGGGGGGGGGGGGFGGGGGEFGGGGGGGGGGGGGGCFGGGFFGFGFE9FGGGG@FFFGGGGGG8FGGG9<E?@FGGGGGGG>F8B<D-=,,:CF,,73,8,38C+3<CCF7FGGGG8<@FCCB:FFEFFGGGGGEF5<F*33CF>C*C*FGEEGGDC?EEE+@EC;EFG+3++;*AE**8:7ECEC8E*/?ECCE*/*/:@999+2CFC*A?F9<+<E:<:FFC+0+96CC*</7>+**C:22:09)*+0:>C*2=>**0
@M03364:396:000000000-C9LGT:1:1101:11194:10303 1:N:0:10
ACTCCTACGGGAGGCAGCAGTGGGGGATATTGCACAATGGGGGAAACCCTGATGCAGCGACGCCGCGTGAGTGAAGAAGTATTTCGGTATGTAAAGCTCTATCAGCAGGAAAGATAATGACGGTGCCTGACTAAGAAGCACCGGCTAAATACGTGCCAGCAGCCGCGGTAATACGGAGGATGCGAGCGTTATCCGGATTCATTGGGTTTAAAGGGTGCGTAGGTGGCCCCTTAAGTCAGCGGTGAAAGTCAGTGGCTCAACCATTGAACTGCCGTTGAAACTGGGGAGCTTG
+
GGGGGGGGGGGGGGGGGGGGFGGGGGGGGGGGGGGGGGGGGGGGGGGGGGGGGGGGGGGGGGGGGGGGGGGGGGGGFGGGGGGGGGGGGGGGGGGGGGGGGGGGGGGGGGGGGGGGDEGF<-@F+:FF,:8,C,>FFGGGGGGGGGGGGGGGFGGGGGGGGGGGGGGGG*;FFFFGGGGEGGGGEGGGGGGGGGGGGGGGGGGGGGGGCFGFFGGGGGGEEGGGGGFGGGGFFGGGGGGGGGGGDFFCEGC9CEFGGFGGGGGFGFGGGDGGGGGGGGGFFFGGGGDEDF@F
@M03364:396:000000000-C9LGT:1:1101:23675:10331 1:N:0:10
ACTCCTACGGGAGGCAGCAGTGGGGAATCTTGCGCAATGGGGGCAACCCTGACGCAGCGACGCCGCGTGCGGGACGAAGGCCTTCGGGTCGTAAACCGCTTTCAGCAGGGACGAGGCCGCGCGGTGACATTCCCTGCAGAAGAAGCCCCGGCTAAATACGTGCCAGCAGCCGCGGTAATACGTATGGGGCGAGCGTTATCCGGATTCATTGGGCGTAAAGCGCGCGTAGGCGGCCCGTTAGGTCGGAGGTAAAAGCCCGGGGCTCAACCCCGGCGAGCCTCCGATACCGGCGGG
+
GGGGGGGGGGGGGGGGGGGGGGGGGGGGGGGGGGGGGGGGGGGGGGGGGGGGGGGGGGGGGGGGGGGGGGGGGGGGGGGGGGGGGGGGGGGGGGGGGGGGGGGGGGGGGGGGGGDGFGGGG4FF*=FF,,7,CEGFFGGGGGFFGGGGGGGGFGGGGGGGGGGGGGGGGFGGGGGGGGGCFGGGGGGGGGGGGGGGGGGGGGGGGDGFEGGGFFGGGGGGGGGGGGEGGGGGGGGGECGGGGGGGGGGGEGDGGF5<FGGGGGEGCEFGDEDGGGGCDGGFFGDDDGFCEFDGD
@M03364:396:000000000-C9LGT:1:1101:4658:10351 1:N:0:10
ACTCCTACGGGAGGCAGCAGTGGGGAATATTGCACAATGGGGGAAACCCTGATGCAGCAACGCCGCGTGAGTGATGACGGTCTTCGGATTGTAAAGCTCTGTCTTTAGGGACGATAATGACGGTACCTCCGGAGGAAGCCACGGCTAACTACGTGCCAGCAGCCGCGGTCATACGTAGGTGGCAAGCGTTGTCCGGATTTACTGGGCGTAAAGGGAGCGTAGGTGGATATTTAAGTGGGATGTGAAATACCCGGGCTTAACCTGGGTGCTGCATTCCAAACTGGATATCTAG
+
GGGGGGGGGGGGGGGGGGGGGGGGGGGGGGGGGGGGGGGGGGGGGGGGGGGGGGGGGGGGGGGGGGGGGGGGGGGGGGGGGGDGGGGGGGGGGGGGGGGGGGGGGGGGGGGGGGGG7FFGGFCC3=FE,,8+88FCFGFG<FGGGGFFGGFGGGGGGGGGGGGGGFGGG*BFGGFGGGGGGGGGGGGGCGGGGFFGEGGGGGGFGGFGGGGGGGGGGGEC=EGFGGFGFGGGGDGGGGGFGGGGGGGGGF<CGGGGG8FGGGGGFC*/5DGGDGCGGGFCFFGGFCGFGF?D
@M03364:396:000000000-C9LGT:1:1101:16750:10352 1:N:0:10
ACTCCTACGGGAGGCAGCAGTGGGGAATATTGCACAATGGGCGAAAGCCTGATGCAGCAACGCCGCGTGAGGGAAGACGGTTTTCGGATTGTAAACCTCTGTTTTCGGTGACGAAGAATGACGGTAACCGAGTAGGAAGCCACGGCTAACTACGTGCCAGCAGCCGCGGTAATACGTAGGTGGCAAGCGTTATCCGGAATTACTGGGTGTAAAGGGAGCGCAGGCGGGATAGCAAGTCAGCGGTGAAAATTATGGGCTCAACCCATAAACTGCCGTTGAAACTGTTATTCTTGG
+
GGGGGGGGGGGGGGGGGGGGGGGGGGGGGGGGGGGGGGGGGGGGGGGGGGGGGGGGGGGGGGGGGGGGGGGGGGGGGGGGGGGGGGGGGGGGGGGGGGGGGGGGGGGGGGGGGGGGGGGGFAF::FFG,+88BDFGGGGGGFGGGGDFGGGGGGGGGGGGGGGGGGGGGGCFGGGGGGGGGGGGGGGGGGGGGGGGGGDGGGGGGGGFE:CGGGGGGGGGGGGGGGGGGGGGGGGGGGGGGGGGGGGGGGGGGGGGGGGGEGGGGGGGGGGGGGGGGGGGFFCFGFGBG6?FG*
@M03364:396:000000000-C9LGT:1:1101:11261:10353 1:N:0:10
ACTCCTACGGGAGGCAGCAGTGGGGAATATTGGGCAATGGGCGAAAGCCTGACCCAGCAACGCCGCGTGAGGGAAGAAGGTTTTCGGATTGTAAACCTCTGTCCTTGGTGACGAAGGAAGTGACGGTAGCCAAGGAGGAAGCCCCGGCTAACTACGTGCCAGCAGCCGCGGTAATACGTAGGGGGCGAGCGTTGTCCGGAATGACTGGGCGTAAAGGGCGCGTAGGCGGCTTTTTAAGTTAGGAGTGAAAGTCCTGCTTTCAAGGTGGGAATTGCTTTTAATACTGGAAAGCTT
+
GGGGGGGGGGGGGGGGGGGGGGGGGGGGGGGGGGGGGGGGGGGGGGGGGGGGGGGGGGGGGGGGGGGGGGGGGGGGGGGGGGGGGGGGGGGGGGGGGGGGGGGGGGGGGGGGGGGGGGGGGFFG+@FF+:C,>FGGGGGGGGGGGGGEGGGGGGGGGGGGGGGGGGGGG7CFGGGGGGFGGGGGGGGGGGGGGGGGGGGGGGGGGGGGGGGGGGGGGGGGGGGGGGGGGGGCGFGGGGGGGGGFGGGGFGGFGGGGGFFGFGGGGGGGGGGGGGGFGFGGFFEFCFG@G?FFFF
@M03364:396:000000000-C9LGT:1:1101:7755:10361 1:N:0:10
ACTCCTACGGGAGGCAGCAGTGGGGAATATTGGGCAATGGGGGGAACCCTGACCCAGCAACGCCGCGTGGAGGAAGAAGGTTTTCGGATCGTAAACTCCTGTCCTTGGTGAAGAGAAGGAGCCTATAGCCAAGGAGGAAGCCCCGGCTAACTACGTGCCAGCAGCCGCGTTAATACGTAGGTGGCAAGCGTTATCCGGAATGATTGGGCGTAAAGGGTGCGCAGGCGGCTGTGCAAGTCTGAAGTAAAAGGGACCGGCTCAACCGGTTCAGGCTTTGGAAACTGCACGGCTTG
+
GGGGGGGGGGGGGGGGGGGGFFGFGGGCGFGGGGGGFGGGGGEEGFGGGGGCFGGGGGGGGGGGGGGFGGGGGGFGGGGGFGGGGGGDG@EFFGGGFFCFGGGEGGGGGGGGGFFE@FFGF-88,@F;<,7,,*,8*<,,<=:<<*4=F<FF<FEF8@89FCCGGGEGE*1//C+<F@?:8<C>FCF:F8AC::E9?C**ACCCGF65CC:*/*<:8;88=5>8/:CCCEG:C@@C+<C9E<CC:CCCFGG58CCEDCEE9CDCEGGD70<7>FGGGF6>F??DDC7:GE>5<
@M03364:396:000000000-C9LGT:1:1101:14595:10389 1:N:0:10
ACTCCTACGGGAGGCAGCAGTCGAGGATCATTTGCAATGGGCGAAAGCCTGACCATGCGACGCTGCGTGGAGGATGAAGGCCTTCGGGTTGTAAACTCCTGTCATAAGGGAACAGGCGAGGGTCCCCAATACGTACCTTAGTTGAGTGTACTTTAAGAGGAAGCGACGGCTAACTCTGTGCCAGCAGCCGCGGTAATACAGAGGTCGCAAGCGTTGTTCGGATTTACTGGGCGTAAAGGGCGCGTAGGCGGTCTTGCGTGTCAGATGTGAAATCTCCGGGCTCAACCCGGAA
+
GGGGGGGGGGGGGGGGGGGGGGGGGGGGGGGGGGGGGGGGGGGGGGGGGGGGG8FGGGGGGGGGGGGGGGGGGGGGGGGGGGGGGGGGGGGGGGGGGGGGGGGGGGGFGGGGGGGGGGGGGCC,:BFF8:8:BE<FGGGGGFGGE@DEFGGGFGGGGGGGGGGGGGGGGGGGGGGGGGGGGGGGGGGGGGGDGGGGGGGGGGGGGGGGGGGGGGGDEGGGGGGGGGGGGGGGGGGGGGGGGGGGGGGGGGGGGGGGGGGGGGGGGCFGGGGGGGGGGGGGFFGGGGGFGFEG
@M03364:396:000000000-C9LGT:1:1101:5651:10406 1:N:0:10
ACTCCTACGGGAGGCAGCAGTAGGGAATTTTCGTCGATGGGCGCAAGCCTGAACGAGCAATGCCGCGTGGGTGAAGACGGTCTTCGGATTGTAAAGCCCTGTTGCCGGGGACAAAGGACAGCCAGAGTGGAAAGCTGACTGTTTGATGGTACCCGGCCAGAAAGCCACGGCTAACTACGTGCCAGCAGCCGCGGTAATACGTAGGTGGCAAGCGTTATCCGGAATGATTGGGCGTAAAGGGTGCGCAGGCGGCTGTGCAAGTCTGAAGTAAAAGGGACCGGCTCAACCGGTTC
+
GGGGGGGGGGGGGGGGGGGGGGGGGG8FGGGGGGGEGGGGGGGGGGGGGGGGGGGGGGGGGGGGGGGGGGGGGGGGGGGGGGGGGGGGGGGGGGGGGGGGGGGGGGGGGGGGGGGGGGGGGGG,<FFG3BC833FFFGGGGGGGGFGFGGGGGGGGGGGGFGGGGGGGG>EGGGGGGGGGGGGGGGGGGGGGGGGGGGGGGGGGGGGGGGGGGGGGGGGGGGGDGGGGGGGGGGGGGGGGGGGGGGGGGGGGGGGGGGGGGGGGGGGFGFGGGGGGGGGGFFCDGGFFGF5DG
@M03364:396:000000000-C9LGT:1:1101:19978:10406 1:N:0:10
ACTCCTACGGGAGGCAGCAGTGAGGAATATTGGACAATGGGTGAAAGCCTGATCCAGCCATCCCGCGTGAAGGATGACGGCCTTATGGGTTGTAAACTTCTTTTATATGGGGATAAACCTACTCACGTGTGCGTAGCTGAAGGTACCATATGAATAAGCACCGGCTAACTCCGTGCCAGCAGCCGCGGTAATACGGAGGGTGCAAGCGTTATCCGGATTTATTGGGTTTAAAGGGTCCGTAGGCGGATTAATAAGTCAGTGGTGAAAGCCCATCGCTTAACGATGGAACTGCC
+
GGGGGGGGGGGGGGGGGGGGGGGGGGGGGGGGGGGGGGGGGGGGGGGGGGGGGGGGGGGGGGGGGGGGGGGGGGGGGGGGGGGGGGGGGGGGGGGGGGGGGGGGGGGGGGGGGGGG9FFDGGF<9FGG,:A,B=+@FFGCGGGGGGGFGGGGFGGGFGGGGGGGGGGGGAFGGGGGGGGGGGGGGGGGGGGGGGGGEFEGEGGGGGGGGGGGGGGGCE5EFGFGGGFEGFGGGGGGGGGCGEGGGGECEGGGGGGFG9CEF*:CFGGGGGGGGGDGGGGCFEC3FGD?CFFGG
@M03364:396:000000000-C9LGT:1:1101:27018:10439 1:N:0:10
ACTCCTACGGGAGGCAGCAGTGGGGAATATTGCACAATGGGGGAAACCCTGATGCAGCGACGCCGCGTGAGCGAAGAAGTATTTCGGTATGTAAAGCTCTATCAGCAGGGAAGAAAATGACGGTGCCTGCCTAAGAAGCACCGGCTAAATACGTGCCAGCAGCCGCGGTAATACGTATGGTGCAAGCGTTATCCGGATTTACTGGGTGTAAAGGGAGCGTAGACGGCTGTGTAAGTCGGAAGTGAAAGCCCGGGGCTCAACCCCGGGACTGCGTTGGAAACTATGCAGCTGG
+
GGGGGGGGGGGGGGGGGGGGGGGGGGGGGGGGFDGGGGGGGGGGGGGGGGGGGGGGGGGGGGGGGGGGGGGGGGGGGGG<EFGGGGGCFGGGGGGGGGGGGGGGGGGGGGGCFGF8,<A5A>CC=CEG,,>::,:EFGGGFGGGGGDGGGGGCFFGGGGGGGGGGGGGG::FGFG<F@FC<FG7:CFGEG:BCBFGDFGGFGGGGG?FGFGFDGG8C>GEGG8<EG:CG8F+3<?<9*::;?EGFFF?:CGEGGGGGGGGG6*:EDE)97CF*C=<CFFFF=CGG=*/>@@G
@M03364:396:000000000-C9LGT:1:1101:2987:10446 1:N:0:10
ACTCCTACGGGAGGCAGCAGTGAGGAATATTGGACAATGGGTGGAAGCCTGATCCAGCCATCCCGCGTTAAGGATGACGGCCTTATGGGTTGTAAACTTCTTTTATATGGGGATAAACCTACTCACGTTTGAGTAGCTGAAGGTACCATATGAATAAGCACCGGCTAACTCCGTGCCAGCAGCCGCGGTAATACGGAGGGTGCAAGCGTTATCCGGATTTATTGGGTTTAAAGGGTCCGTAGGCGGATTAATAAGTCAGTGGTGAAAGCCCATCGCTTAACGATGGAACTGCC
+
GGGGGGGGGGGGGGGGGGGGGGGGGGGGGGGGGGGGGGGGGGGGGGGGGGGGGGGGGGGGGGGGGGGGGGGGGGGGGGGGGGGFGGGGGGGGGGGGGGGGGFGGGGGGGGGGGGGGEFGGGGF=,BFE,488:,CFG9FGGGGGGGFFDFGDFGGGGFCGGGGGGGGGG<F7FGGGGGGGGGGGGGGGGGGGGGGGGGGGDGGGGGGGGGGGGGGGG>G?FGFGGG<CGGGGGGGGGGGGGEGGGGGGGGGDGGGFDFGDGGGGGCFG47CGGGGGGGGGFFC3DGG?FFFGG
@M03364:396:000000000-C9LGT:1:1101:24642:10459 1:N:0:10
ACTCCTACGGGAGGCAGCAGTGAGGAATATTGGACAATGGGTGGAAGCCTGATCCAGCCATCCCGCGTGAAGGATGACGGCCTTATGGGTTGTAAACTTCTTTTATATGGGGATAAACCTACTCCCGTGTGCGTAGCTGAAGGTACCATATGAATAAGCACCGGCTAACTCCGTGCCAGCAGCCGCGGTAATACGGAGGGTGCAAGCGTTATCCGGATTTATTGGGTTTAAAGGGTCCGTAGGCGGATTAATAAGTCAGTGGTGAAAGCCCATCGCTTAACGATGGAACTGCC
+
GGGGGGGGGGGGGGGGGGGGGGGGGGGGGGGGGGGGGGGGGGGGGGGGGGGGGGGGGGGGGGGGGGGGGGGGGGGGGGGGGGGGGGGGGGGGGGGGGGGGGGGGGGGGGGGGGGGG9FF??EFF,:FE+:A,8CFGGGGCGGGFGGGGGGGG9FFGGFFGGGGGGGGGGFGGGGGGGGGGGGGGGGGGGGGGGGGGGGGGGGGGGGGGGGGGGGGGGDGFGGGGGGCEGGGGGGGGGGGGGGGGGGGGEGCFGGGGGGGFG6DGGGGGFGGGFGGGGFEGFFGGGDG?FFFGF
@M03364:396:000000000-C9LGT:1:1101:16553:10469 1:N:0:10
ACTCCTACGGGAGGCAGCAGTAGGGAATCTTCCACAATGGGCGAAAGCCTGATGGAGCAATGCCGCGTGAGTGAAGAAGGATTTCGGTTCGTAAAACTCTGTTGCAAGGGAAGAACAAGTAGCGTAGTAACTGGCGCTACCTTGACGGTACCTTGTTAGAAAGCCACGGCTAACTACGTGCCAGCAGCCGCGGTAATACGTAGGTGGCAAGCGTTGTCCGGATTTACTGGGCGTAAAGGGAGCGTAGGCGGATATTTAAGTGGGATGTGAAATCCTCGGGCTCAACCCGAGTGC
+
GGGGGGGGGGGGGGGGGGGGGGGGGGGGGGGGGGGGGGGGGGGGGGGGGGGGGGGGGGGGGGGGGGGGGGGGGGGGGGGGGGGGGGGGGGGGGGGGGGGGGGGGGGGGGGGGGGGGGGGGGEF:4BFF,,9CFGF=FGGGGGGGGGGGGGGGGGGGGGGGGGGGGGGGGGGGGGGGGGGGGGGGGGGGGGGGGGGGGGGGGGGGGGGGGGGGGGGGGGGGGGGGGGGGGGGGGGGGGGGGGGGGEGGGGGGGGGGGGGGGFFGGGGGGGGGGGGFGGGGGFFGGGGGDGBEGGD
@M03364:396:000000000-C9LGT:1:1101:16679:10473 1:N:0:10
ACTCCTACGGGAGGCAGCAGTAGGGAATCTTCCACAATGGGCGAAAGCCTGATGGAGCAATGCCGCGTGAGTGAAGAAGGATTTCGGTTCGTAAAACTCTGTTGCAAGGGAAGAACAAGTAGCGTAGTAACTGGCGCTACCTTGACGGTACCTTGTTAGAAAGCCACGGCTAACTACGTGCCAGCAGCCGCGGTAATACGTAGGTGGCAAGCGTTGTCCGGAATTATTGGGCGTAAAGCGCGCGCAGGTGGTTCCTTAAGTCTGATGTGAAAGCCCACGGCTCAACCGTGGAGG
+
GGGGGGGGGGGGGGGGGGGGGGGGGGGGGGGGGGGGGGGGGGGGGGGGGGGGGGGGGGGGGGGGGGGGGGGGGGGGGGGGGGGGGGGGGGGGGGGGGGGGGGGGGGGGGGGGGGGGFGGGGFF++BFF,,CCFFFFFFGGGGGGGGGGGGGGGGGGGGGGGGGGGGGGGGGGGGGGGGGGGGGGGGFFFFGGGEGGGGGGGGGGGGGGGGGGEFEGGGGGGGGFGGGGGGGGGGGGGGGGGGGGGGGGGGGGGGGGGFGFFGGGGGGGGFGGGFGGGGGGFBGGGGGFDFBCFG
@M03364:396:000000000-C9LGT:1:1101:20925:10479 1:N:0:10
ACTCCTACGGGAGGCAGCAGTGGGGAATATTGGGCAATGGGGGGAACCCTGACCCAGCAACGCCGCGTGGAGGAAGAAGGTTTTCGGATCGTAAACTCCTGTCCTCAGGGAAGAGAAGAAGGCGGTACCTGAGGAGGAAGCCCCGGCTAACTCCGTGCCAGCAGCCGCGGTAATACGTAGGGGGCAAGCGTTGTCCGGAATGACTGGGCGTAAAGGGCGTGTAGGCGGCCGATGAAGTCTGAAGTGAAAGTCCTGCTTTCAAGGTGGGAATTGCTTTGGAGCCTGGAAGGCTTG
+
GGGGGGGGGGGGGGGGGGGGGGGGGGGGGGGGGGGGGGGGGGGEGGGGGGGGGGGGGGGGGGGGGGGGG7CFGGGFGGGGGGGGFGGGGGGFGGGGFGECFFG:CFFGGGGGGD:F,?FE6-8=*=:1,<?,,=,<=F:FFFFEC*?EEGCG,,*1;?*:@EEGGACGE**:8CEFG9:EEGG55C8@FGG>C;E:?CEG5CG?7AFFFC:CE5CFD8:?E;FFC9EGG*:ED*ACF+<9:C7CFGGG+AC7+2@6>FG+<3:?ADGGCCG*9<CGCFE4<)227<FFG@)><D
@M03364:396:000000000-C9LGT:1:1101:2741:10481 1:N:0:10
ACTCCTACGGGAGGCAGCAGTAGGGAATCTTCCACAATGGACGCAAGTCTGATGGAGCAACGCCGCGTGAGTGAAGAAGGTTTTCGGATCGTAAAGCTCTGTTGTTGGTGAAGAAGGATAGAGGTAGTCCCTGGCCTTTATTTGACGGTAATCAACCAGAAAGTCACGGCTAACTACGTGCCAGCAGCCGCGGTAATACGTAGGTGGCAAGCGTTGTCCGGATTTATTTGGCGTAAAGCGATCTCAGGCGGAAAAATAATTCTAATGTGAAAGCCCTCGGCTTAACCTAGGAAC
+
FFGFG,CF@CFCFGGGGGGFFFG9;EGGGGFGGGAG@DGCAFEGC+@F<EFGGGFEFGGFG+FE7@@BC?7FFGFGAF8FGGGGGGDGGGGGFGC9FFEGGGGGFGAAFGGGGE<EFF@F,5?,5:,C,<8,=+,,CCD9F9FDF<8=CDB<AFFGGDFCGGG=EFF++@8F@<FGFGFFFGGGGF7FG*FE7FG7;BFGFG,*?,8F2FCFEFEGE9CGGGGCACA9+???8C8EF+<8=:=*<C+:A::=C/C*9C7+39:+20+:*:AF>?FFGC537>CC7C*/>@F*:*
@M03364:396:000000000-C9LGT:1:1101:14168:10494 1:N:0:10
ACTCCTACGGGAGGCAGCAGTGGGGAATTTTGCGCAATGGGGGCAACCCTGACGCAGCAACGCCGCGTGCGGGACGAAGGCCCTAGGGTTGTAAACCGCTTTCAGCAGGGAAGACACTGACGGTACCTTCAGAAGAAGCTCCGGCTAACTACGTGCCAGCAGCCGCGGTAATACGTAGGGAGCGAGCGTTAATCGGAATTACTGGGCGTAAAGGGTGCGCAGGCGGTTGAGTAAGACAGATGTGAAATCCCCGAGCTTAACTCGGGAATGGCATATGTGACTGCTCGACTAG
+
GGGGGGGGEGGGGGGGGGGGGGGCEGEFEFGFGGGGGGGGFGDGGGGGGGGGGGGGEGGGGGGGGGGGGGGGGGGGGGGGGGGGGGGGGGFGGGGGGGGGGGGFFGGFGGFBG?<ECGGGGC@@@FFG,8@,EFGGGFGFF@B:<FFFGGDEFGGGGGGGE,=FFFGGG*CGGGFFFCC@FGGGGGGDGG>:FFGGGGGGGGG:FGGGGGGGGGDFCCECEGGCGEE5?EEEGCG7FF68EGGGGGFGGGGGG5CEG?FGG+:=53*>FGGGGGFGGDFGFFGC>C3DGFF4
@M03364:396:000000000-C9LGT:1:1101:10814:10506 1:N:0:10
ACTCCTACGGGAGGCAGCAGTGAGGAATATTGGACAATGGGTGAAAGCCTGATCCAGCCATCCCGCGTGAAGGATGACGGCCTTATGGGTTGTAAACTTCTTTTATATGGGGATAAACCTACTCACGTGTGAGTAGCTGAAGGTACCATATGAATAAGCACCGGCTAACTCCGTGCCAGCAGCCGCGGTAATACGGAGGGTGCAAGCGTTATCCGGATTTATTGGGTTTAAAGGGTCCGTAGGCGGATTAATAAGTCAGTGGTGAAAGCCCATCGCTTAACGATGGAACTGCC
+
GGGGGGGGGGGGGGGGGGGGGGGGGGGGGGGGGGGGGGGGGGGGGGGGGGGGGGGGGGGGGGGGGGGGGGGGGGGGGGGGGGGGGGGGGGGGGGGGGGGGGGGGGGFGGGGGGGFG9FGFFFFF<FFG,49,CB9FFGGGGGFFGGGGGGGGDGGGGGGGGGGGGGGGGGGGGGGGGGGGGGGGGGGGGFGGGGGGGGGGGGGGGGGGGGGGGGGGGCEGGGGGGGFECGGGGGGGGGGGGGGGCECCCGGEEGGGGGFFGGGGGGGFGDGGGGGGGGGGFBEGGGGFFFFFG
@M03364:396:000000000-C9LGT:1:1101:17463:10520 1:N:0:10
ACTCCTACGGGAGGCAGCAGTGGGGAATATTGCACAATGGGGGAAACCCTGATGCAGCAACGCCGCGTGAAGGAAGACGGTCTTCGGATTGTAAACTTTTGTTCTTGGTGAAGAAAAATGACGGTAGCCCAGAAGGAAGCCACGGCTAACTACGTGCCAGCAGCCGCGGTAATACGTAGGTGGCAAGCGTTGTCCGGAATTACTGGGTGTAAAGGGAGCGCAGGCGGGAGATCAAGTTGGATGTGAAATGTCGGGGCTTAACCCCGGAACTGCATCCAAAACTGATATTCTTGG
+
GGGGGGGGGGGGGGGGGGGGGGGGGGGGGGGGGGGGGGGGGGGGGGFGGGGGG9FGGGGGFGGGGGGGGGGGGGGGGGGGCGGGGGGEGGGGGGGGGGCGAGGFGFFGAFGGGGGGCFDD,:B+8BCF5,8:,BB,A=DFFAFCFGEFF<FFF@EFGFFA<ECGGGGGG<CEFGFDFFGGBFGGGFGGGG7CBFFGGGD<CFGGGGG2BCFG9FGD@EGGGGGC?EGC5?*;FGFF<+AFC9?0AFGGFG@?FCGGD5=FGGGCCDGG3787C+3?DG6:)0<F***926=>79
@M03364:396:000000000-C9LGT:1:1101:18308:10525 1:N:0:10
ACTCCTACGGGAGGCAGCAGTGGGGAATATTGCACAATGGGCGCAAGCCTGATGCAGCGACGCCGCGTGCGGGATGGAGGCCTTCGGGTTGTAAACCGCTTTTGTTCAAGGGCAAGGCACGGTTTCGGCCGTGTTGAGTGGATTGTTCGAATAAGCTCCGGCTAACTACGTGCCAGCAGCCGCGGTAATACGTAGGGAGCAAGCGTTATCCGGATTTACTGGGTGTAAAGGGTGCGCAGGCGGCCAAGCAAGTCAGAAGTGAAATTCCGAGGCTCAACTTCGGAGCTGCTTTTG
+
GGGGGGGGGGGGGGGGGGGGGGGGGGGGGGGGGGGGGGGGGGGGGGGGGGGGGGGGGGGGGGGGGGGGGGGGGGGGGGGGGGGGGGGGGGGGGGGGGGGGGGGGGGGFGGGGGGGGGGGGGCFE@FGG+>C558DG9CFFGGGGGFGFGGGGGGGGGGGGGGGGGGGGGFGGGGGGGGGGGGGGGGGDFFGGGGGGGGGGGGGGGGGGGGGGGGGGGGGGGGGFGCFGGFGGGGGGGGGGGGGGGGGGGGGGGGGFGGGGGGGFGFGGDGGGGDFFFGCFFFGDGGG?467D=:
@M03364:396:000000000-C9LGT:1:1101:25761:10533 1:N:0:10
ACTCCTACGGGAGGCAGCAGTGGGGAATATTGCACAATGGGCGCAAGCCTGATGCAGCAACGCCGCGTGAGTGAAGGAGGTCTTCGGATCGTAAAACTCTGTCCTCAAGAAAGAATAATGACGCTACTTTACGAGGAAGCCCCGGCTAACTACGTGCCAGCAGCCGCGGTAATACGTAGGTGGCAAGCGTTGTCCGGAATTATTGGGCGTAAAGCGCGCGCAGGTGGTTCCTTAAGTCTGATGTGAAAGCCCACGGCTCAACCGTGGAGGGTCATTGGAAACTGGGGAACTTG
+
GGGGGGGGGGGGGGGGGGGGGGGGGGGGGGGGGGGGGGGGGGGGGGGGGGGGGGGGGGGGGGGGGGGGGGGGGGGGFGGGGGGGGGGGGGGGGGGGGGGGGGGGGGG8FFGFGFGG<FF<EAC+4CFG<,9,8833CFGGF=@F<CEEGGFGGGGGGGGGGGGGGGGGG>CEFGGGGGGGGGGGGGGGGGGDGGGGGFGGGGGGGGGGGGGGGDGGGDGGGGGGGGFEGGGGGGGGFGGGFGGGGGGGGGGGGGGGGGGGGGGGGGGGGGGGGGGGGGGFFFGGGGGFGFFGG
@M03364:396:000000000-C9LGT:1:1101:4489:10534 1:N:0:10
ACTCCTACGGGAGGCAGCAGTGGGGAATCTTGCGCAATGGGGGCAACCCTGACGCAGCGACGCCGCTTGCGGGACGAAGGCCTTCGGGTTGTAAACTTCTTTTACCAGGGACGAAGGACGTGACGGTACCTGGAGAAAAAGCAACTGCTAACTACGTGCCAGCAGCCGCGGTAATACGTAGGTTGCAAGCGTTGTCCGGATTTACTGGGTGTAAAGGGCGTGTAGGCGGAGCTGCAAGTCAGATGTGAAATCCATGTGCTCAACCCATGAACTGCATTTGAAACTGTAGCCCTT
+
-CFFFEFGGC@FGGBCFGG8CFFFGGGG@-CFGCFC7CFFED7@FCFGGGGGGGGG7CDEG7@F=B+8DFCEEBGF:FGGGGGGGFGEFE7CFEFFBDFFGGGGGCD<==+FFF<F+<D5+38@*>C@+87@3D>,:3D:BF@>F,D:FGC:C;<CC:F@EGGGGGGGC1:CFCCGGFFFGDGGFGGGFFGG>*A7EEEGEGG7CFFCFGGEGFDEFEDECEECCEFGGCEGGG6CFDGGGGGFFGCFFFGGGCFF*<EGGFGGCDGGGF7?DGFFC?FCF4:FF7>*;?7<FC
@M03364:396:000000000-C9LGT:1:1101:11830:10542 1:N:0:10
ACTCCTACGGGAGGCAGCAGTGAGGAATATTGGTCAATGGGCGAGAGCCTGAACCAGCCAAGTCGCGTGAGGGAAGACGGTCCTACGGATTGTAAACCTCTTTTGTCGGGGAGTAATAGGCGGTACGTATCCTGCTGTGAGAGTACCCGAAGAAAAAGCATCGGCTAACTCCGTGCCAGCAGCCGCGGTAATACGGAGGATGCAAGCGTTATCCGGATTTATTGGGCGTAAAGGGCTCGTAGGCGGTTCGTCGCGTCCGGTGTGAAAGTCCATCGCTTAACGGTGGATCCGCGC
+
GGGGGGGGGGGGGGGGGGGGGGFGGGGGGGGGGFFGGGGGGGGG@CGGGGGGFFGGGGCG8E6FFGGGGGGGGGGGGGGGGGGGG@FGFEGGFGGGGGGGGGGFGAFEGGGFF=FEGAF<,43++8B<,8@F@FF8>B83C,3@FA=@FG7C+@FGGBF7CFGGG*1:@,2@C**>FGGC:CFFECCFE@@CC,<F1*=C<C2,2>*<?EEF7FGGCCCFC@E9EGCG8CCCGGE*28C:EFGGCG8:;?85EGGG<CEG2/7E?FFF:FGGGCGC*7CFFD51>DGFF7497)
@M03364:396:000000000-C9LGT:1:1101:19054:10548 1:N:0:10
ACTCCTACGGGAGGCAGCAGTGAGGAATATTGGACAATGGGTGGAAGCCTGATCCAGCCATCCCGCGTGAAGGATGACGGCCTTATGGGTTGTAAACTTCTTTTATATGGGGATAAACCTACTCACGTGAGAGTAGCTGAAGGTACCATATGAATAAGCACCGGCTAACTCCGTGCCAGCAGCCGCGGTAATACGGAGGGTGCAAGCGTTATCCGGATTTATTGGGTTTAAAGGGTCCGTAGGCGGATTAATAAGTCAGTGGTGAAAGCCCATCGCTTAACGATGGAACTGCC
+
GGGGGGGGGGGGGGGGGGGGGGGGGGGGGGGGGGGGGGGGGFGGGGGGGGGGGGGGGGGGGGGGGGGGGGGGGGGGGGGGGGGGGGGGGGGGGGGGGGGGGGGGGGGGGGGGGGGGF<FFFFE=<FGGE,4<8B9EFFGFGGGGGFFGGGGGFGGGGGGGGGGGGEGGGFGGGGGGGGGGGGGGGGGGGGGGGFGGEGGGGGGGGGGGGGGGGGGGGGGGGGGGGGGEECFGGFGFGFG5CEGGGGGGCCCFGFGGCFGGGGGGFGGGGGGGGGGGGGGGFFEFGGGFCFFDF
@M03364:396:000000000-C9LGT:1:1101:19378:10549 1:N:0:10
ACTCCTACGGGAGGCAGCAGTGGGGAATATTGCACAATGGGCGCAAGCCTGATGCAGCGACGCCGCGTGCGGGATGGAGGCCTTCGGGTTGTAAACCGCTTTTGTTCAAGGGCAAGGCGGGTCTTCGGGCCCGTTGAGTGGATTGTTCGAATAAGCACCGGCTAACTACGTGCCAGCAGCCGCGGTAATACGTAGGGTGCAAGCGTTATCCGGATTTATTGGGCGTAAAGGGCTCGTAGGCGGTTCGTCGCGTCCGGTGTGAAAGTCCATCGCTTAACGGTGGATCCGCGCCGG
+
GGGGGGGGGGGGGGGGGGGGGGGGGGGGGGGGGGGGGGGGGGGGGGGGGGGGGGGGGGGGGGGGGGGGGGGGGGGGGGGGGGGGGGGGGGGGGGGGGGGGGGGGGGGGGGGGGGGG@DFGGBF@EFGG<>FFG<CGGFFFGFCEFGGGGGFF<CGGFGGGGGGGGGGGGCCGGGGGGGGGFEGGGEEGGGGGFGGGGGGGGGGGGGGDGGFGG?C>CFFGGFGGGGGGGGGGGGGGCEGGGGGCCEG=CCEGGGCGG*::E?DGGGFGCGGGGFFCCCEG5>GGGFFFF>DDDD
@M03364:396:000000000-C9LGT:1:1101:12672:10550 1:N:0:10
ACTCCTACGGGAGGCAGCAGTGGGGGATATTGCACAATGGGGGAAACCCTGATGCAGCGACGCCGCGTGAGTGAAGAAGTATTTCGGTATGTAAAGCTCTATCAGCAGGAAAGATAATGACGGTGCCTACCTAAGAAGCACCGGCTAAATACGTGCCAGCAGCCGCGGTCATACGTATGGTGCAAGCGTTATCCGGATTTACTGGGTGTAAAGGGAGCGCAGACGGCATGGCAAGCCAGATGTGAAAGGTGGGGGCTCAACCCCCAAGCTGCATTTGGAACTGTCAAGCTAG
+
GGGGGGGGGGGGGGGGGGGGGGGGGGGGGGGGGGGGGGGGGGGGGGGGGGGGGGGGGGGGGGGGGGGGGGGGGGGGGGGGGGGGGGGGGGGGGGGGGGGGGGGGGGGGGGGGGGGGEGGCFCFC:@FF,38<=,:CFGGGGGGGGGGGGGGGGGGGGGGGGFGGGGGGG1=FGGGGGGGGGGGGGGGGGGGGGGGGGGGGGGGGGGGGGGGFGFGDGGGGGGGGGGEGGGGGGGGGGGGGGGGGGGCFFGGGGGGGGGFGCGGCGGGGGGFG<FGGGGGGFFGCCD7=CFFG
@M03364:396:000000000-C9LGT:1:1101:13575:10554 1:N:0:10
ACTCCTACGGGAGGCAGCAGTAGGGAATCTTCCACAATGGGCGAAAGCCTGATGGAGCAATGCCGCGTGAGTGAAGAAGGATTTCGGTTCGTAAAACTCTGTTGCAAGGGAAGAACAAGTAGCGTAGTAACTGGCGCTACCTTGACGGTACCTTGTTAGAAAGCCACGGCTAACTACGTGCCAGCAGCCGCGGTAATACGTAGGTGGCAAGCGTTGTCCGGAATTATTGGGCGTAAAGCGCGCGCAGGTGGTTCCTTAAGTCTGATGTGAAAGCCCACGGCTCAACCGTGGAGG
+
GGGGGGGGGGGGGGGGGGGGGGGGGGGGGGGGGGGGGGGGGGGGGGGGGGGGGGGGGGGGGGGGGGGGGGGGGGGGGGGGGGGGGGGGGGGGGGGGGGGGGFGGGGGGGGGGGGGGGGFGGFGFCFGFA<CFFGGGGGGGGGGGGGGGGGGGGGGGGGGGGGGGGGGGGGGGGGGGGGGGGGGGGGGGGGGGGGGGGGGGGGGGGGGGGGGGGGGGCGCGGGGGGGGGFGGGGGGGGGGGGGDGGGGGGGGCFFGGGGFGFEGFFGGGGGGGGGFGGGGGFFGGGGGEDFEDGG
@M03364:396:000000000-C9LGT:1:1101:21266:10584 1:N:0:10
ACTCCTACGGGAGGCAGCAGCCGCGGTAATACGGAGGGTGCAAGCGTTATCCGGATTTATTGGGTTTAAAGGGTCCGTAGGCGGATTAATAAGTCAGTGGTGAAAGCCCATCGCTTAACGCTGGCACTGCCCTTGATACTGTTAGTCTTGAGTGAGGTTGCAGTGGCTGTAATGTGTAGTGTAGCGGTGAAATGCTTAGATATTACGCAGAACACCAATTGCGAAGGCAGGTCACTAAGCCTCAACTGACGCTGATGGACGAAAGCGTGGGGAGCGAACAGGATTAGAAACCCC
+
GGGGGGGGGGGGGGGGGGGGGGGGGGGGGGGGGGGGGGGGGGGGGGGGGGGGGGGGGGGGGGGGGGCFGGGGGGGGGGGGGGGGGGGGGGGGGGGGGGGGGGGGGGGGGGFGGEFGEGGC+BB83:C>338,:>=FDEGGGGGGGGGGGGFGCFGGGGGGGGGGGGGGG,7EFGGGGGGGGGGGGGGGGGGFCFGGGGGGGGGGGGGGGGGGGGGGGGGGGGGGGGGGGGGGGGGGGGGGGGGGGGGGGGGGGGGGGGGGC=DGEGGGGGGGDGEGGGEG@FCGGGGFGFFF3D
@M03364:396:000000000-C9LGT:1:1101:3118:10601 1:N:0:10
ACTCCTACGGGAGGCAGCAGTGGGGAATATTGCACAATGGGCGCAAGCCTGATGCAGCGACGCCGCGTGCGGGATGGAGGCCTTCGGGTTGTAAACCGCTTTTGTTCAAGGGCAAGGCACGGTTTCGGCCGTGTTGAGTGGGTTGTTCGAATAAGCACCGGCTAACTCCGTGCCAGCAGCCGCGGTAATACGGAGGGTGCAAGCGGTATCCGGAATTACTGGGTGGAAAGGGAGCGCAGGCGGGACTGCAAGTTGGATGTGAAATGCCGCAGCTTAACTGCGGAGCTGCATCC
+
GGGGFGGFGGGGGGGGGGGGGGGGGDGGFGGGGGGGGGEGGGGGGDGFGGGGGGFFGFGGGGGGGGGGGGGGGGGGEGGGGGGGGFGGAFEFGGGFFDEGGCCFFGCFDGGEGFFF<FDG+3:>3>7:+855<,,8CF,,F,11:FF9FCGFFFGGGGGGGGG@FGGGB8=EBFCFGFGGGGGGG5C8FGFCEEEEDEGGGGGGE*;*;ECEGGGFFCF@CGG*;*2A+;ACFC8CEGGGGGGEC=FCF7E92<CF49A?FC>:CFE4)<CD5E77:*::4>E5D39?C:FCF
@M03364:396:000000000-C9LGT:1:1101:10643:10621 1:N:0:10
ACTCCTACGGGAGGCAGCAGTAGGGAATTTTCGTCAATGGGCGCAAGCCTGAACGAGCAATGCCGCGTGGGTGAAGACGGTCTTCGGATTGTAAAGCCCTGTTGCCGGGGACAAAGGACAGCCCGAATGTACCTCTGACTGTTTGCTGGTACCCGGCCAGAAAGCCACGGCTAACTACGTGCCAGCAGCCGCGGTAATACGTAGGTGGCAAGCGTTATCCGGAATGATTGGGCGTAAAGGGTGGGCAGCCGGCTGTGCAAGTCGGAAGTAAAAGGGACCGGCCAAACCGGTTCG
+
GGGGGGGGGGGGGGGGGGGGGFGGGGGGEGGFEFGGGGGGGGGGGDGGGGGF8<<EFGGGGGGGGGGGGCDGGGGGGFGG?FGGGGGFGGGGGGGG9FDG<F?EFGGGFGEE@FGGG<>,3>++8+8@,,9,,,:C@=FFCCFF7,@FFG9FG<CFG7FGGGGFGGGGG*><F,<FFGEFGGGC:CCDFG7CC:<FEF@CF22=CGFFFGGCFGGEGGGD:>?CFG7C0AF=>=1:E*<@E;5*:58A**2:5EG:609<00:*///99DCG7<5C<<5D585)95>:CB)9*)
@M03364:396:000000000-C9LGT:1:1101:8059:10629 1:N:0:10
ACTCCTACGGGAGGCAGCAGTAGGGAATCTTCCACAATGGACGAAAGTCTGATGGAGCAATGCCGCGTGAGTGAAGAAGGTTTTCGGATCGTAAAACTCTGTTGTGAGGGAAGAACAAGTACGAGAGTACCTGCTCGTACCTTGACGGTACCTCATTAGAAAGCCACGGCTAACTACGTGCCAGCAGCCGCGGTAATACGTAGGGAGCGAGCGTTGTCCGGAATTACTGGGCGTAAAGGGCGTGTAGGCGGGGATTTAAGTAGGGTGTGAAAACTCCGGGCTCAACTTGGAGAC
+
GGGGGGGGGGGGGGGGGGGGGGGGGGGGGGGGGGGGGGGGGGGGGGGGGGGGGGGGGGGGGGGGGGGGGGGGGGGGGGGGGGGGGGGGGGGGGGGGGGGGGGGGGGGGGGGGGGGGGGGGGFF+BFGG,8C<BFGFEGGGGGGGGGGGGGGGFGGGGGGGGGGGGGGGGGGGGGGGGGGGGGGGGGGGGGGGGGGGGGGGGGGGGGGEEFGGGGGGGGGGGGDGGGGGGGGCGEGGGGGGGGGGGGGGGGGGG5C?FCFGCFGGGCEGGFFGGGDGGGGGEBGGGGGFGFFGF3
@M03364:396:000000000-C9LGT:1:1101:20376:10637 1:N:0:10
ACTCCTACGGGAGGCAGCAGTGGGGAATATTGCACAATGGGCGCAAGCCTGATGCAGCGACGCCGCGTGCGGGATGGAGGCCTTCGGGTTGTAAACCGCTTTTGTTCAAGGGCAAGGCACGTTTTCGGCCGTGTTGAGTGGATTGTTCGAATAAGCACCGGCTAACTACGTGCCAGCAGCCGCGGTAATACGTAGGGTGCAAGCGTTATCCGGATTTATTGGGCGTAAAGGGCTCGTAGGCGGTTCGTCGCGTCCGGTGTGAAAGTCCATCGCTTAACGGTGGATCCGCGCCGG
+
GGGGGGGGGGGGGGGGGGGGGGGGGGGGGGGGGGGGGGGGGGGGGGGGGGGGGGGGGGGGGGGGGGGGGGGGGGGGGGGGGGGGGGGGGGGGGGGGGGGGGGGGGGGFGGGGGGGGDDFGG3D>FFGG78@*5,@A7FGGC<FDGF9FGGCF*?FBFCGGEGCFGGGGG*<EGGGGGGGGGGGGGGCGGGGGGGGEGFEDGGGDGGGCGGGGGDGCCGGFFGFGC8?EGFFE>CEGEEGGFGGGDEEGEGC=GGCEDEE=E9CFGGCC>FGGGGGDFC:DBFECD6CFDEECCC
@M03364:396:000000000-C9LGT:1:1101:18264:10642 1:N:0:10
ACTCCTACGGGAGGCAGCAGTGGGGAATATTGGACAATGGGGGCAACCCTGATCCAGCCATGCCGCGTGTGTGAAGAAGGCCTTTTGGTTGTAAAGCACTTTAAGCGAGGAGGAGGCTCCCAGTATTAGTACTACTGGAGAGTGGACGTTACTCGCAGAATAAGCACCGGCTAACTCTGTGCCAGCAGCCGCGGTAATACAGAGGGTGCAAGCGTTATCCGGATTTATTGGGCGTAAAGGGCTCGTAGGCGGTTCGTCGCGTCCGGTGTGAAAGTCCATCGCTTAACGGTGGAT
[truncated: 46,545,384 more chars]
