# Supplementary material for: Characterization of the bacterial microbiota composition and evolution at different intestinal tract in wild pigs (Sus scrofa ussuricus)
Source: PeerJ. 2020 May 26;8:e9124. doi: 10.7717/peerj.9124 (PMC7258971; doi:10.7717/peerj.9124)
Supplement: Supplemental Information 28 [file peerj-08-9124-s037.gz › D19AH666-Y8CO5_R2.fq]

@M03364:396:000000000-C9LGT:1:1101:18032:1187 2:N:0:10
GGACTACTGGGGTTTCTAATCCTGTTCGCTCCCCCAGCTTTCGCGCCTCAGTGTCAGTGGTGGCCCAGAAGGCCGCCTTCGCCACCGGTGTTCTTCCCGATATCTGCGCATTCCACCGCTACACCGGGAATTCCGCCTTCCCCTACCACACTCGAGCCCGCCGGTATCGGAGGCTCGCCGGGGTTGAGCCCCGGGCTTTTACCTCCGACCTACCGGGCCGCCTACGCGCGCGGTACGCCCAATGAATCCGGATACAGCCCCCCCCCTACGTATTTGCCCGGCTCCTGGCCCGTACTTCTGC
+
CCCCCGGGGGFGGGGGGGAEFGG;FEFGGGGGGGG7FGGGGGGGGGGGGGFEFGGGG9FEFFGGGGGGG<FGGGGGGG7<FFFGGGGGBCFGGFGGGGGGGGGGGGGGGGGGGGGGGGGGGGGGGGGGCGFFGGGDECDFGGGFCGGGGFE8@8DEDGGEGGFGGDGGGGCCEGBGEEGG7=C43C,5=8@DDEGGGGGFFAF):.71070E(.*-9;EE>G6:<*43(13((-(-40*:8-:28)5<)11818))/5(-((245/)(.2(3)2)).+.--2((-5.:<:2(-(()1/)*;
@M03364:396:000000000-C9LGT:1:1101:18867:1187 2:N:0:10
GGACTACTAGGGTATCTAATCCTGTTCGCTCCCCCAGCTTTCGCGCCTCAGCGTCAGTGACGGCCCAGCAGGCTGCCTTCGCCATTGGTGTTCTTCCCGATATCTACACATTCCACCGTTACACCGGGAATTCCAGTCTCCCCTACCGCACTCAAGCCCGCCCGTACCCGGCACGGATCCACCGTTAAGCGATGGACTTTCACACCGGCCGCGCCGAACCGCCTCCGAGCCCTTTACGCCCACTAAATCCGGATAACGCTCGCACCCTACGTCTTACCGCGGCCTCTGGCACGTAGTTTGC
+
CCCCCGGGFGGGGGGGGGGGGGGGGGGGGGGGGGGGGGGFGGGGGGGGGGGGGGGGGGGAFGGGGGGGGGGGGGGGGGGGGGGGG9EGFGGGGGGGGGGGGGGGGGGGGGGGGFGGGGGCGGGGGDDGFGGGGGGDGGGGGGGFGGGEGEGAGFGFFGGGGGFGGGGGGGGG>F5CCDEGGGGDEC*8@C89FGE*;FFGGFGFGFF6(:27():7<;GG>GF?(:(.1>>F?F)5<6GEGB049:).9FD2(4(6?09B?9E9DCG:7?:?611).336(49((,(42>0<:3().0)*2
@M03364:396:000000000-C9LGT:1:1101:19118:1187 2:N:0:10
GGACTACCGGGGTATCTAATCCTGTTCGCTCCCCACGCTTTCGCGCCTCAGCGTCAGTTACAGACCAGAAAGCCGCCTTCGCCACTGGTGTTCCTCCCAATCTCTACGCATTTCACCGCTCCACCCGGAATTCCGCTTGCCTCTACTCCACTCAAGAATAACAGTTTCAAATGCACTTTATGGGTTAAGCCCATAGTTTTCACAGCTGACTTGCTATCCCGCCTGCGCTCCCTTTACCCCCATTAATTCCGCATCACGCTTGCCTCCTACGTCTTGCCGCGGCTGCGGGCACTAGCTTCGC
+
<A@CCCGFB@:FFFGFFF9@FFD6FG,B6CFFFG,C@FCEFF:E:FFGED,CFFCE,C,,6CE,EFGFF,:,CFCGGGGG7FB=FDGGCFFEFFGGG7,BE=DGDAF7FEB7;EEFGGGG+@=F,+88@+B8FFDC@C=FG+@*=A9,33FE,896::D,7EFFFCCFC:,7BC8*@9322@>DFE*:CF6*3;,<2>DFCEG<:8FB*?4?*8,*27EGFG0?(3(.(23:(7@)).<<F((/0))49?F-(3,,9(.(48E7*3>1).3(((4)-3(-,499>((-(23:()))**))1
@M03364:396:000000000-C9LGT:1:1101:10168:1221 2:N:0:10
GGACTACACGGGTATCTAATCCTGTTTGCTCCCCACGCTTTCGAGCCTCAACGTCAGTTATCGTCCAGTAAGCCGCCTTCGCCACTGGTGTTCCTCCTAATATCTACGCATTTCACCGCTACACTAGGAATTCCACTTACCTCTCCGATACTCTAGCTTGACAGTTCCAAATGCAGCTTGGGGGTTGAGCCCCCACCTTTCACATCTGGCTTGCCATGCCGTCTGCGCTCCCTTTACACCCAGTAAATCCGGATAACGCTTGCACCATACGTCTTACCGCGGCTTCTGGCACGTATTTCGC
+
CCCCCGGGGGGGGGGGGGGGGGGEGGGGGGGGGGGGGGGGGGGFGGGGGDFGGGGGEFGEGGGGGGGGGGGGGGGGGGGGGGGGGGGGGGEGGGGGGGGGGGGGGGGFGGGGGGGFGGGGGDGGGGGGGGFGGGGGG8=FGGGFGGG+BAGEC;DFCGFGEEFGFGGGGGGGFFFGGFGGGGDFGG@86CFFGGGGGGGGGFGFBFFF=DBG25E=CFGGFGFF@2:B9GB?@FFECCGGF;(.19<EFG:;B<()987??08<CC*5)48.((())3(-(-,,,()-4),44((19/.*/
@M03364:396:000000000-C9LGT:1:1101:8654:1281 2:N:0:10
GGACTACTAGGGTTTCTAATCCTGTTTGCTCCCCACACTTTCGAGCCTCAGCGTCAGTTAAAGCCCAGTAGGCCGCCTTCGCCACTGGTGTTCCTCCGAATATCTACGCATTTCACCGCTACACTAGAAATTCCACTTACCTCTCCGACACTCTAGTTCGACAGTTTCCAAAGCAGTTCCAAGGTTGAGCCCTGGGATTTCACTTCAGACTTGCCGTACCGCCTCCGCTCCCTTTACACCCAGTAAATCCGGATACCGCTTGCACCCTCCGTATTACCTCGGCTGCTGGCACGGAGTTGGC
+
CCCCCGGGGGGGGFGGGGFGGGGDGGGGGGGGGGGGGGGGGGGGGGGGGGGGGGGGGEFGGGGGGGGGGGGGGGGGGGGGGGGGGGGGGGGGGGGGGGFGGGGGGGGGDGGGFGEEFGGGGGGGGGGGGGGGGGGGG=DGGGGFGGGE>?FFCDGFFGGG?EDGGGGGGGGFFGEGFFGGGCFFGGGBFF@CCCFGFGGFGEGEGFFEFGFF@+>4CAGGFGF@(6/?@GFDFFFFFEFFG0(/+/95@FG@?;1)/,:;BBG2CGD(43,-80:22343:?:06(57(4(,160)75)9>
@M03364:396:000000000-C9LGT:1:1101:14204:1289 2:N:0:10
GGACTACTCGGGTATCTAATCCTGTTCGCTCCCCACGCTTTCGTCCATCAGCGTCAGTTGAGGCTTAGTGACCTGCCTTCGCAATTGGTGTTCTGCGTAATATCTAAGCATTTCACCGCTACACTACACATTCCAGCCACTGCAACCTCACTCAAGACTAACAGTATCAATGGCAGTTCCATCGTTAAGCGATGGGCTTTCACCACTGACTTATTAATCCGCCTACGGACCCTTTCAACCCAATAAATCCGGATAACGCTTGCACCCTCCGTATTACCGCCGCTGCTGGCCCGGCTTCAGC
+
CCCCCGGGGGGGGDGGGGF9FGGGGGGGGGGGGGGGGGGGGGDFCGGGGG<FEGGGG;EEGGGGGGFGGGGGGGGGGGGGGGGGGGGGCFGGGGFGGGDGGGGGGGCFGGGGGGGGGGGDEGGGFFGGGGGGGGGFFGFGDGG?FGG8D?EEFDDFFFGGCFFGGGGGAGGFFGBG=DCGEGFFGGFD7>@DCGGGFGGGGEGFDFFE@9*@*47;BAGG>GDDF>A*4C>F>::CCFGGG===?36CFD)3<D(4A012?1><FEGFFF>((4()6<14(-4>9;0:(((,79()75.::
@M03364:396:000000000-C9LGT:1:1101:9725:1302 2:N:0:10
GGACTACACGGGTTTCTAATCCTGTTTGCTCCCCACGCTTTCGTCCATCAGCGTCAGTTGAGGCTTAGTGACCTGCCTTCGCAATTGGTGTTCTGCGTAATATCTAAGCATTTCACCGCTACACTACACATTCCAGCCACTGCAACCTCACTCAAGACTAACAGTATCAATGGCAGTTCCATCGTTAAGCGATGGGCTTTCACCACTGACTTATTAATCCGCCTACGGACCCTTTAAACCCAATAAATCCGGATAACGCTTGCACCCTCCGTCTTACCGCGGCTGCTGGCACGGATTTCGC
+
CCCCCGGGGGGGGG@FGGFGGGGGGGGGGGGGGGGGGGGGGGGGGGGGGGGGGGGGGGGCGGGGGGGGGFGGGGFGGGGGGGGEGGGGGGGGGGGGGGDGGGGGGFGGGGGGGGGFGGGGGGGGGFGGGGGGGFGEGF?FFDG0?FF@FFGFFDFF9FGGFGFGGGGGGFFGBFDGGFGG:CDFGG+=FFEDGGGGGGGGGFGFFFFFFGFG5E;@DAFGAGFA2>A::DBF@>B*16CFE>55)>CFFGG@481);39;DDF);?D;021316(.53(4(39>B<7?>B1<?((.8*)21
@M03364:396:000000000-C9LGT:1:1101:12584:1332 2:N:0:10
GGACTACTAGGGTTTCTAATCCTGTTCGCTACCCATGCTTTCGAGCCTCAGCGTCAGTTGCAGACCAGAGAGCCGCCTTCGCCACTGGTGTTCTTCCATATATCTACGCATTCCACCGCTACACATGGAGTTCCACTCTCCTCTTCTGCACTCAAGAAAAACAGTTTCCGATGCAGTTCCTCGGTTAAGCCGAGGGCTTTCACATTAGACTTATTTTTCCGCCTTCGCTCGCTTTACGCCCAATAAATCCGGCCAACGCTTCCCACCTACGTATTACCGCGGCTGCTGGCACGTATTTAGC
+
CCCCCGGGGGGGGGGGGGGCGGGGGGGGGGGGGGGGGGGGGGGGGGGGCFGGGGGGGFGFGGFAFGGGGGGGGGGGGGGGGGGGGDGGEFGGGGGGFGGGGGGG,CFFGGGGGGGGGGGGGGGGGGGGEEFGFGFGFGGGGGGDGGCCGFGFGFGFFFF8EGFGG;FGGGD6@DDFGFGGA==FEGFBFGGGDCGGC8DFC;EECEF;EGF:CA@4:*>=5D@((2-6>F997?;9EFDE<388F@CEFF3(..(4;21?((38CGD((581)),)6<86999(424:(-(484:*)*.2:
@M03364:396:000000000-C9LGT:1:1101:16514:1350 2:N:0:10
GGACTACCGGGGTTTCTAATCCTGTTTGCTCCCCACACTTTCGAGCCTCAGCGTCAGTTAGAGCCCAGCAAGCCGCCTTCGCCACTGGTGTTCCTCCGAATATCTACGCATTTCACCGCTACACTAGGAATTCCACTTTCCTCTCCTGCCCTCAAGAAATCCAGTTTAAAGTGCAGTCTCCAAGTTGAGCCCGGAGTTTTCACACCCTACTTACATTCCCGCCTACGCGCCCTTTACGCCCAGTACTTCCGGACAACGCTCGCCCCCTACGTATTACCGCGGCTGCTGGCACGTAGTTAGC
+
CCCCCGGGGGGGFFGGGGGGGGGGGGGGGGGGGGGGGGGGGGGGGGGGGGGGGGGGGFGGGFGGGGGGGGGGGGGGGGGGGGGGGGGGFFGGFGGGGGGGGGGGGGGGGGGGGGGGGGGGGGGGGGGGGGGGGGGGG7?FGFFDFGGFGFGFGBGF,=DGGGFGGGDEFGGGFGFDFFGGGGFGGGFEFFGFGGEG7FGGGFGFCBB2>F3E6+>:CCGGFGF?269?1C:6@D@EFFGGG;1(;)1:FGC>BFF1>4;FFFE(9ED98<B82<?4<C(4(47(1:0)5?()-8.00/)*2
@M03364:396:000000000-C9LGT:1:1101:16142:1371 2:N:0:10
GGACTACCCGGGTTTCTAATCCTGTTTGCTCCCCACGCTTTCGCGCCTCAGTGTCAGTTACAGACCAGATAGTCGCCTTCGCCACTGGTGTTCCTCCAAATCTCTACGCATTTCACCGCTACACTTGGAATTCCACTCTCCTCTTCTGCACTCAAGTTCCCCAGTTTCCAATGACCCTCCACGGTTGAGCCGTGGGCTTTCACATCAGACTTACGGAACCACCTGCGCGCGCTTTACGCCCAATAATTCCGCACAACGCTTGCCCCCTACGTCTTCCCGCGGCTGCTGGCCCGTCGTCTGC
+
CCCCCGGGGGGGGGGGGGGFGGGGGGGGGGGGGGFGGGGGGGGGGGGGGGGGGGGGGEFGGGGGGGGGGGGGGGGGGGGGGGGGGGGGCEFGGGGGGGGGGGGGGGGGGDGGGGGGGGGGGGGGGGGGGGGGGGGGG,+AFGFFGGG;@EGFGF?DFDGGGGBDFGFGGAGGF99DGFGGDGGCFG:=FCGGGGGGGGGFGFG<9?A3*;>FA;=5*)@C@GDDEC(?=D;>@?F3C<GFGFF1;4><=C*(2;41>1414<F?*;C;0:0((.4))0,-4(-(4(,.(((49F608<(9:
@M03364:396:000000000-C9LGT:1:1101:18127:1393 2:N:0:10
GGACTACCGGGGTTTCTAATCCTGTTTGCTCCCCACGCTTTCGCGCCTCAGTGTCAGTTACAGACCAGATAGTCGCCTTCGCCACTGGTGTTCCTCCAAATCTCTACGCATTTCACCGCTACACTAGGAATTCCGCTTGCCTCTCCGACACTCAAGGGATACAGTTTTGAAAGCAGTTCCGGGGTTGAGCCCCGGGATTTCACTCCCGACTTGCCTCTCCGCCTACACGCCCTTTACGCCCAGTAAATCCGGACAACGCTCGCCACCTACGCATTACCGCGGCTGCTGGCACGTGTTTGGC
+
CCCCCGGGGGGGGGGGGGGGGGGGGGGGGGGGGGGGGGGGGGGGGGGGGGGGGGGGGEFFGGGGGGGGAFFFGGGGGGGGGGGGGGGGFFGGFFGGGGGFGGGGGGGGGGGGGGGGGGGGGGGGG8FFFGGGGGFEG?8FE9FFGGGGGBGFGFG?83=F8FDC@CAEECEAFFEGFFGGDECCGG>>ABGGDE=EDGC<??GFGFF((17C/+>.;(=C;GFF<C8A?D(94:44<(1:CB:(8)6)9<)3629?F>>:((23*;C?723(4(4):<(-,36>F??8(8,3:1(/00(19
@M03364:396:000000000-C9LGT:1:1101:17750:1473 2:N:0:10
GGACTACCAGGGTTTCTAATCCTGTTCGCTACCCATGCTTTCGAGCCTCAGCGTCAGTTGCAGACCAGAGAGCCGCCTTCGCCACTGGTGTTCTTCCATATATCTACGCATTCCACCGCTACACATGGAGTTCCACTCTCCTCTTCTGCACTCAAGAAAAACAGTTTCCGATGCAGTTCCCCGGTTAAGCCGAGGGCTTTCACATTAGACTTATTTTTCCGCCTGCGCTCGCTTTACGCCCAACAAATCCGGACCACGCTTGCCCCCTCCGCCTTACCGCGGCTGCTGGCCCGTAGTCAGC
+
CCCCCGGGFGGGGGGGGGGGGGGFGGGGGDGGGGGGGGGGGGGGGGGGGGGGGGGGGFGGGGGGGGGGGGGGGGGGGGGGGGGGGDGGCFFGGGGGGGGGGGGGGGGGGGGGGGGGGGGGGGGGGGGGFGGGGGGGG8DFGGGFGGG;DFGFFFGFFGGGGGFGGGGGGGEEBG5FGFGG8EC:EG>AFCFGDGDGGGCGGFFEGFFEFGFC6+>>CCGG=D=@BC=?2>:>??FCFFGGG3,(:7=AFGD(2928F6><<BF2*299((,((((.4A(4;>61(().8:(47(()8*.>C
@M03364:396:000000000-C9LGT:1:1101:20121:1478 2:N:0:10
GGACTACTCGGGTATCTAATCCTGTTCGCTCCCCACGCTTTCGTCCATCAGCGTCAGTTGAGGCTTAGTGACCTGCCTTCGCAATTGGTGTTCTGCGTAATATCTAAGCATTTCACCGCTACACTACACATTCCAGCCACTGCAACCTCACTCAAGACTAACAGTATCAATGGCAGTTCCATCGTTAAGCGATGGGCTTTCACCACTGACTTATTAATCCGCCTACGGACCCTTTAACCCCAATAAATCCGGATAACGCTTGCACCCTCCGTATTACCGCGGCTGCTGGCCCGGATTTAGC
+
CCCCCGGF@GGGFBEFFGGGDEAFGGGGDGGGGGDFCFGGGGGECGGGGGGGGGGGGCFDGGGGGG@FECFDCGFGEGGGF:CFEFGGGGFGGGGGGGGGGGGGGGGFFGGGFF;FFGGGGGGG98FGGGGGGGGCEGGGDFF+=BF,DFGEGDGFFGGGFGFGGFGGGGGGBCDDGFGGD=9@DFF8FB39CCEG6FGFGEG@;FF5:CEGE67;7;EGAGFFAB9/0/5@F2BEE6EFEFFFFAFCFG59;27./,.64;8);C:((493(2>):C87BFF06:7:>?6<>B777*)20
@M03364:396:000000000-C9LGT:1:1101:19211:1526 2:N:0:10
GGACTACTGGGGTTTCTAATCCTGTTCGCTCCCCACGCTTTCGTCCATCAGCGTCAGTTGAGGCTTAGTGACCTGCCTTCGCAATTGGTGTTCTGCGTAATATCTAAGCATTTCACCGCTACACTACACATTCCAGCCACTGCAACCTCACTCAAGACTAACAGTATCAATGGCAGTTCCATCGTTAAGCGATGGGCTTTCACCACTGACTTATTAATCCGCCTACGGACCCTTTAAACCCAATAAATCCGGATCACGCTTGCACCCTCCGTATTCCCGCGGCTGCTGGCCCGGCGTTGGC
+
CCCCCGGGGGGGGGGGGGGGGGGGGGGGGGGGGGGGGGGGGGGGGGGGFGGGGGGGGGGGGGGGGGGGGGGGGGGGGGGGGGF=FGFGFFGGGGGGGGGGGGGGGGCGGGGGGGGGGGGGGGGGGCFGGGGGGGGGD9=FGFFDAGF8DFGFFDFF:@FFCFFGGGGGEFGGFGFGGFGGCEDFFG7:DGGD?EGGGGGGGFGFC>>@@FEFE;,*+;FFBGFD)6>*:C52B=BC*6ECF@2-;;><FGG@0((65(68;=>.;CD3?:0803224<:6;649(-4)40(299(7))(*0
@M03364:396:000000000-C9LGT:1:1101:8791:1543 2:N:0:10
GGACTACCCGGGTTTCTAACCCTGTTTGCTCCCCACGCTTTCGAGCCTCAACGTCAGTTATCGTCCAGTAAGCCGCCTTCGCCACTGGTGTTCCTCCTAATATCTACGCATTTCACCGCTACACTAGGAATTCCACTTACCTCTCCGATACTCTAGCTTGACAGTTCCAAATGCAGCTTGGGGGTTGAGCCCCCACCTTTCACATCTGACTTGCCATGCCGTCTGCGCTCCCTTTACACCCAGTAAATCCGGATAACGCTTGCCCCCTACGTATTAACGCGGCTGCCGGCCCGTATTTAGC
+
CCCCCGGGGGGGGDGGGGGG,@FGGGFGGGGGGGFGGGGGGGGGGGGGGGGGGGGGGGGGGGGGGGGGGGFGGFFFGGGGGGGGEFGGFGGGGGGGGGGGGGGGGGGFGEGGGGFAFEDGGGGGGGGGF<FGA,EDFCFCEFGFGFG+B@GFGFGFFGGGGGFGGGGGDCGFBFECGFFFA3@CEGG)98EFGGGECFGDGEE7:?8?*109;65*B5:?@D01:?6:9D>DF9@9C?CFGF<E6<3?FGGFFF0<?BF6::/(7C1--4(.)).6)311(31,24(-(,((43-8?4):C
@M03364:396:000000000-C9LGT:1:1101:22461:1570 2:N:0:10
GGACTACAGGGGTATCTAATCCTGTTTGCTCCCCACGCTTTCGAGCCTCAACGTCAGTTATCGTCCAGTAAGCCGCCTTCGCCACTGGTGTTCCTCCTAATATCTACGCATTTCACCGCTACACTAGGAATTCCACTTACCTCTCCGATACTCTAGCTTGACAGTTCCAAATGCAGCTTGGGGGTTGAGCCCCCACCTTTCACATCTAGCTTGCCATGCCGTCTGCGCTCCCTTTACACCCAGTAATTCCGGACAACGCTTGCCACCTACGTATTTCCGCGTCCGCTGGCCGCTATTTCGC
+
CCCCCGGGGGGGGGGGGG@FFGGCFFGGGGGGGGGGGGGGGGGGGGGGGGGGGGGGGGGGGGGGGGGGGGGGGGGGGGGGGGGGGFGGFFFGGGGGGGGGGGGGGGGGGGGEGGGGGGGGGGGGGFGGFGGGGGGGFEFGGGGFGGGGEEGF@EFFGGFGDGF6DEFDFGGGFGCFGFGGEFG+BC30;FGGGGD5CCEGGCGFFF6**5AG2;<8F9FG@DBFD9:B>C9D@AFEE)>FG(=E;5CCFG*:(9(3@;>BF0C4CEF?(28:4<:)6<6?((-(-,(-,-4((,()/*675
@M03364:396:000000000-C9LGT:1:1101:20316:1618 2:N:0:10
GGACTACCAGGGTTTCTAATCCTGTTTGCTCCCCACGCTTTCGTGCCTCAGTGTCAGTTACAGTCCAGAAAGCCGCCTTCGCCACTGGTGTTCCTCCTAATATCTACGCATTTCACCGCTACACTAGGAATTCCGCTTTCCTCTCCTGCACTCAAGTCCTCCAGTTCGCAGGGCGAACAATGGTTGAGCCCTTGCCTTAAACCCTGCGCTTAGCGAACCACCTACCCCCTCTTTCCGCCCAAGCATTCCGGATAACGCTTGCCCCCTACGTCTTACCCCGGCTGCTTGCACGTAGTTCGCC
+
CCCCCGGGGGGGGGGGGGGGGGGGGGGGGGGGGGGGGGGGGGGGGGGGGGGGGGGGGFGGGGGGGGGGGGGGGGGGGGGGGGGGGGGGFGGGGGGGGGGGGGGGGGGGGGGGGGGGGDGGEGGGGGGGGGGGGGGGGGGGGFGFGGFDFDF<FFGF,@AF;FFGGGD6CGGGFGB>E?EG6AF;E88=AF*;FGFGGGFCA8F>C4;A=957*0*(7:E6:DDF3*()6)3/47).3<CF78((./7CFF:(1(9<<>3<B1<:CG5:B:3((,.)5+4(-(43?7)582>:<0,8@=(1>
@M03364:396:000000000-C9LGT:1:1101:8342:1631 2:N:0:10
GGACTACTGGGGTTTCTAATCCTGTTTGCTCCCCACGCTTTCGCGCCTCAGTGTCAGTTACGGACCAGATAGTCGCCTTCGCCACTGGTGTTCCTCCAAATCTCTACGCATTTCACCGCTACACTGGGAATTCCACTATCCTCTTCCACACTCAAGTTCCCCAGTTTCCAATGCACCTCCACGGTTGAGCCGTGGGCTTTCACATCAGACTTAAGAAACCCCCTTCGCGCGCTTTACGCCCAATAATTCCGGACAACGCTTGCCCCCTACGTATTTCCGCGGCTTCTTGCACGTACTTAGC
+
CCCCCGGGCFGGG:FGGGGGGGGGGGGGGGGGGGGGGGGGGGGGGGGGEGF@FGGGGGF<F,@:@FFGFDFF@FFGGGGGGGGGGFGGFFGGGGGGG,,CFCFGGCGGGGGGDGGGFEGCGEFG;4FFGGGGGG;<4,6FGGGF8E,4,;FDFBGF,@@33,*@8EFGG:,@D,0+@FGG,=+>EGEEFDDC7@GE*:DE9=ECBA46*C=E43,*=5FF)25-(6-6(:99(6=)),/=F?(3)716?GG001(4599:6?G2*;D>:B0(.43)5<2861(613.-:4)46,4)01)2*
@M03364:396:000000000-C9LGT:1:1101:12984:1632 2:N:0:10
GGACTACCCGGGTTTCTAATCCTGTTTGCTCCCCACACTTTCGAGCCTCAGCGTCAGTTAGAGCCCAGCAAGCCGCCTTCGCCACTGGTGTTCCTCCGAATATCTACGCATTTCACCGCTACACTCGGAATTCCGCTCGCCTCTACCCCACTCAAGAATACCAGTTTCAACGGCAGTTTATGGGTTGAGCCCATAATTTTCACCGCTGACTTGCTGTCCCGCCTACGCTCCCTTTACGCCCAGTAATTCCGGATAACGCTTGCCCCCCCCGTTTTACCGCGGCTGCTGGCCCGGATTTAGC
+
CCCCCGGGDGGGGGGGGGGGGGGGGGGGGGGGGGGG7FGGGGGFFGGGGGGGGGGGGFGGA,FFGGGGG8FGGGGGEGGGGGGGGGGGFGGGGGGGGC+FGGGGGGGGGGGGGGGGGGGGGGGG94A+@FFGGG8FG++@FDGF7D,66<FDGFGF7,7=,@9FFAFGF:,+3F=D11=@;E;FFC*:AFGG77D,:;FGCAG:*88>@FFG*:,.+.>EBGFF0C<D0DBF3AFFF;EGGF(474AAFGG(341<F(4:4(C4FGC32994(,:<AF<911;9>6))5:086>3))*)2*
@M03364:396:000000000-C9LGT:1:1101:10942:1657 2:N:0:10
GGACTACTGGGGTTTCTAATCCTGTTTGCTCCCCACGCTTTCGAGCCTCAGCGTCAGTTACAGTCCAGAGAAGCGCCTTCGCCACTGGTGTTCTTCCTAATCTCTACGCATTTCACCGCTACACTAGGAATTCCATTCTCCTCTCCTGCACTCTAGACTTACAGTTTGAAATGCAGCACCCAAGTTGAGCCCGGGTATTTCACATCTCACTTAACAGCCCGCCTACGCTCCCTTTACGCCCAGTAAATCCGGACAACGCTCGCCACCTACGTATTACCGCGGCTGCTGGCACGTAGTTCGC
+
CCCCCGGGGGGGGDGGGGC<EFFAEECFEGGGGGGGGGGGGGGCFGGGGGGGGGGGGGGGGGGGGGFG9CEDEFGGGGGFFGGGCGDGGGGGGGGGGGGGG,@,EFFFEEFGFFGGGGGDG=EF,9EFGGGGGGFFGG8E9DGBFGG,@DEEGFFC,=E=,CDFFGCFG8DFFGF8DFG?EGG8>@FFFGFFGGG7?:FGFAF@9AF*;FFFC+3;:);C@GFA=D@B=C5208;=EFGFGD;E+<96@F:2<@(1=(6;:7C9/CF:4341))54<<(4-7>>((23,4(56?:5>7)19
@M03364:396:000000000-C9LGT:1:1101:18780:1680 2:N:0:10
GGACTACTCGGGTATCTAATCCTATTTGCTCCCCACGCTTTCGTGCCTCAGCGTCAGGTACAGGCCAGGCGGCCGCCTTCGCCGCTGGTGTTCTTCCACATCTCTACGCATTTTACCGCTACACTTGGAATTCCACTATCCTCTTCTGCACTCAAGTTCCCCAGTTTCCAATGACCCCCCCCGGTTGAGCCGTGGGCTTTCACATCAGACTTAAGGAACCACCTGCGCGCGCTTTACGCCCAATAATTCCGGACCACGCTTGTCCCCTACGTATTACCGCGGCTGCTGGCACGTATGTCGC
+
CCCCCGGGGGGGGGGGGGFFGGGAFGGGGGGGGGGGGGDGGGGGGGGGGGGGGGGGCEFGGGGGGGGGGGGGGGGGGGGGGGGGGGGGFGGGGGGGGGGGGGGGGGGGGGGGFF,FFGGGGGGGGGGGGGGGGGGGGGGGGGGB?FG8DFGFFD6DFFGGGGFGGGGGGGFGFFCGG*:C*;CEG=126BCD<CEGFGCFG3CEDF6<);=@<157*3CG:F:13;(777;>-3:-<:EGGBF?64<AFG*309(4;19?B<:A*<9?08::)6()63197((((-5:0?:<:(.1)*)19
@M03364:396:000000000-C9LGT:1:1101:17511:1690 2:N:0:10
GGACTACCGGGGTTTCTAATCCTGTTCGCTACCCATGCTTTCGAGCCTCAGCGTCAGTTACAGACCAGATAGTCGCCTTCGCCACTGGTGTTCCTCCAAATCTCTACGCATTCCACCGCTACACATGGAGTTCCACTCTCCTCTTCTGCACTCAAGAAAAACAGTTTCCGATGCAGTTCCTCGGTTAAGCCGAGGGCTTTCACATTAGACTTATTTTTCCGCCTGCGCTCGCTTTACGCCCAATAAATCCGGACACCGCTTGCCCCCTCCGTATTACCGCGGCTGCTGGCCCGTCGTTCGC
+
CCCCCGGGGGGGGGGGGGGDFGG<FFGGGGGGGGGGGGGGGGGFGGGGGGGGGGGGGCFEGGGGGGGGGGCEFEFGGGGGGGGGGGGG?FGGGGGGGGGGGGGGGGGGGGGGGGGGGGGGGGGGGGGG8FFGGGGGGGGGGGGFGGG,EFDEF5=:A8EE>FFGGGGGGGGEFDEGE?FGAFG:CG<AA@EGGGGGGGFGG?FC>BCFFGFG*4,8C?FF@GFDDF1:1DF>;??EFDGEF;7@)7;<FF3339;,03;>2:F0*;73(,432(8))04499>0>0)54?(4(4(00),1>
@M03364:396:000000000-C9LGT:1:1101:20461:1697 2:N:0:10
GGACTACTGGGGTTTCTAATCCCGTTTGCTACCCTGGCTTTCGTTCCTCAGTGTCAATTACGGCCCAGTAAAGCGCTTTCGCCTCCGATGTTCCTCCTGATATCTACGCATTTCACCGCTACACCCGGAATTCCACTTACCTCTACCGCATTCAAGTCTGCCAGTCTCCAGTGCAGAACCGAAGTTGAGCCTCGGCCTTTCACACCATACTTAACAAACCACCTACGTCCTCTTTACGCCCAATAATTACGGACAACGCTTGCTCCCCCCTGATGCCCGCGGCTGCCGGCACGGATTCAGC
+
CCCCCGGF,FCFF+FGGFFAFD8,CFGGGGDFGGF8FFFEGGG<<FFGFEFGGGGGFEFEFCGGCEFGG<@FFGGG77C,8BF,B=F>BFAEB9EEF8=AFGGGGDFDEBFFCFGFGCEGGGGGG+@F7CFGGF,,74DEEFG?+C4+69F)CE@?3,@,=E6DD,6@AFD96F*6,6=,@3=+6DFCF8,+3*@**@FF,;,*;:**:7:C*1>*4-D:2C@@3<5)(*/6*484@7EEG<(()/?3+;:((,(/.,41?BG)0+/(-1(,(-)),2(--799>B(111(,122)8=<7*
@M03364:396:000000000-C9LGT:1:1101:22476:1711 2:N:0:10
GGACTACCGGGGTTTCTAATCCTGTTCGCTCCCCACGCTTTCGTCCATCAGCGTCAGTTGAGGCTTAGTGACCTGCCTTCGCAATTGGTGTTCTGCGTAATATCTAAGCATTTCACCGCTACACTACACATTCCAGCCACTGCAACCTCACTCAAGACTAACAGTATCAATGGCAGTTCCATCGTTAAGCGATGGGCTTTCACCACTGACTTATTAATCCGCCTACGGCCCCTTTAAACCCAATAAATCCGGATAACGCTTGCACCCTCCGTATTACCGCGGCTGCTGGCACGGAGTTAGC
+
CCCCCGGGGGGGGGGGGGGGGGGGGGGGGGGGGGGGGGGGGGGGGGGGGGGGGGGGGGGGGGGGGGGGGGGGGGGGGGGGGGGGGGGGGGGGGGGGGGGGGFFGGGGGGGGGGGGGGGGGGGGGGGGGGGGGGFGGGEDGGGGFGGGFGFGFFDGFFGGGDGFGGGGGGGGGFGDGFFGGGCFEFGCCFFEDGGGGGGGGGFGFGFFF@GFGF>;>CEGGFGFFFB94(2>==@E)5;FFG<D@67CCFGG0<147A;6;?:8)CEGFFF748:B2:A:>06136:):?F7??F(.7)6CF
@M03364:396:000000000-C9LGT:1:1101:16300:1717 2:N:0:10
GGACTACTCGGGTATCTAATCCTGTTCGCTCCCCACGCTTTCGTCCATCAGCGTCAGTTGAGGCTTAGTGACCTGCCTTCGCAATTGGTGTTCTGCGTAATATCTAAGCATTTCACCGCTACACTACACATTCCAGCCACTGCAACCTCACTCAAGACTAACAGTATCAATGGCAGTTCCATCGTTAAGCGATGGGCTTTCACCACTGACTTATTAATCCGCCTACGGACCCTTTAAACCCAATAAATCCGGATAACGCTTGCACCCTCCGTATTACCGCGGCTGCTGGCACGGATTTAGC
+
CCCCCGGGGGGGGGGGGGGGGGGGGGGGGGGGGGGGGGGGGGGGGGGGGGGGGGGGBFGGFGGGGGGGGGGFGGGGGGGGGGGGGFGGCEGGGGGGGGGGGGGGGGGGGGGGGGGGGGGGGGGG;EGGGGGGGGG9EDFGGGGDFGGEGFFEGFGF,DFGGGFGGGGGGGGGFGDGGFGCC,63DD+:DB@9FGGGGGGGGFFFCFA@6DEG@+@;9EFGFGF=9CD?AGFFFBE>>4AFG9@:;<EFFG30;?(7F@9FFFGFGGG@FF>40:?)6<86>BFFBF:)5:(5?B1)7*)::
@M03364:396:000000000-C9LGT:1:1101:8187:1731 2:N:0:10
GGACTACTCGGGTTTCTAATCCTGTTTGCTCCCCACGCTTTCGCGCCTCAGTGTCATTTACAGACCAGATAGTCGCCTTCGCCACTGGGGTTCCTCCAAATCTCTACGCATTTCACCGCTACACTTGGAATTCCACTATCCTCTTCTGCACTCAAGTTCCCCAGTTTCCAATGACCCTCCACGGTTGAGCCGTGGGCTTTCACATCGGTCTTATGGAACCACCGGCGGCCGCTGTACGCCCAATAATTCCGGATACAGCTCGCACCCTCCTTCTGTCCGCGGCTGCTGCACCGTGTGGTGC
+
CCCCCFGFFGGGGGGFGGDGGGGGGFGGGGF@DGFDEGGGGGDFGGGEF<66F<EF,CEFGCF9FGFGFFFFGGGDEGG54FFFGGGG,CFGEGDGF=DGG,E<DG?FBBFFGGGGCEE6CFFG9>9E,EFFGGGCEFD,EF9+6EDFA7:0A=6D43=DDF*=A@F,EGD=D>DC89=C,,6@DC:)A@,=?C6758FF9*7A9A*-)*05*+,.5*,1058-24()().(,((.488*?40(9)).=F4((2439).,48*,C*/(((()).)))0,(,(((,(,))(.((.(00),10
@M03364:396:000000000-C9LGT:1:1101:18320:1738 2:N:0:10
GGACTACCCGGGTTTCTAATCCTGTTCGCTCCCCACGCTTTCGCGCCTCAGCGTCAGTTACGGCCCAGTAAGTCGCCTTCGCCACTGGTGTTCCTCCCAATCTCTACGCATTTCACCGCTACACTGGGAATTCCACTTACCTCTTCCGCACTCAAGCCTTCCAGTCTCCAAAGCAATTCCCACCTTGAACGCAGGACTTTCACTTCAGACTTACAAAGCCGCCTACCCGCCCTTTACGCCCAGTCATTCCGGACAACGCTCGCCCCCTCCGTATTACCGCGGCTGCTGGCACGTATTTCGC
+
CCCCCGGGGGGGGGGGGGGGGGGGGGGGGGGGGGGGGGGGGGGGGGGGGGGGGGGGGFEFGGGGGGGGFGGGFGGGGGGGGGGGGGGGFGGGGGGGGGGGGGGGGGGGGGGGGGGGGGGG6FGGGGGGGGGGGGGGGCCGGCGFGGGE6@EBGBGFFGD8=FFGFGGGGG,@;:5CFAGGD7@:>DFC5,53;EE*;FFGG4CC:6184?ECE+1*;7CF>GF@(5(07D;;(:@EE<GGG?65/)6:@F4((4(4F0((89E;GGGF((2431,66+-,429;9<??2817,,(*)1)>5
@M03364:396:000000000-C9LGT:1:1101:21004:1755 2:N:0:10
GGACTACCCGGGTTTCTAATCCTGTTTGATACCCACGCTTTCGTGCCTCAGCGTCAGTTGCATGCTGGTAAGCTGCCTTCGCAATCGGGGTTCTGTGACATATCTAAGCATTTCACCGCTACACGTCACATTCCGCCTACCTCGTTTGCACTCAAGGTCGCCAGTTTCACTGGCTTGGTATGGTTAAGCCACACGCTTTTACCACTGACTTAGCAGCCCGCCTACGCCCCCTTTACACCCAATACATCCGGATAACGCTCGCATCCTCCGTATTTCCCCGGCCGCTGGCACGGAGTTTGCC
+
CCCCCGGGGGGGGEGGGGGGGGGGGGGGGGGGGGGGGGGGGGGGGGGGGGGGGGGGGGGGGGGGGGGGGGGGGGGGGGGGGGGGGGGGEGGGGGFGGGGGGCFGGGGGGGGFGGGGGGGGGGGGGGGGGGGGGGGGGGGGGGG>=FG6DDFFG<=DFFGGGGFGDGDGG,EGFG5FGDGGGGDFGF3;FF,=CGEG7EFEGCFEGFF9=GEF=F97D<E=97@=B*5)5C913@6)9@FGE@1;6;)<;D),3:<>)9(80-*-9<6>?>4((5)).04(-4(,21,4:0.31(45)*)2:
@M03364:396:000000000-C9LGT:1:1101:10111:1767 2:N:0:10
GGACTACACGGGTATCTAATCCTGTTTGCTCCCCACACTTTCGAGCCTCAGCGTCAGTTAGAGCCCAGCAGGCCGCCTTCGCCACTGGTGTTCCTCCGAATATCTACGCATTTCACCGCTACACTCGGAATTCCGCTTGCCTCTACTCCACTCAAGAATAACAGTTTCAACGGCAGTTTATGGGTTGAGCCCATAATTTTCACCGCTGACTTGCTATCCCGCCTGCGCTCCCTTTACACCCAGTAATTCCGGATAACGCTTGCCACCTACGTATTACCGCGGCTGCTGGCCCGTATTCAGC
+
CCCCCFGGGGGGGF@FGGFGFGGCFGGGGGGGGGGGGGGGGGGGGGGGGGFGGGGGGGGFGGGGGGGGGGGGGGGGGGGGGGGGGGGGFDGGGGGGGDGGGGGGGGGGGGGGGGGGGGGGGFFGAFGG=CFGGCEFGBDFFGG67BF8D?FEAD+:,DDFGGFDFBEGGCGG>F=CCAFFEGG>FGF56FE>FGGFGGGCEE;>DEF)(C=F3C94=;,=2?B6632:0:>DF7;<EEFGG61;+.?5AF421:0)023:4(;4*<C??:8,4AF).<433(23(3:07:<BB9())*)*2
@M03364:396:000000000-C9LGT:1:1101:21926:1817 2:N:0:10
GGACTACAAGGGTATCTAATCCTGTTCGCTCCCCACGCTTTCGTCCATCAGCGTCAGTTGAGGCTTAGTGACCTGCCTTCGCAATTGGTGTTCTGCGTAATATCTAAGCATTTCACCGCTACACTACACATTCCAGCCACTGCAACCGCACTCAAGACTAACAGTATCAATGGCAGTTCCATCGTTAAGCGATGGGCTTTCACCACTGACTTATTAATCCGCCTACGGACCCTTTAAACCCAATAAATCCGATTAACGCTTGCCCCCTACGTATTACCGCGGCTGCCGGGCCGTATTCAGC
+
CCCCCGGGGGGGGGGGGGGGGGGGGGGGGGGGGGGGGGGGGGGGGGGGGGGGGGGGGEFGGGGGGGGGGGGGFGGGGGGGGDGGGGGGCFGGGGFGGGGGGGGGGGGGFGGEFGGFGGGGGGGGGGGGGGGGGGEFGFCGGGGFGGG++9CAGDDF=FFGGGFGGGGGGGGGFCDGGFGGFFGEGG<CFFCDGEGGGGGGFAEEGFFFFGFGFA=AGEGGBFFFDC9?5C2>B2@CCEGGCDFF6AE?FGD0;@0?::;?1(;@FFD98?2.2649AF:9>;0960(((((-4(4)0*6C:
@M03364:396:000000000-C9LGT:1:1101:13798:1873 2:N:0:10
GGACTACACGGGTATCTAATCCTGTTCGCTACCCACGCTTTCGTGCCTCAGCGTCAGGTACAGGCCAGGCGGCCGCCTTCGCCGCTGGTGTTCTTCCACATCTCTACGCATTTTACCGCTACACATGGAGTTCCACCGCCCTCTCCTGTCCTCAAGCCGTGCAGTTTCCAAAGCCTGAACCGGTTGAGCCGGTCCCTTTTCCTTCAGACTTGCACAGCCGCCTGCGCACCCTTTTCGCCCCATCATTCCGGCTAACGGTTGCCACCTCCCTATTAACCCCGCCTCCTGCCCTTGGTTCGCC
+
CCCCCGGGGGEGGDFGGGGGGFGGGGFGGGGGGGGGGGGGGGGGGGGGGGGGGGGGECFAFFFCGGGGGFFGGGGGGGGGGGGGGGGGEGGGGGGGGGFGFGGGGGGGGGDGGFFFGGGGGGGGGGGGGFGFGGGGF:+CF>FFFGGDDAFEGFF?FGGG5BFGFEGGGGD,AF44C4,<CGG<EE<6AF=C>EDCGFFG+7<9>AC)421C)/A)5(A:4C2:1/3),1:,48))((;C*,319:4)97)(-1>F)(-,(,<)>FC6((.))-.).+.(360,((..4(((.((106()1
@M03364:396:000000000-C9LGT:1:1101:22943:1895 2:N:0:10
GGACTACACGGGTATCTAATCCTGTTCGCTCCCCACGCTTTCGTCCATCAGCGTCAGTTGAGGCTTAGTGACCTGCCTTCGCAATTGGTGTTCTGCGTAATATCTAAGCATTTCACCGCTACACTACACATTCCAGCCACTGCAACCTCACTCAAGACTAACAGTATCAATGGCAGTTCCATCGTTAAGCGATGGGCTTTCACCACTGCCTTATTAATCCGCCTACGGACCCTTTCAACCCAATAAATCCGGATAACGCTTGCACCCTCCGTATTGCCGCGGCTGCTGGCACGGATTCCGC
+
CCCCCGGGGGGGGGGGGGFGGGGDGGGGGGGGGGGGGGGGGGGGGGGGGGGGGGGG7EFGGGGGGGGGGGGGGGGGGGGGGGFGDGGGCFGGGGGGGGGGGGGGGGGFGGGGGGGGGGGGGGGGGGGGGGGGGGGGFDCGGGGFGGGDGBGFC8??FFGGGGFGGGGGGGFGFGBGGFGGG8D@FG<=DFCDFGGGGGGGGE=:7?FE8FEG@;<;C@FFFGFFFC2>2C@DFBF=EEGGG@7@)/9CFGC6?D638(,6;08;FFDDF?9:(.3).37>9B;>>???????60(.7*.9C
@M03364:396:000000000-C9LGT:1:1101:9695:1912 2:N:0:10
GGACTACTCGGGTATCTAATCCTGTTTGCTCCCCACGCTTTCGCGCCTCAGTGTCAGTTACAGACCAGATAGTCGCCTTCGCCACTGGTGTTCCTCCAAATCTCTACGCATTTCACCGCTACACTTGGAATTCCACTATCCTCTTCTGCACTCAAGTTCCCCAGTTTCCAATGACCCTCCCCGGTTGAGCCGGGGGCTTTCACATCCGACTTACAGAACCGCCTGCGCTCGCTTTACGCCCAATAAATCCGGACAACGCTTGCCACCTACGTCTTACCGCGGCTGCTGGCCCGTACTTAGC
+
CCCCCGGGGGGGG78FGGCFGGGGGGGGGGGGGGGCFGGGGFEGGGGGGGGFGGGGAFFGGGGGGGGGGGGGGGGGGGGGGGGGGGGGEFGGGGGGGGEFGGGGGGGGGGGGGGGGGGGGGGGGFFGGGGGFFGGGGGGGGGGFGGGEFCFDBD6DECFGGGFGFGGGGGGGFBDGFFGGGGGCEG:8?CGGGCEGGGGGGEGEFF)((9>E30+/CEGGFGFFFC6=05:B:BFAA:EGG60:629>FGG>?FFFF(9<<?F7769(8?:3(3:26C:>66(31:7)46(8>77)5*)::
@M03364:396:000000000-C9LGT:1:1101:13056:1927 2:N:0:10
GGACTACCCGGGTTTCTAATCCTGTTTGCTCCCCACGCTTTCGCGCCTCAGCGTCAGTTGTCGTCCAGCAAGCCGCCTTCGCCACTGGTGTTCCTCCTAATATCTACGCATTTCACCGCTACACTAGGAATTCCGCTTGCCTCTCCGCTACTCAAGGGCTACAGTTTCAAATGCAGTTCATGGGTTGAGCCCATGGATTTCACATCTGACTTGCAGCTCCGCCTACACGCCCTTTACACCCAGTAAATCCGGACACCGCTTGCAACCTACGTATTACCGCGGCTGCTGGCACGTCTTCCGC
+
CCCCCGGGGGGGGFFGGGGGGGGGGGGGGGGGGGGGGGGGGGGEGGGGGGGGGGGGGFGGGGGGGGGGGGGGGGGGGGGGGGGGGGGGGGGGGGGGGGGGGGGGGGGGGGGGGGGGGGGGGGGGGGGGGGFGGGGGG+=FGGGFGGE+@>FFGE+;=8CDFGFGGGGGGGGD?GCFGFGG7EGCGGC@AFFFCFGG>FGGGCGFFFF4AFBGFF?EF=EC@GFF=CBFDGDFFF@EFCGFG?F4+<<?FGGF0;B0@BF6,4C?7@D?(:6.,<:)6@?B,39>9157??3<???)8*-9C
@M03364:396:000000000-C9LGT:1:1101:19681:1953 2:N:0:10
GGACTACCAGGGTTTCTAATCCTGTTTGCTCCCCATGCTTTCGTACCTCAGTGTCAGTATTAGGCCAGATGGCTGCCTTCGCCATCGGTATTCCTCCAGATCTCTACGCATTTCACCGCTACACCTGGAATTCTACCATCCTCTCCCATACTCTAGCCAACCAGTATCGAATGCAATTCCCAAGTTGAGCTCGGGGATTTCACATTTGACTTACGTGGCCACCTACGCACGCTTTACGCCCCGTAAATCCGATTAACGCTTGCACCCTCCGTCTTACCGCGGCTGCAGGCCCAGGTTTTGC
+
CCCCCGGGFGGGGGGGGGGGGGDFGGGGGGGGGGGDGGGGGGGGGGGGGGFGGGGGGEEGCFGFGGGGGGGGGGGGGGGGGGGGGGGGFEGFGGGGGGGFGGGGGGGGGGGGGGGGGGGGGGGGGGGGGGGGGGGGF,DGGGGBFGG=BDFFEDGFGGGGGGFGF=EFEGCGFDDGGFGGEC68D=,;?>,=CECECEEEFFGEGFFE*BCGE+*:;=CF@GC@@C>B>DAAFDFCEFDGC((/06(71C)/27;EC1987?8)09<6(((-,40)40,134(4(((.800((((/19(**
@M03364:396:000000000-C9LGT:1:1101:9070:1956 2:N:0:10
GGACTACAAGGGTTTCTAATCCTGTTTGCTCCCCACGCTTTCGAGCCTCAGCGTCAGTTACAGTCCAGAAAGGCGCCTTCGCCACTGGTATTCTTCCTAATCTCTACGCATTTCACCGCTACACTAGGAATTCCGCTTACCTCTCCGGTACTCTAGCCTGACAGTTCCAAATGCAGTTCCGGGGTTGGGCCCCGGGCTTTCACATCTGGCTTGCCATGCCGCCTACGCTCCCTTTGCACCCCGTCAATCCGGATCACGCTTGCACCATCCGTTGTTCCGCGGCTACTGGCCCGTATTTTGC
+
CCCCCGGFFDFDGGGGGGGGGGGGGCFGGAFGGGGGGDGFFGG@FFGFE8<CFGGGEGGFGCFGGGDFGGGCCFFGDCGFGGGGG<FGGGGGGG9FFFFFGGGGCGGFGDGGFGGFGGGGGGGFE>FGFGCFFFD?EF?EGGGFGCE+@BE73;8@AGGF>DFDCAD,E8DGFC*8=DEFG6?CE6F=DA87CE>CDGGGGCGFGFF4=FBFBF68FEG?0DB01C;:(C9(,7;))7EE:362)(8<BDGFB01:F04(3:;478*.,.8<)(-,)3(,(,,((.,).4(413(09*)00
@M03364:396:000000000-C9LGT:1:1101:12253:1962 2:N:0:10
GGACTACCCGGGTTTCTAATCCTGTTTGCTCCCCACGCTTTCGAGCCTCAACGTCAGTTATCGTCCAGTAAGCCGCCTTCGCCACTGGTGTTCCTCCTAATATCTACGCATTTCACCGCTACACTAGGAATTCCACTTACCTCTCCGATACTCTAGCTTGACAGTTCCAAATGCAGCTTGGGGGTTGAGCCCCCACCTTTCACATCTGGCTTGCCATGCCGTCTGCGCTCCCTTTACACCCAGTAAATCCGGATAACGCTTGCACCCTACGTATTACCGCGGCTGCGTGCACGTATTTCGC
+
CCCCCGGGGGGGGDGGGGGGGGGGGCGGGGGGGGGGGGGGGGGFGGGGGGEFGGGGGGG9EFGGGGGGGFFGGGGGGGGGGGGGGGGGGGGGGGGGGGGFGGGGGGGGGGGGGGGGGGGGGGGGGCFGGGGGGGFGG,=FGGGBGGE@EBGF>CCB=FFGGGFGGG8DFDGGCFEFGF8FEGDGGGFEFFDCDGCGGGGGGFGFCFF?*87FFF6*=0>E@DB?:27>1D>;@FFFEFGGG(((+.1)9FDB:016@0>??<>2DEC:FFFF?FFFFE8((--2(8(-4:3<??(9@*)99
@M03364:396:000000000-C9LGT:1:1101:8347:1989 2:N:0:10
GGACTACTGGGGTATCTAATCCTGTTTGCTCCCCACGCTTTCGAGCCTCAGCGTCAGTTACAGACCAGAGAGTCGCCTTCGCCACTGGTGTTCCTCCACATATCTACGCATTTCACCGCTACACGTGGAATTCCACTCTCCTCTTCTGCACTCCAGCCCGCCAGTATCCAAAGCACTTCCCACCTTGAACGCAGGCCTTTCACTCCAGACTTAACAGGCCGCCTACGCCCCCTTTACGCCCAGTAATTCCGGACCACGCGCTCCCCCTCCGTCTTACCGCCGCCGCTTGCACGTATTTCCC
+
CCCCCGGGGGGGCGGGGGGGFGGGGGGGGGGGGGGGDGGEGGGGGGGGGGGGGGGGGFFFGGGCGGGGGGGGFGGGGGGCEEGCGGGGFFFDGGFGGGGGGGFGAFG<CGBFGGFGGGGGGFGGG=<FGGGGGG8A=,AFGGF7DGG8DDG=8:??BFEEGGFGG,@EFCDEDGB+@?FGFAFGGG,65,,3C7>9*,6EFADAC@AE9CECE8D<:5CE@<B>=EDF0)66;DE)>(8FGF@E6?9?FG:((7(-)(((((2,CEGB01((((-45A<9(-,0(4(((,)461,*01.*9
@M03364:396:000000000-C9LGT:1:1101:18220:1998 2:N:0:10
GGACTACCAGGGTATCTAATCCTGTTTGCTCCCCCGACTTTCGCGCCTCAGCGTCAGTGCTGTTCAAGGAATCCGCCTTCGCCTCCGGTGTTCTATAGGATATCAACGCATTTCACCGCTACACCCTATATTCCGATTCCCTCTCCCAGACTCGAGTCCTGTAGTTTCAGACGCACTTTCCGGGTTGAGCCCGGAGATTTCACATCTGACACGCAAGACCGCCTACGCGCCCTTTACGCCCAGTAAATCCGAACAACGCTTGCGCCCTCTGTATTACCGCGGCTGCTGGCCCAGAGTTAGC
+
CCCCCGGGGGGGGGGGGGGGGGGGGGGGGGGGGGGGGGGGGGGGGGGGGGFGGGGGGGGGGGGGGGGGGGGGGGGGGGGGGGGEGGGGFGGGGGGGGGGGGGGGGGGGGGGGGGGGGGGGGGFG@E+?EFFGGGG+@@FFGGGFGGGEDFGEG9DEFGCGGEFFGCDGGGGGBGBDGF7CGGGGGGF@FFFGGC8CDFFGGEGEFFFF4FEG?;:9<@GGFGFF;E6A17999??BFFCEE?8BF)69FGD0<91<>1,,4:C1);C1(,)6<):>A<33(3196?>B>?(8(.4<0*)2*
@M03364:396:000000000-C9LGT:1:1101:19873:2005 2:N:0:10
GGACTACTGGGGTTTCTAATCCTGTTTGCTCCCCACACTTTCGAGCCTCAGCGTCAGTTAGACCCCAGCAAGCCGCCTTCGCCACTGGTGTTCCTCCGAATATCTACGCATTTCACCGCTACACTCGGAATTCCGCTTGCCTCTGATCCACTCAAGAAAAACAGTTTCAATGGCAGTTCATGGGTTAAGCCCATGCATTTCACCGCTGACTTGCTATCCCGCCTGCGCTCCCTTTACACCCAGTCATTCCGGATCACGCTTGCCACCTACGTATTCCCGCGTCTGCTGGCACGTCTTTAGC
+
CCCCCGGGGGGGGGGGGGGGGGGGGGGGGGGGGGGGGGGGGGGGGGGGGGGGGGGGFGGGGGGGGGGGGGGGGGGGGGGGGGGGGGGGGGGGGGGGGGGGGGGGGGGGGGGGGGGGGGGGEGGGGGGGGGGGGGGGGGGGGGGFGGGGFFGFGBGF>DEGGGFGFFGGGGGGFGFGGFGGFGGCFGCABDDFGDGGGGGGGEGEGBFFAFFGFA29B:FGDGFF@86;2>;D@EF>EFGGG;;F4;<EFGDBF;(674:B0:C5*AF3(5:4).8)-32>6(4(-6404(.41,()0*)2:
@M03364:396:000000000-C9LGT:1:1101:11898:2027 2:N:0:10
GGACTACCCGGGTATCTAATCCTGTTTGCTCCCCACGCTTTCGCGCCTCAGTGTCAGTTACAGACCAGATAGTCGCCTTCGCCACTGGTGTTCCTCCAAATCTCTACGCATTTCACCGCTACACTTGGAATTCCACTATCCTCTTCTACACTCAAGTTCCCCAGTTTCCAATGACCCTCCACGGTTGAGCCGTGGGCTTTCACATCAGACTTAAGGAACCACCTGCGCGCGCTTTACGCCCAATAATTCCGGACAACGCTTGCCCCCTACGTATTACCGCGGCTGCCGGCCCGTCTTCTGC
+
CCCCCGGGGGGGGGGGGGGGGGGGGGGGGGGGGGGGGGGGGGGGGGGGGGGFGGGGGGGGGGG9FGGGGGGGGGGGGGGGGGGGGGGDFGGGGGGGGGGFGGGGGGGGGGGGGGGGGGGGGGGGGGGGGGGGGGGGGAFGGGGFGGG,E7BEG5FFFDDGGGFGGGGFGGGDD9=?DFGG=D>CGGFCCCF;D7CEFGGGGFG@CA86*?>G68>**-DF=FDDE>-)-92>FFF<EFGGG17@)7<5FFC96913F>F:?(;:*@71434:)-54)<46(49360((49(499()0*)*:
@M03364:396:000000000-C9LGT:1:1101:18918:2027 2:N:0:10
GGACTACTCGGGTTTCTAAGCCTGTTTGATCCCCACGCTTTCGTGCCTGAGCGTCAGTTGCGAGCTCGTGACCTGACTTCTCGATCGGTGTTCTGTGACATATCTAAGCATTTCACCGCTACACATCACATTCCAGCCACGCCTATCGCACTCTAGTCCGGCAGTATCAAAGGCACGATTGGAGTTGAGCCCCAACTTTTCACCCCTGACTTACCGATCCGCCTGCGCACCCTTTCAACCCAATAAATCCGGATCACGCTCGTATCCTCCGGCTTACCGCGGCTGCCGGCACGGACTTCGC
+
CCCCCGGGGGGGGGGGGGGGGGGGGGGGGGGGGGGGGGGGGGGGGGGGGG@CGGGGGFGGGGGGGGGGGEGFGGGGGGGGGGGF8FFGFGGGGGGA<EFGGGFFGGAFGGGGGGDFGGGGGGGGGGFFCCFFGGGFGDC8FGEFGGG6EBGFCDDD=FGGGGFC:E8EFGGGF?5FGB?,+@:FCGGFFFGGGGGG>FGGG4@=GFFB4C>FCFE@C(=E=F>F13286D>D3@F)67CFF?33)7>29FD9(((45(6:?9::<EF44:9((-().<:0(49990(39>>F?(()0/->3
@M03364:396:000000000-C9LGT:1:1101:15755:2034 2:N:0:10
GGACTACTCGGGTATCTAATCCTGTTTGCTCCCCACGCTTTCGTGCCTGAGCGTCAGTTATGTCCCAGGAGGCTGCCTTCGCCATCGGTGTTCTTCCACATATCTACGCATTTCACTGCTACACGTGGAATTCCACCTCCCTCTGACACACTCTAGTCGAGCAGTCACATATGCCATTCCCGAGTTAAGCTCGGGGATTTCACATCTGTCTTACTCAACCGCCTGCGCACCCTTTACGCCCAGTAATTCCGATTCACGCCCGCCCCCTACGTATTACCGCGGCTGCTGGCACGCAGTTCGC
+
CCCCCGGGGGGGGGGGGGGGGGGGFFGGGGGGGGGGGGGGGGGGGGGGGGGGGGGGGFFGGFGGGGGGGGGGGGGGGGGGGGGGGGGGGGGGGGGGGGGGGGGGGGGGGGGGGGGGGGGFGGGGGGGGGGGGGGGGG:8EFGGFGGGGGFGFGFGFGGGDGGFGGGGGGGGGFGFCFFGGGGDFGG9CCF;ADDDGCG8FFEG5CA?A*?E@E>5:+:DFFGB22CB?@G>FFFEFFFGGG(:5A5?CFD417@)9A<0,79EB5?D>(41:?A:)<C14(,4>9:2??B(5<(()76)/9
@M03364:396:000000000-C9LGT:1:1101:7938:2060 2:N:0:10
GGACTACTAGGGTATCTAATCCTGTTCGCTCCCCACGCTTTCGTCCATCAGCGTCAGTTGAGGCTTAGTGACCTGCCTTCGCAATTGGTGTTCTGCGTAATATCTAAGCATTTCACCGCTACACTACACATTCCAGCCACTGCAACCTCACTCAAGACTAACAGTATCAATGGCAGTTCCATCGTTAAGCGATGGGCTTTCACCACTGACTTATTAATCCGCCTACGGACCCTTTAAACCCAATAAATCCGGATCACGCTTGCACCCTCCGTATTACCGCGGCTGCTGGCACGGCTTTCGC
+
CCCCCGGGGGGGGGGGGGGGGGGFGGGGGGGGGGGGGGGGGGGGGGGGGGGGGGGGGGGDFGFGGGGGGGGGGGGGGGGGGGGEGGGGGGGGGGGGCFCGGGGGGG9FGGGGGGGGGGGGGGGGGFGGGGGGGGGGGFGGGGG?FGG8?@FFF<8DEFGGDGFGGGGGGGGGFGFCFFGGFFFFGGBDFFEGFGGGFFGGGEGFGFFFBGFGFF@@FEFGAGFFF:=*7CBDFBE:?EGGGF9>9>ECF65;DF1=F(:7678)>FD?DF9=0:09<<89>B>690)),:??69()04)11
@M03364:396:000000000-C9LGT:1:1101:12414:2072 2:N:0:10
GGACTACCAGGGTATCTAATCCTGTTTGCTCCCCACACTTTCGAGCCTCAGCGTCAGTTAGAGCCCAGCAAGCCGCCTTCGCCACTGGTGTTCCTCCGAATATCTACGCATTTCACCGCTACACTCGGAATTCCGCTTGCCTCTACTGCACTCAAGCATAACAGTTTCAACGGCAGTTTATGGGTTGAGCCCAGAATTTTCACCGCTGACTTGCTATCCCGCCTGCTACCCCTTTACCCCCAGTAATTCCGGATAACGCTTGCCCCCTACGTATTACCGCGGCTGCTGGCCGGTATTCAGC
+
CCCCCGG@CEFGGFGGGEGGGGGGGGGGGGGGGGGGGGGGGGG,@FGGGGGGGGGGGEEF<,C<EFGG,E@FGGGGGGEGGGGGG8FFC=FDGGGGGGGGGGGGGGGGGGG@FGGGGGGD8CFG,EFGGGGGGGGGGG6FGGGF7E>,>?FDGFFF,@A,,A?DD3@97,6BBG)+437<FCF,@+3)3D,@9,@,?EECA=FE4>@AAF=5:+,/4.C62?2(02(+*06/4@;<<38FGFFFF)19CCF((,/7?1(2(8FF4CC2:,(.4A4)6:0134>>BFFD01(((3-)**)*2
@M03364:396:000000000-C9LGT:1:1101:11687:2103 2:N:0:10
GGACTACAGGGGTATCTAATCCTGTTTGCTCCCCACGCTTTCGCGCCTCAGTGTCAGTTACAGACCAGATAGTCGCCTTCGCCACTGGTGTTCCTCCAAATCTCTACGCATTTCACCGCTACACTAGGAATTCCGCTTACCTCTCCGGTACTCTAGCCTGACAGTTCCAAATGCAGTTCCGGGGTTGGGCCCCGGGCTTTCACATCTGGCTTGCCATGCCGCCTACGCTCCCTTTACACCCAGTAAATCCGGATAACGCTTGCCCCCTACGTATTACCGCGGCTGCTGGCCCGTCTTTCGC
+
CCCCCGGGGGGGGDGGGGGGGGGGGGGGGGGGGGGGGGGGGGGGGGGGGGGGGGGGFFFGGGGGGGGGGGGGGGGGGGGGGGGGGGFGFGGGGGGGGGGGGGGGGGGGGGGGGGGGGGGGGGGGGGGGGGGGGGGGGCGGGGGFFGG=E>FEFFFFGGGG8FFGGGGGGGGGFGEFDBFGGGGGGGGBEFGGGGGGGGGGGFGEGFF4CGFGF>G=G=GG6C>0(56:<GBDDFFCC?FFGB<47:4-9C3;4(,6F?FFFFG7CF)4(32:?FBA<049>>FBB6)3(,(-(((.59)5<
@M03364:396:000000000-C9LGT:1:1101:17150:2132 2:N:0:10
GGACTACCCGGGTATCTAATCCTGTTCGCTCCCCACGCTTTCGTCCATCAGCGTCAGTTGAGGCTTAGTGACCTGCCTTCGCAATTGGTGTTCTGCGTAATATCTAAGCATTTCACCGCTACACTACACATTCCACCCACTGCAACCTCACTCAAGACTAACAGTATCAATGGCAGTTCCAGCTTTAAGCGCTGGGCTTTCACCACGGCCTTATTAATCCGCCTACGGACCCTTTACACCCAATAAATCCGGATACCGCTTGCACCCTCCGTATTCCCGCGGCTGATGGCACGGCGTTGGC
+
CCCCCGGG,FFGGFGGGGGGGGGGGGGGCGGGGGGGGGGGGGDFCFEGFGGGGGGGGFGAFGCG,6BFGGA<FEGGGGGGGGCFF?FG?FGDFGGGGGGGGGGGGG,EFGGGGGGGGGGGGGGGFGGAFGGGGGG984=FF+@5=@F8>?FEG<DF88DECFFGGFGGGG9E?FDCDDD=E8+8@DFEFF@+09+:CFG6,*E8;90):72<3+5;:<DCAGD2(:2)-:9=(:@;)9CGGD(/))15CFC7/,4);((3:<FFGEGBFF(-,(,)):4>0106(()))33<B4(00)(/2
@M03364:396:000000000-C9LGT:1:1101:7239:2134 2:N:0:10
GGACTACTGGGGTATCTAATCCTATTTGCTCCCCACGCTTTCGTGCCTCAGCGTCAGGTACAGGCCAGGCGGCCGCCTTCGCCGCTGGTGTTCTTCCACATCTCTACGCATTTTACCGCTACACATGGAGTTCCACCGCCCTCTCCTGTCCTCAAGCCGTGCAGTTTCCAAAGCCTGAACCGGTTGAGCCGGTCCCTTTTACTTCAGACTTGCACAGCCGCCTGCGCACCCTTTCCGCCCAATCATTCCGGATACCGCTTGCCCCCTACGTATTTCCCCCGCTCCTGGCCCGTAGTTCCCC
+
CCCCCGGGGGGEGGGGGGFFFGGCFGGGGGGGGGGGEGGGGGGGFGGGGGGGGGGG:<FGGGGGGGGG@DEDGGGGGGGFFFGEGGGGFGGGGGGGGGGGGGGGGGGCEEGGGGCFGC@DGEFG@BG?FDFFGGFGFCDGGDBDDFF@@@CE@AFFG8EC*@>D@EEFFGGGFGFG,*>CFEDCE8,3AFECGGGGGFGFF;<<D@6CE4?7;*5770CC>GF;32454>?0:>)62:CECB7:)6<BFGD6(4).)4,48?F)9E)3:<?3<0)5>+4(407(-(.3:?-4;((89*)2*
@M03364:396:000000000-C9LGT:1:1101:8611:2185 2:N:0:10
GGACTACCCGGGTTTCTAATCCTTTTTGCTCCCCACGCTTTCGAGCCTCAGCGTCAGTTACAGTCCAGAGAATCGCCTTCGCCACTGGTGTTCTTCCTAATCTCTACGCATTTCACCGCTACACTAGGAATTCCATTCTCCTCTCCTGCACTCTAGACTTCCAGTTTGAAATGCAGCACCCAAGTTGAGCCCGGGTATTTCACATCTCACTTAAAAGTCCGCCTACGCTCCCTTTACGCCCAGTAACTCCTGACAACGCTCGCCACCTACGTATTACCGCGGCTGCTGGCACGTAGTCAGC
+
CCCCCGGGGGGGGGGGGGGGGGGFGGGGGGGGGGGGGGGGGGGGGGGGGGGGGGGGGFGGGGGGGGGGGGGGGGGGGGGGGGGGGGGGFGGGGGGGGGGGGGGGGGGGGGGGGGGEGGGGGGGGGFGFGFDGGGFGFGGGFGGDGGGFFDFFA:3DFGGGGGDGGDFGAGGGFGF+AFGGGGFDFF,5;BDFGGEGGGG:C5D;=CA@*DEGE=;:F@GFFG5>>8>5=5>9=BB*/2:CF??E=?))AF7;EF34A6@7;(3:CGGB(4(.)).)-<-(-26>(())4:041?()0*)09
@M03364:396:000000000-C9LGT:1:1101:20194:2219 2:N:0:10
GGACTACAGGGGTTTCTAATCCTGTTCGCTCCCCACGCTTTCGTCCATCAGCGTCAGTTGAGGCTTAGTGACCTGCCTTCGCAATTGGTGTTCTGCGTAATATCTAAGCATTTCACCGCTACACTACACATTCCAGCCACTGCAACCTCACTCAAGACTAACAGTATCAATGGCAGTTCCATCGTTAAGCGATGGGCTTTCACCACTGACTTATTAATCCGCCTACGGACCCTTTCAACCCAATAAATCCGGATCACGCTTGCACCCTCCGTATTACCGCGGCTGCTGGCACGGATGTAGC
+
CCCCCGGGGGGGGGGGGGFGGGGGGGGGGGGGGGGGGGGGGGGGGGGGGGGGGGGGGFDGGGGGGGGGGGGGGGGGGGGGGGGGGGGGFGGGGGGGGGGGGGGGGGGGGGGGGGGGGGGGGGGGGGGGGGGGGGGFGFGGGGGDFGGFFFGCFDGFFFED9DFGGGGGGGGGFGFGGFGGGGFFGG@=FC@DGGGGGGGGF;ECCFFE5DEA*4@;FFGGFGFFDG=?9:@F@DF*9@GGE@BDFEFFFFDB?;(5A<6@D=57D?<(4:,-.82)6<:,(46>>10)4((,49(0)))2:
@M03364:396:000000000-C9LGT:1:1101:15707:2234 2:N:0:10
GGACTACTGGGGTTTCTAATCCTGTTTGCTCCCCACGCTTTCGAGCCTCAGCGTCAGTAATCGTCCAGTAAGCCGCCTTCGCCACTGGTGTTCCTCCTAATATCTACGCATTTCACCGCTACACTAGAAATTCCACTTACCTCTCCGACACTCTAGTTCGACAGTTTCCAAAGCAGTTCCAAGGTTGAGCCCTGGGATTTCACTTCAGACTTGCCGTACCGCCTACGCTCCCTTTACACCCAGTAAATCCGGATAACGCTTGCACCCTCCGTATTACCGCGGCTGCTGGCACGGAGTTAGC
+
CCCCCGGGGGGGGGGGGGFGGGGGGGGGGGGGGGGGGGGGGGGFGGGGGGGGGGGGGGGGGGGGGGGGGGGGGGGGGGGGGGGGGGGGGGGGGGGGGGGGGGGGGGGGGGGGGGGGGGGGGGGGGGGGGGGGGGGGGGGGGGGFGGGCGFGFGDFFFGGGDGDDGGGGGGGGFGFGGFGGCFFCGGGCFGGGFGGGGGGGGECCGFFFFGFF9FF@DAGGFGFFFCDEFGFFFAE<CEGFG?;@F?CEFGG;6?<EF((4(4A2DGGFBF94(4:)60424;FB>F?:0243:>7)7)6CC
@M03364:396:000000000-C9LGT:1:1101:19378:2264 2:N:0:10
GGACTACAGGGGTATCTAATCCTGTTTGCTCCCCACGCTTTCGCGCCTCAGTGTCAGTTACAGACCAGATAGTCGCCTTCGCCACTGGTGTTCCTCCAAATCTCTACGCATTTCACCGCTACACTTGGAATTCCACTATCCTCTTCTACACTCAAGTTCCCCAGTTTCCAATGACCCTCCACGGTTGAGCCGTGGGCTTTCACATCAGACTTAAGGAACCACCTGCGCGCGCTTTACGCCCAGTAATTCCGGACCACGCTTGCCACCTCCGTATTCCCGCGGCTGCTGGCCCGTACTTAGC
+
CCCCCGGFGGGGDGGGGGGGGGCFGFGGGGGGGEGGGGGGGGGGDGDDGFFFGGGGGFD,CFGFGGGGC@@FFFFCGGGGGDGFGCGGGDF:FFCFGCF?F9EFFG<FFGCFFGEF9EGC>FFB,9C,BFCFGA8AFC9FGDFFFGG,@BGEFDGF8@;C6F;DGDEA=DDFD,*+6;FG8,=>DGF8AEG>3@EG*DCCGCGFFF+8@FFCCA,.47@>)/:>4>5?@:=BF@0).(=F@12=@5C?FG>@(((371(331C>*<C2124,(.46)<13264(4:DB?B2:1-().*)0:
@M03364:396:000000000-C9LGT:1:1101:8870:2266 2:N:0:10
GGACTACTGGGGTATCTAATCCTGTTCGCTCCCCACGCTTTCGTCCATCAGCGTCAGTTGAGGCTTAGTGACCTGCCTTCGCAATTGGTGTTCTGCGTAATATCTAAGCATTTCACCGCTACACTACACATTCCAGCCACTGCAACCTCACTCAAGACTAACAGTATCAATGGCAGTTCCATCGTTAAGCGATGGGCTTTCACCACTGACTTATTAATCCGCCTACGGACCCTTTCAACCCAATCAATCCGGATACCGCTTGCACCCTCCGTATTACCGCTGCTGCTGGCACGGATTCAGC
+
CCCCCGGGGGGGGGGGGGFGGGFGGGGGGGGGGGGGGGGGGGGGGGGGGGGGGGGGGFFGGGGGGGGGGGFGGGGGGGGGGGGGGGGGGFGGGGGGGGGGGGGGGGFGGGGGFFGGGGGGGGGGGGGGGGGGGGGGGGGGGGGDFGGFGFGFGFGFEGGGGGFGGGFGGFGGFGFGGFFGDEFGGG<DFD>CGGGFGGGGGFGFGFA@CFEF03D*=EGCAGFFFG=A2C@D:=EC?<FGG?=5).)<FGC@F?D366(,8;F;FGC(,32.(,4:6+4-(-,.,2.8:B(,-24..*-20
@M03364:396:000000000-C9LGT:1:1101:12749:2309 2:N:0:10
GGACTACTGGGGTATCTAATCCTGTTCGCTCCCCACGCTTTCGTCCATCAGCGTCAGTTGAGGCTTAGTGACCTGCCTTCGCAATTGGTGTTCTGCGTAATATCTAAGCATTTCACCGCTACACTACACATTCCAGCCACTGCCACCTCACTCAAGACTAACAGTATCAATGGCAGTTCCATCGTTAAGCGATGGGCTTTCACCACTGACTTATTAATCCGCCTACGGACCCTTTAAACCCAATAAATCCGGATAACGCTTGCACCCTCCGTATTACCGCGGCTGCTGGCACGGGTTTAGC
+
CCCCCGGGGGGGGGGGGGGGGGGGGGGGGGGGGGGGGGGGGGGFGGGGGGGGGGGGGGGGGGGGGGGGGGGGGGGGGGGGGGGGGGGGFGGGGGGGGGGGGGGGGGFGGGGGGGGGGGGGGGGGGGGGGGGGGGGFGFGGGGG*=FGCDDGFFDGFFGGFDFFGGGGGGGGGFGFGGFGGGGD@FGC=DFGGGGGGGCGGGFGE7CFE*CA@71@AC<FGFG>2<D>*)9>2-75*1>GGG59>A4;CFGGF077E8,,13=C48ED0=?1(3356AG2(4((--8?:??7416(00)(*0
@M03364:396:000000000-C9LGT:1:1101:7913:2315 2:N:0:10
GGACTACTGGGGTTTCTAATCCTGTTTGCTCCCCACGCTTTCGAGCCTCAGCGTCAGTTACAGACCAGAGAGTCGCCTTCGCCACTGGTGTTCCTCCACATATCTACGCATTTCACCGCTACACGTGGAATTCCACTCTCCTCTTCTGCACTCAAGTTCTCCAGTTTCCAATGACCCTCCCCGGTTGAGCCGGGGGCTTTCACATCAGACTTGCCGAACCGCCTGCGCTCGCTTTACGCCCAAGAAATCCGGACCACGCTTGCCACCTACGTATTACCGCGGCGGCGTGCACGTAGTTAGC
+
CCCCCGGGGGGGFGGGGGGGGGGGGGGGGGGGGGGGGGGGGGGGGGGGGGGGGGGGGGGFFCEGGGGGGGGGGGGGGGGGGGGGGGGGFGGGGGGGGGFGGGGCFCGGGGGGGGGGGGGGGGGGGGGGGGGGGCAGGGGGGGGF8FG,@DGFGDDF@EGGGG+=FEGGF:EF9F3+@?EED6C7CE>=FFG>7EGEDGCDG4F<BF=5BD=F)++,23EC9GFDFG6>;DF>(4?4ABGGG<2(.1(4@GDB?B(:@<BB<6;::CD13?B1?AF56346((4(,,(,2((.,(,))*):*
@M03364:396:000000000-C9LGT:1:1101:15983:2317 2:N:0:10
GGACTACAAGGGTTTCTAATCCTGTTTGCTCCCCACGCTTTCGTGTCTCAGCGTCAGTTGTGGTCCAGTAAACCGCCTTCGCCACCGGTGTTCCTCCTGATATCTACGCATTTCACTACTACACCAGGAATTCCGTTTACCTCTCCCACACTCAAGAAGCACAGTTTCAAGCGCAGTGCATGGGTTGAGCCCATACATTTCACGCCTGACTTGCCCTCCCGCCTACACACCCTTTACACCCAGTAATTCCGGATAACGCTCGCCACCTTCGTATTTCCGCGGCTCCTGGCACGTCGTTAGC
+
CCCCCGGGGGGGGGGGGGFGGGGGGGGGGGGGGGGGGGGGGFGFFFGGGGGGGGGGGGGGGGGGGGGGGGGGGGGGGGGGGGGGGGGGGGGGGGGGGGGCFGFGCGGGGDCFGGGGGGGGGGGGGGGGGGGGGGGGGGGGGGGFGGGEG?FBFDFFDGGGGGFGGGGGGGGGFGFGGFGGGGFCEGFEF@6C7FFGGGGGG@EC5>CDBGFGFF,:*0;;>GF?5?3?BDDF9=EC=CGFGF64+)/9FGF9<?;EFDF019?B*;D1),428?F)6<1:,696(-4,2::<18()004CG
@M03364:396:000000000-C9LGT:1:1101:21788:2322 2:N:0:10
GGACTACAGGGGTATCTAATCCTGTTCGCTCCCCACGCTTTCGTCCATCAGCGTCAGTTGAGGCTTAGTGACCTGCCTTCGCAATTGGTGTTCTGCGTAATATCTACGCATTTCACCGCTACACTACACATTCCACCCACTGCTACCTCACTCAAGACTAACAGTATCAATGGCAGTTCCATCGTTAAGCCATGGGCTTTCACCACTGACTTATTAATCCGCCTACGGACCCTTTACGCCCAATAAATCCGGATAACGCTTGCCCCCTACGTATTACCGCGGCTGCTGGCACGGATTTCGC
+
CCCCCGGF@GGGGEGGGGGGGGGGGGGGGGCGGGGGGGGGGGG<,BFFFGGGGGGGGFGGEEGCEEFGEGGFFFGGGGGGGGDGEFGGFGGGGG9D:?8?FFGGGGCGGGGGFGFGGGGGGGGG;=<59CFGGGG9D@=F88D+=F8,@DGEGFFF,DFGGGFGGAFGF,,@?FDCFFGG8,28DG+8BF,0=9FGGGGGG@BC7?*8=FFFEC:59AGFFGFFDGD*)2/=BDEC*(=FE;03;@75CG390;1AA6><0=>(8EDF(48.,:5))3:>76;F>F7::B:><B())/49<
@M03364:396:000000000-C9LGT:1:1101:15065:2352 2:N:0:10
GGACTACAAGGGTTTCTAATCCTATTTGCTCCCCACGCTTTCGTGCCTCAGCGTCAGGTACAGGCCAGGCGGCCGCCTTCGCCGCTGGTGTTCTTCCACATCTCTACGCATTTTACCGCTACACATGGAGTTCCACCGCCCTCTCCTCTCCTCAAGCCGTGCAGTTTCCAAAGCCTGAACCGGTTGAGCCGGTCCCTTTTACTTCAGACTTGCACAGACGCCCGCGCACCCCTTAAGCCCCATCATTCCGGATAACGGCTGCCACCCACGTTGTACCGCGGCCGCTTGCCAGTCATTCACC
+
CCCCCGGGFFEEGFCFFGGGGFGCFGGGGCCFGGFGGGGGGFEGGGGGGG<CFGGGD,CCEGG8FFGF<D@FGEFGEGGFG7FECFCFFEGCEFEEGGGGFFGG,CEBFGGGEGFGGGEDGGGG9FFGGFGGGFGGGGGGGGFDGGF,@AGB,:+;:C>EED*2@CFFGGFFAFBD,;8CFGD>EGF2/<CDGGGG>CEGA;<?F6A))29<)*545(=/65((-*,047:(3,))))32*-(3*)66F<),4297)((,-4;)9>*3:3((.-)).2--7>1(40-4(()))))19/)*;
@M03364:396:000000000-C9LGT:1:1101:22896:2369 2:N:0:10
GGACTACAGGGGTATCTAATCCTGTTCGCTCCCCACGCTTTCGTCCATCAGCGTCAGTTGAGGCTTAGTGACCTGCCTTCGCAATTGGTGTTCTGCGTAATATCTAAGCATTTCACCGCTACACTACACATTCCAGCCACTGCAACCTCACTCAAGACTAACAGTATCAATGGCAGTTCCATCGTTAAGCGATGGGCTTTCACCACTGACTTCTTAATCCGCCTACGGACCCTTTAAACCCAATAAATCCGGATAACGCTTGCACCCTCCGTATTACCGCGGCGGCTTGCACGGATTTGGC
+
CCCCCGGGGGGGGGGGGGGGGGGGGGGGGGGGGGGGDGGGGGGGGGGGGGGGGGGGGGGGAFGGGGFGGGFGGGGGGGGGGGGEGGGGGGGGGGGGGGFGGGGGGGEFGGGGGGGGGGGGGGGGGGGFDGDGGEGFE:DGGG?+=EF8DFGFGD?FFDGGGGFFFFFGGFGFDF5DFDGF88BFGGB=7C@+=EGGGGGGGEGFDF5@:CE<*+32=AFG=4>A)65@2C5((8>*9*CFG>2=?;/7AF7;F11@A<6(:0;)2?C((393(.5)6:(4(4((4((((4)519,)0*):9
@M03364:396:000000000-C9LGT:1:1101:22638:2393 2:N:0:10
GGACTACCAGGGTTTCTAATCCTGTTCGCTCCCCACGCTTTCGCTCCTCAGCGTCAGTAACGGCCCAGAGACCTGCCTTCGCCATTGGTGTTCTTCCCGATATCTACACATTCCACCGTTACACCGGGCATTCCAGTCTCCCCTACCGCACTCAAGCCCGCCCGTACCCGGCGCGGATCCACCGTTAAGCCATGGACTTTCACACCGGCCGCGACGAACCGCCTCCGAGCCCTTTCCGCCCAAACAACCCGGCTACCGCTTGCCCCCTACCTGTTCCCGCGCACTCTGGCCCGTGTTTGCC
+
CCCCCGGGFGGGGGGGGGGGGGGGGGGGGGGGGGGGGGGGGGGDEGGGGGGGGGGGGGGFGGGDGGGGFFEAGFGGGGGGGGGGCDFGC=FFGGGGFGEGGEGGGDGADFFGGGGGGGGGGGDFGGGG7:FGGGG9EEDFGGGFGGGGCDGAFDF5,@=;8FBCF:>:EEEGEEAD=BGGF@C<CC<<AC+*+=:+;C+=FEF<FED9(1-:1)/()(*2-7;0(*1.1C1-(42))-;;C8((0(((0196,(,()-66(8E(C8C13.()).))-3(,((((,().,.44,9(00)(*2
@M03364:396:000000000-C9LGT:1:1101:21145:2395 2:N:0:10
GGACTACCCGGGTTTCTAATCCTGTTCGCTCCCCACGCTTTCGTCCATCAGCGTCAGTTGAGGCTTAGTGACCTGCCTTCGCAATTGGTGTTCTGCGTAATATCTAAGCATTTCACCGCTACACTACACATTCCAGCCACTGCAACCTCACTCAAGACTAACAGTATCAATGGCAGTTCCATCGTTAAGCGATGGGCTTTCACCACTGACTTATTAATCCGCCTACGGACCCTTTAAACCCAATCAATCCGGATAACGCTTGCACCCTCCGTATTACCGCGGCTGCTGGCACGGATTTCGC
+
CCCCCGGGCGGGGGGGGGGGGGGGGGGGGGGGGGGGGGGGGGGGEGGGGGCFGGGGGGGGGGGGGGGGGGGGGGGGGGGGGGCFGGGGGGGGGGGGGGGGGGGGGGGGGGGGGGGGGGGGGGGGGGGDGGGGGGGEFFGGGGG8AGGDFFGEFDGF9DGG9FFGGGGGFDFG5FFGGFFGG8DFFG8:FD@9CEGGGGGGGEGF>FFF@GFG*+=;+6DG2FDF=?>)(:@@2@E*9=FGGF@@)/77CDC6031>FDFFF?C@FGDB(49418:))<4>>9BBB?>031(5:7(0.*)97
@M03364:396:000000000-C9LGT:1:1101:15339:2463 2:N:0:10
GGACTACAGGGGTTTCTAATCCTGTTTGCTCCCCACACTTTCGCGCCTCAGCGTCAGTTACAGTCCAGTAAGCCGCCTTCGCCACTGGTGTTCCTCCCGATCTCTACGCATTTCACCGCTACACTAGGAATTCCACTTACCTCTCCGATACTCTAGCTTGACAGTTCCAAATGCAGCTTGGGGGTTGAGCCCCCACCTTTCACATCTGGCTTGCCATGCCGTCTGCGCTCCCTTTACACCCAGTCAATCCGGATCACGCTTGCACCATACGTCTTACCGCGGCGTCTGGCCCGTCTTTAGC
+
CCCCCGGGGGGGGGGGGGGGGGGGGGGGGGGGGGGGGGGGGGGGGGGGGGGGGGGGGGGGGGGGGGGGGGGGGGGGGGGGGGGGGGGGFGGGGGGGGGGGGGGGGGGGGGGGGGGGGGGGGGGGGGGGGGGGGG8AEFFGGGGBGGECEEGFGFGFGGGGGGFGGGGGGGFFFGFGGFFFGGDGGGGEFGFFDGGGGGGGGFG?GFFECFDG>AGEG@GGFGFF;B08:79FFEE4>EG@F@?2*64<FGC0:?>BF?FBFFE3CF*.52884(8)6A142;9(--((45(-3--087)2:
@M03364:396:000000000-C9LGT:1:1101:22578:2502 2:N:0:10
GGACTACCAGGGTTTCTAATCCTGTTCGCTCCCCACGCTTTCGTCCATCAGCGTCAGTTGAGGCTTAGTGACCTGCCTTCGCAATTGGTGTTCTGCGTAATATCTAAGCATTTCACCGCTACACTACACATTCCAGCCACTGCTACCTCACTCAAGACTAACAGTATCAATGGCAGTTCCATCGTTAAGCGATGGGCTTTCACCACTGACTTATTAATCCGCCTACGGACCCTTTCAACCCAATAAATCCGGATACCGCTTGCCCCCTCCGTCTTACCGCGGCTGCTTGCCCGGACTTAGC
+
CCCCCGGGGGGGGGGGGGGGGGGGGGGGGGGGGGGGGGGGGGGGGGGGGGGGGGGGGCFDFFGGGGGGGGGGGGGGGGGGGGGGGGGGFGGGGGGGGGCGGGGGGGAFGGGGGGGGGGGGGGGGG8FDFGGGGGGFF:?FCFG7=FG?FFGEFDDD,@DG9FFGGGGGGGFGFG56DFFGGG7@FG7DFFC87C>FGGGGGFGF6F>:*CEG5+30?AFG=GAAAFA*:;@DB:=**9=FG@@D678<FC7;DF;)0(3:61=(;F<(3<94(,-).<49919>9:))50()-14).*-?C
@M03364:396:000000000-C9LGT:1:1101:11550:2504 2:N:0:10
GGACTACTGGGGTTTCTAATCCTGTTTGCTCCCCACGCTTTCGAGCCTCAACGTCAGTGATCGTCCAGTAAGCCGCCTTCGCCACTGGTGTTCCTCCTAATATCTACGCATTTCACCGCTACACTAGGAATTCCGCTTACCTCTCCGACACTCTAGCTCAATAGTTTCCAATGCAGTCCCGGGGTTGAGCCCCGGGTTTTCACATCAGACTTACTGAGCCGTCTACGCTCCCTTTACACCCAGTAAATCCGGATCACGCTTGCACCCTACGTATTACCGCGGCTGCTTGCACGTATTTAGC
+
CCCCCGGGGGGGGGGGGGFGGGGGGGGGGGGGGGGGGGGGGGGCFEGGGGGGGGGGGGGEGGGGGGGGGGGGGGGGGGGGGGGGGGGGFGGGGGGGGGGGGGGGGGDGGGGEGGGGGGGGGFFGGGGGGGFFGGGGGGGGGGGFGGGCGFGEGFCFE,EFFGFGGGGGGGGGFGFGGBGGGGGCEEFFFGFGGGGG;8EGGEC*=AA=7C=C4?CCCEGGB<6?053>@GFFFFFEFFGGGDFE=E4)=F<BB<>:FFFF?BC)>G3,4(-42<32-A873>9,7?0)5:?FFF0@F=9:7
@M03364:396:000000000-C9LGT:1:1101:8949:2515 2:N:0:10
GGACTACTAGGGTATCTAATCCTGTTTGCTCCCCACGCTTTCGAGCCTCAGCGTCAGTTACAGACCAGAGAGTCGCCTTCGCCACTGGTGTTCCTCCACATATCTACGCATTTCACCGCTCCACCAGGAATTCCCTTTACCTCTACCGCATTCCAGTTCATCAGTATCCAATGCCGTGCCGGAGTTGAGCCCCGGTCTTTAACACCAGACTTGATGTACCGCCTACGAACGCTTTACGCCCAATGATTCCGGACACCGCTTGCACCCTCCGTATTGCCTCGGCTGCTGGCCCGGCTTTAGC
+
CCCCCGGGGGGGGFGGGGGGGGGGGGGGGGGGGGGGGGGGGGGGGGGGGGGGGGGGGGGGGGGFGGGGGGGGGGGGGGGGGGGGGGGGFGGGGGGGGGGGGGGGGGGGGGGGGGGGGGGCCGGGGGGGGGGGGGGGGFGGFGGFGGFDGEC@CDDFFCGGFGFGGGGFGGGGFGFGEFDFCC9FGC<AABDCDEGCDGGGC<>EFFFB:;@GE*>9D?GFFGF29C?.6D>?0?F348:FC7<@67CFFG4>FB6(<3BBF?8.CFD:?<9?6(:).3-5(123(88)42((29()0/):7
@M03364:396:000000000-C9LGT:1:1101:8349:2521 2:N:0:10
GGACTACCGGGGTTTCTAATCCTGTTCGCTCCCCACGCTTTCGCACCTCAGCGTCAGTGACGGCCCAGCAAGCTGCCTTCGCCATCGGTGTTCTTCCATATATCTGCGCATTCCACCGCTACACATGGAATTCCACTTGCCCCTACCGCACTCGAGACCGCCAGTTCGGAACCCGGCCGGGGGTTGAGCCCTCGGATTAGAGGTTCCGCTTAGCGACCCGCCTACGCGCGCTTTACGCCCACTGAATCCGGATAACGCTTGCCCCCTACGTATTACCGCGGCTGCTGGCCCGTTGTTCGGC
+
CCCCCGGGGGGGGGGGGGGGGGGGGGGGGGGGGGGGGGGGGGGGGGGGGGGGGGGGGGGGGGGGGGGGGGGGGGGGGGGGGGGGDFGGCFGGGGGGGGGGGADFGGGGGGGGGGGGGGGGGGGGCGGGCGGGGGGGGCDGGGGFCFGGGBF=DD?D>3DEDF>DGGGGGGDG>F5CCDECEEGGEG,4;AF5>EE5/?6C7288CB?0:DF*39=2),?5;G:?41-.(9613?A<?BEGE(436<<A@G31:(45591:<(+51:5((-.))(..6*9(-((4::?0((,--(-051()1
@M03364:396:000000000-C9LGT:1:1101:15389:2528 2:N:0:10
GGACTACTCGGGTATCTAATCCTGTTCGATACCCACGCTTTCGTGCATCAGTGTCAGTCACGGCCTGGCAGGCTGCCTTCGCGATCGGGGTTCTGCGTGATATCTATGCATTTCACCGCTACACCACGCATTCCGCCTGCCCCGTACGTACTCAAGCTCCCCAGTTTCAACGGCAGTTCAATGGTTGAGCCACTGACTTTCACCGCTGACTTAAGAGGCCACCTACGCACCCTTTAAACCCAATGCATCCGGATCACGCTCGCATCCTCCGTATTACCGCGGCTGCTGGCACGGCGTTAGC
+
CCCCCGGGGGGGGGGGGGGGGGGGGGGGGGGGGGGGGGGGGGGFFGGGGFGGGGGGGGGGGGGGGGGGGGGGGGGGGGGGGGGGGGGGFGGGGGGGGGGGGGGGGGFGGGGGGGGGGGGDGGCFG7FFGGGGGGGGGGGGGGGFGGGGGFGFGFGFGGGGGGFGGFCFAFGGEFAGGFGGCFCGGGGBF<DDFGFGGGFGGFGFDEFF>GBG4:<7DFGG<GFDEB<F?D@<@;E)94C@E2?<9(66=F3>F6(373::B;C(1*7.5774(.8<A:806>B((().4:()2,().)(90
@M03364:396:000000000-C9LGT:1:1101:14605:2538 2:N:0:10
GGACTACACGGGTTTCTAATCCTGTTCGCTCCCCACGCTTTCGTCCATCAGCGTCAGTTGAGGCTTAGTGACCTGCCTTCGCAATTGGTGTTCTGCGTAATATCTAAGCATTTCACCGCTACACTACACATTCCAGCCACTGCCACCTCACTCAAGACTAACAGTATCAATGGCAGTTCCATCGTTAAGCGATGGGCTTTCACCACTGACTTCTTAATCCGCCTACGGACCCTTTACACCCAATAAATCCGGATAACGCTTGCACCCTCCGTATTACCGCGGCTGCTGGCCCGGAGTTCGC
+
CCCCCGGGGGGGGGGGGGGGGGGGGGGGGGGGGGGGGGGGGGGCBF:FGGCFGGGGFFGGFFGGFGFGGGGGGGGGGGGGGGEFCGGGGGGGGGGGGGGGGGGGGGFGGGGGGGGGGGGGGGGGGGGGFGGGGGGGG:DGDGF:DGGGFFGFGDGF,DFDFGFGGGGGGGGGDFDGFFFGGA@CGG3:CC5CCCCFGGGGGEC@CFFF5CEG5?9;5>CFAC=AFFA/2?@F@=E>*9CFGFD@479<FGD9?F<AF01;@D8.8FG:3:93,284:C?>96>;;BF::B049F()0.)99
@M03364:396:000000000-C9LGT:1:1101:14800:2555 2:N:0:10
GGACTACCCGGGTATCTAATCCTGTTCGCTCCCCACGCTTTCGCGCCTCAGCGTCAGTTATCGTCCAGCAAGCCGCCTTCGCCACTGGTGTTCCTCCTAATATCTACGCATTTCACCGCTACACTAGGAATTCCGCTTGCCTCTCCGACACTCAAGGGATACAGTTTTGAAAGCAGTTCCGGGGTTGAGCCCCGGGATTTCACTCCCAACTTGCATCTCCGTCTACGCTCCCTTTACGCCCACTAAATCCGGACAACGCTTGCCACCTACGTCTTACCGCGGCTGCTGGCACGTAGTCAGC
+
CCCCCGGGGGGGGGFFGGFGGGGGGGGGGGGGGGGGGGGGGGGGGGGDGFFGGGGGGFGGGGFGGGGGGGGFGGGGEGGGGGGGGGGGGGGGGGGGGGGFGGGGGGGGGGGGGGGGGGGGGGGGGDFGFG@AEFGGG@FGGGG*=EE=C?FEFD+9CEFGGGFGG@FFC6EF?F@>CCGCEG7FEGGFFGDDGGGG8E6?F?GEGFF@DGFC);C5@7E?6*,(:;3:7C9?:AFA>?GEGB0(<?329DC;1>0?F1364(24*<C<BFB:,4(46<406(--11)4:?()(,,)0*.2C
@M03364:396:000000000-C9LGT:1:1101:12527:2592 2:N:0:10
GGACTACAAGGGTTTCTAATCCTGTTTGCTCCCCACGCTTTCGCGCCTCAGTGTCAGTTACAGACCAGATAGTCGCCTTCGCCACTGGTGTTCCTCCAAATCTCTACGCATTTCACCGCTACACTTGGAATTCCACTATCCTCTTCTGCACTCAAGTTTCCCAGTTTCCAATGACCCTCCACGGTTGAGCCGTGGGCTTTCACATCAGACTTAAGAAACCACCTGCGCGCGCTTTACGCCCAGTAATTCCGGCCAACGCTTGCCACCTACGTATTACCGCGGCTGCTGGCCCGGATTAAGC
+
CCCCCGGGGGGGFFFGGGDFFGGGGGGGGGGGGGGGGGGGGGGGGGEGGGGGGFGGGCFAGGG9FGGGCCFCFGCFGGCFFGGGGAEF6BEF9FGAGGGGGGDGGGGGGDGGGGGGGGGGGGGGGAFGEFGEFFGGG4=FGDGFFGD=FDFDCD6;47EEDGFG8>CFFGFGF9D=EDFDDGC3>8>DDDFGDGGECFFGGEG5?A<88DEG*9,*2:DF2CD@=C:/6:9>08@<CDGGGF@3C)19+;6(,((37-2:4:CB*AC((.,..).)6A:;119>><):>((11(-))*)02
@M03364:396:000000000-C9LGT:1:1101:10164:2597 2:N:0:10
GGACTACTGGGGTATCTAATCCTGTTCGCTCCCCACGCTTTCGCTCCTCAGCGTCAGTAACGGCCCAGAGACCTGCCTTCGCCATTGGTGTTCTTCCCGATATCTACACATTCCACCGTTACACCGGGAATTCCAGTCTCCCCTACCGCACTCAAGCCCGCCCGTACCCGGCGCGGATCCACCGTTAAGCGATGGACTTTCACACCGGACGCGACGAACCGCCTACGAGCCCTTTACGCCCAATAACTCCGGATAACGCTTGCCCCCTACGTATTACCGCGGCTGCTGGCACGTAGTTAGC
+
CCCCCGGGGGGGGGFGGGFGGGGGGGGGGGGGGGGGGGGGGGGGGGGGGGGGGGGGGGGGGGGGGGGGGGGGGGGGGGGGGGGGGGGGGGGGGGGGCGGGGGGFGGGGGGGGGGGGGGGGGGGGGGGGEGFGGGGFFCCFGGGFGGF>E>FFGFGFGGGGEGAGGEGGFGGGFGFG*/CFFGGGGG*6FFCGGGGGGGGGGFGEGFFF;30:3:C>D>GGFGFF?C:>:C>?:<?DFFGGGB6?F7).=C7>04(.=<BB6:8(2@D((344))(6<C:9,39(1:5::?<?B:2).*.:>
@M03364:396:000000000-C9LGT:1:1101:20099:2611 2:N:0:10
GGACTACCCGGGTATCTAATCCTGTTCGCTACCCATGCTTTCGAGCCTCAGCGTCAGTTGCAGACCAGAGAGCCGCCTTCGCCACTGGTGTTCTTCCATATATCTACGCATTTCACCGCTACACTAGGAATTCCGCTTACCTCTCCGACACTCTAGTTTGACAGTTTCCAATGCAGGCCCGGGGTTGAGCCCCGGGTTTTCACATCAGACTTGCCAAACCGCCTGCGCTCCCTTTACACCCAGTAAATCCGGATCACGCTCGCACCTTCCGTATTACCGCGGCTGCTGGCACGGACTTAGC
+
CCCCCGGGGGGGGGGGGGGGGGGGGGGGGGCFGGGGGGGGGGGFGGGGGGGGGGGGGFFDGGGGGGGGFGGGGGGGGGGGGGGGGGGGGFFGFFCGGFGGGGGGGGGGGGGGGGGGGGGGGGGGG8FGFFGGGGGGGFDGGGGFGGGEGFGED=DFCEDFGGFGG9FGFGGGFGFFGFCGGGDCGC*:6,=FGGGG1BEFGFGFB98*>FEGE=>);5FF0D9<(36A0C9D?>82AFGGG(:?*6.4@G:;:8(.72<BFFG()/0,832:1(().34319>0962)5<:??9())/.::
@M03364:396:000000000-C9LGT:1:1101:9535:2620 2:N:0:10
GGACTACTGGGGTATCTAATCCTGTTTGCTCCCCACGCTTTCGAGCCTCAACGTCAGTTACAGTCCAGTAAGCCGCCTTCGCCACTGGTGTTCCTCCTAATATCTACGCATTTAACCGCTACACTAGGAATTCCACTTACCTCTCCTGCACTCCAACTTAACAGTTTCCAATGCCATTCCTGGATTGAGCCCAGGGTTTTCACATCAGCCTTACCATGCCGTCTACACTCCCTTTACACCCAGTGAATCCTGATCACGCTTGCCCCATACGTATTCCCGCGGCTTCTTGACCGTCTTTCGC
+
C@CC,CFFFFEEG;<FFGFFG9F;CFEAFF<E<FEGF@FGGGDGGGG:E@A<@F@F,EFD<FGGGGF?FF<F9F=FGGG9=:F7FF8BCFE?EF,5=F99EF=EEGC7==FE,59,5>ED8F8F;EDFGGGGAC;?E,+C:=99DGGGGFE=FD?*4,=2,9+?EFFGECF>0=)+7<FFD,=:EFAD:,3=+@@E:@E9C;FEGFF6)0)@**@05:DG5C2)/,*3**:):A>;47CB:5B@4.77AG+**0910(6:@?C(2B*//63))/4)97((-19(41)-))..(,-)7*)*1
@M03364:396:000000000-C9LGT:1:1101:12747:2636 2:N:0:10
GGACTACCGGGGTTTCTAATCCTGTTTGCTCCCCACGCTTTCGAGCCTCAGCGTCAGTTACAGTCCAGAGAATCGCCTTCGCCACTGGTGTTCTTCCTAATCTCTACGCATTTCACCGCTACACTAGGAATTCCATTCTCCTCTCCTGCACTCTAGACTTCCAGTTTGAAATGCAGCACCCAAGTTGAGCCCGGGTATTTCACATCTCACTTAAAAGTCCGCCTACGCTCCCTTTACACCCAGTAATTCCGGATCACGCTTGCCCCCTACGTATTACCGCGGCTGCTGGCACGTCGTTAGC
+
CCCCCGGGGGGGGEGGGGDGGGGGGGGGGGGGGGGGGGGGGGGGGGGGGGGGGGGGGFGGGGGGGGGGGGGGGGGGGGGGGGGGGGGGFGGGGGGGGGGGGGGGGGGGGGGGGGGGGGGGGGGGGGGGGGGGGGGGDEGGGGGFGGFDGFGFFEGFAEFGGGFGGGGGGGGGFGFGGFFEGGGGGFGEFFFGGGG>DFGGFAFEGA<CCFCG;97>FBGF=DAFDFDE95>B9@B>EEGGGDFFA?ECFGG@D@(=F@;DFDC4*;C18<4..:?A>E?>20;3;F?:>?BFF?()8847:
@M03364:396:000000000-C9LGT:1:1101:17861:2659 2:N:0:10
GGACTACTGGGGTTTCTAATCCTGTTTGCTCCCCACGCTTTCGAGCCTCAGCGTCAGTTGTCGTCCAGTAAGCCGCCTTCGCCACTGGTGTTCCTCCTAATATCTACGCATTTCACCGCTACACTAGGAATTCCACTTACCTCTCCGACACTTTAGTTTGACAGTTTCCAATGCAGGCCCGGGGTTGAGCCCCGGGTTTTCACATCAGACTTGCCAAACCGCCTGCGCTCCCTTTACACCCAGTAAATCCGGATAACGCTTGCCCCCTACGTATTACCGCGGCTGCTGGCCCGTATTTCGC
+
CCCCCGGGGGGGGGGGGGGGGGGGGGGGGGGGGGGGEGGGGGGGGGGGGGGGGGGGGGGGGGGGGGGGGGGGGGGGGGGGGGGGGGGGFGGGGGGGGGGGGGGGGGGGGGGGGGGGGGGGGGGGGDGGGGGGGGFGGGGGGFGFGGGGGFGECEGFCDFGGGFFFGGGGGFGFGFGGFGGGEDEEC@=F@EFD5EGCEGGGFGE7F8B@GFE*=?*?:FGFGF;(;>EFG@D@<@)7CGGGFF?*:6<@C>BFF(<F?B?80;?GGG>(4342)46:E19209B(24).3(4;(-))*-93
@M03364:396:000000000-C9LGT:1:1101:20414:2661 2:N:0:10
GGACTACTCGGGTTTCTAATCCTATTTGCTCCCCACGCTTTCGTGCCTCAGCGTCAGGTACAGGCCAGGCGGCCGCCTTCGCCGCTGGTGTTCTTCCACATCTCTACGCATTTTACCGCTACACATGGAGTTCCACCGCCCTCTCCTGTCCTCAAGCCGTGCAGTTTCCAAAGCCTGAACCGGTTGAGCCGGTCCCTTTTACTTCAGACTTGCCCAGCCGCCTGCGCACCCTTTACGCCCAATCATTCCGTATACCTCTTGCCACCTACGTATTACCCCGGCTGCTTGCCCGTAGTTCTCC
+
CCCCCGGGGGGGGCFFGGFGGGG<FGGGGGFGGGGGGGGGGGGGFGGGGGGGGGGGGGGGGGGGGGGGGGGGGGGGGGGGGGGGGGGGFGGGGGGGGGGGGGGGGGGGGGGGFGGGGGGGGGGGFEDGGGGGGGGGF=DFGGGFFFE:FFGFGEF6>FEECFFGGGFGGGG,9FFGG4DFGEG7CG874<CDGGGGFGFGF=CCFAF<@C?F36<@D68*6166(/40314(3826:?*?:(439<AA4D*((544*.,)49<4FF42::?).(..6+-,4;,((..41320-((0=6)*2
@M03364:396:000000000-C9LGT:1:1101:17615:2665 2:N:0:10
GGACTACCGGGGTTTCTAATCCTGTTTGCTCCCCACGCTTTCGAGCCTCAGCGTCAGTTACAGACCAGAGAGTCGCCTTCGCCACTGGTGTTCCTCCACATATCTACGCATTTCACCGCTACACGTGGAATTCCACTCTCCTCTTCTGCACTCAAGTTCTCCAGTTTCCAATGCAAGTCCGGATTTGAGCCCCGGAGTTTCACATCAGACTTGCCCTACCGCCTACGCTCCCTTTACCCCCAGTAAATCCGGATAACGCTTGCTCCATACGTAGTCCCTCGGCGTCTCGCCCGTTTTTCGC
+
CCCCCGGGGGGGFGGGGGGGGGFEGGGFFGGGGGGGGGGGGGGGGGGGGFGGGEGGGGFGGFGGGGGGGGGGGGGGGGGGGGGGGGGGFGGGGGGGGGGGGGGGGGGGGGGGGGGEGGGGGGGGGGGGGGGGGGGGGGGGGGGFGGGFGFGFGF+@FGGGGGFGGGGGGGGGFGFGGFGGGGG+@F@CCFGFGGGGGGGGGFG?>?8B*;:@3BF;F2CGFGFFF8?A<DF@3>@17)3<F9(6FC?CFF)4:<<AF(7636*)::*6).:<2(4))<),(-(227?053-80-()0).)7
@M03364:396:000000000-C9LGT:1:1101:15571:2679 2:N:0:10
GGACTACTAGGGTATCTAATCCTGTTTGCTCCCCATGCTTTCGTACCTCAGTGTCAATATTAGCCCAGATGGCTGCCTTAGCCATCGGTATTCCTCCAGATCTCTACGCATTTCACCGCTACAACTGGAAATCTAACATCCTTTCCCATACATTAACCAACCAGTATCGAATGCAATTCCCAAGTTCAGCGCGGGGATGTCACATTTGACTTAATTGACAACATACAAACGCTTTTCGCCCGATCAGTCCGGTTCAGGCTTGAGCCCGAGTTAATACCCCGGCTGCTGGCGAAGTATAAGC
+
CCCCCG8,C9C,EF<@,,,;<,E,EAFFGDFFG@A<C<C,C,BFG<:;;ACCFGC<,,<FE,,,;<EEEG9FFF:F<=EGDFEGGG,C@FEGFEEBEFG9<@C,@FA<@8F7@FGG<,=D6:,,,,9FEF,CEBD,@:C9?D,++9,9>*?8,*++9@9+6CA6E>8;>8CF5EDD;D;,,@D,EC,33,@8=+3@?**@<*50++52;+1=9B:AC*,,1*):*6*/.*0-(55**-*14((.),.16**((.(.+./,34*.00/(-3,,)))))3.(36((4().0(,(-,-0**)**
@M03364:396:000000000-C9LGT:1:1101:9364:2693 2:N:0:10
GGACTACCAGGGTTTCTAATCCTGTTCGCTCCCCACGCTTTCGCTCCTCAGCGTCAGTAACGGCCCAGAGACCTGCCTTCGCCATTGGTGTTCTTCCCGATATCTACACATTCCACCGTTACACCGGGAATTCCAGTCTCCCCTACCGCACTCAAGCCCGCCCGTACCCGGCGCGGATCCACCGTTAAGCGATGGACTTTCACACCGGACGCTCCGACCCGCCTACGAGCCCTTTACGCCCAATAAATCCGCATAACGCTCGCACCCTCCGTCTTCCCGCGGCTGCTGGCCCGTCTTTAGC
+
CCCCCGGGGGGGGGGGGG<FFGGGGFFGGGGGGGFGGGGGGGGGGGGGFGGGGGGGFFFGGGGGGGGGGFGGG8FGGGGGGGGGCFGGGGGGGGGGGGGEGGGGGGGGGGGGFGGGGG,=EFAFGG@CF@FGGGG9EB9FG?EFGGGGGFGAGB+;FFGGDGFGG7CGF@CEBF2C*5EF9CD@FG*,AE=*;7E?FGGGG?GFGF329C9E()*(/,:E6DB11C60-9>?,2.6A?GGG(829))4=FG((,2)98><(-:,>EDF(4>6(3<).236(7>9>B>?(((4,(-)0*)*2
@M03364:396:000000000-C9LGT:1:1101:11984:2711 2:N:0:10
GGACTACTGGGGTTTCTAATCCTGTTTGCTCCCCACGCTTTCGCGCCTCAGTGTCAGTTACAGACCAGATAGTCGCCTTCGCCACTGGTGTTCCTCCAAATCTCTACGCATTTCACCGCTACACTTGGAATTCTACTATCCTCTTCTGCACTCAAGTTCCCCAGTTTCCAATGACCCTCCACGGTTGAGCCGTGGGCTTTCACATCAGACTTAAGGAACCCCCTGCGCGCGCTTTACGCCCAATAATTCCGGACAACGCTTGCCACCTACGTATTACCGCGGCTGCTGCGCCGGCGTTAGC
+
CCCCCGGFGGGGGEGGGGGGGGGGGGGGGGGGGGGGGGGGGGGGGGGGGGGGGGGGGFGGGGGGGGGGGGGGGGGGGGGGGGGGGGGGGGGGGGGGGGGGGGGGGGGGGGGGGGGGGGGGGGGGGGGGGGEGGFGGG99FGGGFGGGDGFGBGF6DCFFEGGFGFGFGGGGGF9DGGFGGGGGGGGGEFGGDGGEGFGGFCEGEFA5>@FFCE+>725F959:59C9?2?6;BF@360=FGFF@=3??CGG0:;((0(-38(A?*<C4(524)).-.<399B919???2((41-(0))(9C
@M03364:396:000000000-C9LGT:1:1101:21243:2725 2:N:0:10
GGACTACTAGGGTATCTAATCCTGTTTGCTCCCCACACTTTCGAGCCTCAGCGTCAGTTAGAGCCCAGCAAGCCGCCTTCGCCACTGGTGTTCTTCCATATATCTACGCATTCCACCGCTACACATGGAGTTCCACTCTCCTCTTCTGCACTCAAGAAAAACAGTTTCCGATGCAGTTCCTCGGTTAAGCCGAGGGCTTTCACATTAGACTTATTTTTCCGCCTGCGCTCGCTTTACGCCCAATAAATCCGGACCACGCTTGCCACCTACGTATTCCCGCGGCTGCTGGCACGTAGTTAGC
+
CCCCCGGGGGGGGGGGGGGGGGGGGGGGGGGGGGGGGGGGGGGGGGGGGGGGGGGCGFGGGFGGGGGGGGGGGGGGGGGGGGGGGGGGFGGFGGGGGGGGGGGGGGGGGGGGGGGGGGGGGGGGGGGFFGGGGGGGGDFGGGGFGGGGGEGFGFGF9@8EGGFGGFDGGGGGFGFGGFGGGGGFEG@AFGG>=EGGGGGGGEGFGFFFFGFG;9>>DFGGDGFFBF@FBG=9??6);;EFGD7;AECCFGGFFF(8F0;?3?C>*<F:?FFF)<0)4<1>>>B>9B:78<(5:2()8*)0:
@M03364:396:000000000-C9LGT:1:1101:23771:2743 2:N:0:10
GGACTACTCGGGTTTCTAATCCTGTTTGCTCCCCACGCTTTCGCGCCTCAGTGTCAGTTACAGACCAGATAGTCGCCTTCGCCACTGGTGTTCCTCCAAATCTCTACGCATTTCACCGCTACACTTGGAATTCCACTATCCTCTTCTGCACTCAAGTTCCCCAGTTTCCAATGACCCTCCACGGTTGAGCCGTGGGCTTTCACATCAGCCTTAATGAACCACCTTCGCGCGCTTTCCGCCCAATAATTCCGGACACAGCTTGCCCCCGACGTATTCCCGCGGCTGCTGGCACGTCTGTCGC
+
CCCCCGGFGGGGGGGGGGGGGGGGGGGGGGGGGGGGGGGGGGGGGGGGGGGGGGGGFEGGGGGGGGGGGGGGGGGGGGGGGGGGGGGGFGGDGGGGGGGGGGGFFGGGGGGGGGGGGGGGGGFGGDCGGGGGGGGGGFGGG8D?FGC,@CE<=5=D@EEGGGFGGGGGGGGDFADDD9FGGDDFGE@=FDCGGGGGGGGGFFGCFFB*);8E@9,:C6FG2DDB)>)2/52(628).3=FF01=);CEFC*2(6(4),4).,*40;C(691-(6:2<EB>F91(1())56(48(,0)*)1/
@M03364:396:000000000-C9LGT:1:1101:22952:2751 2:N:0:10
GGACTACTAGGGTATCTAATCCTGTTCGCTCCCCACGCTTTCGCTCCTCAGCGTCAGTAACGGCCCAGAGACCTGCCTTCGCCATTGGTGTTCTTCCCGATATCTACACATTCCACCGTTACACCGGGAATTCCAGTCTCCCCTACCGCACTCAAGCCCGCCCGTACCCGGCGCGGATCCACCGTTAAGCGATGGACTTTCACACCGGACGCGACGAACCGCCTACGAGCCCTTTACGCCCATTAAATCCGGATAACGCTTGCACCCTACGTATTACCGCGGCCGCTGGCCCGTCGTTGGC
+
CCCCCGGGGGGGGGGGGGGGGGGGGGGGGGGGGGGGGGGGGGGGGGGGGGGGGGGGGGGGGGGGFGGGFGGGGGGGGGGGGGGGGFGGEFGGGGGGGGGGGGGGFGGFGGGGGGGGGGGDGGGGGGGG>GGGGGCFGGFGGGGFGGGDGFEBFB=DFGGGGGDDGGGGGGGGFGFGGFGGGFFCFG*6A:=:/*?CFGGGGFGCFFFF(79C98C;56EGFGB??8,723;<(4?AAFGEG:(.9:<)6CD;(,--*((-(48<4;9(:034,6456+8(((--(,((-((-74,))0(12
@M03364:396:000000000-C9LGT:1:1101:23626:2776 2:N:0:10
GGACTACAGGGGTATCTAATCCTGTTTGCTCCCCACGCTTTCGCGCCTCAGTGTCAGTTACAGACCAGATAGTCGCCTTCGCCACTGGTGTTCCTCCAAATCTCTACGCATTTCACCGCTACACTAGGAATTCCATTCTCCTCTCCTGCACTCTAGACTTCCAGTTTGAAATGCAGCACCCAAGTTGAGCCCGGGTATTTCACATCCCACTTAAAAGTCCGCCTACGCTCCCTTTACGCCCAGTAAATCCGGACACCCCTCGCCCCCTACGTAGTACCGCGGCTGCTGGCACGTATTTCGC
+
CCCCCGGGGGGGGGGGGGGGGGGGGFGGGGGGGGGGGGGGGGGGGGGEGGFGGGGGGGGGGGGGGGGGEGCFGGGGGGGGGGGGDFGGCFFGGGAFGG8EFGGGFFGGGGCCGGDFGGDDGGGGG,EE<FGGGFG9D,6FGFG+?FF,,;FD=9DFEFFFGFFGGDFCFAFGFGEGGFFGCDF3EFDCDFGGGEGGDDGGG7CE+;*15FCF5+,3<*<E2>ADAC>@=DB>@BEFFFG@E1<@+9CCFF5,:>2(.(./,,?>*29(,(((,(-.:91-((4421,)(4,5:?7099A<D
@M03364:396:000000000-C9LGT:1:1101:13095:2782 2:N:0:10
GGACTACTCGGGTATCTAATCCTGTTTGCTCCCCACACTTTCGAGCCTCAGCGTCAGTTAAAGCCCAGTAGGCCGCCTTCGCCACTGGTGTTCCTCCGAATATCTACGCTTTTCACCGCTACACTCGGAATTCCGCCTACCTCTACTTCACTCAAGAATATCAGTTTTGGATGCAGTTCCGGGGTTAAGCCCCGACATTTCACATCCAACTTGATCTCCCGCCTGCGCTCCCTTTACACCCAATAATTCCGGACAACGCTTGCCACCTACGTATTACCGCGGCGGCTGGCCCGTCGTCAGC
+
CCCCCGGGGGGGGGGGGGGGGGGFGGGGGGGGGGGGGGGGGGGGGGGGGGFGGGGGGFGGGGGGGGGGGGGGGGGGGGGGGGGGGGGGFFGGGGGGGGEGGGGGGGGGGGGGGGGGGGGGGGGGFGGGGGGGGGGGGGGGGGGFGGGFGFGFGFFFDFFFFGFGGGGGGGFC@FEGGFGGGCGFGG*:FDGGGGGEGGGGGFGFGFFF=GFGE*>>DEGGFGFFDCBFFGFFF<@3EEGGGDF;=<EFFGD;6>(,>>>B:?FFCGG?:F?<2<?>A<1-(-7(-702(436>11)7),90
@M03364:396:000000000-C9LGT:1:1101:13993:2786 2:N:0:10
GGACTACAGGGGTATCTAATCCTGTTCGCTCCCCACGCTTTCGCTCCTCAGCGTCAGTAACGGCCCAGAGACCTGCCTTCGCCATCGGTGTTCTTCCCGATATCTACACATTCCACCGTTACACCGGGAATTCCAGTCTCCCCTACCGCACTCCAGCCCGCCCGTACCCGGCGCGGATCCACCGTTAAGCGCTGGGCTTTCACACCGGACGCGCAGAACCGCCTACGAGCCCTTTACGCCCAGTAATTCCGGACAACGCTTGCCCCCTCCATCTTACCGCGGCTGCTGGCACGTATTTCGC
+
CCCCCGGGGGGGGDFGGG9FFGFGGGGGGGGGGGGGGGGGGGGGGGG8FGFGGGGGGGGFGGDGGGGGCEGFGGFGGGGGGGGGE,BFBFEGFFGGGGGDFGGGGGGGGGGGGFFFGGE>EGCGGCFCF@BFGGGA@A?FFFGDGGG>CDGFF)=97DCGGGFGGGGGG>>EDG=G*8EGFC<FFC*/;F*1*18*/CFGGBF)>D>99DBE()*,1(2:15;1(*-0(92412:4<?GGG?((*))-/C<219((870:(3C7DFD2(-()-.4660---36(4<)32((.,,(*)/)2/
@M03364:396:000000000-C9LGT:1:1101:24567:2809 2:N:0:10
GGACTACAAGGGTTTCTAATCCTGTTCGCTCCCCACGCTTTCGCTCCTCAACGTCAGTGACGGCCCAGAGACCTGCCTTCGCCATTGGTGTTCTTCCCGATATCTACACATTCCACCGTTACACCAGGAATTCCACTCTCCCCTACCGCACTCCAGCCCGCCCGTACCCGGCGCAGATCCACCGTTGGGCGATGGACTTTCACACCGGACGCGTCGACCCGCCGGCCGACCCATTACACCCAATAAATCCGGCTCACGCTTGCCCCCTCCGTATTCCCGCGGCGGACGGCAGGGATGTCGC
+
CCCCCGFFEGGGAFFGAGCFGGG<F,CFG7FGGGGGGGDGGEGG7CFAFE,CFFGGCCCEC:F+@C7FC@FGFEEGGGGE<FGEEEGGCFEFF<@9EB4C@=@EFGGEGGDGFCAFGGE>EGFGE+AFBFGGGGG,D=+AF+@:+,@=8@F88:=;:6CGGD5CFEEEGGC50FA7@4,=<,;*=:*(084?45*2>CC:C?FFC>):0)(=102(1(2:(1((-*()-),4(.6<)62;:0?.92><=F<3(-()*(.(40:,0*90(((-4((.6+412,9,(-((-2,((43)0))/1
@M03364:396:000000000-C9LGT:1:1101:9187:2852 2:N:0:10
GGACTACACGGGTATCTAATCCTGTTTGCTCCCCACACTTTCGAGCCTCAGCGTCAGTGTCAGTCCAGAAAGCCGCCTTCGCCACCGATGTTCCTCCTAATATCTATGCATTTCACCGCTACACTAGGAATTCCGCTTTCCTCTCCTGTACTCTAGTTTACCAGTATTAGATGCACCCCCCAAGTTAAGCCCGGGTATTTCACATCTAACTTACTTAACCGCCTACGCTCCCTTTACGCCCAGTAATTCCTGACCCCGCTCGCCCCCTACGTATTCCCGCGGCTGCTTGCCCTTACTTTGC
+
CCCCCGGGGGGGFFFGGGCFGGGGGGGGGGGGGGGGGGGGGGGGGGGGGGGGGGGGGGGGGGGGGGGGGFGGGGGGGGGGDGGGGGGDGGGGGGGGGGGFGGGGGGGGGGGGGGGGGGGGEEGGG,FFCFGFGGGGG=DEEGFFGGGCF7FEBC=DFGGGGGFGGGFGFCGGFGFGFEGGG6:@DC,;;FGCGGE>DCGGGFGFFFF?4CCF*4D>CAG?BC>@D?@DDG9?@FE3>6ECF02;+)9CFF73<;/(817;FFEFGGG>36(4348)6<:9(3>;4:))53.4(())**)2:
@M03364:396:000000000-C9LGT:1:1101:23882:2883 2:N:0:10
GGACTACAAGGGTTTCTAATCCTGTTCGCTCCCCACGCTTTCGTCCATCAGCGTCAGTTGAGGCTTAGTGACCTGCCTTCGCAATTGGTGTTCTGCGTAATATCTAAGCATTTCACCGCTACACTACACATTCCACCCACTGCGACCGCACTCAAGACTAACAGTATCAATGGCAGTTCCCTCGTTAAGCGGTGGGCTTTCACCACTGACTTGTTAACCCGCCTACGGACCCTTTAAACCCAATAAATCCGGATAACGCTTGCACCCTCCGTATTCCCGCGGCTGCTGGCACGGGTGTAGC
+
CCCCCGGG<FGGCFGGGGGGGGGGGGGGGGGGGGGGGGGGGGGG:F7FFGGGGGGGGFEGCGGGFGGGGCFGGGGGGGGGGGGGGFFGCFGGGGGGGG7FGGGGGG?EFGGGGGGGGGGGGGGGEFF8FFGGGGG,D+=F@DG@DGG+B@GF@BGF3DEG9D5DGFGGGD;DFGFDC@GG,@97E?F>FG**3@E5CFFC?9E*3@>5*;;F*11/2*1=@GB9(2/2(:9;6@;459EGG@188;)7A7)11<14743(8:E)7CC:?6(-,.()6<(-,4,((-,4:<(5<9(0).)::
@M03364:396:000000000-C9LGT:1:1101:14151:2910 2:N:0:10
GGACTACTCGGGTTTCTAAACCTGTTTGCTCCCCGCACCTTCGCACCTCAGCGTCAGTTACGGCCCAGTAAGTCGCCTTCGCCACTGGTGTTCCTCCCAATCTCTACGCATTTCACCGCTACACTGGGAATTCCACTTACCTCTTCCGCACTCAAGCTCAGCAGTATTAAAGGCAGTTCCAACCTTGAACGCTGGACTTTCACCTCTAACTTACCAAGCCGCCTACGCGCCCTTTACGCCCAGTCCTTCCGGACACCGCCCGCCCCCTACGCATTACCGCGGCTGCTGGCACGTCTTCGGC
+
CCCCCGGGGGGGGGGGGGGGGGGGGGGGGGGGGGGGGEGGGGGGGGGGGGGGGGGGGFGFGGGGGGGGGGFFGGGGGGGGGGGGGGGGGGGGGGGGGGGGGGGGGGGGGGGGFGGGGGGGGGGGGGGGFFFGGGGGGGGGGGGFGCGEGDGFG5DFFGG9FGFGGGFGGGGGBGBGGFGGC@CGGGCC>8@<DGGCFCGFGFGB>AFFFGFGEFGEG@GGFGFFD6(268:9;D@CE;EEG6:3*)54?G3902-(030,72E>GGGF(8((-(-65A4(3,,400.5(,(.8?6).*(*1
@M03364:396:000000000-C9LGT:1:1101:23120:2934 2:N:0:10
GGACTACCGGGGTTTCTAATCCTGTTTGCTCCCCACGCTTTCGAGCCTCAGCGTCAGTTACAGACCAGAGAGTCGCCTTCGCCACTGGTGTTCCTCCACATATCTACGCATTTCACCGCTACACGTGGAATTCCACTCTCCTCTTCTGCACTCAAGTTCTCCAGTTTCCAATGACCCTCCCCGGTTGAGCCGGGGGCTTTCACATCAGACTTAACGAACCGCCTGCGCTCGCTTTACGCCCAAACAATCCGGACACAGCTTGCCACCTACGTATTACCGCGGATGCTGGCCAGTCGTCAGC
+
CCCCCGGGGGGGFGGGFGGCA@@FEDGGGGGCGGGGGGGGGGGFGEGGFGFFCGGGGFGAFGGFGGFGGG@CGFGDGGGGGGGGGGGGCEFGGGGGGGGGFGDFCFCDGEGGGFFEEEGGDFCEEFFGGGGGGFDFGFFGGGGFGGGFFFGF80=DFCGGGGFF3@FEGGEGFC>DFFFEGGGG>E::*:37DGGDGD:C9*5)7AA))*/C)10374*/:5907*(0-*,(--4))(*/:3-.).4)/*)2(61(7(..37;:7CD?3>,,,6:.698(4;(,(,))((.(-82)))(/9
@M03364:396:000000000-C9LGT:1:1101:10366:2991 2:N:0:10
GGACTACTGGGGTTTCTAATCCTGTTTGCTCCCCACGCTTTCGCGCCTCAGCGTCAGTTGTCGTCCAGCAAGCCGCCTTCGCCACTGGTGTTCCTCCTAATATCTACGCATTTCACCGCTACACTAGGAATTCCGCTTGCCTCTCCGATACTCAAGGGATACAGTTTTGAGAGCAGTTCAGGGGTTGAGCCCCTGCATTTCACTCCCAACTTGCATCTCCGCCTACCCGCCCTTTACACCCAGTAAATCCGGACAACGCTTGCAACCTACGTATTACCGCGGCTGCTGGCACGTATTTAGC
+
CCCCCGGGGGGGGGGGGGGGGGGGGGGGGGGGGGGGGGGGGGGGGGGGGGGGGGGGGGGGGGGGGGGGGGGGGGGGGGGGGGGGGGGGFGGGGGGGGGGGGGGGGGGGGGGGGGGGGGGGGGGGGGGGGGGGGGGGGGFGGGGFGGG>EFGFGF8?>CFFFGFGGGGGFCGDFGCGG7AFGGFGGGF@CCGGGGGFF;FGGEGFGFFFBGFGFFF*=*9EBGFF@?(21>@;;1@9C?ACG<DFA5>BFGG>(6615(-42:C2:EG::B?2445:4<:6919>>607::0<B23*)/-CC
@M03364:396:000000000-C9LGT:1:1101:19049:3045 2:N:0:10
GGACTACCGGGGTATCTAATCCTGTTTGCTCCCCACGCTTTCGCGCCTCAGTGTCAGTTACAGACCAGATAGTCGCCTTCGCCACTGGTGTTCCTCCAAATCTCTACGCATTTCACCGCTACACTTGGAATTCCACTATCCTCTTCTGCACTCAAGTTCCCCAGTTTCCAATGACCCTCCACGGTTGAGCCGTGGGCTTTCACATCAGACTTCAGGTACCACCTGCGCGCGCGTTACGCCCAATAATTCCGGACAACGCTTGCAACCTACGTATTCCCGCGGCTGCTGGCACGTATTTCGC
+
CCCCCGGGGGGGGGGGGGFFGFFFFFGGGGGGGGGGGGGGGGGGGGGGGGGGGGGGGGGGGGGGGGGGGGGDEFGGGGGGGGGGEGGGEFGGGGGGDFEGGGGGGGFGGGGGGGGGGGGGGGGGGGGGFFGGGGFGGGGGFFF?FGGFGEGDFDGFFFEGGGBDDGFGDFC;?>>DDD8C@@DFGEF<AFEGGGGGGDFGGEGFFFFFBFFG*B9>FEGGEFFDEC2?2?(:(698;;ECF??19)<>FG404601526<?28)0<<57434,.:)6+3((-((788).(.50.(*)*.29
@M03364:396:000000000-C9LGT:1:1101:13544:3096 2:N:0:10
GGACTACTGGGGTATCTAATCCTATTTGCTCCCCACGCTTTCGTGCCTCAGCGTCAGGTACAGGCCAGGCGGCCGCCTTCGCCGCTGGTGTTCTTCCACATCTCTACGCATTTTACCGCTACACATGGAGTTCCACCGCCCTCTCCTGTCCTCAAGCCGTGCAGTTTCCAAAGCCTGAACCGGTTGAGCCGGTCCCTTTTACTTCAGACTTGCACAGCCGCCTGCGCCCCCTTTACGCCCAATCATTCCGGAAAAAGCTTGCCACCCACCTATTACCCGGGCCGCTTGGCCGGAAGTGCCC
+
CCCCCGGGFGGGGGGGGGGGGGGEFGGGGGGGGGGGGGGGGGGGGGGGGGGGGGGGG8FGGGGGGGGGGGGGGGGGGGGGGGGGGGGGFGGGGGGGGGGGGGGGGGGGGGGGGGGGGGGGGGGG98DFGGGGGGEFGF8FFGGFGGG@FFGFGFGFGGCE>FFG@DEGGGG9?GD5F*<EGGGCECC>AF5CDGGGGGGGD=<?C6:?)9?746FEGFG56D2@B*4),>>6136:1?EE*3<<;696F<)(((((.()-.4:4CF3(8((,-6.).+((-2((,-,1((.3(-()9*)02
@M03364:396:000000000-C9LGT:1:1101:12355:3117 2:N:0:10
GGACTACTGGGGTATCTAATCCTGTTTGCTCCCCCGACTTTCGCGCCTCAGCGTCAGAACCGTTCAAGGAATCCGCCTTCGCCTCCGGTGTTCTGCAGGATATCAACGCATTTCACCGCTACACCCTGCATTCCGATTCCCCCTCCCGGCCTCGAGCCGCGCAGTCTCGGACGCACTTTCCGGGTTGAGCCCGGAGCTTTCACATCCGACACAAGCGGCCGCCGACGCGCCCGTTACGCCCAGTAAATCCGAACCACGCTTGCGCCCTCTGTATTACCGCGGCGGCTGGCACAGAGGTAGC
+
CCCCCGGGGGGGGGGGGGGGGGGGGGGGGGGGGGGGGGGGGGGGGGGGGGGGGGGGGGGGGGFGGGGGGGGGGGGGGGGGGGGGGGGGFGGGGGGGAFGEFGGGGGCGGGGGGGGGGGGGDGGGGGGGGGGGGGG:CCFGGGGFDEG6>ACAFDDFFGEEEGFGGGEGGGC>?FBGGFGGGGGGGGG;FCFGGG5=DCFGGEGFGFFF:D9G()*.>>G>299(4:-89D;B(7?BB?CEG1((1:)-9*/(4;0:F13631*-);9(4,5:<4>B<:3,,49((-((3642244))).92
@M03364:396:000000000-C9LGT:1:1101:6408:3125 2:N:0:10
GGACTACACGGGTTTCTAATCCTGTTTGCTCCCCACGCTTTCGCGCCTCAGCGTCAGTTTCAGTCCAGAAAGCCGCCTTCGCCACTGGTGTTCCTACCGATCTCGACGCATTTCACCGCTACACTGGGAATTCCACTTACCTCTTCCGCACTCAAGCCTTCCAGTCTCCAAAGCAATTCCCACCTTGAAACCAGGCCTTTCACTTCAGACTTAATCGGCCGCCTACACGCCCTTTACGCCCAGTCATTCCGGACAACGCCCGCCCCCTACGTATGTCCGCGGCTTCTGGCTCGTAGTTCGC
+
CCCCCGGGGGEGFGGDGGGFGG<;ECCEGGGGGGGGGEGGGGEGGGEFGGGGDFGGG,E,CF9CFDFFGGDFDFGGGGCDDFGGGGFDCAFEE?F,CDFFCFFF,EFEG7BCFGG9?CECEGEGGGD8B<,A?FGCFG+DA+,;DEF>8AG>FD6DCF,4@:BCGC=EFFC9A:8FFAC9,<;@>?>*;,,*/=:*;FGFG?CEGFFE*05CCC9>82CE6D>;??1F8C16>;EFFFEGG(450)6-7FD((4,3F90(,7EBDGGB(43:2)().3-(-(-,(4-).4(.43()01)*1
@M03364:396:000000000-C9LGT:1:1101:21303:3125 2:N:0:10
GGACTACTAGGGTATCTAATCCTGTTCGCTACCCATGCTTTCGAGCCTCAGCGTCAGTTGCAGACCAGAGAGCCGCCTTCGCCACTGGTGTTCTTCCATATATCTACGCATTCCACCGCTACACATGGAGTTCCACTCTCCTCTTCTGCACTCAAGAAAAACAGTTTCCGATGCAGTTCCTCGGTTAAGCCGAGGGCTTTCACATTAGACTTATTTTTCCGCCTGCGCTCGCTTTACGCCCAATAAATCCGGACAACGCTTGCCACCTCCGTATTACCGCGGCTGCTGGCCCGTATTTCGC
+
CCCCCGGGGGGGGGGGGGCGGGGGGGGGGGGGGGGGGGGGGGGDGGGGGGGGGGGGGGGGGGGGGGGGGGGGGGGGGGGGGGGGGGGGFFGGGGGGGGGGGGGGGGGGGGGGGGGGGGGGGGGGGGGGGGGGGGGGGFFGGGGFGGGGGFGBA=CFC=DFFGFGDFGGGECEBFDGEFGG8=DDEGCCFGDD6EGGGGGGGEGCGE6C4CAF6+>6DEG?9D(6>>@4(2-3?0?EFDGGGF(5;7)1AGGB;B>?F9F??BGB7A>8(.44::?49C((416>F257:6,89((0)*)29
@M03364:396:000000000-C9LGT:1:1101:17514:3127 2:N:0:10
GGACTACAAGGGTTTCTAAGCTTGTTCGCTCCCCACGCTTTCGTCCATCAGCGTCAGTTGAGGCTTAGTGACCTGCCTTCGCAATTGGTGTTCTGCGTAATATCTAAGCATTTCACCGCTACACTACACATTCCAGCAACTGCTACCTCACTCAAGACTAACAGTATCAATGGCCGTTCCATCTTTAAGCGATGGGCTTTCACCACTGACTTATTAATCCGCCTACGGACCGTTTGAACCCAATAAATCCGGATAACGCTTGCACCCTCCGTCTTACCGCGGCTGCTGGCAAGGATTTCGG
+
<6B<@6,C6CEBCFCAFA95@,,;CCCCFE<FFCAFFCGGG9F6@CFF@F<<CGGCBEF,<EF<FGGCF@<F@FG?EF9BFG,4BAF?FF68C?4FF,FEFGG<F9,5<EDC@<@<F7ECGGGD>F8FF<FF??;,44=4E?D+=E,@9;A9,0?9,DDGG8DGGGDA,=FFFD)+1<8D,EF3DD82+,@D91+@FGG990@*CFFE*7=EEA7;5;:C@4<4),/*)/5(-6704;F<C/(3;7>CFF5((6()21618(1.*2:8:?0,,4(6)+-,(4-,,4::0((.,2(1**)2)
@M03364:396:000000000-C9LGT:1:1101:11631:3130 2:N:0:10
GGACTACTCGGGTTTCTAATCCTGTTTGCTCCCCACGCTTTCGCGCCTCAGTGTCAGTTACAGACCAGATAGTCGCCTTCGCCACTGGTGTTCCTCCAAATCTCTACGCATTTCACCGCTACACTTGGAATTCCACTATCCTCTTCTGCACTCAAGTTCCCCAGTTTCCAATGACCCTCCACGGTTGAGCCGTGGGCTTTCACATCAGACTTAAGGAACCACCTGCGCGCGCTTTACGCCCAATAATTCCGGACAACGCTTGCCACCTACGTATTACCGCGGCTGCTGGCACTGAGTCAGC
+
CCCCCGGGGGGGGGGGGGGGGGGGGGGGGGGGGGGGGGGGGGGGGGGGGGGGGGGGGEFGGGGFGGGGFGCGGGGGGGGGGGGGGGGGFGGGGGGGGGFDGGGGGGGGGGGGGGGGGGGGGCFGGGGGGGGGGGGGFEFFGGGFGGDGFFGFGBGFCEGGGGFGDEFGGGGGF;=?EFFE?EGGGGFBFFFDDGGGGGGGGFGFGFFF5FFGC957*5DF@FAD9CBB@G2:68;>E@EEGF0@);7?FGG,(413>-(,-8E?:FG:(52.)).).<4(399;9?0:76(,(()/1*):2
@M03364:396:000000000-C9LGT:1:1101:7816:3154 2:N:0:10
GGACTACAAGGGTTTCTAATCCTGTTCGCTCCCCACGCTTTCGTCCATCAGCGTCAGTTGAGGCTTAGTGACCTGCCTTCGCAATTGGTGTTCTGCGTAATATCTAAGCATTTCACCGCTACACTACACATTCCAGCCACTGCAACCTCACTCAAGACTAACAGTATCAATGGCAGTTCCATCGTTAAGCGATGGGCTTTCACCACTGCCTTATTAATCCGCCTACGGACCCTTTAAACCCAATAAATCCGGATAACGCTTGCACCCTCCGTCTTCCCGCGGCTTCTGGCACGGAGTTCGC
+
CCCCCGGGGGGGFGGGGGGGGGGGGGGGGGGGGGGGGGGGGGGGGGGGGGGGGGGGGGGGGGGGGGGGGGGGGGGGGGGGGGGGGGGGGGGGGGGGGGGGGGGGGGGGGGGGGGGGGGGGGGGGGGGGGGGGGGGGGGGGGFF?FGG8FFGFGD6D8DFGGGFGGDCGGGGGFFFGFFGGGGGFGF<DFFGGGGGGCGFFGEFFGFF@**:E*8E@CEFF9FDFD84:5DFFFB34>*;FE2=(?@EFFG5>DF(7F1:@FDB@FGG73?>B66:9AFFF>06((16)-8(<:;())))1)
@M03364:396:000000000-C9LGT:1:1101:20168:3165 2:N:0:10
GGACTACAGGGGTTTCTAATCCTGTTTGCTCCCCACGCTTTCGAGCCTCAACGTCAGTTATCGTCCAGTAAGCCGCCTTCGCCACTGGTGTTCCTCCTAATATCTACGCATTTCACCGCTACACTAGGAATTCCACTTACCTCTCCGATACTCTAGCTTGACAGTTCCAAATGCAGCTTGGGGGTTGAGCCCCCACCTTTCACATCTGGCTTGCCATGCCGTCTGCGCTCCCTTTACACCCAGTAAATCCGGATCACGCTTGCACCCTCCGTATTCCCGCGGCTGCTGGCCCGGAGTTAGC
+
CCCCCGGGGGGGGGGGGGGGGGGGGGGGGGGGGGGGGGGGGGGDGGGGGGGGGGGGDGGGGGGGGGGGGGGGGGGGGGGGGGGGGGGGEGGGGGGGGGGGGGGGGGGGGGGGGGGGGGGGGGGGGGGGFGGGGGGGFGGGGGGFGGG6CDGFGFGFGGGGGGFGGGGGGGGGFGFGGFGGGGGFED7@FEGGGGE>DGGGGFGFC6=EEGFGBF8>G=GGF49?DE9E1>@FFFF)77FFGFFF+7));F53689?FFF64(1.CED?F:48(,5.6@26-490(()541(499(007):?
@M03364:396:000000000-C9LGT:1:1101:13548:3183 2:N:0:10
GGACTACCGGGGTTTCTAATCCTGTTCGCTCCCCACGCTTTCGTCCATCAGCGTCAGTTGAGGCTTAGTGACCTGCCTTCGCAATTGGTGTTCTGCGTAATATCTAAGCATTTCACCGCTACACTACACATTCCAGCCACTGCAACCTCACTCAAGACTAACAGTATCAATGGCAGTTCCATCGTTAAGCGATGGGCTTTCACCACTGACTTGTTAATCCGCCTACGGACCCTTTAAACCCAATAAATCCGGATAACGCTTGCACCCTCCGTCTTACCGCGGCTGCTGGCACGGAGTTGGC
+
CCCCCGGGGGGGGGGGGGGGGGGGGGGGGGGGGGGGGGGGGGGFGGGGGGGGGGGGGGGGGGGGGGGGGGGGGGGGGGGGGGGGGGGGGGGGGGGGGGGGGGGGGG9FFGGGGGGGGGGGGGGGGFFGFGGGGGFFGFFGGGGDDGFFGFGFGFGFFGGGGGFGGGGGGGGGFD<>FFGGGCFGGGF>FFGDGGGGGGGGGEFECFFFEGFG*429BCGGBFFFFG@20CBFF=B<E)CFE:(69=;EF4CFFF7AF<@DFB@)0@D???>1(.4)-<22;>>9>B?7??1?BF(874)9*
@M03364:396:000000000-C9LGT:1:1101:17647:3204 2:N:0:10
GGACTACCCGGGTATCTAATCCTGTTCGCTCCCCACGCTTTCGCTCCTCAGCGTCAGTAACGGCCCAGAGACCTGCCTTCGCCATTGGTGTTCTTCCCGATATCTACACATTCCACCGCTACACCGGGAATTCCAGTCTCCCCTACCACACTCAAGCCCGCCCGTACCCGGCGCGGATCCACCGTTGAGCCATGGACTTTCACACCGGACGCGACGCACCGCCTACGAGCGCTTTACGCCCAATGAATCCGGATCACGCTCGCACCCTACGTCTTACCGCGGCTGCTGGCACGTAGCTCGC
+
CCCCCGGGFGEGGGGGGGGGGGGFGGGGGGGGGGGGGGGGGGGGGGGGGGGGGGGGFFGEGGGGGGGGFGGGGCFGGGGGGGGGGAFGFFGGGGGGGCFGGEGGGGGFGFGGGGGGGG+CEGGGFGDFGDGFGGF5@7DFGFGFDGG,D?GFGFGFEGGGCFFGG*4@FE5EDGFC/?EF6FFEGG*6AE0*+3=+;FFFGEGEGFDBFDFGF>C3)4EGFGFFBGF3(9(44?04>3EGG?(8)66<FF3>:B>7F(3<2384CEG?BF(4,1:)-<27,170-(),(-(51(.))9)*1
@M03364:396:000000000-C9LGT:1:1101:8053:3245 2:N:0:10
GGACTACTCGGGTTTCTAATCCTGTTTGCTCCCCACACTTTCGTGCCTCAGTGTCAGTAACAGTCCAGAAAGCCGCCTTCGCCACTGGTGTTCCTCCTAATATCTACGCATTTCACCGCTACACTAGGAATTCCGCTTTCCTCTCCTGCACTCAAGTAGCCCAGTTCAGTGGGCTAACAATGGTTGAGACATTGCCTTTCAACCCCTGCTTAGATAAACACCTACCCACTCCTTTCGCCCCATAATTCCGGGTAACGCTTGCCCCCTACGTCTTGACCGCGCGTCTTGCGCCGGTGTTGCC
+
CCCCCGGGEGGGGGGGGGGGGGC,FGGGGGGGGGGG>FGGGGGGFGGGFFG<FFGGAFFFG6FFGGGG,CFGGGGGGGGGGGGGGGGD:BFGGFEDFEFFGGGGGFGGDGGGGGGGGGGGGGGGG,AEGGGFDG?CECDGGGGF6FB@,;=DFBFD,7E8=FDFGCCDF,,7;F)=,;D8,@8CFE<3*:,++@,6=FC,,*@)+<@58;A,8+,3=*@:1@))83)/-*)):A*/-7E7*67@**5*10)(.2(.2(//(,5=7C5@;,/(/3.)50((-2(,4((.4(((-(()0)(*0
@M03364:396:000000000-C9LGT:1:1101:12594:3287 2:N:0:10
GGACTACTGGGGTATCTAATCCTGTTTGCTCCCCACGCTTTCGCGCCTCAGTGTCAGTTACAGACCAGATAGTCGCCTTCGCCACTGGTGTTCCTCCAAATCTCTACGCATTTCACCGCTACACTTGGAATTCCACTATCCTCTTCTGCACTCACGTTCCCCAGTTTCCAATGACCCTCCACGGTTGAGCCGTGGGCTTTCACATCAGGCTTAAGGAACCACCTGCGCGCGCTTTACGCCCAATAATTCCGGCCCACGCTTGCCCCCTCCGGATTACCGCGGCTGCTTGCACGTCTTCCGC
+
CCCCCGGGGGGGGGGGGGGGGGGGGGGGGGGGGGGGGGGGGGGFGGGGGGGGGGGGGFGGGGGEFGGGFGFGGGGGGGDFGGGGGGGGFFFGGGGGGGGGGGFGGGGGGGGGGGGGGGGGGGGGEFGGFFCGGGGGF,=FGGGFFGGGGFGBA8+;4@DDDFFGFGGGGGGGF9DGGFGG?DD:DGECFFGCDEGGFGFFGEG<<F@@)4@9:F;7C:EC=CD2=85:=D@>>(:4>;EEG?;@FFEFFGGF01((.((4(8@4*;C6(41((44)5C?B(4>604)))().433)7/)19
@M03364:396:000000000-C9LGT:1:1101:24745:3295 2:N:0:10
GGACTACTGGGGTTTCTAATCCTGTTCGCTCCCCACGCTTTCGTCCATCAGCGTCAGTTGAGGCTTAGTGACCTGCCTTCGCAATTGGTGTTCTGCGTAATATCTAAGCATTTCACCGCTACACTACACATTCCAGCCACTGCCACCTCACTCAAGACTAACAGTATCAATGGCAGTTCCATCGTTAAGCGATGGGCTTTCACCACTGACTTATTAATCCGCCTATGGACCCTTTAAACCCAATCAATCCTGATTACTCTTGCACCCTCCGTCTTACCGCGGCTGCTGGCACGGACTTAGC
+
CCCCCGGGGGGGFGGGGGFFGGGGGGGGGGGGGGGGGGGGGGGGGGGCFFGGGGGGG@FFGGGFGGGGGGGGGGFGGFG@FGG+@<FG6DFEGGDGGGEGGGGDGGFGGGGFGGFFFGCDGGGGGGFGGGGGGGGGG:DGGG,0=EE8=?FE,=6;9=FGGGFFGDGFFGGEDF<CG7=DFFD73=BDF93=GGCC?EGGAAF=59FE9FAGCF:A@;A:5*5>=,:36*:>@BFFF=GFGDDF;==<86+7.4));).<EF<)*2>(616;((/))511;;13>:702:(,8;4.)*6:*
@M03364:396:000000000-C9LGT:1:1101:10480:3302 2:N:0:10
GGACTACCGGGGTATCTAATCCTGTTCGCTCCCCACGCTTTCGTCCATCAGCGTCAGTTGAGGCTTAGTGACCTGCCTTCGCAATTGGTGTTCTGCGTAATATCTAAGCATTTCACCGCTACACTACACATTCCAGCCACTGCAACCTCACTCAAGACTAACAGTATCAATGGCAGTTCCATCGTTAAGCGATGGGCTTTCACCACTGACTTATTAATCCGCCTCCGGACCCTTTAAACCCAATCAATCCGGATAACGCTTGCACCCTCCGTATTCCCGCGGCTGCTGGCACGGGTTTGGC
+
CCCCCGGGGGGGGGFGGGGGGGGGGGGGGGGGGGGGGGGGGGGFGGGGGGGGGGGGGGGGDFGGGGGGGGGGGGGGGGGGGGGGGGGGFGGGGGGGGGCGGGFFGFGGGGGGGGFGGGGGGGGGGGGGGGGGGFEGGDFGGGGDDGG,,;FFGFDFCDFD9FFGGGGGGGGGFFDGFFGGGD=@FG7:B@87FGDGGGGGGEEC7?FEFG;C*+5;9AGG9GFA)652-C@?FFFC?EGFG;13);)9@FGFFFFFFD9@<:E3DFG:?B934(8)5<49-40,9?44::13:6(0))(9*
@M03364:396:000000000-C9LGT:1:1101:18529:3360 2:N:0:10
GGACTACAGGGGTTTCTAATCCTGTTCGCTACCCATGCTTTCGAGCCTCAGCGTCAGTTGCAGACCAGAGAGCCGCCTTCGCCACTGGTGTTCTTCCATATATCTACGCATTTCACCGCTACACTAGGAATTCCACTTACCTCTCCGATACTCTAGCTTGACAGTTCCAAATGCAGCTTGGGGGTTGAGCCCCCACCTTTCACATCTGGCTTGCCATGCCGTCTGCGCTCCCTTTACACCCAGTAAATCCGGATAACGCTTGCACCCTACGTATTACCGCGGCTGCTGGCACGTATTTCGC
+
CCCCCGGGGGGGGGGGGGGGGGGGGGGGGGGGGGGGGGGGGGGGGGGGGGGGGGGGGGGGGGGGGGGGGGGGGGGGGGGGGGGGGGGGFFGGGGGGGGGGGGGGGGGGGGGGGGGGGGGGGGGGGGGGGAFGGGGGGFGGGGGFGGG+CAFEFEGFGGGGGGFGGGGGGGFGFFEGGFGGDGGFEGFEFFGGGGEGGGGGD4;7@AFE6CDC>FEEG)><5D>;=9;>@<@F@EFCCEGGGD0=:C3?FGGB?0?2?09?BBC)CF34(482)674:<?>>>F(-84)2628:?(9?42C<
@M03364:396:000000000-C9LGT:1:1101:20540:3371 2:N:0:10
GGACTACTGGGGTTTCTAATCCTGTTCGCTCCCCTAGCTTTCGCACCTCAGCGTCAGTTATGGCCCAGAAAGCTGCCTTCGCCATTGGTGTTCTTCCCAATATCTGCGCATTTCACCGCTACACTGGGAATTCCACTTTCCTCTACCCAACTCGAGCCTGCCAGTTCAAGATCCGGCTGAAGGTTGAGCCCCCAGATTTGAAATCTTGCTTAACCAGCCGCCTACTCGCGCTTTACGCCCAATGAATCCGGCTACCGCTTGCTCCCTACGTATTACCGCGGCTGCTGGCCCGTACTTAGCC
+
CCCCCGFGGGGGGGGGGGFGGGD,EFGGGGGGGGFGGGGGGGGGGGGGGGF?FGGG:CFFGGGGGGGGG@FGGGGGGGGFGGGGGGGGCGGGGGGGEFAEFFGGGGCGGGFGFGGGGGGGGGGGGGGGGGGGGFD<FFFGGGFFGCC8D?7),:D5CEGFGGFGFGDFGG9DFGD6CFGC,DFB9,@CFFCCC55,3@@,@7=AFF>EBGFGFF,7C4DCBG2((,0/(1(.6?;7;<D7<?@E:)9)AD)((4(4>>13::747;9<??:..2-49*4-4(4(43,4,(47(,(.**):C
@M03364:396:000000000-C9LGT:1:1101:9594:3388 2:N:0:10
GGACTACTGGGGTATCTAATCCTGTTCGCTCCCCACGCTTTCGCTCCTCAGCGTCAGTAACGGCCCAGAGACCTGCCTTCGCCATTGGTGTTCTTCCCGATATCTACACATTCCACCGTTACACCGGGAATTCCAGTCTCCCCTACCGCACTCAAGCCCGCCCGTACCCGGCGCGGATCCACCGTTAAGCGATGGACTTTCACACCGGACGCGACGAACCGCCTACGAGCCCTTTCCGCCCAATAAATCCGGATAACGCTTGCACCCTACGTCTTACCGCGGCTGCTGGCACGTGGTCAGC
+
CCCCCGGGGGGGGCGGGGFFGGGGGGGGGGGGGGGGGGGGGGGGGGGGGGGGGEGGGGGGGGGGGGDGGGGGGGGGGGFFGGGDGGGGGGGGGGGFEGGGGGGGGGGGGGGGGGGFGGGGDGGGGGGGG7FGGGG?DFGGGGGFGGGGGED=FD8DFDFGGGFGGGGGGGGGFEFGE5EFGGGGGGG?FGGDDGEDFGDGG3FEGFFB(C>GF)1,11:5(97:?C078DBF?B?)-(8CG?1:6<45@GG6<B(6@:>03:F)9FC0:02.((46<F?FFBF;;?08>:8<B1()8*67C
@M03364:396:000000000-C9LGT:1:1101:17296:3399 2:N:0:10
GGACTACCCGGGTATCTAATCCTGTTTGCTCCCCACGCTTTCGAGCCTCAGCGTCAGTGTCAGTCCAGAAAGCCGCCTTCGCCACTGTTGTTCCTCCTAATATCTACGCATTTCACCGCTACACTAGGAATTCCGCTTCCCTCCCCTGTACTCTAAGTCCTCCAGTATTGGATGCACTTCCCACGTTAAGCCCGGGGCTTTCACATCCACCTTAAAGACCCGCCTCCGCGCCCTTTACGCCCAATCATTCCGGACAACGCTTACCCCCTACGTTTTACCGCTGCTGCCGGCCCGTCGTC
+
CCCCCFGGGGGGGGGGGGGFFDACFFGGGGGGFGGEFGGEGFE@FGGGGGGGGFGGBCCCFGGCFGGGEGFFGGGDGGFFFEGFGFG?EFFGGGGFGGFGGGFGGGGGGGGGGCFGGGGGGEGGF8FFGGGGFG8B>40EFGD*6BF8DFGEE>G+73=D,DFGFGAFAE=DF,)8=<,=E@F:6D,:*,7?DEE504B,<9,9++;))*)=)0,0+*,=5DB>,*,)61,6;B@@9<=CF92?)4))8C>?;03(7.34:(*4<@F0(((,((,4<:5,((-()))(-(((-34)))(
@M03364:396:000000000-C9LGT:1:1101:11337:3406 2:N:0:10
GGACTACCGGGGTTTCTAATCCTGTTCGCTACCCATGCTTTCGAGCCTCAGCGTCAGTTGCAGACCAGAGAGCCGCCTTCGCCACTGGTGTTCTTCCATATATCTACGCATTCCACCGCTACACATGGAGTTCCACTCTCCTCTTCTGCACTCAAGAAAAACAGTTTCCGATGCAGTTCCTCGGTTAAGCCGAGGGCTTTCACATTAGACTTCTTTTTCCGCCTGCGCTCGCTTTACGCCCAATAAATCCTGACCACGCTTGCCACCTACGGATTACCGCGGCTGCTTGCCCGTACGTAGC
+
CCCCCGGGGGGGGGGGGGGGGGGGGGGGGGGGGGGGGGGGGGGGGGGGGGGGGGGGGGGGGGGGGGGGGGGGGGGGGGGGGGGGGGGGFFFEGGGGGGGGGGGGGGGGGGGGGGGGGGGGGGGGGGGG,EFFGGGGGFFGGFG7FGGFGFGFGFCFGGGGFGFFDFGGGGEGFGFGGFGGGGGEGG*:FDGGDGCGDGGGGEGFGCF9?FFG*+>>DEFGDGDFFF6B;CBFFF@<EDEFGF(4@AFFFG*3<?(3<?6<B?E::CF<>??((-345<3(4;>2(3,).2(4<(()).,*9
@M03364:396:000000000-C9LGT:1:1101:25009:3409 2:N:0:10
GGACTACACGGGTTTCTAATCCTGTTTGATCCCCACGCTTTCGTGCCTCAGCGTCAGTGACGGATTCGTGAGCTGCCTTCGCAATCGGTGTTCTTAGTGATATCTATGCATTTCACCGCTACACTACGAATTCCTCCTACGGCACCCATATTCAAGCGCAACAGTATCAATGGCAGTTCCGGTGTTAAGCCCGGGGATTTCACAACTGACTTATCACGCCACCTACGCACCCTTTGAACCCAGTCAATCCGGATCACGCTCGCACCCTCCGTCTTACCGCGGCTGCTGGCACGGACGTCGC
+
@CACCGF,CCEE7@CFFGGGGGGGGGGG,F,;CC6FC@FC@FCCFECFFGE,@FFE8C,,,,@,6B,B6@6B,:AFFF9<AC,@FGFGF:CFF,,5,,,CF,>FDE<EEGGG9FFFGGDDCGCFG89+4BBDF,,:D8+C8+@*++6+6;,3A*6CDCE8>FFGG,@EA2=,;>D?CAGG+3+8@8;7CC@D*9?E>8,=B9B92563BGFG4+,/+-=*(2336368,567?8;).)<*C;(6*716@FD;:0(,7(4:(4/(/*91:042(4,)-34;(29912))(4.400-)))(/1
@M03364:396:000000000-C9LGT:1:1101:12305:3414 2:N:0:10
GGACTACCAGGGTATCTAATCCTGTTTGCTCCCCACGCTTTCGCGCCTCAGTGTCAGTTACAGACCAGATAGTCGCCTTCGCCACTGGTGTTCTTCCCGATATCTGCGCATTCCACCGCTACACCGGGAATTCCGCCTTCCCCTACCACACTCGAGCCCGCCGGTATCGGAGGCTCGCCGGGGTGGGGCCCCGGGCTTTTACCGCCGACCTAACGGGCCGCCTACGCGCGCTTTACGCCCCATAATTCCGGACACAGCTTGCCACCGACGTATTGCCGCGGCTGCTGGGCCGTCGTTCCCC
+
CC<CCGFEFGGGGFEFGGGCEGGGGGGGGGFGGGGGGGGGGGGGGGGE:F<FFGGCEECFGGGFFDFGEE6BCFGGEGGGGGGEGFG8FGGGDGGGGGGGGGGGGGGGGGGGGFGGGGGCCCFGFGGGEEGGGDFFGGGGGGFFGGG?EFEFGBGAGGFEC<?CFGFGGEGEAGDFEE=CEED<*3*.8=CDDCCEDGCF+5<(1<@90<>9:>8(1,::9G0(41-0,14-(4)4,2:?8(,(1.:)/99(-9?051))4:E)>:)((-((6:)).*4321--:),(((-79(-850(*2
@M03364:396:000000000-C9LGT:1:1101:6361:3424 2:N:0:10
GGACTACTAGGGTTTCTAATCCTGTTCGCTCCCCACGCTTTCGCGCCTCAGCGTCAGTTACGGCCCAGTAAGTCGCCTTCGCCACTGGTGTTCCTCCCAATCTCTACGCATTTCACCGCTACACTGGGAATTCCACTTACCTCTTCCGCACTCAAGCCTTCCAGTCTCCAAAGCAATTCCGACCTTGAAAGCAGGACTTTCACTTCAGACTTAAAAAGCCGCCTACACGCCCTTTACGCCCAGTCATTCCGGACAACGCTCGCCCCCTACGTCTTACCGCGGCTGCTGGCACGGATTTAGC
+
CCCCCGGGFGGGGGGGGGGGGGGGGGGGGGGGGGGGGGGGGGGFGGGGGGGGGGGGGGGGG7FGGGGGGGGGGGFFFGGGGGGDGGGGFGGGGGGGGGGGGGGGGGGGGGGGGGGGGEGGGGGGFEGGGGGEFG,CDFGGGGGFGGGDGDGFGDGD9@DGGCDFGFGFFFGGFCCCGFGG,3;>EG@:*,,49EG*;FFGGFGFGFFC<GEG*+,*2:FGFGFF(?(;;G?BFFF<C7EGG0:;;7<CFGG66>>(89B??9E>GGD7,(4<(4?)6<34919;><72481)((-))*)::
@M03364:396:000000000-C9LGT:1:1101:12221:3430 2:N:0:10
GGACTACCGGGTATCTAATCCTGTTTGCTACCCACGCTTTCGAACCTCAGTGTCAGTATGATGCCAGAAGGCTGCCTTCGCCATCGGTATTCCTCCAGATCTCTACGCATTTCACCGCTACACCTGGAATTCTACCTTCCTCTCACCTACTCTAGCCTAACAGTATCAGATGCCGTTCCCAGGTTAAGCCCGGGGCTTTCACATCTGACTTATCAAGCCACCTACGCTCGCTTTACGCCCAGTAATTCCGATTAACGCTTGCCCCCCCTGTATTACCCCGGCTGCTGGCACAGAGTTCGCC
+
CCCCCGGGGGGG+CFFGGGFGGGEFFGGGGGGGGGGGGGGGG,FGGGGFFCFGGGGGAFGGGGGGGGGGGGGGGGGGGGGGGGGGGGG8FGGGGDGEFFFGGCD8EGGGGDFG9DFGGGDE=EGGGGGGGGGG9DFFEGGFGGDFGGGCDGE@DDFGGGGGG5C9E8=EFCFDF>GGFGGGGGFFF,;?B8CCGGGGGG,,;73;FFEEFC,6B22**=?BG2<@4(/(::5(8*/22CG71;C7C?6+*/40()7=(/3:(<>GG)2((.-)6..6+--4;(7?0)4:(8:?(59@*15C
@M03364:396:000000000-C9LGT:1:1101:17891:3451 2:N:0:10
GGACTACTGGGGTATCTAATCCTGTTCGCTCCCCACGCTTTCGTCCATCAGCGTCAGTTGAGGCTTAGTGACCTGCCTTCGCAATTGGTGTTCTGCGTAATATCTAAGCATTTCACCGCTACACTACACATTCCAGCCACTGCAACCTCACTCAAGACTAACAGTATCAATGGCAGTTCCATCTTTAAGCGATGGGCTTTCACCACTGACTTATTAATCCGCCTACGGACCCTTTAAACCCAATCAATCCCGATAACGCTTGCACCCTCCGTAGTCCCGCGGCTGCTTGCCCGGAGTCGGC
+
CCCC<@@F<FFGGGGGGGCFFGGEFFEGG,CBFEECE+6FF9@FGEFGGC@FGGGEFFGGFGGFFGGGFGDFFGDFCEEDFGE7FFFFFFCFGGFFCFDFFGGFFGGG<9ECFFFCF@ECDFCGGGGDFCFGFGG,DF+EEDG+?F4DDFGEF)=DF@FADEFGGGGCF,DF*>8?FFF8,7=9,E,50>@>?7CC+>DFGE96?5*1:*:2>B@*?77B59:>)4:*)*0(>=@=<*>:F2(8/0>CAD*6(.(/9231((3)26/,/((-((-))2(,34(4(-)))-(.(34)0)(7)
@M03364:396:000000000-C9LGT:1:1101:8593:3464 2:N:0:10
GGACTACTCGGGTTTCTAATCCTGTTCGCTACCCATGCTTTCGAGCCTCAGCGTCAGTTGCAGACCAGAGAGCCGCCTTCGCCACTGGTGTTCCTCCTAATATCTACGCATTTCACCGCTACACTAGGAATTCCGCTTGCCTCTCCGATACTCAAGGGATACAGTTTTGAGAGCAGTTCAGGGGTTGAGCCCCTGCATTTCACTCCCAACTTGCATCTCCGCCTACACGCCCTTTCCACCCAGTAAATCCGGACAACGCTTTCAAACTACGTATTACCGCGGCTGCTGGCCCGTAGTCCGC
+
CCCCCGGGGGGGGGCGGGGAFFGGGGGEGGGGCGGGGDFFGGGGEEGFGG@FGECGGGGGGGGGGGFGGGFGGGGGGGGFGGGGGGGGCFGEGGCFGFGGGGGGGFGFGGEGGGAFFEGGGGDFG8DFGGGGGCEGEGGGGGGFGG>+>?@DFDCF8CGCG?D?CDFGFEG8;@@CCFACFCFFB@7=F:D7DFGGC;D:C?EA;AA=5D57C@67C>CF(:>>@,(2(1:26(5)/<7CFFFE66<7CG<6(,((7(3(4(3)0+2).81,))().<866((-1480((,4-(()0*)*/
@M03364:396:000000000-C9LGT:1:1101:12724:3478 2:N:0:10
GGACTACAGGGGTTTCTAATCCTGTTTGCTCCCCACGCTTTCGCGCCTCAGTGTCAGTTACAGACCAGATAGTCGCCTACGCCACTGGTGTTCCTCCAAATCTCTACGCATTTCACCGCTACACTTGGAATTCCACTATCCTCTTCTGCACTCAAGTTCCCCAGTTTCCAATGACCCTCCACGGTTGAGCCGTGGGCTTTCACATCAGACTTAAGGAACCACCTGCGCGCGCTTTACGCCCAATAATTCCGGACAACGCTTGCCACCTACGTATTACCGCGGCTGCTTGCACGTCGTTAGC
+
CCCCCGGGGGGGGGGGGGGGGGGGGGGGGGGGGGGGGGGGGGGGGGGEGGGGGGGGGGGGGGGGGGGGGGFFFGGGGGCFGGGGGGGGGGGGGGGGGGGGGGGGGGGGGGGGGGGGGGGGGGGGGFGGGGGGGGGGG,BFFGGFGGGGGFFDAD?DEFGGFGFGFGDGGGGFFEDCFFGGFGGEFGE@FDGD9CGGGGGGG5B7EFC5:CEFEF?6C)DE=DD=E>@E=G(.61=<E<GGGF6@;4CEFGG>060,)(41-8@:0CC??F0(5:44602917;B>B?44?2<6((.75(97
@M03364:396:000000000-C9LGT:1:1101:5672:3500 2:N:0:10
GGACTACTGGGGTTTCTAATCCTGTTTGCTCCCCCGACTTTCGCGCCTCAGCGTCAGATACGTTCCAGGAATCCGCCTTCGCCTCCGGTGTTCTGCAGGATATCAACGCATTTCACCGCTACACCCTGCATTCCGATTCCCTCTCCCGTCCTCGAGCGGAGCAGTTTCGGACGCACTTTCCGGGTTGGGCCCGGAGATTTCACATCCGACACACTTCGCCGCCTACGCGCCCTTTACGCCCAGTAACGCCGAACAACGCTTGCGCCCTCTGGCTTACCGCGGCTGCTGGCACAGCGTTCGC
+
CCCCCGGGGGGGFGGGGGGGGGGGGGGGGFGGGGGGGGGGGGGGGGGGGGGGGGGGGFGGGGGGGGGGGFGGGGGGGGGGGGGGGGGGGGGGGGGGGGGGGGFG@EFGGGGGGGGGGGGGGGGGFEGGGGDGGGF:EFGGGGG5DFGEDEG9EADFGEDDEGFC@FGGE>CGEGFDCA7FGGGEGGGFF<CDDE5EGGGGG.<?GFF81D9=(026C:E*7D9<<8:@FGFF;??)6?GGC04:8:)(8<>(4>((04(4(-/();536:2.)41>>649B021((5)8((.(4(00.(/)
@M03364:396:000000000-C9LGT:1:1101:25007:3505 2:N:0:10
GGACTACTGGGGTATCTAATCCTGTTCGCTCCCCACGCTTTCGTCCATCAGCGTCAGTTGAGGCTTAGTGACCTGCCTTCGCAATTGGTGTTCTGCGTAATATCTAAGCATTTCACCGCTACACTACACATTCCAGCCACTGCAACCTCACTCAAGACTAACAGTATCAATGGCAGTTCCATCGTTAAGCGATGGGCTTTCACCACTGACTTATTAATCCGCCTACGGACCCTTTGAACCCAATAAATCCGGATCACGCTTGCACCCTCCGTATTACCGCGGCTGCTGGCACGGATTTAGC
+
CCCCCGGGGGGGGGGGGGGGGGGGGGGGGGGGGGGGGGGGGGGGGGGGGGGGGGGGGFGGGGGGGGGGGGGGGGGGGGGGGGGGGGGGFGGGGGGGEGGGGGGGGGGGGGGGGGGGGGGGGGGGGDGGGGGGGGGFG=FGGGGFFGG8FFGEFD=D:FGGGGFGGGGGGGGGFGFGGFGGG:DFGG@DFEC>GGGGGGGGGFGEFF>)1;CG59@AFAFGBCAFDGFD);@D=BE*09EGGFFD)7CEAF341((3A@FDD?G<GFG@@?980(4).<3>031((4))::(4:14))*.?7
@M03364:396:000000000-C9LGT:1:1101:10762:3515 2:N:0:10
GGACTACCGGGGTTTCTAATCCTATTTGCTCCCCACGCTTTCGTGCCTCAGCGTCAGGTACAGGCCAGGCGGCCGCCTTCGCCGCTGGTGTTCTTCCACATCTCTACGCATTTTACCGCTACACATGGAGTTCCACCGCCCTCTCCTGTCCTCAAGCCGTGCAGTTTCCAAAGCCTGAACCGGTTGAGCCGGTCCCTTTTACTTCAGACTTGCACAGCCGCCTGCGCACCCTTTACGCCCCATCATTCCGGATAACGCTTGCCACCTACGTATTACCCCGGCTGCTAGCACGTAGTTCGCC
+
CCCCCGGGGGGGGCFFGGGGGGGCFGGGGGGGGGGGGGGGGGGGGGGGGGGGGGGGGGGGGGGGGGGGGGGGGGGGGGGGGGGGGGGGGGGGGGGGGGGGGGGGGGGGGGGGGGGGGGGGGGGGGGGGFGGGGGGGGFDFGGGFGGGGFFGFGE>FFGGGGGFGGGGGGGGGFGFGGFGGGGGEGG@>FGCDGGGGGGGGGEECGFFFEFF7<*>7CDG56D?(3*4)4<?<??<A8?GG*,4?46<<BF5(81>?B94:01<9FG48?::)48.4<+340972::.678AF:83<B*(9>
@M03364:396:000000000-C9LGT:1:1101:10872:3537 2:N:0:10
GGACTACTAGGGTATCTAATCCTGTTCGCTACCCATGCTTTCGAGCCTCAGCGTCAGTTGCAGACCAGAGAGCCGCCTTCGCCACTGGTGTTCTTCCATATATCTACGCATTCCACCGCTACACATGGAGTTCCACTCTCCTCTTCTGCACTCAAGAAAAACAGTTTCCGATGCAGTTCCTCGGTTGAGCCGAGGGCTTTCACATTAGACTTATTTTTCCGCCTGCGCTCGCTTTACGCCCAATAAATCCGGACCACGCTTGCCACCTACGTCTTCCCGCGGCGGCTGGCACGTCGTTAGC
+
CCCCCGGGGGGGGDFGGGA,EGGFGEFFGGGGGGFFGGGGGGG?EGGCFEEGGGGG>GFEGGGGGGGGFFFFFGGGGGG@FGGGGGGGFGGGGGGGGGGGGGGDGFGGGGGGFGGFFGGG6FGGBEFGCCGGGGFF,:ADGGF?DGCA9DEDF88D4@@1,>D6FDGCGE+B>F6?DBEF,3=+@C+);>DGGGGDGGGGA*;8CCC46CAG4A,2+1D<44>>=B(/(:1>?FF>E1EGE728A<)9FDD619;3F(-4-8::7@CB.4:3(((.);(446;0(447(40,((()).(/:
@M03364:396:000000000-C9LGT:1:1101:11736:3541 2:N:0:10
GGACTACCGGGGTATCTAATCCTGTTCGCTCCCCACGCTTTCGTCCATCAGCGTCAGTTGAGGCTTAGTGACCTGCCTTCGCAATTGGTGTTCTGCGTAATATCTAAGCATTTCACCGCTACACTACACATTCCAGCCACTGCAACCTCACTCAAGACTAACAGTATCAATGGCAGTTCCATCGTTAAGCGATGGGCTTTCACCACTGACTTATTAATCCGCCTACGGACCCTTTAAACCCAGTAAATCCGGATAACGCTTGCACCCTACGTATTACCGCGGCTGCTGGCACGTATTTCGC
+
CCCCCGGGGGGGGCGGGGGGGGGGGGGGGGGGGGGGGGGGGGGGDGGFFGGGGGGGGGGCGFDGGFGGGGGFGGGGGGGGGGGGGFGGGGGGGGGGGGGGG<DGGGCEGGGGGGGGGGGGGGGGGGGGGGGGGFGDGGGGFGG5=FGF,;FEFDFF9DFG?FFGGGGGGGGGFGFGGFGGFDDGGGE>BC@6CGGGGGGGGEGECFFF5FBGE9=>C?GGFGA>5E9?(:>DFFF45:ECG@(;+9<)@FDB?F6>F6B@FFF2DFG?7B14)6?2<@6;9BF>F:?B??7?08(*9*)9C
@M03364:396:000000000-C9LGT:1:1101:17975:3559 2:N:0:10
GGACTACAGGGGTATCTAATCCTGTTTGCTCCCCACGCTTTCGCTCCTCAGCGTCAGTAACGGCCCAGAGACCTGCCTTCGCCATTGGTGTTCTTCCCGATATCTACACATTCCACCGTTACACCGGGAATTCCAGTCTCCCCTACCTCACTCAAGCCCGCCCGTACCCGGCGCAGATCCACCGTTAAGCGATGGGCTTTCACACCGGACTCGACGAACCGCCTACGGGCCCTTTACGCCCAATAAATCCGGATAACGCTTGCACCCTACGTATTTCCGCGCCTGCTGGCACGGAGTTAGC
+
CCCCCGGCEGEGGEGGGGGGGGGGGGGGGGGGGGGGGGGGGGGGDGGGFGGGGGGGGG<,E@FGGGGG6EFEFFGGGGGGGGGGG9FGGGGGGGGGG<FCFGGGGGG,FGGG,EFFGG,=EGGGG7>@FFGGGFGF,F8FFFGBGGG6DDGFGBFF:@3=BF*@FE+C3CBB<F);4;FF9>C@FG76AF:76CE,?6EGGEGF>B3;0D(*(;8(9;EGFGF?0;:)(969???<91EGGB(898).7<C6021<F:9:8:@>GAG(,34.465)6<24>(-430,05<<>B0(07)6:7
@M03364:396:000000000-C9LGT:1:1101:21144:3591 2:N:0:10
GGACTACAGGGGTTTCTAATCCTGTTCGCTCCCCCAGCTTTCGCGCCTCAGCGTCAGTGGTGGCCCAGAAGGCCGCCTTAGCCACCGGTGTTCTTCCCGATATCTGCGCATTCCACCGCTACACCGGGAATTCCGCCTTCCCCTACCAAACGCGAGCCCGCCGGTATCGGAGGCTCGCCGGGGTTGAGCCCCGGGCTTTTCCCTCCGACCTACAGGGCCGCCTACTCCCTCCTTCAGCCCCATTACTCCGCATAGCGACTCCCCCCTACGTACTACCGCTGCTGCTCGCCCGTAGTTCGGC
+
CCCCCGGGGGGGGGGGGGGFGGGFGFFGGGGGGGD7FFGCGGGGGGGCGG@FDECGCFFDEFG8ACFFFGGGGGCGEGC,AFEFGGGGCGGGGG>?FFFGGDE?=C,FECEFFDFGFCEGGGGGGEEECEFGGFGGD@CGGGC;+@B?,*+)+1*3BCFC>F>DCCE?G7BC)*(2=;=*:*7*:1@(7CFGDE=*7E?F+4CBFE:(-/(3(0+(*8574932,+.0,*((.6)).:8A*(()*).6/C*((,))),,((,;4)2)-8(()(3:42*((,()..))(,(4>4((09*()1
@M03364:396:000000000-C9LGT:1:1101:20328:3599 2:N:0:10
GGACTACCAGGGTTTCTAATCCTGTTTGCTCCCCACACTTTCGAGCCTCAGCGTCAGTTAGAGCCCAGCAAGCCGCCTTCGCCACTGGTATTCTTCCTAATCTCTACGCATTTCACCGCTACACTAGGAATTCTCCTTTCCTCTCCTGCACTCTAGATATCCAGTTTGGAATGCAGCACCCAGGTTAAGCGCGGGTATTTCACATCCCACTTAACGATCCACCTACGCTCCCTTTACGCCCAGTAAATCCGGACAACGCTTGCCACCTACGTATTACCGCGGCTGCTTGCACGTCTTCAGC
+
CCCCCGFFCFEGGGGGGGGCDFGCFEGGGGGGGGGGBFFGGGGCFGGGGGGGGGGGGFE96,CEFGGGGCFGGFFGGGGGGGGGEGFGECFGGGGGGG9FF,EEFGG,CGGGGGGGFG8?EFFF,9C8E,BFF<,5=:DEGGGF6ED@D@FDB:+3,7,=AE?FF,@DG8BC@E*A?:,AGD=+DFF=FF++?EGEDGGGGEFCFFA)7?B26+,)3-=E=G@B5:56(:64834;>?GGG13439)9FG3119025-366,/,*<C?:?123)54<F?2>0>F32?)5:,8::(0.*6:D
@M03364:396:000000000-C9LGT:1:1101:8979:3599 2:N:0:10
GGACTACTAGGGTTTCTAATCCTGTTCGCTCCCCACGCTTTCGTCCATCAGCGTCAGTTGAGGCTTAGTGACCTGCCTTCGCAATTGGTGTTCTGCGTAATATCTAAGCATTTCACCGCTACACTACACATTCCAGCCACTGCAACCTCACTCAAGACTAACAGTATCAATGGCAGTTCCATCGTTAAGCGATGGGCTTTCACCACTGACTTATTAATCCGCCTACGGACCCTTTAAACCCAATAAATCCGGATAACGCTTGCACCCTCCGTAGTCCCGCGGCGTATGGCACGGCGTCAGC
+
CCCCCGGGGGGGGGGGGGGGGGGGGGGGGGGGGGGGGGGGGGGFEGGGGGGGGGGGGGGFGGFGGGGGGGGGGGGGGGGGGGGEGGGGGGGGGGGGGGCGGGGGGGGGGGGGGGGGGGGGGGGGFGGGGGGGGCGFFFFGGGG5=EG@,?FEFDGF:EFFGGFGGFGGGGGGFGFG?DGGGFDFFGD=D>@=CEGGGGGFGFDEFFFFEG@F*+,;;EEGAGFDF6534@=@BDB45*>FF=DDFEFEFFCB;7()2((//4*)2BD00<9:0(-))3(234(-((-.18(,392)8)(1*
@M03364:396:000000000-C9LGT:1:1101:25789:3617 2:N:0:10
GGACTACTCGGGTTTCTAATCCTATTTGCTCCCCACGCTTTCGTGCCTCAGCGTCAGGTACAGGCCAGGCGGCCGCCTTCGCCGCTGGTGTTCTTCCACATCTCTACGCATTTTACCGCTACACATGGAGTTCCACCGCCCTCTCCTGTCCTCAAGCCGTGCAGTTTCCAAAGCCTGAACCGGTTGAGCCGGTCCCTTTTACTTCAGACTTGCACAGCCGCCTGCGCACCCTTTACGCCCCATCCTTCCGTATATCGCTTGCCACCTACGTCTTACCGCGGCTGCTCGCCCGGAGTTTGCC
+
CCCCCGGGGGGGFGGGFGGGGGG<FEFGGFGGGGGGGGGGFGGFBFGFFGFGGGGGEFGGGGGGGGGGGGFGGGGEGGGFGGGGGGGGEGGEGGGGGGGGFGAFAEGGGGGGGGGGGGGGGGGGGGGGGGGGGGGGG+=FGGGFGGGDB?F7;:?F,DCCGGFGGGFGFAEFFGF9FF6==CDG5C,7ACCCGEGGFFGFF;B)3+;33;<EC*>7C?GG>D;23*4)-9(,(54460/2*(4()..<47*((4)478(,:33)2;*4::<(((.)523(((-(4:)46(-,20(.)*.::
@M03364:396:000000000-C9LGT:1:1101:9828:3624 2:N:0:10
GGACTACCGGGGTATCTAATCCTGTTTGCTCCCCACGCTTTCGAGCCTCAGCGTCAGTTACAGACCAGAGAGTCGCCTTCGCCACTGGTGTTCCTCCGAATATCTACGCATTTCACCGCTACACTCGGAATTCCGCCTGCCTCTACTCCACTCAAGAATAACAGTTTCAACGGCAGCTCATGGGTTAAGCCCATGCATTTCACCGCTGACTTGCTATCCCGCCTGCGCTCCCTTTACACCCAGTCATTCCGGACAACGCTCGCCACCTACGTATTACCGCCGCTGCTGGCACGTATTTGTC
+
CCCCCGGGGGGGGCFGGGGGGGGGGGGGGGGGGGGGGGGGGGGGGGGGFGGGGGGGGGGGGGGGGGGGGGGFGGGGGGGGGGGGGGGGGGGGGGGGFFEGGGGGGGFFGGGGGGEGGGGGGGGGGGGGGGGGGGFEC>?DFGGFGGGDF?F7FDFFF?DAFGFGF;EEFFGEEF5+@AGGGGGGFG::FBF>>?FGGGGGGEFEG>D>9CEGE+,/=>E?(C;0(3.22>B?DFF9C<CFG,/;*)6:=F6,((-4>9B08>E9**9(544.,).).C44(4-((,).24:?FF4066)02
@M03364:396:000000000-C9LGT:1:1101:9587:3625 2:N:0:10
GGACTACTGGGGTTTCTAATCCTGTTCGCTCCCCACGCTTTCGTCCATCAGCGTCAGTTGAGGCTTAGTGACCTGCCTTCGCAATTGGTGTTCTGCGTAATATCTAAGCATTTCACCGCTACACTACACATTCCAGCCACTGCAACCTCACTCAAGACTAACAGTATCAATGGCAGTTCCATCGTTAAGCGATGGGCTTTCACCACTGACTTATTAATCCGCCTACGGACCCTTTGAACCCAATAAATCCGGATAACGCTTGCACCCTCCGTATTACCGCGGCTGCTGGCGCGGAGTTAGC
+
CCCCCGGGGGGGG7BFFGF9FGGGGCFGGGGGGGGEGEEGFGGGGGGGEFGGGGGGGFGDGGGGGGGGGGFGGGFGDFGFCGGGGFGGCDFGGGGGGG7FGFGCCGFGGCFFFGGAFEEGGEFGGGGGGGFAFGGGG==FGGG5AEFFF?F*CD=@CDFGGGBDFCAEGFGGFGFGGFFFF=DFDF+:DFGGFGGGGGGDFE9@CFFE@GFF@+3;CAFGADA2>FDF>D2>@DE*98CCF@2B4.;CFGGBFF0;A6;6;1;);BD1=:04(42<AA,-77;01::?01(4;B257))0*
@M03364:396:000000000-C9LGT:1:1101:15799:3631 2:N:0:10
GGACTACAAGGGTTTCTAATCCTGTTTGCTCCCCACACTTTCGAGCCTCAGCGTCAGTTAAAGCCCAGTAGGCCGCCTTCGCCACTGGTGTTCCTCCGAATATCTACGCATTTCACCGCTACACTCGGAATTCCGCCTACCTCTACTTCACTCAAGAATATCAGTTTTGGATGCAGTTCCGGGGTTAAGCCCCGACATTTCACATCCAACTTGATCTCCCGCCTGCGCTCCCTTTACACCCAGTAATTCCGGACAACGCTTGCCACCTACGTATTACCGCGGCTGCTGGCCCGTCTTCTGC
+
CCCCCGGGGGGGGGGGGGGGGGGGGGGGGGGGGGGGGGGGGGGFGGGGGGGGGGGGGFGGGGGGGGGGGGGGGGGGGGGGGGGGGGGGFGGGGGGGGGGGGGGGGGGGGGGGGGGGGGGGGGGGGGGGGGGGGGGGGGDGGGGFGGGFGFGFGBFF,DEGFFFGGGGGGGGGFGFGGFGGGGDCEE*:FF@CDGGGGGGGGFGFGF6)>GBGF*>@78FG@GBFFF9;1:9?D4@<EFGGGDFF=?FFFGG96>9BF24048E37CF.5?:82572<C439>>>BF7>0((,33()0*)20
@M03364:396:000000000-C9LGT:1:1101:13355:3638 2:N:0:10
GGACTACCGGGGTTTCTAATCCTGTTTGCTCCCCACGCTTTCGAGCCTCAGCGTCAGTGTCAGTCCAGAAAGCCGCCTTCGCCACCGATGTTCCTCCTAATATCTATGCATTTCACCGCTACACTAGGAATTCCGCTTTCCTCTCCTGTACTCTAGTTTACCAGTATTAGATGCACCCCCCAAGTTAAGCCCGGGTATTTCACATCTAACTTAATTAACCGCCTACGCTCCCTTTACGCCCAGTAATTCCGGACAACGCTCGCCCCCTACGTATTCCCGCGGCTGCTGGCACGTAGTTTGC
+
CCCCCGGGDGGGGGGGGGGGGGGGGGGGGGGGGGGGGGGGGGG8EGGGGGGGGGGGGFAFGGGCFGGGF@CFGGFGGGGGGGGGGEF@FFGGGGGGGGCFFFGGGG<FGGGGGGGGGGGGGGGGF8FFFGGGGGDGE?@FGGGFGCFFGFGFGEGFC,@,DFFGG;F9,@FGFGFC,*@EECCGGGFEFFGFGGGC>FGGDEGF79=7ADCC*1><@EFGFGFFFGFFFGFF(7@FF<EFF<DE@CEEFDD(439?F>BF:751<EGF0??:2-8).A:41>F01:27??72(,(0.9)2*
@M03364:396:000000000-C9LGT:1:1101:10565:3644 2:N:0:10
GGACTACTGGGGTATCTAATCCTGTTCGCTCCCCACGCTTTCGCTCCTCAGCGTCAGTAACGGCCCAGAGACCTGCCTTCGCCATTGGTGTTCTTCCCGATATCTACACATTCCACCGTTACACCGGGAATTCCAGTCTCCCCTACCGCACTCAAGCCCGCCCGTACCCGGCGCGGATCCACCGTTAAGCGATGGACTTTCACACCGGACGCGACGAACCGCCTACTAGCCCTTTACGCCCAATAAATCCGGATAACGCTTGCACCCTACGTATTACCGCCGCTGCCGGCCCGTCTGTCGC
+
CCCCCGGGGGGGGDFGGGGGGGGGGGGGGGGGGGGGGGGGGGGGGGGGGGGGGGGGGGGGGGGGGGDG?FEGGGFFGGGGGGGGGGGGFGGGGFGGGGECGGGGGGGGGGGGGFGGGGGGGGGGGGGGEGGGGFAF=:CGGGGFFGGGGFGBGFGFFFGGGGFGGGGCGGGGEDFGEBGGCFFECEE(@FEG*>CFGGCFG5FEGBE9>G9C18E>71E=0<9:0*)*6CB<??B:A<GEEF67)54>4DC>11(4@:;:438)7CD24184<42<4<3(,44061((,,(,(-().*)9*
@M03364:396:000000000-C9LGT:1:1101:25948:3656 2:N:0:10
GGACTACTCGGGTTTCTAATCCTGTTTGCTCCCCACGCTTTCGCGCCTCAGTGTCAGTTACAGACCAGATAGTCGCCTTCGCCACTGGTGTTCCTCCAAATCTCTACGCATTTCACCGCTACACTTGGAATTCCACTCTCCTCTTCTGCACTCAAGTTCCCCAGTTTCCAATGACCCTCCACGCTTGAGCCGTGGGCTTTCACATCAGACTTAAGGACCCACCTCCGCGCGCTTTACGCCCAATCATTCCGGACTACGCTGGCCACCTCCGTATTCCCGCGGCTGCTGGCACGTACTCCGC
+
CCCCCGCGGGGGFGGGGG,BFGGCF9FGGCGGGGGGGGGGGGGGGGGGGGFGGGGGGEC9FFGGGGGGGG9FGGGGGGGGGGGGGGGF?FGCFFGGGGGGGGGG;;FGGGEGGGEGFGGGGGGG99FGBFF8FGGGG,=EGGFCFFG@FFGFGB6;,6EGFGFG,CEGGGCDDF9=D?DG8EG76=<@FGGGGCEGGGGGGEGE@F<8:9)@*+5:C4;;);25)2(658(677;)78E<F?;;).17@F*6(1(.<:FF((::7C7:(4(-(42-4<:1(-9(4<08:?7???1)8*(/9
@M03364:396:000000000-C9LGT:1:1101:12989:3672 2:N:0:10
GGACTACTGGGGTTTCTAATCCTGTTTGCTCCCCACGCTTTCGCGCCTCAGTGTCAGTTACAGACCAGATAGTCGCCTTCGCCACTGGTGTTCCTCCAAATCTCTACGCATTTCACCGCTACACTTGGAATTCCACTATCCTCTTCTGCACTCAAGTTCCCCAGTTTCCAATGACCCTCCACGGTTGAGCCGTGGGCTTTCACATCAGACTTACGGAACCACCTGCGCGCGCTTTACGCCCACTAATTCCGGACCACGCTTGCCACCTACGTATTACCGCGGCTGCTGGCACGTGTTTCGC
+
CCCCCGGGGGGGGGGGGGGGGGGGGGGGGGGGGGGGGGGGGGGGGGGFGGGGGGGGGFGGGGGFGGGGGGGGGGGGGGGGGGGGGGGGFFGGGGGGGGGGGGGGGGFFC=CGGGGGGGGGGGGGEEGG?GGGGGGGG:DFGGGDFGG,@7FE8)+;EGGGGGFGGGGGGGGGF=DFGFGG8DCFGG+5ACFDCEGGGGGGGEGFGFC*1@CFF+8/C5>FBGAB@6@DBC;F47=;EFGGG?(8).497F<>06(3@3-,48>8*<7.8?248AF.6C44(6;6(34)5?08::(08..1/
@M03364:396:000000000-C9LGT:1:1101:23134:3703 2:N:0:10
GGACTACCCGGGTTTCTAATCCTGTTTGCTCCCCACGCTTTCGAGCCTCAGCGTCAGTGTCAGTCCAGAAAGCCGCCTTCGCCACCGATGTTCCTCCTAATATCTATGCATTTCACCGCTACACTAGGAATTCCGCTTTCCTCTCCTGTACTCTAGCTTACCAGTATTAGATGCACCCCCCAAGTTAAGCCCGGGTATTTCACATCTAACTTACTTAACCGCCTACGCGCCCTTTACGCCCAGTAATTCCGGACAACGCCCGCCCCCTACGTATTCCCTCGGCTGCTGGCCCGTATGTAGC
+
CCCCCGGGCGGGGGGGGGGGGGGGGGGGGGGGGGGGGGGGGGGGDGGGGGGGGGGGBEFFGGGEFGGG9FGGGDFGGGGGGGGGGGGGFFGGGGGGGGFGGGGG;=FFFGGGFGGGGGGGGFGGFGGGGGGGGGGGG@DGFGGFFGG8=?FFFFFF,@=DEF7FGGGGAFDDDADFFEGECC6@@F,;6B?CCE>C9EGGGFGF>F>EAGCGE8<*=8AFBGF=2?5>(871:@E)/(=BGDF;=4<2@G42:;2(8((,34E6DGD9:?1,)65)6<).-4:?>0),31(-((())*)*2
@M03364:396:000000000-C9LGT:1:1101:14410:3722 2:N:0:10
GGACTACAAGGGTTTCTAATCCTGTTTGCTCCCCACACTTTCGTGCCTCAACGTCAGTTACAGTCCAGAAAGTCGCCTTCGCCACTGGTGTTCCTCCTAATATCTACGCATTTCACCGCTACACTAGGAATTCCGCTTTCCTCTCCTGCACTCAAGAAATATAGTTTTGGCCACAGTTCCTCAGTTGAGCCGAGGGATTTCACAACCAACTTATATTCCCGTCTAAGCACCCTTTACACCCAATCATTCCGGACAACGCTTGCCCCCTACGTCTTACCGCGGCTGCTGGCACGTCTTTAGC
+
CCCCCGGGGGGGGGGGGGGGGGGGGGGGGGGGGGGGGGGFGGGGGGGGGGGGGGGGGFGGGGGGGGGGGGGGGGGGGGGCGGGGGGGGGGGGGGGGGGGGGGGGGGGGGGGGGGGGGGGGGGGGGGGGGGGGGG,FEFGGGGGFGGGGGFGFGDDFCDFGFGFGGGGGGGGGFGFGGFGGGGGGGE9DDGGG=EGGGGGGGEFFGFAACGFG@F,2?@FGACDB=,*/AD>F>@=*8CGEGFF=)858CGFF;;(=F>F?@;8(03766??7((46<@:97961(-2:8:()1(-)8*):C
@M03364:396:000000000-C9LGT:1:1101:6625:3745 2:N:0:10
GGACTACTCGGGTTTCTAATCCTGTTCGCTCCCCACGCTTTCGTCCATCAGCGTCAGTTGAGGCTTAGTGACCTGCCTTCGCAATTGGTGTTCTGCGTAATATCTAAGCATTTCACCGCTACACTACACATTCCAGCCACTGCAACCTCACTCCAGACTAACAGTATCAATGGCAGTTCCATCGTTAAGCGATGGTCTTTCACCACTGCCTTATTAATCCGCCTACGGACCCTTTAAACCCACTCAATCCGGATACAGCTTGCACCCTACGTATTACCGCGGCTTCTGGCCCGGACTCCGC
+
CCCCCGGGGGGGGGGGGGGEGGEFGGGGGGGGGGGGGGGGGGDFGGGFGGFFGGGGGFG<,<ECFGGEGGGGGGCGGGGGGGGEEFFGCFGGGGGGGGDGGGGGGF<@FFGGGFAFGGEDGG?FEFF8FGGGGGG5@A?FGGGFGGGGGFGFF)A:EEGGEFFGGGGGG8E;DFDGFFFGGCF@DG@DFC?9CEG<CFCFGCFF6@FF*;@@CA<*CEGGAG>>=8)@9?>@BB@95>AFC((0/(5?FDC6DF63+94;<13)>6*/5<<;3)8))3-,3(492(62)5(49;235)(11
@M03364:396:000000000-C9LGT:1:1101:20508:3753 2:N:0:10
GGACTACTAGGGTTTCTAATCCTGTTTGCTCCCCACGCTTTCGAGCCTCAACGTCAGTTATCGTCCAGTAAGCCGCCTTCGCCACTGGTGTTCCTCCTAATATCTACGCATTTCACCGCTACACTAGGAATTCCGCTTCCCTCTCCTGCACTCTAGTCAAACAGTATTGGATGCACCCCCCAAGTTAAGCCCGGGTATTTCACATCCAACTTATCTGACCACCTACGCACCCTTTCCGCCCAGTAATTCCTGACAACGCTCGCCCCCTACGTCTTACCGCGGCTGCTGGCCCGTATTTAGC
+
CCCCCGGGGGGGGGGGGGEEGGGFGGGGGGGGGGGGGGGGGGGCGGGGGGGGGGGGGFGEGGGGGGGGGGGGGGGGGGGGGGGGGGGGFGGGGGGGGGGGGGGGGGGGGGGGGGGGGGGGGGGGGGGGGGGGGGGGG@DGGGGFGGGGGFGFDDDBAEFFGGFGGGGGGGGGFGFGGFGGGGGCEF,7BFGFD>EEDGGGGFGCFF*)0@BG3+2AF<FG9FFBBC9D(?=@0=E)7;E<FDF@+6C?F@+698)9FBF??>G>GGD63::.((-)-33>9793(-),(((,(-()0*):C
@M03364:396:000000000-C9LGT:1:1101:17733:3770 2:N:0:10
GGACTACCAGGGTTTCTAATCCTGTTCGCTCCCCACGCTTTCGTCCATCAGCGTCAGTTGAGGCTTAGTGACCTGCCTTCGCAATTGGTGTTCTGCGTAATATCTAAGCATTTCACCGCTACACTACACATTCCAGCCACTGCAACCTCACTCAAGACTAACAGTATCAATGGCAGTTCCATCGTTAAGCGATGGGCTTTCACCACTGACTTATTAATCCGCCTCCGGACCCTTTAAACCCAATAAATCCGGATAACGCTTGCACCCTCCGTATTACCGCCGCTGCTGGCACGGATGTAGC
+
CCCCCGGGGGGGGGGGGGGGGGGGGGGGGGGGGGGGGGGGGGGGGGGGFGGGGGGGGGGGFGGGGGGGGGGGGGGGGGGGGGG7FFGGEFGGGGGGGGGGGGGGGGDGGGGGGGGGGGGGGGGGGGGGGGGGGGGGGDFGGGF+?FGFGFGEEBGFCFGGGGFGGGGGGGGGFGFGGFGGGGFFGGFFFFGGGGGGGGGGGCGFGFFE6DEGC6EADEGGBCD2),0/):>@FFF*@EGGGFB2A3CCFGG03;04A:;D?D>39FD0??;<18?:A@31(43(762>(((.:1(0.))::
@M03364:396:000000000-C9LGT:1:1101:25114:3854 2:N:0:10
GGACTACAGGGGTATCTAATCCTGTTTGCTCCCCACGCTTTCGCGCCTCAGTGTCAGTTACAGACCAGATAGTCGCCTTCGCCACTGGTGTTCCTCCAAATCTCTACGCATTTCACCGCTACACTTGGAATTCCACTATCCTCTTCTGCACTCAAGTTCCCCAGTTTCCAATGACCCTCCACGGTTGAGCCGTGGGCTTTCACATCAGACTTACGGAACCACCTGCGCGCGCTTTACGCCCAATAATTCCGGACAACGCTTGCCCCCTCCGTATTCACGCGGCTGCCGGCACGGATTTCGC
+
CCCCCGGGGGGGGDGGGGGGFGGGGEF<EFGGGGGGGGGGGGGGGGGGGGDGGGGGGEFGFFGGGGGGGGGGGGGGGGGGEGGGGGGGGGGGGGGGGGGFFGGGFGFGGGDGGGGGGGGGGGGGGGGGGCGCFFGGG,=FGDD9DGG,EFGBDD=DFFGGFGFGGFFGFFFFF,*=FDD>8?D:FG+8A>@DCEGEGFG7CAGCC646*;5C7+*0;5C>5C2B@665@DBB>;;CFFDFGFF6)/<?FF;((423>>9,((2(2:C9:?9?((5))3.(,349((,4(4,48;3))*)2/
@M03364:396:000000000-C9LGT:1:1101:17737:3855 2:N:0:10
GGACTACAGGGGTTTCTAATCCTGTTCGCTCCCCACGCTTTCGTCCATCAGCGTCAGTTGAGGCTTAGTGACCTGCCTTCGCAATTGGTGTTCTGCGTAATATCTAAGCATTTCACCGCTACACTACACATTCCAGCCACTGCCACCTCACTCAAGACTAACAGTATCAATGGCAGTTCCATCGTTGAGCGATGGGCTTTCACCACTGCCTTCTTAATCCGCCTACGGACCCTTTCAACCCAATAAATCCGGATCACGCTTGCCCCCTCCGTCTTACCGCGGCTGCTGGCCCGGTCGTAGC
+
CCCCCGGGGGGGGGGGGGFGGGGFGGGGGGGGGGGGGGGGGGGGDCGCEGGGGGGGGEGGEGGGGGGGGGGGGGGGGGGFGGGGGGGGEFGGGGGGDGDGGCFGGG9FGGGFGGGGGGGGGGGGGGGGGGGGGGGCFEFGGFC*=EF8DFGEEDD@8DFF9AFGGDGGGGFGFGFDFFGGFECFGG,:D<@D+;EGFFGGGAC=?FFC*;>;*3@;CEGFBGFD>F9>2CB==D>497FGG=08)7));><;D?2=F@DD4=83;CD>?B9-.(3).<--4499(32>??0(47-))..1>
@M03364:396:000000000-C9LGT:1:1101:12652:3862 2:N:0:10
GGACTACTAGGGTATCTAATCCTGTTTGCTCCCCACGCTTTCGAGCCTCAGCGTCAGTAATCGTCCAGTAAGCCGCCTTCGCCACTGGTGTTCCTCCTAATATCTACGCATTTCACCGCTACACTAGGAATTCCACTTACCTCTCCTGCACTCTAGCTAAACAGTTTCCAAAGCAGTTCCCGGGTTGAGCCCGGGGCTTTCACTTCAGACTTGCTTTGCCGTCTACGCTCCCTTTACACCCAGTAAATCCGGATAACGCTTGCAACCTACGTATTACCGCGGCTGCTGGCCCGTAGTTAGC
+
CCCCCGGGGGGGGGGGGGGGGGGGGGGGGGGGGGGGGGGGGGGGGGGGGGGGGGGGGGGGGGGGGGGGGGGGGGGGGGGGGGGGGGGGGGGGGGGGGGGGGGGGGGGGGGGGGGGGGGGGGGGGGCFGGFFGGGGGGFGGGGGFGGGGGFGFGEFFGGGGGGFGFGGGGGGFFGFGGFGGGGDEGG706FFGGDGEGGGGG6EEGFFFEGFGFFGEG6FGFGBFBC>?@GFFFFE<EFGCFD@385<CFGG6<F(7F;>?FFF)*<>??FF?>ABABC8046>>F?8:??(39;;<)/6>F
@M03364:396:000000000-C9LGT:1:1101:7913:3870 2:N:0:10
GGACTACCAGGGTATCTAATCCTATTTGCTCCCCACGCTTTCGTGCCTCAGCGTCAGGTACAGGCCAGGCGGCCGCCTTCGCCGCTGGTGTTCTTCCACATCTCTACGCATTTTACCGCTACACATGGAGTTCCACCGCCCTCTCCTGTCCTCAAGCCGTGCAGTTTCCAAAGCCTGAACCGGTTGCGCCGGTCCCTTTTACTTCAGACTTGCCCAGCCGCCTGCGCACCCTTTACGCCCAATTCTTCCGGATAACGCTTGCCCCCTACGTATTACCCCAGCTGCCTGCACGTGGTTATCC
+
CCCCCGGGGGGGGGGGGGFGGGG9FGGGGGGGGGGGGGGGGGGGGGGGGGGGGGGGGFGGGGGGGGGGGGGGGGGGGGGGGGGGGGGGGGGGGGGGGFGGGGGGGGGGGGGGGGGGGGGGGGGGCGGGACFEGG,FD>?FGGGBGGGF>@EE@=23CEE@675CFGGGGGC9;F@GGFGEDEGG5>,8AEECDGGGGGGG97?/11:)/;7C))<);=E=4C?::*4)41,-4?):::=>:(()*.5>FG30(<2<;1(4,0A)>G3(2244445)6+((,4)5,(.40(48:((0)*)2:
@M03364:396:000000000-C9LGT:1:1101:15080:3872 2:N:0:10
GGACTACCAGGGTATCTAATCCTGTTCGCTCCCCACGCTTTCGCTCCTCAGCGTCAATAACGGCCCAGAGACCTGCCTTCGCCATTGGTGTTCTTCCCGATATCTACACATTCCACCGTTACACCGGGAATTCCAGTCTCCCCTACCGCACTCAAGCCCGCCCGTACCCGGCGCGGATCCACCGTTAAGCGATGGACTTTCACACCGGACGCGACGAACCGCCTACGAGCCCTTTACGCCCAATAAATCCGGATAACGCTTGCCCCCTACGTATTACCCCGGCTGCTGGCACGTAGTTTGC
+
CCCCCGGGGGGGGFGFGGGGGFGGGGGGGGGGGGGGGGGGGGGGGGGGGGGGGGGG6CFGGGGGGGGGGGGGGGGGGGGGGGGGGGGGFGGGGGGGGGGGGGGGGFGGGGGGGGGGGGGGGGGGGGGGCEGGGGGGGCFGGGGFGGGCGEGFGFGFGGGGGGFGG7EGGEGGFGFGE4EG6EGGGGB=FFEDCEG=6FGGGCGFGEEF1C9EB0:;36EGFGF<?F?BBGBFF:?AD<EGGBFF?-4<FGD1282.93;F:?A(9FGFFFF?2AB9<C(,-,(446))56()3(()0*):2
@M03364:396:000000000-C9LGT:1:1101:24366:3902 2:N:0:10
GGACTACCCGGGTATCTAATCCTGTTCGCTCCCCACGCTTTCGTCCATCAGCGTCAGTTGAGGCTTAGTGACCTGCCTTCGCAATTGGTGTTCTGCGTAATATCTAAGCATTTCACCGCTACACTACACATTCCAGCCACTGCAACCTCACTCAAGACTAACAGTATCAATGGCAGTTCCATCGTTAAGCGATGGGCTTTCACCACTGACTTATTAATCCGCCTACGGACCCTTTCAACCCAATAAATCCGGATAACGCTTGCACCCTCCGTCTTCCCGCGGCTGCTGGCACGGAGTTCGC
+
CCCCCGGGGGGGFGGGGGGGGGGGGGGGGGGGGGGGGGGGGGGGGGGCFGGGGGGGGGGFGGGGGGGGGGGGGGGGGGGGGGGEGGGGFGGGGGGGGGGGGGGGGGFGGGGGGGGGGGGGGGGGFGGGGGGGGGGFD:DFGGF+DGGGGFGCFDGFFGGGGGFGGGGFFGGGFGFGF?FG:E?BFGC>F>;DFEGGG6ECCEFE*5A:*CEG*?,;CEGGFGFFAC2?=<>9B=>054CGGFDD6=CCFGGF??04=346613/;CC0<((((.3)6;3179>F>B3)4:(4<>9).))/9
@M03364:396:000000000-C9LGT:1:1101:6159:3927 2:N:0:10
GGACTACCAGGGTATCTAATCCTGTTCGCTCCCCACGCTTTCGTCCATCAGCGTCAGTTGAGGCTTAGTGACCTGCCTTCGCAATTGGTGTTCTGCGTAATATCTACGCATTCCACCGCTACACTATGAATTCCATTTGCCTCTACTGCACTCTAGTCTACCAGTTTCCAAAACAAACTATGGTTAAGCCACAGCCTTTCATCTCAGACTTAATAAACCGCCTACACACGCTTTACGCCCAATACATCCGGATACCGCTCGCCCCCTACGTATTACCGCGGCGGCTTGCACGTAGTGCGCC
+
CCCCCGGGGFEGGGGEGGGGGGGGFGFFGGGGGGGGGGGGGGGGGGGGGGGGGGGGGGGFGGGGGGFGGGGGGGGGGGGGGGGEGFGGFGGGGGFGGGCFGGGFFFFGFGGGGGFGFGGGGGFGGGGGGGGGGGFGFADFEGGFGGG8ADFEGEGFGGGGGGFGB9FGGGAFFDDDGFFGGGGDGG,;DDFGGFGDGGGGFEGEGFFBEFEGEF;=D5C5=DAAB203<@=AADFF>=CGGF:>)08CFG)61;)6=:3(62B2DGC?63345:A>>*439B((6(493)51..(0)*-)1
@M03364:396:000000000-C9LGT:1:1101:24035:3933 2:N:0:10
GGACTACCGGGGTATCTAATCCTGTTTGCTCCCCACGCTTTCGTGCCTCAGCGTCAGTTACAGCCCAGGCGGCCGCCTTCGCCACTGGTGTTCTTCCCCATCTCTACGCATTTTACCGCTACACCTGGAGTTCCACCTCCCTCTCCTGTACTCCAGCCGTACAGTTTCCAAAGCATCACCCGGTTTGGCCCGCCCCTTTTCCCTCAAGACTTGCCAGCCCGCTTCCGCCCCTTTTACACCCAGTCATTCCGGTAACCCCTCCCCCCCGCCATATTCCCCCGCTGGTTGCCCCTACTTTGCC
+
CCCCCGGC@FEGB;FGGGGGGGG,EEEGGFFGGGGGGGGGGGGGGGGGGGGGGGGGG<EEFDG,DFGG<,7@FEEGGGGGGGG7FCFGAFGGGFGGG<EFGGGFFGGGGGGGG,7CFGGDGGGG?=>=F8FFFGGGF:DFGDD*=D,@3+CEFFFFGFE>+@BGFFFGGGD,;F85,3@?,;**>**)38*))**//8<E742)0))))*/+)+37;(=:(:((-+(.(92(.))-))<CCF1(/).)/**((,43*(-4((*->8)((((,)).)-0(,-((((,--(.)-(((*1/)*:
@M03364:396:000000000-C9LGT:1:1101:22865:3958 2:N:0:10
GGACTACTGGGGTATCTAATCCTGTTCGCTCCCCACGCTTTCGTCCATCAGCGTCAGTTGAGGCTTAGTGACCTGCCTTCGCAATTGGTGTTCTGCGTAATATCTAAGCATTTCACCGCTACACTACACATTCCAGCCACTGCAACCTCACTCAAGACTAACAGTATCAATGGCAGTTCCATCGTTCAGCGATGGGCTTTCACCACTGACTTATTAATCCGCCTACGGACCCTTTAAACCCAATAAATCCGGATCACGCTTGCACCCTCCGTATTACCGCGGCTGCTGGCCCGGACTCGGC
+
CCCCCGGGGGGGGGGGGGGCEEGFGGGGGGGGGGGGGGGGGGEFGGGGGGGGGGGGGGGGGGGDFGFGGGGGGGGGGGGGGGGDEGGGCFCFGGGGGFGGGGGGCFCFGGGGGGGGGGGGGGGGGFGGGGCFGGGGGDFGDGG9DF8,@@FEGFGFAFFFFGFGGFFGFFGFFGFGGFGGGCF@FG,:CDGGGGGGGGGGGEGFGFFF*;CF*+@@DEGG>CAF287?2;2@DBE*16>FGFFD)749@6C683(:)/4:?3*)2?9?1(,-(.44)@449;((41,)5124;>4).),71
@M03364:396:000000000-C9LGT:1:1101:18796:3960 2:N:0:10
GGACTACTCGGGTATCTAATCCTGTTTGCTCCCCACGCTTTCGCGCCTCAGTGTCAGTTACAGACCAGATAGTCGCCTTCGCCACTGGTGTTCCTCCAAATCTCTACGCATTTCACCGCTACACTTGGAATTCCACTATCCTCTTCTGCACTCAAGTTCCCCAGTTTCCAATGACCCTCCACGGTTGAGCCGTGGGCTTTCACATCAGACTTCAGGAACCACCTGCGCGCGCTTTACGCCCAATAATTCCGGACCCCGCTTGCCACCTACGTATTCCCGCGGCTGCTGGCACGTCTTTTGC
+
CCCCCGGGGGGGGGGGGGGGGGGGGGGGGGGGGGGGGGGGGGGGGGGGGGGGGGGGGGGGGGGFFGGGFFGGGGGGGGGGGGGGGGGGEFFGGGGGGGGGGGGGGGGGGGGGGGGGGGGGGGGGFGGG8FFGGGGGGEFFGFEFGGGGGFG6880;ADFFGGFDFGGGFGGGFFDGGFGGFGGFDEFEFFGGCEGGGGGGGFG@FFFE@FFG5=999<FGBGDFFFFE>D@>>66>E@EEG62;677CFG64033()-9(4?GFCFG?(5:7).5))3-799>99B:)5?.41.())*)02
@M03364:396:000000000-C9LGT:1:1101:7221:3981 2:N:0:10
GGACTACTGGGGTTTCTAATCCTGTTTGCTCCCCACGCTTTCGCGCCTCAGTGTCAGTTACAGACCAGATAGTCGCCTTCGCCACTGGTGTTCCTCCAAATCTCTACGCATTTCACCGCTACACTTGGAATTCCACTATCCTCTTCTGCACTCAAGTTCCCCAGTTTCCAATGACCCTCCACGGTTGAGCCGTGGGCTTTCACATCAGCCTTAAGGAACCACCTGCGCGCGCTTTACGCCCAATAATTCCGGACCACGCTTGCCACCTACGCTGTACCGCGGCTGCTGGCACGTATTTTGC
+
CCCCCGGGGGGGFFGGGGFGGGGGGFCFGGGGGGFGGGGGGGGGGGGGGGGGGGGGGFGFGGGGGGGGGGCEGGGGGGGGGGGGGFGCCFGGGGGGGGDGGCEACFGGGGFGFGGGFGGGGGGGGGGGFGGFFGGGG,=EEGGFFGGFAFGFGFGFFFGGGGFGDFEGAFDG?7>FCFG>8DCFGG7=AC8@:@E5CFCCFEGFGFFF)*:F34,79>8FBGA2>25?>)9>B0?))3CGED;8)7?E+;91:0(-7:>:B<G?>FG<(,,-((-)6+4>990110,).(87<4(*/*.:2
@M03364:396:000000000-C9LGT:1:1101:22393:4050 2:N:0:10
GGACTACTGGGGTTTCTAATCCTGTTCGCTCCCCACGCTTTCGTCCATCAGCGTCAGTTGAGGCTTAGTGACCTGCCTTCGCAATTGGTGTTCTGCGTAATATCTAAGCATTTCACCGCTACACTACACATTCCAGCCACTGCAACCTCACTCAAGACTAACAGTATCAATGGCAGTTCCATCGTTAAGCGATGGGCTTTCACCACTGACTTATTAAGCCGCCTACGGACCCTTTAACCCCAATAAATCCGGAACACGCTTGCCCCCTCCGTATTCCCGCGGCCGCTTGCCCGGCTTTCGC
+
CCCCCGGGGGGGGGGGGGCGG,CCFGFGGGGGGGGGGGGGGGGGGGGGGGGGGGGGGGGGFGGGGGDGGGGGGFGGGGFGGGC:FFFGGGGGGGGGGGGDFFFGGG<FGGGGGGGGGGGGGGGGCEGGGGGGFGGAFGGGGGG5FGG8EDFD?DFF4DFFGGFGGGGFGGGGDADDGFGGD=F+@C+8B>@CFEGDGGGGC7@C95AC*9AFC@,0+359>D=AFDD26D@@DDE478FFF;(/).)7CCC2((.3=312(6;7C8C28148.34)6<(-274(,(-(-2(507(0))-9*
@M03364:396:000000000-C9LGT:1:1101:19925:4077 2:N:0:10
GGACTACTAGGGTATCTAATCCTATTTGCTCCCCACGCTTTCGTGCCTCAGCGTCAGGTACAGGCCAGGCGGCCGCCTTCGCCGCTGGTGTTCTTCCACATCTCTACGCATTTTACCGCTACACATGGAGTTCCACCGCCCTCTCCTGTCCTCAAGCCGTGCAGTTTCCAAAGCCTGAACCGGTTGGGCCGGTCCCTTTTCCTTCCGACTTTCACAGCCGCCTGCTCCCCCTTTTCGCCCCATAGATCCGGATAACGCTTGCCCCCTACGTATTCTCCCCGCTGCTGGCACGCGATTCGCC
+
CCCCCGGG9FGGGGGGGGGGGGG,EEGGGGGGGGGGGGGGGGGGGGGGFFGGGGGGG@FGGGGGGGGGF@FGGGGGGGGGGGGGGGGGBAFFGGGGGGGGGGGGGGFGGGGGFFFGGGGGGGGG,@FG,>FEFGCAF3+@F6>*=EDAFDF=;*;?CCGGGG>FFEFFCCF@ACCC9*5?EGGFCG*/)8/8)/?*2BFG+;B<+)),6)/+9;F?>2522C1((+.)(1,,4:)620EE*(3())).0/)--(-3.,-13(+4FEC(((,.),))-+((-,--())(-(41((()08(11
@M03364:396:000000000-C9LGT:1:1101:17363:4103 2:N:0:10
GGACTACAAGGGTTTCTAATCCTGTTCGCTCCCCACGCTTTCGCTCCTCAGCGTCAGTAACGGCCCAGAGACCTGCCTTCGCCATTGGTGTTCTTCCCGATATCTACACATTCCACCGTTACACCGGGAATTCCAGTCTCCCCTACCGCACTCAAGCCCGCCCGTACCCGGCGCGGATCCACCGTTAAGCGCTGGACTTTCACACCGGACGCGACGAACCGCCTACGAGCCCTTTACGCCCAATAAATCCGGATCACGCTTGCACCCTACGTCTTCCCGCGGCTGCCTGCCCGTCGTACGC
+
CCCCCGGGGGGGGGGGGGGGGGGFGFGGGGGGGGGGGGGGGGGGGGG8DC@FGGGGGFGGGGGGGGGGGFGGGGGGGGGFGGGGGGGGGGGGGGGGGGGGGGGGGGGDGGGGGGGGGGGGDGGGGGGGGGGGGGDE6CDGGGGFGGG8E>GA:=+@EGGGGGFDGGGGGGDGBF=D*?CF9FGCGD*:FG*):CCCFGGGG3FEGFF90C6C9.2,14C>2C>B?F?>?GF?1:4)5(;EGB0()).6FGC04,37F<B?B<;)CFG,8?:8.(4)-;14((-((-().((4:-(.0.(1/
@M03364:396:000000000-C9LGT:1:1101:8493:4116 2:N:0:10
GGACTACTGGGGTTTCTAATCCTGTTCGCTCCCCACGCTTTCGTCCATCAGCGTCAGTTGAGGCTTAGTGACCTGCCTTCGCAATTGGTGTTCTGCGTAATATCTAAGCATTTCACCGCTACACTACACATTCCAGCCACTGCCACCTCACTCAAGACTAACAGTATCAATGGCAGTTCCATCGTTAAGCGATGGGCTTTCACCACTGACTTATTAATCCGCCTACGGACCCTTTCAACCCAATAAATCCGGATAACGCTTGCACCCTACGTATTCCCGCGGCGTCTGGCCCGTCGTTAGC
+
CCCCCGGGGGGGGGGGGGDGGGGGGGGGGGGGGGGGGGGGGGGGGGGGGGGGGGGGGGGGGGFGGGGGGGGGGGGGGGGGGGGDGGGGGGGDGGGGGGCFGGGGGGGGGGGGGGGGGGGGGGGGGGGEGGGGGFGFCFGGFGG*=FG8FFGFGFFFFGGFDGFGGGFGGGGFFGFGGFGGAGGGFG=DFE8;FDGGGGGGGCFBGFFF=FAG@E:;CAGGBGFF=D@@=GBFDBEFFCGGG?FB4=3)@DGBDF;9F@B@@@>7DFD61324))5)-<8;;90(,4(,,:3:1(3)<),9C
@M03364:396:000000000-C9LGT:1:1101:22976:4127 2:N:0:10
GGACTACTAGGGTTTCTAATCCTCTTTGCTCCCCACGCTTTCGTGCCTCAGCGTCAGTTACAGGCCAGGCGGCCGCCTTCGCCGCTGGTGTTCTTCCACATCTCTACGCATTTTACCGCTACACATGGAATTCCACCGACCTCTCCTGTCCTCAAGCCGTACAGTTTCCAAAGCCTGCACAGGCTTATCCCCTCCCTTTTACTCCAGACATTGCCAGGCGCCGCAGCACACCTTACGCCCCATCATTCCGGATAACAAGTTCCCCCCCCTAACTCCCCACGCTGCTTGGCCGTAGTTCTCC
+
CCCCCGF9C9CFE@BFGGFGGGF,CF<CFFGGGGGEEGGDFGGGFCF4CECFEGGGF@EEA;,CCFGGFCFEF+CECF:EFEGC++8C=E,CFFGGGA,=A,,A@FECG7CBC9DFF>C8@FGD9,C<>,CDGCDDF++@>C>++8>,3*87,9+*,3+4+>@F;EE;;7;E*,)*4*,1,4**>,8*+,,*3***29CG=7,**2;*54/,*+0)*(*/()((,*.),24,.)),((22:2((*)-)*2)-(,.8*.(-).+.9:)(-(((()))(2(,4--((.).(()(-((.**-*2
@M03364:396:000000000-C9LGT:1:1101:14339:4147 2:N:0:10
GGACTACCGGGGTTTCTAATCCTGTTTGCTCCCCACGCTTTCGCGCCTCAGCGTCAGTTGTCGTCCAGCAAGCCGCCTTCGCCACTGGTGTTCCTCCTAATATCTACGCATTTCACCGCTACACTAGGAATTCCGCTTGCCTCTCCGATACTCAAGGGATGCAGTTTTGAAAGCAGTTCAGGGGTTGAGCCCCTGGATTTCACTCCCAACTTGCATCTCCGCCTACACGCCCTTTACACCCAGTAAATCCGGACAACGCTTGCAACCTACGTATTACCGCGGCTGCCGGCACGTCGTTAGC
+
CCCCCGGGGGGGGGGGGGGGGGGGGGGGGGGGGGGGGGGGGGGGGGGGGGGGGGGGGGGGGGGGGGGGGGGGGGGGGGGGGGGGGGGGFGGGGGGGGGGGGGGGGGGGGGGGGGGGGGGGGGGGGGGGGGGGGGGGGEGGGGGFGGG6EEGFGFFFDCFGDGFGGEGGGEGGFGFGGFGGGGGGGGGFFCGGGGGGGGGGGFGEGFFBFG@G*=,1CCGF>GF0;?;A?G7BF8=EFEGEG:<?*4:<FFD>B>B2F99?20:3*2944:<3)6?AFG?0,40441(-7>99:?(.>:(>0
@M03364:396:000000000-C9LGT:1:1101:20995:4152 2:N:0:10
GGACTACTAGGGTTTCTAATCCTGTTCGCTCCCCACGCTTTCGCTCCTCAGCGTCAGTAACGGCCCAGAGACCTGCCTTCGCCATTGGTGTTCTTCCCGATATCTACACATTCCACCGTTACACCGGGAATTCCAGTCTCCCCTACCGCACTCAAGCCCGCCCGTACCCGGCGCGGATCCACCGTTAAGCGATGGACTTTCACACCGGACGCGACGAACCGCCTACGAGCCCTTTACGCCCAATCAATCCGGATAACGCTTGCACCCTACGTCTTCCCGCGGCTGCCGGCCCGTCTTTAGC
+
CCCCCGGGGGGGGGGGGGGGGGGFGGGGGGGGGGGGGGGGGGGGGGGGGGGGGGGGGGGFGGGGGGGGGGFGGGGGGGGGGGGGGAFGFGGGGGGDGGGGG>EGGGGGGGGGGGGGGGFGGGGGGGGGEGGGGGG9DGGGGGGFGGG@B@FAGD+DFEFEGG?DGGGGFGGGFGADC?GG9CCCGG74AC:*;CE*;CFCGEGEGFF;(94:60?9D9GC0CBB0;:)(/4??B?AA?GGG?::)5,5@F323:(.911:02E7CFG?1804(46)5@,4,(4((2((209176(0;*)::
@M03364:396:000000000-C9LGT:1:1101:5997:4156 2:N:0:10
GGACTACTCGGGTTTCTAATCCTGTTTGCTCCCCACGCTTTCGCGCCTCAGTGTCAGTTACAGACCAGATAGTCGCCTTCGCCACTGGTGTTCCTCCAAATCTCTACGCATTTCACCGCTACACTTGGAATTCCACTATCCTCTTCTGCACTCAAGTTCCCCAGTTTCCAATGACCCTCCACGGTTGAGCCGTGGGCTTTCACATCAGACTTAAGGAACCACCTGCGCGCGCTTTACGCCCAATAATTCCGGACAACGCTTGCCACCTACGGATTAACGCGGCTGCTGGCACTGATTTAGC
+
CCCCCGGGGGGGFFGGGGGGGGGGGGGGGGGGGGGGGGGGGGGGGGGGGGGFGGGGGFGGGGGGGGGGGGGFGGGGGGGGGDGGGGGG?FEGGGGGGGGGGGGGGGGGGGGGGGGGGGGGGGGGGGGGGGGFGGGGGDFGGGGFFGGFGFGFGFFDFEFFGGFGA@FFGGFGFGDFFFGGGGGEDE@@FCGDDGGGFGFCAEGFGFFF@D5A*=933<FG=GFF5,6:()(.4364><GFC615)))/1C4>DF(3F>FB0:F?*<<7(((((4:))3(-691211),((.5(.)**0.::
@M03364:396:000000000-C9LGT:1:1101:15240:4156 2:N:0:10
GGACTACAAGGGTATCTAATCCTGTTCGCTCCCCACGCTTTCGTCCATCAGCGTCAGTTGAGGCTTAGTGACCTGCCTTCGCAATTGGTGTTCTGCGTAATATCTAAGCATTTCACCGCTACACTACACATTCCAGCCACTGCAACCTCACTCAAGACTAACAGTATCAATGGCAGTTCCATCGTTAAGCGATGGGCTTTCACCACTGACTTATTAATCCGCCTACGGACCCTTTCAACCCAATAAATCCGGATAACGCTTGCACCCTCCGTATTACCGCGGCTGCTGGCACGGAGTTAGC
+
CCCCCGGGGGGGGGGGGGGGGGGGGGGGGGGGGGGGGGGGGGGGGGGGGGGGGGGGGGGGGGGGGGGGGGGGGGGGGGGGGGG>FFGGGGGGGGGGGGEGDEFGGGFGGGGGGGGGGGGGGGGGGGGGGGGGGGGGGGGGGGGFGGGFGFGFGDGF?DGGGFFGGGGGGGGGFGFGGFGGGCGGGGDDDFGDFGGGGGGGGEFFFFFF6F@EA<E5CEGGFGD2:D9DDGFD:>F475FFG9(>;3C<FGD@FFF);6>@:?BEGGDD<DFFF<B26C?F9;BF;?B:?F146>0)742?C
@M03364:396:000000000-C9LGT:1:1101:17061:4161 2:N:0:10
GGACGACTAGGGTTTCTATTCGTGTTTGCTCCCCACGCTTTCGCGCCTACGTGTCAGTTTCAGACCAGATAGTCGCCTTCGCTACTGGTGCTCCTCCAAATCTCTACGCATTTCACCGCTACACTTGGAATTCCACTGTCCTCTTCTGCCCTTAGGTTCCCCTGGTTCCAATGACACTCCACGGTTGAGCAGAGGGCTTTCCCATCTGTCTTAAGGCACCACCTGACCGCTCTTTACGCCCAATTATTCCGGACCACGCTTGACAACTCCGTATTTCCGAGGCTGTTGGCACGTTGCTCGC
+
@CCC,6FCGGG@C<C<<,,,5,66;C<<C,C@F-E@CCCF@CF7@C7:,4,;;,:FF,<,<69,C6<F89E9EAF+87,5,8,,759,:B,C?9==,4A?EA>A89CA>C7+CED,A8>8CC8D@E,,9,:E<FG9;,69:@E+=E9,@+613)2+C,,=9D*0+@A>,,@F?3:2,;F8,,=+>:38*,,+++@EDGFEF*3*5*+**5/<*+,**:=*)375(,()0)((00**/(*4=4(/+.73AD0(/4(3)(62:4*.:+/.))-328())+-((,-.(.4-382)4,())*-/)
@M03364:396:000000000-C9LGT:1:1101:6816:4170 2:N:0:10
GGACTACACGGGTATCTAATCCTGTTTGCTCCCCACGCTTTCGAGCCTCAGCGTCAGTTACAGACCAGAGAGTCGCCTTCGCCACTGGTGTTCCTCCACATATCTACGCATTTCACCGCTACACGTGGAATTCCACTCTCCTCTTCTGCACTCAAGTTCTCCAGTTTCCAATGACCCTCCCCGGTTGAGCCGGGGGCTTTCACATCAGACTTAAAGAACCGCCGGCGCTCGCTTTACGCCCAATAAATCCGGACAACGCTTGCCCCCTACGTATTACCGCGGCGTCTGGCACGTCTGTAGC
+
CCCCCGGGGGGGFGGGGGGGGGGGGGGGGGGGGGGGGGGGGGGEGGGFGGGGGGGGGGGCFGD9FGFGFEGGGGGGGGDFGGGGGGGGCFGGGG;FGGDFGGEEGGGGGGGGGGGFGGGGGEFCEFGGGGGGGGFCDEFGG8DFGFADGFGEGDGF@=,8@FDFFFDFFG9;D=*=FFG>EEG7E6+8?CD>DEG5CGGGG8E?=;+*7CB7>@+1:8EF0C(((*-79D>93??<:1EG:8?0?AF29*136(,()(,4((;(*/9,,3424474)38>>>6(,,((4?()4(-00/6C*
@M03364:396:000000000-C9LGT:1:1101:26384:4174 2:N:0:10
GGACTACAAGGGTTTCTAATCCTGTTTGCTCCCCACGCTTTCGAGCCTCAGCGTCAGTTACCGTCCAGTAAGCCGCCTTCGCCACTGGTGTTCCTCCTAATATCTACGCATTTCACCGCTACACTTGGAATTCCACTATCCTCTTCTGCACTCAAGTTCCCCAGTTTCCAATGACCCTCCACGGTTGAGCCGTGGGCTTTCACATCAGACTTAAGGAACCACCTGCGCGCGCTTTACGCCCAATCATTCCGGATCACGCTTGCCACCTACGTCTTACCGCGGCTGCTGGCACGTATTTCGC
+
CCCCCGGG?FFGCEGGGGGGGGGGGGGGGGGGGGGGGGGGGGGGCEGGGGGGGGGGGGGFGEGFGGGGGGGGGGGGGGGGGGGGGGGGFGGGGFGGGGGGGFGGGDGGGGGGGGGGGGGDGGGGGFFFFDGGGGGGG,9FGFGFFGGGGFGFGFGFFDFF6DFG:FGGGGCEF;8DGFGGGCC7FG7CFFGGGEGGDEFFE5EEDF?E:CBF6C93C5@FFFDB:B2?2?;F;DF3><GCF72:A37CFG<>BF6:F????1287:D:82(,3?:9<C3429>>B?2,8:(4:?(*9*)2*
@M03364:396:000000000-C9LGT:1:1101:12294:4174 2:N:0:10
GGACTACTGGGGTTTCTAATCCTGTTCGCTCCCCACGCTTTCGTCCATCAGCGTCAGTTGAGGCTTAGTGACCTGCCTTCGCAATTGGTGTTCTGCGTAATATCTAAGCATTTCACCGCTACACTACACATTCCAGCCACTGCCACCTCACTCAAGACTAACAGTATCAATGGCAGTTCCATCGTTAAGCGATGGGCTTTCACCACTGACTTATTAATCCGCCTACGGACCCTTTAAACCCAATAAATCCGGATCACGCTTGCACCCTCCGTCTTACCGCGGCTGCTGGCACGGAGTCAGC
+
CCCCCGGGGGGGGGGGGGGGGGGGGGGGGGGGGGGGGGGGGGGGGGGGGGGGGGGGGGGGGGGGGGFGGGGGGGGGGGGGGGGGGGGGCFGGGGGGGGGGGGGGGGGGGGGGGGGGGGGGGGGGGGGGGGGGGGGGFFFGGFF*=CF8EFGEFDFFFGGGGGFGGGGGGGGGFGFGGFGGGGDEGG<DFFEGGGDGGGGGGFGFFFFFCFFGEFFEGFGGBGD>FF>B28625@E*@=FGGFF(/73<FGDBDF0=FFFFFFGEGGD0381((.446<861696((.)5:(4?>()0))27
@M03364:396:000000000-C9LGT:1:1101:11264:4177 2:N:0:10
GGACTACTGGGGTTTCTAATCCTGTTTGCTCCCCACACTTTCGAGCCTCAGCGTCAGTTAAAGCCCAGTAGGCCGCCTTCGCCACTGGTGTTCCTCCGAATATCTACGCATTTCACCGCTACACTCGGAATTCCGCCTACCTCTACTTCACTCAAGAATATCAGTTTTGGATGCAGTTCCGGGGTTAAGCCCCGACATTTCACATCCAACTTGATCTCCCGCCTGCGCTCCCTTTACACCCAGTAATTCCGGACAACGCTTGCCACCTACGTATTACCGCGGCTGCTGGCACGTAGTTAGC
+
CCCCCGGGGGGGFEGGGGGGCFGGGGFFGFEGGGGGGGGGGFGCFGDFGGCDGGGGGEFGGGGGFGGGGGGGGGGGGGGFGGGGGGGGAFGEGFGG@F7CF<FCGGFGGGGGGGGGGGGGGEGGBFFGG>FGGGGGGGDGGFEFFGF9EFGFDDFF98DFCGFGGDFGGCD9?>DFED8C9+=>CE*9>D@<CCDGGGGD7AGEGFA33<DFC449=5C,5C9;7=2:15;?(.;37CCF<(84@EE<A703346()(-4(4;5*394(4:47A().+4969B131:?8:0.(..))9520
@M03364:396:000000000-C9LGT:1:1101:24094:4191 2:N:0:10
GGACTACACGGGTTTCTAATCCTGTTCGCTCCCCACGCTTTCGCTCCTCAGCGTCAGTAACGGCCCAGAGACCTGCCTTCGCCATTGGTGTTCTTCCCGATATCTACACATTCCACCGTTACACCGGGAATTCCCGTATCCCCTACCTCACTCAAGCCCGCCCGTACCCGGCGCGGATCCCCCGTTCAGCTATGGACTTTCACACCGGACGCGCCGAACCGCCTACGAGCCCTTTCCCCCCAATAAATCCGCAACACCCTGCCACCCTCCCTTTTCCCCCGGCTGCCTGCCCGCCGTTGAC
+
CCCCCGGGGGGGEGGGGGFGGGFFGFGGGGGGGGGGFGGGGGGGGGGGGGGGGGGGFFGGGEGGGGFGGGFGGCFGGGGFGGGGEFGGGGGGGGGGGGGGGGGGF9EFGFGGGGFGGGC>EGGGGCGDEGGFGG,C@++ADFGF6DD9DDFC:)+37DE>EG57>:9EGE8B5B@)/)=C,:/*38266F++;<8+9:CFC3B<958((94C95*,9(:=,92-(*()(143(,)..);CE1-(0)6)12)((-((0,90((*)9C3,((((),.53+2,((,((-())4,(((()05,*2
@M03364:396:000000000-C9LGT:1:1101:5423:4192 2:N:0:10
GGACTACTAGGTTTCTAATCCTGTTCGCTCCCCACGCTTTCGCTCCTCAGCGTCAGTAACGGCCCAGAGACCTGCCGTTGCCATTGGTGTTCTTCCCGATATCTACACATTCCACCGTTACACCGGGAATGCCAGTCTCCACTACCGCACTCCAGCCCGCCCGTACCGGGCGCGGATCCGCCGTTAAGCGATTGACTTTCACACCGGACGCGACGAACCGCCTACGAGCCCTTTACGCCCAATAAAGCCGGAGAACGATTGCACCCTACGGAATGCGCGGGCTGCCTGGACGTAGTTTGCC
+
CCCCCFC,CFFEGGGGFFG,EGGGGFGGDG@F;@FFEG:F<FFFFGGFEDGDGDF>FFCFG+++@FGFGGFFFGGG:FF,@FA,CF,C9E?FGG9,CFCGCG;?4>BEEFFFGAEFGEE+@?EFE+=FE@<FGGGGE;FG9AF*=DCGD>C0,8+*6@C+BFBDB+C*@9C8?FA)4/5,*4:*1A*);*=5*=A17<C<C?>=D)7>(/4*()*(/4?*4911(/()(14(38:4:6/**(.)*..)))14(,.,7((.3)+)2*/3,8?((-,-(*((-(-,((..(,(-,(4.0*.:*
@M03364:396:000000000-C9LGT:1:1101:5950:4203 2:N:0:10
GGACTACTAGGGGTTCTAATCCTGTTTGCTCCCCATGCTGTCGTACCTCAGTGTCAGTATTAGGCCAGATGGCTGCCTTCGCCATCGGTATTCCTCCAGATCTCTACGCATTTCACCGCTACACCTGGAATTCTACCGTCCTCTCCCGTACTCTAGCCAACCAGTCTCGAATGCAATTCCCAAGTTAAGCTCGGGGATTTCACATTTGACTTACTTGGCCACCTACGCGCGCTTTCCGCCCAGTAAATCCGCTTAACGCTTGCACCCGCTGTATTACCGCGGCTTCTGGCCCGGATTTCGC
+
CCCC8FGGGGGG+BFGGGG9E,EFFGGFGFGGFGF8FGG,FFGGGGGGGFGGGFGGG<F9FGGGGGEDCFEEFGGGGG<AFGGGGGGGCFEGGCFGCCGGGCDG,ECFFGG@4A@FEGGG8FGE8@FGGGFFGGFAE+=@F>9DDGG>GFE==*++4DDFGGFFF,=DC,8>?D98@DF,@E==@E9;DA,8=EDGGGFGG;@AFAC=7FCGE+=AFEDFFGF4)6>4))-55-6).3=FG@@1+.97;F5((/(.83>4(3;)2C791,2,)-.:2<421042(())52(4>41)87.9C
@M03364:396:000000000-C9LGT:1:1101:10779:4269 2:N:0:10
GGACTACTAGGGTTTCTAAACCTGTTTGCTCCCCACACTTTCGAGCCTCAGCGTCAGTTAGAGCCCAGCAAGCCGCCTTCGCCACTGGTGTTCCTCCGAATATCTACGCATTTCACCGCTACACCCGGAATTCCGCTTGCCTCTACTCGACTCACGCATAACCGTTTCAACGGAAGTTTATGGGTTGCGCCCATAATTTTCCCCGCTGACTTGCTATCCCCCCTGCGCGCCCTTTACACCCAGTAATTCCGGATATAGCTTGCAACCGACGTCTGTCCGACGCTGCTGGCCAGTATGTAGC
+
@CCCCCE<,C@<CFDEFG9,,4C@FG<EAFA6CFCB,6C<,;BDE@FG@=CFF6@FC,6FFGG@@DFEDF8AFGEE+?B,?6@F7EF<F8FC5FCE,@+,@FA@EDC<FEFCABCCF=+=++9E8+4F+FFF,C8F8:@+8D,DG;AF+;:)+003,@=E9@*=+@E,@:EGA+87CFDF,@5,DE@)/*4/*4:<CFB:<*6748B2@;5<.;93+/><(:6:1*6)(93637:294C:E((.7))-*2*-48()*-.).(;)03*((,-74(().+((-1638()).8(53448*1-*>
@M03364:396:000000000-C9LGT:1:1101:21126:4304 2:N:0:10
GGACTACAAGGGTTTCTAATCCTGTTCGCTCCCCACGCTTTCGTCCATCAGCGTCAGTTGAGGCTTAGTGACCTGCCTTCGCAATTGGTGTTCTGCGTAATATCTAAGCATTTCACCGCTACACTACACATTCCAGCCACTGCCACCTCACTCAAGACTAACAGTATCAATGGCAGTTCCATCGTTAAGCGATGGGCTTTCACCACTGACTTATTAATCCGCCTACGGACCCTTTCAACCCAATCAATCCGGATCACGCTTGCACCCTCCGTATTCCCGCGGCTGCTGGCACGGATTTAGC
+
CCCCCGGGGGGGGGGGGGGGGGGGGGGGGGGGGGGGGGGGGGGGGGGGGGGGGGGGGGGGGGGGGGGGGGGGGGGGGGGGGGGGGGGGFGGGGGGGGGGGGGGGGGGGGGGGGGGGGGGGGGGGGGGGGGGGGGGEFEFGGFD*=FG8EDFDC=FFFFGG?GFGGGGGGGGG?FFGGFGGDGF:DGCDFF6?FGGGFGGGF@ECCCA@CFEGCFG5DEGGFGFA4?4:2?9=5=E*55@FGD(5/>3<FG3>;,2=FFFFFFG8CFD;DD>B4:B)6<:9(493(028>0(4:B>))*.::
@M03364:396:000000000-C9LGT:1:1101:22438:4307 2:N:0:10
GGACTACCAGGGTTTCTAATCCTGTTTGCTCCCCACGCTTTCGCGCCTCAACGTCAGTTATCGTCCAGTAAGCCGCCTTCGCCACTGGTGTTCCTCCTAATATCTACGCATTTCACCGCTACACTAGGAATTCCACTTACCTCTCCGATACTCTAGCTTGACAGTTCCAAATGCAGCTTGGGGGTTGAGCCCCCACCTTTCCCATCTGACTTGCCATGCCGTCTGCGCCCCCTTTACCCCCAGTAAACCCGGATAACGCTTGCCCCCTACGTATTCCCGCGGCCGCTGGCCCGTCTTTCGC
+
CCCCCGGGGGGGFFGGGGGGGGGGGGGGGGGGGGGGGGGGGGG,@FFGGGEFGGGGEGG,CFGGGGGGG9FFGGGGGGGGGGGGGGGGFGGGGGGGGGEFGCGGGGGGGGGGGGGGGDGGGGGG,9<FGGGGGGGGG9DGGGG?=FE6BBGEGEDFGGDD=FFGGGGGG8BD?A*=?9EF+,=:EE3)9FFFGD*@DDCFF*D*8A84*=8C=BC=>5CF28>7??.5(2299@F3>3?BF02(*.4)5C)3(-(6=693<:F3FF)3,8:2).8.6C:0((,(,(149:0:90()87)17
@M03364:396:000000000-C9LGT:1:1101:24955:4318 2:N:0:10
GGACTACTGGGGTATCTAATCCTGTTTGCTCCCCACGCTTTCGCGCCTCAGTGTCAGTTACAGACCAGATAGTCGCCTTCGCCACTGGTGTTCCTCCAAATCTCTACGCATTTCACCGCTACACGTGGAATTCCACTCTCCTCTTCTGCACTCAAGTTCTCCAGTTTCCAATGACCCTCCCCGGTTGAGCCGGGGGCTTTCACATCAGACTTGCTTTTCCGTCTACGCTCCCTTTACACCCAGTAAATCCGGATAACGCTTGCCCCCTACGTATTACCGCGGCTGCTGGCACGTCTTTGGC
+
CCCCCGGGFGGGGGGGGGGGGGGFFGGGGGGGGGGGGGGGGGGGGGGGGGGGGGGGGGGGGGGGGGGGFGFFGGGGGGGGGGGGGGGGEGGGGGGGGGGGGGFGGGCD@EGGGGGGGGGGGGEGGGFGGGGGGGGGGFGGGGGBFFG,@=FEFDCD@EGGGGFGFGGGGGGGFCDDFFGGDEDFEG<5?<DDDGGEDGGGGFGF798;3C;GE+,1=)>C?G@@;?(2,>9FF4=CECFFGDDE@44>BFC>B2()/(4(8(8:DCG9(,(,).5)6<:1>600023,3:(.:,())9)29
@M03364:396:000000000-C9LGT:1:1101:14079:4338 2:N:0:10
GGACTACCCGGGTATCTAATCCTGTTTGCTCCCCACACTTTCGAGCCTCAGCGTCAGTTAGAGCCCAGCAAGCCGCCTTCGCCACTGGTGTTCCTCCGAATATCTACGCATTTCACCGCTACACCCGGAATTCCGCTTGCCTCTACTTCACTCAAGAATAACAGTTTCAACGGCCGTTTCTGGGTTGAGCCCATAATTTTCACCGCTGACTTGCTATACCGCCTGCGCTCCCTTTACACCCATTAATTCCGGATCACGCTTGCCCCCTACGTATTACCGCGGCGGCTTGCCCGTAGGTCGC
+
CCCCCGG@,CEGG@FGGGFGGGGGGGGGGGGGGGGGEGGGGGG8FCFGGGGGGGGGGFG99E<FGGGGGGCFG<CGGGGGGGGGEGGGGGGGGGGGGG:FD<FGGAFGGGGGGGGGGGGG8FGG,@FGGGGGGGDB>+=FGGGF+C>,,2CDF)+@,,,=EF5=CEGFAFF+<F)*;95,=@CB:@B4FFGG*,,2+?BEGFFEGF52>GEC>B,5=*>F?GF?0=3)6<>F3>E373CFG0.-1-6:FGG>(((4F33:3:C29FD90<?07<BFDG(4,4;(42((((.536())0)97
@M03364:396:000000000-C9LGT:1:1101:22461:4345 2:N:0:10
GGACTACCCGGGTTTCTAATCCTGTTTGCTCCCCACGCTTTCGTGCCTCAGTGTCAGTTACAGTCCAGAAAGCCGCCTTCGCTACTGGTGTTCCTCCTAATATCTACGCATTTCACCGCTACACTAGGAATTCCACTTTCCTCTCCTGCACTCAAGTTTCCCAGTTTCAAGAGCTTACTACGGTTGAGCCGTAGCCTTTCACTCCTGACTTAAGTAACCACCTACGCACCCTTTACGCCCCGTACATCCGTATACCGCTAGCCCCCTACGTATTACCCCCGCTGCTTGCCCGTATTTCGCC
+
CCCCCGGGGGGGFGGGGGGGGGGGGGGGGGGGGGGGGGGGGGGGGGGGGGGGGGGGFGFGGGGGGGGGGFFGGGGGGGGGGGEGGGGGFGGGGGGGGGFAFGGGGGFGGGGGGGGGGGGGCGGGGGGGG9FGGGGGGFGGGGGFGGGEGFGFGD?FGGFGGGFFGGGGDGGA6FEFGFG8ECDDEGBDFGCDGEGGGGGF7;BCGFA*8?2:*+,*5;;,:>@=;*7*:CABDE;E@@GG7(/.)6/7A<9(=;3?>6.(.6EDGG5(2(4)-5).921(-4-24))404.29-(097(/9
@M03364:396:000000000-C9LGT:1:1101:22401:4353 2:N:0:10
GGACTACACGGGTATCTAATCCTGTTTGCTCCCCACACTTTCGTGCCTCAACGTCAGTTACTGTCCAGAAAGTCGCCTTCGCCACTGGTGTTCCTCCTAATATCTACGCATTTCACCGCTACACTAGGAATTCCACTTTCCTCTCCAGTACTCAAGAAATGTAGTTTTGGTTGCAGTTCCTCAGTTGAGCCGAGGGATTTCACAACCAACTTGCATTCCCGTCTACGCACCCTTTCCACCCACTAAATCCGGATCACGCTTGCTCCCTACGTCTTCCCGCGGCTGCTGGCCCGTCTTTCGC
+
CCCCCGGGGGGGGGGGGGGGGGGGGGGGGGGGGGGGGGGGGGGGGGGGGGGGGGGGGGFCFGGGGGGGGFGFGGGGGGGFGGGGGGGGFGGGGGGGGGGGGFGGGGGGGGGGGGGGGGGGGGFGGCFGFGGGGGGGGCDFGGFFGGFCFFGFF7AFFFGGGGFGGGGGFEGGFG5DFFGGFGGEGGFEFCF6+@EGGGGGGFGEFDDFCDDGCC43?AGGDGF9)69D)C>(5>B45?GGG2(0)6=5CDD;16,6F@F@?;54FFG@)6(.27?)6:4>390(2(240(3?09:)84-19
@M03364:396:000000000-C9LGT:1:1101:20015:4380 2:N:0:10
GGACTACCGGGGTTTCTAATCCTGTTTGCTCCCCACGCTTTCGAGCCTCAGCGTCAGTTACAGACCAGAGAGTCGCCTTCGCCACTGGTGTTCCTCCACATATCTACGCATTTCACCGCTACACGTGGAATTCCACTCTCCTCTTCTGCACTCAAGTTCTCCAGTTTCCAATGACCCTCCCCGGTTGAGCCGGGGGCTTTCACATCAGACTTAAGGAACCACCTGCGCGCGCTTTACGCCCAATAATTCCGGACCACGCTTGCCACCTCCGTCTTGCCGCGGCTGCTTGCCCGTAGTTAGC
+
CCCCCGGGGGGGGGGGGGGGGGGFGGGGGGGGGGGGGGGGGGGGGGGGGGGGGGGGGGGGGGGCFGGGGGGFGGGGGGGGGGGGGGGGFFGGGGGGGGGGFGGEAFGGGGGGGGGGGGGGGGGGGFGGGGGGCGGGGGFGGGGFGGGCFFGFG5=;CEFGGGFFFEFGGGGGFFEGGFGEDEDFGGGFFGGGGGGGGGGGF<FFGFAE39;F4C+773@FDGFFFC@DFD>60865ABEGGFBF))6<FCFBFF9:F2(,48A?CCD0(,,-(.8)4@-(-((-32)).3.,14(0)*.:7
@M03364:396:000000000-C9LGT:1:1101:14153:4446 2:N:0:10
GGACTACTCGGGTTTCTAATCCTGTTTGCTCCCCACACTTTCGAGCCTCAGCGTCAGTTAGAGCCCAGTAAGCCGCCTTCGCCACTGGTGTTCCTCCGAATCTCTACGCATTTCACCGCTACACTAGGAATTCCACTTACCTCTCCGACACTCCAGATGACCAGTTTCCAATGCAGTCCCGGGGTTGAGCCCCGGGTTTTCACATCAGACTTAGCCTTCCGCCTGCGCTCCCTTTACACCCAGTCAATCCGGACCACGCTTGCACCCTACGTATTCCCGCGGCTGCTGGCACGTATTTCGC
+
CCCCCGGGGGGGGGDGGGGGGGGGGGGGGGGGGGGGGGGGGGGFGGGGGGGGGGGGGGGDF9F@FGGGGGGGCGGGGGGGGGGGGGGGGGGGGGGGGGGGGGGGGGGGGGGGGGGGGGGGGGGGG8FGGGGGGGGGGGGGGGGFCGGCGEGFGDGF:@DFGGFGGGFGFGGAFGCDD?DGGGDBEE@@FFGGGGGGDGEGGEFCCFFE>GFFF+<3FBGG><@(65657D9?FEF)47FGGFF@49<B@GDB?F(,>0>4((2)0CDB2::?):?)6C24-4>FFF:??F04<4,*99)9*
@M03364:396:000000000-C9LGT:1:1101:6836:4467 2:N:0:10
GGACTACTGGGGTTTCTAATCCTGTTCGCTCCCCACGCTTTCGTCCATCAGCGTCAGTTGAGGCTTAGTGACCTGCCTTCGCAATTGGTGTTCTGCGTAATATCTAAGCATTTCACCGCTACACTACACATTCCAGCCACTGCAACCTAACTCAAGACTAACAGTATCAATGGCAGTTCCATCGTTAAGCGATGGGCTTTCACCACTGACTTATTAATCCGCCTACGGACCCTTTAAACCCAATAAATCCGGATAACGCTTGCACCCTCCGTATTACCGCCGCTGCATGCACGGAGGTAGC
+
<CCCCGFCEEFEFGGGGGCAEEG<FFGGGG?FDEGC+@@CFFFFGGGGDFFGGGGGCFG,CFGGGGDFGGGGGGGFGGGFGG7+BDFG96FFGFGGGGGGF,@FFG<FFFFGGGGGGGGGGDFGG8FGGGGGGGG<8+=FGC,+?DGF,*A7,:FD4@FGGGF?A=:EGGGFF8DCFDGGE8++@@+8B9@CDCEG?GBC7CF:FF*)3;CCEFF*23<,/9=AAF9*0:992-7*5><FG@(>A)9CFC)24;24=0:(/6*.>CD71:>1((,4:<(((-(-(2(.6:,41;())0)99
@M03364:396:000000000-C9LGT:1:1101:9985:4505 2:N:0:10
GGACTACCAGGGTATCTAATCCTGTTCGCTACCCATGCTTTCGAGCCTCAGCGTCAGTTGCAGACCAGAGAGCCGCCTTCGCCACTGGTGTTCTTCCATATATCTACGCATTCCACCGCTACACATGGAGTTCCACTCTCCTCTTCTGCACTCAAGCAAAACAGTTTCCGATGCAGTTCCTCGTTTAAGCCGAGGGCTTTCACATTAGACTTATTTTTCCGCCTGCGCTCGCTTTACGCCCAATGAATCCGGACCACGCTTGCCACCTACGTATGACCGCGGCTGCCTGCACGTATTCCGC
+
CCCCCGGGGGGGFFDFGGG<FGG@FFGGGGGEGGGGGGGGGGGFGGG8FFGGGGGGGGGCGGGGGGGGGGGGGGDDGGGGGGGGGFGGFGGDGGGCGGGGGDFGGGGGGGG,@BEFGGGGGCFGGG<F@GEFEC=FGGGGGDFCGGG;@98D,0@D,@DFGGFGGDFGGGC=?FF8AFGGAAC++;+3<@<DDGGDGG>F77=@FF+/*4:<4=5;+:DC=C9=-2(89D2>@18CE?EFF;63)17?FC)9(2(356>B408002*.(81(,-())3-(-291(1().18?FF(1)/)2/
@M03364:396:000000000-C9LGT:1:1101:12638:4531 2:N:0:10
GGACTACACGGGTATCTAATCCTGTTCGCTCCCCACGCTTTCGCGCCTCAGCGTCAGTTACGGCCCAGTAAGTCGCCTTCGCCACTGGTGTTCCTCCCAATCTCTACGCATTTCACCGCTACACTGGGAATTCCACTTACCTCTCCTGCACTCAAGCCCGACAGTATCCAAAGCAATTCCCACCTTGAAAGCAGGACTTTCACTCCAGACTTACCGAGCCGCCTACGCGCCCTTTACGCCCAATCATTCCGGACCACGCTTGCCCCCTACGTCTTACCGCGGCTGCTGGCCCGTCGTTAGC
+
CCCCCGGGGGGGGGGGGGGGGGGGGGGGGGGGGGGGGGGGGGGGGGGGGGGGGGGGGGGGGGGGGGGGGGGGGGGGGGGGGGGGGGGGGGGGGGGGGGGGGGGGGGGGGGGGGGGGGGGGGGGGGGGGGGGGGGCGGGGGGGGFGGGFGFGFGFGFGGGGEFEGGGGGGGGCFGFGGFGGGFGGGGGBF,@CCEG>GGGGGFGFGFA4*?>FCFGDD>GGFGFFD?1ABGFFF7?AFFGGGFFFF>AAFGG9112:F3-,4:EBGGG06??B((36<A4-4769>F:?0((-,(()0)(12
@M03364:396:000000000-C9LGT:1:1101:9961:4546 2:N:0:10
GGACTACCGGGGTATCTAATCCTGTTCGCTCCCCACGCTTTCGAGCCTCGGCGTCAGTGTCAGTCCAGAAAGCCGCCTTCGCCACTGGTGTTCCTCCTAATATCTACGCATTTCACCGCTACACCAGGAATTCCGCTTCCCTCTCCGATACTCTAGTCTACCAGTTTTGAATGCACCCCCCAAGTTAAGCCCGGGTATTTCACATCCAACTTAATAAACCGCCTACTCACCCTTTACGCCCAGTAATTCCGGACCACGCTCGCCCCCTACGTATTACCGCGGCTGCTGGCCCGTTGTTAGC
+
CCCCCGGGGGGGGGCGGGGGGGGGGGGGGGGGGGGGGGGGFGGFGGGGG:FGGGGGGFFGGGGGGGGGGGGGGGGGGGGGGGGGGGGGFFFGGGGGCGGGGGGGGGGGGGGGGGFFFGGGEFGGFGGGGGGGGGGGGB?5DGGFGGGEEDGFGFFF@EFFGGFGFFFGGGGGFGFC9BGDGG4CFGC6B9FGGGGGGG9CEFGF7AF3;G;FE+>5CEGGBGFDFCFFCGFF<BDFF:GEE(459ABBBFC1094474((-(:4<EG9?B?:<)5-)<--(39>0::BF:(241()0).::
@M03364:396:000000000-C9LGT:1:1101:13785:4563 2:N:0:10
GGACTACTCGGGTTTCTAATCCTGTTTGCTCCCCCGACTTTCGCGCCTCAGCGTCAGTGCTGTTCAAGGAATCCGCCTTCGCCTCCGGTGTTCTATAGGATATCAACGCATTTCACCGCTACACCCTGCATTCCGATTCCCCCTCCCGGCCTCGAGCCGCGCAGTCTCGGACGCACTTTCCGGGTTGAGCCCGGAGCTTTCACATCCGCCGCACCCGGCCGCCTACGCGCCCTTTACACCCCGTAATTCCCGACCACGCTTGCGACCTCCGTAGTTACGCGGCTGCCGGCCCGTCTGTAGC
+
CCCCCGGGGGGGGGGGGGCEFGG9FFGGGGGGGGGGGGGGGGGGGFGDGGGGGGGGGE9FGFFGGGGGGGDFGGGGGGGGGGGGGGGGFGGGGGCC<?FAGGGGFGGGGGGGGFGGGEGG>FFGCECGGGFGGGG7CGGGGGC>CCC+>@C=38@BC:8ECCBDEGGFGF>CE@25EF>9:CDGGG@3A8*9CEC=98C7<<FE;8FF0<(*()*-14E=;DB:0*45,906(4>):9FFE(7:)((.1:*819(4@(-(42C()/94)((,,--))+11(3,,((((((((47(0)/)2*
@M03364:396:000000000-C9LGT:1:1101:10208:4588 2:N:0:10
GGACTACCGGGGTTTCTAATCCTGTTCGCTCCCCACGCTTTCGTCCATCAGCGTCAGTTGAGGCTTAGTGACCTGCCTTCGCAATTGGTGTTCTGCGTAATATCTAAGCATTTCACCGCTACACTACACATTCCAGCCACTGCTACCTCACTCAAGACTAACAGTATCAATGGCAGTTCCATCGTTAAGCGATGGGCTTTCACCACTGACTTATTAATCCGCCTACGGACCCTTTAAACCCAATAAATCCGGATAACGCTTGCACCCTCCGTGTTACCGCGGCTGCTGGCCCGGAGTTTGC
+
CCCCCGGGGGGGGCCGGGGGGGGGGGGGGGGGGGGGGGGGGGGGGGGGGGGFGGGGGGGFFGGGGGFGGGGDFGGGGGGGGGGDGGGGFFGGGGGGGGEEGGGGGGGGGGGFFGGGGGGGGFFGGGGGGGGGGGGDCFFGGFG+BCG9DBGEFDGFFGDGGGFFGGGGGGGGBFFGGFGGF89FFF7=FFE0?CCFGGGGFEGECC?CC>EE=>2::<FFFGFF(68)()62>(088>@CGD1@;A33AFC06;?AA@6;(/*)7CC(--4:(.4<<F22(42((-325:(,4;(0.))00
@M03364:396:000000000-C9LGT:1:1101:20787:4594 2:N:0:10
GGACTACACGGGTATCTAATCCTGTTTGCTCCCCACGCCTTCGAGCCTCAACGTCAGTTACCGTCCAGTAAGCCGCCTTCGCCACTGGTGTTCCTCCTAACATCTACGCATTTCACAGCTACACTAGGCATTCAACTCACCTCACCTGCACTCTAGCTAAACAGTTTCCAAAGCAGTTCCCGGGTTGAGCATGGGGCTTTCATTTCAGACTTGCTTTTCCGTCTACGCTCCCTTTACACAATGTGACTCCGGACAACGCTCGCACCCTACGTATTACCGCGGCTGCTGGCCGCTTTTTAGC
+
6AA<,C<@,676C@E,CEEF,,,,C<@6FGD@<@,+7@,;F@CF@C+AFG,,B6AFGC<6F,@FG@FFG9<56,8@+@:946,@6<?89B9F,AE?4=<F954E8EGGCCGG,,;9,,,=@5,:,,9B49<FF<FD;,?9,+4*=,>FD?G<:8FDFGC3,,5=3CA,,7EF*3:06=32EE>7C3303,,+5@3++*6@,;,3=++;*587*=,:+*,2)3//5,/92*/(0>.*1*1,*0.0+**912/6120,5..:2(3,/2>(((-..:7)5+(,-(4,40).0((-(--)/*39:
@M03364:396:000000000-C9LGT:1:1101:20182:4614 2:N:0:10
GGACTACCCGGGTATCTAATCCTGTTTGCTCCCCACGCTTTCGCGCCTCAGTGTCAGTTACAGACCAGATAGTCGCCTTCGCCACTGGTGTTCCTCCAAATCTCTACGCATTCCACCGCTACACATGGAGTTCCACTCTCCTCTTCTGCACTCAAGAAAAACAGTTTCCGATGCAGTTCCTCGGTTAAGCCGAGGGCTTTCACATTAGACTTATTTTTCCGCCTTCGCTCGCTTTACGCCCAATAAATCCGGACAACGCTTGCCACCTACGTATTACCGCGGCTGCTGGGCCGTATTTAGC
+
CCCCCGGGGGGGGGFGGGGGGGF@FGGGGGGGGGGGGGGGGGGGGGGEGGGGGGGGGEGGGGGGGGGGGGGGGGGGGGGGGGGGGGGGGGGCGGGGGGGGGGGGGGFGGGGGGEGGGGGGEFFGGGGGFGGGGGGGGGGGGGEFGGGGGFGBCDFF=DGGFGFGFEGGGGEGEGFGGFGFGCD:EG>>F>DGGGGGGFGGGED6FFFF4FEFFBFCGFGC2C@2(6-8@C>BFDFE>;GGGD?@F=15AG<3(((4<9;:42;7:CF:>F0(.64).<3499(49<00:(((--4.)*):7
@M03364:396:000000000-C9LGT:1:1101:7658:4632 2:N:0:10
GGACTACCCGGGTATCTAATCCTGTTCGCTCCCCACGCTTTCGTCCATCAGCGTCAGTTGAGGCTTAGTGACCTGCCTTCGCAATTGGTGTTCTGCGTAATATCTAAGCATTTCACCGCTACACTACACATTCCAGCCACTGCAACCTCACTCAAGACTAACAGTATCAATGGCAGTTCCATCGTTAAGCGATGGGCTTTCACCACTGACTTATTAATCCGCCTACGGACCCTTTAAACCCAATCAATCCGGTTAACGCATGCAACCTCCGTATTACCGCGGCTGCTGGCCCGGAGTTAGC
+
CBCCCGDGFGGGEGFGGFG9FFCGGGEFCGGCC;<:CFC7FFDGCBFGF<FGEGCB@FCFFGGGFG<CFEEDFGGGGEFGGCFDF,ECEFFGGAFG7FFEGGGGGC<EEFGFFGFFGGGGGCFFEGGCGGCGG9EF@+=FFGFFDEFF8;ADF5?D,=DFFGBGGF:FAFFFD8=DFFGGGGGDF=C>FD6D9@CFFCFGFCFC599=*0:7A>AA:7=:>C5@4,5/5D9@FFF/9*>7<;=D)6=?=7)9,63)341(38+/+39503(-8:?)-<0((-919:2)(-((76().).:2
@M03364:396:000000000-C9LGT:1:1101:13075:4637 2:N:0:10
GGACTACCAGGGTATCTAATCCTGTTTGCTCCCCACGCTTTCGAGCCTCAGCGTCAGTTACAGTCCAGAGAAGCGCCTTCGCCACTGGTGTTCTTCCTAATCTCTACGCATTTCACCGCTACACTAGGAATTCCCTTCTCCTCTCCTGCACTCTAGACTTCCAGTTTGAAATGCAGCACTCAGGTTAAGCCCGAGTATTTCACATCTCACTTAAAAATCCGCCTACGCTCCCTTTACGCCCAGTAAATCCGGACAACGCTCGCCCCCTACGTATTCCCGCGGCTGCTGGCCCGTAGTTAGC
+
CCCCCGGGGGGGGGGGGGGGGGGGGGGGGGGGGGGGGGGGGGGGGGGGGGGGGGGGGGGGGGGGGGGGGGGFGGGGGGGGGGGGGGGGGGGGGGGGGGGGGGGGGGGGGGGGGGGGGGGGGGGGGGGGGGGGGGGGGGGGGGGFGGGGGFGFGFGFFFGGGGFGDFGGGGGGFGFGGFGGFDDFGGADFG@FGEGGGGGGGFF*CFFEFGFG*+,3C@GGFGFFDC=EADFFFFE4C=CFG=B@8*9<FGDFFF0,5:>1/.B(*:99:??47BFA):44,49>02))8<((--()0*)::
@M03364:396:000000000-C9LGT:1:1101:19705:4759 2:N:0:10
GGACTACAAGGTATTCTAATCCAGTTTGCTCCCCCGACTTTCTAGCATCAGCGTAAATAACGTTCCAGGAGTACGACTTTGCCTTCGTTGTTCTTCAGAATATCAAGGGATTGCACTGCTCAACCTTGCATTCCGTCTCAACATCTCTGCCTCGAGCTGCACAGTCTGGGCATCCCTTTCCACCATGAGCACGAAGCTTCAACATCCGACACACTCTCCCGCCTCTGCGTCCATTACGACCACAAAATGCGGACCACACTCGCGACCTATGTATATCCGCGTCTCTCTGGTCAGAGTAGTG
+
C<CCC@,,@<<,,;6C9<,;<B,CC,6;<,=---68F76B,E,C,<,A,5;,6BB,,<CE9FF,,@<CF7,,,94,6,,,,,C9,,,,,,8B,,9<C?9,9FDE=,,,,,,6,:@E,@=9,9EF,,55,=<@FEF8,,+,9=,*+4,,93ED,8C*6+,1,,564,,,,6,,*,)6,<,@=,+,,,5339,+=++@6@=,,538+*0)1+)*)*,)2)54:9@D5,)*/3(((1**62*4=5,()6(//39(:(.(:(((/(3()*1-).-..-)))+,(,(((()))))--60.7@*)2*
@M03364:396:000000000-C9LGT:1:1101:10691:4761 2:N:0:10
GGACTACTGGGGTTTCTAATCCTGTTCGCTCCCCACGCTTTCGTCCATCAGCGTCAGTTGAGGCTTAGTGACCTGCCTTCGCACTTGGTGTTCTGCGTAATATCTAAGCATTTCACCGCTACACTACACATTCCAGCCACTGCAACCTCACTCAAGACTAACAGTATCAATGGCAGTTCCATCGTTAAGCGATGGGCTTTCACCACTGACTTATTAATCCGCCTACGGACCCTTTAAACCCAATAAATCCGGATTACGCTTTCACCCTACGTCTTACCGCGGCTGCTGGCACGTCTTTCGC
+
CCCCCGGGGGGGGGGGGGGFGGGEFGGGGGGGGGGGGGGGGGGGGGGGGGGGGGGGGGGGAGGGGGGGGGGGGGGGGGGGGGG+CFGGEFGGGGGGGGGGGGGGGGGGGGGGGFGGGGGGGGGGGGGFGGGGGGGGGFFGGGG?FGGGFFGFGFDFFGGGFGFGGGGGGFDGFCDGGFGGG8D@FG<DFFE>CEEGGGGGGFGFGFF@6?CF*?=EGCEGBGDFF?9*>D=>=BF48CGFG2B;)7)9AC76;@(7A;D?,(5?GGGF;F:70,()5<46(47;0:022?(8:B()8*)19
@M03364:396:000000000-C9LGT:1:1101:6988:4856 2:N:0:10
GGACTACTAGGGTATCTAATCCTGTTTGCTCCCCACGCTTTCGCGCCTCAGTGTCAGTTACAGACCAGATAGTCGCCTTCGCCACTGGTGTTCCTCCAAATCTCTACGCATTTCACCGCTACACTTGGAATTCCACTATCCTCTTCTGCACTCAAGTTCCCCAGTTTCCAATGACCCTCCACGGTTGAGCCGTGGGCTTTCACATCAGACTTGAGGAACCACCTGCCCGCGCTTTACGCCCAATAATTCCGGCCCACGCTTGCCCCCTACGTATTCCCGCGGCTGCGGGCACGTCTTTGGC
+
CCCCCGGGCGGGECEGFGFFFGGFGG<FFGDFGGGGGGGGGGGGCGGGGGFGGFGDFFGGGDFFGGGGG@F<FFGGGGGGGGGGGGGGFGGGGGGGGFFGGGGGGFFGGGGGGGGGFEGGEGGG9>FCFFGGGFGCG,BFG@FFDFGGCCFEC5?;C;;FFG5C=FGGCDFFFADF,*+@FGC7BE3:DEDD>CEG7EGGGFG=?5<8@F)<**,0C4DC@GAB24)959=>>FF4E?GGF(6823)7AGF9..3;DFFBF<552@>20:83)629<<:;B9;>12,4(1,4131))*)9C
@M03364:396:000000000-C9LGT:1:1101:13948:4857 2:N:0:10
GGACTACTGGGGTATCTAATCCAGTTTGCTCCCCACGCTTTCGTGCTTCAGCGTCAGTTACAGCCCAGAAAGCCGCCTTCGCCACTGGTGTTCCTCCGAATATCTACGCATTTCACCGCTACACTCGGAATTCCGCCTACCTCTACTTCACTCAAGAACTACAGTTTCAACTGCAGTCTACAGGTTAAGCCCGTAGTTTTCACAGCTGACTTGATGTCCCGCCTGCGCTCCCTTTACACCCAGTAATTCCGGACCACGCTTGCCCCCTACGTATTACCGCGGCTGCTGGCCCGTTGTTAGC
+
CCCCCGGGGGGGGGGGGGGGGGGGGGGGGGGGGGGGGGGGGGGGGGGGGGGGGGGGGFGGGGGGGGGGGGGGGGGGGGGGGGGGGGGGGGGGGGGGGGGGGGGGGGGGGGGGGGGGGGGGGGGGGGGG>FGGGGGGGDDGGGGFGGGGGFGFFF6D>DGF9FFGGGGGGGGGFGFGFFGFDFGGGGACFGGGGGGGGGGGGEFEGFFF59A,**5:CCGD:DA=9=>?@G@DFFFFFFGFG1;E6<EFFGFF;B(6ADF?<?F4*;D94?4:2:?AAF:;969213)),-,(,((0)));7
@M03364:396:000000000-C9LGT:1:1101:8034:4858 2:N:0:10
GGACTACTCGGGTTTCTAATCCTGTTTGCTCCCCACGCTTTCGCGCCTCAGTGTCAGTTACAGACCAGATAGTCGCCTTCGCCACTGGTGTTCCTCCAAATCTCTACGCATTTCACCGCTACACTTGGAATTCCACTATCCTCTTCTGCACTCAAGTTCCCCAGTTTCCAATGACCCTCCACGGTTGAGCCGTGGGCTTTCACATCAGACTTAAGGAACCACCTGCGCGCGCTTTACGCCCAATAATTCCGGACAACGCTTGCCACCTACGTATTACCGCGGCTGCTGGCACGTAGTTAGC
+
CCCCCGGGGGGG@CFGGGCGGGGGGGGGGGGGGGGGGGGGGGGGGGGGGGGGGGGGGGGGGGGGGGGGGGGGGGGGGGGGGGGGGGGGFGGGGGGGGG?FGGGGGGGFGGGGGGGGGGGGGGGGGGGGGGGGGGGGGGGGGGGFGGGGGFGFFDFDEEGGGGFGGFCGGGGGFGFGGFFEFGGEGGF@FFGGGGGGGFGGGFGFGFFFFGFG56<3D=CFB>AF;C=D>5@FF?DCEDEEG<;8)7CEFG69@F9:F01<::CF79C?4:14)-4)634914;BFB)451,.4<(08*.CC
@M03364:396:000000000-C9LGT:1:1101:4494:4858 2:N:0:10
GGACTACTGGGGTTTCTAATCCTGTTCGCTCCCCACGCTTTCGTCCATCAGCGTCAGTTGAGGCTTAGTGACCTGCCATCGCAATTGGTGTTCTGCGTAATATCTAAGCATTTCACCGCTACACTACACATTCCAGCCACTGCAACCTCACTCAAGACTAACAGTATCAATGGCAGTTCCATCGTTAAGCGATGGGCTTTCTCCACTGACTTATTAATCCGCCTACGGACCCTTTCAACCCAATAAATCCTGATAACGCTTGCACCCTCCGTCTTACCGCGGCTGCTGGCACGGAATTCTC
+
CCCCCGGGGFEG:C;FFGCFCEECFFGED,CFD@FGGGC@CFEE@CEC9<EFGEGGE<@CFGGCFC@9E9CFGGGGF,CE@FC:B?,EFFFEF,9?>FECFD,@F=FF<FEFCFFFEEEC@:9FGG<B<E8AFGG9@+=F:695=ED,@DEDFBFFFDA8E,*DFGFDC,,@;8)61;D=E89+@D@0;,3=9CEFGGG7,*7*53?8C96,8F,;9@:F4DA=9C2/<C2/(()*9CFC<89().>CFG+).76)*:(261537CC2(32,(.,).34(1493>08)(4<><-())).*0
@M03364:396:000000000-C9LGT:1:1101:10462:4894 2:N:0:10
GGACTACACGGGTTTCTAATCCTGTTTGCTCCCCACGCTTTCGCGCCTCAGTGTCAGTTACAGACCAGATAGTCGCCTTCGCCACTGGTGTTCCTCCAAATCTCTACGCATTTCACCGCTACACTTGGAATTCCACTATCCTCTTCTGCACTCAAGTTCCCCAGTTTCCAATGACCCTCCACGGTTGAGCCGTGGGCTTTCACATCAGACTTAAGGAACCACCTGCGCGCGCTTTACGCCCAATAAATCCGGATAACGCTTGCACCCTCCGTATTACCGCGGCTGCTGGCCCGGAGTTAGC
+
CCCCCGGGGGGGGGGGGGGGGGGGGGGGGGGGGGGGEGGGGGGGGGGGGGGGFFGGGFFGGGGGGGGGGGGGGGGGGGGGGGGGGGGGGGGGGGGGGGGFGGGGGGGGGGGEEGGGGGGGGGGGGGGGGGGGGFFGG:9FFGGFGGGGGFGFGB=FGCFGGGFDDGGGGGGGFCDFC?EE8DD@DG+8ACFGG+CEGGGGGFGFGF8@EGEE6+<<DDGFBGFFB:>D@C10,:?3C@GEGF?;)7<<FGCBF(()9:>B:<F?GGGFFF43(...6<36176(-82?FF0813()0))::
@M03364:396:000000000-C9LGT:1:1101:10513:4920 2:N:0:10
GGACTACTGGGGTATCTAATCCTGTTTGCTCCCCACACTTTCGAGCCTCAGCGTCAGTTAGAGCCCAGCAAGCCGCCTTCGCCACTGGTGTTCCTCCGAATATCTACGCATTTCACCGCTACACTCGGAATTCCGCTTGCCTCTACTCCACTCAAGAATAACAGTTTCAACGGCAGTTTATGGGTTGAGCCCATAATTTTCACCGCTGACTTGCTATCCCGCCTGCGCTCCCTTTACACCCAGTAATTCCGGATCACGCTTGCCACCTACGTCTTACCGCCGCTGCTGGCCCGTCGTTAGC
+
CCCCCGGGGGGGGDGGGGFGGGGGGGGGGGGGGGGGGGGGGGGGGGGGGGGGGGGGGGGGGFGGGGGGGGGGGGGGGGGGGGGGGGGGGGGGGGGGGGGGGGGGGGGGGGGGGGGGGGGGGGGGGGGG>FGGGGGGGFGGGGGFFFGGGFGFGFGF9FDFFGFGGGGGGGGGFGAGGFGGGGG@DGFEFEEGGGCFGGGGGFGFGFFF4CB?;FFCG=:F2C@@5:2>9D>=@75;CCGFGFDF:3<?FF4><6(4??FFB:C?7FG:47<B(46))+44,47>>6,).41:3(()0)-9>
@M03364:396:000000000-C9LGT:1:1101:24514:4932 2:N:0:10
GGACTACCCGGGTTTCTAATCCTGTTCGCTCCCCACGCTTTCGCTCCTCAGCGTCAGTAACGGCCCAGAGACCTGCCTTCGCCATTGGTGTTCTTCCCGATATCTACACATTCCACCGTTACACCGGGAATTCCAGTCTCCCCTACCGCACTCAAGCCCGCCCGTACCCGGCGCGGATCCACCGTTGAGCCATGGACTTTCACACCGGACGCGACGAACCGCCTACGAGCCCTTTACGCCCAATAAATCCGGATAACGCTTGCACCCTCCGCATTACCGCGGCTGCCGGCACGTGAGTGGC
+
CCCCCGGGGGGGFGGGGGGGGGGGGGGGGGGGGGGGGGGGGGGGGGGGGGGGGGGGGGFFGGGDGGGGDG,EGFFGGGFFFGGGGGGGCFCEGGGGEGGGGGGGGGCGGGGGGGGGGGGGGGGGGGGGGGGGGGGGDGFGGGGBGGGE6?F)@=FFF+DEGGDDFGGCFGGGEG>D:5CCFCGEFG*:8?*8;=E+*?BFG)?<F>D1(97*(8C()4EE><>0184)()4::?)6)4EE:43??><6@FD0:,(6*,76:?;?CFG213((2(()60,4(31(4(,469431,())/)/*
@M03364:396:000000000-C9LGT:1:1101:20720:4935 2:N:0:10
GGACTACAGGGGTTTCTAATCCTGTTCGCTCCCCACGCTTTCGTCCATCAGCGTCAGTTGAGGCTTAGTGACCTGCCTTCGCAATTGGTGTTCTGCGTAATATCTAAGCATTTCACCGCTACACTACACATTCCGGCCACTGCGACCTCACTCAAGACTAACAGTATCAATGGCAGTTCCATCGTTAAGCGATGGGCTTTCACCACTGACTTATTAATCCGCCTACGGACCCTTTAAACCCAATCAATCCGAATAACGCTTGCACCCTCCGTATTCCCGCGGCTGCTGGCACGGCTTTAGC
+
CCCCCGGGGGGGGGGGGGFDGGGGGGGGGGGGGGGGGGGGGGGGGGGGGGGGGGGGGGGGGGGGGGFGGGGGGGGGGGGGGGGGGGGGFGGGGGGGGGFEFFFGGGGGGGGGGGGGGGGGGCGGGGGGGGGGGGGGG:CGFF>*=CC>EDFBE<FFCEFG,=?FGFFGGGGGFGB?EF:FFFFEGG+>ACGGGGGGGGGFGEGECFFFFGFG=B7ACEGFAF@DFGFB=5=?88E3)9CFG;<;)6));CD(,/,)82>218A?GGG?B064::?2:C,2,4399:.)5<:)41(.8))::
@M03364:396:000000000-C9LGT:1:1101:7927:4966 2:N:0:10
GGACTACTGGGGTATCTAATCCTGTTCGCTCCCCACGCTTTCGTCCATCAGCGTCAGTTGAGGCTTAGTGACCTGCCTTCGCAATTGGTGTTCTGCGTAATATCTAAGCATTTCACCGCTACACTACACATTCCAGCCACTGCAACCTCACTCAAGACTAACAGTATCAATGGCAGTTCCATCGTTAAGCGATGGGCTTTCACCACTGACTTATTAATCCGCCTACGGACCCTTTAAACCCAATAAATCCGGATAACGCTTGCACCCTCCGTATTACCGCGGCTGCTTGCACGGATTTAGC
+
CCCCCGGGGGGGEEFGGGGGGDFGGGGGGGGGGGGGGGGGGGGGGGGGFGGGGGGGGGGGGGGGGGGGGGGGGGGGGGGGGGGEGGGGGGGGGGGGGGEGGGGFFGGGGGGGGGGGGGGGGGGGGGGGFFGFGGGGGFGGGGG?DGGFGFGFGFGFFGGGGGFGGGGGGFGGFDDGCBFFGGGFGGFDDFGGGG>FFFGGGEGFGFA5@FBAA9,@FEGCAGFFFD>>AC@?FFF4?EGGG?25;3>CFGGF0;694,(6;;=;*BC07@6-(.4<AF1(39>116)436<<FF>)5*)::
@M03364:396:000000000-C9LGT:1:1101:6474:4971 2:N:0:10
GGACTACTGGGGTTTCTAATCCTGTTCGCTCCCCACGCTTTCGTCCATCAGCGTCAGTTGAGGCTTAGTGACCTGCCTTCGCAATTGGTGTTCTGCGTAATATCTAAGCATTTCACCGCTACACTACACATTCCAGCCACTGCAACCTCACTCAAGACTAACAGTATCAATGGCAGTTCCATCGTTAAGCGATGGGCTTTCACCACTGACTTATTAATCCGCCTACGTACCCTTTTAACCCAATGAATCCGGATGACGCTTGCACCCTCCGTGTTACCGCCGCTGCTGGCCCGTCTTTAGC
+
CCCCCGGGFGGGFGGGGGCEFGGFGGGGGGGGGGGGGGGGGGGGGGGCGG@GEGGGGFGGGGGGGGGGGGGFGGGGGGGGGGGGEFGG?DFE@FGFGGFEFGCFGGGFFG9FDFFGGGGG?EGF9>FGGG,CFGFGG:DFGGD5AGG86:8:A)+;EDFG9FFGGFGGGGGGF?D>DFGD=:DDGG+8FC:?FED6CGGGGFGEF?AE6CBG8EF5DE3@);>>5DD6>CAEFDF35=FGGF2>)*8>A?3321(6;(4;F7F=GF*/6<(/(.4).0--(-(49920:?(27((0)*)20
@M03364:396:000000000-C9LGT:1:1101:14757:4978 2:N:0:10
GGACTACTCGGGTATCTAATCCTGTTCGCTCCCCACGCTTTCGTCCATCAGCGTCAGTTGAGGCCTAGTGACCTGCCTTCGCACTTGGTGTTCTGCGTCATATCTAAGCATTTCACCGCTACACTACACATTCCAGCCACTGCCACCACACTCAAGACTAACAGTATCAAAGGCTGTTCAATCCTTAAGCAATGGGCTTTCTCCTCAGCCTTATTATGCCGTCTACGGACCCTTTCAACCCCATACATCCGGATACGGCTAGCCCCCTCCTATTTCCCCCAGCTGCCGCCACGGGTTCCGC
+
@9CC,C,;;F@:F+CCE9;@E<F;FEFC@,,8FG@C:C:@DC:64B,=@?A8@FFGCCE6F8,,,,@CF6FGDF<EGG@,4B,4+A<8,6C?E<>,=,7C=,@EEGAD<FG?,5=CEEE>1@9FC@EE,:,CA@A,=+6AA8E0+C,4>0?5A5=D,@,,,,*+C=3@,@,ED8)06;D,6@=,3@FDFA,5+9:FCF6,,*,1+5+:)3:C5BCC+*3E5*0)),:*:*:>5:)/*1AF*(0-2(01:*/(,(/)),6(,4+(2:7(1((,).-).0(,(4(:38(((470,4(00)(*9
@M03364:396:000000000-C9LGT:1:1101:19582:4980 2:N:0:10
GGACTACTGGGGTATCTAATCCTGTTCGCTCCCCCAGCTTTCGCGCCTCAGCGTCAGTGGTGGCCCAGAAGGCCGCCTTCGCCACCGGTGTTCTTCCCGATATCTGCGCATTCCACCGCTACACCGGGAATTCCAGTCTCCCCTACCGCACTCAAGCCCGCCCGTACCCGGCGCGGATCCACCGTTAAGCGATGGACTTTCACACCGGACGCGACGAACCGCCTACGAGCCCTTTACGCCCAATAAATCCGGATACCGCTTGCACCCTCCGTATTTCCGCGGCTGCCGGCACGTAGTTCGC
+
CCCCCGGGFGGGGGGGGGGGGGGGGGFGGGGGGGGGGGGGGGGFGGGGGGGGGGGGGC<EFFGGGGGGDGGGGGGGGGGGGGGDGGGGGGGGGGGGGGGDGGGGGEGGGGGGGGGGGGGGGGGGGGGGFGGGGGGGDFCFGCEFGGF:GDGAGFFFGGFEGFEGG7C:FECCEGFG55CFCGGGGG<7FFECFEE:FGGGGFGBGFF06DF:4):3)-?EBGFB:EF)8C>F:(5-6<EG>:(4)56:?FG0<(()93;B14;8F;D3(148:?0)6@0,(269>1((40(-((()0*495
@M03364:396:000000000-C9LGT:1:1101:19360:4988 2:N:0:10
GGACTACAAGGGTATCTAATCCTGTTCGCTCCCCACGCTTTCGTCCATCAGCGTCAGTTGAGGCTTAGTGACCTGCCTTCGCAATTGGTGTTCTGCGTAATATCTAAGCATTTCACCGCTACACTACACATTCCAGCCACTGCAACCTCACTCAAGACTAACAGTATCAATGGCAGTTCCATCGTTAAGCGATGGGCTTTCACCACTGACTTATTAATCCGCCTACGGACCCTTTAAACCCAATAAATCCGGATAACGCTTGCACCCTCCGTATTACCGCGGCGGCTGGCCCGGGTTTCGC
+
CCCCCGGGGGGGGGGGGGGGGGGGGGGGGGGGGGGGGGGGGGGGGGGGGFFGGGGGGGGGGGGFGGGGGGGGGGGGGGGGGGGGGFGGCFGGGGGGGGGGGGGGGGGGGGGGGGGGGGGGGGGEGGGGGGGGGCFDFDGGGDDDGGGFGFGFCDGFBFGGGGFGGGGGFDDGFGFGGFGGGAF:EF+:DCGDGGGGGGGGGCFFD?FF=DFGFFGEFEFG>GFA2,53-9>@FDF*9CFGGD2328>?FGD>;?2);;@<@;8<FCD@F6(-(2:46+--2((-((-488(869(0)0)1/
@M03364:396:000000000-C9LGT:1:1101:9499:4989 2:N:0:10
GGACTACCGGGGTTTCTAATCCTGTTCGCTCCCCACGCTTTCGTCCATCAGCGTCAGTTGAGGCTTAGTGACCTGCCTTCGCAATTGGTGTTCTGCGTAATATCTAAGCATTTCACCGCTACACTACACATTCCAGCCACTGCAACCTCACTCAAGACTAACAGTATCAATGGCAGTTCCATCGTTAAGCGATGGGCTTTCACCACTGACTTATTAATCCGCCTACGGACCCTTTCAACCCAATAAATCCGGATCACGCTTGCACCCTCCGTATTACCGCGGCTGCTGGCCCGGAGTTCGC
+
CCCCCGGGGGGGGGGGGGGGGGGGGGGGGGGGGGGGGGGGGGGFEGGGGGGGGGGGEFGFGGGGGGGGGGGGGGGGGGGGGGGDEFGGEFGGGGGGGGGGGGGGGGGGGGGGGGGGGGGDGGGGGFGGGGGGGGGGGGGGGGGFFGGFFDFEGFGFCFGGGGFGGGGGGGDFFGFGGFGGGAFFGG<>FFGDGGGGGGGGGEEEFFFF=FFGCEFE@6EGFGFF9?@?=DBFFBECEEGGGDDD4@<<FGGFD0(582=D;6FBGGGFFF9:(,8).34344>>BF:8>?(8>F4))))1/
@M03364:396:000000000-C9LGT:1:1101:10124:4990 2:N:0:10
GGACTACTAGGGTATCTAATCCTGTTTGCTCCCCACGCTTTCGAGCCTCAACGTCAGTTATCGTCCAGTAAGCCGCCTTCGCCACTGGTGTTCCTCCTAATATCTACGCATTTCACCGCTACACTAGGAATTCCACTTACCTCTCCGATACTCTAGCTTGACAGTTCCAAATGCAGCTTGGGGGTTGAGCCCCCACCTTTCACATCTGGCTTGCCATGCCGTCTGCGCTCCCTTTACACCCAGTAAATCCGGATAACGCTTGCCCCCTACGTATTACCGCGGCTGCTGGCCCGGCTTCAGC
+
CCCCCGGGGGGGGG8FGGAFGGGGGGGGGGGGGGGGGGGGGGGFGGGGGGGGGGGGGGGGGGGGGGGGGGGGGGGGGGGGGGGGGGGGGGGGGGGGGGGGGGGGGGGGGGGGGGGGGGGGGGGGGFGGAEFGGGGGGGGGGGGFGGG6EEGFGEC?9FFF?FFGGGGGGGGGFGFGGFGGG=CGGC>8AFGGGGCCDGGGGFGFGFFF;>=F=FFEG3CF@GFFFB286DBDF4;>ECDFG11@+7?CFF563::4=:>0?:8(>FC>0:83)63)6C24;F;9,1733:1<9((.)))2:
@M03364:396:000000000-C9LGT:1:1101:8497:4994 2:N:0:10
GGACTACAGGGGTTTCTAATCCTGTTCGCTCCCCACGCTTTCGTCCATCAGCGTCAGTTGAGGCTTAGTGACCTGCCTTCGCAATTGGTGTTCTGCGTAATATCTAAGCATTTCACCGCTACACTACACATTCCAGCCACTGCAACCTCACTCAAGACTAACAGTATCAATGGCAGTTCCATCGTTAAGCGATGGGCTTTCACCACTGACTTATTAATCCGCCTACGGACCCTTTAAACCCAATAAATCCGGATCACGCTTGCACCCTCCGTATTACCGCGGCTGCTGGCACGGATTTGGC
+
CCCCCGGGGGGGGGGGGGGGGGGGGGFFGGGGGGGGGGGGGGGFEGCFGGGGGGGGGDGGGGGGFFGGGGG9FGFGGGGGGG:FCFGGGGGDGGDGDG7FGGGGGGCFGGGGGGGGGGGDEGGGG8FEFGGGGGGAFGGGFGG+DGGGCFGDEDDF,@FG9FFFGGGGFGGGFGBG=@EFEFCGGGDDFG:CFEGCGFGGGFGECF>E@F=CEF,;=@FG=FDAFG=3/C=DD@BEFCGGGDDDF365AFGF@0(6;;@?87:7DGG;1?>443:46<41(413(:42?B(5:2,).0)2*
@M03364:396:000000000-C9LGT:1:1101:20353:5004 2:N:0:10
GGACTACAGGGGTTTCTAATCCCATTTGCTACCCTGGCTTTCGTTCCTCAGCGTCAATTACGGCCCAGTAAAGCGCTTACGCCACCGATGTTCCTCCTGATATCTAAGCATTTCACCGCTACACCAGGAATTCCCTTTACCTCTACCGCATTCTAGTTTGCAAGTATCAAGTGCCATACACAGGTTGAGCCTGCGCCTTTAACACCTGCCTTTTCATACCGCCTACGAACTCTTTACGCCCAATGATTCCGGACAACGCTCGCACCCTCCGTATTGCCGCGGCGGCTGGCACGGGTTTAGC
+
CCCCCGGGGGGGGGGGGGFFGGF,CCFFGGGGGGEFCGGGGGGGGGGAFGEGGGGGGGGGGGG>FEGGGGGGGGGGGGG?FGEGGFEDBFGGGGGGGGGAD<EFFGF9FGCGCFFGGGGDGF,ECDGGGGGGGGGGG:8F:890AFGECDE09;+?=@FGFFF7BFGCGGGGF=DGGFGGG,+,@@=5FD,:F6+6?EEFFE9**3;8);:F**5*=>FGFGFFF85:@CBCCC<*1:8=FF01=4578CFF?@((59B;<4:3C*98:?044?F)6341-40((((,641529-))).:0
@M03364:396:000000000-C9LGT:1:1101:20408:5047 2:N:0:10
GGACTACCCGGGTTTCTAATCCTGTTCGCTCCCCACGCTTTCGCTCCTCAGCGTCAGTAACGGCCCAGAGACCTGCCTTCGCCATTGGTGTTCTTCCCGATATCTACACATTCCACCGTTACACCGGGAATTCCAGTCTCCCCTACCGCACTCAAGCCCGCCCGTACCCGGCGCGGATCCACCGTTCAGCGATGGACTTTCACACCGGACGCGACGAACCGCCTACGAGCCCTTTACGCCCAATCAATCCGGATAACGCTTGCACCCTACGTATTCCCGCCGCCGCTGGCACGTCTTTTGC
+
CCCCCGGGGGGGGGGGGGGGGGGEGGGGGGGGGGGGGGGGGGGGGGGGGGGGGGGGEGGGGGGGGGGGFGGGGGGGGGGGGGGGG9FGFGGGGGGGGGGGGGEGGGGGGGGGGGGGGGGGGGGGGGGGGGGGGGDFGGGGGGGFGGG68BGAFD65@FGGGGFGGEGGGGCEEGFCEFEG6C5<CG,6A@=>GGGF<CFF75CEFEEF-99E95C>C1EGFGBF<F?)-C>B,4?<4<CEE0::<4))9<561((.6:>(1(/4DF<((.,...4)-<4-(4((3,-,23(8<4())/.;2
@M03364:396:000000000-C9LGT:1:1101:24521:5084 2:N:0:10
GGACTACTGGGGTTTCTAATCCTGTTCGCTCCCCACGCTTTCGCGCCTCAGCGTCAGTTACGGCCCAGTAAGTCGCCTTCGCCACTGGTGTTCCTCCCAATCTCTACGCATTTCACCGCTACACTGGGAATTCCACTTACCTCTTCCGCACTCAAGCCAACCAGTCTCCAAAGCAATTCCCACCTTGAAAGCAGGACTTTCACTCCAGACTTAATCGGCCGCCTACACGCCCTTTACGCCCAGTCATTCCGGACAACGCTTGCCCCCTACGTCTTTCCGCGGCTGCTGGCCCGTAGTTAGC
+
CCCCCGGGGGGGFGGGGGGGGGGGGGGGGGGGGGGGGGGGGGGGGGGGGGGGGGGGGGGGGGGGGGGGGGGDEFGGGGGGGGGGGGGGEGGGGGGGGGGGGGGGGGGGGGGGGGGGGGDGGGGGEFGGDFGGGGGGGCFGGGGFGGFGGFGFGBGFGGGGGGFGGGCF9FGEFG8FGFGGGGGGGG>CF,@CGF>EGFGGGFGC+;6==G=GE=E8CDGG@GF;<C;;;CF>6(;7C@GFGF:79))49FG60(,1<24?0?F>GGG>:??8((4))3461794(3).:?((-(())*-:0
@M03364:396:000000000-C9LGT:1:1101:18914:5098 2:N:0:10
GGACTACTCGGGTTTCTAATCCTGTTTGCTCCCCACACTTTCGAGCCTCAGCGTCAGTTAGAGCCCAGCAAGCCGCCTTCGCCACTGGTGTTCCTCCGAATATCTACGCATTTCACCGCTACACTCGGAATTCCGCTTGCCTCTACTCCACTCAAGAATAACAGTTTCAACGGCAGTTTATGGGTTGAGCCCATAATTTTCACCGCTGACTTGCTATCCCGCCTGCGCTCCCTTTACACCCAGTAATTCCGGATAACGCTTGCCACCTACGTATTACCGCGGCTGCTGGCACGTTGTTAGC
+
CCCCCGGGGGGGGGGGGGGGGGGGGGGGGGGGGGGGGGGGGGGGGGGGGGGGGGGGGGGGGGGGGGGGGGGGGGGGGGGGGGGGGGGGFGGGFGGGGGGGGGGGGGGGGGGGGGGGGGGGGGGGGGGGCFGGGGGGGFFGGGGFGGGGGFGFFFGFADEFGGFGGGGGGFGGFGFGFBAFFGGCEGG@FFGGGGGFGGGGGADBGFFF2CEGEFGFG:FC@GFF>:;>2C>DFF@EF?GFGFFFAEFFFGGF@?6)?:348?G7*<C::B<<,<:)<F:;>>FFBF>)41(41.(.0)):7
@M03364:396:000000000-C9LGT:1:1101:17837:5100 2:N:0:10
GGACTACACGGGTTTCTAATCCTGTTTGCTCCCCACACTTTCGCGCCTCAGCGTCAGTTACAGTCCAGTAAGCCGCCTTCGCCACTGGTGTTCCTCCCGATCTCTACGCATTTCACCGCTACACCGGGAATTCCGCTTACCTCTCCTGCACTCAAGCCCAGCAGTATCCAAAGCAGTTCCCACCTTAAACGCAGGACTTTCACTCCAGACTTACCAGGCCGCCTACGCGCCCTTTACGCCCAAGCATTCCGGACCACGCTTGCCCCCTACGTATTACCGGCGCGGCTGGCCCGTGCGTGGC
+
CCCCCGGGGGGGFGGGGGFGGAEGFGGGGGGG@FGGGGGGGGGGGGGGGGGGEEGGGFEGGFGGGGGGGFDGGGFGGGGGGGEGGGGG?FGGGGGGGCFFFEGGGGGGGGGGGGGGGGGCCCDGGGGG7@FF9FFGGGGGG8DDFGGFGFGFFD6;F@=@FFFFC=,EGFGCAFCGF@;BFFGGGGC*+,54?GGEGGGE=7D6C46>*CEF=FF4DDGGFGFF(5:>;C:61:2)58;CEF?(8346@GG9(((,8((((4;>FGD;(1-(,48)6<8((-4((4(14,((-,()))(11
@M03364:396:000000000-C9LGT:1:1101:21898:5105 2:N:0:10
GGACTACTGGGGTATCTAATCCTGTTCGCTCCCCACGCTTTCGTCCATCAGCGTCAGTTGAGGCTTAGTGACCTGCCTTCGCAATTGGTGTTCTGCGTAATATCTAAGCATTTCACCGCTACACTACACATTCCAGCCACTGCAACCTCACTCAAGACTAACAGTATCAATGGCAGTTCCATCGTTAAGCGATGGGCTTTCACCACTGACTTATTAATCCGCCTACGGACCCTTTCAACCCAATAAATCCGGATAACGCTTGCACCCTCCGTATTCCCGCGGCGGATTGCACGGACTTAGG
+
CCCCCGGGFGGGGGGGGGGGGGGGGGFGFGGGGGGGGGGGGGGFCGGGGGGGGGGGEFGGGGGFGGFGGGGFFGGGGGGFGGGGGGGGFGGGGGGFFGGGGGFGFFFFGFGGGGGFBEEDEGFFGGCF8FGGGGGD?F=FGGGF88D4=DFEF5=DEFFGFGFGGFG;EGCFF8=DGFFEEFGFGG3:D,67=@EGCFGGGF@:**3:=>*ECF<7=AF759<>A8@5>?25BD:648CEE@D@439?F489D??;F36313*/05>(:2--.:4).3,49;((((--.)6<?>())/-:*
@M03364:396:000000000-C9LGT:1:1101:14989:5110 2:N:0:10
GGACTACAAGGGTTTCTAATCCTGTTCGCTCCCCACGCTTTCGTCCATCAGCGTCAGTTGAGGCTTAGTGACCTGCCTTCGCAATTGGTGTTCTGCGTAATATCTAAGCATTTCACCGCTACACTACACATTCCAGCCACTGCAACCTCACTCAAGACTAACAGTATCAATGGCAGTTCCATCGTTAAGCGATGGGCTTTCACCACTGACTTATTAATCCGCCTACGGACCCTTTGAACCCAATAAATCCGGATCACGCTTGCACCCTCAGTATTACCGCGGCTGCTGTCCCGGATTTAGC
+
CCCCCGGGGGGGGCFGGGFGGEGGGGGGGGGGGGGGGGGGGGGGEFFFCGFGGGGGGGGGGGGGGGGGGGGGGGGGAFGGFGGGGGGGCFFGFFGGGGFEGGCGCFGGGGGGCFGGGGGGGGGFGGGGGGGGGGFGGCDGGGFFGGGGGFGFDDGF,@DFFGFGGGFGECFGFFFDECEGGGD:>EDDFA@;CEGGGGGFGEC6?F556CCC59D;CC7;59@ADEA>439@2>E*9=FEG9>:A;C);CD6,,18;3;1;(*);C56?(..).6)::4191990,,5))).9;())*)2*
@M03364:396:000000000-C9LGT:1:1101:15746:5129 2:N:0:10
GGACTACAGGGGTTTCTAATCCTGTTTGATCCCCACGCTTTCGTGCCTCAGCGTCAATGACGGATTCGTGAGATGCCTTCGCAATCGGTGTTCTGAGTAATATCTATGCATTTCACCGCTACACTACTCATTCCTCCCACGGCATCCGTATTCCAGCGCAACAGTATCAATGGCAGTTCCGGTGTTGAGCACCGGGCTTTCACCACTGACTTGCTACACAGCCTACGCACCCTTTAAACCCAATAAATCCGGATAACGCTTGCATCCTCCGTCTTACCGCGGCTGCTGGCACGGATGTAGC
+
CCCCCGGGGGGGGGGGGGGGGGGGGGGGGGGGGGGGGGGGGGGGGGGGGGGGGGGGGFFFGGGCGFGGFGFEDGGGGGGGGGGGGGGGFGGGGGGFGGGGGGFGGGGGGGGGGGGGGGGGGGGGGGGGGFGGGGGGGGGGEDE*=EFGGFGEFFCDGGGGGGFGGGGGGGGGFGDGGBAFGGCCEGG<A<<C;EGGGGGGGFGF4@AEEGF73B?4C>GG@GFFB?<EFGB;?33C)>GGGD38)7<EFGG;?BFAF846::C):CC23?68(.8):@-3432966)32??<BF-).)):*
@M03364:396:000000000-C9LGT:1:1101:23722:5149 2:N:0:10
GGACTACCGGGGTTTCTAATCCTGTTTGCTCCCCACACTTTCGCGCCTCAGCGTCAGTTGTCGTCCAGAAAGCCGCCTTCGCCACTGGTGTTCCTCCCAATATCTACGCATTTCACCGCTACACTGGGAATTCCGCTTTCCTCTCCGATACTCAAGAATAACAGTTTCAATCGCAGCCCCGAGGTTGAGCCTCGGTATTTCACGACTGACTTGCTATCCCGCCTACCCGCCCTTTACACCCAGTAAATCCGGACAACGCTTGTCACCTACGTCTTTCCGCGGCGGCTGGCCCGTACTTCGC
+
CCCCCGGGGGGGFGGGGGGGGGGGGGGGGGGGGGGGGGGGGGGGGGGGGGGGGGGGGGGGGGGGGGGGGFGGGGGGGGGGGGGGGGGGEFGGGGGGGGGGGGGGAFGGGEGGGGGGGGGDGGGGGGGGGGGGGGGGGGGGGGGFGGGCCAFEEDCFFGGGGGFGGGGGGGFGFGFGGFGGECCFGGGEF@D9>ECGGGGGGFGF<4)5)2>FFFA5C@GE@GF@;C(.4:;9>??.6):CE<?3=AFFFGDBFF1?FFFFB6@A*<>4776<(4:)60(3-41((-((4:?(-1,).*)97
@M03364:396:000000000-C9LGT:1:1101:19248:5169 2:N:0:10
GGACTACCGGGGTTTCTAATCCTGTTTGCTCCCCACACTTTCGAGCCTCAGCGTCAGTTAGAGCCCAGCAAGCCGCCTTCGCCACTGGTGTTCCTCCGAATATCTACGCATTTCACCGCTACACTCGGAATTCCGCTTGCCTCTACTCCACTCAAGAATAACAGTTTCAACTGCAGTTTATGGGTTGAGCCCATAGTTTTCACAGCTGACTTGCTATCCCGCCTGCGCTCCCTTTACACCCAGTAATTCCGGATAACGCTTGCCACCTACGTCTTACCGCGGCTGCTGGCCCGTCGTTCGC
+
CCCCCGGGGGGGGGGGGGGGGGGGGGGGGGGGGGGGGGGGGGGGGGGGGGGGGGGGGGGGGGGGGGGGGGGGGGGGGGGGGGGGGGGGDGGGGGGGGGEGGGFGGGGGGGGGGGGGGGGGGGGGCGGGEFFGGGGGGFFGGGGFGGGGGFGFGF6;>=DFGGFGGGGGG7FGFGFGGFGFGGG?FE7@FFGGGGGGGGGGGFGEGFFF6DEGFFFFC=CEDGFFB:2?@GF?@AF);?GEGD@F+1<EFF;(8?4>F:9?:?EF*<D:::::3:B)6<8>69>>B?:7?61:69:)838DC
@M03364:396:000000000-C9LGT:1:1101:21865:5173 2:N:0:10
GGACTACCGGGGTATCTAATCCTGTTCGCTCCCCACGCTTTCGCTCCTCAGCGTCAGTAACGGCCCAGAGACCTGCCTTAGCCATTGGTGTTCTTCCCGATATCTACACATTCCACCGTTACACCGGGAATTCCAGTCTCCCCTACCACACTCCCGCGCGCCCGTACCCGGCGCACATCCACCGTTAGGCGATGGCCTTTCACACCGGACGCCAAGAACCGCCTACGAGCCCTTTTCGCCCAACTAATCCTGACTCAGCTCGCCCCCGACCGCTTACCGCTGCTGCCGGGCGCGCTTTCGC
+
CCCCCGGG7@@EE@FAEFGFGGGA;CFC@FFGFEFGFEECFGGGGGGGGGFFDGGGFC<CFGEGGGGG8CGFG8FGGGC,CFCFEGGGGGFCFC,,?FEEGG>EFGGGFFG9AFDFG846@FGGG7FG@FGGGCD,6,+5C8BDFFG,8*>)>)+3=+59:C*;F*1>DE>EAF()4=E6,>4<;=*(.,*1)//*2CCGGED)*2.(3C(*,.*(*,0:(96?(*-7,)(200,5>9EDG((().)-977.4,6)0).6)(*(1:7((-((-210,:43(--)3)((((((,(()0))1/
@M03364:396:000000000-C9LGT:1:1101:8165:5179 2:N:0:10
GGACTACTGGGGTTTCTAATCCTGTTCGCTCCCCACGCTTTCGTCCATCAGCGTCAGTTGAGGCTTAGTGACCTGCCTTCGCAATTGGTGTTCTGCGTAATATCTAAGCATTTCACCGCTACACTACACATTCCAGCCACTGCAACCTCACTCAAGACTAACAGTATCAATGGCAGTTCCATCGTTAAGCGATGGGCTTTCACCACTGACTTATTAATCCGCCTACGGACCCTTTAAACCCAATAAATCCGGATAACGCTTGCACCCTCCGTATTACCGCGGCTGCTGGCACGGCTTTAGC
+
CCCCCGGGGGGGFGGGGGGGGGGGGGGGGGGGGGGGGGGGGGGGGGGGGGGGGGGGGGGGGGGGGGGGGGGGGGGGGGGGGGG@GGGGFFGGGGGGGGGGGGGGGGGGGGGGGGGGGGGGGGGGGGGGGGGGGGGGGGCGGGFBGGG8DDCEFDCFFFGGGGFGGGGGGGGGFGDDDFGGGGGCDGGDFGDGFGGGGGGGGEGFGF>@CGEGFFE=CEGGBFF=>?@>2C@F@5>456CFF@B5A3>CFGGF;;@3A1906<:<FGGD?F64:?4)623394919?7?BF(286(0.).;7
@M03364:396:000000000-C9LGT:1:1101:6661:5248 2:N:0:10
GGACTACCGGGGTTTCTAATCCTGTTCGCTCCCCACGCTTTCGCGCCTCAGCGTCAGTTACGGCCCAGTAAGTCGCCTTCGCCACTGGTGTTCCTCCCAATCTCTACGCATTTCACCGCTACACTGGGAATTCCACTTACCTCTTCCGCACTCAAGCTCTCCAGTCTCCAAAGCAGTTCCCCCCTTAAACGCAGGACTTTCACTCCAGACTTACCAGGCCGCCTACGCGCCCTTTACGCCCAATCCTTCCGGACCACGCCTGCCCCCTACGTATTACCGCGGCGTCTGGCACCGCGTTAGC
+
CCCCCGGGGGGGFFGGGGGGGGGGGGGGGGGGGGGGGGGGGGGGGGGGDGGGGGGGCFGGGGGGGGGGGGGGGGGGGGGGGGGGGGGGGGGGGGGGGGCFGGGGGGGFGGGGGGGGGGGGEFFGGGGGGGGGGGGGGDFGG?9DFGGDC?GAGDDFF8ECGG7CGGGFGGF;FGE5EFGGG,9<EG,1B>*31CE*CFGGG<98:??6374E3FGFGFGG3>9?1E?;1C1;1(4<B(CGGFF,)(.:FFC9(40(046(4(2,CCC(-423240).<:2(460(41(3)(.((()00-7>
@M03364:396:000000000-C9LGT:1:1101:11682:5261 2:N:0:10
GGACTACTGGGGTTTCTAATCCTGTTCGCTACCCATGCTTTCGAGCCTCAGCGTCAGTTGCAGACCAGAGAGCCGCCTTCGCTACTGGTGTTCTTCCATATATCTACGCATTCCACCGCTACACATGGAGTTCCACTCTCCTCTTCTGCACTCAAGAAAAACAGTTTCCGATGCAGTTCCTCGGTTAAGCCGAGGGCTTTCACATTAGACTTATTTTTCCGCCTGCGCTCGCTTTACGCCCAATAATTCCGGACAACGCTTGCCACCTACGTATTACCGCGGCTGCTGGCCCGTATTTGGC
+
CCCCCGGGGGGGGEGGGGGGGGGGGGGGGGGGGGGGGGGGGGG@EGGGGGGGGGGGGGGGGGGGGGGGGGGGGGGGGGGGGG,FGGGGCFFGGGGGGGGGGGGGGGGGGGGGGGFGGGGGGGGGFGGGFGFGGGGCFGGGGGG9DFGGGFGEFD+;C=D@FGF?EDFFGGEG>FBGFFGG8DCFEG<>F9ED+@EEGGG6CEFEDAFE*;EG*=2ADECF9DFF=C9B2766?=D<E6EFG;7;A=)9FFC>2610>99?80;?7FD:0>:<2AF24<(449(((4)80(2(43(.0*)22
@M03364:396:000000000-C9LGT:1:1101:13488:5276 2:N:0:10
GGACTACTGGGGTTTCTAATCCTGTTCGCTCCCCACGCTTTCGCTCCTCAGCGTCAGTAACGGCCCAGAGACCTGCCTTCGCCATTGGTGTTCTTCCCGATATCTACACATTCCACCGTTACACCGGGAATTCCAGTCTCCCCTACCGCACTCAAGCCCGCCCGTACCCGGCGCGGATCCACCGTTAAGCGATGGACTTTCACACCGGACGCGCCGAACCGCCTACGAGCCCTTTACGCCCAATAAATCCGGATAACGCTTGCTCCCTACGTATTACCGCGGCGTCTGGCCCGTATTTAGC
+
CCCCCGGGGGGGGGGGGGGGGGGGGGGGGGGGGGGGGGGGGGGGGGGGGGGGGGGGGGGGGGGGGGGGGGGGGGGGGGGGGGGGGGGGGGGGGGGGGGGGGGGGGGGGGGGGGGGGGGGGGGGGGGGGGGGGGGGGGGGGGGGFGFGGGFGFGF?FGDEGDGFGGGGGGGGGFGFG5?EC9FGEGG7=FGG3>CCCFGGDGCGFGFEB6C;GB)84<7CG>GFBBG0815;FF:34::EEE:3:)4-6@FDF(-4)082--4C9FGG:)1,..::46<62129(--14?:(26(,)//.?>
@M03364:396:000000000-C9LGT:1:1101:16330:5313 2:N:0:10
GGACTACAGGGGTTTCTAATCCTGTTCGCTCCCCACGCTTTCGTCCATCAGCGTCAGTTGAGGCTTAGTGACCTGCCTTCGCAATTGGTGTTCTGCGTAATATCTAAGCATTTCACCGCTACACTACACATTCCAGCCACTGCAACCTCACTCAAGACTAACAGTATCAATGGCAGTTCCATCGTTAAGCGATGGGCTTTCACCACTGACTTATTAATCCGCCTACGGACCCTTTCAACCCAATAAATCCGGATAACGCTTGCACCCTCCGTATTACCGCGGCTGCTGGCACGGATTTAGC
+
CCCCCGGGGGGGGGGGGGGGGGGGGGGGGGGGGGGGGGGGGGGGGGGGGGGGGGGGGGGGGGGGGGGGGGGGGGGGGGGGGGGGGGGGFGGGGGGGGGGGGGGGGGGGGGGGGGGGGGGGGGGGGGGGGGGGGGGGGGGGGGGFGGGGGFGFFDDD=DGGGGFGGGGGGGGGFCDGGFGGGGGGGG@DFDEGGGGGFGGGGCCCCFF9CGFEECFE@EGGFGFFFFAADGFFFFF4??GGGFFDFECFFG:B?((7A((/6;FEGCD;<B;:1:?)-<86>BB>BF>>?<,8?F(0)*)?*
@M03364:396:000000000-C9LGT:1:1101:18016:5339 2:N:0:10
GGACTACAAGGGTTTCTAATCCTGTTTGCTCCCCACGCTTTCGCGCCTCAGCGTCAGTTGTCGTCCAGCAAGCCGCCTTCGCCACTGGTGTTCCTCCTAATATCTACGCATTTCACCGCTACACTAGGAATTCCGCTTGCCTCTCCGATACTCAAGGGCACCAGTTTCAAATGCAGTTCATGGGTTGAGCCCATGGCTTTCACATCTGACTTGACCCCCCGTCTACGCGCCCTTTACACCCAGTAAATCCGGACAACGCTTGCAACCTACGTATTCCCGCGGCTGCTGGCACGTAGTTAGC
+
CCCCCGGF,EFGGGGGGGGGGGGGGGGGCF,FGGGGEGGGGGG7FG:F:F,FFGGGGGGFG9C@,:FG@<,BFCCFGGGGGGEGE=FGCFGGGAFGFGBFGGGGGGCFGGGGGGGGGGGGGGGGCFEGGGGGGGFGE:?GGGG*=DC+3<FFFFGD@6+6+@?DG;FGGGCF<FEDFF,,,,=FFGGEFFFG5,,,*2DFGCFE+AFF<FEF3*,**(4?9*:<0<(:1CB@BFF<C3CCG:6?B>FFFGG(:BF0F9;<,3A<*3>:(818?922:94946>9;?,4BB(884()0/6CC
@M03364:396:000000000-C9LGT:1:1101:6432:5355 2:N:0:10
GGACTACAAGGGTTTCTAATCCTATTCGCTCCCCACGCTTTCGTCCATCAGCGTCAGTTGCGGCTTAGTGACCTGCCTTCGCAAGTGGTGTTCTGCGTAATATCTACGCATGTTACCGCTACACTACACGTTCCAGCCACTGCAACCGCACTCAAGACTAACAGTATCCATGGCATTTCCAGCGTTAAGCGATGGGCTTTCACCACTGACTTACTAACCCGCCTCCTCACCCTTGCGACCCAATAAATCCTGATAACGCTTGCACCCTCCTTATTCCTGCGGCGGCTGGAACGGCGTCCGC
+
CA@C@@@F9;CC@,BCFFC,,C,6C<,<6@FCFG?FGE:,CFCGGEF;EFFGGGGDC6C@,+@8@C,9,E@FG@A,EE@FGCCF+CAF?=6,CC9<7CCG?EFFDC,ACEG+9,4AE8>DGG?C,@9,B+4A<FEBDF+8?DB+==>C33+:F:66,DAA3F:DD,,>,,7;?A822<CF7,0+@8*01:**39>C>C>9,*2*2**0*3*4/+1/+(4/(:-((*()/10863((((3C==(()).6@4*5)6))/,((((1.98<(--())).<)+.(,240(7290(((4(37;)477
@M03364:396:000000000-C9LGT:1:1101:17228:5360 2:N:0:10
GGACTACTAGGGTTTCTAATCCTGTTCGCTCCCCACGCTTTCGTCCATCAGCGTCAGTTGAGGCTTAGTGACCTGCCTTCGCAATTGGTGTTCTGCGTAATATCTAAGCATTTCACCGCTACACTACACATTCCAGCCACTGCAACCTCACTCAAGACTAACAGTATCAATGGCAGTTCCATCGTTAAGCGATGGGCTTTCACCACTGACTTCTTAATCCGCCTACGGACCCTTTCAACCCAATAAATCCGGATAACGCTCGCATCCTCCGTATTCCCGCGGCTGCTGGCACGGAGTTCGC
+
CCCCCGGGGGGGGGGGGGGGGGGGGGGGGGGGGGGGGGGGGGGGGGGGFGGGGGGGGGGGGGGGGGGGGGGGGGGGGGGGGGGCFFGGGGGGGGGGGGGGGGGGGGFGGGGGGGGGGGGGGGGGGGGGGGGGGGGGGFGGGGC+=FGFGFGFFFD?EFGGGGFGGDCGGGGGFGFGGFGG8FFFGG<DFDEDGGGGGGGGFEFFGFFF@GFG*?@;F@FFAGDA=F@A99@DBFEC?*>CF>(0)79CFFCF01(7F?>(8:C:<CF<2?6:((4)-249,14>B?70::(5:9(0)))/1
@M03364:396:000000000-C9LGT:1:1101:4396:5381 2:N:0:10
GGACTACTGGGGTTTCTAATCCTATTTGCTCCCCACGCTTTCGTGCCTGAGCGTCAGTTACAGACCAGGTAGCCGCCTTCGCCACTGGTGTTCCTCCATATATCTACGCATTTTACCGCTACACATGGAATTCCACTACCCTCTTCTGCACTCTAGGTTGCCAGTATCTATGGCTGTATGGGGTTGAGCCCAACGCTTTCACCATAAACTTCACCAACCGCCTGCGCACCCTTTACGCCCAATAATTCCGGATAACGCTTGCCACCTACGTATTACCGCGGCTGCTGGCACGGAGTTCGCC
+
CCCCCGGGGGGGFFGGGGGGGGG9FGFGDGGGGGGGGGGGGGGGGGGGFGGGGGGGGEGGGAF9FF,E7C<FGGGGGGGGGGFGGGGG,FFGGG9F,45FFGFGGGGGGGGGGFFGGGGGGGGGGFFGECFGGG,CD,=FFFGFGGDEGFFDGEGF:@EGEGFGGDFGFCBFFGDDGF8,D?CCCGF=F@FGDE>EDGG7E;F*=6*9@FE,3;,:;@GGBGFFB*68=7@7@;EF0?CFC054*9C5:D),/19<B660:<6)9EC:?B2)6:)--*4460(-12.3:(32(-4<F4159
@M03364:396:000000000-C9LGT:1:1101:13680:5420 2:N:0:10
GGACTACACGGGTATCTAATCCTGTTCGCTCCCCACGCTTTCGTCCATCAGCGTCAGTTGAGGCTTAGTGACCTGCCTTCGCAATTGGTGTTCTGCGTAATATCTAAGCATTTCACCGCTACACTACACATTCCAGCCACTGCAACCTCACTCAAGACTAACAGTATCAATGGCAGTTCCATCGTTAAGCGATGGGCTTTCACCACTGACTTATTAATCCGCCTACGGACCCTTTAAACCCAATAAATCCGGATAACGCTTGCACCCTACGTATTACCGCGGCTGCTGGCCCGTAGTTGGC
+
CCCCCGGGGGGGGDGGGGGGGGGGGGGGGGGGGGGGGGGGGGGGGGGGGGGGGGGGGGGGGGGGGGGGGGGGGGGGGGGGGGGGGGGGGGGGGGGGGGCGGGGGGGCFGGGGGGGGGGGGGFGGGGGGGGGGGGGGGGGGGGG8?GGFGFGFFBGD7DFFGGFGGGGGGGGGFGFGGFGGGFFGGGDDFGGDDGGGGFGF7AFEDFFF>FFC0BDAE@GGADDFFGD>2?@FFDB*1>FGGF(594>EFC53;?@3=096178/CGG=?F?84AFBBF89,7>9><27?<2(343)86)29
@M03364:396:000000000-C9LGT:1:1101:14456:5425 2:N:0:10
GGACTACTGGGGTATCTAATCCTGTTCGCTCCCCACGCTTTCGTCCATCAGCGTCAGTTGAGGCTTAGTGACCTGCCTTCGCAATTGGTGTTCTGCGTAATATCTAAGCATTTCACCGCTACACTACACATTCCAGCCACTGCAACCTCACTCAAGACTAACAGTATCAATGGCAGTTCCATCGTTAAGCGATGGGCTTTCACCACTGACTTATTAATCCGCCTACGGACCCTTTAAACCCAATAAATCCGGATCACGCTTGCACCCTCCGTATTCCCGCGGCTGCTGGCACGGATTTCGC
+
CCCCCGGGGGGGGDGGGGGGGGGFGGGGGGGGGGGGGGGGGGGFGGGGGGGGGGGGGGGGGGGGGGGGGGGGGGGGGGGGGGGGGGGGGGFGGGGGGGGGGGGGGGGGGGGGGGGGGGGGGGGGGGGGGGGGGGGGGGGGGGGFGGGGGDFEFFGFEFGEFGFGGGGGGGGGFGFGFF8EEGGFFGDDFGD6FGGGGGGGA;@=CFFFFGFG;FAACCFGAGFFA>@4>GFFFFFEFFGGGD2:)84?FGG9@@(6A?DF,8C@FCD7@F>86<:)6<-,499>>:2:?0()44(0)*)29
@M03364:396:000000000-C9LGT:1:1101:9697:5432 2:N:0:10
GGACTACAGGGGTTTCTAATCCTGTTCGCTCCCCACGCTTTCGCTCCTCAGCGTCAGTAACGGCCCAGAGACCTGCCTTCGCCATTGGTGTTCTTCCCGATATCTACACATTCCACCGTTACACCGGGAATTCCAGTCTCCCCTACCGCACTCAAGCCCGCCCGTACCCGGCGCGGATCCACCGTTAAGCGATGGACTTTCACACCGGACGCGCCGAACCGCCTACGAGCCCTTTACGCCCAATAAATCCGGATAACGCTTGCCCCCTACGTATTACCGCGGCTGCTTGCACGTAGTTAGC
+
CCCCCGGGGGGGGCFGGGGGGGGGGGFGGGGGGGGGGGGGGGGGGGGGGGGGGGGGGGDGGGGGGGGG8FFGGGGGGGGGGGGGGGGGGGGGGGGGGGGGGGGGGGGGGGGGGGGFGGGGGGGG8EFGGGGGGGGFGGGGGGGFGGGEEFGFGFGFGEGGGGEGGGGGGEGGEF@C:?C??FFEGGC?FGGCGGG6FGGGG3C?GFFBFGFE0)/4C>GGFGFFFGF),91:0::AFBGGG?(,/26AFFC9??()93;:24E(9EG><B??<AFF63892>>B>F3)5822(234.*-*2
@M03364:396:000000000-C9LGT:1:1101:16532:5446 2:N:0:10
GGACTACTCGGGTTTCTAATCCTGTTCGCTCCCCACGCTTTCGCTCCTCAGCGTCAGTAACGGCCCAGAGACCTGCCTTCGCCATTGGTGTTCTTCCCGATATCTACGCATTTCACCGCTACACTTGGAATTCCACTATCCTCTTCTGCACTCAAGTTCCCCAGTTTCCAATGACCCTCCACGGTTGAGCCGTGGGCTTTCACATCAGACTTAAGGAACCACCTGCGCGCGCTTTACGCCCAATACTTCCGGACAACGCTTGCCACCTACGTATTACCGCCGCTGCTGGCACGTCTTTAGC
+
CCCCCGGGGGGGGGGGGGGGGGGGGGGGGGGGGGGGGGGGGGGGGGGGGGGGGGGGGGGGGGGGGGGGGGGGGGGGGGGGGGGGGGGGGGFGGGGFFGGGGGGGGGGGGGGGGGGGGGGGGGGGFGGGGFGGGGGGGGGGGGGFGGGGGFGFGFGFF8D:EFFGFGGGGGGGFGD6@*@E@GDFGGFEFFGG@EEEGGGFGCC4CF4:*;EEE67>8BGGFGFFED6B>D;B60=CCDGDE?6<F2-)*292:>08FB9?16C>79D:???8)484<C84(-66>;::2045:.(076:GC
@M03364:396:000000000-C9LGT:1:1101:11661:5447 2:N:0:10
GGACTACTAGGGTTTCTAATCCTGTTTGCTCCCCACGCTTTCGTCCATCAGCGTCAGTTGAGGCTTAGTGACCTGCCTTCGCAATTGGTGTTCTGCGTAATATCTAAGCATTTCACCGCTACACTACACATTCCAGCCACTGCAACCTCACTCAAGACTAACAGTATCAATGGCAGTTCCATCGTTAAGCGATGGGCTTTCACCACTGACTTATTAATCCGCCTACGGACCCTTTAAACCCAATAAATCCGGATAACGCTTGCACCCTCCGTATTACCGCGGCTGCTGGCACGGAGTTGGC
+
CCCCCGGGGGGGGGGGGGGGGGGGGGGGGGGGGGGGGGGGGGGGGGGGGGGGGGGGGGGGGGGGGGGGGGGGGGGGGGGGGGGEGGGGGGGGGGGGGGGGGGGGGGGGGGGGGGGGGGGGGGGGGGGGGGGGGGGGGGGGGGGFCGGGGFGFGDGFFGGGGGFGGGGGGGGGFGDGGFGGGGGGGG<=FFGGGGDGGGGGGFGFFFFFFGFG@>@ECEGGBGFF>D=B=GF=DDEE<:FGG>5>63C4AGD>?@?EF;@@FF:7CGDD@F;783@?BF8;9>BFFFF7>?(4:>,).))97
@M03364:396:000000000-C9LGT:1:1101:25432:5448 2:N:0:10
GGACTACAAGGGTATCTAATCCTGTTCGATCCCCGCACTTTCGTGCATGAGCGTCATTTACGGCTTGGTCTGCTGCCTACGCAATCGGGGTTCTTCGTCATATCTATGCATTTCACCGCTACACGACGAATTCCGCAAACCTCAACCGCAATCAAGCCCGGCAGTATCAACGGCGGAATGGAGTTGCGCTCCACGATTTGACCGCTGACTTGCACGGCCGCCTGCGCACCCTTTAAACCCAATAAATCCGGATACCGCCCGGATCCTCCGTCTTACCCCGGCTGCCGGCCCGGAGTTAGCC
+
CCCCCGGGGGGGGGGGGGFGGGGFGGGGGGGDGGGGGGGGGGGGGGGGGGGGGGGGGGGGGGGGGGGGGGGGGGGGGGGFGGGGGGGGGGGGGGGGGGGGGGFGGCCFGGGGGGGGGGGGGFGGGCGGGGGFGGFGD@>FGGFFGGGGGFGDF5?5FEFEGGFGGGGGGGGEEFAGEDGGG6;,:F,,:<C<DGGDFFGGF>EFGFF>BFBGF@3(91EGBG0<024)-9?0??69>BFG>(8)/6<:?G3(428))((47>/4>C:5.-((484<(+-47>67(((-2(37;(45)*)02
@M03364:396:000000000-C9LGT:1:1101:17248:5467 2:N:0:10
GGACTACTGGGGTATCTAATCCTGTTTGCTCCCCACGCTTTCGTGCCTCAGCGTCAGGTACAGGCCAGGCGGCCGCCTTCGCCGCTGGTGTTCTTCCACATCTCTACGCATTTTACCGCTACACATGGAGTTCCACCGCCCTCTCCTGTCCTCAAGCCGTGCAGTTTCCAAAGCCTGAACCGGTTGAGCCGGTCCCTTTTACTTCAGACTTGCCCAGCCGCCTGCGCACCCTTTACGCCCACTCATTCCGCCTAACGCTTGCCACCCACGTATTACCTGCGCCGCTGGCACGTACTTAGCC
+
CCCCCGGGGGGGGGGGGGGGGGGGGGGGGGGGGGGGGGGGGGGGGGGGGGGGGGGGGGGGGGGGGGGGGGGGGGGGGGGGGGGGGGGGGGGGGGGGGGGGGGGGGGGGGGGGGGGFGGGGGGGGGGGGGGGGGGGGGGGGGGGFGGGFFFGFGFCFEGGGGGFGFGGGGGGGAFCCFF,AFGGBE5CBFFCDGGGGFFGFE@?9FFF?@FFGF6+.;;FE@G(-487.7DF?F?):<BGGE((4):)6BF*(-8:?)-,-4-+)9:*48(-,.:.46+)(,-,496-3<(4(,,(0**)27
@M03364:396:000000000-C9LGT:1:1101:11123:5506 2:N:0:10
GGACTACCCGGGTTTCTAATCCTGTTCGCTACCCATGCTTTCGAGCCTCAGCGTCAGTTGCAGACCAGAGAGCCGCCTTCGCCACTGGTGTTCTTCCATATATCTACGCATTCCACCGCTACACATGGAGTTCCACTCTCCTCTTCTGCACTCAAGAAAAACAGTTTCCGATGCAGTTCCTCGGTTAAGCCGAGGGCTTTCACATTAGACTTATTTTTCCGCCTGCGCTCGCTTTACGCCCAATAAATCCGGACAACGCTTGCCCCCTACGTATTACCGCGGCTGCTGGCCCGTATTTAGC
+
CCCCCGGEEFGGGGGGGGGGGGGFGGGGGGEGGGGCGGGGGGG8FGGGGGGGGGGGGGGGGGGFGGGGEFGEGFGGGGGGGGGGGGGGFGGGGGGGGG<FGGGGGGGGGGGGGGGGGGGGGGGG9EFGFGGGGGGFGFGGGGGFGGG,=CGEFDGFC,D=DEBFGFGG8EGGFGBDFFFGF,C@EE+6BFF>C5CEGGGGGCFFC6669CCG4+97:?GG@GD@FF>EFGBFF0=E92EEFD6@4=;?CFGF:>(4@;BF2:C:*;791?8<)63)4<3-49>>0:23:?6496())*.:7
@M03364:396:000000000-C9LGT:1:1101:17021:5506 2:N:0:10
GGACTACACGGGTTTCTAATCCTGTTTGCTCCCCACGCTTTCGCGCCTCAGTGTCAGTTACAGACCAGATAGTCGCCTTCGCCACTGGTGTTCCTCCAAATCTCTACGCATTTCACCGCTACACTTGGAATTCCACTATCCTCTTCTGCACTCAAGTTCCCCAGTTTCCAATGACCCTCCACGGTTGAGCCGTGGGCTTTCACATCAGCCTTAAGGAACCACCTGCGCGCGCTTTCCGCCCAATAATTCCGGACCACGCTTGCCACCTCCGTTTTCCCTCCGCTGCTGGCCCGTCTTTCGC
+
CCCCCGGGGGGGGGGGGGGGGGGGGGGGGGGGGGGGGGGGGGGGGGGGGGGGGGGGGGGGGGGCGGGGGGGGGGGGGGGGGGGGGGGGEGGGGGGGGGGGGGGGGGGGG7FFGGFGGGGGGGGGE9BFGFGGGGFFGFDGGGGF8FGFFFGFC<=;F;AEFGFGGGGGGGCGFA98,*DE,DD+DC88A?FDDGGGGGGGG5D=@><8);=C*+,17)=>:F>DEC@BFGB9>D?)74EFG;08))/6A:;((,((736?:(;7*<5(333-)(-)524((-((433:06<B>,,5)/)97
@M03364:396:000000000-C9LGT:1:1101:12691:5522 2:N:0:10
GGACTACTCGGGTTGCTAATCCTGTTTGCTACCCACGCTTTCGAACCTCAGTGTCAATATGATGCCAGAAGGCTGCCTTCGCCATCGGTATTCCTCCAGATCTCTACGCATTTCACCGCTACACCTGGAATTCTAACTTCCTGTCACATATTATAGTCTAACAGTATCAGATGCAGTTCCACGGTTAAGACCGGGGATTTCACATCTGACTTGTAAAGCCACCTACGCTCGCTCTGCGCCCGGTGATTCCAATTGACGCTTGCAGCCTCTGTCTTCCCGCGGCTGCTGGACCGGATGTAGC
+
CCCC@FGGFFGGG;+6;EEEGGGFGGGGFGGFGDC@F+CCFFC<F8FEC=,C@FFFG,CEFFGAA,BC<CGGGGECF@C9FCECF=:@FFC<<5><<DFFF,,CFGGCFEGGGFFFFCECEEFA8EFFFGCFEA;,9469AF,==,49E+90,*+344@8CE5AFC@;=D940FB?E9:E=,6+@EF8+3,0=>EGCEGFG;3;50;*;@*,*3,;?5E,)*5):659>C>6-(0.*5**=(6:),7)+3+1.93.+6(,//1.*+*.,(.6:A<)62-((4,49().(,.1((-75))22
@M03364:396:000000000-C9LGT:1:1101:19767:5533 2:N:0:10
GGACTACCGGGGTTTCTAATCCTGTTTGCTCCCCACGCTTTCGAGCCTCAGCGTCAGTTACAGTCCAGAGAAGCGCCTTCGCCACTGGTGTTCTTCCTAATCTCTACGCATTTCACCGCTACACTAGGAATTCCCTTCTCCTCTCCTGCACTCTAGACTTCCAGTTTGAAATGCAGCACTCAGGTTAAGCCCGAGTATTTCACATCTCACTTACAAGTCCGCCTACGTTCCCTTTACGCCCAGTAAATCCGGACAACGCTCGCCACCTACGTATTTCCGCGGCTGCTGGCACGTAGTTAGC
+
CCCCCGGGEGGGGGGGGGGGGGGGGGGGGGGGGGGGGGGGGGGFCEGGFGGGGGGGGGG9FGGDGGGF,CF@CFEGGGGGGGGGGGGGGGGGGGGGGFFGG9DFGDGGCGGGGGGGGGGGGDFGGFGGFGGGGGC<9FFGGFFFGGFFF?F<BBGFAEGGDDBFGGGGGGGGFFFF=*D=D,5,@EB=FADDC1@*;EGGGFGFCAF@EFFG4+589EGG2>@2>B>)-;(7>FF46@GGFDFEFF9CFFDB@F;@FF9(/-?>9C<,((4:2<2)-381-4(33,)5:?:?1.8:>*)::
@M03364:396:000000000-C9LGT:1:1101:9052:5540 2:N:0:10
GGACTACCCGGGTTTCTAATCCTGTTCGCTCCCCACGCTTTCGTCCATCAGCGTCAGTTGAGGCTTAGTGACCTGCCTTCGCAATTGGTGTTCTGCGTAATATCTAAGCATTTCACCGCTACACTACACATTCCAGCCACTGCAACCTCACTCAAGACTAACAGTATCAATGGCAGTTCCATCGTTAAGCGATGGGCTTTCACCACTGACTTATTAATCCGCCTACGGACCCTTTCAACCCACTAAATCCGGATGACGCTTGCACCCTCCGTATTACCGCGGCTGCTGGCACGTAGTCAGC
+
CCCCCGGGGGGEGGGGGGA<FFGGGGGGGGGGGGGGGGGGGGGGEFG9FG@FGGGEGFGGCFG?FGGFGGGGGGGGGGGFGGGGGGGGGGGGFGGGGGGEGEGG8F9BGFGGGGGGFG@+@FGGGGGFGGGGGGG9DF?FFGF+=EF8DF@>A)6;7DGGGGFFFCAEFGGGB8)=DFFEFFFFFGDCFCGGGGGFGGFG7AB@7?9@65AFC?F<C?FF2?AFFEA825=@=B@4?8CFC4//0.;CF65:6<(4A66;16;34:C8<?33(42)6@32-373>?00:?<<<?:)<*-C9
@M03364:396:000000000-C9LGT:1:1101:12730:5552 2:N:0:10
GGACTACCAGGGTATCTAATCCTGTTTGCTCCCCACGCTTTCGAGCCTCAACGTCAGTTATCGTCCAGTAAGCCGCCTTCGCCACTGGTGTTCCTCCTAATATCTACGCATTTCACCGCTACACTAGGAATTCCACTTACCTCTCCGATACTCTAGCTTGACAGTTCCAAATGCAGCTTGGGGGTTGAGCCCCCACCTTTCACATCTGGCTTGCCATGCCGTCTGCGCTCCCTTTCCACCCAGTAAATCCGGATTACGCTTGCACCCTACGTATTACCGCGGCTGCTGGCCCGTATTTCGC
+
CCCCCGGGGGGGGGGGGGGGGGGDFGGGGGGGGGGEEGGGGGGGGGGGFGGGGGGGGGGGGGGGGGGGGGCFFFGGEGGGGGGGGGGGGGGGGDGGGFFGGGGGGGGGGGGGGGGGGGGGGGEGGGGGFGGGCFFGGF?FFGEDDFG+BBGFGFGFEGGGEFFGGGEGGGGGFFEGGFEGGGGDGG71;:CDGG599DFGGFF69>CE*;BG=?E*B.48@?==2>>89D@FFFFCFFFGGD6;;565CFG>2((.96-3::C<FGD((.(4)-,).<(0,46;0().23(,4((.96)9*
@M03364:396:000000000-C9LGT:1:1101:25855:5569 2:N:0:10
GGACTACTCGGGTTTCTAATCCTGTTTGCTCCCCACACTTTCGAGCCTCAGCGTCAGTTAGAGCCCAGCAAGCCGCCTTCGCCACTGGTGTTCCTCCGAATATCTACGCATTTCACCGCTACACTCGGAATTCCGTTTGCCTCTACTCCACTCAAGAATAACAGTTTCAACGGCAGTTTAGGGGTTGAGCCCATAATTTTCACCGCTGACTTGCCATCCCGCCTACGCGCCCTTTACACCCAGTAAATCCGGACCACGCTTGCCACCTACGTCTTCCCGCGGCTGCTTGCCCGTATTTAGC
+
CCCCCGDGGGGGCFGGGGGGGGGEGGGGGGGGGGGGGGGGGGGGGGGGGGGGGGGGD6C<FDGGGGGGGGGGGGGGFGGGGGGGGGGGFGGGGGGGGC7FEGGC=EFGGGGGGGGGGGGGGGGGEFGGGGGGGGGEG=DCGGF?FGFA,;FEFBDF,6EGAFFGGGGGGGGGFGAGG7EF,3@FGGEEF@CDFGG,?DGGGEF=DEB2AGEF*+5.=B=E2DB@?C?FBDB;>@E)))5?F;;=A<:AFGDF?02:3<BFFBD>*<9434<?120)4;34,(490()64(32:(()0*.?*
@M03364:396:000000000-C9LGT:1:1101:22888:5584 2:N:0:10
GGACTACTGGGGTTTCTAATCCTGTTCGCTACCCATGCTTTCGAGCCTCAGCGTCAGTTGCAGACCAGAGAGCCGCCTTCGCCACTGGTGTTCTTCCATATATCTACGCATTCCACCGCTACACATGGAGTTCCACTCTCCTCTTCTGCACTCAAGAAAAACAGTTTCCGATGCCGTTCCTCGGTTAAGCCGAGGGCTTTCACATTAGACTTATTTTTCCGCCTGCGCTCGCTTTACGCCCAATAAATCCGGACCACGCTTGCCACCTACTTATTACCGCGGCGGCTGGCACGTATGTAGC
+
CCCCCGGGGGGGFCFFEGFCAFG@FFEGGGGGGGGGGGGGGGGGGFGEEFGCFGGGEGGGGGGGGGGGGGGGGGGGGGGGGDGCFGFFEGEEGGGCGGGGFFGFFGF7FDCEGFGGGEGDEGGGGGGDEEFGGGGGFFGGDGGFDFFFEDFDF5FFDFGGGGFGGGGFGG6B>C)+@?FF7@@5BE+:BCFC5CE5;EGGGAGFGFFE4*:?/+>1B?E,59==(6(032(36?;)708F@7236@C5FC<;?>B(7,46:?G:*29.5,))-65-5<42-46((-32?F77??(*)*)00
@M03364:396:000000000-C9LGT:1:1101:6730:5597 2:N:0:10
GGACTACAGGGGTTTCTAATCCTGTTTGCTCCCCACGCTTTCGAGCCTCAACGTCAGTTACCGTCCAGCAGGCCGCCTTCGCCACCGGTGTTCTTCCTGATATCTACGCATTTCACCGCTACACCAGGAATTCCGCCTGCCCCTCCGGTACTCAAGATCAACAGTTTCCAAAGCAGTTCAGGGGTTGAGCCCCTACATTTCACTTCAGACTTGCTGTTCCGTCTACGCTCCCTTTACACCCAGTCAATCCGGATAACGCTTGCCCCCTACGTATTCCCGCGGCTGCTGGCACGTATTTAGC
+
CCCCCGGGGGGG;FGGGGGGGGGFGGGGGGGGGGGGFGGGGGGFFFGGGGGGGGGGFFGGGGGGGGGGGGGGGGGGGGGGGGFFGGGGGGGGGGGGGGFGGFGGGGGGGGGGGGGGGGGGGGGGGEFGFFGGGGGGGGGGGGGFGGGDG>FFFD8D@EGGGGFGCFFFCFF96F5DGFGGGGF*BCF)@:=;CFGF?FFFGEGFFAB=*;=C*B;;:BFB=FFF;5(:?<@13EF37?GFE=((*/9CFGCB0?BFF091-4;:GGG6(8,4?).)-3,(-3((4(47(:8?:,4*6*)*:
@M03364:396:000000000-C9LGT:1:1101:7687:5617 2:N:0:10
GGACTACCGGGGTATCTAATCCTGTTTGCTCCCCACGCTTTCGAGCCTCAACGTCAGTTACAGTCCAGTAAGCCGCCTTCGCCACTGGTGTTCCTCCTAATATCTACGCATTTCACCGCTACACTAGGAATTCCACTTACCTCTCCTGCACTCTAGCTAAACAGTTTCCAAAGCAGTTCCCGGGTTGAGCCCGGGGCTTTCACTTCAGACTTGCTTTGCCGTCTACGCTCCCTTTACACCCAGTAAATCCGGAATACGCTTGCCCCCTACGTCTTACCGCGGCTGCTGGCACGGAGTTAGC
+
C9CCCGGGGGGGGGGGGGGGGGGGGGGGGGGGGGGGGGGGGGGGGGGGGGGGGGGGGGGGGGGGGGGGGGGGGGGGGGGGGGGGGGGGGGGGGGGGGGGGGGGGGGGGGGGGGGGGGGGGGGGGGGGGGGGGGGGGGGGGGGGFGGG?FFGFGFGFGGGGCGFGGGGGGGGGFGFGGFGGGGGGGGF@FFGGGGGGGGFGGEGEGFFC:DB=>FFEGFGFFGFF=;=BDGF@FEE;CFGGG@FEFC<<FF3>0((.9:B?6?C4FGG34::?0:?2<:469>>(9B724?78:9-)0)4?:
@M03364:396:000000000-C9LGT:1:1101:11201:5689 2:N:0:10
GGACTACACGGGTATCTAATCCTGTTTGCTCCCCACGCTTTCGAGCCTCAGCGTCAGTGATCGTCCAGTAAGCCGCCTTCGCCACTGGTGTTCCTCCTAATATCTACGCATTTCACCGCTACACTAGGAATTCCGCTTACCTCTCCGACACTCCAGCTGAACAGTTTCCAATGCACTCCCGGGGTTGAGCCCCGGGTTTTCACATCAGCCTTATCCTGCCGCCTGCGCTCCCTTTACACCCAGTAAATCCGGATAACGCTTGCCCCCGACGTATTACCGCGGCTGCTGGCACGTAGTTAGC
+
CCCCCGGFGGGGGC8FGFCCFECFDFGGGGFGGGGGGGGDFGGFGGGGGGEFFFGGGFEEGGGFGGGGGDGGGGFGGGGFGFFCGGGGFGFGF9DEEGFGGGG,,@CFGGGGAFDFDGDDEGGGGGGGFGFGEGGDEF+AFFG?DEE==?:DE5DDDGGF9=B6F=FCFGFGFGFGGFGGGGDGGCEBFGFFDEGE<EGGGFG?CFF@)27<*4C)@)>FBDBFFF>A6C9;=EECD<GC:<?:6246BC7>(4:AF?;621:>6CD(,7>61)326E3-(29(-,2,542<BB(00*-:*
@M03364:396:000000000-C9LGT:1:1101:19255:5702 2:N:0:10
GGACTACTGGGGTATCTAATCCTGTTCGCTCCCCACGCTTTCGTCCATCAGCGTCAGTTGAGGCTTAGTGACCTGCCTTCGCAATTGGTGTTCTGCGTAATATCTAAGCATTTCACCGCTACACTACACATTCCAGCCACTGCAACCTCACTCAAGACTAACAGTATCAATGGCAGTTCCATCGTTAAGCGATGGGCTTTCACCACTGACTTATTAATCCGCCTACGGACCCTTTAAACCCAATCAATCCGGATCACGCTTGCACCCTCCGTATTACCGCGGCTGCTGGCACGGAGTTAGC
+
CCCCCGGGGGGGGGGGGGGGGGGGGGGGGGGGGGGGGGGGGGGFGGGGGGGGGGGGGGGGGGGGGGGGGGGGGGGGGGGGGGGFGGGGGGGGGGGGGGGGGGGGGG?FGGGGGGGGGGGGGGGGGGFFGGGGGGF<FDDGGGG+AFGCGFGFFDGFC@FGEGFGGFGGGGGGFGBGGFGGGGFCGG+=FF>CCEGGFGGF7CC6?FFE@GEG;=CAFCCFADF>>FA:9DF=@=B8*9FFG?FF)6;EFGGB;0(=F?@;D@C<CED80:;?(4?)5C144999(8:>?F?BFF;37).?7
@M03364:396:000000000-C9LGT:1:1101:5841:5705 2:N:0:10
GGACTACCCGGGTTTCTAATCCTGTTTGCTCCCCACACTTTCGTGCCTCAACGTCAGTTACAGTCCAGGAAGCCGCCTTCGCCACTGGTGTTCCTCCTAATATCTACGCATTTCACCGCTACACTAGGAATTCCGCTTTCCTCTCCGGCACTCAAGAAATGTAGTTTTGGTTGCAGTTCCTCAGTTAAGCCGAGGGATTTCACAGCCAACTTTCCTTCCCGTCTACACGCCCTTTACGCCCCGTAAATCCGAACAACGCTTGCCACCTACGTATTACCGCGTCTGCTGGCACGGATGTAGC
+
CCCCCGG8FFGGE;FGGGGGGGGGGGGGGGGGGGGG@FGGGGGFEGGGEF,EFGGGGGE9FAFGGGGG,:,BFGGGGGGGGGGGGGGGGGGGGGGGGG,FGDFFGGGGGGGGGGGGGGGGGGGGEBFGGGGGGE,B@+6EEFGFGG6++3FDGFGF,6@,@DDGGGGG8EGGDGEGGFGGEC:FFG9;FFFDDCEE*@FGGCGF?FF==FBC*9,1+.<?>*:B=FEA572:@;=CE(CFF((/)/6CCFD0269?F>9?B<F(*3C7(78:)-:)4CB>>03:,<9:?F(,491))).?*
@M03364:396:000000000-C9LGT:1:1101:26086:5730 2:N:0:10
GGACTACTGGGGTTTCTAATCCTGTTTGCTCCCCCGACTTTCGCGCCTCAGCGTCAGTGCTGTTCAAGGAATCCGCCTTCGCCTCCGGTGTTCTATAGGATATCAACGCATTTCACCGCTACACCCTATATTCCGATTCCCTCTCCCAGACTCGAGTCCTGTAGTTTCAAGCGCACTTTCCGGGTTAAGCCCGGAGATTTCACACTTGACACGCAAGACCGCCTACGCGCCCTTTACGCCCAGTCAATCCTAACTACGCGCGTGGCCTCTGTATTACCGCGGCTGCTGGCACAGCTTTCGC
+
CCCCCGGGGGGGFCGGGGGGGGGGGGGGGGGGGGGEGGGGGGGGGGGGGGGGGGGG@EFGGGGGGGGGGGGGGGGGGGGFGGGGGGGGEGGGGGAFFCEFGGGFFGGGGGGGGGGGGGGGGEGGGGGFGGGGGGGCCFGGGGG6FGGFCFGFFDCBEGGGGG?FGGGGGGGGFGFGGFGGFCDEGE*:B9:DGGGGGGGGGFGFGFFFEF=C(/*653CC9C@;?CDE>D997?:<ABGGGFF2*6)<FG>)6?)<FBB03(2(1:C?B:?9>AA2<C:(27((76))8<(5(3()1*.9D
@M03364:396:000000000-C9LGT:1:1101:21963:5734 2:N:0:10
GGACTACCGGGGTATCTAATCCTGTTCGCTACCCATGCTTTCGAGCCTCAGCGTCAGTTGCAGACCAGAGAGCCGCCTTCGCCACTGGTGTTCTTCCATATATCTACGCATTCCACCGCTACACATGGAGTTCCACTCTCCTCTTCTGCACTCAAGAAAAACAGTTTCCGATGCAGTTCCTCGGTTAAGCCGAGGGCTTTCACATTAGACTTATTTTTCCGCCTGCGCTCGCTTTACGCCCAATAAATCCGGACAACGCTTGCCACCTACGTATTACCGCGGCGGCTGGCACGTCGTCAGC
+
CCCCCFGGGGGGGGGGGGGGGGGGGGGGGGGGGGGGGGGGGGGGGFGGFGGGGGGGGGGGGGGFGGGGGGFGGGGGGGGGGGGEGFGGEFFGGGGGGGGGGGGGGGGGFGGGAFFFGGGGGGGGGGGGFFGGGGGGGFGGGGGFGGGEGFGFGDFFADGGGGFGGGGGFGGGAFEGGFGGFC@CGG>CFFFD5EGGGGGGGEFEGFFFCGFF:8A@GEGG5DDFD=9B>DFFFFFFFFGEG;3()5<>FFD204(2>47?:?FB7CF7?B83)64)6<<1261(131><:(34(,.0)4<7
@M03364:396:000000000-C9LGT:1:1101:4558:5736 2:N:0:10
GGACTACAAGGGTTTCTAATCCTGTTTGCTCCCCATGCTTTCGTACCTCAGTGTCAGTATTAGGCCAGATGGCTGCCTTCGCCATCGGTATTCCTCCAGATCTCTACGCATTTCACCGCTACACCTGGAATTCTACCATCCTCTCCCATACTCTAGCCAACCAGTATCGAATGCAATTCCCAAGTTAAGCTCGGGGATTTCACATTTGACTTAATTGGCCACCTACGCACGCTTTACGCCCAGTAAATCCGATTAACGCTTGCACCCTACGTATTACCGCGGCTGCTGGCACGTCGTTGGC
+
CCCCCGGGFGGGGGGGGGGGGGGGGGGGGGGGGGGGGGGGGGGGGGGGGGGGFGGGGCFGFFFGGGGGGGGGGGGGGGGGGGGGGGGGGGGGGGGGGGFFFGGGGGGGGGGGGGGGGGGGGGGGGGGGGGGGGGGGGGFGFGG?FGG?EFGFGCGFGGGFGCAGG;EGGGC,*AD+EDGGGGGCFC<;FB3DGGGGDEGGGEGFGFFCEGEF*4EEG@GC@GDFEDABAC=BFDD=E=EFB(((19/>FGDFFFF98/63;?C3FGG=8DF=@EE<?C-714079?0:?63<:,()0)(*2
@M03364:396:000000000-C9LGT:1:1101:15963:5742 2:N:0:10
GACTACTAGGGTTTCTAATCCCATTTGCTCCCCCGGCTTTCGTTCCTCAGCGTCAATTACGGCCCAGTTAAGCGCTTACGCCACCGATGTTCCTCCTGATATCTACGCATTTCACCGCTACACCAGGAATTCCCTTAACCTCTACCGCATTCCAGCTTACCAGTATCCAGTGCCCTACAAGAGTTGAGCCCTTGCCTTTTACACCAGACTTGATCTGCCGCCTACGAACGCTTTACGCCCAATGCTTCCGTACCACGCCTGGCCCCCCCGGATTACCCCCGGCGCTTGGACGGGCTTCGGC
+
CCCCCGGGGGGGGGGFGGGCGGGFFGGGCGGGGGGGGGGGGGGGGGGGGGGGGG7FFGGGGGGGGGGFGGGGGGGGG:FFGGEGGGCC:FGGGGGGGG9FGGGGGGGGGGGGGFGGGGGDG<DFFGGFGFGGGGGGG:DGAFF+DFGG6AGEFEFFFGGGGFFGFDDFGGGGFGFGGF6EFFGGGG,8AFFFFGGGFFF,7>=5;*9):FEGFF,9D4E79D2=>*509)7(3()/(/?F*,6;)9<3FG*3,(57)4((-(/89C)21((((-)52+((332(,(((().21(()))2*/
@M03364:396:000000000-C9LGT:1:1101:20971:5753 2:N:0:10
GGACTACTGGGGTTTCTAATCCTGTTCGATACCCGCACTTTCGTGCCTCAGCGTCAGTCGGCGGCTGGCATGCTGCCTTCGCAATCGGAGTTCTGCGTGATATCTATGCATTTCACCGCTACACCTCGCATTCCGCATGCCTCGCCGCTACTCAAGACCGCCAGTTTCAACGGCTTTACGGGGTTGAGCCCCGAATTTTTACCGCTGACTTGACCGCCGGCCTACGCACCCTTTAAACCCCGTAAATCCGGATAACGCTTGCACCCTACGTATTACCCCGGCTGCTTGCGCGTATTTCGGC
+
CCCCCGGGGGGGGGGGGGGGGGGGGGGGGGGGGGGGGGGGGGGGGGGGGGGGGGGGGGGGGGGGGGGGGGGGGGGGGGGGGGFGGGGG+FGGGGGGGGGGGGGGGGGGGGGGGFGGGGGGEFGGGGGGGGGGGFDGDEGGGGFEGGGGCEEEC7DFGGGGEGFGGFGGEGGGFGBGDABEGGGC8C26;CECC5:CFFGGGA<?DEFFFG99))+->>CGFDF?:*4)7>?4:>4)6<2;/4?()449@D)48:4<E>??<:+50/1(8?4.5>449+427>9>??24((49390)11,)1
@M03364:396:000000000-C9LGT:1:1101:22555:5867 2:N:0:10
GGACTACTGGGGTATCTAATCCTGTTTGCTCCCCCGACTTTCGCGCCTCAGCGTCAGAACCGTTCAAGGAATCCGCCTTCGCCTCCGGTGTTCTCCCGGATATCAACGCATTTCACCGCTACACCCTGCATTCCGATTCCCCCTCCAGGCCTCGCGCCGCACAGTCACGGACGACCTTTCCGGCTTGAGCCCGGAGCTTTCCCACCGGTGGTGTCGGACTGCCTACGAGGCCATGCCGACCAATAACAACGGATAACTCTTGCCCCCTCTGTGTTAACACGGTTGTTCCGACGTATGCCGC
+
@8C@AC<6@@DFFCF9<FA@5;CCCFEFGFC<@B6@FCF@<FC@FGG@@FEGDFGGCFF8FF:BFGF9:FGGF8>6FEC=F,8=,,84@+8=?A,E,@=FG7FGF,,44+=?,<=5CC+++@=4,4+:,DFFF,,B@+9,3=>5DG,,30+5@5=*+4***559>,2,4***)*0:/;C74*/*=:=(/?*1C**2)=+AF)<-057((),/()+-)4/*.*(542(7()4:1:)()4*:*3()05)-**),2(,96))-).+(2*9((,.)).()-+)((-(,((()),(((-4*)*)))
@M03364:396:000000000-C9LGT:1:1101:11589:5871 2:N:0:10
GGACTACTAGGGTTTCTAATCCTGTTTGCTCCCCACGCTTTCGCGCCTCAGCGTCAGTTACTGTCCAGTAGATCGCCTTCGCCACTGGTGTTCTTCCTTATATCTACGCATTTCACCGCTACACAAGGAATTCCATCTACCTCTCCAGCACTCAAGAGATACAGTTTCAAATGCAGTTTATGGGTTAAGCCCATAGATTTCACATCTGACTTGCATCCCCGCCTACGCGCCCTTTCCACCCAGTAAATCCGGATAACGCTTGCCACCTACGTATTACCGCGGCTGCTGGCCCGTACTTAGC
+
CCCCCGGGGGGGGGGGGGGGGGGGGGGGGGGGGGGGGGGGGGGGGGGGGGGGGGGGGGGGGGGGGGGGGGGGGGGGGGGGGGGGGGGGGGGGGGGGGGGGGGGGGGGGGGCGGGGGGGGGGEGGFGGGGGGGGGGFGGGGGGGFGGGFGFGFGDDF:DDGGGFFFCGEDFGGFFCGGFGGFGGGFDFFFA?FFGGGGGGGGAFECFF;EGE<*=5;CCGGFDFFAC=EF4@FF3@*8CGFGF@FCC36AFGF?;()=46??;B;:?755:?:2:?):C67B9096:::>03-442))*):0
@M03364:396:000000000-C9LGT:1:1101:16840:5912 2:N:0:10
GGACTACTGGGGTATCTAATCCTGTTTGCTCCCCACGCTTTCGTACCTCAGTGTCAGTTACAGTCCAGAAAGTCGCCTTCGCCACCGGTGTTCCTCCTAATATCTACGCATTTCACCGCTACACTAGGAATTCCACTTTCCCCTCCTGCACTCAAGTCTGACAGTTCGAAAGGCTTACCGGAGTTGAGCTCCGGGCTTTCACCTCACGCTTATCAAACCCCCTACGTACTCTTTACGCCCAATACTTCCGTATAACGCTCGCCCCCTCCGTATTACCGCGGCTGCTTGCACGTAGTTCCGC
+
CCCCCGGGGGGGGBFGGFEFFFFGDGGGGGGGGGGGGGGGGGGGGGGGFGGGGGGGGGG<EGGGFFGGFGFFGGGGGGGGGGGGGFFGFGGGGGGGGGGGGGEGGGEGGGGGGGGGGGGDEFDEFEGGGGGGGGGGGGGGGFGFGGGGFFGEGFGDFDGG;=DCFGGGG,BGFGEGGFGGE6@@DG,8ABEGGGGGGGGFFED6;>FC=7@E;C>AF9F*<D2>=67*6/@<EFCFFFGF*3=))1.9=D*(3;3;566;7;C:<EG(-4-((5.)6*,49>17?:)8048:.,(877)*1
@M03364:396:000000000-C9LGT:1:1101:22510:5925 2:N:0:10
GGACTACTCGGGTATCTAATCCTGTTTGCTCCCCACACTTTCGCGCCTCAGCGTCAGTTGCAGTCCAGTTACCCGCCTTCGCCACTGGTGTTCCTCCCGATCTCTACGCATTTCACCGCTACACCGGGAATTCCGATAACCTCTCCTGCACTCAAGCCCATCAGTATCCAAAGCAATTCCCACCTTGAACGCAGGACTTTCACTCCAGCCTTAACAGGCCGCCTACGCGCCCTTTACGCCCAATCATTCCGGACCACGCTCGCCCCCTACGTCTTGCCGCGGCTGCTGGCACGTGTTTCGC
+
CCCCCGGGGGGGGGGGGGGFGGGGGGGGGGGGGGGGGGGGGGGGGGGGGCEGGGGGGGGGGGGGGFGGGGGGGGGGGGGFGGGEEGGGEGGGGGGGFGGGGGGGGGGGGGGE9FEGGGGDEEGGGGGG7@EGGGG+@8?FFGFFCFFFFFGB@80@FGGGGGFFGACFFGG9AECGGFGCG9AFGG9@F:;CDEGGGGGGFEGEGFFF39>=50A>FFGG@GFFFCDDFDF;3;;4<?GGG??BFF<2FFG6?F9?FB0((-:6DEG9((-.,:?)6<30(32-,())5<32-,()0).9<
@M03364:396:000000000-C9LGT:1:1101:9093:5937 2:N:0:10
GGACTACAAGGGTTTCTAATCCTGTTTGCTCCCCACGCTTTCGAGCCTCAACGTCAGTTATCGTCCAGTAAGCCGCCTTCGCCACTGGTGTTCCTCCTAATATCTACGCATTTCACCGCTACACTAGGAATTCCACTTACCTCTCCGATACTCTAGCTTGACAGTTCCAAATTCAGCTTGGGGGTTGAGCCCCCACCTTTCACATCTGGCTTGCCATGCCGTCTGCGCTCCCTTTACACCCCGTAAATCCGGTTAACGCTTGCACCATACGTTTCACCGTGGCCGACTGCCCGTCTTTAGC
+
CCCCCGGGGGGGFGGGGGGFGGGGGGGGGGGGGGGGGGGGGGGGGEGGGGGGGGGGGFGGGGGGGCGGGGGGGGGGGGGGGGGGGGGGFGDEGGGGGGGGGGFGFFFFDGGGGGF9FGDG6:8FFFGGGGGGG,EGFA+A:DFFGFGGEBFDFEGFFG=FE=7DFGCDFGGG9BE?FFGG+DDGGGEEF:<****@DGFGGFGFFAF4*9@F28:>GE?E@GFF>?6;1<3=:@;>3)35<(.;3637CF33(-,6=07???E)>8*-5...(.)).+((((-(-((((((,44(0>/::7
@M03364:396:000000000-C9LGT:1:1101:23246:6004 2:N:0:10
GGACTACACGGGTTTCTAATCCTGTTTGCTCCCCACGCTTTCGCGCCTCAGTGTCAGTTACAGACCAGATAGTCGCCTTCGCCACTGGTGTTCCTCCAAATCTCTACGCATTTCACCGCTACACTTGGAATTCCACTATCCTCTTCTGCACTCAAGTTCCCCAGTTTCCAATGACCCTCCACGGTTGAGCCGTGGGCTTTCACATCAGACTTAAGGAACCACCTGCGCCCGCTTTCCGCCCAATCATTCCGGACCACGCTTGCCACCTACGTATTCCCGCGGCGTCTGGCACGCCGTTGGG
+
CCCCCGGGGGGGGGGGGGAFGGGFGGGGGFGGGGGGDGGGGGGGGGGGGGFGGGGGACEFGGGGGGGGGGGGGGGGGGGGGGGGGGGGGGFGGGGGGGGGGGGGGGGGGGGGGGGGGGGGGGGGGGGG@FGGGGGFFA=FGGFFGGGAFFGFED+DFFGGGGFG>DFGGG;EFFDFGFGGEDC@DC88CGGGGGGGGGGGGCGFFF+08;EF*3,:*7C7)CDB=C5)()/5912741EGGF?@)63?CG8>02(,.((--(;::CF?FB?42)5.6<((,-((((((4>4<B((00)-9)
@M03364:396:000000000-C9LGT:1:1101:4529:6020 2:N:0:10
GGACTACTAGGGTTTCTAATCCTGTTTGCTCCCCACGCTTTCGCGCCTCAGCGTCAGTTACAGACCAGAAAGCCGCCTTCGCCACTGGTGTTCCTCCAAATCTCTACGCATTTCACCGCTACACTTGGAATTCCGCTTTCCTCTTCTGTACTCAAGTCCCCCAGTTTCCAATGACCTTCCACGGTTGAGCCGTGGGATTTCACATCAGCCTTCATGGACCGCCTTCGCGCGCTTCACGCCCAGGCATTCCGACACACGCTGTCCAGCTCCTGTGTTCCGCGGCTCATGTCATGTATTTCTG
+
CCCCCGGGGGGG;ECFFCFE,EFGGFGGGGGGGGGCCFFGGGGGDGG7FGGGGGGGEEFDCDFDG<<FGC8EFFGG7CFFGEFE7FBE,BFEF9@<FGFGG,>FGFFFGEGBEFGGGGEDCFGGGGGC@9FCBF,CEF+C9=>D=E9EF+,39*?:FEGDGC>8D;FGCFGF93:D@BD8EFGEGECE6<,CD*?EG?B?7@@*+38>)3<F69,2*>>>2C@2(665(::((((/73@@=(((0474/:C((((,.4((-(3.*+2,4(()-).()3((-(((().6.:A))))1**)2*
@M03364:396:000000000-C9LGT:1:1101:7370:6026 2:N:0:10
GGACTACTAGGGTTTCTAATCCTGTTCGCTACCCATGCTTTCGAGCCTCAGCGTCAGTTGCAGACCAGAGAGCCGCCTTCGCCACTGGTGTTCTTCCATATATCTACGCATTCCACCGCTACACATGGAGTTCCACTCTCCTCTTCTGCACTCAAGAAAAACAGTTTCCGATGCAGTTCCTCGGTTAAGCCGAGGGCTTTCACATTAGACTTATTTTTCCGCCTGCGCTCGCTTTACGCCCAATAAATCCGGACCACGCTTGCCACCTACGTATTACCGCGGCTGCTGGCCCGTATTTCGC
+
CCCCCGGGGGGGFFGGGGGGGGGGGGGGGGGGGGGGGGGGGGGGGGGGGGGGGGGGGGGGGGGGGGGGFGGGGGGGGGGGGGGGGGGGCFFGGGFGGGGGGGGGFGGGGGGGGGGFGGGGGGGGGGGGGGFGGGGGGGGGGGGFFGGGGFGFGFGF:FGGGGFGGGGGGGGGFCDGGFFGFGGCGG>CAEGG>EGGDDGGGEFEFFFECDEF;BF4B4FCADF@>,>?24:>@DDFF?GGG@6(;@CE=FD>?B0:F?>6BFG:*<C48B?154:44<:B;>>>7B>?FF03((456/)9*
@M03364:396:000000000-C9LGT:1:1101:21004:6031 2:N:0:10
GGACTACCCGGGTATCTAATCCTGTTTGCTCCCCACGCTTTCGAGCCTCAACGTCAGTTATCGTCCAGTAAGCCGCCTTCGCCACTGGTGTTCCTCCTAATATCTACGCATTTCACCGCTACACTAGGAATTCCACTTACCCCTCCGATACTCTAGCTTGACAGTTCCAAATGCAGCTTGGGGGTTGAGCCCCCACCTTTCACATCTGACTTGCCGTGCCGCCTGCGCGCCCTTTACACCCAGTAAATCCGGATAACGCTTGCACCTCACGTATTACCGCGGCTGCTGGCACGTATTTTGC
+
CCCCCGGFGGGGGFGGGGGGGGGGGGGGGGGGGGGGGGGGGGGFGGGGGG,EFGGGGFG9FFFFGGGGFDFFGGGGGGGGGGGGGGGGEFFGGGGGGGECGGGGGFGGGGGG9EFGGGGGGGCGFFGGFGFGGGGDGFGGG6B5?E8+39CEGEGFFA,?,FFGGEAF=CF9FE*DD6E?EGGFGGF5AF@FGEGGGDFGGFG4+14/*=@@*4>(:@GGF)16?56=(12:BFF26:FFG?64*6):@C390(,)98>13(/)9;*,(((.(.,)-332(3;61:0)30(.42.7?*)2*
@M03364:396:000000000-C9LGT:1:1101:5869:6036 2:N:0:10
GGACTACTAGGGTTTCTAATCCTGTTCGCTCCCCACGCTTTCGCTCCTCAGCGTCAGTAACGGCCCAGAGACCTGCCTTCGCCATTGGTGTTCTTCCCGATATCTACACATTCCACCGTTACACCGGGAATTCCAGTCTCCCCTACCGCACTCAAGCCCGCCCGTACCCGGCGCGGATCCACCGTTAAGCGATGGACTTTCACACCGGACGCGACGAACCGCCTACGAGCCCTTTACGCCCAATAAATCCGGATAACGCTTGCACCCTACGTATTCCCGCGGCTGCTCGCCGGTAGGTAGC
+
CCCCCGGGGGGGFGGGGGGGGGGFGGGGGGGGGGGGGGGGGGGGGGGGGGGGGGGGGGGGGGGGGGGGGGGGGGGGGGGGGGGGGGGGEGGGGGGGGGGGGGGGGGGGGGGGGFEFGGGGGGGGGGGGGEGGGGGEGGFGFGGFGGG6EEGFGDDFFGGGGGFCCECGCEGGE@ACE5EGDEG7EG:/;?3*;EC*CGFGG397<D53(1,*(0?-)7EG>GB:6FF54C>F:1))--ACGB239<.)9C33(4(.=:B6<(2.2:C4(44()-5)-0-,,71424,)--3(-(().*)2*
@M03364:396:000000000-C9LGT:1:1101:12658:6037 2:N:0:10
GGACTACAGGGGTTTCTAATCCTGTTTGCTCCCCACGCTTTCGAGCCTCAGCGTCAGTTGTCGTCCAGTAAGCCGCCTTCGCCACTGGTGTTCCTCCTAATATCTACGCATTTCACCGCTACACTAGGAATTCCGCTTGCCTCTCCGATACTCAAGGGATGCAGTTTTGAAAGCAGTTCAGGGGTTGAGCCCCTGGATTTCACTCCCAACTTGCCTCTCCGCCTACACGCCCTTTACACCCAGTAAATCCGGACCACGCTTGCAACCTACGTATTACCGCGGCTGCTGGCACGTAGTTCGC
+
CCCCCGGGGGGGGGEGGGGGGGGGGGGGGGGGGGGGGGGGGGGGGGGGGGGGGGGGGGGGGGGGGGGGGGGGGGGGGGGGGGGGGGGGGGGGGGGGGGFFGGGGGGGGGGGGGGGGGGGGGGGGGCFGGGGGGGGGGFGGGGGDGGGGGFGEGF?DCEGFGGFGGGGGGGGGFFEFGFGGGGGGGGGFFCGGGGGGGGGGGFGEGFFF=DB:4B89F;FG>DF==C;F<D?B>FF<4)>CG?0=63<7AGC6?F0:F(46::F>*<C.8??B7AB26C4(4;;F9?0)4833?:(..9)97
@M03364:396:000000000-C9LGT:1:1101:7861:6070 2:N:0:10
GGACTACCGGGGTTTCTAATCCTGTTTGCTCCCCACGCTTTCGAGCCTCAACGTCAGTTATCGTCCAGTAAGCCGCCTTCGCCACTGGTGTTCCTCCTAATATCTACGCATTTCACCGCTACACTAGGAATTCCACTTTCCCCTCCTGCACTCAAGTCTGACAGTTCGAAAGGCTTACCGGCGTTGAGCTCCGGGCTTTCACCTCACGCGTATCAAACCACCTACGTACTCTTTACGCCCAATAATTCCGGCTAACGACCGCCCCCTACGTATGTGCGCGGCTGCGTGCCCGTGCTTCGCC
+
CCCCCGGGGGGGFEGGGGGFGGFFGGGGGGGGGGGGGGGGGGGGGGGFFGGGGGGGCFEAFGGGGGGGGGGGGGGGGGGFGGGEGGGGGGGGGGGGGGGGGGGGGGGGGGGGGGGGGGGGDFGGGGGGGGGGGGGGFGGGGGFFGGGEGFGDB8ADDEGGGGFFGGGGGGGGFF@CFFGC>+<5CC@=A,<>DGGGGGGFGEG*96;DD)6C;5+903C==<3463/*(:6))1))66EG>:?)6:<<?G)(-4)5.((,2(:6GC3,1(())()).2--,((480,13(384(()11(11
@M03364:396:000000000-C9LGT:1:1101:22105:6073 2:N:0:10
GGACTACCAGGGTATCTAAGCCTGTTCGCTACCAATGCTTTCGAGACACAGCGACAGTTGCAGACCAGAGAGCCGCCTTCGCAACTGGCGTTATTCCAGATATCTACGCATTCCACCGCCACAAATGGAGGGCCACCCCCATCTTCTTCACTCAAGAACAACAGTTTCCGATGCAGTGACTCGGTTAAGCAGAGGGCACTAAAATGAGACTTAGTTTGCCGCCTGCGGTCGCGTTAGGCCAGACAAAGCCGGACGACGCATGCCACAGACGTCTGCACGCGGCTGCGGTCAAGTGGTTAGC
+
@@C,AF86EGCGFG8E,<C,,,C,,,C@@FG@F-@F,6;,,;BFA,C,;?C6C+88@C,C96@<FCFF,6C:FF>+@C,596,86EEF,68+,9,,5@,C?59<@CA+=C:C;<9AB=7+@+,,@>,=,,++8C=+,+6@++6D+,7,74E*,5+;=E8DDF?DFCF,EE>+3@6<2*7,,73*3:C04>,;7C**;**,,0,*+*=>4**4*+5/+*5:8:2((*.)/1,(((-(,.33*((()((()211(4,7)49,((0)00*(5.-4,,(-)+(-4(((31---(().5)18))2:
@M03364:396:000000000-C9LGT:1:1101:6727:6075 2:N:0:10
GGACTACTGGGGTTTCTAATCCTGTTTGCTCCCCACACTTTCGAGCCTCAGCGTCAGTTAGAGCCCAGCAAGCCGCCTTCGCCACTGGTGTTCCTCCGAATATCTACGCATTTCACCGCTACACTCGGAATTCCGCTTGCCTCTACTCCACTCAAGAATAACAGTTTCAACGGCAGTTTATGGGTTGAGCCCATAATTTTCACCGCTGACTTGCTATCCCGCCTGCGCTCCCTTTACACCCAGTAATTCCGGCTCACGCTTGCCACCTACGTCTTACCGCGGCTGCTGGCCCGTATTTAGC
+
CCCCCGGGFGGGFFDGGGGGFGGGGGDGGGGGGGGGBFGGFGGEFDGFFFGGGGGDGGGGGF@AFGFGEEG@F7@FGGGGGGGE?FGGGGGGDFEFGGFGGGGGGGFGEGGGGGGGGGCDGGGFCEFFFFGGFFE:ECDG@DD?=EGF?DFDFFGF3,@DBGFGGFGGGGGGF7AGGCCF:E?<FGCC>>,37AGFGGFGGEFED>DFBGFG3B781.>C5D@@B865(/6=FAFCECGCF=(/1/<EFFFB(7:BF(28832,*</(.514((-6:3-7>;(((().4::(97,))*):>
@M03364:396:000000000-C9LGT:1:1101:14819:6094 2:N:0:10
GGACTACAGGGGTATCTAATCCTGTTCGTTCCCCACGCTTTCGTGCCTCAGCGTCAGTGGCGTGCTGGAAAGCTGCCTTCGCAATCGGAGTTCTGCGTCATATCTATGCATTTCACCGCTACACAACGCATTCCGCCTCCCTCGCACGCACTCAAGCCCACCAGTTTCAACGGCATCACCGGGGTGGGGCCGGGACTTTGACCGCCGACCTGACACGCCGCCCGCCGCCCCCGTACACCCCATTAATCCGGGTCACGCCCGCCTCCTCCGCATGTTCCCGGCTGCGTGCACCGGCGGATGC
+
CCCCCGGGGGGGG@FGGGGGGGGGGGGGCFGGGGGGGGGGGGGCFGGGGGGGGGGGGGGEFGFEGCAF@CFGGGGGGGGGGGEECFGG,@FGG,=FGEFGGGGGGGAFGGGGGGGGGGGGGGGG=FEF+@7FGGGGG7=FDDF*C+BEG?FBF5FF=+@?EECFF@EC;<DCAGF*<*DGG*;*>*1()8*)1*/7;9E7+)?2C)703)7*(0+.9(;*1>(4(*()(142(4((4:GG*(()*6257)1(-,4)0,(34,*-9E<(.2(-4()..+.(4>((-(--2(5(-(()))(/2
@M03364:396:000000000-C9LGT:1:1101:9774:6101 2:N:0:10
GGACTACCCGGGTTTCTAATCCTGTTCGCTCCCCACGCTTTCGCTCCTCAGCGTCAGTAACGGCCCAGAGACCTGCCTTCGCCATTGGTGTTCTTCCCGATATCTACACATTCCACCGTTACACCGGGAATTCCAGTCCCCCCTACCGCACTCAAGCCCGCCCGTACCCGGCGCGGATCCACCGTTGAGCGATGGACTTTCACACCGGACGCGCCGAACCGCCTACGAGCCCGTTACGCCCAATCATTCCGGACAACGCTCGCCCCCTACGTCTTACCGCGGCTGCTGGCACGTAGTTGGC
+
CCCCCGG8@FEGGGGGGGGGGGGGFFFGGGGGGGGGGGGGGGGGGGGGGGGGGGGGDEGFFGGEGGGG@FF@FEGGGGGGGGGG=FGGFGGGFEFGGGGGGGGGGGGFFEGG=FGGGC>@EGGGGDEGFGGGGGGFF:2AF>ED8FGCBAF>GC7;>E8EEFFDGE>EGGGGEG>G5)3ACCCECE*6ACE31AC7C9FGGFF2DB>;>GFD>):9D0EG;DFBBF?)(54:;9??BBGCG6::@0:>FFFB?((3F066(4:29:548?:4((-4A<8((413;:78?6.8?((0)/)99
@M03364:396:000000000-C9LGT:1:1101:25089:6121 2:N:0:10
GGACTACTGGGGTTTCTAATCCTGTTCGCTCCCCACGCTTTCGTCCATCAGCGTCAGTTGAGGCTTAGTGACCTGCCTTCGCAATTGGTGTTCTGCGTAATATCTAAGCATTTCACCGCTACACTACACATTCCAGCCACTGCCACCGCACTCAAGACTAACAGTATCAATGGCAGTTCCATCGTTAAGCGATGGGCTTTCACCACTGACTTATTAATCCGCCTACGGACCCGTTACACCCAATAAATCCGGATCACGCTTGCACCCTCCGTATTCCCGCGGCTGGTGGCACGGATTTCGC
+
CCCCCGGGGGGGCFGGGGGGGGGGGGGGGGGGGGGGGEGGGGGGEGGGFFGGGGGGGFGCFFGGGGGGGG9FGFGGGGGGGGEFEFGGGFGGGGGGGGGGGGGFGGGGGGGFFEFGGEGGGGGEGEFFDGGGGGGGGGGGGGG*AFG++<FAFDDFADEAFGFDFGFFFGGGFG=>DDGFGF@FFGGDFEGD6AEGGGDGG;E@CFFEEG5F*159=:CF2>AA<66/5922(853(/C?F=2@4.>56CDF@016826?88;,9CC0::948:?)63,49>9((((.3:.28>-))*)>/
@M03364:396:000000000-C9LGT:1:1101:13579:6127 2:N:0:10
GGACTACGAGGGTATCTAATCCTGTGTGCTCCCCACGCTTTCGAGCCTCAGCGTCAGTTAGAGCCCAGCAAGCCGCCTTCGCCACTGGGGTTCCTCCGAATATCTACGCATTGCACCGCTACACTCGGAATTCCGCTCACCTCTACTCCACTCAAGGATAACAGTTTCCACGGCAGTTTAAGGGTTGAGCCCATAGTTTTCACCTCTGGCTTGCCATCCCGCCTTGGCTCCCTTTACACCCAGTAACTCCGGATAACGCTTGCACCCTACGTATTCCCGCGGCTTCCGGCATGTCTTTCGC
+
CCCC,CA,,8@@CC@E,C,@@EFFF,<E<FGGGGG7+@FF8EF,@B@FGGGGGGEGGE<,EFF9EDEFDGGGGFCGGDFFFECFE@EE,++@F=>BC++BCFFG8EEC+@C+,AEEFGE>=@AF,,AFCF=EEE?E=++9>=D5DGG,,53085=:,,,,,8:C,@C@,,,633)<4B,,,5;:6D>6A,<97,<,5?;EGE;3*;*.);5,-)4.1(,;15(,(+/0(87634;)9)<C@0156)9)*9*4(((./,(443C)*8*(..,.)64)63,-3((,(()-44((())/1*-*9
@M03364:396:000000000-C9LGT:1:1101:19130:6129 2:N:0:10
GGACTACAGGGGTATCTAATCCTGTTCGCTCCCCACGCTTTCGTCCATCAGCGTCAGTTGAGGCTTAGTGACCTGCCTTCGCAATTGGTGTTCTGCGTAATATCTAAGCATTTCACCGCTACACTACACATTCCAGCCACTGCAACCTCACTCAAGACTAACAGTATCAATGGCAGTTCCATCGTTAAGCGATGGGCTTTCACCACTGACTTATTAATCCGCCTACGGACCCTTTGAACCCAATAAATCCGGATAACGCTTGCACCCTCCGTATTACCGCGGCTGCGGGCACGGAGTTTGC
+
CCCCCGGGGGGGGGGGGGGGGGGGGGGGGGGGGGGGGGGGGGGFFGGFGGGGGGGGGGGGGGGGFGGGGGGGGGGGGGGGGGEDCGGGFFGGGGGGGGGGGGGGGGGGGGGGGGGGGGGGGGGGGGGGGGGGGGGGGGGGGGGDFGG8D@FCFBDD4@FGGGFGGGGGGGFFDGFGGFGGGFDC@FGDFD++@EEFFFGGGEFE>FFCCGFGFFC@CEGGFGFF2?>?@D=@FFE**1CFG@(767C?FGD7/3;EF?9DF@F36B:12:323:0))34137>>;((440(44(()0)-22
@M03364:396:000000000-C9LGT:1:1101:24084:6138 2:N:0:10
GGACTACTGGGGTTTCTAATCCTGTTTGCTCCCCACACTTTCGTGCCTCAGTGTCAGTTTCAGTCCAGAAAGCCGCCTTCGCCACTGGTGTTCCTCCTAATATCTACGCATTTCACCGCTACACTAGGAATTCCGCTTTCCTCTCCTGTACTCACGTAGCCCAGTTCAGGGGGCTAACAATGGTTGAGCCTTTGCCTTTCACCCCCTGCTTAGGTAACCACCTACGCACTCTTTACGCCCACTACTTCCGGATACCGCTTGCCCCCTACGTATTACCCCGGCTGCTGGCACGTACTTCGCC
+
CCCCCGGGGGGGCEGGGGGGGGGGGGFGGGGGGGGGGGGGGGGGGGGGGGGGGGGGGFF<FGGFGGGGGGGGGGGFGGGGGGGGGGGGFGGGGGGGGGFGGGGGGGGGGGGGFGGGGGGGGGGGFGGGGFGGGGGGG?DGGGGFGGGGDFGEGF+;FDGGGGFGGFFGGFGDFG5DGFFF8FDEFE::;:,=;EFDGGFGG;@@DEBFBGC?=A?EGEGFFD2>)*6?5:=*CEFC2@==F1@1)9;CBG)63?);>>,;?4<:CE38?F?<<2554+-(71(-:0>:::7,:7(8=*(/9
@M03364:396:000000000-C9LGT:1:1101:18393:6161 2:N:0:10
GGACTACAAGGGTTTCTAATCCTGTTCGCTCCCCACGCTTTCGCTCCTCAGCGTCAGTAACGGCCCAGAGACCTGCCTTCGCCATTGGTGTTCTTCCCGATATCTACACATTCCACCGTTACACCGGGAATTCCAGTCTCCCCTACCGCACTCAAGCCCGCCCGTACCCGGCGCGGATCCACCGTTAAGCGATGGACTTTCACACCGGACGCGACGAACCGCCTACGAGCCCTTTACGCCCAATAAATCCGGATAACGCTTGCACCCTACGTGTTCCCGCGGCTGCTGGCCCGTAGTTAGC
+
CCCCCGGGGGGGGGGGGGGGGGGGGGGGGGGGGGGGGGGGGGGGGGGGGGGGGGGGGAFGGGGGGGGGGGFGGGGGGGGGGGGGGGGGFGGGGGGGGGGGGGGGGGGGGGGGGGGGGGGGGGGGGGGGFGGGGGGGGGDGGGGFFGGGGFGFGFGFGGGGGGDGGGGGGGDGBGFC:?EGGGGCFGE1CGCGGGGFGGGFFFG?GEE;2C1C;5C;D;GGFGFF1A0>49>4.8:ABFDEG<:().4)9CD;:0:>F47?:?FDGGGBFFF4(.().<4,499,71,..,(---())*)*2
@M03364:396:000000000-C9LGT:1:1101:20104:6170 2:N:0:10
GGACTACTGGGGTTTCTAATCCAGTTCGCTACCCATGCTTTCGAGCCTCAGCGTCAGTTGCGGACCAGAGAGCCGCCTTCGCCACTGGTGTTCTTCCATATATCTACGCATTTCACCGCTACACATCGGGTTCAACTCGCCCCTTATGCACTCAAGAAAAACAGTTTCCGATGCCGGTCCGGGGGTGAGCCGAGGGCGTTCACAGTAGACTTATGTTTCCGCCTGGGATCTCTTTACGACAACGAAATCCGGACACCGCTTGCCCCCTCCGTATTCCCGCGGCTCCTGTAACGTAGTTGTC
+
@@@CCGG9C8C@FCGF<F<,;E,;<,;@:FFCDFE@<CF<66,6BFC?@FFF>CFC@<<C<+@+@FDF@AEF,9@@>FF<FFFEG8<<5=FGG9F?,A,:5CDC;=,A=CEE,E=FE8==CF=E>E,+++BBF,@<,,+8:++<8,,,7?@5,DGFC,3,36*=@;C,@7C+5F)010:@C*;**416A:<7C>=*9*2**5+)*/9<A>4C)0+.*)++,7:0-*-..9)6>D29)(*2*-(-7248FG3((790@37>((1,9CD1((42:1().0,(,(443(()))).(.(.0*)*2
@M03364:396:000000000-C9LGT:1:1101:10409:6176 2:N:0:10
GGACTACTCGGGTTTCTAATCCTGTTTGCTCCCCACGCTTTCGCGCCTCAGTGTCAGTTACAGACCAGATAGTCGCCTTCGCCACTGGTGTTCCTCCAAATCTCTACGCATTTCACCGCTACACTTGGAATTCCACTATCCTCTTCTGCACTCAAGTTCCCCAGTTTCCAATGACCCTCCACGGTTGAGCCGTGGGCTTTCACATCAGACTTACGGAACCACCTGCGCGCGCTTTACGCCCAATAATTCCGGACAACGCTTGCCCCCTACGTATTACCGCCGCTGCTGGCCCGTATTTGGC
+
CCCCCGGGGGGGGEGGGGGGGGGGGGGGGGGGGGGGGGGGGGGGGGGGGGGGGGGGGFGGGGGGGGGGGGGGGGGGGGGGGGGGGGGGEFGGGGGGGGGGGGGGGGGGGGGGGGGGGGGGGGGGGGGGGGGGGGGGG8FFGGGFGGGGFFGEGFGFFCEGGGFGGGGGGG9DF;DCFDGGGGGGGG@=FFFG6CEGGFGGGFGF+?>@CGFGF8DADDGG:C>=5B@D(96B6?F<C?CCG,((2)9?FGCB0232>7>?:?E:*;C>1:,4454<9C?9(40((4))4((44>()/*)29
@M03364:396:000000000-C9LGT:1:1101:11196:6179 2:N:0:10
GGACTACCAGGGTATCTAATCCTATTTGCTCCCCACGCTTTCGTGCCTCAGCGTCAGGTACAGGCCAGGCGGCCGCCTTCGCCGCTGGTGTTCTTCCACATCTCTACGCATTTTACCGCTACACATGGAGTTCCACCGCCCTCTCCTGTCCTCAAGCCGTGCAGTTTCCAAAGCCTGAACCGGTTGGGCCGGTCCCTTTTACTTCCGAATTGCCCAGCCGCCTGCCCACCCCTTACGCCCCATCATTCCGGATACCCCTTGCCACCTACGTTCTTCCCGCGCCGCCTGCACGTACTTACGC
+
CCCCCGGGGGGGGCFGGGFGGGG9FGGGGGGGGGGGGGGGGGGGGGGGGGFFGGGGFDEEGFGGGGGGGGDGGGGGGGGGGGGGGGGGGGGGGEGGGCEGGGGGGGGGGGGGFFGGGGGGGGGG9EGGGDFGGGGGGGGEGGDDGGGFDCGFGFCFGFGG>FFGGGFGGGGCFGBFF4<FF>D<CC*8FF:CDGGG7EDG97+77*0,(//27*>37=G*9D1(4*,),><(4?>>2:GGC<7899<<FC)18?)))-(..5C)9E*.:2,((4)--*((-4(4-(44:(38.,(000)*1
@M03364:396:000000000-C9LGT:1:1101:12776:6180 2:N:0:10
GGAATACTCGGGTGTCTAATCCTCTGAGCTACCCGCGCTTTCGCGCCTAAGTGTCATTAACAGAGCAGATTGTCGCCGTCTGCACTGGGTTTACTCCTAATATCTACGCATGTCACCACTGCGTTCGGTAGTACGCTGGCCTCTCGCATGGTCATGTCCTCCTTGTCCCAGGGACAACTATGATTAAACCTTAGCCTTCTACCTTCCGCGTTCTGAACCGACTCCGTACCCATTAAGCCCAATGGTTCCGCATATCTCCCGCCACCATCGTATTACCCCCGGTGGTGCCACGTCGTGCCCC
+
66,6,,=,,,,+C@F,E@,C@5E,C,,,,C,CF<++7CF;,CF64+7,,A,<E@,E,C,C<F,F,,BEF<,,96,C,+8+,,,,,:9,,,BC=,EA=F5,C,,,9C,,+@F+CF=,?,+6,,++++4844+855+C+@++4+7*+++6+*,530++C,@83=*+7,2,,,33*+5=FA,,<;+,,3,*08@?C:AFF,,2E5@*2**/)*:*/)>*=@**()0(/*/)(*/)/).)))01C(,()7;))/*(,().*))(((*,//*)(-440(-))02(3(----()(-,(((-7)),*9
@M03364:396:000000000-C9LGT:1:1101:4814:6212 2:N:0:10
GGACTACCAGGGTTTCTAATCCTGTTTGCTCCCCACGCTTTCGCGCCTCAGTGTCAGTTACAGACCAGATAGTCGCCTTCGCCACTGGTGTTCCTCCAAATCTCTACGCATTTCACCGCTACACTTGGAATTCCACTATCCTCTTCTGCACTCAAGTTCCCCAGTTTCCAATGACCCTCCACGGTTGAGCCGTGGGCTTTCACATCAGACTTAAGGAACCACCTGCGCGCGCTTTACGCCCAATACTTCCGGACCACGCTTGCCACCTACGTATTACCGCGGCTGCTGGCCCGTCGTTAGC
+
CCCCCGGGCGGGGGGGGGGGGGGGGGGGGGGGGGGGGGGGGGGGGGGGGGGGGGGGGGGGGFF<FGGGCFGGGGGGGGGGFGGGGGGGFGGGGGGGGGGGGGGGGGFGGGGFGGGGGGGGGGGGGGGGGFGGGGGGGGCFGCD@CGGGGFGFGFFDFGGGGGFGGCFGGGGGFCEGFFEEGGGGGGGBFFGDDGGGGGGGGEFFGFFEFGFGFFDEGDGGB@A24442>D@BF?D4;(CFG?F1;)))+;5;09(3>(11::C>*<C:,548).42:<4342996:23:0(81((00),*:
@M03364:396:000000000-C9LGT:1:1101:17291:6224 2:N:0:10
GGACTACTAGGGTATCTAATCCTGTTCGCTCCCCACGCTTTCGCACCTCAGCGTCAGTGCCGGCCCAGCAAGCTGCCTTCGCCATCGGTGTTCTTCCATATATCTGCGCATTCCACCGCTACACTTGGAATTCCACTATCCTCTTCTGCACTCAAGTTCCCCAGTTTCCAATGACCCTCCACGGTTGAGCCGTGGGCTTTCACATCAGCCGTGCGGAACCACCTGCGCGCGCCTTACGCCCAATAATTCCGGACAACGCTTGCCACCTACGTCTTACCGCGGCGGCTAGTCCGTATTTAGC
+
CCCCCGGGGGGFGGGGGGGGGGGFEECEFDGDGEGGGGGGF9FFEGGGFGEEGGGGCEFFGGGGGGGGGGDFGGGGGGGFGGG>EFGG:FBCFGGGG9FFGGF?EGEGDGGGDEGGGEGC6CEGFAEEEFC8FFGFG,65EFDFGGGGCFGE8=DFD,@E9FFGF>:@:EEG?;9=83@C,50+6@5=CFF5<EECFGGFF?@6+90>);)4()*()(4:8G@F18(03900(4-4(4EEGFB:)4<A?F904638519::?C?*<>4:(((((,).0-2-99(,(((()).,(()9*)*2
@M03364:396:000000000-C9LGT:1:1101:9614:6234 2:N:0:10
GGACTACTGGGGTATCTAATCCTGTTTGCTCCCCACGCTTTCGAGCCTCAACGTCAGTTACAGTCCAGTAAGCCGCCTTCGCCACTGGTGTTCCTCCTAATATCTACGCATTTCACCGCTACACTAGGAATTCCACTTACCTCTCCTGCACTCCAGCCGGACAGTTTCCAAAGCAGTCCGGGGGTTGAGCCCCCGCCTTTCACTTCAGACTTGCCCTGCCGTCTACGCTCCCTTTACACCCAGTAAATCCGGATCACGCTTGCACCCTCCGTATTACCGCGGCGGCTGGCACGGGATTTGC
+
CCCCCGGGGGGGGGGGGGEGGGGGGGGGGGGGGGGGGGGGGGGGGGGGGGGGGGGGGGGGGGGGGGGGGGGGGGGGGGGFGGGGGGGGGGGGGGGGGGGGGGGGGGGGGGGGGGGGGGGGGGGGGGGGGGGGGGGGGDFGGGGFGGGGGFFDGFGFGGGGGGFGFGGGGGGGFGFGGFFGEGGGGGGEFGGGGGGGGGGGG);?FFFFCGFGFF+6;=FGFD@FFF;EDGBF1<B)))<CC1?24545BGD9::(4?6:?<BF2CFG((4;B(:?<<E:94993(321:?(4:(-))))02
@M03364:396:000000000-C9LGT:1:1101:6896:6251 2:N:0:10
GGACTACCCGGGTTTCTAATCCTGTTCGCTCCCCACGCTTTCGTCCATCAGCGTCAGTTGAGGCTTAGTGACCTGCCTTCGCAATTGGTGTTCTGCGTAATATCTAAGCATTTCACCGCTACACTACACATTCCAGCCACTGCAACCTCACTCAAGACTAACAGTATCAATGGCAGTTCCATCGTTAAGCGATGGGCTTTCACCACTGACTTATTAATCCGCCTACGGACCCTTTAAACCCAATAAATCCGGATCACGCTTGCACCCTCCGTATTACCGCGGCTGCTGGCACGGCGTTCGC
+
CCCCCGGGGEGGCFGGGGGGGGGGGGGGGGGGGGGGGGGGGGGGGGGGGGGGGGGGGGGGGGGGGGGGGGGGGGGGGGGGGGEGEGGGGGGGGGCFFGGGGGGGGGGGGGGGGGGGGGGGGGGGGGFFGGGGGGGGGC=FGFG5DG?=DFGFGFGF,@FGCFFGGGGGGGGGFGFGGFGGA,=FGGD=FF:DFGGGGGGGGFFCFF5@CGFFCB::D4CFAFFFFF>2(9>DDFE48CGGGF(:;<9?FG5@@?(6A;?D?0==FGD:?F>F::B)-<23-37710,4:B1<6>()).4D)
@M03364:396:000000000-C9LGT:1:1101:25509:6254 2:N:0:10
GGACTACCAGGGTTTCTAATCCTGTTCGCTCCCCACGCTTTCGTCCATCAGCGTCAGTTGAGGCTTAGTGACCTGCCTTCGCAATTGGTGTTCTGCGTAATATCTAAGCATTTCACCGCTACACTACACATTCCAGCCACTGCAACCTCACTCAAGACTAACAGTATCAATGGCAGTTCCTTCGTTCAGCGATGGGCTTTCACCACTGACTTGTTAATCCGCCTACGGACCCTTTCAACCCAATGAATCCTGATTACGCTTGCACCCTCCGTATTCCCGCGGCTGCTGGCACGGATTTCGC
+
CCCCCGGGGCEGCFGGGGAEFFFEGGGGGDGGGGGGGGGEGGGGGC:EFFECFGE:@,E9FGFDGGCFGGGGGGGFCFG,<FC7BEEC9BFCFGGGGGECGFGEGF,@EFGGGGGFFGED8CFGFEF8FEFGGGCFG:?FAFG8DG?,@D@<=8+;,@AFBFFFFGGGGG,;*,1=FFGE,3++7=,:<C==CCCFGGGGG*3:=@58*9AF*=,;+;AEAG=2),/*/;>5:D)9>CGGEF2B)94.@C74/))9A(46468);:C;D@(61@;<)+-(,14(4<?.,21,894))*)95
@M03364:396:000000000-C9LGT:1:1101:7285:6272 2:N:0:10
GGACTACTAGGGTATCTAATCCTGTTTGCTCCCCATGCTTTCGTACCTCAGTGTCAGTATTAGGCCAGATGGCTGCCTTCGCCATCGGTATTCCTCCAGATCTCTACGCATTTCACCGCTACACCTGGAATTCTACCATCCTCTCCCATACTCTAGCCAACCAGTATCGAATGCAATTCCCAAGTTAAGCTCGGGGATTTCACATTTGACTTAATTGGCCACCTACGCACGCGTTACGCCCAGTAAATCCGATTAACGCTTGCACCCTCTGTATTACCGCGGCTGCTTGCACAGATTTAGC
+
CCCCCGGGFFGGFFGGGGE@FFGGFGGGGGGGGGGGGGGGGGGGGGGGGGGGGGGGFCFGGGG<FFFGFFFCEGFEGGGGGGGGEGEGGGGGGGFCGGGGDFFFGGGGGEGGGGGGGGGGGGGGGDFFFGGGGGGGGFGGGGFFGGF8EDFFGFGFGGGGGGEGFEGFGGCFFFEDFFGGGGGFDD9DFFFGGGEGGGGGGCFCGFFFCFFGF7DCC5?6);@D@D55);>=):-(-/;FF>BF+87?FG717;17C;63:?E@FCD223;./<A)6<4;9>9(7B?431.84((1//.:>
@M03364:396:000000000-C9LGT:1:1101:25952:6301 2:N:0:10
GGACTACCGGGGTTTCTAAGCCTGTTTGATCCCCACGCTTTCGTGCCTGAGCGTCAGTTGCGAGCTCGTGACCTGCCTTCTCGATCGGTGTTCTGTGACATATCTAAGCATTTCACCGCTACACATCACATTCCAGCTACGCCTATCACACTCTAGTCCGGCAGTATCAAAGGCAAGATTGGAGTTGAGCCCCACCTTTTCACCCCTGACTTACTGATCCGCCTGCGCACCCTTTCAACCCAATCAATCCGGATACCGCTCGTACCCTACGTATTTCCGCGGCTGCCGGCCCGGATTTAGC
+
CCCCCGGGEEEG@FEFFGGGGGGGGFCFGFGGFFGEGGGGGGGGGGGGGG@FFGGGGFG<FGD@F:CEFFCFAF@,C=FGFD,E<EFG8FGGGADFCFCEGGEA,,,C<EGE,C;FGGGGDEGF9F<?EFCGDFDFE,=A@>CD+3@,,;>)86D+CDCE+@ADGC<DFG9>?:5++*,7287,D8@;5,,*<C*=4?C9@<;6D9>>BF@EE4,1CC,48D((/,.2().6;8.>E3<F*37@AEEEFF)033-))(,04;:(*/*),80:>D().24(,36((((((4(40(35)*60*
@M03364:396:000000000-C9LGT:1:1101:17561:6316 2:N:0:10
GGACTACACGGGTTTCTAATCCTGTTCGCTCCCCACGCTTTCGTCCATCAGCGTCAGTTGAGGCTTAGTGACCTGCCTTCGCAATTGGTGTTCTGCGTAATATCTAAGCATTTCACCGCTACACTACACATTCCAGCCACTGCAACCTCACTCAAGACTAACAGTATCAATGGCAGTTCCATCGTTAAGCGATGGGCTTTCACCACTGACTTATTAATCCGCCTACGGACCCTTTAAACCCAATAAATCCGGATCACGCTTGCACCCTCCGTATTCCCGCGGCTGCTGGCACGGAGTTCGC
+
CCCCCGGGGGGGGGGGGGEFGGGGGGGGGGGGGGGGGGGGGGGGGGGGGGGGGGGGGFFDFGGGGGGGGGGGGGGGGGGGGGGGGDFGEFGGGGGGGGEEGGGGGGEGGGGGGGGGGGGGGGGGGGGFGGGGGGGGGGDGEFG9=FF8EFGFGD+;,@EAEFFDGCDGFFFGDGFGGFGFCEFCFG?DFFE++@EGGGGGE=E@*9CE5CEG54@@CEGGFGFFFGF9()595:B=*8FGGF=D6A36AFC9;<33A;?D;;C@GGC6?F9,(4?54A3799>(1408??<?F>2).0)99
@M03364:396:000000000-C9LGT:1:1101:27123:6321 2:N:0:10
GGACTACAGGGGTTTCTAATCCTGTTTGCTCCCCACGCTTTCGAGCCTCAGCGTCAGTAATCGTCCAGTAAGCCGCCTTCGCCACTGGTGTTCCTCCTAATATCTACGCATTTCACCGCTACACTAGAAATTCCACTCACCTCTCCGACACTCTAGTTCGACAGTTTCCAAAGCAGTTCCACGGTTGAGCCCTGGGATTTCACTTCAGCCTTGCCGTACCGCCTACGCTCCCTTTACACCCAGTAAATCCGGATAACGCTTGCACCCTACGTATTACCGCGGCTGCTTGCCCGTACTTGGC
+
CCCCCGGGGGGGFGGGGGGFGGGGGGGGGGGGGGGGGGGGGGG@GGGGGGGGGGGGDFFFFFF9FGCGEFCFGGGGGGGGGGGGGGGG6EFFFGGGGGGGGGFGGGGGGGGDGGGGGGGGGGGG9EGFGGGGGGGGC,=FGGGFFGE8E>EFG6D=C=D8DF>DDCCCFGGFFFFGEFFGG,?EGCBC?CCFFEGC5CCGGFGFGFFE*;)=)9::;2EE@GF:(4-8(::2344;C)CGG@FE+957CG:163(.686?(4:,>C5<??24.6:)-<:>1;99;?::5:4),2().*)2*
@M03364:396:000000000-C9LGT:1:1101:24879:6341 2:N:0:10
GGACTACTGGGGTTTCTAATCCTGTTCGCTCCCCACGCTTTCGCTCCTCAGCGTCAGTAACGGCCCAGAGACCTGCCTTCGCCATTGGTGTTCTTCCCGATATCTACACATTCCACCGTTACACCGGGAATTCCAGTCTCCCCTACCGCACTCAAGCCCGCCCGTACCCGGCGCGGATCCACCGTTAAGCGATGGGCTTTCACCACTGACTTATTAATCCGCCTACGGACCCTTTGAACCCAATAAATCCGGATAACGCTTGCACCCTCCGTCTTCCCGCGGCTGCTGGCACGGCGTTCGC
+
CCCCCGGGGGGGCFGGGGGGGGGFGGGGGGGGGGGGGGGGGGGGGGGGGGGGGGGGGGGGGGGGGGGGGGFGGGGGGGGGGGGGGGGGFGGGGGGFFFGEGGGGGGGGGGGGGGGGGGGDDFGGGGGGGGGGGGGDGGGGGGGFGGG>EEGFF<=?>EGGGGFGGGGGGGGGFGFG5BGGGGG@FG7=A:=8FGGGGGGGGCGFCF=27GBC4?:2CFGGFGFF::40-92?<<F)6)AFE(33?>9AFGDB6<(-946::?FFGGG(411,(44>)A4,(39B032?(,(),4()))->)
@M03364:396:000000000-C9LGT:1:1101:9604:6343 2:N:0:10
GGACTACTCGGGTTTCTAATCCTGTTTGCTCCCCACGCTTTCGAGCCTCAGCGTCAGTTACAGACCAGATAGTCGCCTTCGCCACTGGTGTTCCTCCAAATCTCTACGCATTTCACCGCTACACTTGGAATTCCACTATCCTCTTCTGCACTCAAGTTCCCCAGTTTCCAATGACCCTCCACGGTTGAGCCGTGGGCTTTCACATCAGACTTAAGGAACCACCTGCGCGCGCTTTACGCCCAATCATTCCGGACAACGCTTGCCACCTACGTATTACCGCGGCTGCTGGCCCGTAGGTAGC
+
CCCCCGGGGGGGGGGFGGGFFFGFGGGGGGGGGGGGGGGGGGGDCGGFFFGGGGGGGFEFGGGGGGGGFGFGGGGGGGGFGGDFGGGGFGGGFGGFFFFGGGGGGGFGGEGGGGDGGGGGGGGGGGGGCFFFGGGEEE+ED@DBFGGGDFGEF5DDC;AFEFFGAEEGGGGGB,8=F?FG,@@+DEF@FCDDDGGGGGGGG5DE;AF@*98@*+21;)=?@GA=BF@F>D@F@DD373EEG?<DA35?AF4>-1(.8493:<>?*<71.524))5).+--(47>>0))4,86B>())/4=9
@M03364:396:000000000-C9LGT:1:1101:10807:6355 2:N:0:10
GGACTACTAGGGTTTCTAATCCTGTTCGCTCCCCACGCTTTCGTCCATCAGCGTCAGTTGAGGCTTAGTGACCTGCCTTCGCAATTGGTGTTCTGCGTAATATCTAAGCATTTCACCGCTACACTACACATTCCAGCCACTGCAACCTCACTCAAGACTAACAGTATCAATGGCAGTTCCATCGTTAAGCGATGGGCTTTCACCACTGACTTATTAATCCGCCTACGGACCCTTTAAACCCACTAAATCCGGATAACGCTTGCCCCCTCCGTATTGCCGCGGCTGCCTGCACGGACTTAGC
+
CCCCCGGGFGGGGGGGGGGGGGGGGGGGGGGGGGGGGGGGGGGFGGCFGGGGGGGGDFGGEFGGGFFGGGGGGFGGGGGGGG@FEGGGFFGGGFFGGGGGGCFGGGCFGGGGGGFGGGGGGGGGGGGEFGGGGGGGFDFGDGGDGGG,@@FFEFGF:DCA9?FGGGGGFGFGFCD6@DFGGF?EGG<D<B==DCGGGGGGGEGE?FFB@GFFC+3*?;FG=GDF=DA5-;>>DFE4/6EGG@((206?FGGB73(;F?B@F@G(8ED@;BF?6(5).A343010(-(.8<((4(().1)*0
@M03364:396:000000000-C9LGT:1:1101:16111:6360 2:N:0:10
GGACTACCCGGGTATCTAATCCTGTTTGCTCCCCACACTTTCGAGCCTCAGCGTCAGTTAGAGCCCAGCAGGCCGCCTTCGCCACTGGTGTTCCTCCGAATATCTACGCATTTCACCGCTACACTCGGAATTCCGCCTGCCTCTACTGCACTCAAGCATAACAGTTTCAACGGCAGCTCATGGGTTAAGCCCATGCATTTCACCGCTGACTTGCTATCCCGCCTGCGCTCCCTCTACCCCCAGTACTTCCGGCTAACGCTTGCCCCCTACGTATTCCCCCGGCCGCTGGCCCGTTGTTCGC
+
CCCCCGDGFGGGGCEGGGGGGGGGGGGGGGGGGGGGFGGGGGGCFGGGGGGGGGGGFCFFAFGGGGGGGEEFGGGGGGGCGGGGGGGGFFGGGGGGGDCFGFEEFFGGGDGGGGGGGGGGEGGGFGGDCCGGGGFGC8=FGG?FFAD,@DGDF5D@,,@B9FFDGCFC=FGGFG9DGAG,@CCCFG7:FFFGF6@FCFFGGFGBDB>(5FEF3B9*=5FG@GF<DB@F@D><@(6)77A<F@@=9)-6FG33(--)949?12@5*;D9<F:14::-6@(((-(((-(-41((4(.)8).19
@M03364:396:000000000-C9LGT:1:1101:20882:6363 2:N:0:10
GGACTACTCGGGTATCTAATCCTGTTCGCTCCCCACGCTTTCGTCCATCAGCGTCAGTTGAGGCTTAGTGACCTGCCTTCGCAATTGGTGTTCTGCGTAATATCTAAGCATTTCACCGCTACACTACACATTCCAGCCACTGCAACCTCACTCAAGACTAACAGTATCAATGGCAGTTCCATCGTTAAGCGATGGGCTTTCACCACTGACTTATTAATCCGCCTACGGACCCTTTAAACCCAATAAATCCGGATCACGCTTGCACCCTCCGTATTACCGCGGCTGCTGGCACGGCTTTAGC
+
CCCCCGGGGGGGGGGGGGGGGGGGGGGGGGGGGGGGGGGGGGGGGGGGGGGGGGGGGGGFGGGGGGGGGGGFGGGGGGGGGGGGGGGGGGGGGGFGGGGEGGFGGGGGGGGGGGGGGGGGGGGGGGGGGGGGGGGEFFFGGGF5DGGDFFGFGD?F,@FGGGFGGGGGGGGGFGFGGFGGGFGEGGFDFFEDGGGGGGGFGFGEFFFFFGFGCBE=CCGGAGFFFGF>2C@D=@EEEEGGG@BBF@FFFGGFF?,=F<DFD?8);CD@DF986<?AFG2490903?:?:B(4?F1))/-?:
@M03364:396:000000000-C9LGT:1:1101:22241:6367 2:N:0:10
GGACTACCCGGGTTTCTAATCCTGTTTGCTCCCCACACTTTCGCGCCTCAGCGTCAGTTACAGTCCAGTAAGCCGCCTTCGCCACTGGTGTTCCTCCCGATCTCTACGCATTTCACCGCTACACCGGGAATTCCGCTTACCTCTCCTGCACTCAAGCTATCCAGTTTCCAAAGCAATTCCCCCCTTCAACGCAGGACTTTCACTCCAGACTTGGTTAGCCGCCTACGCGCCCTTTACCCCCAAGCCTTCCGGACAACGCTTGCACCCTCCGTCTTCCCGCGGCTGCCGGCCCGGACTTCGC
+
CCCCCGGGGGGGGGGGGGDEFGGGGGGGFFGGFGGGGGGGGG7CFCFGGGFGGGGGGFGFFGGGGGGGGFGGGGGGGGGDGGGGGGGG<DFGGGGEFGGGGGGGFGGGGGGFFGGGGGGGGGGFGGGG7@FF?FGEG78FGGB5DFF8DDAE:56;,==@FFCGFFGGGAC9:>@CCCEGG65@CF,1B,4;>CC5C8CFFCGFGFF3*:5E*)5/2,<E>>>02B00(2(((3>44)0;C(4(.(.<FGG((4((0(-43-;3D89::0--((4)688>2>0(70(46607>B-)0*)1/
@M03364:396:000000000-C9LGT:1:1101:5342:6377 2:N:0:10
GGACTACTCGGGTTTCTAATCCTGTTTGCTCCCCACGCTTTCGCGCCTCAGCGTCAGTTGTCGTCCAGCAAGCCGCCTTCGCCACTGGTGTTCCTCCTAATATCTACGCATTTCACCGCTACACTAGGAATTCCGCTTGCCTCTCCGGTACTCAAGGGATGCAGTTTTGAAAGCAGTTCCGGGGTTGAGCCCGGGCATTTCACTCCCCACTTACATCTCCGCCTACCCGCCCTTTACACCCAGTAAATCCGGCCACCGCTTGCCACCTCCGTATTACCGCGGCTGCTGGCACGTATTTAGC
+
CCCCCGGGFGGGFGGGGGGGGGGGGGGGGGGGGGGGGGGGGGGGGGGGCGGGGGG7E<6:E@FDGGGG8CCGGGGGGGGGGGGGGGGGGGGGGGGGGG,EFGGGGGGGGGGGGGGGGGGGGGGG9EF<DFGGGGGGGF6FGFGFCGB+3<FEGCGF8+=@EFFDFEGFEEGC@FF?FFGG6*9FCGGFFCFG*=C*)B<EE@G4+?A(7C@C);+1+)AFFD@FFC(;9G9BFFBFB<GGGF0>7>)4@CD((-4(07B90:;(0<C:044312?22<4140199B:>?FF?B?(*)76**
@M03364:396:000000000-C9LGT:1:1101:18719:6398 2:N:0:10
GGACTACCGGGGTATCTAATCCTGTTCGCTCCCCACGCTTTCGTCCATCAGCGTCAGTTGAGGCTTAGTGACCTGCCTTCGCAATTGGTGTTCTGCGTAATATCTAAGCATTTCACCGCTACACTACACATTCCAGCCACTGCAACCTCACTCAAGACTAACAGTATCAATGGCAGTTCCATCGTTAAGCGATGGGCTTTCACCACTGACTTATTAATCCGCCTACGGACCCTTTCAACCCAATAAATCCGGATAACGCTTGCACCCTCCGTATTACCGCGGCTGCTTGCACGGATTTAGC
+
CCCCCGGGGGGGGGGGGGGGGGGGGGGGGGGGGGGGGGGGGGGGGGGGGGGGGGGGGFGGFGGGGGFGGGGGGGGGGGGGGG@=FFGGDFGGGGGGGGEGGGGGGGFGGGGGGGGGGGGGGGGGGGGGGGGGGGGFGGGGEGG5DGG88DGEGB6D,@EGGGFGGGGGFGG9?FFG8DGGFGGGGG@5BF;+3@EGGGGGGFGF*@9E=FEGA+<87<FGAGFF=C>22?2>=DB4C?GGE;0;).>EFGC;1?1AF068;;FFGGD0(4>2(444<::;(4(2047)44.5:6(.89-2:
@M03364:396:000000000-C9LGT:1:1101:22333:6437 2:N:0:10
GGACTACAGGGGTTTCTAATCCTGTTCGCTCCCCACGCTTTCGCTCCTCAGCGTCAGTGACGGCCCAGAGACCTGCCTTCGCCATTGGTGTTCTTCCCGATATCTACACATTCCACCGTTACACCGGGAATTCCAGTCTCCCCTACCGCACTCCAGCCCGCCCGTACCCGGCGCAGATCCCCCGTTGGGCGCTGGACTTTCACACCGGACGCGACGAACCGCCTACGAGCCCTTTACGCCCAATAAATCCGGATAACGCTTGCACCCTACGTATTACCGCCGCTGCTGGCACGTAGTTAGC
+
CCCCCGGCGGGGGGGGGGGGGGGGGGGGGGGGGGGGGGGGGGGGGGGGGGGGGGGGGGD9FEGGGGGG@GGFFEFGGGGGGGGGC9FGEEFEGEFGGGGGGGEGGGGFGGGGGGGGGGG>GGGGGGGGGGFGGGF9=F+DFGGFGGG8B5FAGFGFGGDGGG>GGGGGFED>DGFG56FF,8)*3C*,.=*/8>E50BB?CCGFGFFF6D(:1):13(:C>GFFFGB.8D9FF??<DFGGGF?F)46<FGG;0?(-9496<:><GGG01<?:>4:26<41(334;04).24<:1())*60:
@M03364:396:000000000-C9LGT:1:1101:14195:6456 2:N:0:10
GGACTACAGGGGTTTCTAATCCTGTTTGCTCCCCACGCTTTCGCGCCTCAGTGTCAGTTACAGACCAGATAGTCGCCTTCGCCACTGGTGTTCCTCCAAATCTCTACGCATTTCACCGCTACACTTGGAATTCCACTATCCTCTTCTGCACTCAAGTTCCCCAGTTTCCAATGACCCTCCACGGTTGAGCCGTGGGCTTTCACATCAGACTTAAGGAACCACCTGCGCGCGCTTTACGCCCAATAATTCCGGACCACGCTTGCCACCTACGTATTACCGCGGCTGCTGGCACGTCGGTAGC
+
CCCCCGGGGGGGGGGGGGGGGGGGGGGGGGGGGGGGGGGGGGGGGGGGGGGGGGGGGGGGGGGGGGGGGGGGGGGGGGGGGGGGGGGGGGGGGGGGGGFGGGGGGGGGGGGGGGGGGGGGGGGGGGGGGGFGGGGGGEDGGGGFGGGFGFGDFDDFFFGGGGFGGGGGGGDGF,>DGDFGGGGGGG@@FGGGDGGE>FGFFEGCFFAE@FEGE>?BDDGG)@AB=>(5(:;B;;;CF@GGGF0=63<CFGF(499?>(46:?EF*@F(.484.6:6<E?B,49>9?>)8:(51.())).90
@M03364:396:000000000-C9LGT:1:1101:26173:6484 2:N:0:10
GGACTACTGGGGTTTCTAATCCTGTTTGCTCCCCACACTTTCGAGCCTCAGCGTCAGTTAAAGCCCAGTAGGCCGCCTTCGCCACTGGTGTTCCTCCGAATATCTACGCATTTCACCGCTACACTCGGAATTCCGCCTACCTCTACTTCACTGAAGAATATCAGTTTTGGATGCAGTTCCGGGGTTAAGCCCCGCCATTTCGCATCCAACTTGTTCTCCCGCATGGACTCCCTTTCCACCCAGTAATTCCGGAACACGCTTGCCCCCCTCGTTTTCACCCCGCTGCTGGGCCGTGGTTTGC
+
<@@ABCGGAEFGBC7F<A@B@FC<C9<FDFFG<B@C,BF,CFDDFEFCFGFGEGGE@F<,6CFGGGGG@E6,E<7@FGG,A,BCE8EEFGGBC9D,C++8C=EFCFGFCGGCDGFF<CCC>CDF9EBF@FGFGGGC@+=A:DEF=B9@B7>;3*?+7,@E9DFGGGGGGG>A*@*D=7@DEE65>*88CA3<7C*?4:D75)4-:5))0?=CC+>6:*>,6D((/*/)/*.337;>E3<C:3=@157)130(-((()-4(((2.*21((--4(((.)2),(-9(,6)),,(-17().)(10
@M03364:396:000000000-C9LGT:1:1101:22653:6489 2:N:0:10
GGACTACCAGGGTTTCTAATCCTGTTTGCTCCCCACGCTTTCGCGCCTCAGTGTCAGTTACAGACCAGATAGTCGCCTTCGCCACTGGTGTTCCTCCAAATCTCTACGCATTTCACCGCTACACTTGGAATTCCACTATCCTCTTCTGCACTAAAGTTCCCCAGTTTCCAATGAGCCTCCACGGTTAAGCCGTGGGCTTTCACATCAGCCTTTATGAGCCACCTGCGCGTGCTTTTCGCCCAATCATTCCGGCCAACGCTTGCCGCCTAAGTGTTCACGACGTGGACAGCACGTATTTTGC
+
CBCC<@EFFGGDF@CEFFCF95@,EDCCCFDGC@E:F7@FGC@CG+76B<CC@FCEGCE9CFCGFD@FGFFFFEGG@:F,4F@F@9@,,9CF<AE,9E<F??ED4;5F=8?FG,4<?CEDE=,4>,,EFFGF??=,EF9?FD993C>,4??D,:?84@4,68*=36@>,@F;DC*+@DD,6,6+@=+*1,@9=@8++44C97,0CA<*)*02*+7051DF)*-0),):>/(((8***8:11(6=).)1;7>90(,()6:12487)*/-()..).)6)+4(((((-,()-((((3(*/*)**
@M03364:396:000000000-C9LGT:1:1101:10557:6494 2:N:0:10
GGACTACTAGGGTATCTAATCCTGTTCGCTCCCCACGCTTTCGTCCATCAGCGTCAGTTGAGGCTTAGTGACCTGCCTTCGCAATTGGTGTTCTGCGTAATATCTAAGCATTTCACCGCTACACTACACATTCCAGCCACTGCAACCTCACTCAAGACTAACAGTATCAATGGCAGTTCCATCGTTAAGCGATGGGCTTTCACCACTGACTTATTAATCCGCCTACGGACCCTTTCAACCCAATCAATCCGGATCACGCTTGCACCCTCCGTATTACCGCGGCTGCTGGCACGGAGGTAGC
+
CCCCCGGGGGGGGGGGGGGGGGGGGGGGGGGGGGGGGGGGGGGGGGGGGGGGGGGGGGGGGGGGGGGGGGGGGGGGGGGGGGGGGGGGFFGGGGGGGGGGGGGGGGGGGGGGGGGGGGGGGGFGGGGGGFGFGGGGGGGGGGGFGGG8FFGFGFFFECFGGGFGGGGGGGFFFGFGGFFGGA@FFGDDFFGDGGGGGGGGGCEC7?CEEGFGEFGEGEGGFCD=7?>?AGBD>BB6CCGGG@2@)8B7FFDBF?(6)6?FDD57CFD@<DB2:?FAAA6>,3;96:7)5?(42;(0)..>7
@M03364:396:000000000-C9LGT:1:1101:19257:6533 2:N:0:10
GGACTACCCGGGTATCTAATCCTGTTCGCTCCCCACGCTTTCGTCCATCAGCGTCAGTTGAGGCTTAGTGACCTGCCTTCGCAATTGGTGTTCTGCGTAATATCTAAGCATTTCACCGCTACACTACACATTCCAGCCACTGCAACCTCACTCAAGACTAACAGTATCAATGGCAGTTCCATCGTTAAGCGATGGGCTTTCACCACTGACTTATTAATCCGCCTACGGACCCTTTCAACCCAATAAATCCGGATAACGCTTGCACCCTCCGTATTACCGCGGCTGCTGGCACGGCGTTAGC
+
CCCCCGGGGGGGGGGGGGGGGGGGGGGGGGGGGGGGGGGGGGGGGGGGGGGGGGGGGFGGGGGGGGGGGGGGGGGGGGGGGGGGGGGGFFGGGGGGGGGGGGGGGFGGGGGGGGGGGGGGGGGGGGGGG9FGGGGA@A=FGGGFFGGFGFGFGFDFFGGGGGFGGGGGFGGGFGDGGFGGGGGFGGFCFGECGGGGGGGGGFACGFFFFGFG@EC=CEGGFGFFAD@;>D@FBBF*5>FFGDF@6AEFFGD>@DDFFF;2;=B8FFDF:B7833:<<<099>9>F?7?B?04:9()0.-9*
@M03364:396:000000000-C9LGT:1:1101:15984:6537 2:N:0:10
GGACTACCCGGGTTTCTAATCCTGTTTGCTCCCCACGCTTTCGCGCCTCAGTGTCAGTTACAGACCAGGAAGCCGCCTTCGCCACTGGTGTTCCTCCATATCTCTACGCATTTCACCGCTACACATGGAATTCCACTTCCCTCTTCTGCACTCAAGTCGACCAGTTTCCAATGACCCTCCACGGTTAAGCCGTGGGCTTTCACATCAGACTTAATCAACCACCTGCGCGCTCTTTACACCCAGTAAATCCGGACAACGCTTGCCACCTACGTATTACCGCGGCTGCTGGCACGTATTTCGC
+
CCCCCGGGGGGGFGGGGGGGGGGGGGGGGGGGGGGGGGGGGGGGGGGGGGGGGGGGGGGGGGGGGGGGGGGGGGGGGGGGGGGGGGGGFGGGGGGGGGGGGGGGGGGGGGGGGGGGFGGGGGGGGGGGGGGGGGGGGFFGGGGFGGGGGFGFGFDFFGGGGGFGGFGGGGGGFDEGFDGGGFGFGG:CFFGGGEGGCGFGGFGFGFA>@GFGFF:AGBGGFGDFFF=E>D(3?EEFFEGGGF;@1<9?FFDFBFF1@49::BE:7@F??FB?224:>@4441>B6<24?6.88.,*0047C
@M03364:396:000000000-C9LGT:1:1101:5864:6543 2:N:0:10
GGACTACCGGGGTTTCTAATCCTGTTCGCTCCCCACGCTTTCGTCCATCAGCGTCAGTTGAGGCTTAGTGACCTGCCTTCGCAATTGGTGTTCTGCGTAATATCTAAGCATTTCACCGCTACACCACAAATTCCGCCCACTTTCAGCGCACTCAAGAGAACCAGTTCGCGCTGCAGTGCCACGGTTGAGCCGCGGCATTTCACAACACACTTAATCCCCAGCCTACGCTCCCTTTTAACCCAATAAATCCGGATAACGCCCGGACCTTCCGTATTACCGCGGCTGCTGGCACGGTATCAGC
+
CCCCC?FGGGGGGGGFFGGGGGGGCCFGGGGGGGGGGGGGGGGGCFGGGFGGGGGGGFEF<FGGCEFGFGGGGGGGGGGGGGGGGGGGGGGGGGGGGGGGGGCGD9FGGGAFGGGGGGGCGGGGGGGGGGGGGGGC86@FFGGDGFG+@@CAF5+;3,=DFGFGECFEEDGG?@5;EAGGDGD*>E*:AAFGDGGDGGGGGCF3CDFF(8@7.++1+/;;1CFFE*-),*-,(.5)67FGGFFF)5:4FDC0:B?<??>9>>*(9E42411?:0:)6<21099;9?0.583819(0)*-:9
@M03364:396:000000000-C9LGT:1:1101:17355:6546 2:N:0:10
GGACTACAGGGGTATCTAATCCTGTTCGCTCCCCACGCTTTCGCTCCTCAGCGTCAGTAACGGCCCAGAGACCTGCCTTCGCCATTGGTGTTCTTCCCGATATCTACACATTCCACCGTTACACCGGGAATTCCAGTCTCCCCTACCGCACTCAAGCCCGCCCGTACCCGGCGCGGATCCACCGTTAAGCGATGGACTTTCCCACCGGACGCGCCGAACCGCCTACGAGCCCTTTACGCCCAAACAATCCGGCACACGCTTGCCCCCTACGTATTTCCGAGGCCGCTGGCACGGCTGTGGC
+
9C@CCFGGGFGEGGGGGGFAF<CFGGGGGGGGGGFGDGEGGGGE@FGGGCFFGGGGCEFEFFCFGGGG@FFGGGGGFFFGGDGGGF<FEDFGGFGFGFGGGGGFFGFFGGGEGGCFFEE0+BFGFGGGGEGGGGG9=,+9FFGFFFGCGEC=FD+;FGGGB@>DFEGGGCE55C9D*8?096CB8:1(:<**2/A**<EGG)C<GFF06D(56)1,)(:C,>9??@,)-94:,,46>:;CE:1(04(,<F:31((4500::48(2;D>(((4).()-<4((-,((-,323<<F(()))(*9
@M03364:396:000000000-C9LGT:1:1101:15544:6550 2:N:0:10
GGACTACCGGGGTTTCTAATCCTGTTCGCTCCCCACGCTTTCGCTCCTCAGCGTCAGTAACGGCCCAGAGACCTGCCTTCGCCATTGGTGTTCTTCCCGATATCTACACATTCCACCGTTACACCGGGAATTCCAGTCTCCCCTACCGCACTCAAGCCCGCCCGTACCCGGCGCGGATCCACCGTTAAGCGATGGACTTTCACACCGGACGCGCCGAACCGCCTACGAGCCCTTTACGCCCACTAAATCCGGACCACGCTTGCCCCCTACGTATTCCCGCGGCCGCTGGCCCGAACTTCGC
+
CCCCCGGGGGGGGGGGGGGGGGGGGGGGGGGGGGGGGGGGGGGGGGGGGGGGGGGGGGGGGGGGGGGGGGGGGGGGGGGGGGGGGGGGGGGGGGGGFGGGGGGGGGGGGGGGGGGGGGGGGGGGGGGGGGGGGGGGGGGGGGGFGGGCGEGFGFFFGGFGGGFGGGGGGGGGFGFGEDGGGGGEFE<2:<39CCGFGGGGGFGAGF>>FG>E4):7)3EG>C>F(2386DBFB<FFF?EEG3(405:>FG3139(4F?1?3(*(**1-4:<42-,))3(,370(30(431(,4(,).*)**
@M03364:396:000000000-C9LGT:1:1101:23864:6555 2:N:0:10
GGACTACTAGGGTATCTAATCCTGTTCGCTCCCCACGCTTTCGTCCATCAGCGTCAGTTGAGGCTTAGTGACCTGCCTTCGCAATTGGTGTTCTGCGTAATATCTAAGCATTTCACCGCTACACTACACATTCCAGCCACTGCAACCTCACTCAAGACTAACAGTATCAATGGCAGTTCCATCGTTAAGCGCTGGGCTTTCACCACTGACTTATTCATCCGCCTACGGACCCTTTTAACCCAATAAATCCGGATAACGCTTGCCCCCCCCGTCTTACCGCGGCTGCTGGCACCGCTTTAGC
+
CCCCCGGFFGFGGFGGGGFGGGG@;CC:@@FGCGGGGGEG8FB<@@:EE<FGGCCFGF<CFEEEDF<FECC@E<FGGCGDGGC+B<F?6BFGGFGGGGDGGDGGFG?FGGGGGGGGGGGGGGGGGGGFE@GGGGC,@9DFFGGDFGG8EBFFGB6DFFFFFG?FGGGGGGDE*ADCDDFGF8++DEEDFG6+09CCGGGGGC9@2@9):DEGEA7*?EEE=CAF>8A*-;-9@B5**6CGGFF(27>5AC81(/(7A;904;B(7=C(4((-2((.-3(4(463(-,58:()(,().))*2
@M03364:396:000000000-C9LGT:1:1101:11256:6591 2:N:0:10
GGACTACTAGGGTTTCTAATCCTGTTCGCTCCCCACGCTTTCGTCCATCAGCGTCAGTTGAGGCTTAGTGACCTGCCTTCGCAATTGGTGTTCTGCGTAATATCTAAGCATTTCACCGCTACACTACACATTCCAGCCACTGCAACCTCACTCAAGACTAACAGTATCAATGGCAGTTCCATCGTTAAGCGATGGGCTTTCACCACTGACTTATTAATCCGCCTACGGACCCTTTAAACCCAATAAATCCGGATAACGCTTGCCCCCTCCGTATTACCGCGGCTTCTGGCACGGCGTTAGC
+
CCCCCGGGGGGGGGGGGGGGGGGGGGGGGGGGGGGGGGGGGGGGGGGGGGGGGGGGGGGGGGGGGGGGGGGGGGGGGGGGGGGBFGGGGGGGGGGGGGGGGGGGGGGGFGGGGGGGGGGGGGGGGGGGGGGGGGGGGFGGGGG8DGGFGFGEGFGFEGGGDGFGGGGGGGGGFGFGGFGGFGGGGG78DFCDFGGGGGGGGFGFCFFFFGFG@BA;;AGGFGFFADAE=GADDFE40>FGG@5B4548FFG>D;()/667@@F(;FD9DF9:1::BFF:>>FF>(.45>:0><9(07)-9:
@M03364:396:000000000-C9LGT:1:1101:9696:6604 2:N:0:10
GGACTACCCGGGTATCTAATCCTGTTCGCTCCCCACGCTTTCGCTCCTCAGCGTCAGTAACGGCCCAGAGACCTGCCTTCGCCATTGGTGTTCTTCCCGATATCTACACATTCCACCGTTACACCGGGAATTCCAGTCTCCCCTACCGCACTCAAGCCCGCCCGTACCCGGCGCGGATCCACCGTTAAGCGATGGACTTTCACACCGGACGCGCCGAACCGCCTACGCGCCCTTTACGCCCAATAAATCCGGATAACGCCTGCACCCTACGGATTCCCGCGGCTGCTGGCCCGTACTTAGC
+
CCCCCGGGGGGGGEGGGGGGGEGFGGGGGGGGGGGGGGGGGGGGGGGGGGGGGGGGGGGGGGGGGGGGGGGGGGGGGGGGGGGGGEGGGGGGGGGGGGGGGGGGGGGGGGGGGGGGGGGGEGGGGEGGGDFGGGGGGGFGGFGFGGGGGFGFGF+@BFGGGGEGGDGGGEGGEG=G:;EF6CD7==E;FF85;=E*6<FFG?GFGF>B(C9C6):93(?EFGF((;,0(9;F>1?<B?GGG?23)5)47C5914:<F:((13;(2AD?FF(((,4))<---((-46))5:6(,(())*.::
@M03364:396:000000000-C9LGT:1:1101:25589:6628 2:N:0:10
GGACTACTGGGGTTTCTAATCCTGTTTGCTCCCCACGCTTTCGCGCCTCAGTGTCAGTTACAGACCAGATAGTCGCCTTCGCCACTGGTGTTCCTCCAAATCTCTACGCATTTCACCGCTACACTTGGAATTCCACTATCCTCTTCTGCACTCAAGTTCCCCAGTTTCCAATGCCCCTCCACGGCTGAGCCGTGGGCTTTCACATCAGACTTACGGAACCACCTGCGCGCGCGTTCCGCCCACTAATTCCGGACAACGCTTGCCCCCTACGTGTTACCGCGGTGTCTGGCACGTATTTCGC
+
CCCCCGGGGGGGGGGGGGFGGGGGGGGGGGGGGGGGGGGGGGGGGGGGGGGGGGGGGFGGGGGGGGGGGGGGFGGGGGGGGGGGGGGGGGGGGGCGFGFGGGGGGGGGGGGGEFFGGGGGGGGGDEGFDGGGFGDGF,=?EFG?D=@,4=EDE5DFCDFGGGFGGGGGGGGFD,)DDFEC?8?E+@F@AGGDGC***DFGGFG*+;?@>FEF*015;>CF@GFD3F@F>DB>2>;(6;GGG?0().<AFFF7:>(3F(6:6:GF*8C(1::2(5:-6<26(-((().-1)(,,4,*)0)*9
@M03364:396:000000000-C9LGT:1:1101:22596:6636 2:N:0:10
GGACTACTGGGGTTTCTAATCCTGTTCGCTCCCCACGCTTTCGTCCATCAGCGTCAGTTGAGGCTTAGTGACCTGCCTTCGCCATTGGTGTTCTGCGTAATATCTACGCATTTCACCGCTACACTACACATTCCACCCACTGCTACCTCACTCAAGCCTAACAGTATCAATCGCAGTTCCATCGTTGAGCCATGGGCTTTCACCACTGACTTATTAATCCGCCTACGCACCCTTTCACCCCAATCAATCCGGATAACGCTTGCCCCCTCCGTATTCACGCCGCTGCCTGCCCGGCTTTCGC
+
CCCCCGGGFGGGGGGGGGGGGGGGGGCFGGGGGGGGGGGGGGGF7F:FGGGGGGGGFC@,EFG7,9BFGG,BFCFGGGGGGG,C@,CFEFGGGGGFCBFGGGGGGG,FBEGGGGGGGCEGGGGGGGGGFGGGGGG,=?8F8DF+6EG8EFGFGF?F,D=F8C*AFCF>,ED,:D>C8+@F,,2@DG,:AD8=+@8CFFGGGFG57@5@EGFAA+@@C*DF)@==@DA46C@955B6<9CFG@0(06)9FF51(21>F((,6:>;DFGB:<92.(.))342(4;BF0(,8:BB((-0.).9*
@M03364:396:000000000-C9LGT:1:1101:5484:6642 2:N:0:10
GGACTACTCGGGTTTCTAATCCTGTTCGCTCCCCACGCTTTCGCGCCTCAGCGTCAGTTACGGCCCAGTAAGTCGCCTTCGCCACTGGTGTTCCTCCCAATCTCTACGCATTTCACCGCTACACTGGGAATTCCACTTACCTCTTCCGCACTCAAGCCAACCAGTCTCCAAAGCAATTCCCACCTTGAAAGCAGGACTTTCACTTCAGACTTAATCGGCCGCCTACACGCCCTTTACGCCCAGTCATTCCGGACAACGCTCGCCCCCTACGTATTACCGCGGCGGCTGGCACGTAGTTCGC
+
CCCCCGGGGGGGCFGGGGGGGGGGGGGGGGGGGGGGGGGGGGGGGGGGGGGGGGGGGFGGGGGGGGGGGGGGGGGGGGGGGGGGGGGGFFFGGGGGGGGGGGGGGGGGGGGGGGGGGGGGGGGGGGGGGGGGGGGGGGGGGGGFGGGGGEGFGFGFGGGGGGFGGGGGGGGFAGFGGFGGGGGGGGF5A@ADGGGEGGGGGEGFGFFEEGFGF6>9D@GGBGFF<:3ADDFFF;@FFFGGGF<BFFAFFGG><F0:F>B?B9E0DGGF034,.4:24C:B>;>02921:B236?0.714CD
@M03364:396:000000000-C9LGT:1:1101:4382:6649 2:N:0:10
GGACTACACGGGTTTCTAATCCTGTTTGCTCCCCACGCTTTCGAGCCTCAACGTCAGTTATCGTCCAGTAAGCCGCCTTCGCCACTGGTGTTCTTCCATATATCTACGCATTCCACCGCTACACATGGAGTTCCACTCTCCTCTTCTGCACTCAAGAAAAACAGTTTCCGATGCAGTTCCTCGGTTAAGCCGAGGGCTTTCACATTAGACTTATTTTTCCGCCTGCGCTCGCTTTACGCCCAATAAATCCGGACCACGCTTGCCCCCTACGTATTACCGCGGCTGCTGGCCCGTAGTTAGC
+
CCCCCGGGGGGGFGGGGGGGGGGGGGGGGGGGGGFEGGGGGGGGGGGGGFFGGGGGGFFGGGGGGGEGGGGGGGGGGGGDGGGGGGGGFGGGGFDGGGGGGGGGGDFCFEGGDGDGGGGGEGGFEGGGDFFGGGF?FFFGGGGF8EGGGFGEFBCD86=D>FFFFEFCFCC@?@0DGFGG8DDGGG>AFFE>CEGGGGGGCEFECFBA?FFFAF,9BCG9><@>B5=>@GB@F@DCE@GGG@7@8;));CD;021-<:;FFBC0*;<9:B:(.6:):C494749BFF??0(-149)075?>
@M03364:396:000000000-C9LGT:1:1101:23636:6656 2:N:0:10
GGACTACTGGGGTATCTAATCCTGTTCGCTCCCCACGCTTTCGTCCATCAGCGTCAGTTGAGGCTTAGTGACCTGCCTTCGCAATTGGTGTTCTGCGTAATATCTAAGCATTTCACCGCTACACTACACATTCCAGCCACTGCAACCTCACTCAAGACTAACAGTATCAATGGCAGTTCCATCGTTCAGCGATGGGCTTTCACCACTGACTTCTTAATCCGCCTACGGACCCTTTCAACCCAATACATCCGGATACCGCTTGCACCCTCCGCATTCCCGCCGCGCCTGGCCCGGCTTTGGC
+
CCCCCGGGGGGGGGGGGGGGGGGGGGGGGGGGGGGGGGGGGGGGGGGGGGGGGGGGGFGGAFGGGGGGGGGGGGGGGGGGGGGGGGGGEGGGGGGGGGGGGGGGGGGGGGGGGGGGGGGGGGGGGGGGGGGGGGGFGDDGGGGDFFGDFFGFGFFF8DFGGGFGGGGGGGGFFGFGGFGGFFFGGG,:DFCC7EEDGGGGGF@=?5A89CAF*=9>CEFFFCADF?A@AD2@>DF*88CFE=B3;)7?FG361;D3619;;;C@GGC,3?0((-4).<(-((((((((-(429B())))0*
@M03364:396:000000000-C9LGT:1:1101:10521:6690 2:N:0:10
GGACTACTAGGGTTTCTAATCCTGTTTGCTCCCCACACTTTCGTGCCTCAGCGTCAGTTACGGTCCAGAAAGTCGCCTTCGCCACTGGTGTTCCTCCTAATATCTACGCATTTCACCGCTACACTTGGAATTCCACTTTCCTCTCCCGCACTCAAGAATGATAGTTTTGGTTGCAGTCCCGCGGTTGAGCCGCGGGATTTCACATCCCGCTTGTCTTCCCGTCTACACGCCCTTTACACCCAATAATTCCGGATAACGCTTGCTCCCTACGTATTACCGCGGCTGCTGGCACGTATTTGGC
+
<@<C@DEFEEEFF,;@FGEFDDE@EAFEE<@EEFGE,,C@A<:696C,EA6CF:CFCFFGFE:EFG@E<,C:,<BF@FE?A:@=FEF@EFF@AF;EC8:5E9;<=FC?F@?,CC@FEGGGGGFAE,?5=5CEGF8,@4+9FFGFC8,=C9B==D8F8@,,@,?DGG8,8+3@:=>FA*62++3@CEFEFCF5**1=)*699<;*+;/((25A=)07F33;:1/6:+68,839B@56C<78E3(.92).0>411,84/,6141*)*<9<AF<8>234:@34>F63-,).0:43(.,/<=):7
@M03364:396:000000000-C9LGT:1:1101:14275:6719 2:N:0:10
GGACTACCGGGGTTTCTAATCCTGTTCGCTCCCCACGCTTTCGTCCATCAGCGTCAATATAGACTTAGTGACCTGCCTTCGCAATTGGTGTTCTGCGTAATATCTAAGCATTTCACCGCTACACTACACATTCCAGCCACTGCAACCTCACTCAAGACTAACAGTATCAATGGCAGTTCCATCGTTAAGCGATGGGCTTTCACCACTGACTTATTAATCCGCCTACGGACCCTTTAAACCCACTAAATCCGGATAACGCTTGCACCCTCCGTATTCCCGCGGCTGCTGGCCCGTGTTTAGC
+
CCCCCGGGGGGGGGGGGGGGGGGGGGGGGGGGGGGGGGGGGGGGGGGGGGGGGGGGGGGGGGGGGGGGGGGGGGGGGGGGGGGGGGGGFGGGGGGGGGGBFGGGGFGGGGGGGGGGGGGGGGGGGGGGGGGGGGGFEDFGGGG5DGGDGFGFGFGFCEGFDFFGGGGGFGFFFGFGFFFGGFGGGF+1B@8CFGGGGGGGGFGFFFFFFGFGEFD697FC7D@>AC>62DBDD:;*9/AFE;(3)637AFGB(8;AF1;<;(8568DBFF92:BB))<(-411((().:?::1((0)).0:
@M03364:396:000000000-C9LGT:1:1101:10994:6730 2:N:0:10
GGACTACACGGGTATCTAATCCTGTTTGCTCCCCACGCTTTCGAGCCTCAGCGTCAGTTATCGTCCAGTAAGCCGCCTTCGCCACTGGTGTTCCTCCTAATATCTACGCATTTCACCGCTACACTAGGAATTCCACTTACCTCTCCGACACTCTAGTTTAACAGTTTCCAATGCAATTCCGGAGTTGAGCCCCGGGATTTCACATCAGACTTGCTAAACCGCCTGCGCTCCCTTTACACCCAGTAAATCCGGATAACGCTTGCTCCCTACGTATTACCGCGGCTTCTGGCCCGTATTTAGC
+
CCCCCGGGGGGGGGGGGGFGGGGGGGGGGGGGGGGGGGGGGGGGGGGGGGGGGGGGGGGGGGGGGGGGGGGGGGGGGGGGGGGGGGGGGGGGGGGGGGGGGGGGGGGGGGEGGGGGGGGGGGGGGGGGGGGGGGGGGGGFGFGFGGGCEFGFGFGFC8DFDFFGGGGGGGFGFGF7FFGGGGCECFFEFFFGGGGGGGGGGFGFC>+:6DEG3A;7D=GGFGFFFFBF@D@?3>@3>5;FGF<E+<5CFCGFFF:)*,4:?:;):F*4.::<4<:4-<<BB902(3<)54<(7>4)99)*0
@M03364:396:000000000-C9LGT:1:1101:8406:6750 2:N:0:10
GGACTACCCGGGTTTCTAATCCTGTTCGCTACCCATGCTTTCGAGCCTCAGCGTCAGTTGCAGACCAGAGAGCCGCCTTCGCCACTGGTGTTCTTCCATATATCTACGCATTCCACCGCTACACATGGAGTTCCACTCTCCTCTTCTGCACTCAAGAAAAACAGTTTCCGATGCAGTTCCTCGGTTAAGCCGAGGGCTTTCACATTAGACTTATTTTTCCGCCTGCGCTCGCTTTACGCCCAATAAATCCGGACAACGCTTGCCCCCTACGTCTTACCGCGGCTGCTCGCCCGGAGTTAGC
+
CCCCCGGGGGGGGDGGGGGGGGGGGGGGGGGGGGGGGGGGGGGGGGGGGGGGGGGGGGFGGGGFGGGGGGGGGGGGGGGGGGGGGGGGEFGGGGGGGGDGGGGGGGGGGGGGGCFGGGGGGGGGGGGGGFGGGGGGFGFGGGGFGGG8DFGDFD+;,==E?FFFFFGGGGEGDG5FEDDGCFGGGGCAB<DDDGGGGGDFFAEECA>48FEG*458FEGG@G@@9B@D0C>9@??CEFGGGF71/7CFFFG6046?F>BB<?C4*;<9?F-4(.(.6C:6(-,-42:)40(-((,).)-*0
@M03364:396:000000000-C9LGT:1:1101:14573:6768 2:N:0:10
GGACTACAGGGGTATCTAATCCTGTTTGCTCCCCACGCTTTCGCGCCTCAGCGTCAGTTGTCGTCCAGCAAGCCGCCTTCGCCACTGGTGTTCCTCCTAATATCTACGCATTTCACCGCTACACTAGGAATTCCGCTTGCCTCTCCGATACTCAAGGGATACAGTTTTGAGAGCAGTTCAGGGGTTGAGCCCCTGCATTTCACTCCCAACTTGCATCTCCGCCTACACGCCCTTTACACCCAGTAAATCCGGACAACGCTTGCAACCTACGTCTTACCGCGGCTGCTGGCACGTAGTTCGC
+
CCCCCFGGGGGGGCGGGGGGGGGGGGGGGGGGGGGGGGGGGGGGGGGGGGGGGGGGGGGGGGGGGGGGGGGGGGGGGGGGGGGGGGGGGGGGGGGGGGGGGFGGGGGGGGGGGGGGGGGGGGGGGGGGGGGGGGGGGGGGGGGFGGGEGFGFGFGFFGGGGGFGFGGGGGGGFGFGGFGFGGGGGGGFFGDDGGGGGGGGGC;*;AF=BGFGFFGFGFGGFD@FDFEFDGFFFF@EFFCGG<DF+7<?FDC7?9>:@;>FFFG?GGG:7:<8((42<F4319>>;304:?0<8<(7>F)93
@M03364:396:000000000-C9LGT:1:1101:21063:6770 2:N:0:10
GGACTACACGGGTATCTAATCCTGTTTGCTCCCCACACTTTCGCGCCTCAGCGTCAGTTACAGTCCAGTAAGTCGCCTTCGCCACTGGTGTTCCGCCCAATCTCTACGCATTTCACCGCTACACTGGGAATTCCACTTACCTCTCCTGCACTCAAGCCCATCAGTATCCAAAGCAATTCCCACCTTGAACGCAGGCCTTTCACCCCAGACTTCTCAGGCCGCCTACGCGCCCTTTACGCCCAATCATTCCGGACCACGCTCGCCCCCTCCCTATTCCCGCCGCTGCTTGCCCGTACTTACC
+
CCCCCGGFGGEGGDGGGGGGGGGGGGGGGGGGGGGGCGGGGGGGGGGGGGGGGGGGGGFFDAFC<FGGGGC@CCFGGGGGDG:FC=FGFDFGGF8==FGGGGGGGGGGGGGGGGGGGGGGGGGGGEBF,FGGGGFFGF@GEFG5=>9,@@GFG=FFA+@D8CFDG;EGFGG>?DD8FFGGGFFGGGCCF35:9C>*;DGEAEG8CEEF5D5C*+5*D)DE5DBF=F986C;>(3@3;/;CF;1/.)6)1C*2(4(47,48<1?6>EC2(,(.-.6)6<(4049((,,)5?3422-))/)*2
@M03364:396:000000000-C9LGT:1:1101:13829:6793 2:N:0:10
GGACTACAGGGGTATCTAATCCTGTTCGCTCCCCACGCTTTCGCTCCTCAGCGTCAGTAACGGCCCAGAGACCTGCCTTCGCCATTGGTGTTCTTCCCGATATCTACACATTCCACCGTTACACCGGGAATTCCAGTCTCCCCTACCGCACTCAAGCCCGCCCGTACCCGGCGCGGATCCACCGTTAAGCGATGGACTTTCACACCGGACGCGACGAACCGCCTACGAGCCCTTTACGCCCAATAAATCCGGATCACGCTTGCACCCTACGTCTTACCGCGGCGGCTGGCCCGTATTTAGC
+
CCCCCGGGGGGGGEGGGGGGGGGGGGGGGGGGGGGGGGGGGGGGGGGGGGGGGGGGGGGGGGGGGGGGGGGGGGGGGGGGGGGGGGGGGGGGGGGGGGGGGGGGGGGGGGGGFGGGGGECEGGGFGGGGGGGGGGFGGGGGGGFGGGCEAGBFDGFFGGGGGFGGCEGFCCBBEFGCBGG6@CGGG<=FF?3FEGGGGGGGFGFGFFF;GFD1:E>GFGGFGFF:;804DFBBFFFFFGGGF<B?346FDG90(147-:?488.>FD:(4(((.26<C:3990(36>>8:(8>--.0*-20
@M03364:396:000000000-C9LGT:1:1101:19115:6824 2:N:0:10
GGACTACCCGGGTTTCTAATCCTGTTCGCTCCCCACGCTTTCGCTCCTCAGCGTCAGTAACGGCCCAGAGACCTGCCTTCGCCATTGGTGTTCTTCCCGATATCTACACATTCCACCGTTACACCGGGAATTCCAGTCTCCCCTACCGCACTCAAGCCCGCCCGTACCCGGCGCGGATCCACCGTTAAGCGATGGACTTTCACACCGGACGCGACGAACCGCCTACGAGCCCTTTACGCCCAATCAATCCGGATAACGCTTGCACCCTCCGTATTACCGCGGCTGCTGGCACGGAGTTAGC
+
CCCCCGGGGGGGGGGGGGCGGGGGGGGGGGGGGGGGGGGGGGGGGGGGGGGGGGGGGGGDGGGGGGGGFGGGFGGGGGGGGGGGGGGGGGGGGGGGGGGGGGGGGGGFGGGGGGGGGGGGEGGGGGGGGGGGGGGFFGFFGGGFGGGGGFGFGD8AGGGGDGFGGGGGGGGGDFBG5?EG+AFCGGB<FGECGCE7CGGGGEGFGFF9>D>E35EB<9GGFDB?FG?38DFF??FBFFGEGF(,75)6@DD>??64@8><?<C2DEG?B?;:(4,-6346;69326::?F(5?1,)0.-:C
@M03364:396:000000000-C9LGT:1:1101:25905:6838 2:N:0:10
GGACTACTGGGGTTTCTAATCCTGTTTGCTCCCCACGCTTTCGAGCCTCAGCGTCAGTTACAGTCCAGTAAGCCGCCTTCGCCACTGGTGTTCCTCCTAATATCTACGCATTTCACCGCTACACTAGGAATTCCACTTACCTCTCCTGCACTCCAGCCGGCCAGTTTCCAAAGCAGTCCGGGGGTTGAGCCCCCGCCTTTCACTTCAGACTTACCCTGCCGTCTACGCTCCCTTTACACCCAGTAAATCCGGATAACGCTTGCCCCCTCCGTCTTACCGCGGCTGCTGGCACGTATTCAGC
+
CCCCCGGGGGGGFGGGGGGGGGGGGGGFDEGGGGGGGGGGGGGCGGGGGG,FGGGGFEFFGFGFGGGGGGFGGGGGGGGGGGGGGGGGCFGGGGGGGGFGGGGGGFFGEGGGGGGGGGGGGGGGGCGGGGGGGGGGGF?FGGG5D@DGDFFD:)=@:3@C+@BGG9EGGCG9?FDFGFGE>+CFGGGBAD<DGDE*8EGGG3C57=7<)C@G)8+48=CGB/318B=:1C9BBB?4<4CCG?FF44:>7FC(-432?:BB(38:FFG9(26<44?9BE<6(49>BFB?::(56:(1)*);:
@M03364:396:000000000-C9LGT:1:1101:12921:6849 2:N:0:10
GGACTACAGGGGTATCTAATCCTGTTTGCTCCCCACGCTTTCGAGCCTCAGCGTCAGTTATCGTCCAGTAAGCCGCCTTCGCCACTGGTGTTCCTCCTAATATCTACGCATTTCACCGCTACACTAGGAATTCCACTTACCTCTCCGATACTCTAGCTTGACAGTTCCAAATGCAGCTTGGGGGTTGAGCCCCCACCTTTCACATCTGGCTTGCCATGCCGTCTGCGCTCCCTTTACACCCAGTCAATCCGGATAACGCTTGCACCATACGTTTTCCCGCGGCGGCTGGCACGTCTTTAGC
+
CCCCCGGGGGGGGDGGGGGGGGGGGGGGGGGGGGGGGGGGGGGGGGGGGGGGGGGGGGGGGGGGGGGGGGGGGGGGGGGGGGGGGGGGFGGGGGGGGGGGGGGGGGGGGGGGGGGGGGGDEFFGGGGGFGGFGGGGGDGGGGGFGGG>C?GFFEFF;EGG?FFGFGGGGGGGFGFGGFGGDGDGGGEBFGGGG>CGGGGGGFGFFFFE9DFFF>FFF)CE=C>=7B@E9D>DF<@EF3CFG?FF*7)5ACD9?((6733:6?F)CG*4)84.((-.4<41;9>(,49B0:(56115<*.?7
@M03364:396:000000000-C9LGT:1:1101:8726:6855 2:N:0:10
GGACTACCGGGGTATCTAATCCTGTTCGCTCCCCACGCTTTCGTCCATCAGCGTCAGTTGAGGCTTAGTGACCTGCCTTCGCACTTGGTGTTCTGCGTAATATCTAAGCATTTCACCGCTACACTACACATTCCAGCCACTGCAACCTCACTCAAGACTAACAGTATCAATGGCAGTTCCATCGTTAAGCGATGGGCTTTCACCACTGACTTATTAATCCGCCTACGGACCCGTTAAACCCAATAAATCCGGATCACGCTTGCACCCTCCGTCTTCCCGCGGCCGCTGGCACGGCTGTAGC
+
<ACCCGGGGGGGGGGGGGCFGGGFGFGGGGGGGGFGGGGGGGGGGGCFGGGGGGGGFFGGGCCGGGGGGGCGGCGGGGGGGGE+8FGEGGGGGGGGGGEEG<DGDD<EFDGGFFCDFEG>EECFFEG8FGGGGGGF@FFG,=E;DGGCFFDDGDDF,3=E9FFDG,@DFFGFFGFG1?EG8DD:>C+5BE4+=9:FGGFGGFG@CFA5@G=G*4>*=*>F)*:>@FD;=GFF(>13159:F;;@63.5AFD261(6F7((-18)2CD8:B>:(4()60,4(--((44(42780(-))..:D
@M03364:396:000000000-C9LGT:1:1101:9851:6865 2:N:0:10
GGACTACTAGGGTTTCTAATCCTGTTTGCTCCCCACGCTTTCGCGCCTCAGTGTCAGTTACAGACCAGATAGTCGCCTTCGCCACTGGTGTTCCTCCAAATCTCTACGCATTTCACCGCTACACTTGGAATTCCACTATCCTCTTCTGCACTCAAGTTCCCCAGTTTCCAATGACCCTCCCCGGTTGAGCCGTGGGCTTTCACATCAGACTTACGGAACCACCTGCGCGCGCTTTACGCCCAATAAATCCGGACACCGCTTGCCACCTACGTATTACCGCGGCTGCTGGCACGTACTTAGC
+
CCCCCGGFFGGGGGGGGGGGFGGGGGGGGGGGGGGGGGGGGGGGGGGGGGGGGGGGGGGGGGGGGGGGGGGGGGGGGGGGGGGGGGGGFGGGGGGGGGGGGGGGGGGGGGGGGGGGGGGGGGGGFFFGGGGGGGGGG8@FFGGFGGGGGFGFGF?DEFGGGGFGGGGGGGCFFGDGGFGG+ADFGGFCFGFCCEGGGGGGGFGFCFF5@FFGC+=@?4CGFGFFFFFFFG@FF07CCFGGGF(6AA)6@G<;?B6(89>FBFGF>GG7>:?1.646<F:3769>-:?2??18?:())*-2:
@M03364:396:000000000-C9LGT:1:1101:10418:6878 2:N:0:10
GGACTACAAGGGTTTCTAATCCTGTTTGCTCCCCACGCTTTCGTCCATCAGCGTCAGTTGAGGCTTAGTGACCTGCCTTCGCAATTGGTGTTCTGCGTAATATCTAAGCATTTCACCGCTACACTACACATTCCAGCCACTGCAACCTCACTCAAGACTAACAGTATCAATGGCAGTTCCATCGTTAAGCGATGGGCTTTCACCACTGACTTATTAATCCGCCTACGGACCCTTTAAACCCAATAAATCCGGATAACGCTTGCACCCTCCGTATTACCGCGGCTGCTGGCCCGGAGTTCGC
+
CCCCCGGGGGGGGFGGGGFGGGGGGGGGGGGGGGGGGGGGGGGFGGDGGGGGGGGGGGGGGGGGGGGGGGDFGGGGGGGGGGGEGGGGFFGGGGGGGGGGGGGGGGFGGGGGGGGGGGGGGGGFGDFGGGGGGGGGGFFGGGG?DGGFGFGFFFGF:FGGGGFGGGGGEGFGFGFGGFGGGFD:FGC=FFCGFGGGGGGGGEFFCFFFFGFGFFD5CCGGBGFAA>>DAGFFF==*>4EFG@9>FFCFFGGFF<(7F@BFF?B;FFD81;9=;@F29A<>(,719:047<1:>B338)-1/
@M03364:396:000000000-C9LGT:1:1101:27445:6940 2:N:0:10
GGACTACTCGGGTTTCTAATCCTGTTCGCTCCCCACGCTTTCGTCCATCAGCGTCAGTTGCGGCTTAGTGACCTGCCTTCGCAATTGGTGTTCTGCGTAATATCTAAGCATTTCACCGCTACACTACACATTCCAGCCACTGCCACCTCACTCACGACTACCAGTATCAATGGCAGTTCCATCGTTAAGCCATGGGCTTTCACCACTGACTTATTAATCCGCCTACCGCCCCGTTCAGCCCAATAAATCCGGATCGCGCTTGCCCCCTCCGTATTCCCGCGGCTACTGGCCCGGATGATGC
+
C96ACFF,CCDCFCB9C<@,CEFDFGGFFFGCEGGGGDFCFGGCFC:AFD@FBFFCEF,E,@@FGGCF9<@CFE<EFFGEFG:F,5?F<BFF,EFF>F?=F?DGD;?<=AEF9ECGGEDDEGEGFC=,<,BFFEAFGF6FFD9*=BC,63,:,)+53@CE,@*=CAFFD==;5:)@CAFD;@C<FG<8@C,;D?:*9,><F7C=AFF@EF6:*+;4DCEC4FF((,()(//:,6,,4)<F*6=5)/9<F*)((/0(.441:(*.0;C6:1(-.(.).+(-417((,.500(-29(7>)-;C
@M03364:396:000000000-C9LGT:1:1101:19909:6945 2:N:0:10
GGACTACTCGGGTTTCTAATCCTGTTTGCTCCCCACGCTTTCGCGCCTCAGCGTCAGTTACTGTCCAGTAGATCGCCTTCGCCACTGGTGTTCTTCCTTATATCTACGCATTTCACCGCTACACAAGGAATTCCATCTACCTCTCCAGCACTCAAGAGATACAGTTTCAAATGCAGTTTATGGGTTAAGCCCATAGATTTCACATCTGACTTGCCTCCCCGCCTACGCGCCCTTTACACCCAGTAAATCCGGATAACGCTTGCACCCTACGTATTACCGCGGCTGCTGGCACGTCTTTAGC
+
CCCCCGGGGGGGGGGGGGGGGGGGGGGGGGGGGGGGGGGGGGGGGGGGGGGGGGGGGGGGGGGGGGGGGGGGGGGGGGGGGGGGGGGGFGGGGGGGGGGGGGGGGGGGGGGGGGGGGGGGGGFG@FFGGGGGGGGGGGGGGGGBFGGGFFGFGDFF:FFGGGFFFFGGGGGGFFFGGFGFEGGFGGFEFGGGGFGGFGGGGFGFFFFFCGCC@F88?@EGFGFFFFF@>DBBFDFCECGGG;DF+?E?FGGFFD(4ADFD<=F3CED::B(..6:6>E893>>(7??7??03??()0*)2:
@M03364:396:000000000-C9LGT:1:1101:21799:6947 2:N:0:10
GGACTACCGGGGTATCTAATCCTGTTCGCTCCCCACGCTTTCGCTCCTCAGCGTCAGTAACGGCCCAGAGACCTGCCTTCGCCATTGGTGTTCTTCCCGATATCTACACATTCCACCGTTACACCGGGAATTCCAGTCTCCCCTACCGCACTCAAGCCCGCCCGTACCCGGCGCGGATCCACCGTTAAGCGATGGACTTTCACACCGGACGCGCCGAACCGCCTACGAGCCCTTTACGCCCAATAAATCCGGATAACGCTTGCACCCTACGTATTCCCGCGGCTTCTGGCCCGTCGTTAGC
+
CCCCCGGGGGGGEGGGGGGGGGGGFEGGGGGGGGGGGGGGGGGGGGGGGGGGGGGGGFGGGGGGGGGGGGGGGGGGGGGGGGGGGGGGGGGGGGGGGGGGGGGGGGGGGGGGGGGGGGGGGGGGGGGGGGGGGGGGGGGGGGGFGGGGGFGFFFGFGGGGEGFGGGGGGGGGFG>G=BGFEGG:CG*6FFG*CGGGGGGGGFGFGFF>FGFG9)2,)-?CBGFF0;?:?GBF:<FFA6CGGB(404<:@GDF:08AFBF66<@27CGB?B?<268)6<82(4,((.)-47::B6()0)(10
@M03364:396:000000000-C9LGT:1:1101:21318:6947 2:N:0:10
GGACTACAGGGGTTTCTAATCCTGTTCGCTCCCCACGCTTTCGCTCCTCAGCGTCAGTAACGGCCCAGAGACCTGCCTTCGCCATTGGTGTTCTTCCCGATATCTACACATTCCACCGTTACACCGGGAATTCCAGTCTCCCCTACCGCACTCAAGCCCGCCCGTACCCGGCGCGGATCCACCGTTAAGCGATGGACTTTCACACCGGACGCGACGAACCGCCTACGAGCCCTTTACGCCCAATAAAACCGGAGCACGCTTGCACCCTACGTGTTACCGCGGCGGCGGGCCACTGGTTACC
+
CCCCCGGGGGGGGGGGGGGGGGGGGGGGGGGGGGGGGGGGGGGGGGGGGGGGGGGGGGGFGGGGGGGGFFGGGGGGGGGGGGGGGFGGGGGGGGGGGGGGGGGGGGGFGGGGGGFGGGGGGGGGGEFFGGGGGGG,3A@FGGGFFGFGGFGFGBDFFGGGGG>DF8CEFGGDDE>C5?EGGGG:CE@=FF:*>EG0>FGGG3B37B:;0D>G>>8(/3?51>;:(23)4C1<,4?BFFGGG0?4FA>2=*/((((-76>03<;26FD62:31(539AF?B6679>((((-3((.).0*.*2
@M03364:396:000000000-C9LGT:1:1101:25062:6966 2:N:0:10
GGACTACTGGGGTATCTAATCCTGTTCGCTCCCCACGCTTTCGTCCATCAGCGTCAGTTGAGGCTTAGTGACCTGCCTTCGCAATTGGTGTTCTGCGTAATATCTAAGCATTTCACCGCTACACTACACATTCCAGCCACTGCAACCTCACTCAAGACTAACAGTATCAATGGCAGTTCCATCGTTAAGCGATGGGCTTTCACCACTGACTTATTAATCCGCCTACGGACCCTTTCAACCCAATCAATCCGGATAACGCTTGCTCCCTCCGTATTACCGCGGCTGCTGGCCCGGCGTTCGC
+
CCCCCGGGGGGGGGGGGGGGGGGGGGGGGGGGGGGGGGGGGGGGGGGGGGGGGGGGGGGGGGGGGGDGGGGGGGGGGGGGGGGGGGGGFGGGGGGGGGFEGGGGGG?FGGGGGGGGGGGGGGGGGGGGGGGGGGGGGFGGFGGFGGGFGFGFGFGFCGGGFGFGGGFGGGGGFGFGGFGGCFC7EGDDCFG7FGGGGGGGGFGFGFFF5DEGFAFECEGGBFFFAFFEFGFFFBE=E4EGG?DD)8.9AF51;?(;FDFF<?C7FEG@3@9,218-:C:1((1-((,3:B(-3>()0),77
@M03364:396:000000000-C9LGT:1:1101:14514:6980 2:N:0:10
GGACTACTAGGGTTTCTAATCCTGTTCGCTCCCCACGCTTTCGTCCCTCAGCGTCAGTTGAGGCTCAGTGACCTGCCTTCGCAATTGGTGTTCCGCGTAATATCTACGCATTTCACCGCTACACTACGCATTCCAGCCACCGCAACCTCACTCAAGCCTAACAGTATCAATGGCAGTTCCATCGTTAAGCGCTGGGCTTTCACCACTGACTTATCAATCCGCCTACGGACCCTTTAAACCCAATAAATCCGGATAACGCTGGCACCCTCCGTATTACCGCGGCTGCTGGCCCGGACTTGGC
+
CCCCCGGGFGGGGGGGGGGGGGGGGGEFGGGGGGGGGGGGGGGE:C,EFGGGGGGGGGCF9EGG8,CFFGFFFGGGGGGGGG,=F?FFGGGGG,,B=>+FGAFGGF,DFGGGGGGGGGGGGGGGFF<+4B=FGGG?=FCF,=E*CGG8FFGFGFDD,@D8,>:?GCEG,C>,;FF>CBFGA,=FGG:8AF5*0@EEGGGGGFG**:36*;=:*+,1:*BF@GD=2E;:;GF6@@F36)>FGD;@4<)9FGGB(,(6?<;,-4;17F>86:,(,.826<:3(-9((-3?:B(4>0-)8*)*2
@M03364:396:000000000-C9LGT:1:1101:11664:6986 2:N:0:10
GGACTACACGGGTTTCTAATCCTGTTCGCTCCCCACGCTTTCGTCCATCAGCGTCAGTTGAGGCTTAGTGACCTGCCTTCGCAATTGGTGTTCTGCGTAATATCTAAGCATTTCACCGCTACACTACACATTCCAGCCACTGCCACCTCACTCAAGACTAACAGTATCAATGGCAGTTCCATCGTTAAGCGATGGGCTTTCACCACTGACTTATTAATCCGCCTACGGACCCTTTAAACCCAATAAATCCGGATAACGCTTGCACCCGCCGTATTCACGCGGCTGCTGGCACGGAGATAGC
+
CCCCCGGGGGDGGGGGGGFGGFGFGGGGGGGEFGFGDGGGGGGGGGGGGGGFGGGGGGGGFGGGGGGGFFEEFGFGFFGFGGCEGFEFCDFGGGGGGGGGGGDGFFEFGFEEFFFFGEG+=@EGGGGGGGGGGAFGFD=EADF*=EFDFDEE==DFGGGCFG?8FDGF:8DFFC8>@?EAEGFC?D<=FF6DF>EF?GGDGEECDFAE@G5@CB:@;>?FACAA9?=E?C>=@DE4<8ACE((/)/67+*73(2;AA89;7?876E<(1791(48>4<:069(4(42),428091))).::
@M03364:396:000000000-C9LGT:1:1101:12841:6989 2:N:0:10
GGACTACCGGGGTATCTAATCCTGTTTGCTCCCCACGCTTTCGCGCCTCAGTGTCAGTTACAGACCAGATAGTCGCCTTCGCCACTGGTGTTCCTCCAAATCTCTACGCATTTCACCGCTACACTTGGAATTCCACTATCCTCTTCTGCACTCAAGTTCCCCAGTTTCCAATGACCCTCCACGGTTGAGCCGTGGGCTTTCACATCAGACTTAAGGAACCACCTGCGCGCGCTTTACGCCCAATAATTCCGGACCACGCTTGCCACCTACGTCTTACCGCGGCTGCTTGCACGTATTTAGC
+
CCCCCGGGGGGGGGGGGGGGGGGGGGGGGGGGGGGGGGGGGGGGGGGGGGGGGGGGGGGGGGGGGGGGGGGGGGGGGGGGGGGGGGGGCFGGGGGGGGGGGGGGGGGGGGGGGGGGGGGGGGGGGGGGGGGGGGGGG@FGGGGFGGGGGFGFF8=DFGGDGGFDFFGGGGGGFGEGGBGG?GGFGGG@FGGGGGGGGGGFFEFEGFFFEGFG*=,:2:EGFGD=5B>FFGFB0??CFFGCFD1@4<<>FGGB:;(4F?F:22@::FF:08:3(44).8-,39>F03494?)5<3(*)9-2*
@M03364:396:000000000-C9LGT:1:1101:6276:7002 2:N:0:10
GGACTACAGGGGTATCTAATCCTGTTCGCTCCCCACGCTTTCGTCCATCAGCGTCAGTTGAGGCTTAGTGACCTGCCTTCGCAATTGGTGTTCTGCGTAATATCTAAGCATTTCACCGCTACACTACACATTCCAGCCACTGCAACCTCACTCAAGACTAACAGTATCAATGGCAGTTCCATCGTTAAGCGATGGGCTTTCACCACTGACTTATTAATCCGCCTACGGACCCTTTAAACCCAATAAATCCGAATAACGCTTGCACCCTCCGTCTTACCGCGGCTGCTGGCCCGGCGTTCGC
+
CCCCCGGGGGGGGGGGGGGGGGGGGGGGGGGGGGGGGGGGGGGGGGGGGGGGGGGGGFGFDGGGGGGGGGGGGGGGGGGGGGGDGGGGFGGGGGGGGGGGGGGGGGEGGGGCFGGGGGGGGGGGFFGFGGGGGGGFF?DGFGF9DGGGGDGEG<DD,DGGGGFGGGGGGGFGFGFGGFGGGC@@FG+:DF???EGGGGGFFFGFGFFB5CEG7B:;DEGGBGFFFG=A2DFFFDE65*CGGF=3?;)7CGG((437F?:@:@E3CGG0=@B???04:@:>9019;B?8?0(499(07.-75
@M03364:396:000000000-C9LGT:1:1101:23049:7009 2:N:0:10
GGACTACAAGGGTATCTAATCCTGTTTGCTCACCACGCTTTCGCGCCTCAGAGTCACGTATGGGCCAGATAGTCGCCTTCGCCCCTGGTGTTCCTCCAAATCTCTACGCATTTCACCTCTACACTGGGAATTCCACTCTCCTCTTCTGCCCTCAAGTTCACCAGTTTCCAATGACCCTACCCAGTTTAGCCGTGGGCTTTCACACTAGACTTCCGGGCCCACCTGCGGCCGCTTTGAGCGCAAACATCCCGGACCACACTACCCCCCCACGCCTTTACGTCGCTGCTGGCAGGGATTTAGC
+
@9B,,CCFEE8CCF,6E<F,@@F9EFGGGGD--;@<F@7FDEEC7C@?;F8,C@F5,8CC6,,,6DFC8,C9CF7:F=F=DC,,@CDF,,,,9A,59,:<C,@,@BEEC=FFE,,C9,4?,<=B>,,=EGGG?<;FD,=,9=F=+CD;ED,:8)6:C6,,6?0=78E>3=,3*3506*,@8D2,6=3;+:=>+@6+34D@G@E;9**30+7,3**)*)4*)//:7,(/(//(,(/).6+*1((()(.))2*(3-447.,4((*8/:)(-24((,().3((.-(,-())(-.(((())*.**
@M03364:396:000000000-C9LGT:1:1101:28128:7022 2:N:0:10
GGACTACTAGGGTTTCTAATCCTGTTTGCTCCCCACGCTTTCGCGCCTCAGCGTCAGTTGTCGTCCAGCAAGCCGCCTTCGCCACTGGTGTTCCTCCTAATATCTACGCATTTCACCGCTACACTAGGAATTCCGCTTGCCTCTCCGATACTCACGGGATACAGTTTTGAGAGCAGTTCAGGGGTTGAGCCCCTGGATTTCACTCCCAACTTGCATCTCCGCCTACACGCCCTTTACACCCAGTAAATCCGGACAACGCTTGCACCCTACGCATTACCGCGGATGCCGGCCCGTAGTTTGC
+
CCCCCGGGGGGGFGGGGGFCFGGGGGGGGGGGGGGGGGGGGGGGGGGGGGGGGGGGGFGGGGGGGGGGGGGGGGGGGGGGGGGGGGGGDGGGGGGGGGGGGGGFEFGGGGGGGGGGGGGGGGGGGGGGFDGGGGGGGGGGGGGFGGG6C5EDDE+;>C>>FGFGGGGGGGGFFG5DGFGGGFG:EE::?>:?DG>FFGGGGFGFGFF=DGFGFF>/=6FC@GFFFFEF?5=@:8E)/5CBF;D5:.?CFG/-29(4@11:14C)*;9::?((--3)632;9,(-4,),49(11(())*)22
@M03364:396:000000000-C9LGT:1:1101:19336:7057 2:N:0:10
GGACTACAGGGGTTTCTAATCCTGTTCGCTCCCCACGCTTTCGCTCCTCAGCGTCAGTGACGGCCCAGAGACCTGCCTTCGCCATTGGTGTTCTTCCCGATATCTACACATTCCACCGTTACACCGGGAATTCCAGTCTCCCCTACCGCACTCAAGCCCGCCCGTACCCGGCGCGGCTCCACCGTTAAGCGATGGACTTTCACACCGGACGCGACGAACCGCCTACGGACCCTTTCAACCCAATAAATCCGGATAACGCTTGCACCCTCCGTATTACCGCGGCTTCTGGCACGGAGTTAGC
+
CCCCCGGGGGGGGGGGGGGGGGGGGGGGGGGGGGGGGGGGGGGGGGGGGGGGGGGGGFGGGGGGGGGGFGFFGGGGGGGGGGGGEBFG<FFGGGGGDAFCGDEGGGGGGGGGGGGGFEGCGEFGFGGGGGGGGGGFFFGGGGGFGGGGGFGBGFGF?FGGG@A>FEGGGGDGEC>G*?EC+AFDFCF1@F8CFGEGGCFEFCGCGFB1233C93E(19EC9D><BEFB0<>?14?<BFGGC(48)39AFC72(34<F?1:11A)9A>-814,.472:<(((390((.5>?:?(13)))6CC
@M03364:396:000000000-C9LGT:1:1101:25805:7058 2:N:0:10
GGACTACAAGGGTATCTAATCCTGTTTGCTCCCCACGCTTTCGAGCCTCAACGTCAGTTATCGTCCAGTAAGCCGCCTTCGCCACTGGTGTTCCTCCTAATATCTACGCATTTCACCGCTACACTAGGAATTCCACTTACCTCTCCTGCACTCTAGCCAAACAGTTTCCAATGCAGTCCAGGAGTTGAGCCCCTGCCTTTCACATCAGACTTGCTTCGCCGTCTACGCTCCCTTTACACCCAATAAATCCGAATTACGCTTGCACCCTACGTAGTACCGCGGCTGCTGGCCCGTAGTTAGC
+
CCCCCFGG9FEGFGGGGGFGGGGCFGGGGGGGGGGG>FFGGGGGGGGFGG<FGFGGGGGGGGGFGGGGFGGGGGGGGGGGGGGGGGGGGGGGGGGGFFFGGGFFDGFGGGGGGGGGG>CCEFFGFFFGGGFGGGFGGFFGGGGFGGGGDFG<E*+=ADFC8FFGGEGG:DFFFGEGGFG,=8+6DGGCDFDGDCFDGCFCGCEE;9+8:CCG5C,8C)@*5;5>-6<9(/5:(8BCCEGGC253)747AC5((6/1AD;0?;B)03:1376:)((-5<,(309B>?7)(8(40(()0*)2:
@M03364:396:000000000-C9LGT:1:1101:25477:7086 2:N:0:10
GGACTACTGGGGTTTCTAATCCTGTTTGCTCCCCACGCTTTCGCGCCTCAGCGTCAGTTATCGTCCAGCAAGCCGCCTTCGCCACTGGTGTTCCTCCTAATATCTACGCATTTCACCGCTACACTAGGAATTCCGCTTGCCTCTCCGGCACTCAAGGGATACAGTTTTGAAAGCAGTTCCGGGGTTGAGCCCCGGGCTTTCACTCCCAACTTGCATCTCCGCCTACACGCCCTTTACACCCAGTAAATCCGGACACCGCTTGCAACCTACGTATTACCGCGGCTGCTGGCACGTGTTTAGC
+
CCCCCGGGGGGGFGGGGGGGGGGGGGGGGGGGGGGGGGGGGGGGGGGGGGGGGGGGGFGGGGGFGGGGFGGGGGGGGGGDGFGGGGGGGGGGGGGGFFEGGAFGGGGGGGGGGGGGGGGGGGGGFCFGGGGGGGGGG:FGGGGF?DE++<FDD)=6FC,@@FDGC;C@FDGCAD@?FFGGEGGGGDC>FCECDGGG)8CCCECCFAA11C@F3++9@7CG;DFF0B()6539(334AAGGG30.*.-6FFC6191(0(,343@3DFG72,345)82<<4429BF0(,,46,)(,(/)))22
@M03364:396:000000000-C9LGT:1:1101:6987:7114 2:N:0:10
GGACTACTAGGGTATCTAATCCTGTTTGCTACCCACGCTTTCGTGCCTCAGCGTCAGTTAAAGCCCAGCAGGCCGCCTTCGCCACTGGTGTTCCTCCGAATATCTACGCATTTCACCGCTACACTCGGAATTCCGCTTGCCTCTACTCCACTCAAGACCAACAGTTTTGGATGCAGCTCCGAAGTTAAGCCTCGGTATTTCACATCCCACTTGCTGTCCCGCCTGCGCTCCCTTTACACCCAGTCATTCCGGACAACGCTCGCCCCCTACGTCTTCCCGCGGCTGCTGGCCCGTCGTTCGC
+
CCCCCGGGGGGGFCGGGGGGGGGGGGGGGGGGGGGGGGGGGGGGGGGGGGGGGGGGGGGGG9FGGGGGGGGGGGGGGGGGGGGGGGGGGGGGGGGGGGGGGGGGGGGGGGGGGGGGGGGGGGGGDFGGFGGGGGGGGCFGGGGFGGFGGFGFGFGFD,@D>FAFGGGGGGGGFFFGGFGGG8C+DE9EFGGDGEGGGG;FGFGFEFF)>F=C6CCB7;FF5C@>@:@A=G@FFEE<E?GGGFFE*7EFFGC9@B:1>;FBF9>>5CDB(484(4:94A<F6(,(-3)4((.3,2-)0)(>D
@M03364:396:000000000-C9LGT:1:1101:6687:7141 2:N:0:10
GGACTACCGGGGTTTCTAATCCTGTTTGCTCCCCACGCTTTCGCGCCTCAGTGTCAGTTACAGACCAGATAGTCGCCTTCGCCACTGGTGTTCCTCCAAATCTCTACGCATTTCACCGCTACACTTGGAATTCCACTATCCTCTTCTGCACTCAAGTTCCCCAGTTTCCAATGCCCCTCCCCGGTTGAGCCGTGGGCTTTCACATCAGACTTCAGGAACCACCTGCGCGCGCTTTACGCCCAATAATTCCGTACAACGCTTGCCACCTACTAATTACCGCGGCTGCTTGCCCGTATTTCTC
+
CCCCCGGGGGGGFGGGGGGGGGGGGGGGGGGGGGGGGGGGGGGGGGGGGGGGGFGFCFGFGFG<FGGGGFFGGGGGGGGGGGGGGGGGFGGGGGGGGGFGGGFGGGFCGGGGGG;FGGEDCE,BEEGG@9FFGGCCF,=FGGGF8;;,@;D8A5=5EDFFGGFGGGGGGG9=9,:D8<@++5?3@C5:9FDC9?CECGGFF<EEDA+7.CBF4+1.*(=E=C92.8(:>G190<?<>;GGGFF7;<>AFGG5(46)/(,4(-A?*<*(,,)))..663(-,(((-(.),1(,(,()0*.2:
@M03364:396:000000000-C9LGT:1:1101:23147:7150 2:N:0:10
GGACTACCAGGGTTTCTAATCCTGTTCGCTCCCCACGCTTTCGTCCATCAGCGTCAGTTGAGGCTTAGTGACCTGCCTTCGCAATTGGTGTTCTGCGTAATATCTAAGCATTTCACCGCTACACTACACATTCCAGCCACTGCAACCTCACTCAAGACTAACAGTATCAATGGCAGTTCCATCGTTAAGCGATGGGCTTTCACCACTGACTTGTTAATCCGCCTACGGACCCTTTCAACCCAATCAATCCGGATTACGCTTGCACCCTCCGTATTACCGCGGCTGCTGGCACGGAGTTCGC
+
CCCCCGGGGGEGFGGGGGEGGGGFGGGGGGGGGGGGGGGGGGGFGGGGGGGGGGGGGGGEEGGGGGGGGGGGGEGGGGGGGGCFEEGGEGGGGGGGGEDGG<FGGGGGGGGGGGGGGGGGGGGGGGGGGGGGGGG9EFFGGFG5FGGDFFGFGDFF9DDGFGFGGGGGGGGGFGFDGFGG8==@DG7)DF+;CCCEFGGGGEGE*9FE>FEG*430+;EGBGFFDCA*5C=2-5>*18FGG@(7)6)7FGD0;6(7B;D@22F@FBC@F;483?:)638;9B>(-83?:<(2:0())).95
@M03364:396:000000000-C9LGT:1:1101:4944:7158 2:N:0:10
GGACTACTGGGGTTTCTAATCCTGTTTGCTCCCCACGCTTTCGAGCCTCAGCGTCAGTTAGAGCCCAGCAAGCCGCCTTCGCCACTGGTGTTCCTCCAAATCTCTACGCATTTCACCGCTACACTTGGAATTCCACTATCCTCTTCTGCACTCAAGTTCCCCAGTTTCCAATGACCCTCCACGGTTGAGCCGTGGGCTTTCACATCAGACTTAAGGAACCACCTGCGCGCGCTTTCCGCCCAATAATTCCGGACAACGCTTGCCCCCTACGTATTCCCGCGGCTGCTGGCACGTATTTCGC
+
CCCCCGGGFGGG:FGGGGGGGGGGGGGGGGGGGGGGGGGGGGGDGGGGGGGGGGGGGFFGGGGGGGGGGDGFGGGGGGGGGEGGGGGGFFGGGGGFGG=FFGGGGGGGGGGGGGGGGGGGGG8FFFGGGGGGGGGGG:=FGGGFGGGG9DFEFDGFFGGG9F:DFEGGGGGGF,8+6*=C?8=+@:+:?AED6CEDGGCGGFGFCF866?E:6+,*4-DGFGFFE800543:6@0)/1CFCDDD).6<7CF3<B6:70;112@?<C7-2304)-362@2,(4-2((,4(47?B1.*7*)29
@M03364:396:000000000-C9LGT:1:1101:10317:7165 2:N:0:10
GGACTACTCGGGTATCTAATCCTGTTTGCTCCCCACGCTTTCGTGCCTGAGCGTCAGTTATGTCCCAGGAGGCTGCCTTCGCCATTGGTGTTCTTCCCGATATCTACACATTCCACCGTTACACCGGGAATTCCAGTCTCCCCTACCGCACTCAAGCCCGCCCGTACCCGGCGCGGATCCACCGTTAAGCGATGGACTTTCACACCGGACGCGCCGAACCGCCTACGAGCCCTTTACGCCCAATAAATCCGGATAACGCTTGCACCCTACGTATTCCCGCGGCTGCTTGCCCGTCGTTCGC
+
CCCCCGGGGGGGGGGGGGGGGGGGGGGGGGGGGGGGGGGGGGGFFGGGFGGGGGGGGGGGGGGGGGGGGGGGGGGGGGGGGGGGGGGGGGGGGGGGGGGGGGGGGGGGGGGGGGGGGGGGGGGGGGGGGGGGGGGGGGGGGGGFGGGGGFGFGFGFGGGGGGFGGGGGGGGGFGFGGEGGGGGGGGCBFGGGGGGFGGGGGCGFGFF9BGFGF):9DBGGFDBBFGB)4D>BF7?AAFGGGB?B)4:<FGC>F?0<FBFBFFGFGGGF:?2.348).<:>19BB>F:).,:762(.8),75
@M03364:396:000000000-C9LGT:1:1101:10254:7174 2:N:0:10
GGACTACTAGGGTTTCTAATCCTGTTTGCTCCCCACGCTTTCGAGCCTCAGTGTCAGTTACAGTCCAGAAAGCCGCCTTCGCCACTGGTATTCTTCCTAATCTCTACGCATTTCACCGCTACACTAGGAATTCTGCTTTCCCCTCCTGCACTCTAGATATCCAGTTTGGAATGCAGCCCCCAGGTTAAGCCCGGGTATTTCACATCCCACTTCAATATCCACCTACGTACTCTTTACGCCCAATAATTCCGGATCACGCTCGCCCCCTACGTCTTACCGCGGCTGCTGGCCCGTAGTTCGC
+
CCCCCGGGGGGGGGGFGGCFFAFGGGGGGGGGGGGGGGGGGGGGGGGFGGGEGEGGGCEFGGGGGGGGFFGGGGGGGGGGGGGGGGGGGGGGGGGGGGGGGGGGGGGGGGGGGGGGGGGGGGGFEEGGFGGGGGFGGEFGGGGFGGGGGFFEEDGF;@;DFGDCGGGGGGGGFGFGGFGGG6>F,D<:FFGFGGGC9EGGG7EECFF@:F:A*?,05;DGAGF=4E@;<D>EEEFEFFGGG@2>?>C<FFFB6,(6802?F@G>GGGB?B6.(.8)6C(2-41(3-,)3(1:>>93>*)9)
@M03364:396:000000000-C9LGT:1:1101:10493:7195 2:N:0:10
GGACTACTGGGGTATCTAATCCTGTTCGCTCCCCACGCTTTCGTCCATCAGCGTCAGTTGAGGCTTAGTGACCTGCCTTCGCAATTGGTGTTCTGCGTAATATCTAAGCATTTCACCGCTACACTACACATTCCAGCCACTGCAACCTCACTCAAGACTAACAGTATCAATGGCAGTTCCATCGTTAAGCGATGGGCTTTCACCACTGACTTATTAATCCGCCTACGGACCCTTTAAACCCAATAAATCCGGATAACGCTTGCACCCTCCGTATTACCGCGGCTGCTGGCCCGGAGTTAGC
+
CCCCCGGGGGGGGGGGGGGGGDGFGGGGGGGGGGGGGGGGGGGGGEEFGGGGGGGGGGGGGGGGGGFGGGFGGFFGGGGGGGGGGGGGGGGGGGGGGGGGGGFFGG9FGGGGGGGGGGDDEFGGGF?FFGCGGGGGCCFGGGGFDGG8DFGEFD6DAFGGFGF?GGGGGGGGFGFGGFGGD:DFFG<8B>C>CECGDGGGGEFE@AFFFGFGFF<AFEGG>4):AD@?AD@DDFE*@4FFG((018;EFFD9(63);4:?04=;=ED21;>:<13))34(46>>>6)8>6((42().76>C
@M03364:396:000000000-C9LGT:1:1101:24557:7205 2:N:0:10
GGACTACTCGGGTTTCTAATCCTGTTTGCTCCCCACACTTTCGAGCCTCAGCGTCAGTTAGAGCCCAGCAAGCCGCCTTCGCCACTGGTGTTCCTCCGAATATCTACGCATTTCACCGCTACACTCGGAATTCCGCTTGCCTCCACTCCACTCACGAATAACAGTTTCAACGGCCGTTTATGGGTTGAGCCCATAATTTTCACCGCTGGCTTGCTATCCCGCCTGCTCACCCCTTACACCCAGTACTTCCGGATCCCGCTTGCCACCTACGCATTCCCCCGGCTGGCGGCACCTGCGCAGC
+
CCCCCGGGGGGG8FEFGG9,FFG,ECFGGGGGGGGGGGGGGGGGGGGGGGADFFGGC<FFEEGGGGGGGGFEFFGG@7E=DGGCGFGGFGGGGGFGGG>CCGGGDGGGGGG7CG,EFGGC+@?G,4DF=BFGGGGGG?DGGF?*+,;DEFG7=)+*3@FCGG+=C;ECDFEGBC=DCDCFFFC7D3>038:9C7,,2?DGGCFBDB8((::C=>;*=.>?;D91(*/+)+60(6=)/)+?F=263)).9FD0(((()(-,4(/,*0/,570(4:12)+.-4(,9>((,-(,,(..).)()1
@M03364:396:000000000-C9LGT:1:1101:26774:7235 2:N:0:10
GGACTACTGGGGTTTCTAATCCTGTTTGCTCCCCACGCTTTCGAGCCTCAGCGTCAGTTACAGTCCAGAGAAGCGCCTTCGCCACTGGTGTTCTTCCTAATCTCTACGCATTTCACCGCTACACTAGGAATTCCCTTCTCCTCTCCTACACTCTAGACTTCCAGTTTGAAATGCAGCACTCAGGTTAAGCCCGAGTATTTCACATCTCACTTAAAAATCCGCCTACGCTCCCTTTACGCCCAGTAAATCCGGACAACGCTCGCCCCCTACGTATTACCGCGGCTGCTGGCCCGTATTCAGC
+
CCCCCGGGGGGGGGGGGGGGGGG9EFFGGGGGGGGGGGGGGGGGGGGCGGGGGGGG,EF@EFGFGGGGFGGGGGGGGGGGFGGGGGGGFGGGGDGGGGFGGGGGFEGFEGGGDGGGGEGGGGGGG=EGGCEFGGG9E8=FFGGFGG9,6@FEDD+B,@9D;FFFGFFFGGGGFFEGGFGDG8DFGG,3BDDFCEG@;FGGFEGF+@FEAGEG>A,1CCDEAFAF5>-9>>@DDEE4>@EGG2(.6<CCFG39(3,3A>@02:>(/:D>6?:(.-8)5A<9(44(-3)5?:,20(()6*4CF
@M03364:396:000000000-C9LGT:1:1101:7862:7237 2:N:0:10
GGACTACTGGGGTTTCTAATCCTGTTCGCTCCCCACGCTTTCGTCCATCAGCGTCAGTTGAGGCTTAGTGACCTGCCTTCGCAATTGGTGTTCTGCGTAATATCTAAGCATTTCACCGCTACACTACACATTCCAGCCACTGCAACCTCACTCAAGACTAACAGTATCAATGGCAGTTCCACCGTTAAGCGATGGACTTTCACACCGGACGCGACGAACCGCCTACGAGCCCTTTACGCCCAATCAATCCGGATAACGCTTGCACCCTCCGTCTTCCCGCGGCTGCTGGCACGGGTTTAGC
+
CCCCCGGGGGGGFGGGGGGGGGGGGGGGGGGGGGGGGGGGGGGGGGGGGGGGGGGGDGGGGGGGGGGGGGGGGGGGGGGGGGGGGGGGFFGGGGGGGGGDGGGGGGGGGGGGGGGGGGGGGGGGFGGGGGGGGGGFFDFGGGG8DGGFGFGFGFGFEEGG9FDFFGDGGGGGFGBGGFGGGGGGGGEDFGGGGGGGGGGGGFGFGFFB=C:@2::@D;GGFDFF?C?3:C2?8??>A1EGGF1().45FFGFB:(6=:BFF?C<FFD0??0-(:?A4;4;>1,(4108><:??>0)0),0:
@M03364:396:000000000-C9LGT:1:1101:6818:7238 2:N:0:10
GGACTACTAGGGTTTCTAATCCTATTTGCTCCCCACGCTTTCGTGCCTCAGCGTCAGGTACAGGCCAGGCGGCCGCCATCGCCGCTGGTGTTCTTCCACATCTCTACGCATTTTACCGCTACACATGGAGTTCCACCGCCCTCTCCTGTCCTCAAGCCGTGCAGTTTCCAAAGCCTGAACCGGTTGAGCCGGTCCCTTTTACTTCAGCCTTGCACAGCCGCCTGCCCCCCCTTTACGCCCAATCATTCCGGACACAGCCTGCCCCCTACGGATTACCCCGGCTGCCTGCACGGAGTTCGCC
+
CCCCCGGGGGFGEFGGGFGGGGG9FFGGGGGGGGGGGGGGGGGGGGGFGGGGGGGGGFGFGGEEFGDFCFEEGGGGGGGGGGGGGGDGGGGGFFFGGAFGGFFGDFGGGGGGFGFGGGGGGGGG9EGGFFGGGGGFG@CFGGGFGGGFGFGFGECFCDEGCFFG,EAFGGG9;FB99A,=C*91>5C>FFE:DEEG7FFCF;>?FF6)/8)+6;CA<?G=:D<F;*,)(91,:04),3CG8((4/5<<B*)((-3(.,(.43F2CE)36-1(-3)4>8((-((4((,8((.1(((85*()1
@M03364:396:000000000-C9LGT:1:1101:14073:7252 2:N:0:10
GGACTACCCGGGTTTCTAATCCTGTTCGCTCCCCACGCTTTCGCTCCTCAGCGTCAGTAACGGCCCAGAGACCTGCCTTCGCCATTGGTGTTCTTCCCGATATCTACACATTCCACCGTTACACCGGGAATTCCAGTCTCCCCTACCGCACTCAAGCCCGCCCGTACCCGGCGCGGATCCACCGTTAAGCGATGGACTTTCACACCGGACGCGACGAACCGCCTACGAGCCCTTTACGCCCAATAAATCCGGATAAAGCTTGCACCCTACGTATTCCCGCGGCTGCTTGCCCGTAGTTCGC
+
CCCCCGGGGGGGGDGGGGEGGGGGGFGGGGGGGGGGGGGGGGGGGGGGGGGGGGGGGGGGGGGGGGGGGGGGGGGGGGGGGGGGEGGGGGGGGGFFGGGGGGGGDGGGGGGGGGGGGGFDGGGGGGGGD7FGGGGGGGGGGGGFGGG?EEGFGBGFGGGGGGFGGGGGGGGGFGFG54EGCGGGGGF?FF8*;EGEFFGGGFGFGFFB>GFG08E176EGFGBB:EB)379?8??AFFDGGF?B484<FGDFFB0)*.67ABFFGGGFB:?:2>F)6C<91991(()).8()--(0)*)/9
@M03364:396:000000000-C9LGT:1:1101:27998:7269 2:N:0:10
GGACTACTGGGGTTTCTAATCCTGTTCGCTCCCCACGCTTTCGTCCATCAGCGTCAGATGAGGCTTAGTGACCTGCCTTCGCAATTGGTGTTCTGCGTAATATCTAAGCATTTCACCGCTACACTACACATTCCAGCAACTGCAACCTCACTCAAGACTAACAGTATCAATGGCAGTTCCATCGTTAAGTGATGGGCTTTCACCACTGGCTTCTTAATCCGCCTACGGACCCTTTCAACCCACTAAATCCTGATCACGCTTGCCCCCTCCGTATTACCGCGGCGGCAGGCCCGGATGTGGC
+
CCCCCFGGGGFGFEEGGGD@FFGCEGGGGEEGGGGGGGGGGGGGGGDFFGFGGGGGG,@9CFGGGGFGGGGGGGGGGGGGFGGDCGGG,CFGGFGGGGF>DEFFDGGGGGGGGGGGG77=8:EGGGGGCGFFGGG,=,=FGC9DDGG,,3:=:D+@FGGGFGFGGGGGGG,6?ADGGFGGGD7>DFC=D,3DCGFGFGGGG=DEGFF))0=E)9E;?EF75?<=9,:/7*(808;4*>FAF>(0/(..AF+74)/7=(16(,*.0=93<@(,(,()634(-40(-7(-31:(714)0))21
@M03364:396:000000000-C9LGT:1:1101:9055:7277 2:N:0:10
GGACTACAAGGGTATCTAATCCTATTTGCTCCCCACGCTTTCGCTCCTCAGCGTCAGTAACGGCCCAGAGACCTGCCTTCGCCATTGGTGTTCTTCCCGATATCTACACATTCCACCGTTACACCGGGAATTCCAGTCTCCCCTACCGCACTCAAGCCCGCCCGTACCCGGCGCGGATCCACCGTTAAGCGATGGACTTTCACACCGGACGCGACGAACCGCCTACGAGCCCTTTACGCCCAATCAATCCGGATAACGCTTGCACCCTACGTATTCCCGCGGCTGCTGGCACGTATTTTGC
+
CCCCCGGGGGGGGGGGGGGGGGG,EFGGGGGGGGGGGGGGGGGGGGGGGGGGGGGGGGGGGGGGGGGGFGGGGGGGGGGGGGGGGGGGGGGGGGGGGGGGGGGGGGGGGGGGFGGGGGGGGGGGGGGGGGGGGGGDFFGGGGGFGGG>EEGBFDGFGGGGGGFGGGGGGGGGFGADCAGGEEGGGGE?FF85CGGCFFGGGFGFFFB@1D>E2):;CFGGBC>0:E:)(14???F)68EGGFBF4:249C<20,(6=6>?(4A)*AC1.844.68).<3742,(43)43:(5?3.1)*):9
@M03364:396:000000000-C9LGT:1:1101:12543:7283 2:N:0:10
GGACTACTCGGGTTTCTAATCCTGTTCGCTCCCCACGCTTTCGTCCATCAGCGTCAGTTGAGGCTTAGTGACCTGCCTTCGCAATTGGTGTTCTGCGTAATATCTAAGCATTTCACCGCTACACTACACATTCCAGCCACTGCAACCTCACTCAAGACTAACAGTATCAAAGGCAGTTCCATCGTTAAGCGATGGGCTTTCACCACTGACTTATTAATCCGCCTACGGACCCTTTCAACCCAATAAATCCGGATAACGCTTGCACCCTCCGTATTACCGCGGCTGCTGGCACGGAAGTGGC
+
CCCCCGGGGGGGGGGGGGGGGGGFGGGGGGGGGGGGGGGGGGGGGGGGGGGGGGGGGGGGGGGGGGGGGGGGGGGGGGGGGGGGDFGGFGGGGGGGGGGGGGGGGGFGGGGGGGGGGGGGGGGGGGGGGGGGGGGGGFGGGGGDGGGGGDFFFDGF=EGG?FFGFDGGG8EFFGDGGFGGGFGFGGFDFFC+=EGGGGGGGFG@CFFEFGFFC9:A=EGGFGFA=?@@DGFFF:>*9>FGG?=B).;CFGGFFDFEF;9DF@8/>FD,=<7(((8)6C8242(,(-).:?(5:>())/)77
@M03364:396:000000000-C9LGT:1:1101:8673:7314 2:N:0:10
GGACTACTGGGGTATCTAATCCTGTTCGCTCCCCACGCTTTCGTCCATCAGCGTCAGTTGAGGCTTAGTGACCTGCCTTCGCAATTGGTGTTCTGCGTAATATCTAAGCATTTCACCGCTACACTACACATTCCAGCCACTGCAACCTCACTCAAGACTAACAGTATCAATGGCAGTTCCAGCGTTAAGCGATGGGCTTTCACCACTGACTTATTAATCCGCCTACGGACCCTTTCAACCCAATAAATCCGGATAACGCTTGCACCCTCCGTATTACCGCGGCTGCTGGCACGGAGTTAGC
+
CCCCCGGGGGGGGGFGGGGGGGGGGGGGGGGGGGGGGGGGGGGGGGGGGGGGGGGGGGGGFGGGGFGGGGGGGGGGGGGGGGG:FFGG<BFGGGGGGGFGFFFGGGGGGGGGGGGGGGGGGGGGGCFFGGGGGGGGG:FGGFGFGGGDFFGDGFGF:DFFGGFGGFEEDGGGFGFGGF8A:,=@BE7DD>CGGGGDFGGGGED@*?FE@GEGC9D@+;CEBGFA=D=92C@FBBF49CGF7>9@)77?FGGF0?@FF62/:?E;FGG;<:>??:?)638>>>6016??FFF>?617@5)?:
@M03364:396:000000000-C9LGT:1:1101:22581:7340 2:N:0:10
GGACTACACGGGTTTCTAATCCTGTTCGCTCCCCACGCTTTCGTCCATCAGCGTCAGTTGAGGCTTAGTGACCTGCCTTCGCAATTGGTGTTCTGCGTAATATCTAAGCATTTCACCGCTACACTACACATTCCAGCCACTGCAACCTCACTCAAGACTAACAGTATCAATGGCAGTTCCATCGTTAAGCGATGGGCTTTCACCACTGACTTATTAATCCGCCTACGGACCCTTTAAACCCAATAAATCCGGATAACGCTTGCACCCTCCGTATTCCCGCGGCTGCTTGCACGGGGTTCGC
+
CCCCCGGGGGGGFGGGGGGGGGGGGGGGGGGGGGGGGGGGGGGGGGGGGGGGGGGGGGGGGGGGGGGGGGGGGGGGGGGGGGGGGGGGFGGGGGGGGGGGGGGGGGGGGGGGGGGGGGGGGGGGGGGGGGGGGGGFGFGGGGGFFGGEFFGFD=DB,=DEDGFGGGGGGGGGFGFGGFGGGGGCED@=DDEGGGGGGGGGG<FEGFFF*ACG@A7@CEGGFGFFFEA4>C>@@DF@EEGGGF>D4;ECFGGFFF87A;9DF;8.;FC?FF96(8B4)<6704>;;::)5:).4(()0.,C5
@M03364:396:000000000-C9LGT:1:1101:25470:7343 2:N:0:10
GGACTACAGGGGTATCTAATCCTGTTCGCTCCCCACGCTTTCGCTCCTCAGCGTCAGTAACGGCCCAGAGACCTGCCTTCGCCATTGGTGTTCTTCCCGATATCTACACATTCCACCGTTACACCGGGAATTCCAGTCTCCCCTACCGCACTCAAGCCCGCCCGTACCCGGCGCGGATCCACCGTTAAGCGATGGACTTTCACACCGGACGCGACGAACCGCCTACGAGCCCTTTACGCCCAATAAATCCGGATCACGCTTGCTCCCTACGTCTTACCGCGGCTGCTGGCCCGTGTGTTGC
+
CCCCCGGGGGGGGGGGGGGGGGGGGGGGGGGGGGGGGGGGGGGGGGGGGGGGGGGGGGGGGGGGGGGGFGFGGGGGGGGGGGGGGGGGEFGGGGGGGGGGGGGGGGGGGGGGGGGGGGGGGGGGGGGGGGGGGGGGGGGGGGGFCGGEGDGFGFGFGGGGGGEGGGGGFGGGFGAG5AEGF@5@FGD@FGCDCCAFGGGGGFGEF:>>1C>GF):9CBG=>GFF<?<)4C>FFFF4<?GGEB::486A@GG93138F????08-:@FB-248(.466<19B624,243:<(-4;(0).(1:
@M03364:396:000000000-C9LGT:1:1101:27864:7349 2:N:0:10
GGACTACCCGGGTATCTAATCCTGTTTGCTACCCATGCTTTCGTGCCTCAGCGTCAGTTAATGCCCAGTAGGCCGCCTTCGCCACTGGTGTTCCTCCCGATCTCTACGCATTCCACCGCTACACCGGGAATTCCGCCTACCTCTACATCACTCAAGTAAAACAGTTTCAAAAGCAGTTTATGGGTTAAGCCCATAGATTTCACTTCTGACTTGCTTTACCGCCTACGCACCCTTTACACCCAGTAAATCCGGACAACGCTCGCTCCCTACGTATTACCGCGGCTGCTGGCACGTAGTTGGC
+
CCCCCGGGGGGGGGGGGGGGGGGDFFGGGGGGGGGGGGGGGGGGGGGGGGGGGGGGGECGCFFGGGGGGGGGGGGGGGGGGGGGGGGGFGGGGGGGGGGGGGGGGGGGGGGGGGGGGGGGGGGGGGGGGGGGGGGGC=DFGGGFGGFFGFGEF)=DF8EFFGFFFFGGGGGGFGFFFFCFFCF>DGCEFFGGGGG?CGGGGFGFGFFF*=8C3A;AF=GGDDFFDE>E9C@F;@F3;3CFGDD@A<C?FGG0<90(;9B?69E(>CG?)3:()..)6@:2,3>B>F?3:2(.4?:0)*)02
@M03364:396:000000000-C9LGT:1:1101:18936:7354 2:N:0:10
GGACTACACGGGTATCTAATCCTGTTCGCTCCCCACGCTTTCGCTCCTCAGCGTCAGTTACAGTCCAGTAGGCCGCCTTCGCCACCGGTGTTCCTCCGAATATCTACGCATTTCACCGCTACACTCGGAATTCCGCCTACCTCTACTTCACTCAAGAAACACAGTTTTGGATGCAGCTCCGCAGTTAAGCTGCGGTATTTCACATCCAACTTGCTCCCCCGCCTGCGCTCCCTTTACACCCAGTAATTCCGGACAACGCTTGCCCCCTACCTATTACCGCGGCTGCTGGCCCCTAGTTAGC
+
CCCCCGGGGGGGGGGGGGGGGGGGGGGGGGGGGGGGGGGGGGGGGGGGGGGGGGGGGGGGGGGGGGGGGGGFGGGGGGGFGGGGGGGGFGGGGGGGGGGGGGGFFGDGGGGGGGCFGGGGGGGGGGGGFGGGGGGGGGDGGGGFGGGEGFGBF<FF:FFGGGACCFGGGG8EFGFGG>GGE*0@BC3;=?<FFGG1*>EFGCG*=FFB=FBEEF,.*/CG@GF02=6>>D;?;);>EAGGGFB7*6<4=F<9(,41F((-:<A?*AC3-(()))-6:3-3799B9:77((.-((-)1/6*2
@M03364:396:000000000-C9LGT:1:1101:19955:7389 2:N:0:10
GGACTACTGGGGTTTCTAATCCTGTTTGCTCCCCACGCTTTCGAGCCTCAGTGTCAGTTACAGTCCAGTAAGCCGCCTTCGCCACCGGTGTTCCTCCTAATATCTACGCATTTCACCGCTACACTAGGAATTCCACTTACCTCTCCTGCACTCTAGTCATACAGTTTCAAAAGCAGTCCCCATGTTAAGCACGGGGTTTTCACTTCTGACTTGCATCACCACCTACGCTCCCTTTCCACCCAGTAAATCCGGATAACGCTTGCCCCCTACGTATTCCCGCGGCTGCTGGCCCGTACTTCGC
+
CCCCCGGGGGGGGGGGGGGGGGGGGGGGGGGGGGGGGGGGGGGGGGGGGGGGGGGGGGGGGGGGGGGGGGGGGGGGGGGGGGGGGGGGFGGGGGGGGG9FFGGGGGGGGGGGGGGGGGGGGGFGGFGGGGGGGGGGGFGGGGGFGGGFGFGFFBFBFGGFFGFFGGGGGGGFDFEGGFGGGCD8FEBDFE,=CCCC+@CFGCGEGFF@5:ACCFFC+)>FBGFBBFAEDGBBDFF*8*>FE22>+97EFGGFFDF3=;B;@DF;FGG;?F??):?24@47,719-23:7:(4;>-))/-CC
@M03364:396:000000000-C9LGT:1:1101:21511:7395 2:N:0:10
GGACTACAGGGGTATCTAATCCTATTTGCTCCCCACGCTTTCGTGCCTCAGCGTCAGGTACAGGCCAGGCGGCCGCCTTCGCCGCTGGTGTTCTTCCACATCTCTACGCATTTTACCGCTACACATGGAGTTCCACCGCCCTCTCCTGTCCTCAAGCCGTGCAGTTTCCAAAGCCTGAACCGGTTGGGCCTGTCCCTTTTACTTCAGACTTGCACAGCCGCCTGCCCCCCCTTTACGCCCAATCATTCCGGATACCGCTTGCCACCCACGTTGTACCCCGGCTGCTGGCCCGTCGTTCACC
+
CCCCCGGGFGGGGGGGGGGGGGG,CFGGGGGGGGGGGGGGGGGFGGGGGGGGGGGGGAEFGGFFFGGGGGGGGGGGGGGGGGGGGGGGFFGGGFGGGGGGGGGGFGGGGGGGGFGGGGGGGFGGGFGGGGGGGGGGG:DGGGGFGGGFDAFEGF?FEFEC>F>F=CFGGGF,@G579*<CAEGF>8*:FF*:;EGGGGGCG=25DAC?@CEGCA94<@G*:D133*4)3>>(4724:?EG88((0629FGDF:?),),--41C)CF*4?06(,3-:>+3(3;-4:>),,(,((((.70(*2
@M03364:396:000000000-C9LGT:1:1101:27035:7405 2:N:0:10
GGACTACTCGGGTTTCTAATCCTGTTTGCTCCCCACGCTTTCGAGCCTCAACGTCAGTTATCGTCCAGTAAGCCGCCTTCGCCACTGGTGTTCCTCCTAATATCTACGCATTTCACCGCTACACTAGGAATTCCACTTACCTCTCCGATACTCTAGCTTGACAGTTCCAAATGCAGCTTGGGGGTTGAGCCCCCACCTTTCACATCTGGCTTGCCATGCCGTCTGCGCTCCCTTTGCACCCAGTAAATCCGGATCACGCTGGCCCCATACGTATTCCCGCGGCTGCTGGCCCGTTGTCCGC
+
CCCCCGGGGGGGCFCFGGGAFGGGGGGGGGGGGGGGGGGGGGGGGGGGGGEGFGGGGFFGGGGFGGGGGGGGGGGGGGGGGGGEGGGGCFFDGGGGGGGGGGGGGGFGGGGGGGGGGGGGGGGGGGGGGGGGGGGGGFGGGGGFGGG6BAGFFEGFFGGGFGFGGGGGGGGFFC7DGFGFGDC+@**3A@@FG51CGFGGG4CEFFFE*7>6()4>>@G6818(/+3)(2778EF)97CFG113;)59FF<0(--(84.:(,*,1?522748)).)-289;FF6,1.),1(,32(07*)1/
@M03364:396:000000000-C9LGT:1:1101:25785:7414 2:N:0:10
GGACTACTCGGGTATCTAATCCTGTTTGCTCCCCACGCTTTCGCGCCTCAGCGTCAGTTGTCGTCCAGCAAGCCGCCTTCGCCACTGGTGTTCCTCCTAATATCTACGCATTTCACCGCTACACTAGGAATTCCGCTTGCCTCTCCGATACTCAAGGGATACAGTTTTGAGAGCAGTTCCTGGGTTGAGCCCATGGCTTTCACTCCCGACTTGCCTCTCCGCCTACGCGCCCTTTACACCCAGTAACTCCGGACCACGCTTGCAACCTACGTATTACCGCGGCTGCTGGCACGTCTTTAGC
+
CCCCCGGGGGGGFGFGGGGGGGFGGGGGGGGGGGGGCGGGGGGGGGG:FGFFGGGGG,F@C<FGGGGGGF8FFGGGFGGGGGGGGGGGFGGGGGGGGGGGGGGGGGGGGGGGGFGGGGGGGGGGG@F@FFCGGGGGGC+FFDDF=F66+<FEGFGF8+6D,@DFGFG98;@8;FECFFF,=;05DEFFCE,*0,=:*>FGGCGECA;)(12A@+,027EG9DDD<G(=(99B>DF)4)><E<8>*6).86C1669BF<9<?(2)23C487-42)26:<4911696().4032:((0.*)2:
@M03364:396:000000000-C9LGT:1:1101:26824:7415 2:N:0:10
GGACTACAAGGGTTTCTAATCCTGTTTGCTCCCCACGCTTTCGAGCCTCAACGTCAGTTATCGTCCAGTAAGCCGCCTTCGCCACTGGTGTTCCTCCTAATATCTACGCATTTCACCGCTACACTAGGAATTCCACTTACCTCTCCGATACTCTAGCTTGACAGTTCCAAATGCAGCTTGGGGGTTGAGCCCCCACCTTTCACATCTGGCTTGCCCTGCCGTCTGCGCTCCCTTTACACCCCGTAAATCCGGATAACGCTTGCACCCTACGTATTACCGCGGCTGCTTGACCGTCTTTAGC
+
CCCCCGGGGGGGGGGGGGGGGGGFGGGGGGGGGGGGGGGGGGGGGGGGGGGGGGGGGFGGGGGGGGGGGGGGGGGGGGGGGGGGGGGGEGGGGGGGGGGGGGGGGGGGGGGGGGGGGGGGGGGGGGGGGGGGGGGGF:@GGG@FGGGGDEGFF>DFEFGGGGFGGGGGGGGGFGFGGFGGGF6CEGCCF?CFGG5?GGGGGEGFCFF;=F=GF:83D=CC95695+,0(::?1>E4>CGGC(,6)6(<FGGF82(-??FF?FE>GG*8:B?:)5:)6+---4>F(4,-,(,.4<45<*6?C
@M03364:396:000000000-C9LGT:1:1101:9534:7422 2:N:0:10
GGACTACCAGGGTTTCTAATCCTGTTTGCTCCCCACGCTTTCGAGCCTCAGCGTCAGTTACAGTCCAGAGAAGCGCCTTCGCCACTGGTGTTCTTCCTAATCTCTACGCATTTCACCGCTACACTAGGAATTCCCTTCTCCTCTCCTGCACTCTAGACTTCCAGTTTGAAATGCAGCACTCAGGTTAAGCCCGAGTATTTCACATCTCACTTAAAAATCCGCCTACGCTCCCTTTACGCCCAGTAAATCCGGACCACGCTCGCCACCTACGTATTACCGCGGCTGCTGGCCCGTCGTTAGC
+
CCCCCGGGGGGGGGGGGGGGGGGGGGGGGGGGGGGGGGGGGGG<FGGGGGGGGGGGGGGGGGGGGGGGGGGGGGGGGGGGGGGGGGGGEFFFGGGGGGGGGGGGGGGGGGGGGGGGGGGGGGGGGGGGGGGGGGGGGFGGGGGFGGGGGFGFFFDDAFGGGGFGGGGGCFGGFGFGGFGFGGFGGFA>FD@FGEGEFGGGGEGEGF?AEGFC*45:CCGGFGFFFDAAAGFBFBB=EFGGG25>+97?AGDB@F0=F@F717E9*CD:0:6,)-.6<C494>>FFF:?.64?19()<3:57
@M03364:396:000000000-C9LGT:1:1101:28189:7432 2:N:0:10
GGACTACCGGGGTATCTAATCCTGTTCGCTCCCCACGCTTTCGTCCATCAGCGTCAGTTGAGGCTTAGTGACCTGCCTTCGCAATTGGTGTTCTGCGTAATATCTACGCATTTCACCGCTACACTACACATTCCAGCCACTGCTACCTCACTCAAGCCTAACAGTATCAATGGCAGTTCCATCGTTCAGCCCTGGGCTTTCACCACTGACTTACTAATCCGCCTACGTGCCCTTTGAGCCCAATCAATCCGGATCACGCTTGCACCCTCCGTATTACCGCGGCTGCTGGCACGGATTTCGC
+
CCCCCGGGFFGGFCFGGCGFGGGGGGGGGGGGGGGGGGGGGGGC:C7EFGGGGGGGGGG,CFFFGGCFGGGGGCFGGGGFGGE@FAFACFFGDGFF7F7FGFEGGA,A:EGGGGGGGGGGGGGGGGG5B<FFFGG,=F?FGGG+?EF8FFFDGFGD,@DEDFFGGGGGGG9@DGDGGFGG:@@+@E<8CC,+=CGGGGGGGAE6*9AEEFEC*+2*=*>C9DFFFG>/(26BFF6*/(5CG;1/263?FFG0;@>@F@D@F;C3>CD34<9?0,()5<31(3(4((),3<0)--3))/)9*
@M03364:396:000000000-C9LGT:1:1101:18698:7481 2:N:0:10
GGACTACTCGGGTTTCTAATCCTGTTTGCTCCCCACGCTTTCGCGCCTCAGCGTCAGTTGTCGTCCAGCAAGCCGCCTTCGCCACTGGTGTTCCTCCTAATATCTACGCATTTCACCGCTACACTAGGAATTCCGCTTGCCTCTCCTGCACTCCAGACTTCCCGTTTGAAATGCAGCACTCAGGTTAAGCCCGAGTATTTCACATCTCGCTTAAGAATCCGCCTACGCTCCCTTTACGCCCAGTCAATCCGGACAACGCTCGCCCCCTACGTATTACCGCGGCTGCTGGCACGTGGTTTGC
+
CCCCCGGDEGGGGBCFGCC@FFGGGG<EDFFFGGG7C7FGG,CF7FCEGGFGGGGGEFF9,9CFGG@FG@FCDCFFGGGDC@FGEGGGGGEGGGGGGG9FGGGEG9AFGDCFGGFADC8=CFGGGGGFGEFGGG?BE++4EF8:+@EEF*:86)6;,@=,7>*=@8@83@3>CFCFC?F,,39,@<,018399*@40@>@:A;479+1)3)*):,1:*,,(:5(6,82(21287@EE0C:C2?F*797:CD0;(3(<(9<6150>>7>0(,.56(6)<2776079())413<?6()08(**
@M03364:396:000000000-C9LGT:1:1101:15435:7483 2:N:0:10
GGACTACCCGGGTTTCTAATCCTGTTTGCTCCCCACGCTTTCGCGCCTCAGTGTCAGTTACAGACCAGATAGTCGCCTTCGCCACTGGTGTTCCTCCTAATATCTACGCATTTCACCGCTACACTAGGAATTCCGCTTACCTCTCCGGCACTCTAGCTCGACAGTTTCAAATGCAGTTCCGGGGTTGGGCCCCGGGCTTTCACATCTGACTTGCCATGCCGCCTACGCTCCCTTTACACCCAGTAAATCCGGATAACGCTTGCCCCCTCCGTATTACCCGGGCGCTTGGGCCGTGTTTTCC
+
CCCCCGGGGGGGGGGGGGGGGGGGGGGGGGGGGGGGGGGGGGGGGGGGGGGGGGGGGFGGGGGGGGGGGGGGGGGGGGGGGGGGGGGGFGGGGGGGGGGGGGGGGGGGGGGGGGGGGGGGGGGGGGGGGGGGGGGGEFGGGCGFGGDGGFGBFDCFFCCEBFEG>FGGGGGFFG@8FFGGGGGGEC*898DGGGGGGGFGGFGFGFF68:AC<F@):3CF@DF185(03C>;1<?)62AFG0636)-4FC)4((-)612816802;),(-4-(.5-.3.(-((--((,2((399(055(**
@M03364:396:000000000-C9LGT:1:1101:10269:7490 2:N:0:10
GGACTACAGGGGTTTCTAATCCTGTTCGCTCCCCTAGCTTTCGCGCCTCAGCGTCAGTCGTGGCCCAGAAGGCCGCCTTCGCCACCGGTGTTCTTCCAAATATCTGCGCATTCCACCGCTACACTTGGAATTCCGCCTTCCCCTACCAGACTCAAGCCTGTCGGTCTCGGGACCGGGCGGGGGTTGCGCCCCCGGATTTGCGTCTCGCACTAGCAGGCCGCCTTACCGCCCCTTCCCCCCCATGAATCCCACTAACCCCACCCCCCCCCGTCACCACCCCGCCGCTCGCACCTAGTTTAGC
+
BCCCCFGCFFEGGEGGGFGGFCFEFEGGGGGGGGGEGGGGGGGGGGGGGGGGGGGG:EFCFEGGGGDFCCFFGGGGGGGGGGGGGGGGGGGGGAAEGD,EE,EFGAFGD@FFFCFGGGGDGGGGE9EEDFCFGGGGGF6DF?DD?FCCDDG<FD66>EGGCF97F+9EDCEBBEA>EE==5:C1?=*-<EGGGGD5/;?++(*-*80((9(+)02)9(8*2>(()+..-1((-.((((:?:24BFB246**..3(:>(((((24>E3(43,((,),4*-(((,((((44(-(.()0*/.*2
@M03364:396:000000000-C9LGT:1:1101:15520:7496 2:N:0:10
GGACTACTCGGGTTTCTAATCCTGTTTGCTCCCCACGCTTTCGAGCCTCAACGTCAGTGATCGTCCAGTAAGCCGCCTTCGCCACTGGTGTTCCTCCTAATATCTACGCATTTCACCGCTACACTAGGAATTCCACTTACCTCTCCGACACTCTAGTTTACCAGTTTCCAATGCAGTTTGGGGGTTGAGCCCCCACCTTTCACATCAGCCTTAGCATTCCGTCTACGCTCCCTTTACACCCAGTAAATCCGGATAACGCTTGCCACCTACGTATTACCGCGGCTGCTGGCACGTATTTCGC
+
CCCCCGGGGGGGGGGGGGGGGGGGGGGGGGGGGGGGGGGGGGGGGGGGGGGGGGGGGGGGGGGGGGGGGGGGGGGGGGGGGGFGGGGGFGGGGGGGGGFGGGGGGGGGGGGGGGGGGGGGGGGGGGGGGGGGGFGGGGGGGGGFGGGGGFGFGF8DEFGGGGFGGGGGGGFGFGFGGFGGGGGGGGFEFGFFGGDGDGGGGFGFGFFE);=G@8FFGFGGEGFFFFBA@GFFFFFEFFGGG;@E+9<5AFC>;D6<F:BF??C?GGG:27434:?4:E19>FB0(3>??B??B?(9@9)9D
@M03364:396:000000000-C9LGT:1:1101:3483:7505 2:N:0:10
GGACTACTGGGGTTTCTAATCCTGTTTGCTCCCCACACTTTCGAGCCTCAGCGTCAGTTAGAGCCCAGCAAGCCGCCTTCGCCACTGGTGTTCCTCCGCATATCTACGCATTTCACCGCTACACTCGGAATTCCGCTTGCCTCTACTCCACTCAAGAATAACAGTTTCAACGGCAGTTTATGGGTTGAGCCCATAATTTTCACCGCTGACTTGCTATCCCGCCTGCGCTCCCTTTACACCCAATCATTCCGGATAACTCTTGCCCCCTCCTGATTACCGCGGCTGCTGGCCCTTATTTCGC
+
CCCCCGGGGGGGGGGGGGGGGGGGGGGGFGGGGGGGGGGGGGGGGGGGFGFGGGGGGFGAEEGFGGGGGGAFGGGGGGGGFGGGGGGGDCGGGGGGGD,FFDGEDFGGGGGGECGGGGGGGGGGD8FGGGGGGGGGG+=FGFGBGGA,DFGFGFFFADGFGGFGGGGGGGGC>G89:BE:CED,@CC5FDGGCGGF>F@FC7D@4@E4>GFG*=><@;CG=D>FFG0:@GB<@E3/430<F@(/)69);;CF6?0<6)6<<BC:*;73(3(.)-497F:6(-,,-(,.8-80(()*9/)27
@M03364:396:000000000-C9LGT:1:1101:16435:7508 2:N:0:10
GGACTACTCGGGTATCTAATCCTGTTTGCTCCCCACACTTTCGCGCCTCAGCGTCAGTGGTGGCCCAGAAGGCCGCCTTCGCCACCGGTGTTCTTCCCGATATCTGCGCATTCCACCGCTACACCGGGAATTCCGCCTTCCCCTCCCACACTCGAGCCCGCCGGTATCGGAGGCTCGCCGGGGTTGAGCCCCGGGCTTTTACCTCCGACCTAACGGGCCGCCTGCGCCCGCTTTTCGCCCAATAAATCCGGACCACGCTTGCCACCTACGTCTTACCCCGGCCGCTTGCACCGGCTTCGCC
+
CCCCCGGGGGGGGFGGGGGGGGGGGGGGGGGGGGGGEGGGGGGGEGGGGGGGGGGGGF@EGGGGGGGGGFFFGGGGGGGGGGGGGGGGFEGGGFGGGGGGGGGGGGGGGGGGEGGGGGGGGGGGGGGGGGGGGGGEGFCGGGGF6CEFGEGFG9FEGGGDGGDDF7EGGC::?F2;CAG5==><88249EGGDGG*95CG94F)>FEB0>1<)>8(>-C50C(41*-.-1,,4:))(,AE*3(4*4<>FC>0(,,40((((1A9GG*(.(.((3.)5+4(49,-((,-4),((((070(*>
@M03364:396:000000000-C9LGT:1:1101:22752:7555 2:N:0:10
GGACTACTCGGGTTTCTAATCCTGTTTGCTCCCCACGCTTTCGAGCCTCAACGTCAGTTATCGTCCAGTAAGCCGCCTTCGCCACTGGTGTTCCTCCTAATATCTACGCATTTCACCGCTACACTAGGAATTCCACTTACCTCTTCGATACTCTAGCTTGACAGTTCCAAATGCAGCTTGGGGGTTGAGCCCCCACCTTTCACATCTGGCTTGCCATGCCGTCTGCGCTCCCTTTACACCCAGTAAATCCGGATACCGCTTGCACCATCCGTATTACCGCGGCTGCTGGCACGTATTTCGC
+
CCCCCGGGGGGGGGGGGGGGGGGGGGGGGGGGGGGGGGGGGGGGGGGFGGGGGGGGGFGGGGGGGGGGGGGGGGGGGGGGGGGGGGGGFGGGGGGGGGGGGGGGGGGGGGGGGGGGGGGGGGGGGGGGFGGGGGGGGGGGGGGF+@E+>DGFFDFFGGGGFGFGGGGGGGGGFGFGGFGGGGGFGGGFFGGGGDEGGGFGGFGFCAFF4DFGFFGEC3FGFGFF>,>B6:61:AFCFFGGGFDECE<CFGG@<<F0?:9BF?C?GG*4(.44,1:)4<469>FFF:2)8:,5:::*?/.97
@M03364:396:000000000-C9LGT:1:1101:9594:7561 2:N:0:10
CGCCCACCGGCCTGGCGAATCACGTTCGCTCCCCCCCCGTCCGCCCCGCAACGCCAAGCAGGGCCCACCGCCCTCCCTCCCCCCCCTCGGTCCTTCCCGCCCTCGCCACCTCCCCCCTTCACCCCCGCCCCTCCCGCCACCCCCACCTCCCCTCCGCCCACCCTTACCTGCTGCCTCACCACCCGCCACCAACCCCCCCCCCCACCCGGCCCCCCCACCCCCCCACAGCGCGACCCACCCCACGCAACCCCACCTACTCCGTCCCCCGACCACGCGCCCCCCACCTCGTGCCGCCTCTCCC
+
8-,6,66,++++,,,6+8@+,,CCE,C77,CCF-+68+7,,++8,++4++44+++4+,+,,++8+>=+::+4@=?FF?=++++3++3++38++,3@<FC****,**5*12,,,8*4=42*<<7C**4**4*11=5***)*/9*0988**0;2*(1)**1*;C)**+0+++*+0+,*+)*23/51***(0;;73*A5<**2*(?2D@7(()-*4)1,)(2*()(-(/(0()((,(((.(2;/-3(.2((.*5,,4((9)54((;0**1,014((-4((2-,((-(((.((((((,-).9359
@M03364:396:000000000-C9LGT:1:1101:7206:7584 2:N:0:10
GGACTACTGGGGTATCTAATCCTGTTTGCTCCCCACGCTTTCGAGCCTCAGCGTCAGTTACAGTCCAGCAGGCCGCCTTCGCCACTGGTGTTCCTCCTAATATCTACGCATTTCACCGCTACACTAGGAATTCCGCCTGCCTCTCCTGCACTCCAGCCTGACAGTTTCAAATGCAGTCCCGGGGTTGAGCCCCGGGTTTTCACATCTGCCTTGCCATGCCGCCTGCGCTCCCTTTACACCCAGTAAATCCGGATCACGCTTCCTCCCGACGTCTTACCGCGGCTGCTTGCCCGTCTTCTGC
+
CCCCCGGGGGGGGEGGGGGGGGGGGFGGGGGGGGGGGGEGGGGCFGGGGGGGGGGGFFGGGGGGGGGGGFGDFGGGGGGGGGGGGGGGFGGGGGGGGGGFGGGGGFGFGGFEGGGGGGGGGGGGGC@FGGGGGGGGGFFGGGGFDFGFGFGFGFGFGGGCGGFGGGGGGFFEFGEFGFDE6E>FC?FCF@FGGGGEDE5EG*DEFFA:*08:>FG@83CGBGF<@C>B9DF=8@E3>)>FGFF@6:)-9C)2037BFF??:(3):F*((-((((-6<EB9-196907)76(38>-)8/.>>
@M03364:396:000000000-C9LGT:1:1101:15298:7605 2:N:0:10
GGACTACTCGGGTTTCTAATCCTGTTTGCTCCCCACGCTTTCGCGCCTCAGCGTCAGTTGTCGTCCAGCAAGCCGCCTTCGCCACTGGTGTTCCTCCTAATATCTACGCATTTCACCGCTACACTAGGAATTCCGCTTGCCTCTCCGATACTCAAGGGATGCAGTTTTGAAAGCAGTTCAGGGGTTGAGCCCCTGCATTTCACTCCCAACTTGCATCTCCGCCTACACGCCCTTTACACCCAGTAAATCCGGACAACGCTTGCAACCTACGTATTACCGCGGCTGCTGGCACGTATTTAGC
+
CCCCCGGGGGGGGDGGGGGGGGGGGGGGGGGGGGGGGGGGGGGGGGGGGGGGGGGGGGGGGGGGGGGGGGGGGGGGGGGGGGGGGGGGFFFGGGGGGGGGGGGGGGGGGGGGGGGGGGGGGGGGGGGGFGGGGGGGGGGGGGGFGGGCEFGFFDGFFGCFGGFGFGGGGGGGF@@GGFFACCFCEGFEFFGGGGGGGGGGGEGFGFABDGF<4CECFEGGFGFFFB@F6C;B9;EFFFGGG?@F+<)7AFCBBF1:>99??BG>GGG:??:876?FFG434992;?0208:?B((*0/)::
@M03364:396:000000000-C9LGT:1:1101:15803:7612 2:N:0:10
GGACTACCAGGGTATCTAATCCTGTTCGCTCCCCACGCTTTCGTCCATCAGCGTCAGTTGAGGCTTAGTGAACTGCCTTCGCAATTGGTGTTCTGCGTAATATCTAAGCATTTCACCGCTACACTACACATTCCAGCCACTGCAACCTCACTCAAGACTAACAGTATCAATGGCAGTTCCATCGTTAAGCGATGGGCTTTCACCACTGACTTATTAATCCGCCTACGGACCCTTTAAACCCAATAAATCCGGATCACGCTTGCACCCTCCGTATTACCGCGGCTGCTGGCACGGATTTCGC
+
CCCCCGFGGGGGGGGGGGGGGGGGGGGGGGGGGGGGGGGGGGGGGGGGGGGGGGGGGGGGGGGGGGGGGGGGGGGGGGGGGGGGGGGGGGGGGGGGGGGGGGGGGGFGGGGGGGGGGGGGGGGGGGGGGGGGGGGEFFGGGGGDDGGGGFGFGFGF=DCF>FFGGGGGGGGGFGFGGFGGGFGGGGDDFFCDGGGGGGGGGFGFFFFF@GFGEAF*?EGGAFADDC=?9D>FF=>6?CGGGD=D4>;?FGGBFD(8F;@<;?C4CFG?1?:<28B)6@3-(446((),5:04:0())*.9*
@M03364:396:000000000-C9LGT:1:1101:4510:7624 2:N:0:10
GGACTACTCGGGTATCTAATCCTGTTCGCTCCCCACGCTTTCGTCCATCAGCGTCAGTTGAGGCTTAGTGACCTGCCTTCGCAATTGGTGTTCTGCGTAATATCTAAGCATTTCACCGCTACACTACACATTCCAGCCACTGCAACCTCACTCAAGACTAACAGTATCAATGGCAGTTCCATCGTTAAGCGATGGGCTTTCACCACTGACTTATTAATCCGCCTACGGACCCTTTAAACCCAATAAATCCGGATAACGCTTGCACCCTACGTATTACCGCGGCTGCTGGCACGTATTTAGC
+
CCCCCGGGGGGGGGGGGGGGGGGGGGGGGGGGGGGGEGGGGGGFBFEFGGEGGGGGGGGFFGGGGGEGGGGGGGGGGGGGGGCFCFGGGGGGGGGGEEGGGGGGGGGGGGGGGGGGGGGGGGGGGGCDFGGGGGGGG??FCGF:FGG8FFFFGFGF,@EF9FFGG;FGGFEGFGFGGFGFC=F7EG+:DDC:7EGGGGGGGFGFCFCEFGFG7+@2B;FGFGFF=D>4>D>@FFE47*>FE?>DA317FGGF?(()1(.6?83.;FD6(:?FFFB<><:3190,3(,,42(3((.*0*-:*
@M03364:396:000000000-C9LGT:1:1101:28097:7660 2:N:0:10
GGACTACTCGGGTTTCTAATCCTGTTTGCTCCCCACGCTTTCGCGCCTCAGCGTCAGTTTCAGTCCAGAAAGCCGCCTTCGCCACTGGTGTTCCTACCGATCTCTACGCATTTCACCGCTACACCGGTAATTCCGCTTTCCTCTCCTACACTCAAGCCCGACAGTATCCAAAGCAATTCCCACCTTGACCGCAGGACTTTCACTCCAGACTTATCAGGCCGCCTACGCGCCCTTTACGCCCAATCATTCCGGACACCGCTCGCCCCCTCCGTCTTACCGCGGCTGCTGGCACGTCTTTAGC
+
CCCCCGGGFGGG@FGGGGGGGGGGGGGGGGGGGGGGGGGGGGGGCGGGGGGGGGGGGC@CEGGFGGGGG8@FGGGGGGGGFGGGGFDEDGGGGGG,EGGDGGGGGGGGGGGGGGGGGGGGGGGGGGGEFGGGGGGGCC=FGGGFFFF,@*,18=8DFFGGGGEGG9FFGGGC>C@*:?FGG7CGGF3:*8*37CC*9EGGGFGFGFF3>F@=>:,@F3CC(C>F<??>;C9;B??<<0E?G::7?)6<FC6((46(8>B6-38>9?D>(-(-(.:2-<82(-4(7?)24<,8(.,0846FF
@M03364:396:000000000-C9LGT:1:1101:5389:7707 2:N:0:10
GGACTACCCGGGTTTCTAATCCTGTTCGCTACCCATGCTTTCGAGCCTCAGCGTCAGTTGCAGACCAGAGAGCCGCCTTCGCCACTGGTGTTCTTCCATATATCTACGCATTCCACCGCTACACATGGAGTTCCAATCTCCTCTTCTGCACTCAAGAAAAACAGTTTCCGATGCAGTTCCTCGGTTAAGCCGAGGGCTTTCACATTAGACTTATTTTTCCGCCTGCGCTCGCTTTACGCCCAATAAATCCGGACAACGCTTGCCACCTACGTATTACCGCGGCTGCTGGCACGTAGTTAGC
+
CCCCCGGGGGGGGGGGGGGGGGGGGGGGGGGGGGGGGGGGGGGGGGGGGGGGGGGGGGGGGGGGGGGGGGGGGFFGGGGGGGGGGGGGGGGGGGGGGGGGGGGGGGGGGGGGGGGGGGGGGGGGGGGGEGGGGGGDGFGGGGGFGGGGGFGFGFGFCFFGGGFGGGGGGGGGDEEGGFFFAECEGGFEFFGGGGGGGGGGGEGFGFFFFGFGEAF@FFGE=G@DFF=EBD@F6?DEEDGGG@?@FACFFGGFFF>(>39?FBD>CGGBFF<:).:AAF3199;09??08<17:F()./)::
@M03364:396:000000000-C9LGT:1:1101:4145:7718 2:N:0:10
GGACTACTCGGGTTTCTAATCCTGTTCGCTCCCCACGCTTTCGTCCATCAGCGTCAGTTGAGGCTTAGTGACCTGCCTTCGCAATTGGTGTTCTGCGTAATATCTAAGCATTTCACCGCTACACTACACATTCCAGCCACTGCCACCTCACTCAAGACTAACAGTATCAATGGCAGTTCCATCGTTCAGCGATGGGCTTTCACCACTGACTTATTAATCCGCCTACGGACCCTTTAAACCCAATCAATCCGGATACCGCTTGCACCCTCCGTATTCACGCGGCTGCTGGCACGGATTTAGC
+
CCCCCGGGGGGGGGGGGGGGGFGGGGGGGGGGGGGGGGGGGGGGGGGGGGGGGGGGEGGA6CFGGGGGGGGGGGGGGGGFDGFCFGGGGGFGGGGGGG:BF?EGGFFAFDGGGGGGGGGGGGGGGCG8FCFGGGGFFFDFFGG5=FFDEBFEFFFFAFGGCFFGGEFGAFFGFGFGFFGGFGGGFG,)CB>9?EGFGGGGGEGFCFFF6DEE;CF*2;AFBFFFFG>99DFFFFF=74CFE?2>)6.?FGCB(6();79>@FD.C9C;B69?(8>D4A3:6>>B062)5<:??1-).*.:D
@M03364:396:000000000-C9LGT:1:1101:19946:7731 2:N:0:10
GGACTACTAGGGTATCTAATCCTGTTCGCTCCCCACGCTTTCGTCCATCAGCGTCAGTTGAGGCTTAGTGACCTGCCTTCGCAATTGGTGTTCTGCGTAATATCTAAGCATTTCACCGCTACACTACACATTCCAGCCACTGCAACCTCACTCAAGACTAACAGTATCAATGGCAGTTCCATCGTTAAGCGATGGGCTTTCACCACTGACTTATTAATCCGCCTACGGACCCTTTAAACCCAATAAATCCGGATAACGCTTGCACCCTCCGTATTACCGCGGCTGCTGGCCCGGAGTTAGC
+
CCCCCGGGCFGGGGGGGGGGGGGFGGGGGGGGGGGGGGGGGGGFFGGGGGGGGGGGGG9FDFGGGGFGGGGGGGGGGGGGGGEGGFFGFGGGGGGGGGCFDEEGGGGGGGGGGGGGGGGGGGGGCEGFGGGGGGG9FCGG:FF:+8E8DFGFGFFFFFGGDGFGGGCGG8EFFGFGGFGGGA++DG@DFGEDFGGGGGGGGFGECFFE@DEF@6,7BAFGBGFF9?=?);5=BDFE*6CCG>5@63;<FGG;;@;);8@F<;3);CC12@67,4:4>F:B>BF07?42::((41(00).22
@M03364:396:000000000-C9LGT:1:1101:20069:7755 2:N:0:10
GGACTACAGGGGTTTCTAATCCTGTTCGCTCCCCCAGCTTTCGCGCCTCAGCGTCAGTGGTGGCCCAGAAGGCCGCCTTCGCCACCGGTGTTCTTCCCGATATCTGCGCATTCCACCGCTACACCGGGAATTCCGCCTTCCCCTACCACACTCGAGCCCGCCGGTATCGGAGGCTCGCCGGGGTTGAGCCCCGGGCTTTTACCTCCGACCTAACGGGCCGCCTACGCGCCCTTTACGCCCACTGAATCCGGCTAACGCCCGCCCCCTACGTATTACCCCGGCCGCTCGCCCGTACTTTCCC
+
CCCCCGGEFGGGGGGGGGGGGGGGGGGGGGGGGGGGGGGGGGGGGGGGGGGGGGGGEGGGGGGGGGGGFFGGGGGGGGGGGGGGGGGGEGGGGGGGGGGFGGGGGGGGGGGGGGGGGGGGGGGGGGGGFFGFGGGGGFGGGGGFFGG@FFGCG5FBGGGGGGFGG7CFE5=>?F9FEFGEC*C<?=,56CFDGGCDDCCF+.<):<<7374+.</,/9EC9D614*7)()-(.,.6:?GG82<)*5)6?5/3,8:?),(,(1C9C5)(.,,)),..404-((,,40(4,(4(-((0/*)29
@M03364:396:000000000-C9LGT:1:1101:16242:7759 2:N:0:10
GGACTACAAGGGTATCTAATCCTGTTCGCTACCCATGCTTTCGAGCCTCAGCGTCAGTTGCAGACCAGAGAGCCGCCTTCGCCACTGGTGTTCTTCCATATATCTACGCATTCCACCGCTACACATGGAGTTCCACTCTCCTCTTCTGCACTCAAGCAAAACAGTTTCCGATGCAGTTCCTCGGTTAAGCCGAGGGCTTTCACATTAGACTTGTTTTTCCGCCTGCGCTCGCTTTACGCCCAGTAAATCCGGACAACGCTCGCCACCTACGTATTACCGCGGCTTCTGGCACGTAGTTAGC
+
CCCCCGGGGGGGGGGGGGGGGFGGGGGGGGEEGGGGGGGGGGGCFGGGGGGGGGGDGGGFGGFFGGGGGGGGGGGGGGGGGGGGGGGGFFGGGGGGGGGGGGGGGGGGGGGGGGGGGGGGGGGGGGGGCGGGGGGGEA?FGGGFDFG=EDFDFDDB,@DGGFFFGGGGGGGGEF<=DDFGDDDFEEC6FCED7;EGGCGGGEGF@:=A4DEG*4,:C@FGFGFFDFB8=D19@F@EFFGGG;?F695?FGC689BFFFF:B9E;*;F?:>6:2<?A<F027>>0(.-)8:<?(,4)<44*2
@M03364:396:000000000-C9LGT:1:1101:22686:7762 2:N:0:10
GGACTACCGGGGTATCTAATCCTGTTTGCTCCCCACGCTTTCGCGCCTCAGCGTCAGTTGTCGTCCAGCAAGCCGCCTTCGCCACTGGTGTTCCTCCTAATATCTACGCATTTCACCGCTACACTAGGAATTCCGCTTGCCTCTCCGATACTCAAGGGATGCAGTTTTGAAAGCAGTTCCGGGGTTGAGCCCCGGGATTTCACTCCTGCCTTGCATCTCCGCCTACACGCCCTTTACACCCAGTAAATCCGGACAACGCTTGCCACCTACGTATTACCGCGGCCGCTGGCACGTCGGTCGC
+
CCCCCGGGGGGGGGGGGGEGGGGGGGGGGFGGGGGGGGGGGGGEGGGG7EFFG:CGGGGFFEEFGGGGCF8EFGGGGEGGGGGGGGGGFGGGGGGGGGFFFGGGGGGGGGGGGGGGGGGGGGGGGGGGFGGGGGFBC:DFGFEFGGG+@5FEGC6DAE;FGGFGGCGGCGF9@>5DGFGFDGDCCEGFFFGGDE5ECEFFF<EFFAF@.;@C)25);79?0C@FFCEF6D?F>FFAF<FFG?B?*:56@GD(4>F0@;9??FG(:CC82:<126:BAA11(41((3170:.3(44)))-75
@M03364:396:000000000-C9LGT:1:1101:24492:7792 2:N:0:10
GGACTACCAGGGTTTCTAATCCTGTTCGCTCCCCACGCTTTCGTCCATCAGCGTCAGTTGAGGCTTAGTGACCTGCCTTCGCAATTGGTGTTCTGCGTAATATCTAAGCATTTCACCGCTACACTACACATTCCAGCCACTGCAACCTCACTCAAGACTAACAGTATCAATGGCAGTTCCATCGTTAAGCGATGGGCTTTCACCACTGACTTATTAATCCGCCTACGGACCCTTTAAACCCAATAAATCCGGATAACGCTTGCACCCTCCGTATTACCGCGGCTGCCGGCACGGAGTTAGC
+
CCCCCGGGGGGGCFGGGGGGGGGGGGGGGGGGGGGGGGGGGGGGGGGGGGGGGGGGGFFGGGGGGGGGGGGGGGGGGGGGGGGGGGGGFGGGGGGGGGGGGGGGGGFGGGGGGGGGGGGGGGGGGGGGGGGGGGGGGA=FFGGDGGG8BDGFFFGF?FGFGGFGGGGGGGGGFGFGGFGGGDFC>FFDD>>DGEGGGGFGC0E5;@F:6CCFEBA7FFFGFGF22,::/@>@>BF4C:FCF22=4786ADDFD<07A@FFF@FFGGG;DD9360>DDE4(4;>BB0(29B(1:>4))0.::
@M03364:396:000000000-C9LGT:1:1101:19144:7794 2:N:0:10
GGACTACTGGGGTTTCTAATCCTGTTCGCTCCCCACGCTTTCGTCCATCAGCGTCAGTTGAGGCTTAGTGACCTGCCTTCGCAATTGGTGTTCTGCGTAATATCTAAGCATTTCACCGCTACACTACACATTCCAGCCACTGCAACCTCACTCAAGACTAACAGTATCAATGGCAGTTCCATCGTTAAGCGATGGGCTTTCACCACTGACTTATTAATCCGCCTACGGACCCTTTAAACCCAATAAATCCGGATAACGCTTGCACCCTCCGTATTACCGCGGCTGCTGGCACGGAGTTAGC
+
CCCCCGGGGGGGGGGGGGGGGGGGGGGGGGGGGGGGGGGGGGGGGGDFGGGGGGGGGGGGGGGGGGFGGGGGGGGGGGGDGGGGGGGGGFGGGGGGGGGGGGGGGGCFFGGGGGGGGGGGGGGGGGGCFGGGGGG9DFGGGGG?GGG@FFGEGFGF,DGGFFFGGGGGGGGGFFDGGFGGGFGGGG78FD:?DGGGGCGGGEG9*@FBEGFGC+,29;EFFFAFFGD>9D@DDB;67*CFGF2@)7.6AGDB6DF<F;9?<?C);CC@?F942:0)4<8;>;06;<:743.8?6()00<7*
@M03364:396:000000000-C9LGT:1:1101:4209:7798 2:N:0:10
GGACTACAAGGGTTTCTAATCCTGTTTGCTCCCCACGCTTTCGCGCCTCAGCGTCAGTTGTCGTCCAGCAAGCCGCCTTCGCCACTGGTGTTCCTCCTAATATCTACGCATTTCACCGCTACACTAGGAATTCCTCTTGCCTCTCCGATACTCAAGGGCTACAGTTTCAAATGCAGTTCATGGGTTTATCCCATGGATTTCACATCTGACTTTCAGCTCCGCCTACACGCCCTTTACACCCATTAAACCCGGACCACGCTTGCAACCTACGTCTTACCGCTGCTGCTGTCCCGTCTTTCTC
+
CCCCC<E<AFGGFGCFGGGGGFGGG9EGGGGGGG8FC@FGGGGGDFG=FF,FFEECGGGGGGGGGGGGGGFFFGDGGGGFGGGGEFF8FGGGGA,CFEFGGGGGGDFDGEGGGGGGFCCC@FFF9EEF85AFGCAFEA8<:F8;FGD68?CEF*6D,+6@DEF+C@=EA,EFFCACAF7,@5?+D>+)+:,47E:,7DFFFADEDAF5*5A,*3,*=>DG9CAD9E(2(9>9@BEFF)ACE@3)+1)..C919:(/:(1(-(1)*<>5(5(.,46:4<8B,3())))5.3)5-,().*)*2
@M03364:396:000000000-C9LGT:1:1101:17942:7800 2:N:0:10
GGACTACTAGGGTTTCTAATCCTGTTCGCTCCCCACGCTTTCGTCCATCAGCGTCAGTTGAGGCTTAGTGACCTGCCTTCGCAATTGGTGTTCTGCGTAATATCTAAGCATTTCACCGCTACACTACACATTCCAGCCACTGCAACCTCACTCAAGACTAACAGTATCAATGGCAGTTCCATCGTTAAGCGATGGGCTTTCACCACTGACTTATTAATCCGCCTACGGACCCTTTAAACCCAATAAATCCGGATAACGCTTGCACCCTCCGTATTACCGCGGCTTCTGGCACGGAGTTAGC
+
CCCCCGGFGGGGGGGGGGGGGGGGGGGGGGGGGGGGGGGGGGGGGGGGGGGGGGGGGGGGGGGGGGGGGGFFFGGGGGGGGGFEGGGGFGGGGGGGGGGGGGGGGGGGGGGGGGGGGGGGGGGGGGGGGGGGGGGGGFFGGGGFGGG8DFGFFD6D,DGFGGFGGGGGGGGGF?DGGFGGGGGGGG@DFFG6?GGGGGGGGEFFDFFE@FEGFFFEFCGGBGFFFD9?9C=D2:BC4;GGGFB=)748CFG>?@FAF?F;;DE@GFGFDFFB,4:-6A:7616>(44)5:17BB>)<))::
@M03364:396:000000000-C9LGT:1:1101:11623:7806 2:N:0:10
GGACTACACGGGTATCTAATCCTGTTTGCTCCCCACGCTTTCGCGCCTCAGTGTCAGTTACAGACCAGATAGTCGCCTTCGCCACTGGTGTTCCTCCAAATCTCTACGCATTTCACCGCTACACTTGGAATTCCACTATCCTCTTCTGCACTCAAGTTCCCCAGTTTCCAATGACCCTCCACGGTTGAGCCGTGGGCTTTCACATCAGACTTAAGGAACCACCTGCGCGCGCTTTACGCCCAATAATTCCGGACAACGCTTGCCACCTACGTATTCCCGCCGCTGCTGGCCCGTAGTTAGC
+
CCCCCGGGGGGGGGGGGGGGGGGGGGGGGGGGGGGGGGGGGGGGGGGGGGGGGGGGGGGGGGGGGGGGFGCGGGGGGGGGGGGGGGGGGGGGGGGGGGGGGGGGGGGGGGGGGGGGGGGGGGGGGGGGGGGGGGGGGFGGGGGFGGGFGFGFGFGDCEFAFGFGGGFGGGGGFFDFGFGGCCDBFGFEFGFGCCGGGGGGGFGCGFFEFGEGC:D17<FGFGFFFGFFFGFF9?FEFFGGGFFF;3C?FGF>0>2:FBFFF<G?7EFB?B,,..8).<--(-4;9>5)5:12>>(07*-::
@M03364:396:000000000-C9LGT:1:1101:7826:7809 2:N:0:10
GGACTACCGGGGTTTCTAATCCTGTTTGCTCCCCACGCTTTCGAGCCTCAACGTCAGTTACCGTCCAGCAGGCCGCCTTCGCCACCGGTGTTCTTCCTGATATCTACGCATTTCACCGCTACACCAGGAATTCCGCCTGCCCCTCCGGTACTCAAGATCAACAGTTTCCAAAGCAGTTCAGGGGTTGAGCCCCTACATTTCACTTCAGACTTGCTGTTCCGTCTACGCTCCCTTTACACCCAGTAAATCCGGATAACGCTTGCCCCCTACGTATTACCGCGGCGGCTGGCCCGTATTTCGC
+
CCCCCGGGGGGGFGGGGGGGGGGGGGGGGGGGGGGGGGGGGGGFGGGGGGCGGGGGGGGGGGGGGGGGGGGGGGGGGGGGGGGGGGGGBFGGGGGGGGGGGGGGGGGGGGGGGGGGGGGGGGGGGGGGGFGGGGGGGGGGGGEDDGGGGEGFGFGF,,@C>FFGFGCFGGG9CFECEFGAGGG@GGFEFGGGGECFGGGGF7CF:?CF?GEGFF?9C@EFF*833<?://:=6AE4CEGGG1?F*6:5=C<>6:6A@2;::BFFGGG>:??:4<?):F:9960((431<:1:;14))0)9C
@M03364:396:000000000-C9LGT:1:1101:28229:7809 2:N:0:10
GGACTACAGGGGTATCTAATCCTGTTTGCTCCCCACGCTTTCGAGCCTCAGCGTCAGTTACAGACCAGAGAGTCGCCTTCGCCACTGGTGTTCCTCCACATATCTACGCATTTCACCGCTACACGTGGAATTCCACTCTCCTCTTCTGCACTCAAGTTCTCCAGTTTCCAATGACCCTCCCCGGTTGAGCCGTGGGCTTTCCCATCAGCCTTACCGAACCACCTGCGCGCCCTTTACTCCCAATCATTCCGGACACCGCTTGCCCCCTACGTATTTCCGCGGCTGCTTGCCCGTCGTCAGC
+
CCCCCGGGGGGGF;FFFFGFGFGCGCFGGCFGGGGGGEGGGGGGDGGGGG<FDGFCFEFCGGGCFGGGFGFBFFEGGGGGGGG7FGGFCFGDFGGGFG8<F<CBEDFFGGDFGGGGGGGG6F8F8>FGGGGFFFEGGGGGGGFFGGG,EFGDG5+;93=@FD9D;ECFA8;EF99DGFCE>@=+5@3:CCCDC5C753>EE5?6:AF9)3-<6*,-3(=:2::53C>:3C((,63)1)5?F(61)6<CFF<(,4((8,-4-<>:*;D7(.2().,66<6:B(1(,(4)5::??>1)7),19
@M03364:396:000000000-C9LGT:1:1101:19667:7811 2:N:0:10
GGACTACTGGGGTATCTAATCCTGTTCGCTCCCCACGCTTTCGCTCCTCAGCGTCAGTAACGGCCCAGAGACCTGCCTTCGCCATTGGTGTTCTTCCCGATATCTACACATTCCACCGTTACACCGGGAATTCCAGTCTCCCCTACCGCACTCAAGCCCGCCCGTACCCGGCGCGGATCCACCGTTAAGCGATGGACTTTCACACCGGACGCGCCGAACCGCCTACGCGCCCTTTACGCCCACTAAATCCGGATAACGCTTGCACCCTACGTATTACCGCGGCTGCTGGCACGTAGTTAGC
+
CCCCCGGGGGCGGGGGGGGGGGGGGGGGGGGGGGGGGGGGGGGGGGGGGGGGGGGGGGGGGGGGGGGGGGGGGGGGGGGGGGGGGFGGFGGGGGGGFGGGGGGGGGGGGGGGGGGGGGFDEGGGGGGGGGGGGGF<DFFGGGGFGGGDGFGFGFGFGGGGGEEGGEEGGGGGFGFGC?GGGGGGGG*6FCE5FEECGGFGGFGF<BF9(99EB):4D9EGFGFF<8<)(99;0:BFA?GGGB(168:AFGG;(((.=:BB??C2FGG1.:8:<2:6:<26(4;09:>4:6(.(4()87):D
@M03364:396:000000000-C9LGT:1:1101:5966:7817 2:N:0:10
GGACTACTGGGGTATCTAATCCTGTTCGCTCCCCACGCTTTCGTCCATCAGCGTCAGTTGAGGCTTAGTGACCTGCCTTCGCAATTGGTGTTCTGCGTAATATCTAAGCATTTCACCGCTACACTACACATTCCAGCCACTGCAACCTCACTCAAGACTAACAGTATCAATGGCAGTTCCATCGTTAAGCGATGGGCTTTCACCACTGACTTATTAATCCGCCTACGGACCCTTTAAACCCAATAAATCCGGATAACGCTCGCACCCTACGTATTCCCGCGGCTGCTGGCACGTATGTAGC
+
CCCCCGGGGGGGGGGGGGGGGGGGGGGGGGGGGGGGGGGGGGGGEGGGGGGGGGGGGGGFCGGGGGGGGGGGGGGGGGGGGGG7FGGGFFGGGGGGGGEGGGGGGGGGGGGGGGGGGGGGGGGGGGGFGGGGGGGFGGGGCGF5DGG8EFGEGF8DAFGGGGFGGGGGGGGGFGFGGFGGG8=FGGFFFG=?FGGGC8FGGEGFF??@6DFF=FG<7AGGAG==AFA/);(>DDF*5*AFGD=B4*9?FGD@;214=:>DD@B0DGG:<?<4.<?)4A47(9>912)4>F(8?:1*)*.::
@M03364:396:000000000-C9LGT:1:1101:14130:7825 2:N:0:10
GGACTACAAGGGTATCTAATCCTGTTCGCTCCCCACGCTTTCGTCCATCAGCGTCAGTTGAGGCTTAGTGACCTGCCTTCGAAATTGGTGTTCTGCGTAATATCTAAGCATTTCACCGCTACACTACACATTCCAGCCACTGCAACCTCACTCAAGACTAACAGTATCAATGGCAGTTCCATCGTTAAGCGATGGGCTTTCACCACTGACTTATTAATCCGCCTACGGACCCTTTAAACCCAATAAATCCGGATAACGCTTGCACCCTCCGTATTCCCGCGGCTGCTGGCACGGAGTTAGC
+
CCCCCGGGGGGGGFGGGGGGGGGGGGGGGGGGGGGGGGGGGGGGGGGGGGGGGGGGGGGGGGGGGGGGGGGGGGFGGGGGGDFFGGGGFFGGGGGGGGGGGGGGGGGGGGGGGGGGGGGDEGFGGGGGGGGGGGGGGGGGGGGFFGGFGFFFGFDF=DEGGGFGGGGGGGGGDFDGGFGGGGFCGF7:FC@8DGGGGGGGGFFFGFFBEGFGFAFCFFGGBGDAADA99DFAFFF*>CGGC5>36@9CFGGF0(,7A;:?@?83CFDFFF7/,47)6<447>>FBFFFFF(4:9(085):2
@M03364:396:000000000-C9LGT:1:1101:6984:7825 2:N:0:10
GGACTACTAGGGTATCTAATCCTGTTCGCTCCCCACGCTTTCGTCCATCAGCGTCAGTTGAGGCTTAGTGACCTGCCTTCGCAATTGGTGTTCTGCGTAATATCTAAGCATTTCACCGCTACACTACACATTCCAGCCACTGCAACCTCACTCAAGACTAACAGTATCAATGGCAGTTCCATCGTTAAGCGATGGGCTTTCACCACTGACTTATTAATCCGCCTACGGACCCTTTAAACCCAATAAATCCGGATAACGCTTGCACCCTCCGTATTACCGCGGCTGCTGGCACGGAGTTAGC
+
CCCCCGGGGGGGFGGGGGGGGGGGGGGGGGGGGGGGGGGGGGGFFGGFGGGGGGGGGGGGEGGGGGEGGGFGGGGGGGGGGGGDGGGGGFGGGGGGGGDGGGGGGGAFGGGGGGGGGGGGGGGGGGGGGGGGGGGGGGGGGGG5=FGCGFGFGBDFCFFGGGFGGGGGDFGD6FDGGFGGDEDFGGDDFECCGGGGGGGGGFGFDFA5@GCEC9@;@EGG@FFFABA4>GBFFFFC?*>FGFFF;@45FGGB@D(;F;7@FFG3*B8(:D:=<B?))<44-266>??DFF0326-)0))2*
@M03364:396:000000000-C9LGT:1:1101:9423:7828 2:N:0:10
GGACTACTGGGGTTTCTAATCCTGTTTGCTCCCCACGCTTTCGAGCCTCAACGTCAGTTATCGTCCAGTAAGCCGCCTTCGCCACTGGTGTTCCTCCTAATATCTACGCATTTCACCGCTACACTAGGAATTCCACTTACCTCTCCGATACTCTAGCTTGACAGTTCCAAATGCAGCTTGGGGGTTGAGCCCCCACCTTTCACATCTGGCTTGCCATGCCGTCTGCGCTCCCTTTACACCCAGTAAATCCGGCTAACGCTTGCACCCTACGTATTACCGCGGCTGCTGGCCCGTAGTTCGC
+
CCCCCGGGGGGGGGGGGGGGGGGGGGGGGGGGGGGGGGGEGGGGGGGGGGGGGGGGGGGGGGGGGGGGGGGGGGGGGGGGGGGGGGGGCFFGGGGGGGGGGGGGGGGGGGGGGGGGGGGGGGGGGGGGGGGGGGGGGGGGGGGFFGG+B@FEGEGFGGAFFGFGGGGGGGC97FFGGFGGEGGGGGFEFGGGGGGGGGGGGFGEDAF6CGBE2AGEF3C69C@BD?9B>GFFF9@<CCFGGF;E+<?6ACD1(,(5?<F:6<>.CCD:?F<<2>?FFE82(3;;0<78>?48;>(8>42DD
@M03364:396:000000000-C9LGT:1:1101:28488:7839 2:N:0:10
GGACTACACGGGTATCTAATCCTGTTTGCTCCCCACGCTTTCGTGCCTGAGCGTCAGTTATGTCCCAGGAGGCTGCCTTCGCCATCGGTGTTCTTCCACATATCTACGCATTTCACTGCTACACGTGGAATTCCACCTCCCTCTGACACACTCTAGTCGAGCAGTCACATATGCCATTCCCGCGTTAAGCTCGGGGATTTCACATCTGTCTTGCTCAACCGCCTGCGCACCCTTTACGCCCAGTAATTCCGATTAACGCTCGCACCCTACGTCTTCCCGCGGCTGCTGGCCCGTCTTTCGC
+
CCCCCGGGGGGGGGGGGGGGGGGGGGGGGGGGGGGGGGGGGGGGGGGGGGGGGGGGGCFGGGFGGGGGGGGGGFGGGGGGGGGDGGGGGGGGGGGGGGGGGGGGGGGGGGGGGGGGGGGGGGGGGGGGGGGGGGGGGEDGGGGFGGG@DDEDGBFFFFGGEGFGGGGGGFGDFGFCGFGGAE+@EG@:CD,=CGGGCGGGGCGE7FF4*5>G*A9>F=FFFDFFB5>D9D9?;@;CEDGFF@7;+97<;FC(-(2)*4((-,/(1:>:(8:.(41.5@?FF90(-42::?(4>(-))0)19
@M03364:396:000000000-C9LGT:1:1101:18666:7870 2:N:0:10
GGACTACTCGGGTTTCTAATCCTATTTGCTCCCCACGCTTTCGTGCCTCAGCGTCAGGTACAGGCCAGGCGGCCGCCTTCGCCGCTGGTGTTCTTCCACATCTCTACGCATTTTACCGCTACACATGGAGTTCCACCGCCCTCTCCTGTCCTCAAGCCGTGCAGTTTCCAAAGCCTGAACCGGTTGAGCCGGTCCCTTTTACTTCAGACTTGCACAGCCGCCTGCGCACCCTTTACGCCCCATCATTCCGGCTAACGCTTGCCACCTACGTATTACCGCGGCTCCTGGCACGTTGTCACCC
+
CCCCCGGGGGGGGGGGGGGGGGG@FGGGGGGGGGGGGGGGGGGGGGGGGGGGGGGGGGGGGGGGGGGGGGGGGGGGGGGGGGGDGGGGGGGGGGGGGGGGGGGGGFFGGGGGGGGGGGGGEGFGFGGGDGGGGGGGGFGGGGGFFGGFCFGEGFDFFGGGEG5FGGGGGGGGFGBFGACEGEGGGE?;FEE8::EGFGFG7759F@FC@GE7CAFEGFGEFD1=:*4)39:<?F2A,::C*47<?44<=6)(-18?5((((-<)>;08?::2<7)6924,4;,(1(,.33<?.(,7*9)27
@M03364:396:000000000-C9LGT:1:1101:5357:7883 2:N:0:10
GGACTACTAGGGTTTCTAATCCTGTTTGCTCCCCACGCTTTCGCGCCTCAGCGTCAGTTTCAGTCCAGAAAGCCGCCTTCGCCACTGGTGTTCCTACCGATCTCTACGCATTTCACCGCTACACTCGGAATTCCGCTTGCCTCTACTCCACTCAAGAACTACAGTTTTGGATGCAGCTCCGCAGTTAAGCTGCGGCATTTCACATCCAACTTGCAGTCCCGCCTACGCTCCCTTTACGCCCAGTAAATCCGGACAACGCTTGCCACCTACGTAGTACCGCGGCTGCTGGCCCGTAGTTAGC
+
CCCCCGGGGGGGFGGGGGGGGGGGGGGGGGGGGGGGGGGGGGGGGGGGGGGGGGGGGFFGGGGGGGGGEFEFGGGGGGGFGGGGGGGGGGGGGGGCFGGGGGGGGGGGGGGGGGGGGGGGGGGGFFGGGGGGGG8FEBFGGGGFFGGGGFGEGFGF,@@FFGFGGGGGGGCGFGEGGFGGGGDCEF;@FG9>FGDGGGGGGCCCGFFFFGFF=F:=FB?F@GFFDFDF;G;1=EEFF?GGGF0889)4@GD>4;>(0(-8::F0*CFF231:F(42)<19(4;610)2:?((,79BB4)*0
@M03364:396:000000000-C9LGT:1:1101:19117:7918 2:N:0:10
GGACTACTAGGGTTTCTAATCCTGTTCGCTCCCCACGCTTTCGTCCATCAGCGTCAGTTGAGGCTTAGTGACCTGCCTTCGCAATTGGTGTTCTGCGTAATATCTAAGCATTTCACCGCTACACTACACATTCCAGCCACTGCAACCTCACTCAAGACTAACAGTATCAATGGCAGTTCCATCGTTGAGCGATGGGCTTTCACCACTGACTTATTAATCCGCCTACGGACCCTTTCAACCCAATAAATCCGGATCACGCTTGCACCCTCCGTATTACCGCGGCTGCTGGCACGGAGTTAGC
+
CCCCCGGGEGGGFGGGGGGGGGGGGGGGGGGGGGGGGGGGGGGGCGGFGGGGGGGGGGGGDGGGGEGGGGGGGGGGGGGGGGFGGFGGFGGGGGGGGGFEGGGGGFCFGGGGGGGGGGGGGGGGGGGFGGGGGGGCEFFGFGG?FGGFFFGEGFGF,@EFBFFFGCFG8DFFFFFGGFGFGGGGGF,8DF=0=EGGGGGGGEGB+@A@CG;F*3,;CEGGAGFFFGA99CBFFFF4>*>FG=5>67;CFGGF6716F?;8(61/CE7(6?><:1:24A3,-49902)4761<?F(07<):?
@M03364:396:000000000-C9LGT:1:1101:27747:7919 2:N:0:10
GGACTACAAGGGTTTCTAATCCTATTTGCTCCCCACGCTTTCGTGCCTCAGCGTCAGGTACAGGCCAGGCGGCCGCCTTCGCCGCTGGTGTTCTTCCACATCTCTACGCATTTTACCGCTACACATGGAGTTCCACCGCCCTCTCCTGTCCTCAAGCCGTGCAGTTTCCAAAGCCTGAACCGGTTGAGCCGGTCCCTTTTACTTCAGACTTGCGCAGCCGCCTGCGCCCCCTTTCCGCCCAATCCTTCCGTATAACGCTTGCCACCTCCGTATTACCGCGGCTGCTTGCACGTACTTACCC
+
CCCCCGGGGGFG<FGGGG,EFGG9FFGGGGGGGGGGGGGGGGGGGGGGGGGGGGGGGAEEGGGGGGGGGGGGGGGGGGGGGGGGGGGGFGGGGGGGGGGGGGGG8EGGGGGGGGCGGGGDGGGGGFFGGGGGGGCFGECCFGG?=EA=EFGF=A+;EGGGGG5FGGGGGGG,0FCCCF,=CGDC8:,0?3=<CGGGDFCF<;<CGAC<;D7:7)33DBG5;<(:62()-1447:4.((;?*(3:)6ABFG*(.4)679??<<84=C>4:9-,.(-69*3(4449:?)423<?::(0/1)*2
@M03364:396:000000000-C9LGT:1:1101:21517:7956 2:N:0:10
GGACTACTGGGGTATCTAATCCTGTTTGCTCCCCACGCTTTCGTGCCTCAGTGTCAGTTACAGTCCAGAAAGCCGCCTTCGCCACTGGTGTTCCTCCTAATATCTACGCATTTCACCGCTACACTAGGAATTCCGCTTTCCTCTCCTGCACTCAAGTCCTCCAGTTCGCAGGGCGAACAATGGTTGAGCCATTGCCTTAAACCCTGCGCTTAAAGAACCACCTACGCACTCTTTACGCCCAATAATTCCGGATAACGCTTGCCCCCTACGTATTTCCCCGGCTGCTGGCACGTAGTTCCCC
+
CCCCCGGGGGGGGGGGGGGGGGGGGGGGGGGGGGGGGGGGGGGGGGGGGGGGGGGGFGGGGGGGGGGGGGGGGGGGGGGGGGGGGGGGFGGGGGGGGGGGGGGGGGGGGGGGGGGGGGGGGGCFGFGGGGGGGGGGGGGGGGGFGGGGGFGFGB??FGGGGGFGGGGGGGGGEGFGGEGGDFC@EGB=FF,ADFGGGGGFECFFGFFFFG=C4+;>8>C,6D=3;*8)553;EFE38@GGE<;8/.?EFG)6<F4>E>8?FFC8FGD01048A>)46+,(-936025:?7328718F*)*2
@M03364:396:000000000-C9LGT:1:1101:3943:7956 2:N:0:10
GGACTACTGGGGTTTCTAATCCTGTTTGCTCCCCACGCTTTCGAGCCTCAGCGTCAGTTACAGTCCAGAGAATCGCCTTCGCCACTGGTGTTCTTCCTAATCTCTACGCATTTCACCGCTACACTAGGAATTCCATTCTCCTCTCCTGCACTCTAGACTTCCAGTTTGAAATGCAGCACCCAAGTTGAGCCTGGGTATTTCACATCTCACTTAAAAGTCCGCCTACGCTCCCTTTACGCCCAGTAAATCCGCACAACGCTCGCCACCTACGTATTACCGCGGCTGCTGGCACGTCGTTAGC
+
CCCCCFGGFFDGGGGGGFFFGGGGGGGGGGGGGGGGGGGGGGG@4BFGGGGGCFGCFFEAFCGGGGGGEFG,CFFGGGGGCGGGGFGGFCFFFFFGGGF9FFGGGCFGGGGGGGGGGGGCEGGGGEFFAFFFGGGFACDFGGGFGG9,@FD<F=FFEFGFGGBFGGG;=EFGF=EFGBGGGG?EDGGEFGGGF?F@CFGGGCGFCA+:*BEG*+7:+0D2)7>ADDF>7D=BBEB4A@GGGD9B+9/8FGG-(:68B;0486E:5B5@FF:7)-444<46369B>?>2>0(5?1(00)(1?
@M03364:396:000000000-C9LGT:1:1101:19672:7958 2:N:0:10
GGACTACTAGGGTATCTAATCCTATTTGCTCCCCACGCTTTCGTGCCTGAGCGTCAGTTACAGACCAGGTAGCCGCCTTCGCCACTGGTGTTCCTCCATATATCTACGCATTTTACCGCTACACATGGAATTCCACTACCCTCTTCTGCACTCTAGTTTGCCAGTATCTATGGCTGTATTGGGTTGAGCCCAACGCTTTCACCATAAACTTAACAAACCGCCTGCGCCCCCTTTACGCCCAATAATTCCGGATCACGCTTGCCTCCTACGTATTACCGCGGCTGCTGGCACGTGGTTCCCC
+
CCCCCGGGGGGGGGGGGGGGGGG@FGGGGGGGGGGGGGGGGGGGGGGGGGGGGGGGGGGGGGGGGGGGGGGGGGGGGGGGGGGGGGGGEGGGGGGGGGGGGGGGGGGGGGGGGGGGGGGGGGGGGGGGCGGGGGGGGFGGGGGFGGGGGFGFFEFFFGGGGGFGGGGGGGGFDDDGGFGGFGGEGGBDBDG?FGGGDGGA7CGFG5F5@79@*<@>D5FGAGDB>*2)(:=2@EC;@DGGE(6);576FG:1((/38:(1420.7A*8?0:<)5)-6*-(4233?74??(5::(,.)*(**
@M03364:396:000000000-C9LGT:1:1101:20176:7959 2:N:0:10
GGACTACCCGGGTTTCTAATCCTGTTCGCTCCCCACGCTTTCGTCCATCAGCGTCAGTTGAGGCTTAGTGACCTGCCTTCGCAATTGGTGTTCTGCGTAATATCTAAGCATTTCACCGCTACACTACACATTCCAGCCACTGCAACCTCACTCAAGACTAACAGTATCAATGGCAGTTCCATCGTTAAGCGATGGGCTTTCACCACTGACTTATTAATCCGCCTACGGACCCTTTAAACCCAATAAATCCGGATAACGCTTGCACCCTCCGTATTACCGCGGCTGCTGGCACGGAGTTCGC
+
CCCCCGGGGGGGGGGGGGGGGGGGGGGGGGGGGGGGGGGGGGGGGGGGGGGGGGGGDFEAFGGGGGGGGFGGGGGGGGGGGGGGGGGGFGGGGGGGGGGGGFFGGGDGGGGGGGGGGGGGGGGGFFGFFGGGGGGFEDDGGGGFFGG8DFGDGDGFAFFGGGFFGCFGGGGGFGBCFFGGGDFFGGC5FFE6?:>CGGGGGCFE5?FF5FFGCAFCEEGFAGDFAE905CBFFFBC?EGGG;(,/7)<AFDF(8<EA?BFDFCEGGG:??>?F:?4:<432(76;?:),434<1(.8).*9
@M03364:396:000000000-C9LGT:1:1101:15232:7994 2:N:0:10
GGACTACAAGGGTTTCTAATCCTGTTCGCTACCCATGCTTTCGAGCCTCAGCGTCAGTTGCAGACCAGAGAGCCGCCTTCGCCACTGGTGTTCTTCCTTATATCTACGCATTTCACCGCTACACAAGGAATTCCATCTACCTCTCCAGCACTCACGCGATACAGTTTCAAATGCAGTTTATGGGTTAAGCCCATAGATTTCACATCTGACTTGCATCCCCGCCTACGCGCCCTTTACACCCAGTAAATCCGGATAACGCTTGCCACCTACGTATTCCCGCGGCGTCTGGCCCGTGTTTCGC
+
CCCCCGGGGGGGGGGGGGGGGCFGGGGGGGGGGGGGGGGGGGGCFGGGGGGGGGGGGGGGGGGGGGGGFGGGGGGGGGGFGGGGGGGGGGGGGGGGGGFGGGGGGGGGGGGGGGGGGGGGGGGGGFFGGGGFFGFFEFFFGFGFGGGFGFGFED+:,=@C8F7DFGGGGGGGFGFG9DE=EGGFGGD>C>EGFF69DGGGGEGFCFFCEGFG5B9=FBGF=DA=2<@B@GFFFFECF?CFG@<@:616@FGFDD0>=,3::?C:*AC05>61844)63(226>((-(38?0(2907)))11
@M03364:396:000000000-C9LGT:1:1101:10315:8007 2:N:0:10
GGACTACAGGGGTTTCTAATCCTGTTTGCTCCCCACGCTTTCGCGCCTCAGTGTCAGTTACAGACCAGATAGTCGCCTTCGCCACTGGTGTTCCTCCAAATCTCTACGCATTTCACCGCTACACTTGGAATTCCACTATCCTCTTCTGCACTCAAGTTCCCCAGTTTCCAATGACCCTCCACGGTTGAGCCGTGGGCTTTCACATCAGACTTAAGGAACCACCTGCGCGCGCTTTACGCCCAATAATTCCGGACAACGCTTGCCACCTACGTCTTGCCGCGGCTGCTGGCCGCGAGTTCGC
+
CCCCCGGGGGGGEGGGGGGGGAFGGGGGGGGGGGGGGGGFGGGGGGGGGGGGGGGGGGGGGGGGGEFGCFGGGGGGGGGGGGGGGGGGGGGGGGFFGGGGGGGGGDCFGGGGGGGFGGG>EGGGGGGGGFEFGGGGGGGGGGGFGGGGGFGD?BDDF=;CF86=FDFGDGFGFFDCEFGE8DDFGEECFACDDGGECEFGGCGFCFFFFGEG4BF6;>FGFG>DB89B@D@@>;D4<@EFFDF@83?CFGGF:0(3FB>FB?>:>FG?((,4((4)63,(--9(-4?)50<(((,)0049<
@M03364:396:000000000-C9LGT:1:1101:21279:8010 2:N:0:10
GGACTACTAGGGTTTCTAATCCTGTTCGCTCCCCACGCTTTCGTCCATCAGCGTCAGTTGAGGCTTAGTGACCTGCCTTCGCAATTGGTGTTCTGCGTAATATCTAAGCATTTCACCGCTACACTACACATTCCAGCCACTGCAACCGTATTCCAGCAATGCAGTATCAACGGCAGTTTACCGGTTAAGCCGGCACATTTCACCACTGACTTACATCACAGCCTACGCACCCTTTAAACCCAATAAATCCGGATAACGCTTGCACCCTCCGTATTCCCGCGGCTGCTGGCCCGGCTTTCGC
+
CCCCCGGGGGGGGGGGGGGGGGGGGGGGGGGGGGGGGGGGGGGFGGEGGGGGGGGGGFGFFGGGGGGGGGGGGGGGGGGGGGCFGGGGEFGGGGGGGGDEGGGGGGFGGGGGGGGGGGGGGGGGGGGGGGGGGGGFFFFGB8F?FGGGG5FDEEDFG?DGGGFGGFGGGGGGFE=D8DF,BDDCEEGBFFGGGG>E5DEFGEGE7@AE3CE:4+,9CAC7*?BFEC@B9D@@?F;)96FFG;6(07>CFFGF?;(4F?613<FDGGG?1<;6?FB).<:;0>>BFB0800,(-9(0)).95
@M03364:396:000000000-C9LGT:1:1101:28206:8018 2:N:0:10
GGACTACCGGGGTTTCTAAGCCTGTTTGATCCCCACGCTTTCGTGCCTGAGCGTCAGTAAAGGTCCGGTATGCTGCCTTCGCAATCGGAGTTCTGCGCGATATCTATGCATTTCACCGCTACACCGCGCATTCCGCATACCTCGACCTTACTCTAGCACGGCAGTTTCAACGGCTCGCCGGGGTTGAGCCCCGGGCTTTTACCGCTGACTTACCGCGCCGCCTGCGCACCCTTTACACCCACTACATCCGTCTACCGCCCGCCTCCTCCGTATTACCGCGGCTGCTGGCACGTACTTCCCC
+
CCCCCGGGGGGGFGGGGGGGGGGGGGGGGGGGGGGGGGGGGGGGGGGGGGGGGGGGGGGGGGGGGGGGGGGGGGGGGGGGGGGGGGGGBFGGGGGGGGGGGGGGGDGGGGGGGGGGGGGGGGGGGGGGGGGGGGFGCFGGGGGFGGGDGFGFGFGFGAFGGGFGGGGGGGGGFGBDEFGGGGGG58,4AFGGGGGGDFGGG<@6D>>1<FAF66/1>2?>>G02424.3>?47))).4CEC(2().46:D1(.:4)53(,,4*4C>*4:;?((445<*4,2904(4.44(5:21()**-79
@M03364:396:000000000-C9LGT:1:1101:20194:8026 2:N:0:10
GGACTACAGGGGTATCTAATCCTGTTTGCTCCCCACGCTTTCGCGCCTCAGCGTCAGTTGTCGTCCAGCAAGCCGCCTTCGCCACTGGTGTTCCTCCTAATATCTACGCATTTCACCGCTACACTAGGAATTCCGCTTGCCTCTCCGATACTCAAGGGATACAGTTTTGGAAGCAGTTCAGGGGTTGAGCCCCTGGATTTCACTCCCAACTTGCATCTCCGCCTACACGCCCTTTACACCCAGTAAATCCGGACCACGCTTGCAACCTACGTATTACCGCGGCTGCTGGCCCGGCTTTCGC
+
CCCCCGGGGGGGGGGGGGGGGGGGGGGGGGGGGGGGGGGGGGGGGGGGGGGGGGGGGGGGGGGGGGGGGGGGGGGGGGGGGGGGGGGGGGGGGGGGGGFGGGGGGGGGGGGGGGGGGGGGGGGGGGGGGFGGGGGGGGGGGGGFGGGDGEGEFDDFDG?FGGFGGGGGGGGGCGECFFGGGGGEGGCCACFGGGGGG?FGGFGFFFFFBGDGFFC*B6;C@GFFDGFF6DD>F@FFFEGGGFDFA<7CFGDFFF0:FBF??FG7*<F??FFB268)4A49719>9<:042(-143.)))9<
@M03364:396:000000000-C9LGT:1:1101:23413:8046 2:N:0:10
GGACTACCGGGGTTTCTAATCCTGTTCGCTCCCCACGCTTTCGTCCATCAGCGTCAGTTGAGGCTTAGTGACCTGCCTTCGCAATTGGTGTTCTGCGTAATATCTAAGCATTTCACCGCTACACTACACATTCCAGCCACTGCAACCTCACTCAAGACTAACAGTATCAATGGCAGTTCCATCGTTAAGCGATGGGCTTTCACCACTGACTTATTAATCCGCCTACGGACCCTTTCAACCCAATAAATCCGGATAACGCTTGCACCCTCCGTATTACCGCGGCTGCTGGCACGGCGTTAGC
+
CCCCCGGGGGGGFGGGGGGGGGGGGGGGGGGGGGGGGGGGGGGGGGGGGGGGGGGGGGGGGGGGGGGGGGGGGGGGGGGGGGGGGGGGFFGGGGGGGGGGGGGGGDFGFGGGGGGGGGGGGGGGGGGGGGGGGGGFGGGGGGGFGGGGGDFFFFGFFGGGGGFGGGGGGGGGFGFGGFGGGGF@CF7>FCEDGGGGGGGGGEGFGFFFEFFGEFGFGFGG=FDA5?2:>DB@FFF*9?GGG@DF)74<FGGFFF?E6(68<6C<FFGFFF9?1(34<C64(-31(8)8?:17?B(007,9:
@M03364:396:000000000-C9LGT:1:1101:13201:8051 2:N:0:10
GGACTACTGGGGTTTCTAATCCTGTTCGCTACCCATGCTTTCGAGCCTCAGCGTCAGTTGCAGACCAGAGAGCCGCCTTCGCCACTGGTGTTCTTCCATATATCTACGCATTCCACCGCTACACATGGAGTTCCACTCTCCTCTTCTGCACTCAAGAAAAACAGTTTCCGATGCAGTTCCTCGGTTAAGCCGAGGGCTTTCACATTAGACTTATTTTTCCGCCTGCGCTCGCTTTACGCCCAATAAATCCGGACAACGCTTGCCACCTACGTATTACCGCGGCTGCTTGCACGGAGTTCGC
+
CCCCCGGGGGGGGGGGGGGGGGGGGGGGGGGGGGGGGGGGGGGGGGGGGGGGGGGGGGGGGGGGGGGGGGGGGGGGGGGGGGFGGGGGFGGGGGGGGGGGGGGGGGGGGGGGGGGGGGGGGGGGGGGGGGGFGGGGGGGGGGGFGGGGGFGFGFGFA@@DFGFGGGGGGGGGFGEFGFGGEGDFEG79FGGGGGGGGGGDGEGEGFFFEGFG*3D4FFFFFD?D22:?=C@B@DFFF?EFGF;;FFEEFGG;?B2<F0>048::CFG?F>8?4<?)4<(-(4479<))5?)361(00))11
@M03364:396:000000000-C9LGT:1:1101:16908:8054 2:N:0:10
GGACTACAGGGGTATCTAATCCTGTTTGCTCCCCACGCTTTCGAGCCTCAACGTCAGTTATCGTCCAGTAAGCCGCCTTCGCCACTGGTGTTCCTCCTAATATCTACGCATTTCACCGCTACACTAGGAATTCCACTTACCTCTCCGATACTCTAGCTTGACAGTTCCAAATGCAGCTTGGGGGTTGAGCCCCCACCTTTCACATCTGGCTTGCCATGCCGTCTGCGCTCCCTTTACACCCAGTCAATCCGGATAACGCTTGCCCCATACGTATTACCGCGGCTGCTGGCACGTCTTTAGC
+
CCCCCGGGGGGGGGGGGGGGGGGGGGGGGGGGGGGGGGGGGGGGGGGGGGGGGGGGGGGGGGGGGGGGGGGGGGGGGGGGGGGGGGGGFGGGGGGGGGGGGGGGGGGGGGGGGGGGGGGGGGFGGGGGFGGGGGGGGGGGGGGFGGGGGFGFGFGFGGGGGGFGGGGGGGGGFGEFGFGGGGGGGGFEFFDGGGGGGGGGGFGE@FFFCGFGFFF@F=GG>DBF@<>A@5:@@FFFFFGGGFFF6>CCFF:>::86?47?B:8(>5*42?<<):>:6227>;>114,43?1)88(8@*):0
@M03364:396:000000000-C9LGT:1:1101:23847:8081 2:N:0:10
GGACTACCGGGGTTTCTAATCCTGTTCGCTCCCCACGCTTTCGCTCCTCAGCGTCAGTAACGGCCCAGAGACCTGCCTTCGCCATTGGTGTTCTTCCCGATATCTACACATTCCACCGTTACACCGGGAATTCCAGTCTCCCCTACCGCACTCAAGCCCGCCCGTACCCGGCGCGGATCCACCGTTAAGCGATGGACTTTCACACCGGACGCGACGAACCGCCTACGAGCCCTTTCCGCCCAATGCATCCGGATAACCCTCGCCCCCTCCGTATTACCGCGGCTGCTGGCCCGTCTTACGC
+
CCCCCGGGGGGGCFFGGG<FFGG<FEGGGGGGGGGGGGGGGGGGGGGFGFGGGGGGGGGGGGGGGGGGGFFGGGGGGGGFGGGGEGGGFGGGGGGGGGGGGGGGGGGGGGGGGFGGGGGGGGGGGGGGGGGGGGG9DGGGFFB?DGG6>>FFGDGFGGGGGGECFCEGGGGGFG=D55CFGGCC>E7=CGEC4A=66:@CFAF>7>>23D>E0)24338EBGFF68(72C>0<:D))(1;>2(20(-.9C>9(3()/(,((,27DC)3(,64(85)6@426109>620:(,,-2()5*)99
@M03364:396:000000000-C9LGT:1:1101:17698:8111 2:N:0:10
GGACTACTCGGGTTTCTAATCCTATTTGCTCCCCACGCTTTCGTGCCTCAGCGTCAGGTACAGGCCAGGCGGCCGCCTTCGCCGCTGGTGTTCTTCCACATCTCTACGCATTCCACCGCTACACATGGAGTTCCACTCTCCTCTTCTGCACTCAAGCAAAACAGTTTCCGATGCAGTTCCTCGGTTAAGCCGAGGGCTTTCACATTAGACTTCTTTTTCCGCCTGCGCTCGCTTTACGCCCACTCAATCCGGATAACGCTTGCACCCTACGTATTACCGCGGCTGCTGCCCCGTCTTTGGC
+
CCCCCGGGGGGGGFGGGGGGGGGEGGGGGGGGGGGGGGGGGGGGGGGGGGGGGGGGCEFGGGGGGGGGGGGGGGGGGGGGGGGGGGGG?FFGGGGGGAFFGGGGGGGGGGGGGGGGGGGGGGGGFGGG<FGGGGGGGFCGGGGF7FGDCDFDFDGF=,@C6FFGGFGGGGGG?E:FG>GG:EDGGG8AFFGGCEGDGGGGGFGFCF+>?FFG)319CEGG?D?FDC@F0:0>FBF4<?GGG<(4)45AFFC01<,6@?9<?:8)9;/4.86.).:):C44;>FFF<2?),(-4-(0;6-*0
@M03364:396:000000000-C9LGT:1:1101:23453:8112 2:N:0:10
GGACTACAGGGGTTTCTAATCCTGTTTGATTCCCGCACTTTCGAGCATCAGCGTCAGTTACGGTCCAGCAGGCTGCCTTCGCAATCGGGGTTCTTCGTGATATCTAAGCATTTCACCGCTACACCACGAATTCCGCCTGCCTCTGCCTCACTCAAGAAGGACAGTATCAACTGCAATTCTACGGTTGAGCCGCAGACTTTCACAACTGACTTAACCTCCCGCCTACGCTCCCTTTCAACCCAATAAATCCGGATTACGCTCGCATCCTCCGTCATCACGTCGGCTCTGGCACGGTCTTCGC
+
CCCCCGGGGGGGFGGGGGGGGGG@FGGGGGDEFGGGGGGGGG:FGEGGGGGGGGGGGEGFGGEGDEGGGGGGGGGGGGGCFEFGGGGGEEGCFCEFFGGGGGGGGGFGGGGGGGGGAEGG=FEF@+FGGGGGDFGGGGGGGGF*8>B,@?A*,)60,@F=FGFGG,=,@EFGFCECFA;7FGG7>CCCA@<7CG5CF8BEGAD?>BFF6C=D8:A>C(AE2CBF@?1827433@4)?7@CE<1/;8>68439:1(.?6<:(4?,*2*..3,4(,4)-0-.-4(((-(-,214?9())94<*
@M03364:396:000000000-C9LGT:1:1101:3240:8118 2:N:0:10
GGACTACCCGGGTTTCTAATCCTGTTCGCTACCCATGCTTTCGAGCCTCAGCGTCAGTTGCAGACCAGAGAGCCGCCTTCGCCACTGGTGTTCTTCCATATATCTACACATTCCACCGTTCCACCGGGAATTCCAGTCTCCCCTACCGCACTCAAGCCCGCCCGTACCCGGCGCGGATCCACCGTTAAGCGATGGACTTTCACACCGGACGCGCCGAACCGCCCCCGAGCCCTCTACGCCCAATCAACCCGGATACCGCTCGCACCCCACGTTTTACCGCGGCGTCACGCCCGTCTGTTGG
+
CCCCCGG,FFGGCCEGGGGGGGGGGGGGGGDFGGFGGGGGGGG8FGGGGGGGGGGGGE@C@<E@FGFCGGFFG<CF7?@AFGECFF8F,BFFGGGGGF,E<FDGGGFGGC8CE?DG849=,:3?EBF:4>BEFGGA=FDGGGGFFFGDGFGAG<?08DFGCG>C+3@EGGGEAFB>18EGGGG72=:(=,8*27CFFDF979CEC5:((:(50):7)-?=1D0((24)-714((.-5(?CC0(,).3,>37,4((.)((7(,8(9EG(:9(,((-433(((-,(--(((,((-((0.*)2*
@M03364:396:000000000-C9LGT:1:1101:19330:8125 2:N:0:10
GGACTACTGGGGTTTCTAATCCTGTTCGCTCCCCCAGCTTTCGCGCCTCAGCGTCAGTGGTGGCCCAGAAGGCCGCCTTCGCCACCGGTGTTCTTCCCGATATCTGCGCATTCCACCGCTACACCGGGAATTCCGCCTTCCCCTACCACACTCGAGCCCGCCGGTATCGGAGGCTCGCCGGGGTTGAGCCCCGGGGTTTTACCTCCGGACTACCGGGCCGCCCACCCCGCCTTTTCGCCCAATTACTCCGGAGAACCCCCGCCCCATACGTCGTACCGCCGCTGCGTGCCAGCTTCTTGCC
+
CCCCCGGFFGGEFGGGGGGGGGGFGGGGGGGGGGGGGGGGGGGGGGGGGGGGGGGGGFGGFEGGGGGG8FFGGGEGGGGGGGGGGGGGCEGFGEFGGGGGGGGGDGGGGGGDGGGGGGGCGGGGGGGGGDGGGGGC>+=FGGGFGGG,,0@5:509:EGGDGEDEEGFECEEDG>G53=C==D=5*,.98EDGC=*1*?E+)<):;8((96+()2-53:*2>((3/(),)-(,)))--A;*4()1))-/*9((((.)((-((1->*0.83),(4((4*,(-((,(--4(3),(,)*1*.2>
@M03364:396:000000000-C9LGT:1:1101:7928:8140 2:N:0:10
GGACTACAGGGGTATCTAATCCTGTTTGCTCCCCACACTTTCGAGCCTCAGCGTCAGTTAGAGCCCAGCAAGCCGCCTTCGCCACTGGTGTTCCTCCTAATATCTACGCATTTCACCGCTACACTAGGAATTCCGCTTTCCTCTCCTGTCCTCAAGAAATCCAGTATCAAATGCAATCCCCAAGTTGAGCCCGGGTCTTTCACATCTGACTTAACTTCCCGCCTACACGCCCTTTACGCCCAGTAATTCCGGACAACGCTCGCCACCTACGTATTACCGCGGCTGCTGTCACGTAGTCCGC
+
CCCCCGGGGGGGDEGGGGGGGGGFGGGGGGGGGGGGGGGGGGGGGGGGGGGGGGGGGFGFGGGGGGGGGGGGGGGGGGGGGGGGGGGGGGGGGGGGGGGCFGGGGGGGGGGGGGGGGGGGCGGGFGGGFGGGGGGGGBFGGGGFGGGGGFGEGFGF:=EGGGFGGGGGGGGGFFFGDFCGFDDDGGDFFFCFGGGGDGGGG@CCCFA5AFFEE+,156<F@DBF@C=;>DFF=:@6=>CEG(6;6.9CFFG01:3(A;@BB6C>*CC::?B?):>)6<(--34>(()8)5-614()8*)19
@M03364:396:000000000-C9LGT:1:1101:18711:8141 2:N:0:10
GGACTACAGGGGTTTCTAATCCTGTTCGCTCCCCACGCTTTCGTCCATCAGCGTCAGTTGAGGCTTAGTGACCTGCCTTCGCAATTGGTGTTCTGCGTAATATCTAAGCATTTCACCGCTACACTACACATTCCAGCCACTGCAACCTCACTCAAGCCTAACAGTATCAATGGCAGTTCCATCGTTCAGCGATGGGCTTTCACCACTGACTTATTAATCCGCCTACGGACCCTTTAAACCCAATAAATCCGGATAACGCTTGCACCCTCCGTATTACCGCGGCTGCTGGCACGGATTTGGC
+
CCCCCGGGGGGGFGGGGGGGGFG<FFGGGGGGGGFGGGGGGGEFCFECFFCFGGGGGGGGAFGG8F8FFF9FEGFGGGGFGGD:FGGGFFGDGGFGGEEGGECBGG?AFGFDGFGCF@EGGGGGG@F=BBFGGGG9DADFGGGFCFF,@FGEGDGF,@EGCGFDFGGGAAEFBF=DGFGGGDCFDD,0CB5;CEGGGCFGGEF02@CF*9ACA;<;E7D?AGFAAD2*59@25=B4/*>FE=BD))6);D<08(67F@;;@@C7=8<;:B93(4:9>7493349(4,)(272<0-))*)2*
@M03364:396:000000000-C9LGT:1:1101:21398:8142 2:N:0:10
GGACTACACGGGTATCTAATCCTGTTCGCTCCCCACGCTTTCGCTCCTCAGCGTCAGTAACGGCCCAGAGACCTGCCTTCGCCATTGGTGTTCTTCCCGATATCTACACATTCCACCGTTACACCGGGAATTCCAGTCTCCCCTACCGCACTCAAGCCCGCCCGTACCCGGCGCGGATCCACCGTTAAGCGCTGGACTTTCACACCGGACGCGACGAACCGCCTACGCGCCCTTTACGCCCAATAAATCCGGCTACCGCTTGCACCCTACGTATTACCGCGGCTGCTGGCACGTAGTCAGC
+
CCCCCGGGGGGGGGGGGGFGGGGFGGGGGGGGGGGGGGGGGGGGGGGGGGGGGGGGGGGGGGGGGGGGFFCFGGGGGGGGGGGGGEGGGGGGGGGGGGGGGGGGGGGGGGGGGGGGGGGGGGGGGGGGGGGGGGG,6FFFDFGFGGG@EBGFG5DDAFC;:F>CFBCG?CCEEGFGDAEGGFF7CE16@C=):CE=FGGGGFG?FF>0(91=1)?9D0EGBGF??F?39G919::4<?GGG?0:68)6?G<9((-,8-996:;)>CD??F?38)8)5A(419B;(82,26(.,,(08*.?C
@M03364:396:000000000-C9LGT:1:1101:18667:8230 2:N:0:10
GGACTACAGGGGTATCTAATCCTGTTCGCTCCCCACGCTTTCGTCCATCAGCGTCAGTTGAGGCTTAGTGACCTGCCTTCGCAATTGGTGTTCTGCGTAATATCTACGCATTTCACCGCTACACTAGGAATTCCGCTTGCCTCTCCGATACTCAAGGGATGCAGTTTTGAAAGCAGTTCAGGGGTTGAGCCCCTGCATTTCACTCCCAACTTGCATCTCCGCCTACACGCCCTTTACACCCAGTAAATCCGGACACCGCTTGCAACCTACGTATTACCGCGGCCGCTGGCACGTAGTTAGC
+
CCCCCGGGGGGGGGGGGGGGGGGGGGGGGGGGGGGGGGGGFFFFGGGGGAEFGGGGGFGGGGGFGGGGGGGGGGGGGGGGGGF>FFGGFGGGGGGGGGGGGGGGGGDGGGGGGGGGGEGDEFGGGGGG8FEFGGGGGEGGGGGDGFE+B97*C=8D,688+,8ACFFGG6B@5F57CCDCG77FEGGFFCF9;*@A>FFE<*@2=?67<DBGFF</B*B,-72>=E245CD96(69<CCFGD((11<5:<)(194(5796((/.*39:832825().<80--2((,((4:15,.()8*)02
@M03364:396:000000000-C9LGT:1:1101:9945:8248 2:N:0:10
GGACTACTCGGGTATCTAATCCTGTTCGCTACCCATGCTTTCGAGCCTCAGCGTCAGTTGCAGACCAGAGAGCCGCCTTCGCCACTGGTGTTCTTCCATATATCTACGCATTCCACCGCTACACATGGAGTTCCACTCTCCTCTTCTGCACTCAAGAAAAACAGTTTCCGATGCAGTTCCTCGGTTAAGCCGAGGGCTTTCACATTAGACTTATTTTTCCGCCTGCGCTCGCTTTACGCCCAATAAATCCGGATCACGCTTGCACCCTACGTATTCCCGCGGCTGCTGGCACGTCGTTCGC
+
CCCCCGGGGGGGGDGGGGGGGFGGGGGGGGGGGGGGGGGGGGGGGGGGGGGGGGGGGGGGGGGGGGGGGGGGGGGGGGGGGGGGGGGGCFGGGGGGGGGGGGGGGGGGGGGGGGGGGGGGGGGGGGGGGGGGGGGGFGGGGGGFGGGFGFGFGFGF=DFGDGFGGGGGGGGGFGFGGFGGGGGGGG7>FFGGGGGGGGGGGEGEFFFF<CEGE6D4FEGGFGFDFB>?>GFFF;=EFFGGG?;@F8CFFGGBBF>:F:?F3?E5FGG?313:)45)4C:>F04910:BFF?D?(()8.(11
@M03364:396:000000000-C9LGT:1:1101:4845:8254 2:N:0:10
GGACTGCCAGGGTATCTAATCCTGTTTGCTCCCCACGCTTTCGTGCCTCAGTGTCAGTTACAGTCCAGAAAGCCGCCTTCGCTACTGGTGTTCCTCCTAATATCTACGCATTTCACCGCTACACTAGGAATTCCACTTTCCTCTCCTGCACTCAAGTCTCCCAGTTTCAAGAGCTTACTACGGTTAAGCCGTAGCCTTTCACTCCTGACTTTAGCGACCACCTACGCACCCTTTACGCCCAGTAAATCCGTATAACGCTTGCCACCTACGTATTACCGCGGCTGCTGGCACGTAGTTCGCC
+
CCCCCGGGGGGGFDGGGGGCGGGGGGGGGGGGGGGGGGGGGGGGGGGGGGGGGGGGGGGGGGGGGGGGGGGGGGGGGGGGGGGGGGGGGGGGGGGGGGGFGGGGGGGGGGGGGGGGGGGGGGGGGGGGDGGGGGGGGGGGGGGFGGGDFFGFGD8DFGAFGGFFGGGGGFGCDFDFFFGGGDDGGGF*@B8CDGGGGGGGGC5>DFAAFFEG@@,:C>G55CBE>*:9=C25BF=EF>EGEBB)+1<EFD3=DE?CBB12,6B@GGC8EDF?<7-..*4---((-324804?1((08*(19
@M03364:396:000000000-C9LGT:1:1101:3895:8255 2:N:0:10
GGACTACCAGGGTATCTAATCCTGTTTGCTCCCCACGCTTTCGAGCCTCAGCGTCAGTGTCAGTCCAGAAAGCCGCCTTCGCCACTGGTGTTCCTCCTAATATCTACGCATTCCACCGCTACACTTGGAATTCCACTATCCTCTTCTGCACTCAAGTTCCCCAGTTTCCAATGACCCTCCACGGTTGAGCCGTGGGCTTTCACATCAGACTTAAGGAACCACCTGCGCGCGCTTTACGCCCAATAATTCCGGACAACGCTTGCCACCTACGTATTACCGCGGCTGCTGGCACGTAGTTAGC
+
ACCCCGGGFFGGFEGGGFFGGGGGGGGFGGGGGGGGGGGGGGG8AFGGGGGGGGGGGGGGGGGGGGGGGGGGGGGGGGGGGGGGGGGGFGFGGGGGGGGGGGGGGGGGGGGGGGGGGGGGGGGGGCGGGGGGGGGGGFDGGGGFGGGEGFGFGF+@EDFFGGFGGGFFDGGGFG>=DFGD,=?>DC>@FFGGGGEGGGGGG5@=?C55*C@F*+57?BGGFGDF26(8@DBFF06CFFGEG?FF))/6ADF(66(,.-4::8F?7CF:?B?34974:@424901>F:?FF47:2()0*)22
@M03364:396:000000000-C9LGT:1:1101:4182:8270 2:N:0:10
GGACTACCCGGGTATCTAATCCTGTTCGCTCCCCACGCTTTCGTCCATCAGCGTCAGTTGAGGCTTAGTGACCTGCCTTCGCAATTGGTGTTCTGCGTAATATCTAAGCATTTCACCGCTACACTCCACCTTCCAGCCACTGCCACCTCACTCAAGCCTAACAGTATCCATGGCAGTTCCATCGTTAAGCGATGGGCTTTCACCACTGCCTTATTACTCCGCCTACGGACCCTTTAAACCCACTAAATCCGGATAACGCTTGCACCCTCCGTCTTACCGCGGCCGCTGGCACGGCTTTCCC
+
CCCCCGGGGGCCBCFGGG@FFGGGGGGGGGGGGGGGGGDBDGGEGGEGGGGGGGG7CCCF9FFGFFDGGGEGGGGGGGEFGGF+?A9FGCDFGGDGGG7BF,,ED;,CFFFGBFGGGDGCEGGGG,A5E,AFGG8?@?+EDFG5+ED@FFGFGF86,@D8,A:FD,3E,26;*F5=6DGG8DDC8D+)?C:+9:8CFG,@F*@@;?@>0;@C3A>*+*><4DAFFG@)(99@>06>8*>FG6(6)/3)AC76(6(;F;:1((;)9FC?BB;44316AC(-((,,4>B>088<8(-))0)*2
@M03364:396:000000000-C9LGT:1:1101:25229:8277 2:N:0:10
GGACTACACGGGTACCTAATCCTATTTGCTCCCCACGCTTTCGAGCCTCCACGTCAATTATCGTCCAGTAAGCCGCCTTCGCCACTGGTGTTCCTCGTAATATCTACGCATTTCACCGCTACACTAGGCATTCCACTTACCTCTCCGATACTCGCACTTGCCAGTTCCAAATGCAGCTTGGGGCTTGAGTCCCCACCTTTCACATCTGGCTTGCCATTCCTTCTGTGCTCCCTTTTCAACCAGTCAATCCGGATACCGCATGTGCCGTAAGTTGTCCAGCGGCGGGCAGCGCGCATTTCGG
+
--ABCGD,6,+7@FCAC,E,AEC,C<,,<<FF9@EFGDC@<@:,B,8A,,;<@<,,,,6EEE@EFDF,CF9,6<@FC7@<DC:FG,,=:,:BFFGE,A@EFC954=F<=BC?;?@<,64=+@FFG8,E,C,CFAA<AE8<E9,3=6>630+*8)6*8@FG,>DF===DADA9+30+5*4;+,35@DC5>8787,,@9>:,,2DAC6+>*;57(6,0+*54*+0./,*1*+)(-4=/7?+,4,/./776+>/.663)/3((48+.*+1-((.6-).-.+),((4(-((((-(-(((0.*)>)
@M03364:396:000000000-C9LGT:1:1101:26414:8286 2:N:0:10
GGACTACTAGGGTATCTAATCCTGTTCGCTCCCCACGCTTTCGTCCATCAGCGTCAGTTGAGGCTTAGTGACCTGCCTTCGCAATTGGTGTTCTGCGTAATATCTAAGCATTTCACCGCTACACTACACATTCCAGCCACTGCAACCTCACTCAAGACTAACAGTATCAATGGCAGTTCCATCGTTAAGCGATGGGCTTTCACCACTGACTTATTAATCCGCCTACGGACCCTTTCAACCCAATAAATCCGGATAACGCTTGCACCCTCCGTCTTACCGCGGCTGCTGGCCCGGAGTCTGC
+
CCCCCGGGGGGGGGGGGGGGGGGGGGGGGGGGGGGGGGGGGGGGGGGGGGGGGGGGGGGGGGGGGGGGGGGGGGGGGGGGGGGDGGGGGGGGGGGGGGGGGGGGGGGGGGGGGGGGGGGGGGGGGGGGGGGGGGGGGGGGGGG?DFGGGFGFGFGFFGGGGGFGGGGGGGGGFGFGGFGGGGGEGG7=FGCGGGGGGGGGGEFFFFF96CEF*BDEGEGFFGFFDD>9@DBFB@B*7@GGG@@BF@:CFGGFFF04FDBDD@C3CFDFDD96((-.6<89B69>904::?(4903)7))22
@M03364:396:000000000-C9LGT:1:1101:23398:8301 2:N:0:10
GGACTACAAGGGTTTCTAATCCTGTTCGCTCCCCACGCTTTCGCTCCTCAGCGTCAGTGACGGCCCAGAGACCTGCCTTCGCCATTGGTGTTCTTCCCGATATCTACACATTCCACCGTTACACCGGGAATTCCACTCTCCCCTACCGCACTCAAGCCCGCCCGTACCCGGCGCGGATCCACCGTTGAGCGATGGACTTTCACACCGGACGCGCCGAACCGCCTACGAGCCCTTTACGCCCAATAATTCCGGACCACGCTTGCCACCTTCGTATTACCGCGGCTTCTGGCCCGTCGTTAGC
+
CCCCCGGGGGGGFGGGGGGGGGGGGGFGGGGGGGGGGGGGGGGEEGCEGGGGGGGGGGGCEG7FGGGGGGDFGFFGGGGGGGGGEGGGGGGGGAEGGGGGGGGGGGGEGGGGAGGGGG@DGGGGGGGGGGGGGGG,=F8FF?CD6@FGEBGFGFGF@FFEG>5@F4CGGEDGE@=D*8EF6CCGGG*6AC*)5::*2CCEC?F?GFFF093:,)8231EG>CB3-;60497?::?2:1=EGB??)8)66CCB:>(8F?7,3(A?FGGF)531812))<4(,((,((.538310(,..0(9*
@M03364:396:000000000-C9LGT:1:1101:20959:8317 2:N:0:10
GGACTACTAGGGTTTCTAATCCTGTTTGCTCCCCACGCTTTCGAGCCTCAACGTCAGTTACAGTCCAGTAAGCCGCCTTCGCCACCGGTGTTCCTCCTAATATCTACGCATTTCACCGCTACACTAGGAATTCCACTTACCTCTCCTGCACTCTAGCCAAACAGTTTCCAATGCAGTCCAGGAGTTGAGCCCCTGCCTTTCACATCAGACTTGTTTCGCCGTCTACGCTCCCTTTACACCCAGTAAATCCGGATAACGCTTGCCCCCTACGTATTACCGCGGCTGCTGGCACGTAGTCAGC
+
CCCCCGGGGGGGGGGGGGGGGGGGGGGGGGGGGGGGGGGGGGGFGGGGGGFGGGGGGFFGGGGGGGGGGGGGGGGGGGGGGGGGGGGGFGGGGGGGGGGGGFGGGGGGGGGGGGGGGGGGGGGGGGGGGGGGGGGGGCFGGGGFFGGDGFGFGFGFGGGG8D9DGGGGGFFGFFFGGFGGGE?FDG3;AFFGG?FFGGGGGFGFGF8C8FE,64D8EDGGB7:<9;:6>D@DF==/@<FFF7@EAC)<FFG61@;@F?@?1=E;FGD1(86():?)6@4>>;B03:?FFF04::7)8*6CC
@M03364:396:000000000-C9LGT:1:1101:3391:8330 2:N:0:10
GGACTACTGGGGTTTCTAATCATGTTCGCTGCCCATGCTTTCGAGCCTCAGCGTCAGTTGCAGACCAGAGAGCCGCCTTCGCCACTGGTGTTCTTCCATATATCTACGCATGCCACCGCTACACATGGAGTTCCACTCTCCTCTTCTGCACGCAAGAAAAACAGTTTCCGATGAAGTTCCTCGGTTAAGCCGAGGGCTTACACATTAGACTTATTTTTCCGCCTTCGCTCGCTTTACGCCCAATAAATCCGGACCGCGCTTGCCACCAAAGTATGACTGGGGCTGGTGGCCCGTATTTTGC
+
6@A8@FEFC<8+FFE<FF,FG,E6FFCC+C,6-CEFCFGCAFGF,B64@E,CFFE:E6EFF<F,C<D@,EFE@FC7+@,,:6,C@,9<FE=BB,@EE9,5,CE,84<ACC:+,,,:9>++6+,E=>E,,BFG,@D?=EC8ADG9F,@=,3,)+1=9:D@,6F?+9,@,=+@EB,:2,5@2,3+>BE:=A9,*<?***>,,4:,:;FCA*4>,*+>>8C6,09>@(,-81>1:1(66)(/:*/(/)7.7@99>06((0,(,-4*.2+*(((..-664)+-.(-(-((.8((((-42)966**
@M03364:396:000000000-C9LGT:1:1101:3732:8341 2:N:0:10
GGACTACAAGGGTTTCTAATCCTGTTCGCTCCCCACGCTTTCGTCCATCAGCGTCAGTTGAGGCTTAGTGACCTGCCTTCGCAATTGGTGTTCTGCGTAATATCTAAGCATTTCACCGCTACACTACACATTCCAGCCACTGCAACCTCACTCAAGACTAACAGTATCAATGGCAGTTCCATCGTTAAGCGATGGGCTTTCACCACTGACTTCTTAATCCGCCTACGGACCCTTTCAACCCAATCAATCCGGATAACGCTTGCACCCTCCGTAGTACCGCGGCTGCTGGCACGGACTTCGC
+
CCCCCGFGFEFGFFGGGGEGGGGGGGGGGGGGGGGGGGGGGGGGGGGGGGGGDGGEGFFFCCCGGFGGGGFGGGGGGGGGGG7@CFGGCBFGGGGFFB@CGGGGGGCFGGGGGGGGGGGGCFFGGFGGGGGGGGGGGGGGF?9+6EFDEFGBED?F=@8=FGFGGGFGFCDDFGBDGFGDF:=@DD+3?DEGCEGFCFGGGEF@99A8@FEG*43;9*@;>FFD=D94>D=@D@B47CCFGF>:FFFFFGGFF;(./;;?/(:);CD(3?;:((-))38>>>F69::::<1<69()0/455
@M03364:396:000000000-C9LGT:1:1101:26972:8361 2:N:0:10
GGACTACAGGGGTATCTAATCCTGTTTGCTCCCCACGCTTTCGAGCCTCAGCGTCAGTTACAGACCAGAGAGTCGCCTTCGCCACTGGTGTTCCTCCACCTATCTACGAATTTCACCGCTACACGTGGAATTCCACTCTCCTCTTCTGCACTCAAGTTCTCCAGTTTCCAATGCCCCTCCCAGCTTGGGCCGGGGGCTTTCCAATCAGACTTAATGAACCGCTTGCGCCTGCTATACGCCCAATAAATCCCGACTACGCTTGCCCCCTACGTATTTCCGCGTCTGCTAGAACGGCTTTCGC
+
CCCCCFCGGGGG;FC<EF@E,E@FF<@EE<;FFGGGGGGGFFG8@6C,;A,6@F@@,;C6FFD9E@FF8FGEG<CFCFGDGCGGGGE?6BC,EBAACCF,?F9?EEDF,9?C,CD?A=8CCF8B8E=+BF?,CC@?;,+8FFG7DE>4EBC*A=+3,6@,DBDFAD,>EECDD,:+@*+61,2,63,)*,5=+**1*=E64*,1+2)7BFE,1=,*+15:()((/;()/*,6;)1<E(3/14<?64<)=F*(((((04-(,(*.*2>>382?))().<((-((,,.)).)).(,(0)/)/9
@M03364:396:000000000-C9LGT:1:1101:18498:8381 2:N:0:10
GGACTACACGGGTATCTAATCCTGTTTGCTCCCCACGCTTTCGTCCATCAGCGTCAGTTGAGGCTTAGTGACCTGCCTTCGCAATTGGTGTTCTGCGTAATATCTAAGCATTTCACCGCTACACTACACATTCCAGCCACTGCAACCTCACTCAAGACTAACAGTATCAATGGCAGTTCCATCGTTAAGCGATGGGCTTTCACCACTGACTTATTAATCCGCCTACGGACCCTTTAAACCCAATGAATCCGGATAACGCTTGCACCCTCCGTATTACCGCGGCTGCTGGCACGGAGTTAGC
+
CCCCCGGGGGGGGDGGGGGGGGGGGGGGGGGGGGGGGGGGGGGGDGCGGGGGGGGGGGGFGGGGGFGGGGGFFFGGGFGFGGF:CFGGFGGGGGGGGGDGGGFFGGFGGGGGGGGGGGEGGGGGGGGFGFGGGGG9FDFEFFF5DGG,@FG7F5=DCDCGGGFGGGEGGFGGFGFGGFGGF8@FGGFDFF=+;EGGGGGGGFGFFFFF@GEF=C,;BAGFBGAFFFFEFD>>=B=C44CGG>@3)91@@CD3;;@4F(,;6=E7FFC1=;6?:??:4@24>;>>F:4)5::?BF(.874>:
@M03364:396:000000000-C9LGT:1:1101:18255:8381 2:N:0:10
GGACTACTCGGGTTTCTAATCCTGTTCGATACCCACGCTTTCGTGCATCAGTGTCAGTCACGGCCTGGCAGGCTGCCTTCGCGATCGGGGTTCTGCGTGATATCTATGCATTTCACCGCTACACCACGCATTCCGCCTGCCCCGTACGTACTCAAGCTTCCCAGTTTCAACGGCAGTTCAATGGTTGAGCCACTGACTTTCACCGCTGACTTAAGAGGCCACCTACGCACCCTTTCAACCCCATGAATCCGGCTAACGCTCGCATCCTCCGTATTACCACGGCTGCTGGCACGTAGTTAGC
+
CCCCCGGGGGGGGGGGGGGGGGGGGGGGFGGGGGGGGGGGGGGGGGGGGGGGGGGGGGGGGGGGGGGGGGGGGEGGGGGGGGECFGGGGFGGGGGGGGGGGGGFGGEFGGGFGGGGGGGGGGGGGGGGGEGGGGGGG@GGGGGFG7EEFFGFGEGFFGFGGGFGGGFG7EGEBE99EFGAAFGGGGG=FCFCFFGCFGGGGFGFGF>@BFFG:+=**6EG<GF@8C2>1C>D/5@))9@FE0??)))4@FD;((-5F?66:9:(/19)4:68,(4))<)4,469(475::(5?(.)0*)2:
@M03364:396:000000000-C9LGT:1:1101:23414:8389 2:N:0:10
GGACTACTGGGGTATCTAATCCTGTTTGCTCCCCACACTTTCGAGCCTCAGCGTCAGTTAGACCCCAGCAAGCCGCCTTCGCCACTGGTGTTCCTCCGAATATCTACGCATTTCACCGCTACACTCGGAATTCCGCTTGCCTCTGATCCACTCAAGAAAAACAGTTTCAATGGCAGTTCATGGGCTAAGCCCATGCATTTCACCACTGACTTGCTCTCCCGCCTGCGCTCCCTTTACACCCAGTAATTCCGGATAACGCTTGCCACCTACGTATTCCCGCGGCTGCTGGCACGTAGTTAGC
+
CCCCCGGGGGGGGGGGGGGGGGGGGGGGGGGGGGGGGGGGGGD<FGGGGGGGGGGGGGGGGGGGGGGGGGGGGGGGGGGGGGGGGGGGGGGGGGGGGGGGGGGGGGGGGGGGGGGGGGGGGGGGGGGGGGGGGGGGGGGGGGGDFGCEGDFFGFGFDDEFFGFGGGGGGGGFFGFGGFGGGGGGDFB@FFEGGGGGGGGGGEFBFFFFFGFGF>,:C6DGBGFDBC@EBGFFBFF9CEGFG1?4:5?EFCFBF((/A6>??<C?*<F??:34)6?)6@896;>9B0)876(.8?(089<GF
@M03364:396:000000000-C9LGT:1:1101:27687:8390 2:N:0:10
GGACTACACGGGTTTCTAATCCTGTTTGCTCCCCACGCTTTCGTGCCTCAGTGTCAGTTACAGTCCAGAAAGCCGCCTTCGCTACTGGTGTTCCTCCTAATATCTACGCATTTCACCGCTACACTAGGAATTCCACTTTCCTCTCCTGCACTCAAGTCTCCCAGTTTCAAGAGCTTACTACGGTTAAGCCGTAGCCTTTCACTCCTGACTTACGAGACCACCTACGCACCCTTCACGCCCAGTAAATCCGTATAACGCTTGCCACCTACGTATTACCGCGGCTGCTGGCCCGTAGTTCGGC
+
CCCCCGGGGGGGGGGGGGGGGGGGGGGGGGGGGGGGGGGGGGGGGGGGGGGGGGGGGGGGGGGGGGGGGFGGGGGGGGGGGGCFGGGGGGGGGGGGGGEFGFGGGGGGGGGGGGGGGDGGGGGGGGGGAGGGGGGGGEFGGGGFFFGGG5ADGFDFGGGGGGFGGGGGGFF,;>*=9FGFGGDFGE3;DDCDDGGGGGGGGE;ACFAE8CEG5**:CBGGBD9E@*7*/9@2BF*8BFCF:8;8+9)<AD2((..;B;<@84?);C<(5;84A?64<*4-7>69084?B::4141090()/
@M03364:396:000000000-C9LGT:1:1101:25834:8421 2:N:0:10
GGACTACCCGGGTTTCTAATCCTGTTTGCTCCCCACGCTTTCGAGCCTCAACGTCAGTTACAGTCCAGTAAGCCGCCTTCGCCACTGGTGTTCCTCCTAATATCTACGCATTTCACCGCTACACTAGGAATTCCACTTACCTCTCCTGCACTCTAGCTAAACAGTTTCCAAAGCAGTTCCCGGGTTGAGCCCGGGGCTTTCACTTCAGACTTGCTTTGCCGTCTACGCTCCCTTTACACCCAGTAAATCCGGATAACGCTTGCCCCCTACGTCTTACCGCGGCTGCTGGCCCCTCGTTAGC
+
CCCCCGGGGGGGCFGGGGGGGGGGGGGGGGGGGGGGGGGGGGGFGGGGGGGGGGGGGGGGGGGGGGGGGGGGGGGGGGGGGGGGGGGGFGGGGGGGGGGGGGGGGGGGGGGGGGGGGGGGGGGGGGGGGGGGGGGGGCFGDGGFFGG,DDGFF>FFFGCF,FFGFGGGGGG=DFEGGFFGGGGDGGEEFGGFDGEGGGCFGEGEGFFF*;=F=FFFD:CG=C=/5?5B@C>DF@E.9)AFGD@E@?))@GD9(22/=<>F6:E2CEGB?F?<03<66::B>9479:)32?1(((()7),1*
@M03364:396:000000000-C9LGT:1:1101:5125:8436 2:N:0:10
GGACTACACGGGTATCTAATCCTGTTTGCTCCCCACGCTTTCGCGCCTCAGCGTCAGTTATCGTCCAGCAAGCCGCCTTCGCCACTGGTGTTCCTCCTAATATCTACGCATTTCACCGCTACACTAGGAATTCCGCTTGCCTCTCCGACACTCAAGGGATGCAGTTTCAAGAGCTTACTACGGTTGAGCCGTAGCCTTTCACTCCTGACTTAAGAAACCACCTACGCACCCTTTACGCCCAGTAAATCCGTATAACGCTAGCCCCCTACGTATTACCGCGGCTGCTGGCACGTATTTCGCC
+
CCCCCGGGGGGG@CGGGGGGGGGGGGGGGGGGGGGGGGGGGGGGGGGGGGGGGGGGGGGFGGGGGGGGGGGGGGGGGGGGGGGGGGGGFGGGGGGGGGGGGGGGGGGGGGGFFGGGGGGGGGGGGGGGGGGGGFFGGDDGGGGFGGGCEDFDFFCFFECFGGFGGGGGGGGGFGFFGFFFGGGGDG8:A@ECDEDGGGDFG>,9DFF4>;<E*819C@ECBGF9=31)3C@DFEF>@FCGC=8<+65?FD*1239<<2-22(;2DG3?<?184::AA*1449(3:?221(<:21)097(77
@M03364:396:000000000-C9LGT:1:1101:5767:8444 2:N:0:10
GGACTACCCGGGTATCTAATCCTGTTCGCTCCCCACGCTTTCGTCCATCAGCGTCAGTTGAGGCTTAGTGACCTGCCTTCGCAATTGGTGTTCTGCGTAATATCTAAGCATTTCACCGCTACACTACACATTCCAGCCACTGCAACCTCACTCAAGACTAACAGTATCAATGGCAGTTCCATCGTTAAGCGATGGGCTTTCACCACTGACTTATTAATCCGCCTACGGACCCTTTCAACCCAATAAATCCGGATAACGCTTGCACCCTCCGTATTCCCGCGGCTGCTGGCACGGAGTTAGC
+
CCCCCGGGGGGGFGGGGGGGGGGGCGGGGGGGGGGGGGGGGGGGGGGFGGGGGGGGGGGGGGGGGGGGGGGGGGGGGGGGGGGEGGGGFFFGGGGGGGGGGGGGGGGFGGGGGGGGGGGGGGGGGGGGGGGGGGGGGGFGGGG5?FG8@DGFFDFF9DGGGGFGGGGGGGGGFGFGGFGGFEGEFG<=FEGDFEGGGGGGGEEEFFFEEGFF=FF=CEGGBGFFFFF>2C>FFFECECGGGFDD4;6CFFDF6/27A;FFFFD;GGGFFFFF1:B4<G6711>;;F>?F?05?F3)0)-::
@M03364:396:000000000-C9LGT:1:1101:11989:8491 2:N:0:10
GGACTACTCGGGTATCTAATCCTGTTTGCTCCCCACGCTTTCGAGCCTCAGCGTCAGTTACCGTCCAGTAAGCCGCCTTCGCCACTGGTGTTCCTCCTAATATCTACGCATTTCACCGCTACACTAGGAATTCCGCTTACCTCTCCGGTACTCTAGCCTGACAGTTCCAAATGCAGTTCCGGGGTTGGGCCCCGGGCTTTCACATCTGGCTTGCCATGCCGCCTACGCTCCCTTTACACCCAGTAATTCCGGACAACGCTTGCCACCTACGTCTTACCGCGGCTGCTGGCACGTAGTTAGC
+
CCCCCGGGGGGGGGGGGGGGGGGGGGGGGGGGGGGGGGGGGGGGGGGGGGGGGGGGGGGGGGGGGGGGGGGGGGGGGGGGGGGGGGGGGGGGGGGGGGGGGGGGGGGGGGGGGGGGGGGGGGGGGFGGFGGGGGGGGGGGGGGFGGGGGFGFGFGFGGGGGGFGGGGGGGGGFGFGGFGGGGGGGGG5BDEGGGGGGGGGGFGEGFAE=FDFF>GEG8GGFGFFFFDEFGFFFEEAF<GFGF<46:AAFFG>B;1,729<14C>7F4(.4<:((4<A<:B>9>(4<47?<(3(44)772C*
@M03364:396:000000000-C9LGT:1:1101:23220:8499 2:N:0:10
GGACTACACGGGTATCTAATCCTGTTCGCTCCCCACGCTTTCGCTCCTCAGCGTCAGTAACGGCCCAGAGACCTGCCTTCGCCATTGGTGTTCTTCCCGATATCTACACATTCCACCGTTACACCGGGAATTCCAGTCTCCCCTACCGCACTCAAGCCCGCCCGTACCCGGCGCGGATCCACCGTTAAGCGATGGACTTTCACACCGGACGCGACGAACCGCCTCCGAGCCCTTTACGCCCAATCAATCCGGATCACGCTTGCACCCTACGTATTTCCGCGGCTGCTGGCACGTCTTTAGC
+
CCCCCGGGGGGGCEGGGGGGGGGGGGGGGGGGGGGGGGGGGGGGGGGGGGGGGGGGEGFGGGGGGGGG<FDGGGGGGGFGGGGGGGGGFGGGGGGGGGGGGGGGGGGGGGGGGGGGGGFDGGGGGGGGGGGGGGGAFGGGGGGFGGGGGFGF:D+;FGGGGGDGGCEGGGGGFGFG5DGG?FG:CE7:@?*9CEDFFGFGGFGFGF>9->3720:>D>GGBGFF6;186>9:??F)54CEG1(4)4)6BGGF(,(,??F:B?C2DGD632442<:))34426>03<).8?02(.,))*)2*
@M03364:396:000000000-C9LGT:1:1101:19281:8525 2:N:0:10
GGACTACCCGGGTTTCTAATCCTGTTCGCTCCCCACGCTTTCGCTCCTCAGCGTCAGTAACGGCCCAGAGACCTGCCTTCGCCATTGGTGTTCTTCCCGATATCTACACATTCCACCGTTACACCGGGAATTCCAGTCTCCCCTACCGCACTCAAGCCCGCCCGTACCCGGCGCGGATCCACCGTTAAGCGATGGCCTTTCACACCGGACGCGCCGAACCGCCTACGAGCCCTTTACGCCCAATAAATCCGGATCACGCTTGCACCCTACGTATTACCGCGGCTGCTGGCACGTATTTTGC
+
CCCCCGGFGGGGGGGGGGGGGGGGGGGGGGGGGGGGGGGGGGGGGGGGGGGGGGGGGGGGGGGGGGGGFGGGGGGGGGGGGGGGGFGGFGGGGGGGGFGEGGEFGGGGGGGGGGGGGG8=EGGGGGGGGGGGGGGCGDFFGCGFGGFEGEGFGF+AFGFEEGEGFC9EGGDCEG@D=5CFGGGEGG:=FGE*>EG*0CFCC<GFGFF>0D1C6@:9D9CE(99:BG?5(19?:<?<A?GEG:?8684)19>13-(4F6?FFFG2=CD6(::85>:)6<19>9>9(24)48(5:2(*0*.22
@M03364:396:000000000-C9LGT:1:1101:13773:8528 2:N:0:10
GGACTACCCGGGTTTCTAATCCTGTTTGCTCCCCACGCTTTCGCGCCTCAGTGTCAGTTACAGACCAGATAGTCGCCTTCGCCACTGGTGTTCCTCCAAATCTCTACGCATTTCACCGCTACACTTGGAATTCCACTATCCTCTTCTGCACTCAAGTTCCCCAGTTTCCAATGACCCTCCACGGTTGAGCCGTGGGCTTTCACATCAGACTTAAGGAACCACCTGCGCGCGCTTTACGCCCAATCATTCCGGACCACGCTTGCCACCCACGTATTACCTCGGCTGCTGGGCCGTATGTCGC
+
CCCCCGGGGGGGGFGGGGGGGGGGGGGGGGGGGGGGGGGGGGGDGGGGGGGFGGGGGFGGGGGGGGGGGFGGGGGGGGGGGGGGGGGGGGGGGGGGGGGGGGGGGGGGGGGGGGGGGGGGGGGGGGGGFGGGGGGGG8FGGGGFFGGGGFGFGF?FFEGGGGFGGFGFGGDGDADDGFGGFFDBDE@@CFGGGGGGGGGGGFGFGF981A6EECE625DFBGF=B>>B=5>FFFFFF;EGGD?;)6?3AFGF60(4@,--41877CC(-((40<BBAG))--((--)).(.39--))1)11
@M03364:396:000000000-C9LGT:1:1101:10399:8537 2:N:0:10
GGACTACTAGGGTATCTAATCCTGTTCGCTCCCCACGCTTTCGTCCATCAGCGTCAGTTGAGGCTTAGTGACCTGCCTTCGCAATTGGTGTTCTGCGTAATATCTAAGCATTTCACCGCTACACTACACATTCCAGCCACTGCAACCTCACTCAAGACTAACAGTATCAATGGCAGTTCCATCGTTAAGCGATGGGCTTTCACCACTGACTTATTAATCCGCCTACGGACCCTTTAAACCCAATAAATCCGGATCACGCTCGCCCCATACGTATTACCGCGGCGGCTGGCCCGTCTTTAGC
+
CCCCCGGGGGGGGFGGGGFGGDGGGGGGGGGGGGGGGGGGGGGGGGGGGGGGGGGGGGGGGGGGGGGGGGGGGGGGGGGGGGGGGGGGGGGGGGGGGGGGGGGGGGGGGGGGGGGGGGGGGGGGGGGGGGGGGGGGGFGGGGFFGGGEGFGFGFFF9EGGGGFGGGGGFGGGFGFGGFGGGCDGGGEDFGED?EGGGGGGGEGFGFFFFGFGF6D7CAFGAGFFFD@9<GBFFFFFECGFED9(1>8?F<<9F7(:F<D;3(=2DG*42<74)6:)-<842992;(-426(427(7<*)2:
@M03364:396:000000000-C9LGT:1:1101:4824:8559 2:N:0:10
GGACTACTGGGGTTTCTAATCCTGTTCGCTCCCCACGCTTTCGTCCATCAGCGTCAGTTGAGGCTTAGTGACCTGCCTTCGCAATTGGTGTTCTGCGTAATATCTAAGCATTTCACCGCTACACTACACATTCCAGCCACTGCCACCTCACTCAAGACTAACAGTATCAATGGCAGTTCCATCGTTAAGCGATGGGCTTTCACCACTGACTTATTAATCCGCCTACGGACCCTTTCAACCCAATCAATCCGGACAACGCTTGCACCCTCCGTATTACCGCGGCTTCTGGCACGGAGTTCGC
+
CCCCCGGGGGGGFGGGGGGGGGGGGGGGGGGGGGGGGGEGGGGGEGGGGGGGGGGGGGGGGGGGGG@GGGGGGGGGGGFGGGEEG9FGFFGGGGGGGGEFGCEGGEGGGGGGGGFGGGGGGGGFGGGGGGGGGGGGGFDFFFG*=FF,>DGFGFGF9D=EGGFGGGGGGGFCDGFGGFGGG8@@=D+8FFC69EEF6DFGGFGEFFAB6CEG5BE7+7DFAGFFAFAB2CBDDBF9CCFGGF9@)/<CFGD@?((/=:0(,48/CFGFFF;8(2:9AFB911;9(.):)545:>2)00)97
@M03364:396:000000000-C9LGT:1:1101:19109:8564 2:N:0:10
GGACTACCCGGGTTTCTAATCCTGTTCGCTCCCCACGCTTTCGTCCATCAGCGTCAGTTGAGGCTTAGTGACCTGCCTTCGCAATTGGTGTTCTGCGTAATATCTAAGCATTTCACCGCTACACTACACATTCCAGCCACTGCAACCTCACTCAAGACTAACAGTATCAATGGCAGTTCCATCGTTAAGCGATGGGCTTTCACCACTGACTTATTAATCCGCCTACGGACCCTTTAAACCCAATCAATCCGGATAACGCTTGCACCCTCCGTATTACCGCGGCTGCTGGCACGGAGTTAGC
+
CCCCCGGGGGGGGGGGGGGGGGGGGGGGGGGGGGGGGGGGGFGFGGGGGGGGGGGGGGGGDFGGGGFGGGGGGGGGGGGGGGCECGGFFFGGGGGGGGGGGGGGGGFGGGGGGGGGGGGGGGGGGGGGGGGGGGGCFFGGFGGFGGGFGFGFFBGFAFGGGGFGGGGGGGGGFGFGGFGGGFGGGGCCAFEDGGGGGGGGCEGF7CFEFGEGFFF4@EGGAFFA5?>?=7@DF=EE?6CFG;@@)57CFGG(8?@AFDBF7=B;FCD?FB;8<:?2:<8>>>9(7?>FBB(,:9,)<59D>
@M03364:396:000000000-C9LGT:1:1101:16272:8565 2:N:0:10
GGACTACTAGGGTTTCTAATCCTGTTCGCTCCCCACGCTTTCGTCCATCAGCGTCAGTTGAGGCTTAGTGACCTGCCTTCGCAATTGGTGTTCTGCGTAATATCTAAGCATTTCACCGCTACACTACACATTCCAGCCACTGCAACCTCACTCAAGACAAACAGTATCAATGGCAGTTCCATCGTTAAGCGATGGGCTTTCACCACTGACTTATTAATCCGCCTACGGACCCTTTAAACCCAATCAATCCGGATAACGCTTGCACCCTCCGTATTACCGCGGCTGCTGTCACGGCGTTCGC
+
CCCCCGGGGGGGGGGGGGGGGGGGGGGGGGGGGGGGGGGGGGGGGGGGFGGGGGGGGFGGGGGGGGGGGGFGGGGGGGGGGGGEGFGGEFGGGGGGGGGGGGGFGGFGGGGGGGGGGGGDGGGGGGGGGGGGGGGFGFGGGGG5DGGGGFFBGF89,@DEFGFGGGGEG8EGFGDGFFGGGFGGGG+:DFEDGGGGGGGFGFFEFFCEEGFDA>:@DFGGFGFF=D=:);5(7>=@ECGFGD=2)077@F3922;AFD>@;?57FC5/,/4424>><<:;>B39>F:4),.4:3(.0.(91
@M03364:396:000000000-C9LGT:1:1101:6050:8569 2:N:0:10
GGACTACCAGGGTTTCTAATCCTATTTGCTCCCCACGCTTTCGTGCCTCAGCGTCAGGTACAGGCCAGGCGGCCGCCTTCGCCGCTGGTGTTCTTCCACATCTCTACGCATTTTACCGCTACACATGGAGTTCCACCGCCCTCTCCTGTCCTCAAGCCGTGCAGTTTCCAAAGCCTGAACCGGTTGAGCCGGTCCCTTTTACTTCAGACTTGCCCAGCCGCCTGCGCACCCTTTACGCCCCATCCTTCCGGCTAACGCCTGCCACCTACGTATTACCCCGGCCGCCGGCACGTAGTTCGCC
+
CCCCCGGGGGGGFGGGGGGGGGGEEGGGGGGGGGGGGGGEGGGGGGGGGGGGGGGGFEFGGGGFGGGGGGGGGGGGGGGGGGGGGGGG=FGGGGGGGGGGGGGGGGGGGGGGGGGGGGGGGGGGEFGGFEBFGGGGG=CGGGGFFGG?FCGFGFCFGGGGGGFGGGGGGGG9AFBGG6FFCEDCBE,;FGE8CGGG:FFG+797:+27)*9+)2>@:1C=9<6??/4),9:1:04-(4EGC?B?)<AFF*/4(,)(79(43:C)9E5(48(.::)<<+8-(((-4,11;(4((,476*()9
@M03364:396:000000000-C9LGT:1:1101:19220:8571 2:N:0:10
GGACTACCGGGGTTTCTAATCCTGTTTGCTCCCCACGCTTTCGCGCCTCAGCGTCAGTTATTGTCCAGCAGGCCGCCTTCGCCACTGGTGTTCCTCCGTATATCTACGCATTTCACCGCTACACACGGAATTCCGCCTGCCTCTCCAACACTCAAGAAAAACAGTTTCAAATGCAGGCTATGGGTTGAGCCCATAGTTTTCACATCTGACTTGCTTTCCCGCCTACACGCCCTTTACACCCAGTAAATCCGGATAACGCTCGCATCCTCCGTATTACCGCGGCTGCTTGCCCGGAGTTAGC
+
CCCCCGGGGGGGFGGGGGGGGGGGGGGGGGGGGGGGGGGGGGGGGGGGGGGGGGGGGGGCGFGGGGGGGGGGGGGGGGGGGGGGGGGGFGGGGGGGGGGGGGGGGGGGGGGGGGGGGGGGGGGGGGGGFGGGGGGGGGFGGGGFGGG8DFGFGFGF9DFGGGFGGGGGGGGGFGFGGFGGFGGCGGGFFFGFGFCGGGGGGEGFGFFF4@@CBFFE=.CF@GFF?<(26DDBFFFFFC?FG0=;67?AFGC;:<()940(-4C9/8C24:>4(40)6<443247;:))5?0:?B,)0))2*
@M03364:396:000000000-C9LGT:1:1101:27433:8588 2:N:0:10
GGACTACAGGGGTATCTAATCCTGTTTGCTCCCCACGCTTTCGCGCCTCAGCGTCAGTTATCGTCCAGCAAGCCGCCTTCGCCACTGGTGTTCCTCCTAATATCTACGCATTTCACCGCTACACTAGGAATTCCGCTTGCCTCTCCGACACTCAAGGGATACAGTTTTGAAAGCAGTTCCGGGGTTGAGCCCCGGGATTTCACTCCCAACTTGCTTCTCCGCCTACCCGCCCTTTACACCCAGTCAATCCGGACAACGCTTGCACCCTACGTATTACCGCGGCGGCTGGCCCGTCTGTGGC
+
CCCCCGGFGGGGFFFGGGGGGGGGGGGGGGGGGGGGGGGGGGGCFGGGGGGGGGGGGGGGGGGDGGGGGGGGGGGGGGGGGGGGGGGGEEGGGGGGGGGGGGGGEGGGGGGGGGGGGGGGGGGGGGGGGGGGGGGGGFCGGGGFGGG>C5FDF)+;,A8FGGFFF,ECFE;BAFEGGF@CCGGGGGFEACFGGGGEDDGGG*@/8A656C;FFF+)1)AF@G<D;F(5(7:1>?4)6<FGG0:>*4:AFGD9?;(176>:4:C,*AD<FF0.,60.)0-,419102(38?,896-).*)21
@M03364:396:000000000-C9LGT:1:1101:15250:8595 2:N:0:10
GGACTACACGGGTATCTAATCCTGTTCGCTCCCCACGCTTTCGTCCATCAGCGTCAGTTGAGGCTTAGTGACCTGCCTTCGCAATTGGTGTTCTGCGTAATATCTAAGCATTTCACCGCTACACTACACATTCCAGCCACTGCAACCTCACTCAAGACTAACAGTATCAATGGCAGTTCCATCGTTAAGCGATGGGCTTTCACCACTGACTTATTAATCCGCCTACGGACCCTTTAAACCCAATAAATCCGGATAACGCTTGCACCCTCCGTATTACCGCGGCTGCTGGCCCGGAGTTAGC
+
CCCCCGGGGGGGGGGGGGGGGGGGGGGGGGGGGGGGGGGGGGGGGGGGGGGGGGGGGGGGGGGGGGGGGGGGGGGGGGGGGGFCFEGGGGGGGGGCGGGGGGGGGGFGGGGGGGGGGEGGGGGGGGGGGGGGGGGGGFGGGDGDGGF8DDGEFDGD4DFGFGFGGGGGGGGGFGDGGFGGGGGGGG>8FGG76CGGFGGGGFGFGFFFEGFFA9E7BEGGFGFF9:>?DG@FFFFE?4EFG@2=6<43AGC@FF6AF?>DDFF<DGD16?><1:?2-<83(479(4.)4:(,4;()05)?*
@M03364:396:000000000-C9LGT:1:1101:19015:8653 2:N:0:10
GGACTACAGGGGTATCTAATCCTGTTCGCTCCCCACGCTTTCGCTCCTCAGCGTCAGTAACGGCCCAGAGACCTGCCTTCGCCATTGGTGTTCTTCCCGATATCTACACATTCCACCGTTACACCGGGAATTCCAGTCTCCCCTACCGCACTCCAGCCCGCCCGTACCCGGCGCAGATCCACCGTTAGGCGATGGACTTTCACACCGGACGCGCCGAACCGCCTACGCGCCCTTTACGCCCAATAAATCCGGATAACGCTCGCACCCTACGTATTACCGCGGCTGATGGCACGTAGTTGGC
+
CCCCCGGGGGGGGGGGGGGGGGGGGGGGGGGGGGGGGGGGGGGGGGGGGGGGGGGGGGGGGGGGGGGGGGGGGGGGGGGGGGGGGGGGFFGGGGGGGGGGGGGGGGGGGGGGGGGGGGGGGGGGGGGGFFGFGGGFGGFGGGGFGGGGGFGFGFGFGGGGGGEGGGGEFEGGFGBG:6CFFGGEGG*/AF=7DCG6FGGGGFGCGE>>FGFEB):434EGFGFB?FB)-9>>9?:>DFGGGF(4))6<FGGB10149(4:?BGFGGG?:?1.))4)-<4;99022()),3(5:3()0*)9>
@M03364:396:000000000-C9LGT:1:1101:20891:8658 2:N:0:10
GGACTACTAGGGTATCTAATCCTGTTTGCTCCCCACGCTTTCGCGCCTCAGTGTCAGTTACAGACCAGATAGTCGCCTTCGCCACTGGTGTTCCTCCAAATCTCTACGCATTTCACCGCTACACTTGGAATTCCACTATCCTCTTCTGCACTCAAGTTCCCCAGTTTCCAATGACCCTCCACGGTTGAGCCGTGGGCTTTCACATCAGACTTACGGAACCACCTGCGCGCGCTTTACGCCCAATCATTCCGGACAACGCTTGCCACCTACGTCTTACCGCGGCTGCTGGCCCGTAGTGAGC
+
CCCCCGGDEGGGGGGGGGGGGGGGGGGGGGGGGGGGGGGGGGGGGGGGGGGFGGGGGGGGGGGCGGGGGGGGGGGGGGGGGGGGGGGGCFGGGGGGGGEEGGGGGGGGGGGGGGGGGGGGGGGGGFGGGGGGGGFGG8DGGGGFGGGGGFGD:D6DE8DCFGFGGFDGFFGGFA=GFDFG8DDCDEFDFGG9@EEGDGFGGCF@9ACE5CEFC+5899CF@GF@269?=C56:DDECFGGG;D1)6<<@C>4;63()-44,4@:*<7,4:43(4:)63(4>2116<2251(-,(,08))*9
@M03364:396:000000000-C9LGT:1:1101:19534:8660 2:N:0:10
GGACTACACGGGTTTCTAATCCTGTTCGCTCCCCACGCTTTCGTCCATCAGCGTCAGTTGAGGCTTAGTGACCTGCCTTCGCAATTGGTGTTCTGCGTAATATCTAAGCATTTCACCGCTACACTACACATTCCAGCCACTGCAACCGCACTCAAGACTAACAGTATCAATGGCAGTTCCATCGTTAAGCGATGGGCTTTCACCACTGACTTATTAATCCGCCTACGGACCCTTTAAACCCAATAAATCCGGATAACGCTTGCACCCTCCGTATTCACGCGGCTGCTGGCACGGAGTTGGC
+
CCCCCGGFFGEGGGGGGGGFFGFGGGGGGGGGGGGGGGGGGGGGGGGGGFGGGGGGGFGGGFGGFEGGGG9FFGGGGGGFGGEGGAFGGGGGGGGFGGGGGGEEFFGGGGGGFGGGGGGDGFEFFGGFGGGGGGGGGGGGGFEFFGC?CBGBFDGFFGGGGGFGGGFGGGFFF@DDEFFGGDGGGG+1B@EDGD?E;DFGA=A@C>*71C6E*=,2=6D=@G=@(49A=5>@253767FGG1@;4@6CFGC@036<F164(4*.9@DB?:>F:?:))3(.70;7;???>?4??B()0))92
@M03364:396:000000000-C9LGT:1:1101:3219:8660 2:N:0:10
GGACTACTAGGGTTTCTAATCCTGTTCGCTCCCCACGCTTTCGTCCATCAGCGTCAGTTGAGGCTTAGTGACCTGCCTTCGCAATTGGTGTTCTGCGTAATATCTAAGCATTTCACCGCTACACTACACATTCCAGCCACTGCAACCTCACTCAAGACTAACAGTATCAATGGCAGTTCCATCGTTAAGCGATGGGCTTTCACCACTGACTTATTAATCCGCCTACGGACCCTTTCAACCCAATAAATCCGGATAACGCTTGCACCCTCCGTATTACCGCGGCTGCTGGCACGGATGTCGC
+
CCCCCFGGGGGG@FGGGGGGGCGGGGGGGGGGGGFEGGGGGGGFFGGGFFEFGGGGDGGDFFGGGGGGFGGGFGGGGGGGGGGGGBFFCFFGGGGGGGCFGGFGG,EFCGGGFGGGGGGDGGGGFGAFCFFGGGGCF:=FGFGDDF?==?FDFBFB?DF8EFFGGGGGGGF9:ADG8BFF::2@EF7:FGECGECFFFDCFCG8??F@5C*,*4@;?AFC=GF=562/5C>@=@=CF?GGG?->4>ECFFG>8(0763.:??F36F<31<3,(.3.)<409B>07033:::??0(.5/-/*
@M03364:396:000000000-C9LGT:1:1101:14622:8668 2:N:0:10
GGACTACTAGGGTTTCTAATCCTGTTTGCTCCCCACGCTTTCGAGCCTCAGCGTCAGTGTCAGTCCAGTAAGCCGCCTTCGCCACTGGTGTTCCTCCTAATATCTACGCATTTCACCGCTACACTAGGAATTCCACTTACCTCTCCGACACTCTAGTTTGACAGTTTCCAATGCAGGCCCGGGGTTGAGCCCCCACCTTTCACATCTGGCTTGCCATGCCGTCTGCGCTCCCTTTACACCCAGTACATCCGGATAACGCTTGCACCATACGTATTACCGCCGCTGCTGGCACGGATTTCGC
+
CCCCCGGGGGGGGGGGGGGGGGGGGGGGGGGGGGGGGGGGGGGFFGGGGGGGGGGGGEGGGGGGGGGGGGGGGGGGGGGGGGGGGGGGFGGGFGGGGGGGGGGGGGGGGGCGGGGGGGGDGGGGGGGGFFGFGGGGGE?FGGGFFF=@EBGFGFGFFG:EDGFGFGGGGGAFFGFGGFGGGGGGGCCCFGFF>C*@DGGGGFG7EAF4*C:>2?C;+.>F>7>B56(26D@D@E@466CDGFF1@45?F>5>1134??FF?BF)9C*4)2(.).5>><664-(,,-)5(4(,-(-)84597
@M03364:396:000000000-C9LGT:1:1101:9027:8674 2:N:0:10
GGACTACCGGGGTTTCTAATCCTGTTTGCTCCCCACGCTTTCGCGCCTCAGCGTCAGTTGTCGTCCAGCAAGCCGCCTTCGCCACTGGTGTTCCTCCTAATATCTACGCATTTCACCGCTACACTAGGAATTCCGCTTGCCTCTCCGCTACTCAAGGGACGCAGTTTCAAAAGCAGTTCCGGGGTTGAGCCCCGGGATTTCACTCCTGACTTACGTCTCCGCCTACACGCCCTTTACACCCAGTAAATCCGGACAACGCTTGCAACCTACGTATTACCGCGGCTGCTGGCACGTCGTTCGC
+
CCCCCGGFGGGGGGGGGGGGGGGGGGGGGGGGGGGGGGGGGGGGGGGGGGGGGGGGGGFGGGGFGGGGGGGGFGGGGGGGGGGGGGGGFGGGGGGGGG@EGGGGGGGGGGGGGGGGGGGGGGGGGFFGGGGGGGFGG:8FGGGFFGGCCDGFGFGF,@8CCGBGG=EF:CE9;@=?CFGFGGDGEG:@FFGC<=EG7BBGFEFCGFFE)>EFEF*(;3CG@GFFBF0??G,7(.59A.<FG01,*644BFD>6>>?F34:0(;37CF??>(,.5::>C14-70(46)422(5:4(05),95
@M03364:396:000000000-C9LGT:1:1101:26574:8714 2:N:0:10
GGACTACTAGGGTTTCTAATCCTGTTCGCTCCCCACGCTTTCGTCCATCAGCGTCAGTTACAGACCAGAGAGTCGCCTTCGCCACTGGTGTTCCTCCACATATCTACGCATTTCACCGCTACACGTGGAATTCCACTATCCTCTTCTGCACTCAAGTTCCCCAGTTTCCAATGACCCTCCACGGTTGAGCCGTGGGCTTTCACATCAGACTTAAGGAACCACCTGCGCGCGCTCTACGCCCAATAATTCCGGACCACTCTTGCCCCCTACGTATTCCCGCGGCTGCTGGCCCGTCTTCAGC
+
CCCCCGGGFGGFFDGGGGGFFFGGGGGGGEGGGGGGGGGGGGGGGGGGGGGGGGGGGGGGGDFCFGGGGGGCFFGGEGGGGGGGGGGGFGEGFGDGGGGGGGGGGGGGGGEGGFGGGGGGGGGGGGFGFFGGGGGGGFDGGGGFGGG6>DGD:=6D@DGGGDFGDFGGGGGGFADFEFGGFGGFGGCCFGGGGGGDFF8<FEGFGF56*C=FE62>4)=F-?@9(65?2CBF9(3)43CF:6?@FEFFFGF,199:>516-5<(**14((,.)-5):<(-4;991(.4(3(-4-(0)*)*2
@M03364:396:000000000-C9LGT:1:1101:24659:8739 2:N:0:10
GGACTACACGGGTATCTAATCCTGTTTGCTCCCCACGCTTTCGCGCCTCAGTGTCAGTTACAGACCAGATAGTCGCCTTCGCCACTGGTGTTCCTCCAAATCTCTACGCATTTCACCGCTACACTTGGAATTCCACTATCCTCTTCTGCACTCAAGTTCCCCAGTTTCCAATGACCCTCCACGGTTGAGCCGTGGGCTTTCACATCAGACTTAGGGAACCACCTGCGCGCGCTTTACGCCCAATGATTCCGGACGACGCTTGCCCCCTACGTCTTACCGCGGCTGCTGGCACGTCATACGC
+
CCCCCGGGGGGGGGGGGGFGGGGCGFGGGGGGGGGGGGGGGGGGGGGGGGCGGGGGFFGGGGGCFGGGGFFGGGGGGGGGGGGGGGGGEFFGGGGGGGGFGGFFGFGG:=FGFGFGFGGGGGGFAFEEDGGGGGGGGDGGGGGFDG9,4?E*,8=;CDFGEGBDFGEGGGGFF,DFGDCEF@DGGE+86@,3@EGGG>FDGEGE+;C=EGFFC6DBC);*);A=>,2?5C>B0(8)7(:C122;);37+;9;69(-<6>00(24*29-24-3((,):<49>BB91<4:BF?4642)5*)95
@M03364:396:000000000-C9LGT:1:1101:22309:8745 2:N:0:10
GGACTACCGGGGTTTCTAATCCTGTTCGCTCCCCACGCTTTCGCTCCTCAGCGTCAGTAACGGCCCAGAGACCTGCCTTCGCCATTGGTGTTCTTCCTGATATCTACACATTCCACCGTTACACCGGGAATTCCAGTCTCCCCTACCGCACTCAAGCCCGCCCGTACCCGGCGCGGATCCACCGTTAAGCGATGGACTTTCACACCGGACGCGACGAACCGCCTACGAGCCCTTTACGCCCAATAAATCCGGATAACGCTTGCGCCCTACGTATTACCGCGGCTGCTGGCACGTCTTTGGC
+
CCCCCGGGGGGGGGGGGGGGGGGGGGGGGGGGGGGGGGGGGGGGGGGGGGGGGGGGGGGGGGGGGGGGGGFGGGGGGGGGGGGDEFGGGGGGGGGGGGGGGGGGGGGGGGGGGGGGGGFDEGGGGGGGGDGGGGD<=FGGGGGFFDGGGFGFGFGFGGGGGGBDGEGGFGGGFGFG5AGG6FGDGE@6CFE5>AA?FGGGGFGFGFD>(53C1):>33EEBG>BFGF3(99?817>B:GGEB:?/<4AFFD>6:(4@?B043;(9AC43?:4)5526CB6(49((-2>2?(<6(-))/)29
@M03364:396:000000000-C9LGT:1:1101:11259:8764 2:N:0:10
GGACTACTAGGGTTTCTAATCCTGTTTGCTCCCCACGCTTTCGCGCCTCAGTGTCAGTTACAGACCAGATAGTCGCCTTCGCCACTGGTGTTCCTCCAAATCTCTACGCATTTCACCGCTACACTTGGAATTCCACTATCCTCTTCTGCACTCAAGTTCCCCAGTTTCCAATGACCCTCCACGGTTGAGCCGTGGGCTTTCACATCAGACTTAAGGAACCACCTGCGCGCGCTTTACGCCCAATAATTCCGGACCACGCTTGCCACCTACGTATTACCGCGGCTGCTGGCACGTAGTTAGC
+
CCCCCGGGGGGGFFGGGGGGGFGGGGGGGGGGGGGGGGGGGGGFGGGGGGGGGGGGGGGGGGGGGGGGGGGGGGGGGGGGGGGGGGGGFGGGGGGGGGGGGGGGGGGGGGGGGGGGGGGGGGGGGGGGGGGGGGGGG:DGGGGFGGGGGFGFFB+@EDFGGGFGGGGGFGGGFFEGGBGC,DC+@E==FE8DGGGEFGFGGFGFGFFE@FEF@8@:?BG>29@FEDAF=D@@>2=>EFGGG1(62;<EFFDB;96:>19:<<F4:FG::??:39?9AF89B;909????B1<?:())/.?*
@M03364:396:000000000-C9LGT:1:1101:18423:8774 2:N:0:10
GGACTACACGGGTTTCTAATCCTGTTCGCTCCCCACGCTTTCGCTCCTCAGCGTCAGTAACGGCCCAGAGACCTGCCTTCGCCATTGGTGTTCTTCCCGATATCTACACATTCCACCGTTACACCGGGAATTCCAGTCTCCCCTACCGCACTCAAGCCCGCCCGTACCCGGCGCGGATCCACCGTTAAGCGATGGACTTTCACATCGGACGCGACGAACCGCCTACGAGCCCTTTCCGCCCAATCAATCCGGATCACGCTTGCACCCTACGTATTACCGCGGCTGCTGGCCCGTAGTTCGC
+
CCCCCGGGGGGGGGGGGGFGGGGGGGGGGGGGGGGGGGGGGGGEGGGGGGGGGGGGGGGGGGGGGGGGDF@FGGGGGGGGGGGGGGGGFGGGGGGGGGGGGDGGGGGGGGGGGGGGGGGGGGGFGGGGGGGGGGGGGGGGFGGFGGGGGFGFGF6FGFGEGEBGGGEGGEGGDGFG78EGFCCCFE<:FFC3FEGEFFCGGFG?CFFFFGFC9):,90:E>G968C?53C>?B0:))4EEGF0:)4).9FG6::(4??::44A8FCC((.3,)64):33-30241(.)((.193().*)1/
@M03364:396:000000000-C9LGT:1:1101:21918:8796 2:N:0:10
GGACTACAGGGGTTTCTAATCCTGTTCGCTCCCCACGCTTTCGTCCATCAGCGTCAGTTGAGGCTTAGTGACCTGCCTTCGCAATTGGTGTTCTGCGTAATATCTAAGCATTTCACCGCTACACTACACATTCCAGCCACTGCAACCTCACTCAAGACTAACAGTATCAATGGCAGTTCCATCGTTAAGCGATGGGCTTTCACCACTGACTTATTAATCCGCCTACGGACCCTTTACACCCAATCAATCCGGATAACGCTTGCACCCTCCGTATTACCGCGGCTGCTGGCACGGCTGTGGC
+
CCCCCGGGGGGGGGGGGGGGGGGGGGGGGGGGGGGGGGGGGGGGGGGGGGGGGGGGGGGGGGGGGGGGGGDGGGGGGGGGGGGGGGGGCFGGGGGGGGGGGGGGGGGFGGGGGGGGGGGGGGGGGGGGGGGGGGGCGFGGGGF5DGG8FDGFGF6DAFGGFGFFGGGGGGGGFGDGGFGGGGFF=D>DFFCDFEGGGGFFGEGF;FFEFGFFFF,;@AGD>CFFAG49:C@FFB9=E<FGGFF3)63.;>C>03;9F6(/(6B3CFG2140,(449>C3499>0030:::(,,4-)).(2*
@M03364:396:000000000-C9LGT:1:1101:22019:8798 2:N:0:10
GGACTACCGGGGTATCTAATCCTATTTGCTCCCCACGCTTTCGTGCCTCAGCGTCAGGTACAGGCCAGGCGGCCGCCTTCGCCGCTGGTGTTCTTCCACATCTCTACGCATTTTACCGCTACACATGGAGTTCCACCGCCCTCTCCTGTCCTCAAGCCGTGCAGTTTCCAAAGCCTGAACCGGTTGGGCCGGTCCCTTTTACTTCAGACTTGCACAGCCGCCTGCCCCCCCTTTACGCCCAATCATTCCGTCTAACGCTGCCCACCCACGTCTTCCCCCGGCTGCTTGCACGTAGTTTGGC
+
CCCCCGGGGGGGGEGGGGGGGGGDGGGGGGGGGGGGGGGGGGGGGGGGGGGGGGGGGGGGGGGGGGGGGGGGGGGGGGGGGGGGGGGGFGGGGGGGGGGFGGGGGGGGGGGGGGFGGGGGGGGGEGGG<EGGGGGGGGGCGGGAGGGC>AGCF6?FFFGGGGAFDFFEFGGBFGFGG>DFGGGCEG*6FFGG37EG7CFFF=45;AFCEFFGEAFEG(;59D1::*.)49;6<?)<BFGG8,1:0)6<7F0(,:)671((((2)9?*412,(,,-).*-,4;24().43).1,(.7**)*2
@M03364:396:000000000-C9LGT:1:1101:23706:8817 2:N:0:10
GGACTACTAGGGTTTCTAATCCTGTTCGCTCCCCACGCTTTCGTCCATCAGCGTCAGTTGAGGCTTAGTGACCTGCCTTCGCAATTGGTGTTCTGCGTAATATCTAAGCATTTCACCGCTACACTACACATTCCAGCCACTGCAACCTCACTCAAGACTAACAGTATCAATGGCAGTTCCATCGTTAAGCGATGGGCTTTCACCACTGACTTATTAATCCGCCTACGGACCCTTTGAACCCAATAAATCCGGATAACGCTTGCACCCTCCGTATTACCGCGGCTGCTGGCACGGTGTTAGC
+
CCCCCGGGGGGGGGGGGGGGGGGGGGGGGGGGGGGGGGGGGGGGGGGGGGGGGGGGGGGGGGGGGGGGGFFGGGGGGGGGGGG:FEGGFGGGGGGGGGCFGGFGGGFGGGGGFGGGGGGGGGGGGGGGGGGGGGGFFFCGGFG?DGF8DDGEGDCF:EGGGGFGGFAEGGGG6FDGGFGGGGFEFF7=FGCGCEEGGGGGGEGFCFFE@F@FC6E7EEGC=54>9>-99DF9DFB*9@GFE(53;5@CFD5>;;1AF;BFFFF)8BD2;@B?0<:9AC2447099FF?:B<4,2(08).2:
@M03364:396:000000000-C9LGT:1:1101:17832:8840 2:N:0:10
GGACTACAGGGGTATCTAATCCTATTTGCTCCCCACGCTTTCGTGCCTCAGCGTCAGGTACAGGCCAGGCGGCCGCCTTCGCCGCTGGTGTTCTTCCACATCTCTACGCATTTTACCGCTACACATGGAGTTCCACCGCCCTCTCCTGTCCTCAAGCCGTGCAGTTTCCAAAGCCTGAACCGGTTGAGCCGGTCCCTTTTACTTCAGACTTAAAAAGCCGCCTACACGCCCTTTACGCCCAGTCATTCCGGACACCGCTCGCCCCCTACGTATTACCCCGGCTGCTGGCACGTAGTTCGCC
+
CCCCCGGGGGGGGGGGGGGGGGGFGGGGGGGGGGGGGGGGGGGGGGGGGGGGGGGGGGGGGGGGGGGGGGGGGGGGGGGGGEGGGGGGGGGGGGGGGGGGGGGGGGGGGGGGGGGGGGGGGGGGGGGGFGGGGGGGGGGGGGGFGGGGGFGEFF;CGGGEGGFGGGGGGGGFFFCGGFGGGGGGGG38;CEGGGGGGGGGF@EEFFF?EGFE3+93C;CC3DDB1+4<6CBFBDF96??C/48?9666FG),19(4:>39>>GBGGD1::??>?:44+(,4>,16:)588<?::<:7*,)1
@M03364:396:000000000-C9LGT:1:1101:7196:8853 2:N:0:10
GGACTACTCGGGTTTCTAATCCTGTTTGCTCCCCACACTTTCGAGCCTCAGCGTCAGTTAAAGCCCAGTAGGCCGCCTTCGCCACCGGTGTTCCTCCGAATATCTACGCATTTCACCGCTACACTCGGAATTCCGCCTACCTCTACTTCACTCAAGAACGGCAGTTTTGGATGCAGCTCCGAGGTTAAGCCTCGGTATTTCACATCCAACTTGCTGTCCCGCCTGCGCTCCCTTTACACCCAGTAAATCCGGACAACGCTCGCCCCCTACGTATTACCGCGGCTGCTTGCCCGTAGTTAGC
+
CCCCCGGFGGGGFEFGGGGGGGGGGGGGGGGGGGGGGGGGGGGGGGGGGGGGGGGGGGGFGGGGGGGGGGGGGGGGGGGGGGGGGGGGGGGGGGGGGGGGGGGGGGGGGGGGGGGGGGGGEGFGFGGGEGGGGGGGGFGGGGGFFGGEFFGFGFCFC@EGGGFGFDFFGGGGFGFGG6FGGDGEGGFBFGGDGEGGGGGFG<E<FF;;BGDCCFE>FBGGFGF6326:;DFD1E84ECFGGFF:@<<AFFC08>2<F>FF?1?4*:C9:B?<<::AAG13(4((-().5<()33().*):*
@M03364:396:000000000-C9LGT:1:1101:19306:8874 2:N:0:10
GGACTACTCGGGTTTCTAATCCTGTTCGCTCCCCACGCTTTCGTCCATCAGCGTCAGTTGAGGCTTAGTGACCTGCCTTCGCAATTGGTGTTCTGCGTAATATCTAAGCATTTCACCGCTACACTACACATTCCAGCCACTGCAACCTCACTCAAGACTAACAGTATCAATGGCAGTTCCATCGTTAAGCGATGGGCTTTCACCACTGACTTATTAATCCGCCTACGGACCCTTTAAACCCAATAAATCCGGATAACGCTTGCCCCCTCCGTATTCCCGCGGCTGCTGGCACGGCTTTAGC
+
CCCCCGGGGGGGGGGGGGGGGGGGGGGGGGGGEGGGGGGGGGGGGGGGGGGGGGGGGGGGGGGGGGGGGGGGGGGGGGGGGGGGGGGGFGGGGGGGGGGGGGGGGGGGGGGGGGGGGGGGGGGGGGGGGGGGGGGGGGGGGGGFGGGGFFGFGFGFEFGGGGFGGGGGFGGGFGFGGFGGGGGGGG@DFGGDFGGGGGGGGEFFFFF@5@CGCFG=C@FGFGFFFG=BAGF@:BF4>;FGGF=B67>?FGG96?DFF@F@FD=(;F9((4248?F)<F09>;>B>:0>BF<284()0/)?7
@M03364:396:000000000-C9LGT:1:1101:21734:8879 2:N:0:10
GGACTACCAGGGTTTCTAATCCTATTTGCTCCCCACGCTTTCGTGCCTCAGCGTCAGGTACAGGCCAGGCGGCCGCCTTCGCCGCTGGTGTTCTTCCACATCTCTACGCATTTTACCGCTACACATGGAGTTCCACCGCCCTCTCCTGTCCTCAAGCCGTGCAGTTTCCCAAGCCTGAACCGGTTGAGCCGGTCCCTTTTACTTCAGACTTGCACAGCCGCCTGCGCACCCTTTACGCCCACTCATTCCGTATAACGCTTGCCCCCTACGTATTACCGCGGCTGCTTGCCCGTAGTTACCC
+
CCCCCGGGGGGGGFGGGGGGGGGCGGGGGGGGGGGGGGGGGGGGGGGGGGGGGEGGGGGGGGGGGGGGGGGGGGGGGGGGFGGGGGGGBFGGGGGGGGGGGGGGFGGGGGGGGFGFGGGGGGGGGGGGFGGGGGGGGGGGGGGF6FGFFCGEFA6?FGGCGGFGGGGGG,E?CCCFGAGGGGD>EE<;F<:?CEEFGGGGGE9?FFF?EGEC7/0.;75*.><@:*4)-71(4:A<<?EGE0(30)6<F4240)4)84,,-3829C)4?:17)4)-6*4-46(3().4(.)43((09*)*2
@M03364:396:000000000-C9LGT:1:1101:5160:8880 2:N:0:10
GGACTACTAGGGTATCTAATCCTGTTTGCTCCCCACGCTTTCGAGCCTCAACGTCAGTTACCGTCCAGTAAGCCGCCTTCGCCACCGGTGTTCCTCCTAATATCTACGCATTTCACCGCTACACTAGGAATTCCGCTTTCCTCTCCTGCACTCAAGCAACCCAGTTCGCAAGGCGAACTACAGTTAAGCTGTAGCCTTAGACCCTGCGCTTAAGTCGCCACCTACGCACCCTTTACGCCCAATGATTCCGTATAACGCTCGCCCCCTACGTTTGACCCCGGCGGCTGGCACGTAGTTCCGC
+
CCCCCGGGGGGGGGGGGGGGGGGGGGGGGGGGGGGGGGGGGGGGGGGGGGCFGGGGGGGGGGGGGGGGGGGGGGGGGGGGGGGGGGGGFFGEFGGGGGGGGGGGGGGGGGGGGGGFGGGGGCGGFGGFGGGGGGGGGD?FGGGFGGGDGFGFGFGFGG?FFGDGGEGGGGGGCFBCEDGFG6@@FF,3A><CFGGGGG?G7<F=GFFA=D@ECF,>D=E5=F;451:)(>??@E.>??GG733=+)6<6C2877))03-49BE0DE50814(.().8*4496(-9160((<84<8</1)/1
@M03364:396:000000000-C9LGT:1:1101:18426:8881 2:N:0:10
GGACTACTCGGGTTTCTAATCCCATTTGCTACCCTGGCTTTCGTTCCTCAGTGTCAATTACGGCCCAGTAAAGCGCTTTCGCCTCCGATGTTCCTCCTGATATCTACGCATTTCACCGCTACACCAGGAATTCCCTTTACCTCTACCGCATTCTAGTCTGCCAGTATCCAGTGCCGAACAGAAGGTGAGCCCCTGTATTTAACACCAGACGTGACAAACCACCTACGAACGCTTTTAGCCTAAAGATTCCTGACACCGCTTGCATCCCCCGTATTACCGCGGCTGCCGGCACGGCGTTTTG
+
CCCCCEGGGEFGFBB<FFFFGFF@CFGGDGEFGGEEFGGFEGEGGGGGFGFFGGGGCGGDFGED:FFFFGGAFFGGBEGGGGBFEFGGGCF<F<CFEFF9FGEAFGEFEEEEFFDEFGDD+@EF@7FFGGGCEF=9,4+AF?F?7>>?B>C59*=9FFGCFGD8F;AEDD9C9>*++*@CC@+,,4,:*>@C7+@9+EFG,0,*9*000@)4)3D820=9)*0).,(25C(-(--*)(3<,..)*1);71+)/5=.).29((=/++*(4(4-(.26.3(-,2,,90(4(((-4((.0)-/0
@M03364:396:000000000-C9LGT:1:1101:21313:8888 2:N:0:10
GGACTACCGGGGTTTCTAATCCTGTTCGCTCCCCACGCTTTCGTGCATCAGCGTCAGTTGCGGCTTAGTGACCTGCCTTCGCAATCGGTGTTCTGCGTCATATCTAAGCATTTCACCGCTACACTACACATTCCACCCACTGCAACCGCACTCAAGCCTGGCAGTATCAATGGCAGTTCCATCGTTAAGCTATGGGCTTTCACCACTGACTTATCAATCCGCCTACGCACCCTTTAAACCCAATAATTCCGGATCACGCTTGCACCCTCCGTATTCTCGCGGCTGCTGGCCCGGAGTTAGC
+
CCCCCGGGGGGGGGGGGGGGGGGGGG9FGGGGGGFCFGGGGGGG,C,AFGGGGGGGCFGG,@F+@FGGGGG,FFFFGGGGGGFGD,BFCFGGGFGFG++BFGGGGG,EFGGGFGGGGGGGGGGF;6AF<FFGGG;?DBDGB6E;=E?+@@=>FFGF,D81+8@DC=EGCG,@;DC9C8A;;,:CFG@>FF,2::DCFEGGGEGB*8?@BGFGE+,111>F9GDFFC?03C>@;DFF3>GGG?@D;A))9?4124(4F?B6,21.9:C:?F>B?FF))3::>FFFB<020:(42(()75)::
@M03364:396:000000000-C9LGT:1:1101:22505:8901 2:N:0:10
GGACTACAAGGGTTTCTAATCCTGTTCGCTCCCCACGCTTTCGTCCATCAGCGTCAGTTGAGGCTTAGTGACCTGCCTTCGCAATTGGTGTTCTGCGTAATATCTAAGCATTTCACCGCTACACTACACATTCCAGCCACTGCAACCTCACTCAAGACTAACAGTATCAATGGCAGTTCCATCGTTAAGCGATGGGCTTTCACCACTGACTTATTAATCCGCCTACGGACCCTTTAAACCCAATAAATCCGGATCACGCTTGCACCCTCCGTATTCCCGCGGCTGCTGGCACGGAGTTCGC
+
CCCCCGGGGGGGGGGGGGGGGGGGGGGGGGGGGGGGGGGGGGGGGGGGGGGGGGGGGGGGFGGGGGGGGGGGGGGGGGGGGGGGGGGGGGGGGGGGGGGGGGGGGGFGGGGGGGGGGGGGGGGGGEGGGGGGGGGFGGGGGFGDGGGFGFGFFDGFFFGGCFFGGGGGGGGGFGFGGFGGGGGGGGGDFFGCGGGFGGGGGEGFFFFFFGFGECFECEGGFGFFFCA?AGFFFFF*9>FGGFFFAECCFGG>;;,8FF@?<08;GGGFFF94?07)6@24>>>;>F7?FF?BFF2.0))97
@M03364:396:000000000-C9LGT:1:1101:11750:8903 2:N:0:10
GGACTACAGGGGTTTCTAATCCTGTTTGCTCCCCACGCTTTCGAGCCTCAGCGTCAGTTACAGTCCAGAGAATCGCCTTCGCCACTGGTGTTCTTCCTAATCTCTACGCATTTCACCGCTACACGTGGAATTCCACTATCCTCTTCTGCACTCAAGTTCCCCAGTTTCCAATGACCCTCCACGGTTGAGCCGTGGGCTTTCACATCAGACTTAAGGAACCACCTGCGCGCGCTTTACGCCCAATAATTCCGGACAACGCTTGCCACCTACGTAGTACCGTGGCTGCTGGCACGTCGTTAGC
+
CCCCCGGGCFGGGGGGGGFGGGGGGGGGGGGGGGGGGGGGGGGDGGGGGGGGGGGGGGGGGGGGGGGGFGGFGEFGGGGGGGGGGGGGGFGGGGFGGGGGGGGGGGGGGGGGGGGGGGGGGGGGGGGG@FGGGGGGE43EFGGFGGGGGFGEG=?6EA;,7ADG>E:F,=,EBFE8FFGG8DDDGGC=FFGG0+@EGGGGGFGFGF+>6DCGFAF>C:FGFGAB:B@:@D1(::;EFFEGG<6()7?CAFG6<B6:F77:,(;,*3C3:B812(-6<<8(.49B?402?<:???(08)(*2
@M03364:396:000000000-C9LGT:1:1101:26875:8905 2:N:0:10
GGACTACCAGGGTATCTAATCCTGTTCGCTCCCCACGCTTTCGTCCATCAGCGTCAGTTGAGGCTTAGTGACCTGCCTTCGCAATTGGTGTTCTGCGTAATATCTAAGCATTTCACCGCTACACTACACATTCCAGCCACTGCAACCTCACTCAAGACTAACAGTATCAATGGCAGTTCCATCGTTAAGCGATGGGCTTTCACCACTGACTTATTAATCCGCCTACGGGCCCTTTCAACCCAATCAATCCGGATCACGCTTGCACCCTCCGTCTTTCCGCGGCTGCTTGCACGGCGTTAGC
+
CCCCCGGGFGGGEGGGGGFDGGGGGGGGGGGGGGGGGGGGGGGGGGG9FGCGGGGGF@FFGGGGGGGGGGGGGGGGGGGGFGF>FGGG9FGGGGGGGGGGGGGGGGFFGGGGFGGGGGGGGGFGGCFGGGGGGGGCGFGGGGGDFGGGEFFDGB6D7=DC4FFGGGGGGGFGFCDGGFGGGFF@FG7=FFGGGG>EGDGGGFFFFFF:39>F=+,;CEFA=FDA)4>*)/892BF*@?GGGF5>)6@FFGG0;;(()/0:81CEGGG70:1-.1:)6<28999>;B8)56).42()))->:
@M03364:396:000000000-C9LGT:1:1101:12666:8906 2:N:0:10
GGACTACTCGGGTATCTAATCCTGTTTGCTCCCCACGCTTTCGCGCCTCAGTGTCAGTTACAGACCAGATAGTCGCCTTCGCCACTGGTGTTCCTCCAAATCTCTACGCATTTCACCGCTACACTTGGAATTCCACTATCCTCTTCTGCACTCAAGTTCCCCAGTTTCCAATGACCCTCCACGGTTGAGCCGTGGGCTTTCACATCAGACTTAAGGAACCACCTGCGCGCGCTTTACACCCAGTAAATCCGGATAACGCTTGCACCATACGTAGTACCGCGGCTGCTGGCCCGTATTTGGC
+
CCCCCGGGFGGGGEFGGGGGGGGGGGGGGGGGGGGGGGGGGGGGGGGGGGGGGGGGGGGFGGGDGGGG?FFGGGGGGGGGGGGGGGGGGGGGGGGGGGEGGGGGGGGGGGGGGGGGGGGGGGGGFGGGGGGGGGGGG:@FGGGFGGEGGFFBFD6@CCFFGGFGGGGGGGGGF,:FFFGG88CGGG@5ACFD9CGGFGGGGFD*?AA@@FCF5321;7DG=FAF=>=42C96,:D391ACGFFF6<3?FGG@F6?)644:??C)9F*.2345).49AF2>B,-(46))3:4074-5<7)*6
@M03364:396:000000000-C9LGT:1:1101:9326:8921 2:N:0:10
GGACTACTCGGGTATCTAATCCTGTTTGCTCCCCACGCTTTCGCGCCTCAGTGTCAGTTACAGACCAGATAGTCGCCTTCGCCACTGGTGTTCCTCCAAATCTCTACGCATTTCACCGCTACACTTGGAATTCCACTATCCTCTTCTGCACTCAAGTTCCCCAGTTTCCAATGACCCTCCACGGTTGAGCCGTGGGCTTTCACATCAGACTTAAGGAACCACCTGCGCTCGCTTTACGCCCAATAAATCCGGACAACGCTTGCCACCTACGTATTCCCGCGGCTGCTGGCACGTATTTCGC
+
CCCCCGGGGGGGGGGGGGGGGEGGGGGGGGGGGGGGGGGGGGGGGGGGGGGGGGGGFFGGGGGGGGGGGGGGGGGGGGGGGGGGGGGGGGFGGFFGGGGGGGGGGGGGGGGGGGGGGGGGGGGGGGFGGGGGGGGGGGGGGGGFGGGEGFGFFDCFFFFFGGFGDFGGGGGGFDEFGFGG?E87DEFEFGGGGGGGGGGGGFGFEFAB:FFFA6<7C2DGBGFF=D=D=GFFF=@46?=FG?;@/71?FG5@?F0=F1;?6?@?>CF?:FBF29?44C24(9>6>?:.4?(4::(*)*-91
@M03364:396:000000000-C9LGT:1:1101:24477:8951 2:N:0:10
GGACTACCGGGGTTTCTAATCCTGTTTGCTCCCCACGCTTTCGAGCCTCAGCGTCAGTGTCAGTCCAGAAAGCCGCCTTCGCCACTGGTGTTCCTCCTAATCTCTACGCATTTCACCGCTACACTAGGAATTCTCCTTTCCTCTCCTGCACTCTAGATATCCAGTTTGGAATGCAGCACTCGGGTTGAGCCCGAGGATTTCACATCCCACTTACATATCCGCCTACGCTCCCTTTACGCCCAGTAAATCCGGACCACGCTTGCCACCTACGTATTCCCGCGGCTTCTGGCACGTCGTCGGC
+
CCCCCGGGGGGGFGGGGGGGGGGGGGGGGGGGGGGGGGGGGGGGGGGGGGGGGGGGGFGGGGGGGGGGGGGGGGGGGGGGGGGGGGGGFGGGGGGGGGGGGGGGGGGGGGGGGGGGGGGGGGGGGGGGCEGGGGGGDFGGGGGFGGGAFFGFFDGFADFCDFFGGGGGGDFGFGFGGFGFGGGFFDC@AFDDGGGGDGGGGEGEGFA=BGDGEA7/C5F@@GFFDG9B@C;?FEE;C@D<F;<E+637AFD6096?F?FF?:;:*<<:(53:2<?2:E41293(((..3?(56(-)0)(//
@M03364:396:000000000-C9LGT:1:1101:12260:8979 2:N:0:10
GGACTACCGGGGTATCTAATCCTGTTTGCTCCCCACGCTTTCGAGCCTCAGCGTCAGTTACAGACCAGAGAGTCGCCTTCGCCACTGGTGTTCCTCCACATATCTACGCATTTCACCGCTACACGTGGAATTCCACTCTCCTCTTCTGCACTCAAGTTCTCCAGTTTCCAATGACCCTCCCCGGTTGAGCCGGGGGCTTTCACATCAGACTTAACGAACCGCCTGCGCTCGCTTTACGCCCAATAAATCCGGACAACGCTTGCCACCTACGTATTACCGCGGCTGCTGGCACGTCGTTAGC
+
CCCCCGGGGGGGGGGGGGGGGGGGGGGGGGGGGGGGGGGGGGGEGGGGGGGGGGGGGGGGGGGCGGGGDGGGGGGGGGGGGGGGGGGGFGGGGGGGGGGGGGGGGGGGGGGGGGGGGGGGGGGFGEGGFGFGFGGGGGCFGGGFDFFGGFGFGFGFF8EGGGFGFFGGFGGGFBDDGFGGG87FGGFCFGFCGGGGGGGGGFGFGFF3<FFFEF+6D0CE0D@FFF>FBD;>?BFFF?GGE?6<FB))@DD9BF(8F;BF<BGB7FGFFF<446:)6<8;9>FF9B:?FF4<??()0719>
@M03364:396:000000000-C9LGT:1:1101:24924:8982 2:N:0:10
GGACTACACGGGTATCTAATCCTATTTGCTCCCCACGCTTTCGTGCCTCAGCGTCAGGTACAGGCCAGGCGGCCGCCTTCGCCGCTGGTGTTCTTCCACATCTCTACGCATTTTACCGCTACACATGGAGTTCCACCGCCCTCTCCTATCCTCAAGACGTGCAGTTTCCAAAGCCTGCACCGGTTGAGCCGGTCCCTTTTACTTCAGCCTTGCACAGCCGCCTGCTCAGCCTTTTCGCCCCATCATTCGGTATAACACTTTCCTCCTACGTCATGTCCCGGCCGGTGGCCCGGAGTTCGGC
+
CCCCCGGG<FFGFGGGGGG<FFG,FFGGGGGGGGGGGGGGGGGGGGGFGCDGGGGCFDEFFFGGGGGGFCGDGGGGGGGEGDGGGGGGFFGEGGGGF,CFE?DFGGGGGEGECEGFGGGGGFFGG8>F<CGCGFGGG++C>>=?CF9,@?DC>A+;3@C:*D@GGFCG<CEFF:=DGA8F?EGF>530)<*:C=C5CCGGC3+9@86)(*/7(6+/*/A5(:1,48)*(*...5).3(AC/4::6)65**1.3-)6*,.)).3)02*))((,(.)))+.(4261(((-((-((((08983>
@M03364:396:000000000-C9LGT:1:1101:21927:8985 2:N:0:10
GGACTACTCGGGTTTCTAATCCTGTTTGCTCCCCACGCTTTCGAGCCTCAGCGTCAGTAATCGTCCAGTAAGCCGCCTTCGCCACTGGTGTTCCTCCTAATATCTACGCATTTCACCGCTACACTAGGAATTCCACTTACCTCCCCTGCACTCTAGCTTAACAGTTTCCAATGCCATTCCTGGGTTGAGCCCAGGGTTTTCACATCAGACTTGTCATGCCGTCTCCGCTCCCTTCACACCCCGTAAATCCGGCTAACGCGTGCGCCGTACGTATTCCCGCGGCTGATGGCACGTATTTTGC
+
CCCCC8EEFGEGC8CEF@<FGGGFFFGFDBFGGGGGGGGFGGG8FBC8FGEAFFGGGC<<,CCC@CFGE<CFGFBGCGEGGGGGGGCF,=6?FF=?EF9,9F,C;EFGFGG7EFFDGGGG6CD?=8CBF<AEEFEEFADEA=F*0BCF@;E=A<CDFF,B,A==F@=EDFFA688?F7:E8D?+@+8):>FDCEFC3>ECF7EC>FACFG@,*+<;96CGF>A=:;/2-2:57B(*7>FFB(.(:,3?AFC>((/4)66(-1*(1;)4,87.,-5))04612,((()6),()(,(*0*)**
@M03364:396:000000000-C9LGT:1:1101:14719:8987 2:N:0:10
GGACTACCGGGGTTTCTAATCCTGTTTGCTCCCCACACTTTCGCGCCTCAGCGTCAGTTACAGTCCAGTAAGCCGCCTTCGCCACTGGTGTTCCTCCCGATCTCTACGCATTTCACCGCTACACCGGGAATTCCGCTTACCTCTCCTGCACTCAAGCCATCCAGTATCCAAAGCAGTTCCCACCTTGAAAGCAGGACTTTCACTTCAGACTTAAATAGCCGCCTACGCGCCCTTTACGCCCAATCATTCCGGACCACGCTTGCCCCCTACGTATTACCGCGGCTGCTGGCCCGTAGTTAGC
+
CCCCCGGGGGGGGGGGGGGGGGGGGGGGGGGGGGGGGGGGGGGGGGGGGGGGGGGGGGGGGGGGGGGGGGGGGGGGGGGGGGGGGGGGGGGGGGGGGGGGGGGGGGGGGGGGGGGGGGGGGGGGGGGGGGGGGGGGGGGGGFGFGGGGGFGFGF?@FGGGGGFGGGGGGGGGFFEGGFGGGGGGGG<>A,>;FGGCGGGGGFGEGFFF4?@G*=49=EGGFGFF?CDEBGFFF@EFFFDCGB6?FBFFFGGF<904F:>F1?EFGGG9:B:<BAB)4<4(-7629:5)8?(-23()0*)::
@M03364:396:000000000-C9LGT:1:1101:3596:9002 2:N:0:10
GGACTACAGGGGTGTCTAATCCTGTTCGCTCCCCACGCTTTCGTCCAGCAGCGTCAGGTGAGGCTTAGTGACCTGCCTTCGCAATGGGTGTTCTGCGTGATATCTGAGCGTTTCACCGCTACACTGCACATTCCAGCCACTGCAACCTCACTCAAGACTAACGGTATCAATGGCGGTTCCACCGTTAAGCCATGGGCTTTCACCACTGTCTTATTAATCCGCCTACGGACCCTGTTAACCCTTTCAATCCGGATAATGCTTGCACCCGCCGTATTATCGCCGCTTGTCGTACTGGAGTAGC
+
CC66BGG?@8CFB+CFCE,F,,C;FG,FC6CF<7EFEG7,CFGGGG:,CE@,@FFE@,CF:6C:<C,:CFECCFFECFF@DC:FG,BFC:FFFE=FF:,8EFFEF,,,B+4BB?C,,4@CC+@,4,9EFGGF,AD<,A84A?,0=88=B?,570+3C,=,,,*63@8E,2,,*,)+45@,7,3*,**1<F,*+=,**,4=9*6.3?6>*+/17=E4+/4,(1(/6*3)()((5(5)13C,4(()+1.?+;)(((-4*.)6<7*)*A*,2((-,,84)+4-(,((-(()-,.,(6.))/.:*
@M03364:396:000000000-C9LGT:1:1101:10667:9016 2:N:0:10
GGACTACTCGGGTTTCTAATCCTGTTCGCTCCCCACGCTTTCGCTCCTCAGCGTCAGTAACGGCCCAGAGACCTGCCTTCGCCATTGGTGTTCTTCCCGATATCTACACATTCCACCGTTACACCGGGAATTCCAGTCTCCCCTACCGCACTCAAGCCCGCCCGTACCCGGCGCGGATCCACCGTTAAGCGATGGACTTTCACACCGGACGCGACGAACCGCCTACGAGCCCTTTACGCCCAATAAATCCGGATAACGCTTGCACCCTACGTCTTACCGCGGCGGCTTGCCCGTCGTTCGC
+
CCCCCGGGGGGGGGGGGGGGGGGGGGGGGGGGGGGGGGGGGGGGGGGGGGGGGGGGGGGGGGGGGGGGGGFGGGGGGGGGGGGGGGGGGGGGGGGGGGGGGGGGGGGGGGGGGGGGGGGGGGGGGGGGGGGGGGGGGGGGGGGFGGGGGFGFGFFFGGGGGGFGGGGGGGGGFGFGEBGGFGGEGG:=FGGDDGGCFFGGGFGEGFEBBGFGF)2473CE9DB0?GF58C>:(1:BFFGGE:?B?2<)=FG0:33AFFF:?:8,CFG?2<:.((-66C?>94(-(76(-:()-4(00.(/7
@M03364:396:000000000-C9LGT:1:1101:5937:9021 2:N:0:10
GGACTACTCGGGTTTCTAATCCTGTTCGCTCCCCACGCTTTCGCTCCTCAGCGTCAGTAACGGCCCAGAGACCTGCCTTCGCCATTGGTGTTCTTCCCGATATCTACACATTTCACCGCTACACAAGGAATTCCATCTACCTCTCCAGCACTCAAGAGATACAGTTTCAAATGCAGTTTATGGGTTAAGCCCATAGATTTCACATCTGACTTGCATCCCCGCCTACGCGCCCTTTACACCCAGTAAATCCGGACAACGCTTGCCCCCTACGTCTTACCGCGGCTGCTGGCACGTACTTGTC
+
CCCCCGGGGGGGFGGFGGGGGGGGGGGGGGGGGGCGGGGGGGGGGGGGGGGGGGGGGF@EGGGGGGGGGGGGGGGGGGGGGGGCGDFF9DFGGGGFFFCEGGGGGGGGGGFGFGGGGGGGGGGGCCGGFFGGGGF@DADGFGGFGGGFGDGEGDGF3@DCEGFGCECFCFFGFFE7==CFA,;7DCFCFAFCCC?FGFFCGFEE+31;*D:;>9,982DG2DA92895>DFFF@F<>?GGG@<;+9/.@7D(66(4>(9:8:;(9FC(4::8(109<8,,46>6424)(,(.4:2)81)2*
@M03364:396:000000000-C9LGT:1:1101:8307:9044 2:N:0:10
GGACTACTCGGGTTTCTAATCCTGTTTGCTACCCATGCTTTCGTGCCTCAGCGTCAGTTTAAGCCCAGCAGGCCGCCTTCGCCACTGGTGTTCCTCCCTATCTCTACGCATTTCACCGCTACACAGGGAATTCCGCCTGCCTCTACTTCACTCAAGCAGTACAGTTTCAAATGCAGTTCATAGGTTAAGCCTATGTATTTCACATCTGACTTGTTCTGCCGCCTACGCACCCTTTACACCCAGTAATTCCGGCCAACGCTCGCCCCCTACGTCTTACCGCGGCTGCTTGCACGTCGGTCGC
+
CCCCCGGGGGGGEFGGGGGGGGGGGGGGGGGGGGGGGGGGGGGGGGGGGGGGGGGGGGGGECGGGGGGGFFGGGGGGGGGGGGGGGGGGGGGGGGGGGGGGGGGGGGGGGGGGGGGGGGGGGGGDGGGGGGGGGGGD@FGGGGFGGGGGFGEFDGFGCGADGFGGGGGFDGFFGFGGFGGGFD@EFFEFGDF?EGGDGGGGFGF?FFFCGEGFFCCGEGFFGFDAFAE=GAAFD@CFCGGG2BE8?EEFG*:(306>(:?<98(:CC32:?F1:?<-<8>,6>0(8348?)8?(()).(19
@M03364:396:000000000-C9LGT:1:1101:14917:9047 2:N:0:10
GGAATACCGGGGTATCTAATCCTGTTTGCTCCCCACGCTTTCGAGCCTCAACGTCAGTTATCGTCCAGTAAGCCGCCTTCGCCACTGGTGTTCCTCCTCATATCTACGCATTTCACCGCTACACTAGGAATTCCGCTTACCTCGCCGCTACTCGAGCTTGACAGTTCCGAATGCAGCTTGGGGGTTGGGCCCCCCCCTTTCACATCTGGCTTGCCATACCGTCTGCGCTGGCTTTAGACCCGGGAGATCCGGCTAACACTTGCACCTATCGTTTTACCGGCGCCCTCAGGCCGTACCTC
+
-86,A@,68C@6F6,<C,EE,A<<EC,66,C-6-6@@:7;FGFF,87E64;66:6,BC,9<E@C96B,<,EFCFF7F7,548846?=BE8FGG99F,9,5C5@<F=FB:>?+4A4,,6@D86,,94,45FFAFG,+64+A,+6*63++6:>:@)=5+5,AD@+2FFFG+7+:6FE+29,4?C5CCEE(63C/)4*=5*23<99)+)39)>4=(.<97)*:<F2(,+40()(,.(()))03*((()(-,=**4((()0),.<)+)9**()),(,-4))+(((--((((((((-((-))1)
@M03364:396:000000000-C9LGT:1:1101:26370:9070 2:N:0:10
GGACTACACGGGTATCTAATCCTGTTCGCTCCCCACGCTTTCGTCCATCAGCGTCAGTTGAGGCTTAGTGACCTGCCTTCGCAATTGGTGTTCTGCGTAATATCTAAGCATTTCACCGCTACACTACACATTCCAGCCACTGCAACCTCACTCAAGACTAACAGTATCAATGGCAGTTCCATCGTTAAGCGATGGGCTTTCACCACTGACTTATTAATCCGCCTACGGACCCTTTAAACCCAATCAATCCGGATCACGCTTGCACCCTCCGTCTTACCGCGGCTGCTCGCCCGGATTTAGC
+
CCCCCGGGGGGGGGGGGGGGGGGGGGGGGGGGGGGGGGGGGGGGGGGGGGGGGGGGGFGGGGGGGGFGGGGGGGGGGGGGGGGGGGGGFGGGGGGGGGGGGGGGGGGGGGGGGGGGGGGGGGGGGGGGGGGGGGGGGFGGGGG?FGG8FFGFFD8DCFFGGGFGGGGGGGGGFFDGGFGGGGGGGG==FEEGGGGGGGGGGEFEFFFF5?CFABC7FFGGFGFFFFDDDGFDFFF=C=FGGF9@4=)<FG5><F(3A;DFD;FEGGG3:143((4)6C39>BFFFF?)46(4>9(.)*)2*
@M03364:396:000000000-C9LGT:1:1101:19720:9093 2:N:0:10
GGACTACTGGGGTATCTAATCCTGTTTGCTCCCCACGCTTTCGAGCCTCAACGTCAGTTACAGTCCAGTAAGCCGCCTTCGCCACTGGTGTTCCTCCTAATATCTACGCATTTCACCGCTACACTAGGAATTCCACTTACCTCTCCTGCACTCTAGCTAAACAGTTTCCAAAGCAGTTCCCGGGTTGAGCCCGGGGCTTTCACTTCAGACTTGCTTTGCCGTCTACGCGCCCTTTACACCCAGTAAATCCGGATACCGCTTGCCCCCTACGTATTCCCGCGGCTGATGGCCCGTCTTTAGC
+
CCCCCGGGGGGGDGGGGGGGGGGGGGGGGGGGGGGGGGGGGGGGGGGGGGGGGGGGGFGGGGGGGGGGGGGGGGGGGGGGGGGGGGGGGGGGGGGGGGFFGFFGGGGGGGGGGGGGGGGGGGGGGGFGEGGGGGGGGGFGGDFFGGGGGFGFGFFFFDGCAFD=FFGGGGGEFGEGGFGGGDGFGGFCFGGGGGGGGGGGGEEEGFFFFGFGFFF;C7FGFDFFF?>;(8;:B@;>FFFGG6=@86<<ACDB@?226?>04-;:GCG>0844)6?)6<84(3390(-.5<31;1())*)2*
@M03364:396:000000000-C9LGT:1:1101:3120:9106 2:N:0:10
GGACTACACGGGTATCTAATCCTGTTCGCTCCCCACGCTTTCGTCCATCAGCGTCAGTTGAGGCTTAGTGACCTGCCTTCGCAATTGGTGTTCTGCGTAATATCTAAGCATTTCACCGCTACACTACACATTCCAGCCACTGCAACCTCACTCAAGACTAACAGTATCAATGGCAGTTCCATCGTTAAGCGATGGGCTTTCACCACTGACTTATTAATCCGCCTACGGACCCTTTAAACCCAATAAATCCGGATCACGCTTGCACCCTCCGTATTACCGCGGCTGCTGGCCCGGAGTTAGC
+
CCCCCGGGGGGGGGGGGGGFG<FGGGGGGGGGGGGGGGGGGGGGGGGGGGGGGGGGGGGCFGGGCFCFGGGGGGGGGGGGGGGGGFDGFGGGGGGGGGEGGAEFGGGGGGGGFGGGGGGGGGGGGGGGGGGGGGGGG?DFEDFFFGGGGFGEA5+;EFCEDGFFGGGGGG9BBFDDGFGF8=B7DFF8B@@DGGGGGGGGGEGEFF9=EFFGEFC;CEGGAFFD=D=@):@23:;47@GGC@BD43;<C43:6((6=<?<;05)9EDD0:9:(.34:A?>36>F08),3,46>>>:D5A7:
@M03364:396:000000000-C9LGT:1:1101:8492:9129 2:N:0:10
GGACTACAAGGGTTTCTAATCCTATTTGCTCCCCACGCTTTCGTGCCTCAGCGTCAGGTACAGGCCAGGCGGCCGCCTTCGCCGCTGGTGTTCTTCCACATCTCTACGCATTTTACCGCTACACATGGAGTTCCACCGCCCTCTCCTGTCCTCAAGCCGTGCAGTTTCCAAAGCCTGAACCGGTTGAGCCGGTCCCTTTTACTTCAGACTTGCACAGCCGCCTGCGCACCCTTTACGCCCAATCATTCCGTCTAACGCTTGCCACCTACGTATTACCCCGGCCGCTGGCACGTAGTTCGCC
+
CCCCCGGGGGGGGFGGGGGGGGGDFEGGGGGGGGGGGGGGGGGGGGGGGGGGGGGGGFGGGGGGGGGGGGGGGGGGGGGGGGGGGGGGFFGGGGGGGGGGGGGGGGGGGGGGGFFFFGGGGGGGGGGGFGGGGGGGGGCFGGFFGGGGGFGFGEDFGGGGGGFFGGGGGGGDFF@GGFFFGGG<C=F=FFGGGGGGGFGGF=C3C=6)5DEGC6CEFDC=>GFF<275;D?<?:<AB?EGE0,3/64>FF*(.4)-.44:((3)2;<:??,,)3646+---(-499401,51,(.8=63CD
@M03364:396:000000000-C9LGT:1:1101:25797:9130 2:N:0:10
GGACTACTAGGGTATCTAATCCTGTTCGCTCCCCACGCTTTCGTCCATCAGCGTCAGTTGAGGCTTAGTGACCTGCCTTCGCAATTGGTGTTCTGCGTAATATCTAAGCATTTCACCGCTACACTACACATTCCAGCCACTGCAACCTCACTCAAGACTAACAGTATCAATGGCAGTTCCATCGTTAAGCGATGGGCTTTAACCACTGACTTATTAATCCGCCTACGGACCCTTTCAACCCAATAAATCCGGATCACGCTTGCACCCTCCGTCTTACCGCGGCTGCTGGCACGGAGTTAGC
+
CCCCCGGGGGGGGGGGGGGGGGGGGGGGGGGGGGGGGGGGGGGGGGGGGGGGGGGGEGGGGGGGGGGGGGGGGGGGGGGGGGGDGGGGGGGGGGGGGGGEGGGGGGGGGGGGGGGGGGGGGGGGGGGGGGGGGGGFFFGGGGG8DGGGGFGFGFGFCDGG9FFGGGGGGGGGFGFGGFGGGFGGGG7DFFE>FEGGGGGFGEGFGFFEEGFGC9E7@EGGFGA>ADA?>DB:B@B;<<GGE>(7/8@CFGG9@6(5A61;;DG<GGG=<FB:(8?):<:>;>90;FBBFF???;3)..):2
@M03364:396:000000000-C9LGT:1:1101:13205:9158 2:N:0:10
GGACTACTAGGGTTTCTAATCCTGTTCGCTCCCCACGCTTTCGCTCCTCAGCGTCAGTAACGGCCCAGAGACCTGCCTTCGCCATTGGTGTTCTTCCCGATATCTACACATTCCACCGTTACACCGGGAATTCCAGTCTCCCCTACCGCACTCAAGCCCGCCCGTACCCGGCGCGGATCCACCGTTAAGCCATGGACTTTCACACCGGCCGCGCCGACCCGCCTACGCGCCCTTTCCGCCCAATCAATCCGGATCACGCTTGCACCCTCCGTCTTACCGCGGCTGCTGGCCCCGCTGTGGC
+
CCCCCGGGDGGGGGGGGGGGGGGGGGDGGGGGGGGGGGGGGGG@:FGGFFGGGGGGGGGGGGGGGGGGGGGGFFGGGGGGGGGGG,EGFGGGGGFGGCFGGGGGGGGFGGGGF9EFGG=DEGGGFCFGGGGGGGG5@EFGGGGFFGGEEEGAGDGFGFDGEG5?F87EC5C59CADGAE6C:CFGGC<FG95?C8+;BFGG)?6;>A0(93C0)8(9(::-9>:0C()(1(33:752(8CG?04)526=</3(((.8-.((487FGD((((,(.446<:>B01700,:(-4(-(-..)(*1
@M03364:396:000000000-C9LGT:1:1101:23488:9163 2:N:0:10
GGACTACTCGGGTATCTAATCCTGTTTGCTCCCCACGCTTTCGTGCCTCAGCGTCAGGTACAGGCCAGGCGGCCGCCTTCGCCGCTGGTGTTCTTCCACATCTCTACGCATTTTACCGCTACACATGGAGTTCCACCGCCCTCTCCTGTCCTCAAGCCGTGCAGTTTCCAAAGCCTGACCCGGTTGAGCCGGTCCCTTTTACTTCAGACTTGCACAGCCGCCTGCGCACCCTTTACGCCCCATCATTCCGGGTACAGCCTGCCACCTACGTTATACCGCCGCCGCTTGGCCGTACTTTGCC
+
CCCCCGGGGGGGGGGGGGGGGGGGGGGGGGGGGGGGGGGGGGGGGGGGGGGGGGGGGDFFGGFFFGGGGGGGGGGGGGGGGGGGGGGGGGGGGGGGGGGGGGGGGGGGGGGGFGFGGGGGGGGGFCFFGGGGGGGGG=DGGDFBFG9:EAFEF5CFFGEEGGFFGGGGGGCFFGFGGF8?CGGGGD,8AFECDGGDFGGGF<>CGAFE@GE7>AF<C0F*6D(4:/7>>GF07?>F:(CE*4(.*.:.=F)(--))/)(..4E?GF*578(((.-.6*4(41(,((-4,.4>(1,78*)*2
@M03364:396:000000000-C9LGT:1:1101:15740:9173 2:N:0:10
GGACTACCCGGGTTTCTAATCCTGTTTGCTCCCCATGCTTTCGTACCTCAGTGTCAGTATTAGGCCAGATGGCTGCCTTCGCCATCGGTATTCCTCCAGATCTCTACGCATTTCACCGCTACACCTGGAATTCTACTATCCTCTCCCATACTCTAGCCAACCAGTATCGAATGCAATTCCCAAGTTAAGCACGGGGATTTCACATTTGACTTAATTGGCCACCTACGCACGCTTTACGCCCAGTAAATCCGATTAACGCTTGCACCCTCTGTATTACCGCGGCTGCTTGCACAGAGTTAGC
+
CCCCCGFFGGGGE,FFGFEFGE,=EFFGGGFFGGGGGGGDFFGGG<FFFGGGGGGGGCFGGGGGGGFC@FCFFGGGGGFFFDEGGFGE@EFGGCFFGFFEGGFFGGFFGDGGFGGFFECGGGGFFF8CFGGGGGG<,9???DEFGG8FAFF7FEG7CD9DC7AGGCEFCE??DD0?EFGC==D:EF<DB9,68C?EDEFCGE=*5CFF*:AGC6D72584:?C5:6:94;-)6>>C=5EGG@@E+79?FC3(/;,;F8021=572?<1;;)</))64:49;;969?))4:)461(/**):*
@M03364:396:000000000-C9LGT:1:1101:17752:9187 2:N:0:10
GGACTACTAGGGTATCTAATCCTGTTCGCTCCCCACGCTTTCGCTCCTCAGCGTCAGTAACGGCCCAGAGACCTGCCTTCGCCATTGGTGTTCTTCCCGATATCTGCGCATTCCACCGCTACACCGGGAATTCCGCCTTCCCCTACCACACTCGAGCCCGCCGGTATCGGAGGCTCGCCGGGGTTGAGCCCCGGGCTTTTACCTCCGACCTAACGGGCCGCCTACGCGCGCTTTACGCCCCATGCATCCGGATAACCCCCCGCCCCTACGTTCTTCCCCCGCCGCCTGGACGGGCTTACGC
+
CCCCCGGGGGGGGGGGGGGGGGGGGGGGGGGGGGGGGGGGGGGGCGGGGGGGGGGGGGEGGGGGGGGGGGGGGGGGGGGGGGGGGGGGGGGGGGGGGGGGGGEGGFGGGGGGGGGGGGGGGGGGGGGGGGGGGGGGGGGGGGGFGGF,DFGFG>FFGGGGGGAGGCFGEDGE9>4?=?E5>EGCGCF;AFGGGGGGDGGGC<F6C>D909(+)7*3>9E59G:(4/4065;(4(-68<GGE?1().).95)411).)(-(2(:;G5*-4((((-)6:04(4;(3((--,,4((((0<))*1
@M03364:396:000000000-C9LGT:1:1101:2633:9190 2:N:0:10
GGACTACTGGGGTATCTAATCCTGTTCGCTACCCATGCTTTCGAGCCTCAGCGTCAGTTGCAGACCAGAGAGCCGCCTTCGCCACTGGTGTTCTTCCATATATCTACGCATTCCACCGCTACACATGGAGTTCCACTCTCCTCTTCTGCACTCAAGAAAAACAGTTTCCGATGCAGTTCCTCGGTTAAGCCGAGGGCTTTCACATTAGACTTATTTTTCCGCCTGCGCTCGCTTTACGCCCACTAAATCCGGACCACGCTTGCCACCTACTGCTTCCCTCGGCGTCTGGACCGTCCTTCGC
+
CCCCCGGGFGGGGEGGGGGDFGECGFGGGGGGGGGGGGGGGGGGGGGDGGGGFBFCFFGGGGGGGGFCF?FGGGG>FGGGFGGGGGGGFCFFAFGGGCFGGGGGGGGGGGDGGFFGFGECEFGGGGGGGGGGCFFFA88FGGFD?FGGGFGFGD=DFG8DDCFF;FGGFG>E>:8=2=CFFFD+6:+8CCDDDGGEDFC,=EFCCB+**4:@4BF<GFGF(C@@BC25-269;(6).:EEC3(666.1;92116(2<1;?(,*4:<D<(.))))6:88)4(4(,(3((.).42--))*.*1
@M03364:396:000000000-C9LGT:1:1101:17393:9220 2:N:0:10
GGACTACAGGGGTTTCTAATCCTGTTTGCTCCCCACACTTTCGCGCCTCAGCGTCAGTTACAGTCCAGTAAGCCGCCTTCGCCACTGGTGTTCCTCCCGATCTCTACGCATTTCACCGCTACACTTGGAATTCCACTATCCTCTTCTGCACTCAAGTTCCCCAGTTTCCAATGACCCTCCACGGTTGAGCCGTGGGCTTTCACATCAGACTTCAGGAACCACCTGCGCGCGCTTTACGCCCAATAATTCCGGACACCGCTTGCCACCTACGTCTTACCGCGGCTGCTGGCCCGGGTTTAGC
+
CCCCCGGGGGGGGCCGGGFDEGGGGGGGGGGGGGGGGGGGGGGGGGGGGGGGGGGGGGGGGGGGFGGGGGGGGGGGGGGGGGGGGGGD?FGGGGGFGFGGGGGGGFGGGGGGGGGGGGGGCFGGGGGGGGGGGGGGGFGGGGGFCE9DGFG5BDGFC:FGDFFGGFGGGGGGFFFGGBCC?DG7EGG@?FFGDGEEGGGGGFG?CF4:69EF*9>.?BGFDDDF@69)8CB9;;?3><GEG??(9-46BCF96>B()((4((::*<*,.52:(,2<<<(--349F63)42(,4((8)7(00
@M03364:396:000000000-C9LGT:1:1101:28116:9248 2:N:0:10
GGACTACTCGGGTTTCTAATCCTGTTCGCTCCCCACGCTTTCGTCCATCAGCGTCAGTTGAGGCTTAGTGACCTGCCTTCGCAATTGGTGTTCTGCGTAATATCTAAGCATTTCACCGCTACACTACACATTCCAGCCACTGCTACCGCACTCAAGACTAACAGTATCAATGGCAGTTCCATCGTTAAGCGATGGGCTTTCACCACTGACTTATTAATCCGCCTACGGACCCTTTAAACCCAATACATCCGGATCACGCTTGCACCCTCCGTATTCCCGCGGCTGCTGGCACGGATTTAGC
+
CCCCCGGGCFGGGGGGGGGGGGGFGGDGGGGGGGGGGGGGGGGF@F:FGGGGGGGGGEEFFGGGGGGGFGFFGGFGGGGGGD@=CFFGEFGGGGGGGFGGGGGGGGFEFGGGCGGGGGGGGGGGFFGD8FGGGGGBEF8FCFGBFGG6B@FF85DD,@EFFGFGGGEGGCDFFG<CDDGGFFCFGF+:B@337CE6CFGGGEFE;>FFFGFE5:,*59DG)?A92:>58C9=-3;4//CGGD7@))/?FGD@;?(64(2128*);@G0:?;4(:B)6<499B6(;6)58?:<21().*.:*
@M03364:396:000000000-C9LGT:1:1101:14998:9260 2:N:0:10
GGACTACTGGGGTATCTAATCCTGTTCGCTCCCCACGCTTTCGTCCATCAGCGTCAGTTGAGGCTTAGTGACCTGCCTTCGCAATTGGTGTTCTGCGTAATATCTAAGCATTTCACCGCTACACTACACATTCCAGCCACTGCAACCTCACTCAAGACTAACAGTATCAATGGCAGTTCCATCGTTAAGCGATGGGCTTTCACCACTGACTTATTAATCCGCCTACGGACCCTTTAAACCCAATAAATCCGGATCACGCTTGCACCCCCCGTATTCCCGCGGCTGCTGGCACGGCTTTCGC
+
CCCCCGGGGGGGGDGGGGGGGGGGGGGGGGGGGGGGGGGGGGGGGGGGGGGGGGGGGGGGGGGGGGGGGGGGGGGGGGGGGGGGGGGGFGGGGGGGGGGGGGGGGGGGGGGGGGGGGGGGGGGGGECGF?FGGGGFE=8FF6EFGGGFGFGFGFD?,@DFD:6DFED;EFGGFGB>GFGC,3=FFF7DDA=++AEC?FGGGFGE5CAB6CEG5;@;BEGFAGFF=FA35DFFF3@*9*CFG@92).;?FGCB?0(/A8112083FFG(4;>B0:0).<,-46>((,))5:(880(00))*/
@M03364:396:000000000-C9LGT:1:1101:6589:9265 2:N:0:10
GGACTACCAGGGTTTCTAATCCTGTTCGCTCCCCACGCTTTCGTCCATCAGCGTCAGTTGAGGCTTAGTGACCTGCCTTCGCAATTGGTGTTCTGCGTAATATCTAAGCATTTCACCGCTACACTACACATTCCAGCCACTGCAACCTCACTCAAGACTAACAGTATCAATGGCAGTTCCATCGTTAAGCGATGGGCTTTCACCACTGACTTATTAATCCGCCTACGGACCCTTTAAACCCAATAAATCCGGATAACGCTTGCACCCTCCGTCTTACCGCCGCTGCTGGCACGGATTTCGC
+
CCCCCGGGGGGGGGGGGGGGFFGFGGGGGGGGGGGGGGGGGGGGGGGGGGGGGGGGFGG@E8CFGGGEGGGGGGGGGGGGGGFGGGGGGGGGGGGG7F7FGGGGGEGFGGGGGGGGGGEDEGGGGGGGGGGGGGGFFADGGCF?DGG=8DGEGB=D8DEFFGFGGGGGGGFDFGD>=DFF8ED>DFGDFDC7FGGGGGGGGEGFCFFFFGFGFF7;CCFFBGFD>F2@>C@?BB@C*1CGGFFF6.*9:F<3???EF;6;@DGEFCD?DF>:(3:9>A(3(-19;B:0(:4?<2(00/)9*
@M03364:396:000000000-C9LGT:1:1101:17309:9268 2:N:0:10
GGACTACCGGGGTTTCTAATCCTGTTCGCTCCCCACGCTTTCGTCCATCAGCGTCAGTTGAGGCTTAGTGACCTGCCTTCGCAATTGGTGTTCTGCGTAATATCTAAGCATTTCACCGCTACACTACACATTCCAGCCACTGCAACCTCACTCAAGACTAACAGTATCAATGGCAGTTCCATCGTTAAGCGATGGGCTTTCACCACTGACTTATTAATCCGCCTACGGACCCTTTAAACCCAATAAATCCGGATAACGCTTGCCCCCTCCGTATTACCGCGGCTGCTGGCACGGGGTTCGC
+
CCCCCGGGGGGGGGGGGGGGGGGGGGGGGGGGGGGGGGGGGGGGGGGGGGGGGGGGGGGGGGGGGGGGGGGGGGGGGGGGGGGGGGGGFGGGGGGGGGGGGGFGGGGGGGGGGGGGGGGGGGGGGGGGGGGGGGGGGGGGGGGFGGGGGFGFGFGF=EFFGGFGGGGGGFGGFGFGGFGGFFGGGG7>FFGGGGGGGGGGGEFEFFFEEGFG;B?>C<FGFGF=>B9??GBFFFF4C3CGG@2@FFFFFGGB??(7FDF6;?@(7AG>??><(43<:C?F26>B9<08:B.4?9()0.(91
@M03364:396:000000000-C9LGT:1:1101:25613:9271 2:N:0:10
GGACTACTCGGGTTTCTAATCCTGTTTGCTCCCCACACTTTCGTGCCTCAACGTCAGTTACGGTCCAGAAAGTCGCCTTCGCCACTGGTGTTCCTCCTAATATCTACGCATTTCACCGCTACACTAGGAATTCCACTTACCTCTCCTGCACTCTAGCTAAACAGTTTCCAAAGCAGTTCCCGGGTTGAGCCCGGGGCTTTCACTTCAGACTTGCTTTGCCGTCTACGCTCCCTTTACACCCAGTAAATCCGGATAACGCTTGCCCCCTCCGTATTACCGCGGCTGCTGGCACGTATTTAGC
+
CCCCCGGGGGGGFGGGGGGGGGGGGGGGGGGGGGGGGGGGGGGGGGGGGGFGGGGGGGGGGGGFGGGGGGGGGGGGGGGGGGGGGGGGFFGGGGGGGGFGGGGGGGGGGGGGGGGGGGGGGGGGGFGGGGGGGGGGGGGGGGGFGGGGGFGFGFGFG=FDGGFGGDFGDDGGFFFGGFGGGGGGGGFDFGGFGGGGGGGGGEGFFFFE4FFGEB=A=*>E=@@F(255>59@>>B*9CFGGF04+97?FGG;0<DAF<>@FFF7FCG9(-4440:)6C2119>BFB?::-(5<?7*/*)?7
@M03364:396:000000000-C9LGT:1:1101:3235:9353 2:N:0:10
GGACTACTCGGGTTTCTAATCCTGTTCGCTACCCATGCTTTCGAGCCTCAGCGTCAGTTGCAGACCAGAGAGCCGCCTTCGCCACTGGTGTTCTTCCATATATCTACGCATTCCACCGCTACACATGTAGTTCCACTCTCCTCTTCTGCACTCAAGAAAAACAGTTTCCGATGCAGTTCCTCGGTTAAGCCGAGGGCTTTCACATTAGTCTTCTTTTTCCGCCTGCGCTCGCTTTACGCCCAGTAAATCCGGACAACGCTTGCCACCTACGTTGTACCGCGGCTTCTGGCCCGTCTTTCGC
+
CCCCCGGGGGGGGGGGGGGGGGGCFGGGGEGGGGGGGGGGGGGFGGGGGFFGGGGGGGGGGGGGGGGGGGGGGGGGGGGGGGGGGFGG?FFGGGFGGGGGGGGCGGCFGGGGG?EEFGGGGFGGGGG,??FFGFCGF:DFGFGFGGGGGFGFGD6;DFGGGGFGGGGGFG>@5FED=DDA=FDCCE@*3<D7CC579FGFFEGF>9+**5>=*=>AFEF?(9>2(,0?@D@9@FFFF0EGG(,56).6AGD(099(87>?:<527CF:(,(,(.-)62,409>;14)-2)(,(-()8*-//
@M03364:396:000000000-C9LGT:1:1101:8808:9379 2:N:0:10
GGACTACAGGGGTTTCTAATCCTGTTTGCTCCCCACGCTTTCGCGCCTCAGTGTCAGTTACAGACCAGATAGTCGCCTTCGCCACTGGTGTTCCTCCAAATCTCTACGCATTTCACCGCTACACTCGGAATTCCGCCTGCCTCTACTACACTCAAGAAAGACAGTTTCAACGGCAGTTTAGGGGTTAAGCCCATAGATTTCACCGCGGACTGGCATTCCCGCCTGCGCTCCCTTTACACCCAGTAATTCCGGACAACGCTGGCCACCTACGTAATACCGCGGCGGCTGGCACGGCTGTGGG
+
CCCCCGG@EDGGGGGGGGGFGGGFFFGGGGGACCFEEEGGGGDFGGGGFGFFGGFGDC,ECCFGGGGFFFGGGGGDGGGGGDF:FEAF:FC=ECFFFFGGGCDGGGAFGCFFG9EDFE7DEGGCFFGGGECCEE8?+66FFDD:AFD,;::*3=DD,,6=EF5=A9@=DEGGDG)0:=;:,:7<3;*0B9D??EDFFF;C<7E>D4*)6C=,(;,0*01=<C>D?E6D>C;1;@=E4);?C3<?*6A<BF*4-3(4:09?((;(2;*.3>24)(-6:3(--30(-0,4:?(,49()))(2*
@M03364:396:000000000-C9LGT:1:1101:15373:9410 2:N:0:10
GGACTACCAGGGTTTCTAATCCTGTTCGCTCCCCACGCTTTCGTCCATCAGCGTCAGTTGAGGCTTAGTGACCTGCCTTCGCAATTGGTGTTCTGCGTAATATCTAAGCATTTCACCGCTACACTACACATTCCAGCCACTGCAACCTCACTCAAGACTAACAGTATCAATGGCAGTTCCATCGTTAAGCGATGGGCTTTCACCACTGACTTATTAATCCGCCTACGGACCCTTTAAACCCAATAAATCCGGATAACGCTTGCACCCTCCGTATTACCGCGGCTGCTGGCACGTAGTTAGC
+
CCCCCGGGGGGGGGGGGGGGGGGGGGGGGGGGGGGGGGGGGGGGGGGGGGGGGGGGGGGGGGGGGGGGGGGGGGGGGGGGGGGGGGGGEFGGGGGGGGGGGGGGEFGGGGGGGGFGGGGGGGGGGGGGGGGGGGGGGADEECGFGFGEDDEEFDGDFFGGGFF?FGF,:EFGFDDDFFGGG,=CEFCDFFGGGGEGF:FCGEGCDFFF@FCA;BEEFFGGAGAA56:*)36-0:=*9CFGG9(7A3>EAFGF(((/;89(3?57CFG?6?1:?B?FB+471(29;:2:0<3<1(.).*.:7
@M03364:396:000000000-C9LGT:1:1101:18033:9421 2:N:0:10
GGACTACCCGGGTTTCTAATCCTGTTTGCTCCCCACGCTTTCGAGCCTCAACGTCAGTTATCGTCCAGTAAGCCGCCTTCGCCACTGGTGTTCCTCCTAATATCTACGCATTTCACCGCTACACTAGGAATTCCACTTACCTCTCCGATACTCTAGCTTGACAGTTCCAAATGCAGCTTGGGGGTTGAGCCCCCACCTTTCACATCTGGCTTGCCATGCCGTCTGCGCTCCCTTTACACCCAGTAAATCCGGATAACGCTCGCCCCCTACGTATTACCGCGGCTGCTGGCACGTCTTTGGC
+
CCCCCGGGGGGGCF@FGGFGF@FGGGGGGGGGGGFFGEGGGGGGGGGGEF8ECFGGGFGGFGGFGFEGGGGGGGFGGGGFFGFGGCEG<F=FGGFGGGCGFFGGGDFGGEGGGGGGA@EDEFDF=BFGGGGGGGGGCF9E88@?FGG@>*+0,;9FF:FFFFFGG9:9EG9F9>0+@?,@>FG>E>GEAFG>DGEEGFFGGEGC=?BCEG:69?,*+)>829(67268359?34@3C?FFG3(3616<=DD60:<)14>BFB8(9EC26<1()6:))0499;FBB<28>B1)4((001)20
@M03364:396:000000000-C9LGT:1:1101:17661:9434 2:N:0:10
GGACTACAGGGGTATCTAATCCTGTTCGCTCCCCACGCTTTCGTCCATCAGCGTCAGTTGAGGCTTAGTGACCTGCCTTCGCAATTGGTGTTCTGCGTAATATCTAAGCATTTCACCGCTACACTACACATTCCAGCCACTGCAACCGCACTCAAGACTAACAGTATCAATGGCAGTTCCATCGTTAAGCGCTGGGCTTTCACACCTGACTTATTAATCCGCCTACGGACCCTTTGAACCCAATAAATCCGGATCACGCTTGCACCCTCCGTATTACCGAGGCTGCATGCACGTGTTTAGC
+
@ACCCFGGGGDGGFFFGGGGG9FGGGGGGGGGGGGGGGGGGGGFGC7FFFEFGGGGGGFGAGFGGGGGGGGGGGFGFGGFGDGEGGGGFFGGGGGFGGFEGGGGGGFFGFGGGDAFFDEGGCFGEGGGGGGGGGGGGF?FECDFGGG68AGF:DFB,@FEFGDFEGD,=DFFDFDCGFDFGE7C>FFDFD8+=CCDGDGG9;E**0;):FA:C+=>FCF:)9<(5,58(9>5(5>)7)9F7:1;884<=F390,66A;068:C>GGD(317,((.65+((-((.((().5<2<((0)))22
@M03364:396:000000000-C9LGT:1:1101:11835:9438 2:N:0:10
GGACTACCCGGGTATCTAATCCTGTTCGCTACCCATGCTTTCGAGCCTCAGCGTCAGTTGCAGACCAGAGAGCCGCCTTCGCCACTGGTGTTCTTCCATATATCTACGCATTCCACCGCTACACATGGAGTTCCACTCTCCTCTTCTGCACTCAAGCAAAACAGTTTCCGATGCAGTTCCTCGGTTAAGCCGAGGGCTTTCACATTAGACTTATTTTTCCGCCTGCGCTCGCTTTACGCCCAATAAATCCGGACAACGCTTGCCCCCTACGTATTCCCGCGGCTGCTGGCACGTATTTCGC
+
CCCCCGGGGGGGGGGGGGGGGGGGGGGGGGGGGGGGGGGGGGGFGGGGGGGGGGGGGGGGGGGFGGGGGGGEGGGGGGGGGGGGGGGGGGFGGGGGGGGGGGGGGGGGGGGGGGGGGGGGGGGG9FGFFGGFGFGGGGFGGFGFGGGGGFGEFD6:,@=DEGFGGGGFGGEGDCDGGF:EACCECE+:FDDD>CEGGGGGFEGFGFFCEGEF4F@@FEGGDGF@FC@A>DBFFFF<C<EGGFDF47<CFGG0096?F;96?<G>GFG2(4282:>4AF?>9>90(42:?B2<(3.*)*)97
@M03364:396:000000000-C9LGT:1:1101:19699:9475 2:N:0:10
GGACTACACGGGTATCTAATCCTGTTCGCTCCCCACGCTTTCGTCCATCAGCGTCAGTTGAGGCTTAGTGACCTGCCTTCGCAATTGGTGTTCTGCGTAATATCTAAGCATTTCACCGCTACACTACACATTCCAGCCACTGCAACCTCACTCAAGACTAACAGTATCAATGGCAGTTCCATCGTTAAGCGATGGGCTTTCACCACTGCCTTATTAATCCGCCTACGGACCCTTTCAACCCAATAAATCCGGATAACGCTTGCACCCTCCGTCTTACCGCGGCTGCCGGCACGGGGTTCGC
+
CCCCCGGGGGGGGEGGGGGGGGGGGGFGGGGGGGGGGGGGGGGGGGGFGGGGGGGGGGGGGGGGGGFFGGGGGGGGGGGGGGEEFGGGFGGGGGGGGGGGGGGGGGEGGGGGGGGGGGGGGGGGGGGGGGGGGGGFGFGGEGG?AFFFGFGEFFGF=DGDDGFGGGGGGGGGFGFGGFGGADDFGGCDFGCDGGDGGGGGGFGF>FF)*3@C5652DEGGBGFA2D<9@GBFFFBCE4BFF@0=A@)9FDD>D?14A?B@;?F3FFG;?F61(4:9>C899>B>60.3;>901;,00..>3
@M03364:396:000000000-C9LGT:1:1101:18658:9493 2:N:0:10
GGACTACCGGGGTTTCTAATCCTATTTGCTCCCCACGCTTTCGTGCCTCAGCGTCAGGTACAGGCCAGGCGGCCGCCTTCGCCGCTGGTGTTCTTCCACATCTCTACGCATTTTACCGCTACACATGGAGTTCCACCGCCCTCTCCTGTCCTCAAGCCGTGCAGTTTCCAAAGCCTGAACCGGTTGAGCCGGTCCCTTTTACTTCAGACTTGCACAGCCGCCTGCGCCCCCTTTACGCCCAATCATTCCGTATACCGCTTGCCACCTACGTATTACCCCGGCCGCTGGCCCGGAGTTCGCC
+
CCCCCGGGGGGGGGGGGGGGGGGGGGGGGGGGGGGGGGGGGGGGGGGGGGGGGGGGGFGGGGGGGGGGGGGGGGGGGGGGGGGGGGGGFGGGGGGGGGGGGGGGGGGGGGGGGGGFGGGGGGGGGGGGGGGGGGGGGGGGGGGFGGGGGFGFGFGFGGGGGGFGGGGGGGGGFGFGGFFFGDGFGG86FFGG9CGGGGGGGA9<FFFF;FECC6F;C;GE9D<?(*-)-9>1?F<A:?GG508?)5<AFF*4(:)6.(((-3A<GF*(318?F24AB+---7(7>B(44(((((,0?9()1
@M03364:396:000000000-C9LGT:1:1101:18335:9494 2:N:0:10
GGACTACTGGGGTTTCTAATCCTGTTCGCTACCCATGCTTTCGAGCCTCAGCGTCAGTTGCAGACCAGAGAGCCGCCTTCGCCACTGGTGTTCCTCCTAATATCTACGCATTTCACCGCTACACTAGGAATTCCGCTTGCCTCTCCGATACTCAAGGGATGCAGTTTTGAAAGCAGTTCAGGGGTTGAGCCCCTGCATTTCACTCCCAACTTGCATCTCCGCCTACACGCCCTTTACACCCAGTAAATCCGGACAACGCTTGCAACCTACGTATTACCGCGGCTGCTGGCCCGTCGGTAGC
+
CCCCCGGGGGGGGDGGGGGGGGGGGGGGGGGGGGGGGGGGGGGGGGGGGGGGGGGGGGGGGGGGGGGGGGGGGGGGGGGGGGGGGGGGFGGGGGGGGGGGGGGGGGGGGGGGGGGGGGGGGGGGGGGGGGGGGGGGGGGGGGGFGGGGEBGFGFGFDCCFGGFGBEGGFGC,<@CFGFGGGGGGGGGFFGGGGFGGGGGGGFG?FFFF=DBGCF>?F*BC@GFFFGFF?DDFF;EEFFGGGFFFCC?FFGD97@>?FBF?(-/57CF:8?3.,:>B<:4479>963:5::24>2())0(1*
@M03364:396:000000000-C9LGT:1:1101:2581:9503 2:N:0:10
GGACTACTAGGGTTTCTAATCCTGTTTGCTCCCCACGCTTTCGCGCCTCAGTGTCAGTTACAGACCAGATAGCCGCCTTCGCCACTGGTGTTCCTCCAAATCTCTACGCATTTCACCGCTACACTTGGAATTCCACTATCCTCTTCTGCACTCAAGTTCCCCAGTTTCCAATGACCGCCCACGGTTGAGCCGTGGGCTTTCACATCAGACTTAAGGAACCACCTACGCGCGCTTTACGCCCAATAATTCCGGACAACGCTCGCCCCCTACGTATTACCGCGGCTGCCTGCACGTAGTTAGC
+
CCCCCGGCFGGGGGGGGGGGG,FGGGGGGGGGGGGGGGDGGGGFG>FGGGF;CFGGGDCFG<CAFGGGF<<F,CFEGGGGGGGGG@FGFFGGGDFGG@EFFEGGFAFGEEGGGGGGGGGCEFGG;,CFFGGGGFF<D,?EFCFF=F;;DFGFG5FF,,=EGFFDFFGGGDGEF;DD+*6@+=DGGGGFFGG>3@@C5>FGG@FC:94>6DBG61>**)=C:GFB(65?2C23:1?9<;EGGDD@AF2:BGF>?9>677;1(4:>*CD9-80,565)6<(-(471>(()-((((.()0*):*
@M03364:396:000000000-C9LGT:1:1101:2253:9508 2:N:0:10
GGACTACTAGGGTATCTAATCCTGTTCGCTCCCCACGCTTTCGTCCATCAGCGTCAGTTGAGGCTTAGTGACCTGCCTTCGCAATTGGTGTTCTGCGTAATATCTAAGCATTTCACCGCTACACTACACATTCCAGCCACTGCAACCTCACTCAAGACTAACAGTATCAATGGCAGTTCCAGCGTTAAGCGATGGGCTTTCACCACTGACTTGTTAATCCGCCTACGGACCCTTTAAACCCAATAAATCCGGATAACGCTTGCCCCCTCCGTATTACCGCGGCTGCTGGCCCGTATTTAGC
+
CCCCCFGGGGGGGGGGGGGGGDFGGGGGDFGCFGGCFGEGGGGGEGEGDGGGCGGEGFGCEEG,CEFGEDGADEFGFGGGGGGG7FGGFFGGGFFGDGGGGGFGGFFFDFGGGGFECEGGGGGFFDFFGGGGGAFE,+0AFC??=FF8,:=DFDCFFE9DCFFGGGDDCADFFFD6,BGDG,6CEG:8+=C6?6CCCFGGF@FB>?FF@G@G*=,*2;<AAGFFAC=*:C@@BBBCEFGGC?28/77CFGGF(/(7=?BF@0;.*BC>(42,4:>>B?40,4(4-(,)(((-3-()0*)*2
@M03364:396:000000000-C9LGT:1:1101:8555:9510 2:N:0:10
GGACTACTGGGGTATCTAATCCTGTTCGCTCCCCACGCTTTCGTCCATCAGCGTCAGTTGAGGCTTAGTGACCTGCCTTCGCAATTGGTGTTCTGCGTAATATCTAAGCATTTCACCGCTACACTACACATTCCAGCCACTGCAACCTCACTCAAGACTAACAGTATCAATGGCAGTTCCATCGTTAAGCGATGGGCTTTCACCACTGACTTATTAATCCGCCTACGGACCCTTTAAACCCAATAAATCCGGATAACGCTTGCACCCTCCGTATTACCGCGGCTGCTGGCCCGGCGTTAGC
+
CCCCCGGGGGGGGGGGGGGGGGGGGGGGGGGGGGGGGGGGGGGGGGGGGGGGGGGGGGGGGGGGGGGGGGGGGGGGGGGGGGGGGGGGGGGGGGGGGGGGGGGGGGGGGGGGGGGGGGGGGGGGGGGGGGGGGGGGGFGGGGGFFGGCGFFEGFGFCFGGGGFGGGGGGGGGFGFGFFFGGFFGGGFDFFEGGGGGGGGGGFGFFFFFEGFGEFF7CEGG5FDDFEA5@D@@57>*9;FGGFFFAEF?FGGFFFF<F;9;;?8=GFD?FF7632?29@89;BF>9B?FB:?(4>()))(1*
@M03364:396:000000000-C9LGT:1:1101:2621:9516 2:N:0:10
GGACTACTAGGGTATCTAATCCTGTTTGCTCCCCACACTGTCGTGCCTCAACGTCAGTTACAGTCCAGAAAGCCGCCTTCGCCACTGGTGTTCCTCCTAATATCTACGCATTTCACCGCTACACTAGGAATTCCGCTTTCCTCTCCGTCACGCAAGCAATATAGTTTTGGTTGTAGTTCCTCAGTTGAGCCGAGGGATTTCACAACCAACTTGTTTTCCCGTCTACTCACCCTTTTCACCCAATAATTCCGGATAACCCTTGCTCCCTACGTCTTCCCGCGTCGTCTTCGATGTATTTTGC
+
CCCC8FFFGGGGGGGGGEE<FFEAF9FGC<EGDGEGCGG,6CFFGGGGGGGGGGG@B<EFDGGCCFCEFGFAFE@BCEGFGGGGGGGGE@FB,A,C<F@BFGGGGGFAFGGC@DFFFGDGEFFGGG9FGFGGGGFGGGFCF+EDF?+6,*8)=A=>+6,27,<DGDEF8@DE*+5=DF:EA,+6EAF7?EFD+6CE*,@EF@F55?A==>B,*+,0;*;A)*825<*)/0>@>DE**9EGG@0;)/56CGG((/,.*(483/<)2B5()4(((.4)6;:>2-,34(,()(())(.*9*.2*
@M03364:396:000000000-C9LGT:1:1101:9890:9533 2:N:0:10
GGACTACTGGGGTATCTAATCCTGTTTGCTCCCCACACTTTCGTGCCTCAGTGTCAGTTTCAGTCCAGAAAGCCGCCTTCGCCACTGGTGTTCCTCCTAATATCTACGCATTTCACCGCTACACTAGGAATTCCGCTTTCCTCTCCTGTACTCAAGTAGCCCAGTTCAGGGGGCTAACAATGGTTGAGCCATTGCCTTTCACCCCCTGCTTAGGTAACCACCTACGCACTCTTTACGCCCAATAATTCCGGATAACGCTTGCCCCCTACGTATTACCCCGGCTGCTTGCACGTAGTTAGCC
+
CCCCCGGGGGGGGCFGGGGGGFGGGGGGGGGGGGGGGGGGGGGGGGGGGGGGGGGGGGGGGGGGGGGGGGFGGGGGGGGGGGGGGGGGFGGGGGGGGGGGGGGGGGGGGGGGGGGGGGGGGGGGGFGEGGGGGGGGGGGGGGEFFGGGDDGEGFFFBEGGGGFFGEFFGG88BG5+@;ECFFGCFGDCFGFGFFGGFGGGGFGFC@DD5CA,8;D4C=GGBGFEFEB8=76BEEEE>9EEE@1;*9?CFG32874;51;@DDG@GE)4<<<?A25>F68,9742:848<2<??:?D=*6>D
@M03364:396:000000000-C9LGT:1:1101:19353:9536 2:N:0:10
GGACTACTCGGGTTTCTAATCCTGTTTGCTCCCCACGCTTTCGCGCCTCAGTGTCAGTTACAGACCAGATAGTCGCCTTCGCCACTGGTGTTCCTCCAAATCTCTACGCATTTCACCGCTACACTTGGAATTCCACTATCCTCTTCTGCACTCAAGTTCTCCAGTTTCCAATGACCCTCCCCGGTTGAGCCGGGGGCTTTCACATCAGACTTAAAGAACCGCCTGCGCTCGCTTTACGCCCAATAAATCCGGACCACGCTTGCCACCTACGTATTACCGCGGCTGCTGGCACGTAGTTAGC
+
CCCCCGGGGGGGFGGGGGGGGGGGGGGGGGGGGGGGGGGGGGGGGGGGGGGGGGGGGGGGGGGGGGGGGGGGGGGGGGGGGGGGGGGGFFFGGGGGGGGGGGFFGGGGGGGGGGGGGGGGGGGGGGGGGGGGGGGGGFFGGGGFGGGGGFGEEDGFFGGGGGFGGGGGGGGGFGEFGBGEGEGEGGGEFFFDGGGGGGGGGFGFGFFFFGFGCF79CBG=9GFF;=9A;G@B?(6<AFGGG?::?A<9FFCB:33?F3---4C4>FG??F?<<A?2:@4-4;99;B>B?F?BF6.).6):7
@M03364:396:000000000-C9LGT:1:1101:3786:9551 2:N:0:10
GGACTACCAGGGTTTCTAATCCTGTTTGCTCCCCCCGCTTTCGCGCCTCAGTTTCAGTTACAGACCAGATAGTCGCCTTCGCCACTGGTGTTCCTCCGAATCTCTACGCATTTCACCGCTACACTTGGAATTCCACTATCCTCTTCTGGACTCAAGTTCCCCGGTTTCCAATGACCCTCCACGGTTGGGCCTGGGGCTTTCAAGTCGACCTTTCGGAACCCCCCTCGCGCGCTTTACGCCCAAGAATTCCGGACAACCCTTTCCCCCTACGGATTACCGCGGCTGCTGGCCGGGCTTCAGC
+
CCCCCGFF@FG>EFG@DFA<FGC<FGC@C@EFGC7+6@FGGD,,+@FC,4696CEACFFCE9E9F<<<8C,BF<+CFFF?<FFFC,B<?BEFDFFGC+>F,?@EEG<+++BC99@F<B@014EG=,EFFFFFG9=AE,=FGFDFDF,7,088D800,3,,@,*0CE+@=@FG;@=CC0D+,4;7@:F)*8D*CC:1*>ECF<,*+1)(/25,*+4-*(=*,9(((32>01,(-3-):?EE5(-(.,6280*(((-(0(-.,)<<4E<(,4(((,382C4791--4()..41((((05.)*0
@M03364:396:000000000-C9LGT:1:1101:20693:9558 2:N:0:10
GGACTACTGGGGTTTCTAATCCTGTTTGCTCCCCACGCTTTCGCGCCTCAGTGTCAGTTACAGACCAGATAGTCGCCTTCGCCACTGGTGTTCCTCCAAATCTCTACGCATTTCACCGCTACACTTGGAATTCCACTATCCTCTTCTGCACTCAAGTTCCCCAGTTTCCAATGACCCTCCCCGGTTGAGCCGTGGGCTTTCACATCAGACTTACGGAACCACCTGCGCGCGCTTTCCGCCCAATAATCCCGGCCCGCGCTTGCCACCTACGGCTTCCCGCGGCGGCTCGCCCGTCTGTAGC
+
CC@CCFDFEFFGFCGAF<EEAFFGFEFGGGGFFGGDF7FBDGGGGGEDGEGGFFGGGFFEF9F<FGGGEEEFGGEGGEGGGDE?FGGGCEFE9A>EFFEDFGGGFFAFGGGGGGGFFGEDC=8FEFGGE<CF<FCGF4BFGGGF?FGG9@=8A=DDAFD=@FFDADGGGGADF99+A:@C+==>B>F@AFFCDEGCCFFGG*@*5;9**;57*0=0;4C::FDFBEB46:2>:<8)/3EGG0(4)5<)09592(((0463((;,0<C:(24((-91:F4-319(49>(4>(((-,0)*-02
@M03364:396:000000000-C9LGT:1:1101:5619:9571 2:N:0:10
GGACTACTGGGGTATCTAATCCTGTTCGCTCCCCACGCTTTCGTCCATCAGCGTCAGTTGAGGCTTAGTGACCTGCCTTCGCAATTGGTGTTCTGCGTAATATCTAAGCATTTCACCGCTACACTACACATTCCAGCCACTGCAACCTCACTCAAGCCTAACAGTATCAATGGCAGTTCCATCGTTAAGCGATGGGCTTTCACCACTGACTTATTAATCCGCCTACGGACCCTTTCAACCCAATAAATCCGGATAACGCTTGCACCCTCCGTATTGCCGCGGCTGCTGGCCCGGATTTAGC
+
CCCCCGGGDGGGGGGGGGGGGGGGGGFGGGGGGGGGEFGGGGGGCG@FGGGGGGGGEGGCCCFFGG8FFGGGGGGGGGGGGGGGG9FGEFGGGGGGGGGGGGFGGGGGGGGGGGGGGGGGGGGGGGGGGGGFGGF,=AFG8FG?DFE,4;ADFD+9,642DFFGGCGGFGGGFGFC=@:EE8B@DD3:DEGD?EGCCFGGGFGEGFFF*AACAAC;20EF2C2)/?4:4DBFB=E9<5EGGFFFF3).;CC201(7AD>?D;*)*?D?;B>F((2).3(--2;B0:)2>B(4;0())*)2:
@M03364:396:000000000-C9LGT:1:1101:7974:9589 2:N:0:10
GGACTACTGGGGTTTCTAATCCTGTTCGCTCCCCACGCTTTCGTCCATCAGCGTCAGTTGAGGCTTAGTGACCTGCCTTCGCAATTGGTGTTCTGCGTAATATCTAAGCATTTCACCGCTACACTACACATTCCAGCCACTGCAACCTCACTCAAGACTAACAGTATCAATGGCAGTTCCATCGTTAAGCGATGGGCTTTCACCACTGACTTATTAATCCGCCTACGGACCCTGTGAACCCAATAAATCCGGATAACGCTTGCACCCTCCGTAGTACCGCGGCTGCTGGCACGGATTTAGC
+
CCCCCGGFGGGGG@GGGGGFAEFGGGFFGGGGGGGGGGGGGGGGGFGGGGGGGGGGCFFFFGFGFGGEFF95EDGGGGGGGGGGGFGFE@GEGGGGGEGGGGGGGG?FFFCCFGGGGGGGGGGGGCFFGGGGGGGEEADGFGFBDFGG8DGFFDGF:DEGDBDFGGF;EFGFFADDGFCF,3DFGG+8D=@7FEGGGECGGAE=*998CC6@7B;;+0@E>GFA=64*>DB==(7)*0C<B9BD67));F39013;A2;?61*/>GD<@:B:((4-6:4190>9(3:B::0<?(,..*6>7
@M03364:396:000000000-C9LGT:1:1101:2626:9593 2:N:0:10
GGACTACAGGGGTTTCTAATCCTGTTTGCTCCCCACACTTTCGCGCCTCAGCGTCAGTTACAGTCCAGTAAGCCGCCTTCGCCACTGGTGTTCCTCCCGATCTCTACGCATTTCACCGCTACACCGGGAATTCCGCTTACCTCTCCTGCACTCAAGCCATCCAGTATCCAAAGCAGTTCCCACCTTGAAAGCAGGACTTTCACTTCAGACTTAACTAGCCGCCTACGCGCCCTTTACGCCCAATCATTCCGGACAACGCTTGCCCCCTACGTATTACCGCGGCTGCTGGAACGTTTGTAGC
+
CCCCCGGGGGGGGEGGGGGGGGGGFFGGGGGGGGGGGGGGGGGGGGGDGGGGGGGGGGGGGGGGGGGGGGGGGGGGGGGDGGGGGGGGEFFGGCFGDCFGGGGGGGGGECEGG<AFFEGDGFGGGGGGEGGGGGGEE=DGGGFFGFEFFFG=FDFFDFGGGGFGFGFGGGGGFGEGCFGG@FGGGGGFF,@DFGGGGGGGF?EC7>:C6CB,6B,0=>EC955569;>@D999DFEC?CCF8?BF2)6=F<;?B9<)((,485>7FG>B0(..:?9A<4,4;>B9<72>((.4(())))2*
@M03364:396:000000000-C9LGT:1:1101:19925:9606 2:N:0:10
GGACTACAAGGGTATCTAATCCTGTTCGCTCCCCACGCTTTCGCTCCTCAGCGTCAGTAACGGCCCAGAGACCTGCCTTCGCCATTGGTGTTCTTCCCGATATCTACACATTCCACCGTTACACCGGGAATTCCAGTCTCCCCTACCGCACTCAAGCCCGCCCGTACCCGGCGCGGATCCCCCGTTAAGCGATGGACTTTCACACCGGACGCGACGAACCGCCTACGAGCCCTTTACGCCCAATAAATCCGGATCACGCTTGCACCCTACGTATTACCGCGGCTGCTGGCCCGGCCGTCGC
+
CCCCCGGGFGGGGGGGGGGGGGGGGGGGGGGGGGGGGGGGGGGGGGGGGGGGGGGGGGGGGGGGGGGGGGGGGGGGGGGGGGGGGEGGFGGGGCFGGGGGGGGGFGGGGGGGGGGGGGFDGEEGGEGGGGGGGGGFFFGGGGGFGGGGGFGAGBGFGGGGGGFGGGGGGGGGBCAC:?GF,;9<CF:=CFEDFCECGGGGGFGCGDB;(93C>):6C(/C;G>:6C<)4C>:<7>>BBGGG<0:6><9BFD(,4(.)31(3:C2CCD12<B?34:AAEBFB0476?:??:((1(())04<>
@M03364:396:000000000-C9LGT:1:1101:18425:9607 2:N:0:10
GGACTACCGGGGTTTCTAATCCTGTTCGCTACCCATGCTTTCGAGCCTCAGCGTCAGTTGCAGACCAGAGAGCCGCCTTCGCCACTGGTGTTCATCCATATATCTACGCCTTTCACCGCTACACATGGCGTTCGTCTCTCCTCTTCTGCACTCACGCCAAACAGTTTCCGATGCAGTCCCTCGGTTAAGCCGAGGGCTTTCACATCAGACTTATTTTTCCGCCTGCGCTCGCTTTACGCCCAGTAAATCCGGACGACGCTTGCCCCCTACGTATTCCCGCGGCTGCTAGCACGTACTTCGC
+
<<C6B<,6@@@E:+BFFF,5BB6;;C6BFGB@FGE8<,C,CC8,BFC:,?F<@6676CF,E,9FED,6,6EFDCC@BCFFD:F,6=,B,,:85,@<5,5E,9=F==FD:+B=4F8FFGDCGB9FGGG,,:464+1B=F99D=EF8D,@,?3:@0+336@8,80:3=;>:+++05::E*@<CC0*@E**=:>4**=C58,,<5CCD)0*.;3@)+3)39>9?5681*.>(*61;344<6EEE?(57>-4@<5(49(,79(34(2,0;9-(414)-(.6@060960760)6()5,(())1)97
@M03364:396:000000000-C9LGT:1:1101:13478:9609 2:N:0:10
GGACTACAAGGGTATCTAATCCTGTTTGCTCCCCACACTTTCGCGCCTCAGCGTCAGTTACAGTCCAGTAAGCCGCCTTCGCCACTGGTGTTCCTCCCGATCTCTACGCATTTCACCGCTACACTAGAAATTCCACTTACCCCTCCGACACTCGAGTCCGACCGTTTCTAAAGCAGTCCCACAGTTGAGCCCTGGGATTTCACTTCAGACTTGCCGTACCGCCTACGCTCCCTTTACACCCAGTCAATCCGGATCACGCTTGCACCCTACGTATTCCCGCGGCTGCTGGCACGTATTTCGC
+
CCCCCGG,,CFFGGGGGGGGGGCCFG<FGGGGGGGGCFGGGGFG:FGGGGGGGGGGGFAFGGGEFGGGC9CECFGGGGGGGGGGG8=E<6CFEGGGGGDGG+@BAEFFGGGEGGGGGGGDEEGGG8F,EFGGGGGCG,3EF+@5=C++@9FEG)+<863@EF5?F@FC,,3;9==6=*5@C8*6@E,*;<E7?FFC>FC?:*68+;B*AF=GE6<(:2EE@C:?6<?A?D@?@FF6><FGGF;847<<=DD30-,1?:?6:0C?GFGFB???26?AFF1(43441,),,43?<:(*)*.99
@M03364:396:000000000-C9LGT:1:1101:13321:9636 2:N:0:10
GGACTACTCGGGTATCTAATCCTGTTTGCTCCCCACGCTTTCGCGCCTCAGTGTCAGTTACAGACCAGATAGTCGCCTTCGCCACTGGTGTTCCTCCAAATCTCTACGCATTTCACCGCTACACTTGGAATTCCACTATCCTCTTCTGCACTCAAGTTCCCCAGTTTCCAATGACCCTCCACGGTTGAGCCGTGGGCTTTCACATCAGACTTAAGGAACCACCTGCGCGCGCTTTACGCCCAATAATTCCGGACAACGCTTGCCCCCTACGTATTCCCGCGGCTGCTGGCCCGTAGTTAGC
+
CCCCCGGGGGGGGDFGGGGGGGGGGGGGGGGGGGGGGGGGGGGGGGGGGGGGGGGGGGGGGGGGGGGGGFGGGGGGGGGGGGGGGGGGFGGGGGGGGGGGGGGGGGGGGGGGGGGGGGGGGGGGGGGGGGGGGGGGG@FGGGGFGGGGGFGFGF+DFGGGGGFGFGGGGGGGFFFGGFGG?FDFGGEEFGGGGGGGGGGGGFGEGFAEEGEGC8;>DFGGFGFFEF@A@GFFFFFFFFGGGFDF)7?EFGGF?F0:@>FFB<G:*;C><B?F<6B)6C:>29>07<)4?B(8B33)862C:
@M03364:396:000000000-C9LGT:1:1101:9275:9659 2:N:0:10
GGACTACCGGGGTTTCTAATCCTGTTCGCTACCCATGCTTTCGAGCCTCAGCGTCAGTTGCAGACCAGAGAGCCGCCTTCGCCACTGGTGTTCTTCCATATATCTACGCATTCCACCGCTACACATGGAGTTCCACTCTCCTCTTCTGCACTCAAGAAAAACAGTTTCCGATGCAGTTCCTCGGTTAAGCCGAGGGCTTTCACATTAGACTTATTTTTCCGCCTGCGCTCGCTTTACGCCCAATAAATCCGGATAACGCTTGCACCCTCCGTATTACCGCGGCTGCTGGCACGGGTTTAGC
+
CCCCCGGGGGGGGGGGGGGGGGGGGGGGGGGGGGGGGGGGGGGGGGGGGGGGGGGGGGGGGGGGGGGGFGGGGGGGGGGGGGGGGGGGGGGGGGGFGGGGGGGGGGGGGGGGCGGGGGGGGGGGGGGCFGGGGGGGGGGGGGGFFGG,@EGDFDGF,@EFGGFGGGGGGGGGFGFGGFGGGGGFEG<>FFD>DGGGGGGGGFGFGFF4CGFG=87?FFFGFGFFFF6=>GFFFFFFFFGGGF?FFF<>BFG><8:AF:>?B?C?FGDB?B98?FFDFG<BF>F9960:?::?FF(05),:?
@M03364:396:000000000-C9LGT:1:1101:14880:9668 2:N:0:10
CCCCCGGAGCCTGCCGGTCATGAGTGTAAACATCAGATTAGACTGCGCGGGGCCCTGAGAGACCGGGGGTGGGAGGATGGGTGGGTTGGGGGGGTGGGAGGAGAAGGGGGATAGGAGGTGCAAGTGAAACAGAAAATAAAGCAACACAACAAGATAGAGTCGACGTAAATAAAGTGACTCGACAATAGTGGCTACATGGTGTGCCATGGTCCGGGCATGCGGTGAACGTGATGTCGCATGACAAGCTAGAACCTGAACGCTCGAGAGACCGAGGCACGCCTGCTCAGTGAACACAGCGGCC
+
6-,6,6+++=8,,,6++8+,,,,6<,<,,,,;-;C,,,,6,@,,,68+64+++++4,,,6,,,9+++7+4+8+,8++,,3A3++3+++8+++**2**1******0********0+,,/*/3,+02++3<,8**0+03+*++*+)**/2*)*(0,**20+0+*))**2*/+2+*+.*+1++**)**+,-*,***020*0*++.*.***)(0.0()*(1(*+()-(,+.)-*(,))..(-**+))))()-***)((.(),((,(*(**)(,,,-((((.*(-(((.))())))-)(()))())
@M03364:396:000000000-C9LGT:1:1101:25637:9677 2:N:0:10
GGACTACTAGGGTTTCTAATCCTGTTTGCTCCCCACGCTTTCGCGCCTCAGTGTCAGTTACAGACCAGATAGTCGCCTTCGCCACTGGTGTTCCTCCAAATCTCTACGCATTTCACCGCTACACTTGGAATTCCACTATCCTCTTCTGCACTCAAGTTCCCCAGTTTCCAATGACCCTCCACGGTTGAGCCGTGGGCTTTCACATCAGACTTAAGGAACCACCTGCGCGCGCTTTACGCCCAATAATTCCGGACAACGCTTGCCACCTACGTATTACCGCGGCTGCTGGCCCGTATTTAGC
+
CCCCCGGGGGGGGGGGGGGGGGGGGGGGGGGGGGGGGGGGGGGGGGGGGGGGGGGGGFEGGFGGGGGGGGGGGGGGGGGGGGGGGGGGGGGGGGGGGGGGGGGGGGGGGGGGGGGGGGGGGGGGGGGGFGGGGGGGG8DGGGGFGGGGGFGDFD?DFFGGGGFGGGGGGGGGF9DFGFGG86C7DECEFGGGDGGGGGGFFEGFGF9C*;@FC8E@?4DGDGFFFG2B5)5;9DFEEDGGG@D;;3CEFGD@@FB?F9>?F<@?FGGF?:<?2AB44C1>>>9((-..56((-23)0/)2*
@M03364:396:000000000-C9LGT:1:1101:14501:9708 2:N:0:10
GGACTACCGGGGTATCTAATCCTGTTTGCTCCCCACGCTTTCGCGCCTCAGCGTCAGTTATCGTCCAGCAAGCCGCCTTCGCCACTGGTGTTCCTCCTAATATCTACGCATTTCACCGCTACACTAGGAATTCCGCTTGCCTCTCCGACACTCAAGGGATACAGTTTTGAGCGCAGTTCAGGGGTTGAGCCCCTGGATTTCACTCCCAACTTGCATCTCCGCCTACACGCCCTTTACACCCAGTCAATCCGGACCACGCTTGCAACCTACGGATTCCCGCGGCTGCTGGCACGTCGTTAGC
+
CCCCCGGGGGGGGGFGGFGFFAEFFFGFFEGGGGGGGGGGGGDDGGGDEGCFGGGGGGGDGGGFFGGFGGGGFGGGGGGGGGGGEDGGCECFFCGGGG9FGFGGGGGGGGCGFGGFFGG8CGGGC,AFFGGF<?CEG@FFGGGFFGC+@5:DD=D0,;8@FBFC33E9D6+,<C=D:CFFFFF7*;F);BFC7CF5C9;?FEG4?AFBBG@ACC>?CCFG6D07;85F@D792(=ABAEEE6(.*-)66DCB(2(3>29<268,*27.380(48<))3---(,3;::330(54.(07)(/2
@M03364:396:000000000-C9LGT:1:1101:18135:9722 2:N:0:10
GGACTACACGGGTATCTAATCCTGTTTGCTCCCCACGCTTTCGCGCCTCAGTGTCAGTTACAGACCAGATAGTCGCCTTCGCCACTGGTGTTCCTCCAAATCTCTACGCATTTCACCGCTACACTTGGAATTCCACTATCCTCTTCTGCACTCAAGTTCCCCAGTTTCCAATGACCCTCCACGGTTGAGCCGTGGGCTTTCACATCAGACTTAAGGAACCCCCTGCGCGCGCTTTACGCCCAATAATTCCGGCCCACGCTTCCCCCCTACGTCTTACCGGCGCTGCTGGCACGTCTGTCGC
+
CCCCCGGGGGGGGFGGGGGGGGGGGGGGGGGGGGGGGGGGGGGGGGGGGGGGGGGGGGGGGGGGGGGGGGGGFGGGGGGGGGGGGGGGFGGGGGGGGGGGGGFGGGGGGGGGGGGGGGGGGGGGFGGGFGGGGGGGG=FGGGGFGGGFGFFBFDFFFGGGGGFGGGGGGGGFFADFGDFGCFGGGG+56>DCC6CEDGGGC7F*2A<8*34C48D175FF4>@:BF@)/),.,6?346CGG;D;=3)9AGFF(((3;(03((38*:D1(.4(((-)-:(((-,((-,284(.2,())1)97
@M03364:396:000000000-C9LGT:1:1101:11388:9725 2:N:0:10
GGACTACAAGGGTATCTAATCCTGTTCGCTCCCCACGCTTTCGCTCCTCAGCGTCAGTAACGGCCCAGAGACCTGCCTTCGCCATTGGTGTTCTTCCCGATATCTACACATTCCACCGTTACACCGGGAATTCCAGTCTCCCCTACCGCACTCAAGCCCGCCCGTACCCGGCGCGGATCCACCGTTAAGCGATGGACTTTCACACCGGACGCGACGAACCGCCTCCGAGCCCTTTACGCCCAATAAATCCGGATAACGCTTGCCCCCTACGGATTACCGCGGCTGCCGGCCCGTGTCTTGC
+
CCCCCGGGGGGGGGGGGGGGGGGGGGGGGGGGGGGGGGGGGGGGGGGGGGGGGGGGGGGCGGGGGGGGGGGCFEGGGGGGGGGG@EFGFGGGGFGGGGGGGGGGGFGGGGGGGGGGGGDDEGGGGGGGDGGGGGFFDFGGGGGFCGGGGEGFGFGFGGFGGGFGGG5CGGDGFGFG=/?GCFFDGGC8AF=*/AEEGGGGG)?)2:>99D0E;):93(:E>G>8(27)7D>:8:?AF3EGGB40).))1CD9((1-/((-3-;(9EC(3::(((-).<,--46(,((-2029>;(0)/)2*
@M03364:396:000000000-C9LGT:1:1101:20059:9739 2:N:0:10
GGACTACTGGGGTTTCTAATCCTGTTTGCTCCCCACGCTTTCGCGCCTCAGCGTCAGTTGTCGTCCAGCAGGCCGCCTTCGCCACTGGTGTTCCTCCTAATATCTACGCATTTCACCGCTACACATGGAGTTCCACTCTCCTCTTCTGCACTCAAGAAAAACAGTTTCCGATGCAGTTCCTCGGTTAAGCCGAGGGCTTTCACATTAGACTTATTTTTCCGCCTGCGCTCGCTTTACGCCCAATAAATCCGGACCACGCTTGCCACCTACGTATTACCGCGGCTGCTGGCACGTAGTTAGC
+
CCCCCGGGGGGGGGGGGGGGGGGGGGGGGGGGGGGGGGGGGGGGGGGGGGGGGGGGGGGGGGGGGGGGGGGGGGGGGGGGGGGGGGGGEGGGGGGGGGGGGGGGGGGGGGGGGGGGGGGGGGGGGGGGGGGGGGGGGGGGGGGFGGGAGFGEGDGF8DFGFFFFGGGGGGCGFGFGGFGGCACEGG@AFFGGDEGGGGGGGFCEGFFFEGFG4898DEGG?GFDF>>BFGFFFFD9>DGGGFFFFA6>FGGFBB(4>?B?0:C?>FGF2::B24:4:E164>FFFFFFF?07?((../)::
@M03364:396:000000000-C9LGT:1:1101:6011:9744 2:N:0:10
GGACTACTAGGGTATCTAATCCTGTTTGCTCCCCATGCTTTCGTACCTCAGTGTCAGTATTAGGCCAGATGGCTGCCTTCGCCATCGGTATTCCTCCAGATCTCTACGCATTTCACCGCTACACCTGGAATTCTACCATCCTCTCCCATACTCTAGCCAACCAGTATCGAATGCAATTCCCAAGTTAAGCTCGGGGATTTCACATTTGACTTAATTGGCCACCTACGCACGCTTTACGCCCAATAAATCCGGATAACGCTTGCACCCCCCGTATTACCGCGGCTGCTGGCCCGGATTTAGC
+
CCCCCGGGGGGGGGGGGGGGGGGGGGGGGGGGGGGGGGGGGGGGGGGGGGGGGFGGGGGGGGGGGGGGECEGGGGGGGGGGGGGGGGEEGGGGGGGGGGGGGGGGGGGGGGGGGGGGGGGGGGGGCGCGGGGGGGGG:=FGGGFGGGEGFGFGFGBEG?=EFFGFEFAED?F?;DGDFGGGGGGGGA;DF8FGEGGCGGGGFGFGFF@@F7FC7@CFEGGFGDFEC85>GAF>9>465CFG=2:FBC*:F5=786<FD;;;?C<FGD(423470:):C:>>9B04<>?(8(-7>9))*):0
@M03364:396:000000000-C9LGT:1:1101:9542:9745 2:N:0:10
GGACTACCCGGGTTTCTAATCCTGTTTGCTCCCCATGCTTTCGTACCTCAGTGTCAGTATTAGGCCAGATGGCTGCCTTCGCCATCGGTATTCCTCCAGATCTCTACGCATTTCACCGCTACACCTGGAATTCTACCATCCTCTCCCATACTCTAGCCAACCAGTATCGAATGCAATTCCCAAGTTAAGCTCGGGGCTTTCACCTTTGACTTAATTGGCCACCTACGCACGCTTTACGCCCAGTCATTCCGATTCACGCTTGCCCCCTCCGTATTACCGCCGCTGCTGGCCCCGCTTTAGC
+
CCCCCDG<C@::FGFGGCFGFGFFFGGGGGGGGGG@FGG<FFECFGGGEGG,CFFGFGFGFG9<FFFE,6CAF,?FGGGFGGGE@FGGB<@DFEEGGF,?CFEFDCGGGGGGGGGGGGGGGGGGGGGF8FGGGGGFG,+AF8AF=F>8E*ADG;D?FC91DFDCCB,E6=DFFGE+=DFFGA+AF=,;@E,2@E8@9>EGGFG***<E52;ECA,3<)@F5DBF)6:B);48(:9CC=EGG?2(*/)1@FF?;7CCF7716=84>8G>;(42:(4>BF23(4>9;B>).4(4((-))..:7
@M03364:396:000000000-C9LGT:1:1101:4073:9760 2:N:0:10
GGACTACACGGGTTTCTAATCCTGTTCGCTCCCCACGCTTTCGCTCCTCAGCGTCAGTAACGGCCCAGAGACCTGCCTTCGCCATTGGTGTTCTTCCCGATATCTACGCATTTCACCGCTACACTAGGAATTCCACTTTCCCCTCCTGCACTCAAGTCTGACAGTTCGAAAGGCTTACCGGAGTTGAGCTCCGGGCTTTCACCTCACGCTTCTCAAACCACCTACGTACTCTTTACGCCCCATCCTTCCGGATACCGCTCGCCCCCTACGCATTCCCCCGGCCTCTGGCACTTAGTTCGCC
+
CCCCCGGGGG7FGFGGGFCGGGGFGGGGGGGGGGGGFGGGGGGGGGGGGFFF@GGGGG9CFE:FGGDG<C<FGGCGGGGGGGGGGGFCE7FCFGGGGGE@F:EGGEGGGGGGGGGGGEGGGGGGG8FCGGGGGGGGGFDFGGGFGGGDGFGEFD+0EEGGCGFFFFGGC,>C*@CF<:8@***F:;30;BFC7?EGDGGG79?*;AA>DG>7>F@**7E5=D(16*/*6*7<CC570;EE*(4(),69?3),408?.4,4(4??GG33?((-,-)6863(--(-:4)),(4(.).099(19
@M03364:396:000000000-C9LGT:1:1101:24465:9783 2:N:0:10
GGACTACTGGGGTATCTAATCCTGTTTGCTCCCCACGCTTTCGCGCCTCAGCGTCAGTTACAGTCCAGAAAGCCGCCTTCGCCACTGGTGTTCCTACCGATCTCTACGCATTTCACCGCTACACCGGTAATTCCGCTTTCCTCTCCTGCACTCCAGCCCGCCAGTATCCAAAGCAATTCCCACCTTGAAGGCAGGACTTTCACTCCAGACTTAACAGGCCGCCTACGCGCCCTTTACGCCCAATCATTCCGGACCACGCTCGCCCCCTACGTCTTACCGCGGCTGCCGGCACGTAGTTAGC
+
CCCCCGGGGGGGGGFGGGCFGGGGGGGGGGGGGGGGGGGGGGGGGGGCFFCFGGGGCFGGGGG<EEGGGGGGGGDGGGGCGGGGGCGGGGGGGGGGGGEG7=F<EGGGG>FCFEFGGGGGGGGAEEE>FGFGGGGGDCFGGGCFGGGFEFF6DDGF=EEEGE?GGFC9EGGGFG@?FFGGFFFEGG@@A,1;>CEGGC9EE6B8;;FE@DE94:A?CBCE>3:D?E?8457;98:2:?EEE617)4-./:63:B(3>:66:;8,>E<12334((,.6C39(44(,(((-2-,(3(0)*.:*
@M03364:396:000000000-C9LGT:1:1101:23063:9799 2:N:0:10
GGACTACTCGGGTTTCTAATCCTGTTCGCTACCCATGCTTTCGAGCCTCAGCGTCAGTTGCAGACCAGAGAGCCGCCTTCGCCACTGGTGTTCTTCCATATATCTACGCATTCCACCGCTACACATGGAGTTCCACTCTCCTCTTCTGCACTCAAGAAAAACAGTTTCCGATGCAGTTCCTCGGTTAAGCCGAGGGCTTTCACATTAGACTTATTTTTCCGCCTGCGCTCGCTTTACGCCCAATAAATCCGGACAACGCTTGCCACCTACGTATTACCGCGGCTGCTGGCACGTGTGTCGC
+
CCCCCGGGGGGGGGGGGGGGGGGGGGGGGGGGGGGGGGGGGGGGGGGGGGGGGGGGGGGGGGGGGGGGGGGGGGGGGGGGGGGGGGGGFFFEGGGGGGGGGGGGGGGGGGGGGGGGGGGGGGGGGGFFFGGGGGEFGGGGGGGFGGGFGFGFGBDFD?DFGGFGFGGGGEEEEGFGGFGGEFGFEGCCFFDDGEGGGG>EGFGFGFFFFGAFFFGCGFGG>GFF=:5BBG0:;?@EFDGFGD0=F7)9C4/7<>0:F9B?2?GF*<F:BB632<(2:@4410((.0.222(5<3(0).)97
@M03364:396:000000000-C9LGT:1:1101:20448:9803 2:N:0:10
GGACTACAAGGGTATCTAATCCTGTTTGCTCCCCACGCTTTCGCGCCTCAGTGTCAGTTACAGACCAGATAGTCGCCTTCGCCACTGGTGTTCCTCCAAATCTCTACGCATTTCACCGCTACACTTGGAATTCCACTATCCTCTTCTGCACTCAAGTTCCCCAGTTTCCAATGACCCTCCCCGGTTGAGCCGTGGGCTTTCACATCAGACTTAAGGAACCACCTGCGCGCGCTTTACGCCCAATAATTCCGGACCACGCTTGCCCCCTCCGTATTACCGCGGCTGCTGGCACGTATTTCGC
+
CCCCCGGGGGGGGGGGGGGGGGGGGGGGGGGGGGGGGGGGGGGGGGGGGGGGGGGGGGGGGGGGGGGGGGGGGGGGGGGGGGGGGGGGFGGGGGGGGGGGGGGGGGGGGGGGGGGGGGGDEFFGGGGGGGGGGGGGG@FGGGGFGGFCFFGFGFGFGFGGGGFDGGGGGGGFFFEGGFGG+3=>EGF<FGGGDGEEGGGGGEG5;;8=8FBCA=E>7):C=F254C(06D7996?)98EGG;6()7<?FFGB20(4>:;?(454*;C;(42(4:?44:6>FB0(4(5>BF1<?(.*97)C<
@M03364:396:000000000-C9LGT:1:1101:11002:9813 2:N:0:10
GGACTACCAGGGTATCTAATCCTGTTTGCTCCCCACGCTTTCGTGCCTGAGCGTCAGTTATGGTCCAGAAAGCCGCCTTCGCTACTGGTATTCCTTTGAATCTCTACGCATTTCACCGCTACACTCAAAGTTCTACTTTCCTCTCCCACACTCTAGCCTAGCAGTTTCAAAAGCAGCTCCGAAGTTGAGCCTCGGAATTTCCCTTCTGACTTGCTTGGCCGCCTGCGCACCCTTTACACCCAGTAAATCCGGATAACGCTTGCTCCCTACGTATTCCCGCGGCTTCTGGCCCGTAGTTCGC
+
CCCCCGGGGGGGGFGGGGGGGFGGGGGGGGGGGGGGGGGGGGGGGGGGGGGGGFGGGGGGGGGGGGGGGGGGGGGGGGGGGGGGGGGGGGGGGGGGGGGGGGGGGGGGGGGGGGGGGGGGGGGGCFGGGGGGGGGGGGGGGGGFGDFFGAFDEDGFFGFGGGFGGGGGGGDGFGDGGFGGGDDGGFFEFGGGGGGGGGGGG*31=69=CGFGB=,:FFGG>4AFB:2?BGFFDFF4CCFGGFFF=<<CFGGF?0(7A?;@D?>4?@G<4302)64..3466>B9(.)5>>(493-056)9)
@M03364:396:000000000-C9LGT:1:1101:9811:9830 2:N:0:10
GGACTACCGGGGTTTCTAATCCTGTTCGATCCCCGCACTTTCGTGCCTGAGCGTCAGTATGGAGCCGGTATGCTGCCTTCGCAATCGGAGTTCTGCGCAATATCTAAGCATTTCACCGCTACACTGCGCATTCCGCATACTTCTCTCCAACTCAAGACCGCCAGTTTCAACGGCTCGCCGGGGTTGAGCCCCGGGCTTTTACCGCTGACTTAACAGCCCGCCTGCGCACCCTTTACACCCACTAAAGCCGGATACCGCTCGCCTCCTCCGTATTACCCCGGCTGCTGGCACGGAGTGCGCC
+
CCCCCGGGGGGGGGGGGFFGG9FFGGGGGGGGGGGGGGGGGGGFGGGGFGGGGGGGGGEFGGGGGGGGGGGGGFGGGGGGGGGGDGDF:BFFGFFGCFGGGFGGGFAFFGGGGGDFGGGGGGGFFGGGGGGGGGGGGEGGAFDFG9=DADDDFE+:>EEGGGFDFGDFGFFDBGAGEFGC=CC=EG<4FCCDC5E=CCGGC3C?DE)-:7<?AFG)94ED9D:?6*389D<(4:))642?E(4860))011-42).74-3((*3C@7:?0::3?)54+((49(4:,,4:(521(,0)/(/9
@M03364:396:000000000-C9LGT:1:1101:28509:9836 2:N:0:10
GGACTACTCGGGTATCTAATCCTGTTTGCTCCCCACACTTTCGCGCCTCAGCGTCAGTTACAGTCCAGTAAGCCGCCTTCGCAACTGGTGTTCCTCCTAATATCTACGCATTTCACCGCTACACTAGGAATTCCACTCTCCTCTCCTGCACTCAAGTTTCCCAGTTTCAAAGGCTTACTACGGTTGAGCCGTAGCCTTTCACCTCTGACTTAAGAAACCACCTACGCACCCTTTACGCCCAATAAATCCGTATACCGCTTGCCCCCTCCGTATTACCCCGGCTGCTGGCACGGAGTTCTCC
+
CCCCCGGGGGGGGGGGGGGGGGGGGGGGGGGGGGGGGGGGGGGGGGGGGGFGGGGGGGGGGGGGGGGGGGGGGGGGGGGGGGGGGGGGFGGGGGGGGGGGGGGGGGGGGGGGGGGGGGGGC>EGGGGGGGGGGGGGGGGGG+DBFGGGGFGFFDFFFGGGGGFGGGGGGGGGFGFCFFGDDGGFGGC5A>CGGEGGGGGGGEGEGFF59CCFE+@6CDGGBGD==1/):?=@5B4>D=:FF(53*97CFG1(/=)<59;F@;+=CC)-3481:B2<6+(-22-4?0)4:(48>>2<5*)2:
@M03364:396:000000000-C9LGT:1:1101:14471:9841 2:N:0:10
GGACTACTGGGGTTTCTAATCCTGTTTGCTCCCCACGCTTTCGAGCCTCAACGTCAGTTATCGTCCAGTAAGCCGCCTTCGCCACTGGTGTTCCTCCTAATATCTACGCATTTCACCGCTACACTAGGAATTCCACTTACCTCTCCGATACTCTAGCTTGACAGTTCCAAATGCAGCTTGGGGGTTGAGCCCACACCTTTCACATCTGGCTTGCCATGCCGTCTGAGCTCCCTTTACAACCAGTAAATCCGGATAACGATTGCACCATACGTCTTACCGCGGCTGATGGGCTGTGTTTAGC
+
CCCCC<8FEDEEGEBEFGEE@9EFECFFAFF9FFGEGGD;F,BCEFGFE?EFCFGGFGGGGFFFGDFECEFBC<>CFEFEF@6CCFFFCEEEGB;?FFGGFGDF;EF@FEEFGGGF9CEDG@E<>EFCEFFCD,=?E:DF==DD6>++@<3:ADGFFGCFGGF6FD:DFFGGFGEF?D=?6=9>@8F:6@EF5CE*9?><BAFEFFA6;F2156,8=3<?(2659,18CC;@D);)>C+<C2;7;C)7ACD90;?EA8(((,+.6;0.<(4..46<<C343(((-(.-)(((-.(1552*0
@M03364:396:000000000-C9LGT:1:1101:8555:9851 2:N:0:10
GGACTACAGGGGTATCTAATCCTGTTCGCTCCCCACGCTTTCGTCCATCAGCGTCAGTTGAGGCTTAGTGACCTGCCTTCGCAATTGGTGTTCTGCGTAATATCTAAGCATTTCACCGCTACACTACACATTCCAGCCACTGCAACCTCACTCAAGACTAACAGTATCAATGGCAGTTCCATCGTTAAGCGATGGGCTTTCACCACTGACTTATTAATCCGCCTACGGACCCTTTAAACCCAATAAATCCGGATAACGCTTGCACCCTCCGTATTACCGCGGCTGCTGGCACGGGTTTAGC
+
CCCCCGGGGGGGGGGGGGGGGGGGGGGGGGGGGGGGGGGGGGGFGGGFFGGGGGGGGGGGGGGGGGGGGGGGGGGGGGGGGGGDGGGGFGGGGGGGGGGGGGGGGFGGGGGGGGGGGGGGGGGGGGGFGGGGGGGGGGFGFGGFFGGG?DGFFFFFFGGGGGFGGGGFDGGGFFFGGFGGGG=@DG7DFGGGGGEGFGGGFCFE?AFFEGBE7?E;FEGGBGFAACA9>GBFF==4CEGGGF=BF8EFFGGF;?DAFFFFFFG@GGG61176:?>BFEB99>669B??06:439(0.54F7
@M03364:396:000000000-C9LGT:1:1101:15067:9859 2:N:0:10
GGACTACTCGGGTTTCTAATCCTGTTCGCTCCCCACGCTTTCGTCCATCAGCGTCAGTTGAGGCTTAGTGACCTGCCTTCGCAATTGGTGTTCTTCCACATATCTACGCATTTCACTGCTACACGTGGAATTCCACCTCCCTCTGACACACTCTAGTCGAGCAGTCACATATGCCATTCCCGAGTTAAGCTCGGGGATTTCACATCTGTCTTACTCAACCACCTGCGCACCCTTTACGCCCAGTAATTCCGATTAACGCTCGCACCCTACGTATTACCGCGGCTGCTGGCCCGTATTTAGC
+
CCCCCGGGGGGGGG@GGGGGGGGFGGGGGGGGGGGGGGGGGGGFGGGGGGGGGGGEGGGGGGGGGGGGGFGGGFGGGGGGGGEDGGGGGGGGGGGGGGGGGGGGGFFFGGGGGG8FFGGGGGGGGGGGGGGGGGGGGCFGGFGFGGGDEFFDGEDDEAEEGGFGGGGGGGGGFGFFGFGGGGGCFECEFF,=@EGG?E89FAFF=F>AEC<FFFDAGFG74FFFEB@E@GBFBFF=EFGGGDF@C3?EAGG6?;<EF6@(67C2DEG?112?)6?<AC44,99BF:)2((.2991)97);7
@M03364:396:000000000-C9LGT:1:1101:13038:9859 2:N:0:10
GGACTACTGGGGTTTCTAATCCTGTTTGCTCCCCACGCTTTCGCGCCTCAGTGTCAGTTACAGACCAGATAGTCGCCTTCGCCACTGGTGTTCCTCCAAATCTCTACGCATTTCACCGCTACACTTGGAATTCCACTATCCTCTTCTGCACTCAAGTTCCCCAGTTTCCAATGACCCTCCACGGTTGAGCCGTGGGCTTTCACATCAGACTTAAGGAACCACCTGCGCGCGCTTTACGCCCAATCCTTCCGGACAACGCTTGCCCCCTACGTCTTTCCGCGGCTGCTGGCCCGTCTTTTGC
+
CCCCCGGGGGGGGFGGGGGGGGGFGGGGFGGGFGGGGGGGGGGGGGGGGCFGGGGFGEGGGGGFGGGGGGGGGGGGGGGFCEGGGGGGGGGGGGGGGGGGGGFGGGGGGGGGGGGGGGGGEFFGGGFGADGGGGGGG,BFGGGFFEGGGDF8=D=DFGFF9FFCCEFGGGFGF,8?D9=@@DDGGGCCF@F=9+:C5DGGGFGF@F8@=C@G4851;5CC@4=>:C2?/26;BFFCEFCFG7?30/6CFGG>090?F7---(;368>6(80443?))338(320(4))3,,,33-)09):*
@M03364:396:000000000-C9LGT:1:1101:7747:9873 2:N:0:10
GGACTACTAGGGTTTCTAATCCTGTTCGATACCCACGCTTTCGAGCCTCAGCGTCAGTCCAGTGCTGGAGGGCTGCCTTCGCAATCGGCGTTCTGCGTGATATCTATGCATTTCACCGCTACACCACGCATTCCGCTCTCCTCGCACGAACTCGAGCACGGCAGTTTCAACGGCCGGCCGGGGTTGAGCCCCGACATTTTACCGCTGACTTGACGCGCCGCCTACGGCCCCTTTACACCCAATAAATCCGGATAACGCTTGCACCCTCCGGATTCCCGCGGCTGGTTGCCTGGGGTTCGGC
+
CCCCCGGGGGGGGGGGGGGGGGGGGGGGGFGGGGGGGGGGGGGGGGGGGGFGGGGGGGGGGGFGGGGGGGGGGGGGGGGGGGGGGGGGGGGGGGGGGGGGGGGGGGGGGGGGGGGGGGGGEGGGGGGGGGGGGGGGGEGGGGGFGGGGGDGDFAFFG8FGGGEGGFGGGGGGFGFGGFGGEGGFCE<;AF5DGGGGGGGGGAEBG>B(:CAGF:*8C>G70D::?/1)-79(3:4).<@E5:?)*.64?C):1()2)((413+4CE94:((((2)-.*-(42-1(()48)))-(-7))-)1
@M03364:396:000000000-C9LGT:1:1101:17696:9874 2:N:0:10
GGACTACCAGGGTATCTAATCCTGTTCGATACCCACGCCTTCGTGCTTCAGCGTCAGTTGAGCGCCGGTATGCTGCCTTCGCAATCGGAGTTCTGCGTGATATCTATGCATTTCACCGCTACACCACGCATTCCACATACTTCTCGCTCACTCAAGAACGACAGTTTCAACGGCTCGACGGAGTTGAGCTCCGCATTTTTACCGCTGACTTACCGTCCCGCCTACGCACCCTTTACACCCACTAAATCCGGATAACGCTCGCCTCCTCCGTATTCCCCCGGCCGCTCGCACCTAGTTACCC
+
CCCCCGGGGGGGGGGGGGGGGGGGGGGGGGGGGGGGGGGGGGGGGGGGGGGGGGGGGGGFGGGGGGGGGGGGGGGGGGGGGGGGGGGG7FGGGGGGGGGGGGGGC;FGGGGGGGGGGGGGGGGGGGGGGGGGGGAFGGFGGGGFGGGGGEGFGFGFDGFGDGFGEGGGGFGGFG9DE5ECE=DCGGDBA3>FGG55?FGGGFGFGFE>DGFCAFE3DBGG@G?D513.7D????4)688CG6<?F)<<FD9(8:AD:9(((-*(9A*(421(38)..0444>((33(4613((,,991)*9
@M03364:396:000000000-C9LGT:1:1101:28804:9885 2:N:0:10
GGACTACAAGGGTTTCTAATCCTGTTCGCTCCCCACGCTTTCGTCCATCAGCGTCAGTTGAGGCTTAGTGACCTGCCTTCGCAATTGGTGTTCTGCGTAATATCTAAGCATTTCACCGCTACACTACACATTCCAGCCACTGCCACCTCACTCAAGACTAACAGTATCAATGGCAGTTCCATCGTTAAGCGATGGGCTTTCACCACTGACTTATTAATCCGCCTACGGACCCTTTCAACCCAATAAATCCGGATCACGCTTGCACCCTCCGTATTACCGCGGCTGCTGGCCAGGCTTTCGC
+
CCCCCGGGGGGGGGGGGGGGGGGGGGGGGGGGGGGGGGGGGGGGGGGGGGGGGGGGGGGGAFGGGGGGGGGGGGGGGGGGGGFFCFGGGGGGGDDGFGGGGGGGGG<FFGGGGGGGGGGGGGGGGGGFGGGGGGGDGFFG8=F*AGG,D?F7?8+;,=@FFGFGGCFGGGG=:FBDGFGGFECCGG+:FC8+3CEGGGGGGFGFF@AC5C@G5+,3CAGFFGFFFFF3)39@3>B*0*<FGDBB).@CFGD6;313A07;7=8.>EG??D6:1:B-6<:>-436>:,).4,((4())))11
@M03364:396:000000000-C9LGT:1:1101:5137:9903 2:N:0:10
GGACTACCAGGGTTTCTAATCCTGTTTGCTCCCCACACTTTCGAGCCTCAGCGTCAGTTAAAGCCCAGCAGGCCGCCTTCGCCACTGGTGTTCCTCCGAATATCTACGCATTTCACCGCTACACTCGGAATTCCGCCTGCCTCTACTTCACTCAAGACCAACAGTTTCAACTGCAGTCCACAGGTTAAGCCCGTGGTTTTCACAGCTGACTTGCTGACCCGCCTGCGCTCCCTTTACACCCAGTCATTCCGGACCACGCTTGCCACCTACGTATTACCGCCGCTGCTGGCCCGTAGTTCGC
+
CCCCCGGGGGGGGGGFGGFGGGGGFGGGGGGGGGGGGGGGGGGGGGGGGFFGGFGGGDGCDGGGGGGGGGGGGGGGGGGGGGGGGGGGFGGGGGGGGGCGGGGGGGGGGGGGGFGGGGGGGGGGE@FGGGGGGGFCECDDF?GFGGG9DDFEFFFF,DFFDF5DGGGGGGFFBGFGGFGGF8@FDFB>FFGGG1CEFFFGGAEEFFFEEGBF3B9;+)>F@G@@=CBB6D@66AEEEFFGGFFE*77?CF*2016?F?9<:08?*<D:021<))5--:,1(-3212)5:(((-,4)00-*/
@M03364:396:000000000-C9LGT:1:1101:10493:9905 2:N:0:10
GGACTACCCGGGTATCTAATCCTGTTCGCTCCCCACGCTTTCGTCCATCAGCGTCAGTTGAGGCTTAGTGACCTGCCTTCGCAATTGGTGTTCTGCGTAATATCTAAGCATTTCACCGCTACACTACACATTCCAGCCACTGCAACCTCACTCAAGACTAACAGTATCAATGGCAGTTCCATCGTTAAGCGATGGGCTTTCACCACTGACTTATTAATCCGCCTACGGACCCTTTAAACCCAATAAATCCGGATAACGCTTGCACCCACCGTATTACCGCGGCGTCTGGCACGGGTGTAGC
+
CCCCCGFGGGGGG@ECG<FDFCGGGGGGGGGGGGFGGGGGGGGFFGEEEEFGFGGGFGFGGGGGGGGGGGFGGGGGGGGGGGBFGGGGFFGGGGGGGGCEGGGGGGEGGEFEGGGGGGGGGGGGGFGGFGGGGGGGGCCFFFCF=D8DE@FEFFFF>=ED?FFGGG8=DDFFFGFGEFDFF89CFF>=FFCGDGGGDCGGGEB@5@CBEGFEA@@;=<CFF>@AFFAEDG=>(058C4ECE?F1;A7);63(/((;F?9<6=F=FFD(3?(32:7))32269>((-(-7:133>10)05:0
@M03364:396:000000000-C9LGT:1:1101:12090:9908 2:N:0:10
GGACTACACGGGTATCTAATCCTGTTTGCTCCCCACGCTTTCGAGCCTCAGCGTCAGTTGCAGTCCAGTTACCCGCCTTCGCCACTGGTGTTCCTCCCGATCTCTACGCATTTCACCGCTACACCGGGAATTCCGATAACCTCTCCTGCACTCAAGCCCATCAGTATCCAAAGCAATTCCCACCTTAAAAGCAGGACTTTCACTCCAGACTTAACAGGCCGCCTACGCGCCCTTTACGCCCAATCATTCCGGACCACGCTCGCTCCCTACGTATTACCCCGGCTGCTGGCCCGTAGTTAGC
+
CCCCCGGGGGGGGCFGGGGGGGGGGGGGGGGGGGGGGGGGGGGFGGGGGGGGGGGGGGGGGGGGGGGGGGGGGGGGGGGGGGGGGGGGFGGGGGGGGGGGGGGGGGGGGGGGGGGGGGGDGFGGGGGGGGGGGGG+A:=FF?>:DGGGGFGDFB=DFGG8@FFGGGFGGGGFF:)ACFGGGGFGGGCAF,@;5CCEGGGGGFG?GF451C@96:CCFBGGFGFFFE3:;GFFB@EEF;EGGBFFFF<47DG9:1645((2:BG2DEG8)2(.4<7)-<(--241(-242:(3,(-)7*.?*
@M03364:396:000000000-C9LGT:1:1101:29037:9924 2:N:0:10
GGACTACATGGGTATCTAATCCTGTTTGCTCCCCCCGCCTTCGAGCCTCAGTGTCAGTTACAGACCAGATAGTCGCCTTAGCCACTGGCGTTCCTCCAAATCTCTACGCATTTCACCGCTACACTAGGAATTCCACTGACCTCTCCCATACACTAGATTGACAGTTCCAAATGCATCCTGCTGGTTGTGCCCCGACATTTCACTAATGACTTTGAAGTCCGTCTGTGCTTCCTTTACTCCCTGTAACGCCCGTTAACACTTGCCACATACGTATTACTGCGGCTGCTGGCACGTATTTCGC
+
B<CCCGFF,C,,E<6;C<F<EFC9EEGDAAFAFC6+@:+BCFC6<C@F8A8E9A,CEC,,,66,69A8,:C,6,4@@?,,566E@,<,,88F=<>,,94EA9=FAB<AB=?7,@@FACG6CFF4,@F8,9B,9?;<,,6?F8,0=F,67;E*A9?5,=,,@,++EFC9:=E,+7:+,3@21,+,7,+)*3,+++4@**;,,;,2;*?*3**5*35*+*5=)//746/BC+>)*57=**,2=(0>=>*():5(.81(1)/7))2(++2)/)())/6.6+.)49((((,5::<2(3.06@)*1
@M03364:396:000000000-C9LGT:1:1101:11802:9928 2:N:0:10
GGACTACAGGGGTATCTAATCCTGTTCGCTCCCCACGCTTTCGCTCCTCAGCGTCAGTAACGGCCCAGAGACCTGCCTTCGCCATTGGTGTTCTTCCCGATATCTACACATTCCACCGTTACACCGGGAATTCCAGTCTCCCCTACCGCACTCAAGCCCGCCCGTACCCGGCGCGGATCCACCGTTAAGCGATGGACTTTCACACCGGACGCGACGAACCGCCTACGAGCCCTTTACGCCCAATCAATCCGGTGACCGCTTGCACCCTACGTCTTACCGCGGCTGCTTGCACGTCTTTCGC
+
CCCCCGGGGGDGFGGGGGGGGG9EFGGGGGGGGGGGGGGGGGGGGGGGGGGGGGGGFGGGGGGGGGGGGGDFFFGGGGFFGGGGGGGGGFGGGGGFGGGGGGGGFFGGGGGGGGGFGGGGGGGGGGGGGGGGGGGGFGFGGGGFGGGGGFGFGFGFGG?ECGEGGGGGFGGGFGAG5BGFCGGGGGEDFGED:CG69EGGGFG?<AA>9GFGF5:6),8E95;?0;<3291:<0:44(/CGB1.).466FG9((,)1-33:?C)2:CB:?<B((4.63841,(41()).,)5:,(.0*-19
@M03364:396:000000000-C9LGT:1:1101:14576:9961 2:N:0:10
GGACTACTCGGGTTTCTAATCCTGTTCGCTCCCCACGCTTTCGCTCCTCAGCGTCAGTAACGGCCCAGAGACCTGCCTTCGCCATTGGTGTTCTTCCCGATATCTACACATTCCACCGTTACACCGGGAATTCCAGTCTCCCCTACCGCACTCAAGCCCGCCCGTACCCGGCGCGGATCCACCGTTAAGCCCTGGGCTTTCACACCGGACGCGACGAACCGCCTACGAGCCCTTTACGCCCAATAAATCCGGACAACGCTTGCACCCTACGTATTACCGCCGCTGCTGGCACGTACTTCGC
+
CCCCCGGG,FEGGGGGGGGGGGGGGGGGGGGGGGGGGGGGGGGGGGGGGGGGGGGGGFGFFGGGGGGGGGG8F<EGGGGGGGGG7,CFEGGGG<FGFFGCGGGGGGG<FFGGEGGGGG8=EGGGGDGGGGGGGGC9EDDGGGGFCFG8+0@AG5FBFG+@CGEGGG*@E***3>5<75CFC08FEE:=FG+*2;E*5CFGGFGF<B>FFGBE>>C93(:E>GFBFC:5859BF??2208EE??368.5FFGFB((4:696:6A)9CC-8((.343>AC64(7109;3?7:(),..))0.9*
@M03364:396:000000000-C9LGT:1:1101:28919:9970 2:N:0:10
GGACTACCCGGGTATCTAATCCTGTTTGCGCCCCACGCTTTCGCGCCTCAGTGTCAGTTACAGACCAGATAGTCGCCTTCGCCACTGGTGTTCCTCCAAATCTCTACGCATTTCACCGCTACACTTGGAATTCCACTGTCCTCTTCTGCACTCAAGTTCCCCAGTTTCCAATGCCCCTCCACGGTTGAGCCGTGGGCTTTCACATCAGTCTTAATGAACCACCTGCGCGCGCTTTTCGCCCAATAAATCCGGCCCACGCTTGCCACCTTCGTACTACCGCGGCTGCTGGCACGTCATACGC
+
CCCCCGCF<CFGGGFCFG;,FGGFGGGGG+@FEGCEGFEGGFGGGGD=BEE@FFGGF,CEF<FFGGGGGGGGDGGGGDGGFGGGGGGGGGGGGGGDFGGFEGEGCGEGGGGG=9DFFGGGE7EFGCGDFFC8EF8BD,?F@?B1AFFFGFGBFDFB3@FFBFFGF9DEEGGAD,:+=D6@15=:>CFEFFCDGGECFGFGG?GECAA397>,6=,251,:(89:(<(20),.2(:)/(=CF@B<FADFFGG((4(4)(-342*402>1)5((.((-)24(19739:03(437:23)0*-55
@M03364:396:000000000-C9LGT:1:1101:10374:9977 2:N:0:10
GGACTACAGGGGTTTCTAATCCTGTTCGCTCCCCACGCTTTCGTCCATCAGCGTCAGTTGAGGCTTAGTGACCTGCCTTCGCAATTGGTGTTCTGCGTAATATCTAAGCATTTCACCGCTACACTACACATTCCAGCCACTGCAACCTCACTCAAGACTAACAGTATCAATGGCAGTTCCATCGTTAAGCGATGGGCTTTCACCACTGACTTATTAATCCGCCTACGGACCCTTTAAACCCAATAAATCCGGATAACGCTTGCACCCTCCGTATTACCGCGGCTGCTGGCACGGGATTAGC
+
CCCCCGGGGGGGGGGGGGGGGGGGGGGGGGGGGGGGGGGGGGGGGGGGGGGGGGGGGFGF9FGGGFCGGGGGGGGGGGGGGGFGGGGGFGGGGGGGGGGGGFGGGG9FGFFGGGGGGGGGGGGFGGGGGCGGGFGGGB?FFGGFGGGFFDFEFDGFCFFG?DFGGGGGGGGGFGFGFFGG,=@FFG<8FFG>FEGGGGGGGAC@CFFC*CEGC>A;@7EGACDD/6<:>GFFB=EE?;CFG@2()7;3AFG>;<1>=<FF?@=;FGG23:9811:<A<44-3796:?>::08?3())).97
@M03364:396:000000000-C9LGT:1:1101:6637:9981 2:N:0:10
GGACTACCAGGGTTTCTAATCCTGTTTGCTCCCCACGCTTTCGAGCCTCAACGTCAGTTATCGTCCAGTAAGCCGCCTTCGCCACTGGTGTTCCTCCTAATATCTACGCATTTCACCGCTACACTAGGAATTCCACTTACCTCTCCGATACTCTAGCTTGACAGTTCCAAATGCAGCTTGGGGGTTGAGCCCCCACCTTTCACATCTGGCTTGCCATGCCGTCTGCGCTCCCTTTACACCCAGTAAATCCGGATAACGCTTGCACCATACGTATTACCGCGGCTGCTGGCACGTCTTTCGC
+
CCCCCGGGGGGGGGGGGGGGGGGGGGGGGGGGGGGGGGGGGGGGGGGGGGFGGGGGGGGGGGGGGGGGGGGGGGGGGGGGGGGGGGGGGGGGGGGGGGGGGGGGGGGGGGGGGGGGGGGGGGGGFFGGGGGGGGFGGGGGGGGFGGG6BDGFGFFFGGD8DGFGGGGGGGGGFGEDGFEFEGGEGGEEFGGGGGDGGGGGGEGEGFF4AGFG@FGFG=FGFGFBDD>E@DFFFAEEFCGGG(=@@E36CGD;6?:2=:>B??C)CF*54<??2AF>DF:;>>FB9?::?B2>64-8>?)9>
@M03364:396:000000000-C9LGT:1:1101:18029:9983 2:N:0:10
GGACTACTGGGGTTTCTAATCCTGTTTGCTCCCCACACTTTCGTGCCTCAACGTCAGTTACGGTCCAGAAAGTCGCCTTCGCCACTGGTGTTCCTCCTAATATCTACGCATTTCACCGCTACACTAGGAATTCCACTTACCTCTCCGATACTCTAGCTTGACAGTTCCAAATGCAGCTTGGGGGTTGAGCCCCCACCTTTCACATCTGGCTTGCCATGCCGTCTGCGCTCCCTTTACACCCCGTAAATCCGGATAACGCTTGCACCCTACGTATTACCGCCGCTGCTGGCCCGTCTTTCGC
+
CCCCCGGGGGGGGGGGGGGGGGGGGGGGGGGGGGGGGGGGGGGGGGGGGGGGGGGGGGGFGGGGDFEGFGFGGGGGGGGGGGGFGGGGEEGGGGGGGGGGGGGFGGFGGGGGGGGGGGGGGGFFGGGGGGGGGGGGGAFGGFGFGGGEGFG=E>GFGGFFFGFGGGEGGGGGFGEFGFGGGDGGG6:8AFGGGC5EDGGGGFGFGFFE4CBCAFGEGEGGB*/>>;9?>D>D;<E<E)<F:(6;)31?FGC>FF(6??FF6?>,>F*-(4434<B2.+-4(4969>?F7?((44-8F?)>9
@M03364:396:000000000-C9LGT:1:1101:5200:9998 2:N:0:10
GGACTACAAGGGTTTCTAATCCTGTTTGCTCCCCACGCTTTCGCGCCTCAGTGTCAGTTACAGACCAGATAGTCGCCTTCGCCACTGGTGTTCCTCCAAATCTCTACGCATTTCACCGCTACACTTGGAATTCCACTATCCTCTTCTGCACTCAAGTTCCCCAGTTTCCAATGACCCTCCACGGTTGAGCCGTGGGCTTTCACATCAGACTTAAGGAACCACCTGCGCGCGCTTTACGCCCACTAATTCCGGACAACGCTTGCCACCTACGTATTACCGCGGCTGCTGGCCCGCAGTTAGC
+
CCCCCGGGGGGGGGGGGGGGFGFGGGGGGGGGGGGGGGGGGGGGGGGGGGGGGGGGGGGGGGGGGFGGGGGGGGGGGGGFGGGGGFGGEFGGGGGGGGFGGGGGGGGGGGGGDGGGGGGGGGFGGGGGGGGGGGGGGEFGGFEFFGGGGFGFGDDFGGGGGGFGGGGG8EFGFADFGFGGGGGGGG@DFGGGGGGGGGGGGFGFGF8@*C@G5=C>D=GGFGFFFGB>>DBF(6;CFFGGG@08)4CEFF<>7>9?F9BFB<GF>?C?(.34?<B>AA(,(47((-04(((24(47)*)*:
@M03364:396:000000000-C9LGT:1:1101:28486:10012 2:N:0:10
GGACTACAGGGGTATCTAATCCTGTTCGCTCCCCACGCTTTCGTCCATCAGCGTCAGTTGAGGCTTAGTGACCTGCCTTCGCAATTGGTGTTCTGCGTAATATCTAAGCATTTCACCGCTACACTACACATTCCAGCCACTGCAACCTCACTCAAGACTAACAGTATCAATGGCAGTTCCATCGTTAAGCGATGGGCTTTCACCACTGACTTATTAATCCGCCTACGGACCCTTTCAACCCAATGACTCCTGATCACGCTCGCATCCTCCGTCTTGCCGCGGCAGCTTGCACGGGTTTGGC
+
CC<CCGDEFCCCFGGGGGA@FFGCFGFFEGEEGEBFEE7CEGGG>FDFEFGFFCG@BEFGGGGGFFFFFCFFFGGCFGGGG7FEGFGGGGGCEGGC>CBCFGGGA,9,CEGF;F@FDCEDGEGGG@EA,EFFGGGGG:+FEFFDDBF=@9EEA=+5AEGGFFFGGCCFFGGGFCDCFDFGCA?F@FD8D9EC9E:?DFFFF;88A9AEFG6,91@=C@=CAFF2:>)/779@>=E:<>EFE59@66)76>*=E)9CF03116C13:*/784:(24--3334(-(4(,-40),41(0)0(/*
@M03364:396:000000000-C9LGT:1:1101:21681:10021 2:N:0:10
GGACTACAAGGGTATCTAATCCTGTTTGCTCCCCCGACTTTCGCGCCTCAGCGTCAGAACCGTTCAAGGAATCCGCCTTCGCCTCCGGTGTTCTGCAGGATATCAACGCATTTCACCGCTACACCCTGCATTCCGATTCCCCCTCCCGGCCTCGAGCCGCGCAGTCTCGGACGCACTTTCCGGGTTGAGCCCGGAGCTTTCACATCCGACACACCCGGCCGTCTACGCACCCTTTACACCCAGTAAACCCGGCAAACGCTTGCGCCCTACGTATTACCGCGGCGGCTGGCACGAGTTTAGC
+
CCCCCGGGGGGGGFGFGGGGGGGGGGGGGGGGGGGGDGGGGGGGGGGGGGGGGGGGG9EDFGEGGGGGGGGGGGGGGGGGGGGGGGGGGGGGGGGGCFGGGFEG=EGGGGGGGGGGGGGGECGGG>DGFGGGGGG+A@EGGGG>DEGGGDGFGFGFG::EDGEDGFGGGCEGBGFGC6>FGGGGEEG8A?EFDG*79FGGGCGFFFFB?G(7(8*(148E>13(,<:>(97?18?BF2FEE61:*6.).717((((80664,8-5?D9(3:32)5).<:9266,22>(20(.3((.0*-:*
@M03364:396:000000000-C9LGT:1:1101:16458:10037 2:N:0:10
GGACTACAGGGGTTTCTAATCCTGTTCGATCCCCACGCTTTCGTGCCTCAGCGTCAGTGGCGTGCTGGAAAGCTGCCTTCGCAATCGGAGTTCTGCGTCATATCTATGCATTTCACCGCTACACTACACATTCCAGCCACTGCAACCTCACTCAAGACTAACAGTATCAATGGCAGTTCCATCGTTAAGCGATGGGCTTTCACCACTGACTTATTAATCCGCCTACGGACCCTTTAAACCCAATAAATCCGGATAACGCTTGCACCCTCCGTATTCCCGCGGCTTCTGGCACGGAGTTGGC
+
CCCCCGGGGGGGGGGGGGGGGGGGGGGGFGGGGGGGGGGGGGGFGGGGGGGGGGGGGGGFGGGGGCEGEFGGGGGGGGGGGG7FFGGG6CFGGEDGEGFGGGGGFGEGGGGFFGGGGGGGGGGGGGGFFGGGGGG9DBDF:DG?FGG@FFGEGBGF>@FGGGFGGGGGGGFFFGFGGFGGCDDFGG7=FF3=7@CGGGGGGFCECFAEEF@C=9D<FFGFBGFF=CDA2D>D:@E=4CGGG;1=))7?FCDB?(/7A7:@72=)>EG:?B238?B--34>9((((,)).4,4((()0)->4
@M03364:396:000000000-C9LGT:1:1101:7640:10039 2:N:0:10
GGACTACTGGGGTATCTAATCCTGTTCGCTCCCCACGCTTTCGTCCATCAGCGTCAGTTGAGGCTTAGTGACCTGCCTTCGCAATTGGTGTTCTGCGTAATATCTAAGCATTTCACCGCTACACTACACATTCCAGCCACTGCAACCTCACTCAAGACTAACAGTATCAATGGCAGTTCCATCGTTAAGCGATGGACTTTCACACCGGACGCGACGAACCGCCTACGAGCCCTTTACGCCCAATAAATCCGGATAACGCTTGCACCCTACGTATTACCGCGGCTGCTGGCCCGTAGTTAGC
+
CCCCCGGGGGGGGGGGGGGGGGGGGGGGGGGGGGGGGGGGGGGFGGGFGGGGGGGGGGGGGGGGGGGGGGGGGGGGGGGGGGGGGGGGFGGGGGGGGGFGGGGGGGFGGGGGGGGGGGGGGGGGGGGGGGGGGGGGGGGGGFGDFGGGFFGFGDGF8DGGGGFGGGGGGGGGFGFGGFGGGGFGGGGDFFG>CCEFFGGGFCFFFEFFFGFGF:C@D9EGBGFFFG?5;G>FF;EFFFGGGFF:7<<<FGGFFF0<F89144:7FGG?BFFFFBBFFG43,43;>::???06>9(.084?*
@M03364:396:000000000-C9LGT:1:1101:23383:10047 2:N:0:10
GGACTACTCGGGTATCTAATCCTGTTCGCTCCCCACGCTTTCGTCCATCAGCGTCAGTTGAGGCTTAGTGACCTGCCTTCGCAATTGGTGTTCTGCGTAATATCTAAGCATTTCACCGCTACACTACACATTCCAGCCACTGCAACCTCACTCAAGACTAACAGTATCAATGGCAGTTCCATCGTTAAGCGATGGGCTTTCACCACTGACTTATTAATCCGCCTACGGACCCTTTAAACCCAATAAATCCGGATCACGCTTGCACCCTCCGTATTACCGCGGCTGCTTGCCCGGATTTCGC
+
CCCCCGGGGGGGGGGGGGGGGGGGGGGGGGGGGGGGGGGGGGGGGGGGGGGGGGGGGFFGGGGGGGGGGGGGGGGGGGGGGGDGGGGGFGGGGGGGGGGEGGGGGGGFGGGGGGGGGGGGGGGGGGGGGGGGGGG<FFGGGGGFGGGGGFGFGFGFAFFGGGFGGGGGFGGGFGDGGFGGGGGFGGCDBFECGGGGDCFGGEFFFFFF@GFG5AEEGFGG>GFFF:>9=DB@BD@8?>GGGFFB4;)?FGG0;1(=FD@??DG8DFD(1:0((43)6<49614-3(,).8(3:B,)7*)29
@M03364:396:000000000-C9LGT:1:1101:10431:10077 2:N:0:10
GGACTACTCGGGTATCTAATCCTGTTTGCTCCCCACACTTTCGAGCCTCAGCGTCAGTTAGAGCCCAGCAAGCCGCCTTCGCCACTGGTGTTCCTCCGAATATCTACGCATTTCACCGCTACACTCGGAATTCCGCTTGCCTCTACTCCACTCAAGAATAACAGTTTCAACTGCAGTTTCTGGGTTGAGCCCATAGTTTTCACAGCTGACTCGCTCTCCCGCCTGCGCACCCTTTACCCCCAGTAACTCCGGATAACGCTTGCACCCTACGTATTACCGCGGCGGCGGGCGCGTCTTTGGC
+
CCCCCGGFEFGGGEGGGGGGGGGGGGGGGGEGGGGEFGGGGGG8FFGGGGGGGGGGGFCF<EFAF7FGFGGEGGGGGGEGFGGGGFGGEGGGGGGGGGCFGGGGFGGGGGGGGGGGGGGGGGGG;FGGGGGGGGGDGCFGGGFF7ECD=;FFGDFDA==8,CDFGGGGGGDE;DEFDDG,7=CGGGGFFGGG7FFGFGGGGEGFCFFEFFF,<@*)*1DFAGFF2EBF(28<<;;EC3CGE6766<)7A6C0<(34?<BB:6:.2A*-36?B<AB94C:61>B21((476(16((.07)9*
@M03364:396:000000000-C9LGT:1:1101:7385:10080 2:N:0:10
GGACTACTCGGGTATCTAATCCTGTTCGCTACCCATGCTTTCGAGCCTCAGCGTCAGTTGCAGACCAGAGAGCCGCCTTCGCCACTGGTGTTCTTCCATATATCTACGCATTCCACCGCTACACATGGAGTTCCACTCTCCTCTTCTGCACTCAAGAAAAACAGTTTCCGACGCAGTTCCTCGGTTAAGCCGAGGGCTTTCACATTAGACTTATTTTTCCGCCTGCGCTCGCTTTACGCCCAATAAATCCGGACAACGCTTGCCACCTACGTATTACCGCGGCTGCTTGCACGTAGTTCGC
+
CCCCCGGGGGGGGGGGGGGGDGGGGGGGGGGGGGGGGGGGGGGGGGGGGGGGGGGGGGGGGGGGGGGGGGGGGGGGGGGGGGGGGGGGEFFBFGGGGGGGGGGGGGGGGGGGGGGGGGGGGGGGGGGGGGGGGGGGGGGGGGGFGGGGGFGFGFGFAFGGDGFGFGGGGGD+<FBGGFGGGGGFGGFCCFFGGGGGGGGFGEGECFFECFFGCF@8DFGGFGDFDCBBFGBF?;DEFFGGG@6?FD:4FGGBFF;BF;9::<57*<D??B<?<DB>9C86,436;?,)5:323:,).*)9<
@M03364:396:000000000-C9LGT:1:1101:6670:10081 2:N:0:10
GGACTACACGGGTTTCTAATCCTGTTTGCTCCCCACGCTTTCGCGCCTCAGTGTCAGTTGCTGTCCAGCAGGCCGCCTTCGCCACTGGTGTTCCTCCCAATATCTACGCATTTCACCGCTACACTTGGAATTCCGCCTTCCTCTCCAGTACTCAAGAAAAACAGTTTCAAATGCAGCCCCTGGGTTAAGCCCCGGTATTTCACATCTGACTTATTTTCCCACCTACGCGCCCTTTACACCCAGTAACTCCGGACAACGCTTGCCACCTACGTATTACCGCGGCTGCTGGCACGTCTGTCGC
+
CCCCCGGCGGGGGGGGGGGGGGGGGGCEGGDGGGGDGGGGGGGGEGGGGGGAFGGGGGGGG9FFGGGGC<@FFGGGGGGGGGGGGGGGFGGGG,@FG>,=FFGGGGGGGGGGFGGGGGGGCFGGF9FGGCFGGGDG=4+CFGGFDG,D>=FEGF?F,,6,,@66EFGG:=CFFGF+=*@1+3+@DEFBFGGCCEG@>EFFFCGFGF=4AFAF*9>A9>EG3C@B(?5?5D9>@@EEF9;FF<<;@C)7AD59:>B?F9>?38C70<938??<<<?<>F<B01690<)).4(514-))*)17
@M03364:396:000000000-C9LGT:1:1101:22559:10110 2:N:0:10
GGACTACTAGGGTTTCTAATCCTGTTTGCTCCCCACGCTTTCGAGCCTCAACGTCAGTTATCGTCCAGTAAGCCGCCTTCGCCACTGGTGTTCCTCCTAATATCTACGCATTTCACCGCTACACTAGGAATTCCACTTACCTCTCCGATACTCTAGCTTGACAGTTCCAAATGCAGCTTGGGGGTTGAGCCCCCACCTTTCACATCTGGCTTGCCATGCCGTCTGCGCTCCCTTTACACCCAGTAAATCCGGATAACGCTTGCACCATACGTATTACCGCGGCTGCTGGCACGTATTTAGC
+
CCCCCGGGGGGGGGGGGGGGGGGFGGGGGGGGGGGGGGGGGGGGGGGGGGGGGGGGDFGGGGGGGGGGGGGGGGGGGGGGGGGGGGGGGGGGGGGGGGGGGGGGGGGGGGGGGFGGGGGGGGGGGGGG8FGGGGGGGFGGGGFFGGGGGFGEA9DF9AGGGGFGGFG9FFGGFGFGGF@DEGGDEGBEFGGGGGGE7DGGGEGF@AAFFGFGFF6>C;FF@D=B=,:>>D9=@@EFFFGGG?;@+17CFGDB(4(9??FB??G?GG<8<(255>:>FF:(4>966?04?B??B<(9?79DC
@M03364:396:000000000-C9LGT:1:1101:12864:10128 2:N:0:10
GGACTACTGGGGTTTCTAATCCTGTTCGCTCCCCACGCTTTCGTCCATCAGCGTCAGTTGAGGCTTAGTGACCTGCCTTCGCAATTGGTGTTCTGCGTAATATCTAAGCATTTCACCGCTACACTACACATTCCAGCCACTGCAACCTCACTCAAGACTAACAGTATCAATGGCAGTTCCATCGTTAAGCGATGGGCTTTCACCACTGACTTATTAATCCGCCTACGGACCCTTTAAACCCAATAAATCCGGATAACGCTTGCACCCTCCGTATTACCGCGGCTGCTGGCACGGAGTTAGC
+
CCCCCGGGGGGGGGGGGGGGGGGGGGGGGGGGGGGGGGGGGGGGGGGGGGGGGGGGGGGGGGGGGGGGGGGGGGGGGGGGGGGGGGGGFGGGGGGGGGGGGGGGGGGGGGGGGGGGGGGGGGGGGGGFGGGGGGGGGGGGGGGFGGGGGFGFGFGFFGGGGGFGGGGGGGGGFGFGGFGGGGGGGGGFFGGGGGGGGGGGGEFF55FFEGFG;B:*<=FG>GFDFF>FFGFFF:B*>CGGG@BDAEF?FGG6;?0;A:9;;2=7FGG?;?>:BBF44C8969>09?:2:B3??F(0<7)::
@M03364:396:000000000-C9LGT:1:1101:5289:10130 2:N:0:10
GGACTACAAGGGCTTCTAATCCTATTTGCTCCCCACGCTTTCGCGCCTCAGTGTCAGTTACAGACCAGATAGTCGCCTTCGCCACTGGTGTTCCTCCAAATCTCTACGCATTTCACCGCTACACTTGGAATTCCACTATCCTCTTCTGCACTCAAGTTCCCCAGTTTCCAATGACCCTCCACGGTTGAGCCGTGGGCTTTCACATCAGCCTTACGGAACCACCTGCGCGCCCTGTACGCCCAATAATTCCGGACAACGCTTGCCCCCTACGTATTACCGGGGCTGATGGCACGGCTGTCGC
+
6@@CBCC@,;@F,,CE<E<AFFG,E@F9CFFGGE<EG::6DFFGGGGGG4CF,C9<CCCE,C@,CCFGDC<E6CCFGGC=DGC7@F<F?F=E?<DGFGCEEEFGGFDGDE=CEFGCG7CDGGFGDFFD8<F:FFDGF:399D9@D=@FCBFD,)=+7,66DD??F=EGADFFBFD?FBFE888:DGGB*BFC0+3+=BDF2;F@+08*);@7C**)/)4=B>22)6(?(/((,//9<7CFC??@)7?)+2*(,6,4;6>F(2;(*;D0(((.4:?)5:4(3(49(().)3(4((()5<259
@M03364:396:000000000-C9LGT:1:1101:28882:10141 2:N:0:10
GGACTACTGGGGTATCTAATCCTGTTCGCTCCCCACGCTTTCGTCCATCAGCGTCAGTTGAGGCTTAGTGACCTGCCTTCGCAATTGGTGTTCTGCGTAATATCTAAGCATTTCACCGCTACACTACACATTCCAGCCACTGCTACCTCACTCAAGACTAACAGTATCAATGGCAGTTCCATCGTTAAGCGATGGGCTTTCACCACTGACTTATTAATCCGCCTACGAACCCTTTAAACCCAATAAATCCGGATCACGCTTGCCCCCTACGTCGTACCGCGGCTGCTGGCACGCAGCTCGC
+
CCCCCGG<EEFEGBFGGGCFFFGGGGGGGGGGGGGGGGGGGGGFFGCFEEGEEGGGGFCFFFGF<E@FGGGCGFGGCFGGFDB7CEEEFGGEFCEG@CEGFGGGCC,CEFGGFGGGGEGCEFF@FC8BFDFGGGG,@?DF:8E+=FGC,;ADAD=DA=ED>F6=FGEGGG9EFGDGFFGG,7+8@D::=9++=68C7DGGG;@>3@FEE7CG;+;@DAGGA>A@<>9*///(-3)84*5CC9-5)09);C<(3;(6=<(,((1(0=<1(46?0(432;31-,4271),414?<(1))))99
@M03364:396:000000000-C9LGT:1:1101:6683:10197 2:N:0:10
GGACTACACGGGTTTCTAATCCTGTTCGCTCCCCCAGCTTTCGCGCCTCAGCGTCAGTGGTGGCCCAGAAGGCCGCCTTCGCCACCGGTGTTCTTCCCGATATCTGCGCATTCCACCGCTACACCGGGAATTCCGCCTTCCCCTACCACACTCGAGCCCGCCGGTATCGGAGGCTCGCCGGGGTTGCGCCCCGGGCTTTTACCTCCGACCTAACGGGCCGCCTACGCGCGCTTCACGCCCAAGGAATCCGTATAACGCCCCCCCCCTACGTATTACCCCGGCTGCTAGCGCGTTCTTCGCC
+
CCCCCGGGGGGGGGGFGGGGGGGGGGGGGGGGGGGGGGGGGGGGGGGGGGFGGGGGFGFFGGGFGGGGGDGGGGGGGGGGGGGGGGGGBCFGGGGGGGGGEGGGGGGDGGGGGGGGGGGDEGGGGGGGGGGGGGFGGGGGGGGFGGG?FFGFGFGDGGGGEGFGGDGGGGCGEG=<5>EE:5CFED*->ECDC7CGDFCDF8CAGFD(7C4625=(CBGC>G1(.240(792:(..4?GG82(()(.,77*4:746>9((((24C*/2?1(.).)-9+-(--,4::)-4((4-((0**(/7
@M03364:396:000000000-C9LGT:1:1101:23578:10205 2:N:0:10
GGACTACAAGGGTTTCTAATCCTGTTTGCTCCCCACGCTTTCGCGCCTCAGTGTCAGTTACAGACCAGATAGTCGCCTTCGCCACTGGTGTTCCTCCAAATCTCTACGCATTTCACCGCTACACTTGGAATTCCACTATCCTCTTCTGCACTCAAGTTCCCCAGTTTCCAATGACCCTCCACGGTTGAGCCGTGGGCTTTCACCTCAGACTTAAGGAACCACCTGCCCGCGCTTTACGCCCAATAATTCCGGACAACGCTTGCCCCCTACGTATTACCGCGGCTGCTGGCCCGTACTTCGC
+
CCCCCGGGGGGGGGGGGGGFGGGGGGGGGGGGGGGGGGGGGGGGGGGGGGGGGGGGGEGGGGGGGGGGFGGGGGGGGGGGGGECFGGGFGGGGGGGGGGGGGGGGGGGGGGGFFGGGGGGGGGGGGFF<FGGGGGGG8FGGGG?=DFGGFFB8=8FFDFGGGBCFFGGGGGGF,DFGDFG8DDCFD+)9<FDC>E>CC:FC0@*2@95CCBGC6,:C2D75?A=58)3(16@2>D<9@GFGFFD9=EFFG*(17(2F>24<?F:0;C91<?<8<:)6C66(47B01).81(-(--))*)11
@M03364:396:000000000-C9LGT:1:1101:4049:10219 2:N:0:10
GGACTACACGGGTTTCTAATCCTGTTTGCTCCCCACGCTTTCGAGCCTCAGCGTCAGTAATCGTCCAGTAAGCCGCCTTCGCCACTGGTGTTCCTCCTAATATCTACGCATTTCACCGCTACACTAGAAATTCCACTTACCTCTCCGTCACTCTAGTTCTACAGTTTCCAAAGCAGTTCCAAGGTTGAGCCCTGGGATTTCACTTCAGCCTTACCGTACCGCCTACGCTCCCTTTACACCCAGTCATTCCGGATAACGCTTGCCCCCTACGTCTTACCGCGGCTGCTGGCACGTCTTTCGC
+
CCCCCFGFGGGGGGGGGGFGGGGGGGGGGGGGGGFG7FFGGGG6,CFGGGGFGGGGGG9FGG<EGGEGG<FCGFGGGGGGGGGGEGGGE=FGGGGGGG?FF?FGGGGCFGGGGGGGG8EDEGGGG,FFAFFFGFEGGG?GGFFFGFG+6@FEFFCFGAF,@FFGGGGGGGG,;FDFGFGGF,+>FD3)@ECDF7F1+@ECGEGFGF6**3:E*;,)3:EG=DFD=C(2(9:9B4@6>4FGGF;@*7)9AG49(6()=2>?:1F(;F)7(8(.4<6)6<?F0>0,((.)52(,-4(07*)1>
@M03364:396:000000000-C9LGT:1:1101:21290:10223 2:N:0:10
GGACTACTGGGGTTTCTAATCCTGTTCGCTCCCCACGCTTTCGTCCATCAGCGTCAGTTGAGGCTTAGTGACCTGCCTTCGCAATTGGTGTTCTGCGTAAAATCTAAGCATTTCACCGCTCCACTACACATTCCAGCCCCTGCAACCCCACTCAGGACTACAAGTATCAATGGCGGTTCCACCGTTAAGCGCTGGGCTTTCACCACTGCCTTATTAATCGGCCTACGGCCCCTTTCACCCCATTAAACCCGGAAACCGCTTCCACCCCCCTTATTCCCGGGGCGGCTGGCCCGGGTGTGGC
+
CCCCCGGGGGGGGGGGGGGGGGGGGGGGGGGGGGC:@+CFE<,;B,6;@,6,68,,6EA,<C6@F@,9999F,CBF<F<,:,B+B?FD,=F:,5,56,B,,,944E,,,,CF=A=FAE8++7944,A<B,B@FEA5D?++4+,02@>+=3:06:+*,3,@,,067,,6@26>*,)+@9E6,,++6380485**@?>7EG<,8F6*3*)*40,*+,1+0>*/:(/(,6.(:>9?F)7?3CG<3(.;6))8/96((,2),(4((3):AC(-2(,)6-69:(((41;((-4((.313(0))(//
@M03364:396:000000000-C9LGT:1:1101:14769:10232 2:N:0:10
GGACACCAGGGTATCTAATCCTGTTCGCTCCCCACGCTTTCGTCCATCAGCGTCAGTTGAGGCTTAGTGACCTGCCTTCGCAATTGGTGTTCTGCGTAATATCTAAGCATTTCACCGCTACACTACACATTCCAGCCACTGCAACCTCACTCCAGACTAACAGTATCAATGGCAGTTCCATCGTTAAGCGATGGGCTTTCACCACTGACTTATTAATCCGCCTACGGACCCTTTAAACCCAATAAATCCGGATAACGCTTGCCCCCTCCGTATTACCGCGGCTGCTGGCACGGAGTTCGCC
+
CCCCCGGGGGGGGGGGGGGGGGGGGGGGGGGGGDFEGEGGGGGGGGGGCCDGGGGGFGCFGGGGGGGGGGGGGGGGGGGGGGGGGDGEGGFGGGDGGGFGFFGGFGGGGGGGGGGGGGGDGFFFGGGGGGGGGGGGGE?EFD@+=E>8ED=9,8D8FCFGGFFGGGGGGFF@DF@FGFADD8C@DF+3?@+CDEGGGGGGGEFEFFA@EGFFEFCAD*@>@DAF7*03:5>@=@EFF@FGGBB:4;<CFGD<F;;@DB1,,(+/>8)6<9(.:7)461((-6,2<:???180233<473)1
@M03364:396:000000000-C9LGT:1:1101:20574:10240 2:N:0:10
GGACTACCCGGGTTTCTAATCCTGTTTGCTCCCCACGCTTTCGCGCCTCAGTGTCAGTTACAGACCAGATAGTCGCCTTCGCCACTGGTGTTCCTCCAAATCTCTACGCATTTCACCGCTACACTTGGAATTCCACTATCCTCTTCTGCACTCAAGTTCCCCAGTTTCCAATGACCCTCCACGGTTGAGCCGTGGGCTTTCACATCAGACTTAAGGAACCACCTGCGCGCGCTTTACGCCCAATAATTCCGGACCACGCTTGCCACCTACGTATTACCGCGGCTGCTGGCCCGTAGTTGGC
+
CCCCCGGGGGGGGGGGGGGGGGGGGGGGGGGGGGGGGGGGGGGGGGGGGGGGGGGGGGGGGGGGGGGGGGGGGGGGGGGGGGGGGGGGFGGGGGGGGGGGGGGGGGGGCGGGGGGGGGGGGGGGGGGGGGGGGGGGF:DGGFGFGGGEGFGFFFGFGFGGGGFGFGGGGGGGF@EDFFGGGGGDFGGFFGGGGGGGGGGGGFGFGFFC3CEG=@<:;5FGFGFDFG@B>C>FFDDCF7?FG@FF)7<CFGFBF>2:<4;B??F4*<504?:4)6:)6<899;>1;B?:>(::1;()7/)9*
@M03364:396:000000000-C9LGT:1:1101:26517:10248 2:N:0:10
GGACTACCAGGGTTTCTAATCCTGTTCGCTCCCCACGCTTTCGTCCATCAGCGTCAGTTGAGGCTTAGTGACCTGCCTTCGCAATTGGTGTTCTGCGTAATATCTAAGCATTTCACCGCTACACTACACATTCCAGCCACTGCAACCTCACTCAAGACTAACAGTATCAATGGCAGTTCCATCGTTAAGCGATGGGCTTTCACCACTGACTTATTAATCCGCCTACGGACCCTTTCAACCCAATAAATCCGGATAACGCTTGCACCCTCCGTATTCCCGCGGCTGCTGGCACGGAGTTAGC
+
CCCCCGGGGGGGGGGGGGGGGGGGGGGGGGGGGGGGGGGGGGGGGGGGGGGGGGGGGGGGGGGGGGGGGGGGGGGGGGGGGGGGGGGGFGGGGGGGGGG:FGGGGGFGGGGGGGGGGGGGGGGGGGGGGGGGGGGGGGGGGGG+AFGDFFGEGFDDFGGGCGFGGGGGGGGGFGFGGFGGGGFFFGDDFGEGFGGGGGGGGFGFGFFF9FEEEBC=FEGE=GFFAD>A)3>DDBFC?CGGGFDF;EEFFGGFFF0)68>;;@EEGGGFFF;4(.5-<C899>F>>6))5?7BBF-)0))::
@M03364:396:000000000-C9LGT:1:1101:15463:10262 2:N:0:10
GGACTACACGGGTATCTAATCCTGTTTGCTCCCCCGACTTTCGCGCCTCAGCGTCAGTGCTGTTCAAGGAATCCGCCTTCGCCTCCGGTGTTCTATAGGATATCAACGCATTTCACCGCTACACCCTATATTCCGATTCCCTCTCCCAGACTCGAGTCCTGTAGTTTCAGACGCACTTTCCGGGTTGAGCCCGGAGATTTCACATCTGACACGCAAGACCGCCTACGCGCCCTTTACGCCCAGTAAATCCGAACAACGCTTGCGACCTCTGTATTCCCGCGGCTGCCGGCCCAGAGTTAGC
+
CCCCCGGGGGGGGCFGGGGGGGGGGGGGGGGGGGGGGGGGGGGGGGGGGGGGGGGGGGGGGGGGGGGGGGGGGGGGGGGGGGGGGGGGFGGGGGGGFGGGGGGGDGGGGGGGGGGGGGGGGGGGGDGFFGGGGGGCEFGFGGGFGGG88@FFGFGEGGGGGADGGGGGGGGGFGFGGFGGGGGGGGGEFGFGGG8EGGGGGFGFDFFFFGFE9EG0)/AC7D@?;CDD>GFF9BFFF0EEG?:3/.4<FGD(-33:FFF?:?C(/:D>B)8<)<<))<8>;>6604,(4>04:?4)9*):*
@M03364:396:000000000-C9LGT:1:1101:21143:10279 2:N:0:10
GGACTACTGGGGTTTCTAATCCTGTTTGCTCCCCACGCTTTCGCGCCTCAGCGTCAGTTACGGCCCAGTAAGTCGCCTTCGCCACTGGTGTTCCTCCCAATCTCTACGCATTTCACCGCTACACTGGGAATTCCACTTACCTCTTCCGCACTCAAGCCGACCAGTATCCAAAGCAATTCCCACCTTGAACGCAGGACTTTCACTCCAGACTTAATCCGCCGCCTACACGCCCTTTACGCCCAGTCATTCCGGACAACGCTCGCCCCCTACGTCTTACCGCGGCGGCTGGCACGTACGCAGC
+
CCCCCGGGGGGGGGGGGGGGGGGGGFGGGGGGGGGGGGGGCFGGGGGGGFGGGGFFFGGGGGGGGGGGGGGFGAFGCFGGGGGGGGGG<FGGGGGGGGGGGGGGGGGGGGGGGGFGGGGDEFGGGCGGFGGGGGGGGCDFGG9?DFGGGFGBFD+;FFGGGGBGGFGG:CC9@F@FGFG7CFFGFFD@F:DDCGGEGGGGGEGEGFFF*:>:41C>FFFG95>@72(80:=99D;;>@D8C?BFF2<AFGC0(4;?F;61:>G9DCC3(4<:1:?<<C3-,304(-(,(3,52(,.))(/1
@M03364:396:000000000-C9LGT:1:1101:15893:10283 2:N:0:10
GGACTACAAGGGTTTCTAATCCTGTTCGCTCCCCACGCTTTCGTCCATCAGCGTCAGTTGAGGCTTAGTGACCTGCCTTCGCAATTGGTGTTCTGCGTAATATCTAAGCATTTCACCGCTACACTACACATTCCAGCCACTGCAACCTCACTCAAGACTAACAGTATCAATGGCAGTTCCATCGTTAAGCGATGGGCTTTCACCACTGACTTATTAATCCGCCTACGGACCCTTTAAACCCAATAAATCCGGATAACGCTTGCACCCTCCGTATTACCGCGGCTGCTGGCCCGGAGTTAGC
+
CCCCCGGGGGGGGGGGGGGGGGGGGGGGGGGGGGGGGGGGGGGGGGGGGGGGGGGGGFGGGGGGGGGGGGGGGGGGGGGGGGGGGGGGFGGGGGGGGGGGGGGGGGGGGGGGGGGGGGGGGGGGGGGGGGGGGGGGGGFGGFFFFFGGGFGFFDGFCEGGGGFGGGGGGGGGFGFGGFGGGGFFFG@DFFCCFGGFGGGGGEGFFFFFFGFGEF@;CEDG=GFFFDAAAGFFF(8*8CGGGFB=A@FFFFGFFD0;=;B?7@E@GGG;6?04:7?ABG:9((36>?)8216(90-)..):*
@M03364:396:000000000-C9LGT:1:1101:11850:10289 2:N:0:10
GGACTACACGGGTTTCTAATCCTGTTTGCTCCCCACGCTTTCGAGCCTCAACGTCAGTTATCGTCCAGTAAGCCGCCTTCGCCACTGGTGTTCCTCCTAATATCTACGCATTTCACCGCTACACTACACATTCCAGCCACTGCCACCTCACTCAAGACTAACAGTATCAATGGCAGTTCCATCGTTAAGCGATGGGCTTTCACCCCTGTCTTATTAATCCGCCTACGGACCCTTTGAACCCAATAAATCCGGATAACGCTTGCACCCTCCGTATTACCCCGGCTGTTGGCCCGGATTTGGC
+
CCCCCGGGEFDEF7FEFFGGGFGEFGFFGCEGGEGGGGEE<F:6AFGDFGEEGFGECEAGGGGGGGGGGFAFGFGGGGGFG7CBCFFGFFEGGGGGGGFD<@@?9=5ABEGGGGGEG8CGGGGEGGFFGGFGDEA?DD?G@D90=EF??DFECB=F,@EFDFFGGEFFDFCFFEDDEDDC@=D:DG<=8<+=D+@CGFGFF@A8*0:=)2:FE6DEEA,,:7>>@,206)-/>B@*9)3CF,1=)7));>D9(3(7/(.21(2)901--(44(:3)62(4(3971().(2)(47(050)22
@M03364:396:000000000-C9LGT:1:1101:23212:10293 2:N:0:10
GGACTACAGGGGTTTCTAATCCTGTTCGCTCCCCACGCTTTCGTCCATCAGCGTCAGTTGAGGCTTAGTGACCTGCCTTCGCAATTGGTGTTCTGCGTAATATCTAAGCATTTCACCGCTACACTACACATTCCAGCCACTGCAACCTCACTCAAGACTAACAGTATCAATGGCAGTTCCATCGTTAAGCGATGGGCTTTCACCACTGACTTATTAATCCGCCTACGGACCCTTTAAACCCAATAAATCCGGATAACGCTTGCACCCTCCGTATTACCGCGGCTGCTGGCACGGACTTAGC
+
CCCCCGGGGGGGGGGGGGGGGGGGGGGGGGGGGGFGGGGGGGGGGGGGGGGGGGGGGGGGGGGGGGGGGGGGGGGGGGGGGGGGGGGGGGGGGGGGGGGGGGGGGGGGGGGGGGGGGGGGGGGGGGGGGGGGGGGFGGFGGGGFGGGGGFGFFDDDFGGGGGFGGGGGGGGGFGFGGFGGGGGDFGFDFDEDGGGGGGGGGEFFGFFFFGFFCFGE9EFGBGFFFD@AFGFFFDF4?EGGGFFF6@CFFGGFFD0>F;>@?DC3FCG1:<>?<??24<4663;90428?B:B?F3)8*.C7
@M03364:396:000000000-C9LGT:1:1101:18888:10300 2:N:0:10
GGACTACAAGGGTTTCTAATCCTGTTTGCTCCCCACGCTTTCGCGCCTCAGCGTCAGTTTCGGTCCAGAAAGCCGCCTTCGCCACTGGTGTTCCTACCGATCTCTACGCATTTCACCGCTACACCGGTAATTCCGCTTTCCTCTCCTGCACTCGAGCCTAGCAGTTTCCAAAGCAATTCCCACCTTAAACGCAGGGCTTTCACTCCAGACTTACCAGGCCGCCTACGCGCCCTTTACGCCCAATCATTCCGGCCCACGCTCGCCCCCTACGTATTACCGCGGCTGCTGGCACGTAGTTAGC
+
CCCCCGG@<FFGG,FGGGGGGGGGGGGGGGGGGGGGGGGGGGGFGGGGGGGGGGGGGF,9E,@BFGGGC8FFFGGGGGGGGGGGGFGGGGGGGGF,CEGFGGGFGGGGGGGGFGGGGGGGGGGGGGG4@CEGGGFGGEFGGGGFGG9FFBGEG=CBG:FCFGFFFDFGGGG9@FFFGFGGGGGCFF,8<@CC7EE*9DGFGFGE???@3DBGFAFC93FG@GFFFG;:(7496?FFFFGGGF(47:A>FGF9(42<DF7(49G;DGG0(4<<B<2A>C<4161203007?(8::4))*)2:
@M03364:396:000000000-C9LGT:1:1101:11194:10303 2:N:0:10
GGACTACCCGGGTATCTAATCCTGTTCGATCCCCGCACTTTCGTGCCTGAGCGTCAGTATGGAGCCGGTATGCTGCCTTCGCAATCGGCGTTCTGCGCAATATCTAAGCATTTCACCGCTACACCACGCATTCCGCCTGCCCCGTACGTACTCAAGCTCCCCAGTTTCAACGGCAGTTCAATGGTTGAGCCACTGACTTTCACCGCAGACTTAAGGGGCCACCTACGCACCCGTTAAACCCACTGAATCCGGATAACGCTCGCATCCTCCGTCTTACCGCGGCTTGTGGCACGTAGTTGCC
+
CCCCCGGFGGGGG:EFGGGGD<ECCFFGGGGGGGGGFGGGGGGGGGGFF<FFGGGGGG9FGGFGGGGEEEEFGEGGFGGGGEGEEGGG4CFCGGFEFCFFGAFGGGGGGGGGGFFGFGGGGGGFFGGGDCGGGGGDG>DFGCF?8CEGDF@=,*3:@DFCEF59FCFFECFEFDACFAC,25=ADFC7FBCGFG?FGGGFGCE=DB)3:FEC9C;;D(8C:C=;;+631D2?03:1,67CE8<:6>A4*C39:(,4?:>F:9C4/*9<7(,-(,,)6<(,-9B62(.,1(,4,,()0*-*2
@M03364:396:000000000-C9LGT:1:1101:23675:10331 2:N:0:10
GGACTACAAGGGTATCTAATCCTGTTCGCTCCCCCAGCTTTCGCGCCTCAGCGTCAGTGGTGGCCCAGAAGGCCGCCTTCGCCACCGGTGTTCTTCCCGATATCTGCGCATTCCACCGCTACACCGGGAATTCCGCCTTCCCCTACCACACTCGAGCCCGCCGGTATCGGAGGCTCGCCGGGGTTGAGCCCCGGGCTTTTACCTCCGACCTAACGGGCCGCCTACCCGCGCCTTACGCCCAATGAATCCGTATACCGCTCGCCCCCTCCGTATTCCCCCGGCTGCTGGCCCGTATTTCTCC
+
CCCCCGGGGGGGGGGGGGGGGGGGGGGGGGGGGGGGGGGGGGGGGGGGGGGGGGGGGFFCFGGGGGGGGGGGGGGGGGGGGGGGGGGGGGGGGGGGGGGGGGGGGDGGGGGGGGGGGGGDGGGGGGGGGGGGGGGGGEGGGGGFGGGDGFGFG9:AGGGGGGFGGCGGGECCBG-2:BGG=CD<5*8.?FFDCCCC<EGEF>G):7)49D10)7/->>GC9C((,*4)-/7(30)50:EG*(4(*.4<?51(.36>)4(421E?G>5(-(4(4:))5*4,(3-,4)),,,3346.0**-:D
@M03364:396:000000000-C9LGT:1:1101:4658:10351 2:N:0:10
GGACTACTCGGGTTTCTAATCCTGTTTGCTCCCCACGCTTTCGAGCCTCAGTGTCAGTTACAGTCCAGAAAGGCGCCTTCGCCACTGGTATTCTTCCTAATCTCTACGCATTTCACCGCTACACTAGGAATTCTCCTTTCCTCTCCTGCACTCTAGATATCCAGTTTGGAATGCAGCACCCAGGTTAAGCCCGGGTATTTCACATCCCACTTAAATATCCACCTACGCTCCCTTTACGCCCAGTAAATCCGGACCACGCTTGCCACCTACGTATTACCGCGGCTGCTGGCACGTAGTCAGC
+
CCCCCGGFGGGGGGGGGGFGGGGGGGGGGGGGGGGGGGGGGGGGGGGGGGGGGGGGGGGGGGGGGGGGGGGGGGGGGGGGGGGGGGGGFGGGGGGGGGGGGGGGGGGGGGGGFGGGGGGGGGGGGFGGGGGGGGFFDFGGGGGFGGGGGFFB,DDF9EDGGGFGGGGGGGGGBC:DFFGGGGGGGGGFFDDFDGGGGGGGFEGFGFFF@C@FF9=;FEGGFGFFBCA?9DBFD@E4>@GGG>57C?EEFGGF01(=F;@?@DF8+:C@;@;42<046344-49;0:2>(,4<0:18@04:7
@M03364:396:000000000-C9LGT:1:1101:16750:10352 2:N:0:10
GGACTACACGGGTATCTAATCCTGTTTGCTCCCCACACTTTCGAGCCTCAGCGTCAGTTAGAGCCCAGCAAGCCGCCTTCGCCACTGGTGTTCCTCCGAATATCTACGCATTTCACCGCTACACTCGGAATTCCGCTTGCCTCTACTCCACTCAAGAATAACAGTTTCAACGGCAGTTTATGGGTTGAGCCCATAATTTTCACCGCTGACTTGCTATCCCGCCTGCGCTCCCTTTACACCCAGTAATTCCGGATAACGCTTGCCACCTACGTATTACCGCGGCTGCTGGCACGTAGTTCGC
+
CCCCCGGGGGGGGGGGGGGGGGGGGGGGGGGGGGGGGGGGGGGFGGGGGGGGGGGGGGGGGGGGGGGGGGGGGGGGGGGGGGGGGGGGFGGGGGGGGGGGGGFGGGGGGGGGGGGGGGGGGGGGGGGGGGGGGGGGGFFFGGGFGGGGGFFFGDFF,=EAFGFGFGGGGGGGFGFGGFGFFGGGGGGB6FGDFCFFGGGGGFGEDEF=AG@FEC7>=;FF=GF=:;6=9DFFFFFFFFGGGFD8A?CCFD4>::?BF19?:?G?FGG?(4:4)-55<<,4-7>BFFB?F?(82,(0<?)19
@M03364:396:000000000-C9LGT:1:1101:11261:10353 2:N:0:10
GGACTACTGGGGTATCTAATCCTGTTTGCTCCCCACGCTTTCGCGCCTCAGCGTCAGTTACAGCCCAGTAAGTCGCCTTCGCCACTGGTGTTCTTCCCAATCTCTACGCATTTCACCGCTACACTGGGAATTCCACTTACCTCTTCTGCACTCAAGCTTTCCAGTATTAAAAGCAATTCCCACCTTGAAAGCAGGACTTTCACTCCTAACTTAAAAAGCCGCCTACGCGCCCTTTACGCCCAGTCATTCCGGACAACGCTCGCCCCCTACGTATTACCGCGGCTGCTGGCACGTACTTAGC
+
CCCCCGGGGGGGGDGGGGGGGGGGGGGGGGGGGGGGGGGGGGGGGGGGGGGGGGGGGGGGGGGGGGGGGGGGGGGGGGGGGGFGGGGGGGGGGGGGGGGGGGGGGGGGGGEFGGGGGGGDGGGGGGGGGGGGGGGC=FFGGGGFGGGGGFGFGFFFGFCFGGFGGGG9EDFFFGFGGFGGGGGGGGFE5,7ACE66DGGGF@FFGFFFFGFGE+;>FFGGFGFF@?@B>GFFB;EEFFGGG@FEFFFEFGGFFFB0A>FBF>GFGGG9(8614<?FFC6>04124<:0?60<63,)86)::
@M03364:396:000000000-C9LGT:1:1101:7755:10361 2:N:0:10
GGACTACTGGGGTTTCTAATCCTATTTGCTCCCCACGCTTTCGTGCCTCAGCGTCAGGTACAGGCCAGGCGGCCGCCTTCGCCGCTGGTGTTCTTCCACATCTCTACGCATTTTACCGCTACACATGGAGTTCCACCGCCCTCTCCTGTCCTCAAGCCGTGCAGTTTCCAAAGCCTGAACCGGTTGAGCCGGTCCCTTTTACTTCAGACTTGCCCAGCCGCCTGCGCCCCCTTTACGCCCACTCATTCCGGATCAACCCTGCCACCCCCGTATTACCCCGGCTGCTGGCACGGACGGCCCC
+
CCCCAFFEEFFGGGFGGG<FCF@<C<FFGGGGGGGGGGGGGGGC@CFGGGEFFGGGFEGGGGGGGGGGFFEGGEGDGGCFGEGEGEGCA<BBE5;@F9A=F<DFDFGGGDGEDFAEFE>CCGGGGFD<F<BFDDDGG>@GGDGFCE,6@CFEFBCFFF6CBF>@7ECFA,>,3@59,*,9CEG@EE<@A:879EGF7C87:)?)3+1.60)39)+)1(=*.C?(4*-0-5((.8)620:EG027::A4=4)(-(,).,2(((2)2C*(,(,((5)).3(-(((48).(((.((((0))()1
@M03364:396:000000000-C9LGT:1:1101:14595:10389 2:N:0:10
GGACTACACGGGTTTCTAATCCTGTTTGCTCCCCCGACTTTCGCGCCTCAGCGTCAGTGCTGTTCAAGGAATCCGCCTTCGCCTCCGGTGTTCTATAGGATATCAACGCATTTCACCGCTACACCCTATATTCCGATTCCCTCTCCCAGACTCGAGTCCTGTAGTTTCAGACGCACTTTCCGGGTTGAGCCCGGAGATTTCACATCTGACACGCAAGACCGCCTACGCGCCCTTTACGCCCAGTAAATCCGAACAACGCTTGCGACCTCTGTATTACCGCGGCTGCTGGCCCAGAGTTAGC
+
CCCCCGGGGGGGGGGGGGGGGGGGGGGGGGGGGGGGGGGGGGGGGGGGGGGGGGGGGGGGGGFGGGGGGGGGGGGGGGGGGGGGGGGGFGGGGGCGGGGGGGGGGGFGGGGGGGGGGGGGGGGGGGGGGGGGFGGE6FFGGGGFGFGCFFGBG5DDFGFGGFDGGGGGGGGGEGADGFGGGGGGGG>BAFDGGDCEDFGGGEFEGFFFEC=62B807@GFBGF@@F;B059>62>AFFGGGBBBFF>)99>13>BFFFF?4(;>GED1>?4A54>)6<4;BF>1(448>0.862:76/4C*
@M03364:396:000000000-C9LGT:1:1101:5651:10406 2:N:0:10
GGACTACCAGGGTATCTAATCCTATTTGCTCCCCACGCTTTCGTGCCTCAGCGTCAGGTACAGGCCAGGCGGCCGCCTTCGCCGCTGGTGTTCTTCCACATCTCTACGCATTTTACCGCTACACATGGAGTTCCACCGCCCTCTCCTGTCCTCAAGCCGTGCAGTTTCCAAAGCCTGAACCGGTTGAGCCGGTCCCTTTTACTTCAGACTTGCACAGCCGCCTGCGCACCCTTTACGCCCAATCATTCCGGATACCGCTTGCCACCTACGTATTACCCCGGCCGCTTGCACGTAGTTCGCC
+
CCCCCGGGGGGGG8FGGGGGFGGGGGGGGGGGGGGGGGGGGGGGGGGGGGGGGGGGGGGGGGGGGGGGGGGGGGGGGGGGGGGGGGGGEFGGGGGGGGGGGGGGGGGGGGGGGGGGGGGGG@FGGGGGGGGGGGGGGGGGGGGFFGG?DFGEGFD5FGGGGGFGFGFGGGG,9DDGGFGGGGD<:E,6;CEDDGGGGGGC7=CCFFF?@F?GE6EEGFGC6<,=<89<>GF0<FAF<FGG><???A49FG32-1),)143:BGFGGF(::?4::6AA+230(,,3,(-47>1,,,08@079
@M03364:396:000000000-C9LGT:1:1101:19978:10406 2:N:0:10
GGACTACCAGGGTTTCTAATCCTGTTCGCTCCCCACGCTTTCGTCCATCAGCGTCAGTTGAGGCTTAGTGACCTGCCTTCGCAATTGGTGTTCTGCGTAATATCTAAGCATTTCACCGCTACACTACACATTCCAGCCACTGCAACCTCACTCAAGACTAACAGTATCAATGGCAGTTCCGTCGTTAAGCGATGGGCTTTCACCACTGACTTATTAATCCGCCTACGGACCCTTTCAACCCAATAAATCCGGATAACGCTTGCACCCTCCGTATTACCGCGGCTGCTGGCACGGCGTTAGG
+
CCCCCGGGGGGGGGGGGGGGGGGGGGGGGGGGGGGGGGGGGGGFEGGGGGGGGGGGGGGGGGGGGGGGGGGGGGGGGGGGGGEGGGGGCFGGGGGGGGGGGGGGGGAFGGGGGGGGGGGGGGGGGGGGGGGGGGFFGGGGFGGBFGGGGFGFGDGFCFC9DGFGGGGGGGFGFGFGGFGG8@DEGG=DFGC>DCGGGGGGGFGEFFFEFGFF*<,;DAGGFGFFFGF>=DFFD=E47?GGG2=F)7;EFGGFFF?EFFFFFFF3DFG10<98:7?-6C(-(173(42>??13:4(0753<*
@M03364:396:000000000-C9LGT:1:1101:27018:10439 2:N:0:10
GGACTACTGGGGTATCTAATCCTGTTTGCTCCCCACGCTTTCGTGCCTCAGCGTCAGTTGTCGTCCAGAAAGCCGCCTTCGCCACCGGTGTTCCTCCTGATATCTACGCATTGCACCGCTACACTGGGAATTCCACTTGCCTCTCCGATACTCCAGCTGCATAGTTTCCAAAGCAGTCCCGGGGTTGAGCCCCGGGCTTTCACTTCAGACTTTCACAGCCGTCTACGCTCCCTTTACACCCAGTAAATCCGGATAACGCTGGCACCCTACGTATTACCGCGGCTGCTGGCACGTCTTTAGG
+
CCCCCGGGGGGGGFGGGGGGGGGGGGGGGGGGGGGGGGGGGGGFFGGGGGGGGEGGGFFEFEFFGGGGGGDDGGGGGGGGGGGGGFGGFGGGGGGGGG8FGGGGGGGGDGEEEGGGGGGGGGGGGEFFFGGDGGGG8CAFGGGFGGG?CBFEF5DF>==EGE+DFFFFCFGE@,@CEF<CEGGGEGGEFFF;CCGGGDG?E?F5:AFFFG=7*++7+7FF:1:=,2,04>:@;>E94?GGG<?46<A6F<D9:23)980:(-;16E*4:??(3-4:5C6990-2;?)4.8441.,)7*4>0
@M03364:396:000000000-C9LGT:1:1101:2987:10446 2:N:0:10
GGACTACTGGGGTTTCTAATCCTGTTCGCTCCCCACGCTTTCGTCCATCAGCGTCAGTTGAGGCTTAGTGACCTGCCTTCGCAATTGGTGTTCTGCGTAATATCTAAGCATTTCACCGCTACACTACACATTCCAGCCACTGCAACCTCACTCAAGACTAACAGTATCAATGGCAGTTCCATCGTTAAGCGATGGGCTTTCACCACTGACTTCTTAATCCGCCTACGGACCCTTTCAACCCAATAAATCCGGATAACGCTTGCACCCTCCGTATTACCGCGGCTGCTGGCCCGGCGTTCGC
+
CCCCCGGGGGGGGGGGGGGGGGGGGGGGGGGGGGGGGGGGGGGGGGGGGGGGGGGGGGGFGGGGGGGGGGGGGGGGGGGGGGGGEGGGGGGGGGGGGGGGGGGGE;FFGGGGFDDGGGGGGGGGFFFGGGGGGGGGGDDGC?FDDGGGGFFEFDGF,DGGCGDFGGGGGGGFFGFG=DGGGGFCEGGFFFECD@EGGGGGGEF@F@ACFGFC*4<;?EGD@GDFF843:?@DDFE=EFGGGF2=6;;5CGDB(2();896:;57CFG6@F>2?:?)5<44396>FF:77:(299(00)(9/
@M03364:396:000000000-C9LGT:1:1101:24642:10459 2:N:0:10
GGACTACAAGGGTATCTAATCCTGTTCGCTCCCCACGCTTTCGTCCATCAGCGTCAGTTGAGGCTTAGTGACCTGCCTTCGCAATTGGTGTTCTGCGTAATATCTAAGCATTTCACCGCTACACTACACATTCCAGCCACTGCAACCTCACTCAAGACTAACAGTATCAATGGCAGTTCCATCGTTAAGCGATGGGCTTTCACCACTGACTTATTAATCCGCCTACGGACCCTTTCAACCCAATAAATCCGGATCACGCTTGCACCCTCCGTCGTACCGCGGCTGCTGGCACGGAGTTCGC
+
CCCCCGGGGGGGGGGGGGGGGGGGGGGGGGGGGGGGGGGGGGGGGGGGGGGGGGGGGGGGGGGGGFGGGGGGGGGGGGGGGGGGGGGGCFGGGGGGGGGGGGGGGGEGGGGGGGGGGGGGGGGGGGGGGGGGGGGFGFFGGGGFGGG8DFGFGFGFFGGGGGFGGGGGGGGGFGFGGFGGG8DFFFFDFGGGCEGGGFGGGCFEGF>C8F@E@9EAFFGG=CD9AC>AADFFDFF*>@FGG=@2;=4CFGG>6;(8F??@0=F<FGD?F?62((42:;3;6;919B?>?F?BF>(00))95
@M03364:396:000000000-C9LGT:1:1101:16553:10469 2:N:0:10
GGACTACTGGGGTATCTAATCCTGTTTGCTCCCCACGCTTTCGAGCCTCAGCGTCAGTTACAGTCCAGAAAGGCGCCTTCGCCACTGGTATTCTTCCTAATCTCTACGCATTTCACCGCTACACTAGGAATTCTCCTTTCCTCTCCTGCACTCTAGATATCCAGTTTGGAATGCAGCACTCGGGTTGAGCCCGAGGATTTCACATCCCACTTAAATATCCGCCTACGCTCCCTTTACGCCCAGTAAATCCGGACCACGCTTGCCACCTACGTATTACCGCGGCGTCTGGCACGTAGTTAGC
+
CCCCCGGGGGGGGGGGGGGGGGGGGGGGGGGGGGGGGGGGGGGGGGGGGGGGGGGGGFGGGGGGGGGGGGGGGGGGGGGGGGGGGGGGFGGGGGGGGGGGGGGGGGGGGGGGGGGGGGGGGGGGGGGGGGGGGGGGGGGGGGGFFGGFGFGFGFGFEFGGGGFGGGFGG8EGFGFGGFGFGGGEGGGFFGGGGGGGGGGGGFGFGFFFFGFGF+>;9AGGFGAA@E>4-:=D@FEFFFGGGFFF67C<86<:1,,4FFFFFFG0*<<15:,4<A?))<1>90;((-(4:?BDF8(.769C7
@M03364:396:000000000-C9LGT:1:1101:16679:10473 2:N:0:10
GGACTACAAGGGTTTCTAATCCTGTTTGCTCCCCACGCTTTCGCGCCTCAGTGTCAGTTACAGACCAGATAGTCGCCTTCGCCACTGGTGTTCCTCCAAATCTCTACGCATTTCACCGCTACACTTGGAATTCCACTATCCTCTTCTGCACTCAAGTTCCCCAGTTTCCAATGACCCTCCACGGTTGAGCCGTGGGCTTTCACATCAGACTTAAGGAACCACCTGCGCGCGCTTTACGCCCAATAATTCCGGACAACGCTTGCCACCTACGTCTTACCGCGGCTGCTGGCCCGTAGTTAGC
+
CCCCCGGGGGGGGGGGGGEFGGGGGGGGGGGGGGGGGGGGGGGGGGGGGGGFGGGGGFGGGGGGGGGGGGGGGGGGGGGFGGGGGGGGGGGGGGGGGGGGGGGGGGGGGGGGGGGGGGGGGGGGGGGGGGGGGGGGG8@FGGGFGGGGGFGFGFGFGFGGGGFGFGGGGGGGFCDGGFGG8FC:FDBDFFGGDEGGGGGGGFGFFFC5@GFGE8,.4>GGFGFF@:@B@4(:6;?EE1CGE;@F6@EEFG4719(()4>::3C?FGG8(8<7(48):E04(4>>06))22((-4().*6CG
@M03364:396:000000000-C9LGT:1:1101:20925:10479 2:N:0:10
GGACTACAAGGGTATCTAATCCTGTTTGCTCCCCACACTTTCGAGCCTCAGCGTCAGTTAAAGCCCAGTAGGCCGCCTTCGCCACTGGTGTTCCTCCCGATCTCTACGCATTTCACCGCTACACTGGGAATTCCACTTACCTCTTCCGCACTCAAGCCTTCCAGTCTCCAAAGCAATTCCCACCTTGAACGCAGGACTTTCACTTCAGACTTAATCGGCCGCCTACACGCCCTTTACGCCCAGTCATTCCGGCCCACGCTTGCCCCCTCCGTCTTCCCGCGGCGGCTTGCACGTACTTAGC
+
CCCCCGGGGGGGGGGGGGGGGGGGGGGGGGGGGGGGGGGGGGGGGGGGGGGGGGGGGGGGCCGGGGGGFGGGGGGGGGGGGGGGGGGGFGGGGGGGGGGGGEFGGGGGGGGGGGGGGGGGGGGGGGGGGGGGGGGGGFFGGFGFFGGGGFGFFFGFFGGGGGFGGGGCFGGAFGFDGFGGFFFGGGFEA>4=CCC*?FGGGEFFGFFF4@EGE+>A4=EGBGF??E@F<D032@E).3CGG@?=F3C3AFF>(4(4B69:(3;:0;D9(438(8<)582>F(21(3((4:,414,)7*6CC
@M03364:396:000000000-C9LGT:1:1101:2741:10481 2:N:0:10
GGACTACAAGTGTTTCTAATCCTGTTCGCTACCCATGCTTTCGAGCCTCAGCGTCAGTTTCAGACCAGAGAGCCGCCTTCGCCACTGGTGTTCTTCCATATATCTACGCATTCCACCGCTACACATGGAGTTCCACTCTCCTCTTCTGCACTCACGAAAAACAGTTTCCGATGCAGTTCTTCGGTTCAGCCGAGGGCTTTCACATTAGTCTGATTTTTCCGCCTGCTCGCCCTTTCCGCCCAATCAATCCGGACCACGCTTGCCACCTACTGATTTCCGCGGCTTCCGGCCCTGAGGCCGC
+
8AAC@DGGGFE<FGE,C6<5;,<CFFDCCCBGGFFFCAFGGGGG?CFGC@FG7@BE@FE9<CF,;DA,CCEFG@CC+@:FCG@7@<FFFF:,5E9F<<<BEF;F;;E<:EFFGCEFF7@88=DEEEE,BEEEA?=B=:3AADFFGGA,;?F>:==0+@4=,@DDGGGG8=8>5C52EFG,@DD=CC+1+3@C+CC*9,@CC5,9F+1:*=A,1=,2+:::)529-,(0(9(59@))70?E732=5/.1;*261,-2.30((-54:<77(4),..-))+((-(,((()--4((((()))(/)
@M03364:396:000000000-C9LGT:1:1101:14168:10494 2:N:0:10
GGACTACCGGGGTTTCTAATCCTGTTTGCTCCCCACGCTTTCGTGCCTGAGCGTCAGTTATGTCCCAGGAGGCTGCCTTCGCCATCGGTGTTCTTCCACATATCTACGCATTTCACTGCTACACGTGGAATTCCACCTCCCTCTGACACACTCTAGTCGCGCAGTCACATATGCCATTCCCGAGTTAAGCTCGGGGATTTCACATCTGTCTTACTCAACCGCCTGCGCACCCTTTACGCCCAGGAATTCCGATGCACCCTCGCTCCCTACGTAATGCCGCGGCTGCTGGCCCGTACGTAGC
+
CCCCCGGGEEECGGEGGGGGG,EFFGFGGGGCFGGGGGGFF9@FFGGGG=FFGGGGGCFGFGG,EFGGGCFEFFGGGGDFGDGEGGGGGCFFEFG9FGEFFFGFFFGGGGGGFGGGGGD8EFEFGGG>FF9AF<A?=ADCFDFF?=9,@:C=:DF?7=E+@FAGG=@;DCGGFF*?E?FFF+9FFG;7<C,3*4:57CFGGFGFFF+9*=/9*=,9:5CFFD>D?8250)628:@)/(3FB<?6)44)=:7(((()*((,(,*,/:C2),(,)((-)347(3(99()5>?630-())..*9
@M03364:396:000000000-C9LGT:1:1101:10814:10506 2:N:0:10
GGACTACCAGGGTTTCTAATCCTGTTCGCTCCCCACGCTTTCGTCCATCAGCGTCAGTTGAGGCTTAGTGACCTGCCTTCGCAATTGGTGTTCTGCGTAATATCTAAGCATTTCACCGCTACACTACACATTCCAGCCACTGCAACCTCACTCAAGACTAACAGTATCAATGGCAGTTCCATCGTTAAGCGATGGGCTTTCACCACTGACTTATTAATCCGCCTACGGACCCTTTCAACCCAATAAATCCGGATAACGCTTGCACCCTCCGTATTACCGCGGCTGCTGGCCCGGGTTTAGG
+
CCCCCGGGGGGGGGGGGGGGGGGGGGGGGGGGGGGGGGGGGGGGGGGGGGGGGGGGGGGGGGGGGGGGGGGGGGGGGGGGGGGGGGGGFFGGGGGGGGGGGGGGGGFGGGGGGGGGGGGGGGGGGCGGGGGGGGGGGFGGGDFFGGGGGFGFGFDFAFGGGGFGGGDGGGGGFFDGGFGGGGGGGG>DFFCGGGGGGGGGCEFECFF50;AGEFG=B7EGBGFFFEDAAGFFFFF*@CGGGFBD;@E<FFGBFD2@F<27?(*.9CGDFF4:((56><2-(4-1(()),,(-42()))(2*
@M03364:396:000000000-C9LGT:1:1101:17463:10520 2:N:0:10
[truncated: 47,651,966 more chars]
