# Supplementary material for: Characterization of the bacterial microbiota composition and evolution at different intestinal tract in wild pigs (Sus scrofa ussuricus)
Source: PeerJ. 2020 May 26;8:e9124. doi: 10.7717/peerj.9124 (PMC7258971; doi:10.7717/peerj.9124)
Supplement: Supplemental Information 29 [file peerj-08-9124-s038.gz › D19AH661-Y8CE4_R1.fq]

@M03364:396:000000000-C9LGT:1:1101:11980:1223 1:N:0:10
ACTCCTACGGGAGGCAGCAGTGGGGAATATTGCACAATGGGCGAAAGCCTGATGCAGCAACGCCGCGTGAGTGATGAAGGCCTTCGGGTCGTAAAACTCTGTCCTCAAGGAAGATAATGACGGTACTTGCGGAGGAAGCCCCGGCTAACTACGTGCCAGCAGCCGCGGTAATACGTAGGGGGCTAGCGTTATCCGGATTTACTGGGCGTAAAGGGCACGCAGGCGGTCATGCAAGTCTGGTGTGAAATCCCGGGGCTTAACCCCGGAACTGCATTGGAAACTGCAAGACTAG
+
GGGGGGGGGGGGGGGGGGGGGGGGGGGGGGGGGGGGGGGGGGGGGGGGGGGGGGGGGGGGGGGGGGGGGGGGGGGGGGGGGGGGGGGGFGGGGGGGGGGGDGGGGGGAFFGCGGGGCFGDFBFF+BBFAC=8++@3@FGGGGDFGGGGGGAFEG@FGGGGGGGGGGGGGC5FGGGGGGDGEGGGGGGGGGGGGFEGGDGFGGG<8CFGGGGGGGGGFGGGGGGEGGEEEGFF:FGGGGGGGGGGGGGGGGGGGGGGD5EGGGG5CCEDGGGFCGGDGGGGFFFGGGGFGFFG
@M03364:396:000000000-C9LGT:1:1101:17029:1230 1:N:0:10
ACTCCTACGGGAGGCAGCAGTGGGGAATATTGCACAATGGGGGAAACCCTGATGCAGCAACGCCGCGTGAGTGATGACGGTCTTCGGATTGTAAAGCTCTGTCTTCAGGGACGATAATGCCTGTGCCTACGGAGGAAGCCACGGCTAACTACGTGCCAGCAGCCGCGGTAATACGTAGGTGGCGAGCGTTGTCCGGATTTACTGGGCGTAAAGGGTGCGTAGGTGGTCTCTTAAGTCAGGAGTGAAAGGCTACGGCTTAACCGTAGTAAGCTCTTGAAACTGGGAGACTTGAGT
+
GGGGGGGGGGGGGGGGGGGGGGGFGGGGGGGGGGGGGGGGGGGGGGGGGGGGGGFFFGGGGGGGGGGGGGGGGGGGGGGGGEGGGGGDGGGGGGGGGGGGGGGGGGGGGGGGGGEGEDG,75C?,CFG,,883+6CFDGGDFGGGGGFGGGFFFGGGGAFGGGGGGGCE**7@FG@:CFGGFGGDGGE:FGEGGGGGECFGGGGGGGGGGEFGGGGGGGGGG8FGGCECCGG7EGGGGCEGGGGGGFGGGCGF55:DGG?7EGGGGGFGDCGGFGGFGGGFFG4FG<FFFFDD7
@M03364:396:000000000-C9LGT:1:1101:20814:1231 1:N:0:10
ACTCCTACGGGAGGCAGCAGTGGGGAATATTGCACAATGGGCGAAAGCCTGATGCAGCAACGCCGCGTGAGCGATGAAGGCCTTCGGGTCGTAAAGCTCTGTCCTCAAGGAAGATATTGACAGAACTTACGAAGGAAGCCCCGGCTAACTACGTGCCAGCAGCCGCGGTAATACGTAGGGGGCTAGCGTTATCCGGATTTACTGGGCGTAAAGGGTGCGTAGGTGGTTTCTTAAGTCAGGAGTGAAAGGCTACGGCTCAACCGTAGTAAGCTCTTGAAACTGGGAAACTTGAGT
+
GGGGGGGGGGGGGGGGGGGGGGGGGGGGGGGGGGGGGGGGGGEGGGGGGGGGGGGGGGGGGGGGGGGGEGGGGGGGGGGGGGGGGGGGGGGGGGGGGGGGGGGGGGG8FGGFFFE<,<CB<5A,8BFG,5A+:++3@FFCFD7FE<+@FG=F>FGGGGGGGGGGGGGD8*6@<FGGGGGGGGDCGGGGDFEGGGGGGCFGGGCFGGGGGGGGGGGCCCEGGGGGGG5EFGGGGGGGGGFGFEGGCFGGGGGGGGGGGGGGGC5:EDEGGGGGGGGGGGGGF4FGCGGFDFFGG*
@M03364:396:000000000-C9LGT:1:1101:18906:1301 1:N:0:10
ACTCCTACGGGAGGCAGCAGTGGGGAATATTGCACAATGGGCGAAAGCCTGATGCAGCAACGCCGCGTGAGCGATGAAGGCCTTCGGGTCGTAAAGCTCTGTCCTCAAGGAAGATAATGAAGGTTCTTAAGTTATAAGCCCCTGCTAACTACGTGCCAGCAGCCGCGGTAATACGTAGGGGGCTCGCGTTATCCGGATTTACTGGGCGTAAAGGGTGCGTAGTTGGTTTCTTAAGTCAGGAGTGAAAGGCTACGGCTCAACCGTAGTAAGCTCTTGAAACTGGGAAACTGGAGT
+
GGGFGGGGGGGGGGGGGGGGFGGFGEGGGGGFGFGGGGGGGGDGGGGGG8EFGDFGGGGGGCFFFGCGE,:FFGGGGGFFGGGDGGGGGGEGGGGGGFDGAFGBFEF,:EFGFCFC9,:C??FF,:?<,,95C,5C<,C,+3+:,3EFD>DA3DFDCGFGCEGGC*:B:**2@FFGGG@C*<1***4=1=FGG<71F@GGGCFGGGG5>E?C?<8CEEEGC>/0++;C8E?EFFDECF7C8C:CFCFFDFFGDE5:D=CFGC<:/CEGFC@7<0:CFG::476<<*97F*)>79
@M03364:396:000000000-C9LGT:1:1101:20822:1352 1:N:0:10
ACTCCTACGGGAGGCAGCAGTGGGGAATATTGCACAATGGGGGAAACCCTGATGCAGCAACGCCGCGTGAGTGATGACGGCCTTCGGGTTGTAAAGCTCTGTCTTCAGGGACGATACTGACTGTACCTACGGAGGAAGCCACGGCTAACTACGTGCCAGCAGCCGCGGTCATACGTAGGTGGCGAGCGTTGTCCGGATTTACTGGGCGTAAAGGGAGCGTAGGCGGACTTTTAAGTGAGATGTGAAATACCCGGGCTCAACTTGGGTGCTGCATTTCAAACTGGAAGTCTAG
+
GGGGGGGGGGGGGGGGGGGGGGGGGGGGGGGGGGGGGGGGGGGGGGGGGGGGGGGGGGGGGGGGGGGGGGGGGGGGGGGGGGGGGGGGGGGGGGGGGGGGGGGGGDGGGGGGGGGG+EF9B5C:5CFF,,88+6+3@FFFFGEFCC>FGGFFFFGGGGGGG>FFFGGGG7CFGGGGGGGGGGGGGEGGGECEGGGGGGGGGGFGGGFGGGGGGCEGGGGGGGGGGG::CFFFCGGGGGG+CGGGGGGGGGGGGGGGGGGGGGGC?GEGGGG>CDGCCFFGFFG:CCC@FFF7
@M03364:396:000000000-C9LGT:1:1101:20058:1396 1:N:0:10
ACTCCTACGGGAGGCAGCAGTTAGGAATATTCGTCAATGGGGGAAACCCTGAACGAGCAATGCCGCGTGAGTGATGAAGGTCCTTTGGATTGTAAAACTCTGTTGTATGGGAAGAATGACCAGATTAGATAATGCGTCTGGAGTGACTGTACCATACCAGAAAGCATCGGCTAACTACGTGCCAGCAGCCGCGGTAATACGGAGGATCCGAGCGTTATCCGGATTTATTGGGTTTAAAGGGTGCGCAGGCGGCCTTGCAAGTCAGCGGTCAAATCGTGGAGCTCAACTCCATTC
+
GGGGGGGGGGGGGGGGGGGGGGGGGGGGGGGGGGGGGGGGGGGGGGGGGGGGGGGGGGGGGGGGGGGGGGGGGGGGGGGGGGGGGGGGGGGGGGGGGGGGGGGFGFGGGGGGGGEFFGGFF=E,,:FF,,:5,<E:FGGGGGGGDAFFGGGGGGGGGGGGGGGGGGGGG:CFGGGGGGGGGGGGGGGGGGGGGGGGGGGGGGGGGGGGGGGGGGGGGGGGGGGGGFGGFGGGGDEGGGGGGGGGGGGGGGGGGGGGGGGGFFGGGGDGGGGGFGGGGGGGFFFGGGGFGFFGGF
@M03364:396:000000000-C9LGT:1:1101:10571:1447 1:N:0:10
ACTCCTACGGGAGGCAGCAGCTAAGAATATTCCGCAATGGACGAAAGTCTGACGGAGCGACGCCGCGTGGACGATGAAGGCCGAAAGGTTGTAAAGTCCTTTTGAACCTGACGAATAAGCAGTGCAGGACATGGCATTGTGGTGACGGTAGGGTTTGAATAAGCAACGGCTAATTACGTGCCAGCAGCCGCGGTAACACGTAAGTTGCGAGCGTTGTTCGGAATTATTGGGCGTAAAGGGCATCTAGGCGGTATCTCAAGCTTGGTGTGAAATGCCGGGGCTTAACTCCGGAAC
+
GGGGGGGGGGGGGGGGGGGGGGGGFGGGGGGGGGGGGGGGGGGGGGGGGGGGGGGGGGGGGGGGGGGGGGGGGGGGGGGGGGGGGGGGGGGGGGGGGGGGGGGGGGGFGGGGGGCGFGFGG-C,,CFG++83,:DBDFGGGGGFAGGGGFDGGGGGGGGFGGGGGGGGGGGGGGGGGGGGGGGGGGGGGGGGGGGGGGGGGGDGGGGGGGGGGGGGGGGGGGGGGGGGGGGGGGGGGGGGGFGGGGGGGGGGGGGGGGGGGGGGGGGFGGGGGGGGGGGGFFGGGGGFGFFDDD
@M03364:396:000000000-C9LGT:1:1101:20950:1483 1:N:0:10
ACTCCTACGGGAGGCAGCAGTGGGGAATATTGCACAATGGGCGAAAGCCTGATGCAGCAACGCCGCGTGAGCGATGAAGGCCTTCGGGTCGTAAAGCTCTGTCCTCGAGGAAGATACTGACGGTTCTTCCGGTGGAAGCCCCGGCTAACTACGTGCCAGCAGCCGCGGTAATACGTAGGGGGCTAGCGTTATCCGGATTTACTGGGCGTAAAGGGTGCGTAGGTGGTTTCTTAAGTCAGGAGTGAAAGGCTACGGCTCAACCGTAGTAAGCTCTTGAAACTGGGAAACTTGAGT
+
GGGGGCGGGGGGGGGGGGGGFGGGGGEGGGGGGGGGGGGGGGGGGGGGGGGFFGGGGGGGGGGGGGGGGGEGGGGGGGGGG@FCFFGGGGGGGGGGGGGGGGGGGEGCGGGGFFEG,,EFF-@B+BFF,,8388++8>F>@F:FGG@FFGGG<FGGGGGGGGGDG>FGC4CGGDGFFGGGGDCCCEGG:@FGG,?EG>ECGGFGGGGG8EECCFGGGGGCEECCGGGGDGGGGGGGGGGGGGG=FGGGFGGGGDEGGGGGGGGGGDGGGGFCFGGGFGGGF4EGCGDFFB4DC0
@M03364:396:000000000-C9LGT:1:1101:8020:1514 1:N:0:10
ACTCCTACGGGAGGCAGCAGTGGGGAATATTGCACAATGGGCGAAAGCCTGATGCAGCAACGCCGCGTGAGTGATGAAGGCCTTCGGGTCGTAAAACTCTGTCATCAAGGAAGATAATGACGGTACTTGTGGCGGAAGCCCCGGCTAACTACGTGCCAGCAGCCGCGGTCATACGTAGGGGGCTAGCGTTATCCGGATTTACTGGGCGTAAAGGGTGCTTAGGGGGTCCCTTAAGTAAGGAGTGAAAGGCTCCGGCTTAACCGTAGTAAGCCCTTGAAACTGGGAGCCTGGAGT
+
GGGGGGGGGGGGGGGGGGGGFGGGGGGGGGGGGGGGGGGCGGGGGGGGGGGGGGGGGGGGGGGGGGGGGGGGGGGGGGGGGGGGGGGGGGGGGGGGFGGGGGG,CFG<EFGGGGG9,CEFFCC4:BEFB,AC+@C:7CBFFEC@FFCFGFFG@FGGGGGGGGGGGGGGG**2CFGFFGGGDGGEGFFGF:FF9<E8*;EC+<@FFCC*1?CCFG52**+++<98*:?***<@C++0++2<38:=<C+A8@+*2:1*9*<+<<)/2*27:CC**:**09+0=9+*01))9)7**0
@M03364:396:000000000-C9LGT:1:1101:14108:1518 1:N:0:10
ACTCCTACGGGAGGCATCAGTGAGGAATATTGGTCAATGGGCGGAAGCCTGAACCAGCCAAGTCGCGTGAAGGATGAAGGTATTATGTATTGTAAACTTCTTTAGCAGTGGAGAAATAAGGGGCTCTTGAGCCCTGATGCTAGTACACTGAGAATAAGGATCGGCTAACTCCGTGCCAGCAGCCGCGGTAATACGGAGGATCCGAGCGTTATCCGGATTTATTGGGTTTAAAGGGTGCGCAGGCGGCCTTGCAAGTCAGCGGTCAAATCGTGGAGCTCAACTCCATTCCGCCGT
+
GGGGGGGGGGGGGGGGGGGGGGGGGGGGGGGGGGGGGGGGGGGGGGGGGGGGGGGGGGGGGGGGGGGGGGGGGGGGGGGGGGGGGGGGGGGGGGGGGGGGGGGGGGGGFGGGGGGGFCFAFEC>4BFG,,8=,48A=FFGGCFGGGGGGGFG?EFFGGGGGGGGGFGGG<EGGGGGGGGGGGGGGEGGGCFGGGGGGGGGGGGGGGGGGGGGGGGGEECFGGGGGFGGGGGFGGGGDGGGGGGGGGGGGGGGGGGGGGGGGE>EGGGGFGFGGGGGFGGCFFGGGGGFFFFGGG
@M03364:396:000000000-C9LGT:1:1101:23108:1556 1:N:0:10
ACTCCTACGGGAGGCAGCAGTGGGGAATATTGCACAATGGGGGAAACCCTGATGCAGCAACGCCGCGTGAGTGATGACGGCCTTCGGGTTGTAAAGCTCTGTCTTCAGGGACGATAATGACGGTTCCTGGGGTAGCAGCCACGGCTAACTACGTGCCAGCAGCCGCGGTAATACGTAGGTGGCGAGCGTTGTCCGGATTTACTGGGCGTAAAGGGAGCGTAGGCGGACTTTTAAGTGAGATGTGAAATACCCGGGCTCAACTTGGGTGCTGCATTTCAAACTGGAAGTCTAG
+
GGGGGGGGGGGGGGGGGGGGGGGGGGGGGGGGGGGGGGGGGGGGGGGGGGGGGGGGGGGGGGGGGGGGGGGGGGGGGGGGGGGGGGGGGGGGGGGGGGGGGGGGGGGGGGGGGGEF>BF87-@3+8FF,:83++8,CDFGFFCFFE7FFF;:8DFGGGGGGGGGGGGGG7:FFGGCEFGGGGGGGGGGCGGGGGGGGGGGGGGGGGGGDGGGGGGCEDEGGGGGGG*8CFGGGGGGGCGGGGGGFGGCFG66EGGDGGGGGGGGFGGGDGFGFGFGGGGGFFGGGGGFGFFG
@M03364:396:000000000-C9LGT:1:1101:21735:1579 1:N:0:10
ACTCCTACGGGAGGCAGCAGTGGGGAATATTGCACAATGGGCGAAAGCCTGATGCAGCAACGCCGCGTGAAGGAAGAAGGTCTTCGGATCGTAAACTTCTGTCCTAGGGGAAGAAGAACTGACGATACCCTTGGAGGAAGCCCCGGCTAACTACGTGCCAGCAGCCGCGGTAATACGTAGGGGGCAAGCGTTATCCGGAATTATTGGGCGTAAAGAGTGCGTAGGTGGTTCTTTAAGCGCAGGGTTTAAGGCAATGGCTCAACCATTGTTCGCCCTGCGAACTGGAGGACTTGG
+
GGGGGGGGGGGGGGGGGGGGGGGGGGGGGGGGGGGGGGGGGGGGGGGGGGGGGGGGGGGGGGGGGGGGGGGGGGGGGGGGGGGGGGGGGGGGGGGGGGGGGFGCGGGGGGGGGGCE<EFFB-B++8FG,:88:B>DEGGFF,BF:CFFGGGF@FGGGGGGGGGGGGGGG>=FGGGGGFGGGGGGGGGGGGGGGFGGGGFEFGGGGGGGGGGGGFGGGGGGGGGGECGG*AFGFGGGGGGGGGGGFGGGGGGGGGGGGC*AFFGGGGGGGGGGGGGGGGGDFECFGGGFDFFGF*
@M03364:396:000000000-C9LGT:1:1101:15216:1586 1:N:0:10
ACTCCTACGGGAGGCAGCAGTGGGGAATATTGCACAATGGGCGAAAGCCTGATGCAGCAACGCCGCGTGAGCGATGAAGGCCTTCGGGTCGTAAAGCTCTGTCCTCAAGGAAGATAATGACGGTACTTGCGGAGGAAGCCCCGGCTAACTACGTGCCAGCAGCCGCGGTAATACGTAGGGGGCTAGCGTTATCCGGATTTACTGGGCGTAAAGGGTGCGTAGGTGGTTTCTTAAGTCAGGAGTGAAAGGCTACGGCTCAACCGTAGTAAGCTCTTGAAACTGGGAAACTTGAGG
+
GGGGGGGGGGGGGGGGGGGGGGGGGGGGGGGGGGGGGGGGGGGGGGGGGGGGGGGGGGGGGGGGGGGGGGGGGGGGGGGGGGGGGGGDGGGGGGGGGGGGGGGFGGGFGGGGGGGGGGGFD3@8:BFG<,8+3@33@FFGGGGGGFGGGGGGEGGGGGGGGGGGGGGGG*CFGFGGGGGGGGGGGGGGGGGGGGGGGEGGGGFGGGGGGGGGGGGGGGGGGGGGGGEGGGFGFFGGGGGGFGGGGGGGGGGGGGGGGGGGGGG=FGGGFCFCCEGGGGGGFFGGGFDF7=BCD*
@M03364:396:000000000-C9LGT:1:1101:14709:1651 1:N:0:10
ACTCCTACGGGAGGCAGCAGTGAGGAATATTGGTCAATGGGCGGAAGCCTGAACCAGCCAAGTCGCGTGAAGGATGAAGGTATTATGTATTGTAAACTTCTTTAGCAGTGGAGAAATAAGGGGGTCGTGACCCCTGATGCTAGTACACTGAGAATAAGGATCGGCTAACTCCGTGCCAGCAGCCGCGGTAATACGGAGGATCCGAGCGTTATCCGGATTTATTGGGTTTAAAGGGAGCGTAGGCGGCAGGTTAAGTCAGTTGTGAAAGTTTGCGGCTCAACCGTAAAATTGC
+
GGGGGGGGGGGGGGGGGGGGGGGGGGGGGGGGGGGGGGGGGGGGGGGGGGGGGGGGGGGGGGGGGGGGGGGGGGGGGGGGGGGGGGGGGGGGGGGGGGGGGGGGGGGGGFGGGGAFDGGGDEF+4BFF8,8CBFGCFFGGG9FFGFFGGGGGGGGGGGGGGGGGGGGGG=CGGGGGGGGGGGGGGGGGGGGGGGGGGGGGGGGGGGGGGGGGGGGGECGGFGGFGGCCCEGGGGGGGGGGGGGGGGGGGGGGGGGGGDGGGGFGGFGGGGGGGGGGGGGGFFGGGDGFGFFG
@M03364:396:000000000-C9LGT:1:1101:22954:1685 1:N:0:10
ACTCTACGGGAGGCAGCAGTGAGGAATATTGGTCAATGGGCGGAAGCCTGAACCAGCCAAGTCGCGTGAAGGATGAAGGTATTATGTATTGTAAACTTCTTTAGCAGTGGAGAAATAAGGACCTATTGCTCCCCGATGCTCGTACACTGAGACTAAGGATCGGCTAACTCCGTGCCAGCAGCCGCGGTAATACGGAGGATCCGAGCGTTATCCGGATTTATTGGGTTTAAAGGGTGCGCAGGCGGCCTTGCAAGTCAGCGGTCAAATCGTGGAGCTCAACTCCATTCCGCCGTT
+
FGGGC<@CFGEBGGEC@<E@FFFGFFEGGGDE<F<FEEGGGGGGG7EG<,CFGGGEFGGGGGGFEEF@,DFD<<F=F,C,5CF<FGE<FEGGGGGGGGGGGGGG95C,BFGF<FE,,::,,-:,,:CF,,9,B+4+4BCF,=:@6+<CFF8<,CFG@FGCFF8@F+:FGFC75DF+DFGGGGG7CB@F7*2@FEEE*1FFGGGGGGDFGGFGGGGGB8>2@;FFFGCE?+<C@EGGDGCCGGGG5CG5CEFG7EA?:?C*CGDEFD:FDFCC<FGGFDGFFFFDFGGF4>DGC5
@M03364:396:000000000-C9LGT:1:1101:16871:1711 1:N:0:10
ACTCCTACGGGAGGCAGCAGTGGGGAATCTTGCGCAATGGGGGCAACCCTGACGCAGCGACGCCGCGTGCGGGACGAAGGCCTTCGGGTCGTAAACCGCTTTCAGCAGGGACGAAGCCGCTCCGGTGACAGTACCTGCAGAAGAAGCCCCGGCTAAATACGTGCCAGCAGCCGCGGTAATACGTAGGTTGCAAGCGTTGTCCGGATTTACTGGGTGTAAAGGGCGTGTAGGCGGAGATGCAAGTTGGGAGTGAAATGCAGGGGCTCAACCCCTGAACTGCTTTCAAAACTGCAT
+
GGGGGGGGGGGGGGGGGGGGGGGGGGGGGGGGGGGGGGGGGGGGGGGGGGGGGGFGGGGGGGGGGGGGGGEGGGGGGGGGGGGGGGGGGGGGGGGGGEGG+FGAB=FGGGGGGG*CC<FG*1>*5CFC,,78<?3,@F8<F,?2?,,=<F<CFFFF9,,>:?FGGGG80,;:*:EE?EDEGGE<@FGFGGGGD:FCGGGCGGGGE5;CFEGGFGFGGGGFFG>EG*/;CCGGGGGGG*C?CGGEFFGGCE8CFCE?FFFGCEC=CG6><FGD5EEFGGGFFFF>FGG?FF4FG*
@M03364:396:000000000-C9LGT:1:1101:23440:1720 1:N:0:10
ACTCCTACGGGAGGCAGCAGTGGGGAATTTTGGACAATGGGCGCAAGCCTGATCCAGCTATTCCGCGTGTGGGATGAAGGCCCTCGGGTTGTAAACCACTTTTGTAGAGAACGAAAAGACATCGTCGAGTATAGGATGTTGCTGACGGTACTCTAAGAATAAGCACCGGCTAACTACGTGCCAGCAGCCGCGGTAATACGTAGGGTGCGAGCGTTAATCGGAATTACTGGGCGTAAAGGGTGCGCAGGCGGTTGAGTAAGACAGATGTGAAATCCCCGAGCTTAACTCGGGAAT
+
FGGGGGGGGGGGGGGGGGGGGGGGGGGGGGGGGGGGGGGFGGFGGGEGGGGGGGGGGGGEGGGGGGGGGGGGGGGGGGGGGGGGGGGGGG@FGGGGGFGGGGGGGGGGGGGGGG:FFGGDE<B+4:FF+5A,<5C,8FDFGAFFGD:CFGGGGGGGGGGGGGGGGGGCG::FGGGGGGGGGGGDFGFF@:FGGFGGGGGGGGGGGGGGGGGGGGGGGGFGGG>EGGGGGGGGGGGGGGGGGGGGGGGGDGGGGGEGGGCFFGGGGGGGCD?FFCGFGGEC@EGGFGFFGFF5DC
@M03364:396:000000000-C9LGT:1:1101:16888:1776 1:N:0:10
ACTCCTACGGGAGGCAGCAGTGGGGAATATTGCACAATGGGGGAAACCCTGATGCAGCAACGCCGCGTGAGTGATGACGGTCTTCGGATTGTAAAGCTCTGTCTTTAGGGACGATACTGACGGTACCTTCGGAGGCAGCCACGGCTAACTACGTGCCAGCAGCCGCGGTAATACGTAGGTGGCAAGCGTTGTCCGGATTTACTGGGCGTAAAGGGAGCGTAGGTGGATATTTAAGTGGGATGTGAAATACCCGGGCTTAACCTGGGTGCTGCATTCCAAACTGGATATCTAG
+
GGGGGGGGGGGGGGGGGGGGGGGGGGGGGGGGGGGGGGGGGGGGGGGGGGGGGGGGGGGGGGGGGGGGGGGGGGGGGGGGGGGGGGGGGGGGGGGGGGGGGGGFGFGGGGGGGCCF+<CC=->+AFGG,,8836F+3FFGFG@FGGGGGGFCFGGGGGGGGGGGGGGGG7CFGGGGDGGGGGGGGGGGGGGGGGGGGDGGGGGGGGGGGGGGGGGGGGGGGGGGGGFGGGGFGGGGGGGGGGGGGGGGGGFGGGGGGGGFGFFGGGGGGFGGGGGGGGGGFFGGGFFFG?FF
@M03364:396:000000000-C9LGT:1:1101:9979:1783 1:N:0:10
ACTCCTACGGGAGGCAGCAGTGAGGAATATTGGACAATGGATGGAAATCTGATCCAGCCAAGTCGCGTGAAGGATGAAGGTATTATGTATTGTAAACTTCTTTAGCAGTGGAGAAAAAAGGGGCTCTTGTGCCCTGATGCTAGTACACTGAGAATAAGGATCGGCTAACTCCGTGCCAGCAGCCGCGGTAATACGGAGGATCCGAGCGTTATCCGGATTTATTGGGTTTAAAGGGTGCGCAGGCGGCCTTGCAAGTCAGCGGTCAAATCGTGGAGCTCAACTCCATTCCGCCGT
+
GGGGGGFGEGGGGGGGGGGGGGGGGGGCFGGGGGGGGGGGGGGGGGGGGGGGGGDFGFGGGGGGGGGGEGGGGGGGGGGGFFGGGGGGGGGGGGGGGGGGGGFCG9FGGGGFGGGG,4@B@-@F+DFF,,A,,:,4,:9EG,,EEEEFGGFGDFFGGGGGGGGGGGDGGGGGGGGGGGGGGGGGGDGGG7FGFFFGGGGGGGGGGGEGGDEGGGGGCG>FGG:FFF7C*?FGGFGGGGGGGGGGGECEGGGGF?FGGGGGGDCEGFGG4DFFD=EC<>CG4@FGDGGFGFEGDD
@M03364:396:000000000-C9LGT:1:1101:15836:1793 1:N:0:10
ACTCCTACGGGAGGCAGCAGTGGGGAATATTGCACAATGGGGGAAACCCTGATGCAGCAACGCCGCGTGAGTGATGACGGCCTTCGGGTTGTAAAGCTCTGTCTTCAGGGACGATAATGACGGTACCTGAGGAGGAAGCCACGGCTAACTACGTGCCAGCAGCCGCGGTAATACGTAGGGGGCTAGCGTTATCCGGATTTACTGGGCGTAAAGGGTGCGTAGGTGGTTTCTTAAGTCAGGAGTGAAAGGCTACGGCTCAACCGTAGTAAGCTCTTGAAACTGGGAAACTTGAGT
+
GGGGGGGGGGGGGGGGGGGGGGGGGGGGGGGGGGGGGGGGGGGGGGGGGGGGGGGGGGGGGGGGGGGGGGGGGGGGGGGGGGGGGGGGGGGGGGGGGGGGGGGGGGGGGGGGGGFF+CFCF7@BFFFG=8@8B=E=DFGFGGGGG@+@FGGGEGGGGGGGGGGGGGGEG*8FFGGFDGGGGGGGGGGGBGDGGGGGGGGGGGGGGGGGGGGGGGGGGGGGGGGGGGCFFGFGGGGGGGGGGGFGGGGGGGGGGGGGGGGGGGGGGGGGGGG7DGGGGGGGFFGGFGGF>F?CG7
@M03364:396:000000000-C9LGT:1:1101:22648:1818 1:N:0:10
ACTCCTACGGGAGGCAGCAGTGGGGAATATTGCACAATGGGGGAAACCCTGATGCAGCAACGCCGCGTGAGTGATGACGGCCTTCAGGTTGTAAAGCTCTGTCTTCAGGGACGATAATGACGGTACCTGAGTAGGAAGCCACGGCTAACTACGTGCCAGCAGCCGCGGTAATACGTAGGTGGCGAGCGTTGTCCGGATTTACTGGGCGTAAAGGGAGCGTAGGCGGACTTTTAAGTGAGATGTGAAATACTCGGGCTTAACCTGAGTGCTGCATTTCAAACTGGAAGTCTAG
+
GGGGGGGGGGGGGGGGGGGGGGGGGGGGGGGGGGGGGGGGGGGGGGGGGGGGGGGGGGGGGGGGGGGGGGGGGGGGGFGGGGGGGGGGGGGGGGGGGGGGGGGGGGGGGGGGGGGGGGGGGFFGCFGG98A5C,BDFFGD@FFGGGGGFGGGGGGGGGGGGGGGGGGGG@EGGGGGGGGGGGGEGEGGGGGGGGGGGGGGGGGGGGGGGGGGGGGGGGGGGGGGGG8CGDFGGGGGGFFGGGGGGGGGGGECEGEEGGGGFGGGFFEFGGGGFGFGFGGGFFGFCCGFFFFG
@M03364:396:000000000-C9LGT:1:1101:8441:1836 1:N:0:10
ACTCCTACGGGAGGCAGCAGTGGGGAATATTGGGCAATGGGGGAAACCCTGACCCAGCAACGCCGCGTGAAGGAAGAAGGCCTTCGGGTTGTAAACTTCTTTTACCAGGGACAAAGGACGTGACGGTACCTGAGGAGGAAGCCACGGCTAACTACGTGCCAGCAGCCGCGGTAATACGTAGGTGGCAAGCGTTATCCGGATTTACTGGGTGTAAAGGGCGCGTAGGCGGGGATGCAAGTCAGATGTGAAATCTATGGGCTTAACCCATAAACTGCATTTGAAACTGTATCTCTT
+
GGGGGGGGGGGGGGGGGGGGGGGGGGGGGGGGGGGGGGGGGGEGGGGGGGFGGGGGGGGFGGGGGGGFGGGGCGGGGGGGGGGGGGEGGGGGGGGGGGGGGGGFCFFFGGGGGGEF@FFGG7DD=FFGB:3:BBFA@FGDGGCFGG<CFGGGFGGGGGGGGGGGGGGGG>EGGGFGGGGGGGGGGGGGFGGGGFGGGGGGGDFGFGGGGGGGGGGGGGGGGGGGGDGGGGGGGGGGGGGGFDGGGGGFGGGGGGGGGGGGGGGGGGGGGGGGGGGGGGGG?FGGGGGFGFFGGG
@M03364:396:000000000-C9LGT:1:1101:17134:1874 1:N:0:10
ACTCCTACGGGAGGCAGCAGTGGGGAATATTGGGCAATGGGCGAAAGCCTGACCCAGCAACGCCGCGTGAAGGAAGAAGGCCTTCGGGTTGTAAACTTCTTTTACCAGGGACGAAGGACGTTACGGTAATTCGGGGAAAAGCAACGGCTAACTACGTGCCAGCAGCCGCGGTAATACGTAGGTTGCAAGCGTTGTCCGGATTTACTGGGTGTAAAGGGCGTGTAGGCGGAGATGCAAGTTGGGAGTGAAATGCAGGGGCTCAACCCCGGAACTGCTTTCAAAACTGTATCCCAT
+
GGGGGGGGGGGGGGGGGGGGGGGGGGGGGGGGGFGFGGGGGGGGGGGGGGGGGGGGGGDFGGGGGGGGGGGGGGGGGGGGFGGGGGGGEGGGGGGGGFGGGGGGF9FGGGG@FCFE@,A+@-888B>F3,C,3,+8+8@8<,DF<FDFGGCFFEF*FFGGGGFGGGGGE*:CF<F<FGFFGGGGGGG9FFGGEEGGGECEGGGGGGGGG:AEFEGGDCEGCGGGGFGGGGG=FGFGGGGGCGGCEEFFGGGGGGFGGGEE56>*77CDGGGGGGFDGCGGBFGGFGG?FFFG*:
@M03364:396:000000000-C9LGT:1:1101:11255:1887 1:N:0:10
ACTCCTACGGGAGGCAGCAGTGAGGAATATTGGTCAATGGGCGGAAGCCTGAACCAGCCAAGTCGCGTGAAGGATGAAGGTATTATGTATTGTAAACTTCTTTAGCAGTGGAGAAGTAAGGGGGGCGCATCCCCTAATGATAGTACACTGAGAATAAGGATCGGCTAACTCCGTGCCAGCAGCCGCGGTAATACGGAGGAGCCGAGCGTTATCCGGATTTATTGGGTTGAAAGGGTGCGCAGGCGGCGTTGCAAGTCAGCGGTCAAATCGTGTAGCTCAGCTCAATTCCGCCGT
+
FGGGGGGGGGGGGGGGGGGGGGDGGGGGGGGGG<FGGGGGGCG@FFGGGFGGG8FGGGGGGGFGGG7FE=F<FGFGGGGGCFFGF?FFFFEG,EFEE9ACFC,FE?EF9EF5EFF,,,B,,94::*1<*11:<F@:C,,,,,8,7F:FDCE<,2?C:FF<8,4:/;*:+,<C*1;8F:088C>*8*:>G5?@C:C8*/:2*1;E*?88*?8*+2;C2:*2++3<68*;:++<<EEF=88=GEC5E5?*1::5<9++*3<FE59CE=976*21*2CFFF6*)9?07:7*:@@*)1
@M03364:396:000000000-C9LGT:1:1101:20903:1913 1:N:0:10
ACTCCTACGGGAGGCAGCAGTAGGGAATTTTCGTCAATGGGCGCAAGCCTGAACGAGCAATGCCGCGTGGGTGAAGACGGTCTTCGGATTGTAAAGCCCTGTTGCCGGGGACAAAGGTCAGCCATAGTATACCGCTGACTGTTTGTTGGTACCCGGCCAGAAAGCCACGTCTAACTACGTGCCAGCAGCCGCGGTAATACGTAGGTGGCAAGCGTTATCCGGAATGATTGGGCGTAAAGGGTGCGCAGGCGGCTGTGCAAGTCTGAAGTAAAAGGGACCGGCTCAACCGGTTC
+
GGGGGGGGGGGGGGGGGGGGGGGGGGGGGGGGGGGGGGGGGGGEGGGGGGGGGGGGGGGGGGGGGGGGGGGGGGGGGGGGGGGFGGGGGGGGGGGGGGGGGGGEGBFGEFGGGC<<,5:><:,,,:DF,,9,,8C+3CDCF,,@<,,8<@3@>AGDECFFGFFGGCCE78>FF<FGGGGFCFGGF@FGG:FGGF<<C,<FGGGGGGGGGEFCDGEGGGGGGG8ECF+<CFGGFG/::1CGGF51*/:=CEEDGGGGGFGGF@FEGF770:+:*<5DCF*9BBCDFDGFG@59C
@M03364:396:000000000-C9LGT:1:1101:23233:1922 1:N:0:10
ACTCCTACGGGAGGCAGCAGTGGGGAATATTGCACAATGGGGGAAACCCTGATGCAGCAACGCCGCGTGAGTGATGACGGCCTTCGGGTTGTAAAGCTCTGTCTTCAGGGACGATATTGACGGTACTTGCGGCGGAAGCCCCGGCTAACTACGTGCCAGCAGCCGCGGTAATACGTAGGGGGCGAGCGTTGTCCGGAATGACTGGGCGTAAAGGGAGCGTAGGTGGATATTTAAGTGGGATGTGAAATACCCGGGCTTAACCTGGGTGCTGCATTCCAAACTGGATATCTAG
+
GGGGGGGGGGGGGGGGGGGGGGGGGGGGGGGGGGGGGGGGGGGGGGGGGGGGGGGGGGGGGGGGGGGGGGGGGGGGGGGGGGGGGGGGGGGGGGGGGGGGGGFFGGFGGGGGG=CF+CF,CB@8+BFG9B@++5@7@FGGGE7FGF:CGGDFEGGGGGGGGGGGGGGGG*BFGGGGGGGGGGGDGEGGGGGGGGGGGGGGCGGGGGGGEGGGGGGGEGGGGGGGGGCGFFGFGGGGGGGGGGGFGGGGGG?FGGEGGGGGGGFGGGGGGFGGGGGGGCFGFFGFCGGFGFFG
@M03364:396:000000000-C9LGT:1:1101:14119:1940 1:N:0:10
ACTCCTACGGGAGGCAGCAGTGGGGAATATTGCACAATGGGGGAAACCCTGATGCAGCAACGCCGCGTGAGTGATGACGGCCTTCGGGTTGTAAAGCTCTGTCTTCAGGGACGATAATGACGGTACCTGAGGAGGAAGCCACGGCTAACTACGTGCCAGCAGCCGCGGTAATACGTAGGTGGCGAGCGTTGTCCGGATTTACTGGGCGTAAAGGGAGCGTAGGCGGATTTTTAAGTGAGATGTGAAATACTCGGGCTTAACCTGAGTGCTGCATTTCAAACTGGAAGTCTAG
+
GGGGGGGGGGGGGGGGGGGGGGGGGGGGGGGGGFGGGGGGGGGGGGGGGGGGGGGGGGGGGGGGGGGGGGGGGGGGGGGGGGGGGGGGGGGGGGGGGGGGGGGEFBFGGGGGGGFFGGGGCFF88BFG8,8+BFCFGFFFGGGGG7@FFGGGGGGCG,@FGGGFFGGGGFEFGGGGGGGGGGGG@ECF1=FGGFEGGD8EGGGGGFFG8CGGGGG5EEG8CGGGGG5E8CFGGFGGGGGGFGD<CFGGGGGGGGD5CCFFFGFGFGGGGGGGGCFGGG7FFFGG<FGFDFF>
@M03364:396:000000000-C9LGT:1:1101:21469:1940 1:N:0:10
ACTCCTACGGGAGGCAGCAGTGGGGAATATTGGGCAATGGGGGAAACCCTGACCCAGCAACGCCGCGTGAAGGAAGAAGGCCCTCGGGTTGTAAACTTCTTTTACCAGGGACGAAGGACGTGACGGTACCTGGAGAAAAAGCAACGGCTAACTACGTGCCAGCAGCCGCGGTAATACGTAGGTTGCAAGCGTTGTCCGGATTTACTGGGTGTAAAGGGCGTGTAGGCGGAGCTGCAAGTCAGATGTGAAATCCCGGGGCTCAACCCCGGAACTGCATTTGAAACTGTAGCCCTT
+
GGGGGGGGGGGGGGGGGGGGGGGGGGGGGGGGGGGGGGGGGGGGGGGGGGGGGGGGGGGGGGGGGGGGGGGGGGGGGGGGGGGGGGGGGGGGGGGGGGGGGGGGGGGFGGGGGGGGCDFCFFDF+@FGB,C8>DFCFGGGGGGGGCFFGGGGBFGGGGGGGGGGGGGGG=EGGGGGGGFFGGGGGGGGFGGGGGGGGGGGGGGGGGGGGGGGGGGGGGGGGGGGGGGGGGGGGGGGGGGGGFFGGFGGGGGGGGDGGGGGGGGGGGGGGGDGGCCFGDGGBFGGGFGFGFFGGF
@M03364:396:000000000-C9LGT:1:1101:15807:1943 1:N:0:10
ACTCCTACGGGAGGCAGCAGTGGGGAATTTTGCGCAATGGGGGCAACCCTGACGCAGCAACGCCGCGTGCGGGACGAAGGCCCTAGGGTCGTAAACCGCTTTCAGCAGGGAAGACATTCGACGGTACCTGCAGAAGAAGCTCCGGCTAACTACGTGCCAGCAGCCGCGGTAACACGTAGGGGGCGAGCGTTATCCGGATTCATTGGGCGTAAAGCGCGCGTAGGCGGCCGCCTAAGCGGAACCTCTAACCCCGGGGCTCAACCTCGGGCCGGGTTCCGAACTGGGCGGCTCG
+
GGGGGGGGGGGGGGGGGGGGGGGGGGGGGGGGGGGGGGGGGGGGGGGGGGGGGGGGGGGGGGGGGGGGGGGGGGGGGGGGGGGGGGGGGGGGGGGGGGGGGGGGGGG@FGGGGGGF=BFE@@C33@FG,,7,8,3>?FGGGGGGGGEEGGGGGGGGGGGGGGGGGGGGG<CEGGGGGGGGGGGGGGGGGGGGGGGGGGGGGGGGGGGGGGGGGGGGGGGGGGGGGGEGGGGGGGGGGGGGGGGGGGGGGGGGGGGGGEFGGGGGGGGGGGGGGEGGGGDGFFGGGGGFGFEG
@M03364:396:000000000-C9LGT:1:1101:19225:1968 1:N:0:10
ACTCCTACGGGAGGCAGCAGTGGGGAATATTGCACAATGGGGGAAACCCTGATGCAGCAACGCCGCGTGAGTGATGACGGCCTTCGGGTTGTAAAGCTCTGTCTTCAGGGACGATAATGACGGTGCCTACGGCGGAAGCCACGGCTAACTACGTGCCAGCAGCCGCGGTCATACGTAGGTGGCGAGCGTTGTCCGGATTTATTGGGTTTAAAGGGTGCGCAGGCGGCCTTGCAAGTCAGCGGTCAAATCGTGGAGCTCAACTCCATTCCGCCGTTGATACTGCCGGGCTTGATT
+
GGGGGGGGGGGGGGGGGGGGGGGGGGGGGGGGGGGGGGGGGGGGGGGGGGGGGGGGGGGGGGGGGGGGGGGGGGGGGGGGGGGGGGGGGGGGGGGGGFGGGGG9FGGGGGGGGG:C+CFFF::88@FF,,@+6++**5DFGGEF*5+?FGGGCGGGGGGGGGGGGGGGG*B:FGGGGGGGGGGGGGCC?8?EGGGGGGCEFGFGGGGC*AFGGGGGGGGGGGGGGGGGGGGFEGGGG7<CEEGGGGGGGGGGGGGGGCFA@9>FGGGGGDGGGGEGGGGGFFGDDDGBDFFGF7
@M03364:396:000000000-C9LGT:1:1101:14398:1979 1:N:0:10
ACTCCTACGGGAGGCAGCAGTAAGGGATATTGCACAATGGGGGAAACCCTGATGCAGCAATGCCGCGTGAGGGAAGACGGTCTTCGGATTGTAAACCTAAGTTGTCAGGGACGAAACAAGACGGTACCATACGAGAAAGCTCCGGCTAACTACGTGCCAGCAGCCGCGGTAATACGTAGGGAGCGAGCGTTGTCCGGAATTACTGGGTGTAAAGGGTGCGTAGGCGGGTTTGCAAGTCAGACGTGAAATACCGGGGCTCAACTCCGGGGCTGCGTTTGAAACTGTAGATCTTG
+
GGGGGGGGGGGGGGGGGGGGGGGGGGGGGGGGGGGGGGGGGGGGGGGGGGGGGGGGGGGGGGGGGGGGGGGGGGGGGGGGGGGGGGGGGGGGGGGGGGGGGGGGGCFAFGGGGGGGGGG8E?F+8BFG,,8,B+3@FFCFGFGG@CFGGGGGFGGGGGGGGGGGG7FEG@EEGGGGGGGGGGGDGEGGE=FGGGGGGGEGGGGGGGGCCCFFFGGEGGGGEDGGGGEEEGGGGGGGGGGGGGGGGGGGGGGGGG>ED=CFGFGGGGGGGDGDGGEDGDGGFFGG>FGFGFFFD
@M03364:396:000000000-C9LGT:1:1101:7438:1980 1:N:0:10
ACTCCTACGGGAGGCAGCAGTGGGGAATATTGGGCAATGGGCGAAAGCCTGACCCAGCAACGCCGCGTGAGGGAAGAAGGTTTTCGGATTGTAAACCTCTGTCCTAAGTGACGAAGGAAGTGACAGTAGGTTCGGAGGAAGCCCCGGCTAACTACGTGCCAGCAGCCGCGGTAATACGTAGGGGGCAAGCGTTGTCCGGAATGACTGGGCGTAAAGGGCGTGTAGGCGGCCGATTAAGTCTGGAGTGAAAGTCAGTGGCTCAACCATTGAATTGCCGTTGAAACTGGTTGGCTT
+
GGGGGGGGGGGGGGGGGGGGGGGGGGGGGGGGGGGGGGGGGGGGGGGGGGGGGGGGGGGGGGGGGGGFGGGGGGGGGGGGGGGGGGGGGGGGGGGGGGGGGGGGGGGGGGFGGGFG7EFDFDBA,CCFC,9<,8>CFEGGGFGCGGGGGGGGAFGGGGGGGGGGGGGGG4:FFGGGGGGG>FGGGGGGGGGGGGGGGEEGEGGFGGCGFFECGEGFGGGGGGGGGGGGGGGGGG>EGGGGGGGGGGGGGFDGGGGGGGGGD99?EDGCDCGGGGFFGG=*<?:CFCDFGD)>F4
@M03364:396:000000000-C9LGT:1:1101:15823:2014 1:N:0:10
ACTCCTACGGGAGGCAGCAGTGGGGAATATTGCACAATGGGCGCAAGCCTGATGCAGCGACGCCGCGTGCGGGATGGAGGCCTTCGGGTTGTAAACCGCTTTTGTTCAAGGGCAAGGCACGGTTACGGCCGAGTGGAGTGGATTGTTCGAATAAGCACCGGCTAACTACGTGCCAGCAGCCGCGGTAATACGTAGGGTGCAAGCGTTATCCGGATTTATTGGGTTTAAAGGGTGCGTAGGCTGTTTGTCAAGTCAGAGGTGAAAGGCCGCAGCTCAACTGTGGAATTGCCTTTG
+
GGGGGGGGGGGGGGGGGGGGGGGGGGGGGGGGGGGGGGGGGGGGGGGGGGGGGGGGGGGGGGGGGGGGGGGGGGGGGGGGGGGGGGGGGGGGGGGGGGGGGGGEGGGAFGGGGGFGFFFDG+D>+@BF++5**8*8@@>FG,,FFE<;FFGG*CFFGGGGGGGGGGGGF1CEFFGGGGGGGGGGGGGGGGGFC<FGGGGGGGGGGGGGGGGGGECEGFFFCFG?EE6EFGGGCEEGCGGEGGG6CCGGE?GGGGFGFGGGGCGGGGGGGDCDDFCFGGGGFFGGDGCFGFFFF:
@M03364:396:000000000-C9LGT:1:1101:8175:2051 1:N:0:10
ACTCCTACGGGAGGCAGCAGTGGGGAATATTGGGCAATGGGCGAAAGCCTGACCCAGCAACGCCGCGTGAAGGAAGAAGGCTTTCGGGTTGTAAACTTCTTTTCTCAGGGACGAATAGATGACGGTACAAGAGGAATAAGCCACGGCTAACTACGTGCCAGCAGCCGCGGTAATACGTAGGTGGCAAGCGTTATCCGGATTTACTGGGTGTAAAGGGCGTGTAGGCGGGACTGCAAGTCAGATGTGAAAACTTAGGGCTCAACCCTAAGCCTGCATTTGAAACTGTAGTTCTTG
+
GGGGGGGGGGGGGGGGGGGGGGGGGGGGFGGGGGGGGGGGGGGGGGGGGGGGGGGGGGGGGGGGGGGGGGGGGGGGGGGGGGGGGGGGGGGGGGGGGGGGGGGFGGGGGGGGGG@E@FGGG<C8:BFG,,8,,3>F@DFDGGGGGDGGGGFG9FGGGGGGGGGGGGGGG7BFGGGGGGGFGGGGCGGGGGGGGGFGGGGGGGGGGGGGGGGGGGFGGGGEGGGGGGGGG5?FGGFCFGGGGGGGGGGGGGGGGGGGGGGGGGGGGGGGGGGGGGGGGGDGF=CGGC7=??BGCC
@M03364:396:000000000-C9LGT:1:1101:14186:2092 1:N:0:10
ACTCCTACGGGAGGCAGCAGTGGGGAATATTGGGCAATGGGGGAAACCCTGACCCAGCAACGCCGCGTGAAGGAAGAAGGCCTTCGGGTTGTAAACTTCTTTTAGCAGGGACGAAGGACGTGACGGTACCTGCAGAAAAAGCAACGGCTAACTACGTGCCAGCAGCCGCGGTAATACGTAGGTTGCAAGCGTTGTCCGGATTTACTGGGTGTAAAGGGCGTGTAGGCGGAGATGCAAGTCAGATGTGAAATCCCGGGGCTCAACCCCGGAACTGCATTTGAAACTGTAGCCCTT
+
GGGGGGGGGGGGGGGGGGGGGGGGGGGGGGGGGGGGGGGGGGGGGGGGGGGGGGGGGGGGGGGGGGGGGGFGGGGGGGGGGGGGGGGGGGGGGGGGGGGGGGGGGGGGGGGGGGCGE@FFFFFG+CFG::C:<<DDFFFGGGGGGGGGGGGGGGGGGGGGGGGGGGGGGFGGGGGFGGGGGGCGGGGGGGGGGGGGGGGGGGGGGGGGGGEGFG?EFGGGEGGGGGGGGGGGGGGFGGEGGGFGGGGGGGGGCGGGGGGGGGGGGGGGGG*CFGGGGCFGFF7CFFFFFFFG<4
@M03364:396:000000000-C9LGT:1:1101:19891:2111 1:N:0:10
ACTCCTACGGGAGGCAGCAGTGGGGAATATTGCACAATGGGGGAAACCCTGATGCAGCAACGCCGCGTGAGTGATGACGGCCTTCGGGTTGTAAAGCTCTGTCTTCAGGGACGATAATGACGGTACCTAAGTAGGAAGCCACGGCTAACTACGTGCCAGCAGCCGCGGTAATACGTAGGTGGCGAGCGTTGTCCGGATTTACTGGGCGTAAAGGGAGCGTAGGCGGACTTTTAAGTGAGATGTGAAATACCCAGGCTCAACTTGGGTGCTGCATTTCAAACTGGAAGTCTAG
+
GGGGGGGGGGGGGGGGGGGGGGGGGGGGGGGGGGGGGGGGGGGGGGGGGGGGGGGGGGGGGGGGGGGGGGFGGGGGGFCGGGGGGGGGGECFGGGGGGGGGGGGGFF<BFGFFF=7+CCAA-@8FCGG,8@3,,38C<F8BFCFD7FFGGGG7FGGGGGGGCFGGGGG7*=FGGGCFGGGGGGGEEGGGGDGGGGGGGGGGDFGGGGGGGEFGGGGGGGGGGGGGG5CGGGGGFFCGGGFFGGF+?EFGFGGGGFC0CCGF7:EGGCGGFGGGGGFGFGFFFGGFFD67FFC
@M03364:396:000000000-C9LGT:1:1101:8838:2120 1:N:0:10
ACTCCTACGGGAGGCAGCAGTGGGGGATATTGCACAATGGGGGAAACCCTGATGCAGCAACGCCGCGTGAGTGATGACGGCCTTCGGGTTGTAAAGCTCTGTCTTCAGGGACGATAATGACGGTGCCTAAGTAGGAAGCCACGGATGACTACGTGCCAGCAGCCGCTGTCATACGTAGGTTGCAAGCGTTGTCCGGATTTACTGGGTGTAAAGGGCGTGTAGGCGGAGCTGCAAGTCAGATGTGAAATCCCGGGGCTCAACCCCGTAACTGCATTTGAAACTGTAGCCCTTG
+
GGGGGGGGFEGEDGGGGGCFFFFGGGDGGGEFGGGFGGFGGDGGGGGCFGGGGGDGFGGGGCGGGGGGGGGFFFGFGGCGGGGGGGGCFFFGGGGGGGGG9FGGEFEEFFF7:C==+<C,,8++:@DF,,@,,,,,,@@FFF+@+8*6FFFFFEA77;@DG8FGEF*>>FGCFCCGFF@9<<CFF9C<=F<B:?CFGGG:BGGGGFCFEFFBFACCCGGEG7F@EC:EEGGFGGG@FGGFF90<@CCCFFF=C5CCDGGG68CGG*7*7C@FC+<>F7CF?FCFGGFFFFFG
@M03364:396:000000000-C9LGT:1:1101:22853:2127 1:N:0:10
ACTCCTACGGAGGCAGCAGTGAGGAATATTGGTCAATGGACGGAAGTCTGAACCAGCCATGCCGCGTGAAGGAATAAGGCCCTACGGGTCGTAAACTTCTTTTGTGGTGGAGCAATAAGACTTACGTGAACGTCGTTGAGAGTACATCACGAATAAGCATCGGCTAACTCCGTGCCAGCAGCCGCGGTAATACGGAGGATGCAAGCGTTATCCGGATTTATTGGGTTTAAAGGGTGCGTAGGCTGTGTAGCAAGTCAGTGGTGAAAGCCCGGTGCTCAACACCGGAACTGCCAT
+
GGGGGGGGGGGGGGGGGGGFGGGGGGGGGGGGGGGGGGGGGGGGGFGGGGGGGGGGGGGGGGGGGGGGEGGGGGGGDFGGAFGGGGGGGGGGGCFGGGGFGGGGFAC<?FGGGC4A95C5,:B,CFGD,+8,+8+3@FFFG<FFC@?D?EFF@FEDGDGFGEDGGGGGG93@@FFFGGGGGGGCECFFG:FGGFDGGGFDDGGGGGEGDCGGFFGGGEGGGG9EC87;+9CFEGFEEGGC:EGGFEGGGGGFGGGCCF9?FGGGG7CDFG?3C7*:CGFG?BEDDGDBFF@FC:
@M03364:396:000000000-C9LGT:1:1101:19211:2143 1:N:0:10
ACTCCTACGGGAGGCAGCAGTGGGGAATATTGCACAATGGGCGAAAGCCTGATGCAGCAACGCCGCGTGAGGGAAGACGGTTTTCGGATTGTAAACCTCTGTTTTCGGTGACGAACAAATGACTGTAACCGTGTAGGAAGCCACGGCTAACTACGTGCCAGCAGCCGCGGTAATACGGAGGATGCGAGCGTTATCCGGATTTATTGGGTTTAAAGGGTGCGCAGGCGGCGTGCCAAGTCAGCGGTCAAAGTTCCGGGCTCAACCCGGTGATGCCGTTGAAACTGGTGTGCTTGG
+
GGGGGGGGGGGGGGGGGGGGGGGGGGGGGGGGGGGGGGGGGGGGGGGGGGGGGGGGGGGGGGGGGGGGGGGGGGGGGGGGGGGGGGGGGGGGGGGGGGGGGGGFGGGFFGGEFGGGFFGFF5?,,:FFC,@+::BFGGGGGAFFGCGGGGGGGGGGGGGGGGGGGGGGG*BCGCGGGGGGGGGGGGFGG7FGGGGGGGGGGGGGGGGGEEEGGGGGGFEEGG>CEGGGGGEGGGCFGEGGGGGGECECCGFGGGGGGE*:CCFGGGGGGGGGGGGG:G=FFFGCFGFFGFF>C*
@M03364:396:000000000-C9LGT:1:1101:7649:2159 1:N:0:10
ACTCCTACGGGAGGCAGCAGTGGGGAATATTGCACAATGGGGGAAACCCTGATGCAGCAACGCCGCGTGAGTGATGACGGCCTTCGGGTTGTAAAGCTCTGTCTTCAGGGACGATAATGACGGTACCTGCGGAAGAAGCCCCGGCTAACTACGTGCCAGCAGCCGCGGTCATACGTAGGTGGCGAGCGTTGTCCGGATTTACTGGGCGTAAAGGGAGCGCAGGCGGATTTTTAAGTGAGATGTGAAATACTCGGGCTTAACCTGAGTGCTGCATTTCAAACTGGAAGTCTAG
+
FGGGGGGGGGGGGGGGGGGGGGGGGFGGGGGGGGGGGGGGGGGGGGGGGGGGGGGGGGGGGGGGGGGGGGGGGGGGGFGG>>FGGGG7?FGGGGGGGGGGGGG<FFGGGGGFGGEF@EFEECEF+3?<,,8+8+@BFF8@+<>@CFC<>FEG7FFFFFFGFGGFEGGGE*;FGGGGGGGGGGG<<EGGGGGGGGGGDGGGDG<EFGDGEGGDGGGGGGG*?E>EGGC5CFC7C8<A+AFGGGGG9CFC+2+3;CEGGFGGFGCFC<?DGGGGFEGCD7<D?F<C*999F7BC
@M03364:396:000000000-C9LGT:1:1101:24271:2178 1:N:0:10
ACTCCTACGGGAGGCAGCAGTGGGGAATATTGGGCAATGGGCGAAAGCCTGACCCAGCAACGCCGCGTGAGGGAAGAAGGGCTTCGGCTCGTAAACCTCTGTCATGTGGGACGAAGTTGATGAGTGTATTACATGCGTAAGGCCGAACTAACACCGTGCCAGCAGACGAGCTAATTCGTAGGGAGCAAGCGTGGTCCGGCATGGTGGGGGGTAAAGGGCGCGAAGGAGGGGATGTAAGTCTGGAGTGGAAGGCCTGCTTTCAAGGGGGGAACTTCTTTGGGTCCTGGATAGCGT
+
GGGGGGGGGGGGGGGGGGGGGGGGGGGGGGCDEFFGGGGFFGCGGGG8C<FGG8FFEA<EFGGGGDGG:=F<?F4FGFG,B+BFGGG:+BBGDGGGF8EGGFG,,5,8CFGFFEG7B55,,55,<:,33,8,:D,=++++,:,@+++5,7DE,,*3,8>*8D*,,3<**5*4FGF,CE?CCE*,4=F+4<F=*<F9FE**1*4+,+*?/***2+<?E**/*:*:/50:5/**/*3CG73C+<*+;+**0<@**:+2*02<+0*0A*:D)/:**0<7*2A6)0*****0*/07)1
@M03364:396:000000000-C9LGT:1:1101:7696:2183 1:N:0:10
ACTCCTACGGGAGGCAGCAGTGAGGAATATTGGTCAATGGGCGCAAGCCTGAACCAGCCAAGTCGCGTGAAGGAAGACGGCCCTATGGGTTGTAAACTTCTTTAGGGTGGGAACAAAGGACTCCACGCGCGGCTGAATGATTGTAACACCAGAATAAGCATCGGCTAACTCCGTGCCAGCAGCCGCGGTTATACGGAGGATGCGAGCGTTATCCGGAGTTATTGGGTTTAAAGGGTGCGTAGGCGGTTTGTCAAGTCAGCGGTCAAACTGCGGGTCTTAACCTCGTATTTCCGT
+
GFFGGGGGECE@FDGGGGGGGGGD?FFCFGGGGGGGGG--,C@FEG@@FFEFGFGGD8FFCFFEFGGGGFG9CFGGFC:@C+BF8<?CGGGG+?@FDFG9FGFAE8A48F+E=<<8,,?F@<FB,:CC++6+6>+,8@,,,,,,,,,,@53@F8,@,,8F;<@F7*6FGFFGGFGEGGGCFGGFECEGG*=E:9FFGCCEGC7*=ECC>CEFFG5EE*;ECF79+C/;*:+0+<CC5CEAC8A95:**;:A++<:E:F7<::DG5DE7DD6*)227CFCG@FECDCDF4*10/C
@M03364:396:000000000-C9LGT:1:1101:13048:2195 1:N:0:10
ACTCCTACGGGAGGCAGCAGTGGGGAATATTGCACAATGGGGGAAACCCTGATGCAGCAACGCCGCGTGAGTGATGACGGCCTTCGGGTTGTAAAGCTCTGTCTTCAGGAACGATACTGCCGGTCCCTGAGGAGGAAGCCACGGCTAGCTTCCTGCCAGCAGCCGCGGGCATACGTAGGGGGCGAGCGTTGTCCGGTGTTACTGGGCGTAAAGGGAGCGGAGGCGGATTTTTAGGTGAGAGGTGAAATACTCGGGCTTAACCTGAGTGCTGCACTTCATACTGGAAGTGTAG
+
<CFFGFGGGFGCCE@CFGGEFGGGGGEECFFGG<F9CEFFFC+:F<FGGFF@CEEG<CFAFCCEBFE=FCCDFA5F<,CCG@FEE<F@E@CB?AFF,,:<,BE,A,,,B,8EC++8+<,5,336838C,,6:,8B+8BD8,@<FFC:,,7,,,,,@,,8*>>ABCCGE*=*4?<F<,=1*<*=E**:**/*20CCC**;E:@9CF5C5:CE8<@*/CG**:CEEE5CEDFG7@*0<C9C++;0:2C+++00+***29CE0+C>ECFFF7*<6*+3>6>+09/C<5<76996C
@M03364:396:000000000-C9LGT:1:1101:12970:2196 1:N:0:10
ACTCCTACGGGAGGCAGCAGTAGGGAATTTTCGTCAATGGGCGCAAGCCTGAACGAGCAATGCCGCGTGGGTGAAGACGGTCTTCGGATTGTAAAGCCCTGTTGCCGGGGACAAAGGACAGCCAGAATAGACATCTGACTGTTTGATGGTACCCGGCCAGAAAGCCACGGCTAACTACGTGCCAGCAGCCGCGGTAATACGTAGGTGGCAAGCGTTATCCGGAATGATTGGGCGGAAAGGGTGCGCAGGCGGCTGTGCAAGTCTGAAGTAAAAGGGACCGGCTCAACCGGTTC
+
GGGGGGGGGGGGGGGGGGGGGGGGGGGGGGGGGGGGGGGGGGGGGGGGGGGGGGGGGGGGGGGGGGGGGGGGGGGGGGGGGGGGGGGGGGGGGGGGGGGGGGGGGGGFGGGGGGGGFGFFFGF,>FGC,,C,8,C<FGGGGDFFGCEFGGGGGGGGGGGGGGGGGGGGG:CGGGGGGGGGGGFGGGGGGGGGGF@FGGGGGGGGGGGGGGGGGGGGGGGFGGGGGGCGGGGGGG*:EGGGGGGGGGGGGGGGGGGGGGGGG7DFGGGGGGGGGGGGGGGGFFC<FFGFDFD37
@M03364:396:000000000-C9LGT:1:1101:13352:2200 1:N:0:10
ACTCCTACGGGAGGCAGCAGTGGGGAATATTGCACAATGGGGGAAACCCTGATGCAGCAACGCCGCGTGAGTGATGACGGTCTTCGGATTGTAAAGCTCTGTCTTTAGGGACGATAATGACGGTCCCTCTGGTGGAAGCCACGGCTAACTACGTGCCAGCAGCCGCGGTCATACGTAGGTGGCAAGCGTTGTCCGGATTTACTGGGCGTAAAGGGAGCGTAGGTGGATATTTAAGTGGGATGTGAAATACCCGGGCTTAACCTGGGTGCTGCATTCCAAACTGGATATCTAG
+
GGGGGGGGGGGGGGGGGGGGGGGGGGGGGGGGGGGGGGGGGGGGGGGGGGGGGGGGGGGGGGGGGGGGGGGGGGGGGGGGGGGGGGGGGGGGGGGGGGGGGGGGGGGDFGGGGGFE+AFFG>FB+@FF,,8,,,+8CFCGGGGGGD7CFGGGFGCFGGGGGGGGGGGGG1CFGGGGGGGGGGFFGGGGGGGGGGGGGGGGGGGGGGGGEGGGGGGGGGGCCGGGGGCFCFGGGGGGGGGFGGGGGGGGGGGGGGGGGGGFFGFFGGGGGGGGGGGGGGFGFFGGGGGFGFFF
@M03364:396:000000000-C9LGT:1:1101:9783:2206 1:N:0:10
ACTCCTACGGGAGGCAGCAGTGGGGAATATTGCACAATGGGGGAAACCCTGATGCAGCAACGCCGCGTGAGTGATGACGGCCTTCGGGTTGTAAAGCTCTGTCTTCAGGGACGATAATGACGGTACCTTCGGCGGAAGCCACGGCTAACTACGTGCCAGCAGCCGCGGTCATACGTAGGTGGCGAGCGTTGTCCGGATTTACTGGGCGTAAAGGGTGCGCAGGCGGCTGTGCAAGTCTGAAGTAAAAGGGACCGGCTCAACCGGTTCAGGCTTTGGAAACTGCACGGCTTGAGG
+
GGGGGGGGGGGGGGGGGGGGGGGGGGGGGGGGGGGGGGGGGGGGGGGGGGGGGGGGGGGGGGGGGGGGGGGGGGGGGFGGGGGGGGGGGGGGGGGGGGGGGGGGGGGGGGGGGGEGCFGCE-@3+8EF,:83+6CFCFGGGFGGEFFCGGGGGGGGGGGGGGGGGGGGE<CGGGGGGGGGGGGGGGGGGGGGGGEGGGDGGGGGGGGGGGGGGGGGGGGGGGGGGGGGGGGGGGGGGCFFGFGGCF7EGGFGDEEEDGGGGGGECDGGGGGFGGGGGGGGFFFGGGGE3>EFFF
@M03364:396:000000000-C9LGT:1:1101:20443:2227 1:N:0:10
ACTCCTACGGGAGGCAGCAGTGGGGAATATTGCACAATGGGGGAAACCCTGATGCAGCAACGCCGCGTGAGTGATGACGGCCTTCGGGTTGTAAAGCTCTGTCTTCAGGGACGATAATGACGGTACCTCCGGAGGAAGCCACGGCTAACTACGTGCCAGCAGCCGCGGTAATACGTAGGTGGCGAGCGTTGTCCGGATTTACTGGGCGTAAAGGGCGTGTAGGCGGAGATGCAAGTTGGGAGTGAAATCTATGGGCTCAACCCATAAACTGCTCTCAAAACTGTATCCCTTG
+
GGGGGGGGGGGGGGGGGGGGGGGGGGGGGGGGGGGGGGGGGGGGGGGGGGGGGGGGGGGGGGGGGGGGGGGGGGGGGGGGGGGGGGGGGGGGGGGGGGGGGGGGGGGGGGGGGGGGDGGGGBFE<FGG,,88B+@FFGGGGGGGGG:FFGGGGGGGGGGGGGGGGGFGE7CGGGGGGGGGGGGGGGGGGGGGGGGGGGGGGGGGGGGGGGE5CCEGGEEEGGGGGG:C8CGG7CFGGGGGGGGGGGGGGGGGGGGGGGGGGGGGFGGGGGGGFGGGGGGGFFGGGGGFGFFG
@M03364:396:000000000-C9LGT:1:1101:10872:2234 1:N:0:10
ACTCCTACGGGAGGCAGCAGTGGGGGATATTGGACAATGGGGGCAACCCTGATCCAGCGACGCCGCGTGAGGGAAGAAGGTTTTCGGATTGTAAACCTCTGTTGACGGAGAAAAAGATGATGGGATCCTATTAAAAAGCCACGGCTAACTACGTGCCAGCAGCCGCGGTCATACGTAGGTGGCAAGCGGTGTCCGGAATTACTGGGTGTAAAGGGAGTGTAGGCGGGATTTTAAGTCAGAAGTGAAAATTACGGGCTCAACTCGTAACCTGCTTTTGAAACTGAAATTCTTG
+
GGGGGGGGGGGGGGGGGGGGGGGGGDGGGGGGGGGGGGGGGGGGGGGGGGGGGGGGGGGGGGGGGGGGGGGGGGGGCGGGGGGGGGGGGFGGGGGGGGGGGFGCFGGGDFGGGGGF3,E<,<C,8B=F,,383,@>FB7FFGGGE<@@CEF7:DFGGGGGGGFGGDGGG<:FFGG9FGGGGGGGGGGE*FEGGGGGEGGGFGGGGGFGGGGGGGEFGEFGFGGGGGGGGFCGFGGGGGGG?FFGCC79C8CGGEGGGGGGGCFE=CFD7FEFF79CFC7CFFGGGGGFC@BG
@M03364:396:000000000-C9LGT:1:1101:7495:2247 1:N:0:10
ACTCCTACGGGAGGCAGCAGTGGGGGATATTGCGCAATGGGGGCAACCCTGACGCAGCAACGCCGCGTGAAGGAAGAAGGTTTTCGGATTGTAAACTTCTTTTATTAGGGACGAAATTTGACGTGACCTCATGCATAAGCTCCGGCTAACTACGTGCCAGCAGCCGCGGTAATACGTAGGGAGCGAGCGTTGTCCGGATTTACTGGGTGTAAAGGGTGCGTAGGCGGCTTTGTTAGTCAGGTGTGAAATTTATGGGCTCAACCCATAAACTGCACTTGAAACTACAGAGCTTG
+
GGGGGGGGGGGGGGGGGGGGGGGGGGGGGCEGGGGGGG99FEEFGGGGGGGGGGGGGGGGGGGGGGGGGGGGGGGGGGGGGGGGGEGGGGGGGGGGGGGGGGGGGGGGGFGGGC=F<FF9FDF3+3BF,,88,,:FFFCGGGCEC:*<FFGFGG:8FGCFGC7AECGFDFGGFGFGGGGGGGGECEGEC=FGGGGGGEEGGGGGGFG8CGGGGGGGGDEDGGCEGGECGGGGGGGGGGGGGGGGGGFGGGGGGGCFDFGFE?FGEGGGGGGFDECCGGFFFFG>FGFF<FFGG
@M03364:396:000000000-C9LGT:1:1101:23610:2258 1:N:0:10
ACTCCTACGGGAGGCAGCAGTAGGGAATCTTCGGCAATGGGCGAAAGCCTGACCGAGCAACGCCGCGTGAATGATGAAGGCCTTCGGGTTGTAAAATTCTGTTATAAGGGAAGAACGACTTTAGTAGGATATTGCTAGAGTGTGACGGTACCTTATGAGAAAGCCACGGCTAACTACGTGCCAGCAGCCGCGGTAATACGTAGGGGGCAAGCGTTATCCGGATTTACTGGGTGTAAAGGGAGCGTAGACGGCAATGCAAGTCTGAAGTGAAAGGCCGGGGCTCAACCCCGGGAC
+
GGGGGGGGGGGGGGGGGGGGGGGGGGGGGGGGGGGGGGGGGGGGGGGGGGGGGGGGGGGGGGGGGGGGGCGGGGGGGGGGGGGGGGDGGGGGGFGGGGGGGGGFGGGGGGGGGC,E@+@3@-CC,C<D,,9<,,,<@D<,,C,C=F+=FFFG9FGGGFCCFGGFFFF*CC*@<FGGGGGGGGGFCFGGG@FGGFEGGFGGGGGGGGGGGGGGE8EECFCEGGGDFGEGGGGGGGGGGGGGFEGGEEGGGGGDEGGGGGGGDGDFGGEG=DCFGC=4DDEGFFGG44D>DFB>)1
@M03364:396:000000000-C9LGT:1:1101:16785:2273 1:N:0:10
ACTCCTACGGGAGGCAGCAGTGGGGAATATTGCACAATGGGGGAAACCCTGATGCAGCAACGCCGCGTGAGTGAAGAAGTATTTCGGTATGTAAAGCTCTATCAGCAGGGAAGAAAATGACTGTACCTGTAGAATAAGCTCCGGCTAACTACGTGCCAGCAGCCGCGGTAATACGTAGGGAGCAAGCGTTATCCGGATTTATTGGGTTTAAAGGGTGCGCAGGCGGCGCGGCAAGTCAGCGGTAAAAATTCGGGGCTCAACCCCGTCCGGCCGTTGAAACTGCCGAGCTGGAGG
+
CFFGFGGG;F@FEGGCEGFGECGGGGDG@FGGAFGFGGGGGGGDGGGGGGFGFGGGGFGGGGGGGGGGGEFGGFCEEAFD<FGFGGEFGGGFFFGG9FFFEGFGEG?FDGGGEG<=FFF?E-CCFEFF:5,,,CF,CDFGCFGGGGGGFGGGEGFGGGGGGGGGDGGGG@EFCFF>:DFGFEGGFGGGCF:BFGGGGD@CF@GFFGGG>CFGGGGGD>CE8EECEGC8:CEE:EGF<C@6E8A=EGGGGGG58=C=DGGG*C*/:/*)9<EGGC**1:C>F@FG)99>CFFFD*
@M03364:396:000000000-C9LGT:1:1101:18197:2280 1:N:0:10
ACTCCTACGGGAGGCAGCAGTGGGGAATATTGCACAATGGGGGAAACCCTGATGCAGCAACGCCGCGTGAGTGATGACGGCCTTCGGGTTGTAAAGCTCTGTCTTCAGGGACGATACTGACGGTACCTGAGGAGGCAGCCACGGCTAACTACGTGCCAGCAGCCGCGGTCATACGTAGGTGGCGAGCGTTGTCCGGATTTACTGGGCGTAAAGGGAGCGTAGGCGGATTTTTAAGTGAGATGTGAAATACTCGGGCTTAACCTGAGTGCTGCATTTCAAACTGGAAGTCTAG
+
GGGGGGGGGGGGGGGGGGGGGGGGGGGGGGGGGGGGGGGGGGGGGGGGGGGGGGGGGGGGGGGGGGGGGGGGGGGGGGGGGGGGGGGGGGGGGGGGGGGGGGGGGFG9FGGGGGFE+8C,38@++8BD,,8+,83+8B@FG8@F:C+@FGCFEGGGGFGGGGGGGEGGG7EFGGGGGGGGGGGGCEGCCFGGGGGGGGGGGGGGGGGGGGGGGGGGGDEEGGGGGGEEGGGGE?CFGGGGFFGGGGFGGGGGGGGGGGGC<F7EFGGGGFCDGGGGGGGGFFGG7FFFGF?F
@M03364:396:000000000-C9LGT:1:1101:13143:2296 1:N:0:10
ACTCCTACGGGAGGCAGCAGTGGGGAATATTGCACAATGGGGGAAACCCTGATGCAGCAACGCCGCGTGAGTGATGACGGCCTTCGGGTTGTAAAGCTCTGTCTTCAGGGACGATACTGGCGGTACCTGAGGCGGCAGCCACGGCTAACTACGTGCCAGCAGCCGCGGGCATACGTAGGTGGCGAGCGTTGTCCGGATTTACTGGGCGTAAAGGGAGCGTAGGCGGCCTTTTAAGTGAGATGTGAAATACCCGGGCTCAACTTGGGTGCTGCATTTCAAACTGGAAGTCGAG
+
GGGGGGGGGFFGGGGGGGGGGGGGGGGGFGGGGCFFGGGGGGGDGGGGGGGGGGGGGGGFGGGGGGGGGGGGGGGGGGGGEGGFGGGGGGGGGGGGG?FF,FFEGF99FFGGEFCE+8,,>3@6+BFF,,8++585@:FGFF7FG:+7<=8?<<AFGFCEEGGF7BCF*4/2@FF6AFEGGEGGCCEGED*;CFGGC;:C@FGFGCCECECGF7C@EGG>EG5C?>*/A+A99CF@FFE7CFGGFF?C97A7/CC7C;<98<>?6F57CCFG9?:CGGDGFFFDF45@F)59
@M03364:396:000000000-C9LGT:1:1101:13732:2302 1:N:0:10
ACTCCTACGGGAGGCAGCAGTGAGGAATATTGGTCAATGGGCGGAAGCCTGAACCAGCCAAGTCGCGTGAAGGATGAAGGTATTATGTATTGTAAACTTCTTTAGCAGTGGAGAAATAAGGGGCTCTTGAGCCCTGATGCTAGTACACTGAGAATAAGGATCGGCTAACTCCGTGCCAGCAGCCGCGGTAATACGGAGGATCCGAGCGTTATCCGGATTTATTGGGTTTAAAGGGTGCGCAGGCGGCCTTGCAAGTCAGCGGTCAAATCGTGGAGCTCAACTCCATTCCGCCGT
+
GGGGGGGGGGGGGGGGGGGGGGGGGGGGGGGGGGGGGGGGGGGGGGGGGGGGGGGGGGGGGGGGGGGGGGGGGGGGGGGGGGGGGGGGGGGGGGGGGGGGGGGGGGGGGGGGGGEGGGGGG9@@+BFG8<A=FFFFGGGGGGGGGGGGGGGGFGGGGGGGGGGGGGGGGFGGDGGGGGGGGGGGGGGGGFGGGGGGGGGGGGGGGGGGGGGGGGGGGEEGFGGGGGFG8EGGGGGGGGGGGGGGGGG=EGGGGGGGGGGGGGGGGGGGGGFFGGGGGGFGFFGG4FFFGFEGGC
@M03364:396:000000000-C9LGT:1:1101:16672:2305 1:N:0:10
ACTCCTACGGGAGGCAGCAGTGGGGAATCTTGCGCAATGGGGGCAACCCTGACGCAGCGACGCCGCGTGCGGGACGAAGGCCTTCGGGTCGTAAACCGCTTTCAGCAGGGACGAGGCCGCGAGGTGACGGTACCTGCAGAAGAAGCCCCGGCTAAATACGTGCCAGCAGCCGCGGTAATACGTATGGGGCGAGCGTTATCCGGATTCATTGGGCGTAAAGCGCGCGTAGGCGGCCCGTTAGGTCGGAGGTAAAAGCCCGGGGCTCAACCCCGGCGAGCCTCCGATACCGGCGGG
+
GGGGGGGGGGGGGGGGGGGGGGGGGGGGGGGGGGGGGGGGGGGGGGGGGGGGGGGGGGGGGGGGGGGGGGGGGGGGGGGGGGGGGGGGGGGGGGGGGGGGGGGGGGGFGGGGGGGGGGGGG*=18=CF81=+=CFFFFFGFGGFGGGGGGGGEGGGGGGGFGGGGGGGGGGGGGGGGGGGGGGGGGGGGGGGGGGGGGGGGGGDGGGGGGGGGGGGGGGGGGGGGGEGGGGGGGGGGGGGGGGGGGDCEEFGGGGGGGGGGGGGGGGGGGGGGGGGGDGGFFGGGGGFGFFGDC
@M03364:396:000000000-C9LGT:1:1101:9543:2314 1:N:0:10
ACTCCTACGGGAGGCAGCAGCTAAGAATATTCCGCAATGGACGAAAGTCTGACGGAGCGACGCCGCGTGGATGATGAAGGCCGGAAGGTTGTAAAGTCCTTTTAAGCATGACGAATAAGCAGGCCAGGATATGGTTTTGTGGTGACGGTAGTGCTTGAATAAGCAACGGCTAATTACGTGCCAGCAGCCGCGGTAACACGTAAGTTGCGAGCGTTGTTCGGAATTATTGGGCGTAAAGGGCATGTAGGCGGTTTTGCAAGCTTGATGTGAAAGGCAGGGGCTCAACCCCGGGAC
+
GGGGGGGGEGGGEGGGGGGGGGGEFFGGGGGGGAFGGGGGGGGGGGGGGGGGGGGGGGGGGGGGGGGFGGGGGGGGGGGGGGGDFGGGGFGGGGGGGGGGGGGGGGGGGGGG>FGGFDGGGFF>FFFC+,93,3BEFFGFGGGGGGCEGFFFFGFGGGGGGGGGGGGGG@GGGFCFGGGGGGGGGFGGGGGGGGGGGGGGGFGFGGGGG>CGGCGGDCFGGGGGGGGGGGFFEGGEFGF5?8=F9FGGDCE:CEGGGG7<@C*:CGGGGGGG:FFGGCGGF):FFGG@D).9DG
@M03364:396:000000000-C9LGT:1:1101:7308:2317 1:N:0:10
ACTCCTACGGGAGGCAGCAGTGGGGAATATTGCGCAATGGGGGCAACCCTGACGCAGCGACGCCGCGTGCGGGACGAAGGCCTTCGGGTCGTAAACCGCTTTCAGCAGGGACGAGGCCGCGAGGTGACGGTACCTGCAGAAGAAGCCCCGGCTAAATACGTGCCAGCAGCCGCGGTAATACGTAGGTTGCAAGCGTTGTCCGGATTTACTGGGTGTAAGGGCGGTGAAGCCGAGGTGGCAGGTTGGAAGTGAATCCATTGGGTCAAACCAATGAACGCCTTCCAAAACGTATTC
+
GGGGGGGGGGGGGGGGGGGGGGGGGGGGGGGGGGGGGGGGGGGFGGGGGGGGGGGGGGGGGEGGGGGGGGGGGGGGGGGGGGGGGGGGGGGGGGGGGGGGGGGGGGGGGGGGGGCECCFGG7CCFFGG7*<+8CF9CGGGGGGFCCGGGGGGGGGGGGGGGGGGGGGGGFGDEGGEGGGGGGFFGGGGGGGGGGGGGDGGGGDGGGGGGGGGGFGGGG0CF*/81:*+<+*:***1**0;**:+;E++03+<C++<*+3?C*1:*9+7>**2*<+*11/9;*0?FG*.)..*0:
@M03364:396:000000000-C9LGT:1:1101:12605:2370 1:N:0:10
ACTCCTACGGGAGGCAGCAGTGGGGAATATTGCACAATGGGGGAAACCCTGATGCAGCAACGCCGCGTGAGTGATGACGGCCTTAGGGTTGTAAAGCTCTGTTTTCAGGGACGATACTGACAGTGCCTTGGGAGGAAGCCACGGCTAACTACGTGCCAGCAGCCGCGGTCATACGTAGGTGGCGAGCGTTGTCCGGATTTACTGGGCGTAAAGGGAGCGTAGGCGGGTTTTTAAGTGAGATGTGAAATACTCGGGCTTAACCTGAGTGCTGCATTTCAAACTGGAAGTCTAG
+
FFGEEEEECEGGGGEGGEFAFGCFD;@CF@FGGGGGG9<F<FBFGFGGE@CC<CFDE@<FCFF@:=BC>??FFFFFFGDGGCGCGEEEEEEGGGGFGFFGGGD,BEFGGGGGGG7F:BFCDBDF,CFG<,A,,3+BDBEFFG7FDC+@CFCF8FFGGGGGGGFGGGGGG*CFGGG<CFGFDFFGGGGGE7CEFEGGGGGGFGGFCGGGGGGGGCGGGGGGGGEGGE*:E>FGFGGGGGG?CEGGFFGGGGGGGGGGGGGGGGGGFGGGGGGGFGGGGFFGFFF*9CFFGF47
@M03364:396:000000000-C9LGT:1:1101:7816:2370 1:N:0:10
ACTCCTACGGGAGGCAGCAGTGAGGAATATTGGTCAATGGGCGGAAGCCTGAACCAGCCAAGTCGCGTGAAGGATGAAGGTATTATGTATTGTAAACTTCTTTAGCAGTGGAGAAATAAGGGGGTCGTGACCCCCGATGCTAGTACACTGAGCATAAGGATCGGCTAACTCCGTGCCAGCAGCCGCGGTAATACGGAGGATCCGAGCGTTATCCGGATTTATTGGGTTTAAAGGGTGCGCAGGCGGCCTTGCAAGTCAGCGGTCAAATCGTGGAGCTCAACTCCATTCCGCCGT
+
GGGGGGGGGGGGGGGGGGGGGGGGGGGGGGGGGGGGGGGGGGGGGGGGGGGGGGGGGGGGGFGGGGGGGGGGGGGGGGGGGGGEGGGGGGGGGGGGGGGGGGGGGGGGGGGGGGGGG,C,,4>+4BFF3,8B,CF+@=FFC<FFFGEFGGGD,@FGGG?C<FGDGGGGG;DFDGGGGGGFGGGGGGGGGGGFFGGGDEGGGGCGGECGGGGCC?EGGEGDFGFGGG8C8?@EGGGGGGGGGGGD55ECCGGGGGDFGGGGG*>CEGEGGDEGGGGFGGCCFFGGGGGFGFFDC5
@M03364:396:000000000-C9LGT:1:1101:16110:2381 1:N:0:10
ACTCCTACGGGAGGCAGCAGTGGGGAATATTGGGCAATGGACGCAAGTCTGACCCAGCAACGCCGCGTGAAGGAAGAAGGCTTTCGGGTTGTAAACTTCTTTGACAGGGGAAGAGCAGAAGACGGTACCCTGAAAACAAGCCACGGCTAACTACGTGCCAGCAGCCGCGGTAATACGTAGGTGGCAAGCGTTGTCCGGATTTACTGGGTGTAAAGGGCGTGCAGCCGGGTCTGCAAGTCAGATGTGAAATCTAGGGGCTCAACCCCTAAACTGCATTTGAAACTGTAGATCTTG
+
GGGGGGGGGGGGGGGGGGGGGGGGGGGGGGGGGGGGGGGGGGGGGGGGGGGGGGGGGGGGGGGGGGGGGGGGGGGGGGGGGGGGGGGGGGGGGGGGGGGGGGG<FFGGGGGGGGGGGGGGG-B3+8FGC:C>B8FGFGGGGGGGGGGGFGGGFGGGGGGGGGGGGGGGG<>FGGGGGGGGGGGGGGGGGGGGGGGGGGGGGGFGGGGGGGGGGGGGGGGGGGGGGGGGGGGGGGGGGGGGGGGGGGGGGGGGGGGGGGGGGGGGGGGGGGGGGGFGGGGGFFGFGGGFGFFGGG
@M03364:396:000000000-C9LGT:1:1101:20299:2387 1:N:0:10
ACTCCTACGGGAGGCAGCAGTGAGGAATATTGGTCAATGGACGAGAGTCTGAACCAGCCAAGTAGCGTGAAGGAAGACTGCCCTATGGGTTGTAAACTTCTTTTGTTCGGGAATAAAGTCGGGTACGTCACTCTGTTTGTATGTACCGTTCGCATAAGCATCGGCTAATTCCGTGCCAGCAGCCGCGGTAATACGGAAGATGCGAGCGTTATCCGGATTTATTGGGTTTAAAGGGTGCGCAGGCGGCCTTGCAAGTCAGCGGTCAAATCGTGGAGCTCAACTCCATTCCGCCGT
+
GGGGGGGGGGGGGGGGGGGGGGGGGGGGGGGGGGGGGGGFGEGGGGGGGGGGGGGGGGGGGGGGGGEGGGGGGGGGGGGGGGGGGGGGFFGGFGGGGGGGGGGGGGG<FCGGEGFG??F,@+@,8BCF9+6,:CF5AFEFGC<FCA9CFF8@+BCGGGGGFGEDGGGGG<DFGGGDFGGGFFGGDGGGG>FFFGGGGGEFGGGGGGGDGGGFGGG>;;CF;<F<CFFEGDFFGGGGGGGGGGEGE=8EGC67CFGC:EFFDCCEGGGGG<:*7*:<FCFFFFCDGGFF7)7D>)
@M03364:396:000000000-C9LGT:1:1101:21186:2391 1:N:0:10
ACTCCTACGGGAGGCAGCAGTAGGGAATTTTCGTCAATGGGCGCAAGCCTGAACGAGCAATGCCGCGTGGGTGAAGACGGTCTTCGGATTGTAAAGCCCTGTTGCCGGGGACAAAGGACAGCCCGAGTTCACAGCTGACTGTTTGATGGTACCCGGCCAGAAAGCCACGACTAACTACGTGCCAGCAGCCGCGGTAATACGTAGGTGGCAAGCGTTATCCGGAATGATTGGGCGTAAAGGGTGCGCAGGCGGCTGTGCAAGTCTGAAGTAAAAGGGACCGGCTCAACCGGTTC
+
GGGGGGGGGGGGGGGGGGFGGGGGGGGGGGGGGGGGGGFGGGGGGGGGGGGGGGGGGGGGGGGGGGGGGGGGGGGGGGGGGGGGGGGGGGGGGGGGGGGGGGF<FEFECEGGGE<D,,BFE9B=3@FD+3@,<:,3@@>FGG<DA,=FGGFC<FG>CEFGGGGGGG7FG*8<FGGGGGGGGGFFGFGGGGGGGGGGGGGGGGDFGGFGCCFGGGGG>CCCEDGGGG97A7FGFG8:CFGGGFGGGGGGDGGGGGGFGGGGGG7?FFFGFGGG7C=D<CE3@>EDGGGFGFB)9
@M03364:396:000000000-C9LGT:1:1101:24411:2391 1:N:0:10
ACTCCTACGGGAGGCAGCAGTGGGGAATATTGCACAATGGGGGAAACCCTGATGCAGCAACGCCGCGTGAGTGATGACGGCCTTCGGGTTGTAAAGCTCTGTCTTCAGGGACGATAATGACGGTACCTGTGGAGGAAGCCACGGCTAACTACGTGCCAGCAGCCGCGGTAATACGTAGGTGGCAAGCGTTGTCCGGAATTACTGGGTGTAAAGGGAGCGTAGGCGGGACGGCAAGTCAGAAGTGAAAATTATGGGCTCAACTCATAACTTGCTTTTGAAACTGTTGTTCTTG
+
GGGGGGGGGGGGGGGGGGGGGGGGGGGGGGGGGGGGGGGGGGGGGGGGGGGGGGGGGGGGGGGGGGGCGGGGGGGGGGGGGGGGGGGGGGGGGGGGGFGCGFG9EBFGGGGGGGCFFAFDC8C3<FFG<,@<9AF>CFG,>3FFCFFFFGGGCCFGGGGGGGGGGGGGG:;;FGGAFFGFGGGFGGFFFGFGGGFFCFGGGGFFGG<CEGGGGGGCEGGGGGGGGGGGGEGGGGGFGGG7?FGGGGGDCGGGDGGGGGGGF?FFCCEFCCFGGC9CFDCCFFG>FGGF=6?G
@M03364:396:000000000-C9LGT:1:1101:14536:2402 1:N:0:10
ACTCCTACGGGAGGCAGCAGTGGGGAATATTGGGCAATGGGCGAAAGCCTGACCCAGCGACGCCGCGTGAGTGATGAAGGCCTTCGGGTCGTAAAGCTCTGTCCTCAAGGAAGATAATGACGGTACTTGCGGGGGAAGCCCCGGCTAACTACGTGCCAGCAGCCGCGGTAATACGTAGGGGGCTAGCGTTATCCGGATTTACTGGGCGTAAAGGGTGCGTAGGTGGTTTCTTAAGTCAGGAGTGAAAGGCTACGGCTCAACCGTAGTAAGCTCTTGAAACTGGGAAACTTGAGT
+
GGGGGGGGGGGGGGGGGGGGGGGGGGGGGGGGGGGGGGGGGGGGGGGGGGGGGGGGGGGGGGGGGGGGGGGGGGGGGGGGGGGGGGGGGGGGGGGGGGGGGGGGGGGGGGGGGGFGEGGGG-CC8BFGC,@++8CFFGGGGGGGG<CFGGGGFGGFGGGGGGGGGGGGG*;EGGGGGGGGGGGGGGGDGGGGGGGGGGGGGGGGGGGGGGEGGGGGGGGEGGGGGGCFFCGGGGGGGGGGGGGGGGGGGGGGGGGCDGGGGGGGFGEGDFGCCFFGFFGGFFGGGFGF7@FCF*
@M03364:396:000000000-C9LGT:1:1101:20262:2430 1:N:0:10
ACTCCTACGGGAGGCAGCAGTGGGGAATATTGCACAATGGGGGAAACCCTGATGCAGCAACGCCGCGTGAGTGATGACGGCCTTCGGGTTGTAAAGCTCTGTCTTCAGGGACGATAATGACTGTTCCTGCGCTGGAAGCCACGGCTAACTACGTGCCAGCAGCCGCGGTAATACGTAGGTGGCGAGCGTTGTCCGGATTTACTGGGCGTAAAGGGAGCGTAGGCGGACTTTTAAGTGAGATGTGAAATACCCGGGCTCAACTTGGGTGCTGCATTTCAAACTGGAAGTCTAG
+
GGGGGGGGGGGGGGGGGGGGGGGGGGGGGGGGGGGGGGGGGGGGGGFGGGGGGGGGGGGGGGGGGGGGGGGGGGGGGGGGGGGGGGGGGGGGGGGGGGGGGGGGGGGCFGGGGGGC+<FC9-CB,BAF,8@+88+BFFG@FFGFBF37DFGF@FCGGGFFFGGGGGGGG*=FF;FFGGGGG>CCFGGGGGGGGGEGEGGGGGGGGGFGGGGGGGGFEDGCEGGGGG5CCFGGCG7CFGGGGGGGGGGGGGGGGGGGGGGFFGCFGGGGGGGG<FGGGGGGFFGG<FG:FFFG
@M03364:396:000000000-C9LGT:1:1101:18555:2431 1:N:0:10
ACTCCTACGGGAGGCAGCAGTGGGGAATATTGCACAATGGGCGCAAGCCTGATGCAGCGACGCCGCGTGCGGGATGGAGGCCTTCGGGTTGTAAACCGCTTTTGTTCAAGGGCAAGGCGGGTCTTCGGACCCGTTGAGTGGATTGTTCGAATAAGCACCGGCTAACTACGTGCCAGCAGCCGCGGTAATACGTAGGGTGCAAGCGTTATCCGGATTTATTGGGCGTAAAGGGCTCGTAGGCGGTTCGTCGCGTCCGGTGTGAAAGTCCATCGCTTAACGGTGGATCCGCGCCGG
+
GGGGGGGGGGGGGGGGGGGGGGGGGGGGGGGGGGGGGGGGGGGGGGGGGGGGGGGGGGGGGGGGGGGGGGGGGGGGGGGGGGGGGGGGGGGGGGGGGGGGGGGGGGGGGGGGGGGGFGGCE<F,>FFE7*>>F*>FCFCFC3CFCFEGGGGG*?FGGGGGGGGGGGGGG<FGGFGGGGGGGGGGGGEGGE?EEGGGGGGGGGGGGGGEFFGGGEDEGFCGGGGGGECEGGGGGFGGDEGGGGGGGGEGGDGEEGGGGDGCC0?FGGGGGGGGGGFCFGGDB3EGCGGFGFFGCD
@M03364:396:000000000-C9LGT:1:1101:20201:2431 1:N:0:10
ACTCCACGGGAGGCAGCAGTCGAGAATCATTCACAATGGGCGCAAGCCTGATGGTGCGACGCCGCGTGGGGGAGGAAGGTCTTCGGATTGTAAACCCCTGTCATGCAGGAGCAAGGCGCAAGCTTGATAGTACTGCAAGAGGAAGAGACGGCAAACTCTGTGCCAGCAGCCGCGGTAATACAGAGGTCTCAAGCGTTGTTCGGAATCACTGGGCGTAAAGGGTACGTAGGCTGCACCATAAGTCGCGCGTGAAAGGCAGGGGCTCAACCTCTGGAGTGCGCATGATACTGTGGG
+
GGGGGGGGGGGGGGGGGGGGGGGGGGGGGGGGGGGGGGGGGGGGGGGGGGGGGGGGGGGGGGGGGGGGGGGGGGGGGGGGGGGGGGGGGGGGGGGGGGGGGGGGGGGCGGGGGGGGGGG::@FF9@FG<,@,@FFGGGGGGGFGG:@FGGGGCGGGGGGGGGGGGGGGGFGGGGGEGGGGGGGGGGGGGGGGGGGGGGGGGGGGGGGGGGGGGGGGGGGGGGFGGGGGGGGGGGGGGGGGGGGGGGGGGCGGGGGGGGGGEEGEFGGGGGGGGGFGCGGDFF=DD>>=C69FG<
@M03364:396:000000000-C9LGT:1:1101:20706:2453 1:N:0:10
ACTCCTACGGGAGGCAGCAGTGGGGAATATTGCACAATGGGGGAAACCCTGATGCAGCAACGCCGCGTGAGTGATGACGGCCTTCGGGTTGTAAAGCTCTGTCTTCAGGGACGATAATGACGGTACCTGCGTAGGAAGCCACGGCTAACTACGTGCCAGCAGCCGCGGTAATACGTAGGTGGCGAGCGTTGTCCGGATTTACTGGGCGTAAAGGGAGCGTAGGCGGATTTTTAAGTGAGATGTGAAATACTCGGGCTTAACCTGAGTGCTGCATTTCAAACTGGAAGTCTAG
+
GGGGGGGGGGGGGGGGGGGGGGGGGGGGGGGGGGGGGGGGGGGGGGGGGGGGGGGGGGGGGGGGGGGGGGEGGGGGGFGGGGGGGGGGGGGGGGGGGFGGGGG<FGG<FGGG=FCF>FFFG-@>+BDF,,8338+,CFDFDGFFEECFFGGG@FCGFGFGGCGGGGGEB*6FFGGEEGGFGGGGGGGGGECECGGGGGGGCGGGGGGGCGEGGGGGDCGEGGGCCE*8EFGGFG799A9CFGGGGGGGGGFFDGCCDGFGEGFGFFFGGGFG4EG7>FDGFFGGGC</:F?D
@M03364:396:000000000-C9LGT:1:1101:24313:2465 1:N:0:10
ACTCCTACGGGAGGCAGCAGTGGGGAATATTAGGCAATGGGGGCAACCCTGACCTAGCAACGCCGCGTGAAGGAAGAAGGCCTTCGGGTTGTAAACTTCTTTTATGAAGGACGAAGAAATGTCGATACATCATGAATAAGCCACGGCTAACTTCGTGCCAGCAGCCGCGTTAATACGTAGGTGGCAAGCGTTGTCCGGATTTACTGGGTGTAAAGGGCGCGTAGGCGGGATGGCAAGTCAGATGTGAAATCCATGGGCTCAACCCGTGAACTGCATTTGAAACTGTCGTTCTTG
+
GGGGGGGGGGGGGGGGGGGGGGGGGGGGGGFFFAFGGGGGEFGGGGCGGGGGGGGGGGGGGGGGGGGGCFDEGGGGGGGGGFFG9BFGEFFGGGGFGGGGGGGCF9FFFGG8C@F7F<DFF-BB+BFGDCA?A,,:,C><=,=,+8+@FGGG,3@AF:F;>C:>FFGGE**6>9FCDFFCFFFGGGGGFFF7FGG9FEG>CF<<<FGG9F1;EEGG7>EEEEECECECG>EGGFGGEEC+AEGFGGG7@7+AFFGGFGGCFF4C=DED7FGCGC9FGFGDBFG7DFFF*5730>
@M03364:396:000000000-C9LGT:1:1101:12977:2492 1:N:0:10
ACTCCTACGGGAGGCAGCAGTGAGGAATATTGCACAATGGGCGAAAGCCTGATGCAGCAACGCCGCGTGAGTGATGAAGGCCTTCGGGTCGTAAAACTCTGTCCTCAAGGAAGATAATGACGGTACTTGAGGAGGAAGCCCCGGCTAACTACGTGCCAGCAGCCGCGGTCATACGTAGGGGGCTAGCGTTATCCGGATTTACTGGGCGTAAAGGGTGCGTAGGTGGTCTCTTAAGTCAGGAGTGAAAGGCTACGGCTTAACCGTAGTAAGCTCTTGAAACTGGGAGACTTGAGT
+
GGGGGGGGGGGGGGGGGGGGGGGGGGGGGGGGGGGGGGGGGGGGGGGGGGGGGGGAFGGGGGGGGGGGGGGGGGGGGGGGGGGGGGGGGGGGGGGGGGGGGGGGGGGGGGGFFGFGCGFEF?@B+=FF5,8::>F=AFFDGGGFCFFFGFFGGGGGGGGGGGGGGGGGG*BFGGGGGGGGGGGGGGGGGGGGGGGGGGGGGGGGGGGGGGGGGGGGGGGGGGGGGGGGGGDFGGGGGGGGGGFGGGFGGGGGGGGGGGGGGGGGGGGFGGGCGGFFGGGGFFGGGGGFFFFGG7
@M03364:396:000000000-C9LGT:1:1101:19100:2551 1:N:0:10
ACTCCTACGGGAGGCAGCAGTGGGGAATATTGCACAATGGGGGAAACCCTGATGCAGCAACGCCGCGTGAGTGATGACGGCCTTCGGGTTGTAAAGCTCTGTCTTCAGGGACGATAATGACGGTACCTGAGGAGGAAGCCACGGCTAACTACGTGCCAGCAGCCGCGGTAATACGTAGGTGGCGAGCGTTGTCCGGATTTACTGGGCGTAAAGGGAGCGTAGGCGGACTTTTAAGTGAGATGTGAAATACCCAGGCTCAACTTGGGTGCTGCATTTCAAACTGGAAGTCTAG
+
GGGGGGGGGGGGGGGGGGGGGGGGGGGGGGGGGGGGGGGGGGGGGGGGGGGGGGGGGGGGGGGGGGGGGGGGGGGGGGGGGGGGGGGGGGGGGGGGGGGGGGGGGGGGGGGGGFCG+BECF>C8BCFG:,8:,8>FCFGGGGGGGGEGGGGGGGGGGGGGGGGGGGGGG*=FGGGEGGGGGGGGGGGGGGGGCGGGGGEFGGFGGGGGGGGGGGGGGGEGGGGGGGEGEGGGCGGGFGGGGGGGGGGFGGGGGGGGGGGGGGGGGGGGGGGGCGGGGGGGFFGGGGGFGFFG
@M03364:396:000000000-C9LGT:1:1101:19820:2555 1:N:0:10
ACTCCTACGGGAGGCAGCAGTGGGGAATATTGCACAATGGGCGAAAGCCTGATGCAGCAACGCCGCGTGAGCGATGAAGGCCTTCGGGTCGTAAAGCTCTGTCCTCAAGGAAGATAATGACGGTACTTATGGAGGAAGCCCCGGCTAACTACGTGCCAGCAGCCGCGGTAATACGTAGGGGGCTAGCGTTATCCGGATTTACTGGGCGTAAAGGGTGCGTAGGTGGTTTCTTAAGTCAGGAGTGAAAGGCTACGGCTCAACCGTAGTAAGCTCTTGAAACTGGGAAACTTGAGT
+
GGGGGGGGGGGGGGGGGGGGGGGGGGGGGGGGGGGGGGGGGGGGGGGGGGGGGGGGGGGGGGGGGGGGGGGGGGGGGGGGGGGGGGGGGGGGGGGGGGGGGGGGGGGDFGGGGGGG9??5A>@3+8EF,89:,:++@FGGGEGGGG7<FGFFCGGGGGGGGGGGGGGGG*:FFGGFGGGGGGGGGGGGGGGGGGGGGGGGGGGGGGGGGGGFFFGGGGGGGGGFGGGGGGGGGGGGGGGGGGFGFGG?CGGGGGEGDGGGGGGGGGGGGGGDCGGGGGFGFFGGGGDFGFF=F7
@M03364:396:000000000-C9LGT:1:1101:19440:2560 1:N:0:10
ACTCCTACGGGAGGCAGCAGTGGGGAATATTGCACAATGGGGGAAACCCTGATGCAGCAACGCCGCGTGAGTGATGACGGTCTTCGGATTGTAAAGCTCTGTCTTCAGGGACGATAATGACGGTACCTACGGAGGAAGCCACGGCTAACTACGTGCCAGCAGCCGCGGTAATACGTAGGTGGCGAGCGTTGTCCGGATTTACTGGGCGTAAAGGGAGCGTAGGCGGATTTTTAAGTGAGATGTGAAATACTCGGGCTTAACCTGAGTGCTGCATTTCAAACTGGAAGTCTAG
+
GGGGGGGGGGGGGGGGGGGGGGGGGGGGGGGGGGGGGGGGGGGGGGGGGGGGGGGGGGGGGGGGGGGGGGGGGGGGGGGGGGGGGGGGGGGGGGGGGGGGGGGGGGGGGGGGGGGG7FGFG-@B<FFG,:@+8+8BDFFFFGGGGGFFGGCFGGGGGGGGGGGGGGGGG<CFGGGDGGGGGGGGGGGGGGGGGGGGGDEGGGGGGGGGGEGGGGGGGGGGGGGGGG?CGGGGFGGGGGG?CFGGGGGGGGGGGGGGGGGGGGGGGGGGGFGGGGGGGGGGFFGGFGGFGFFG
@M03364:396:000000000-C9LGT:1:1101:9366:2560 1:N:0:10
ACTCCTACGGGAGGCAGCAGTGAGGAATATTGGTCAATGGGCGAGAGCCTGAACCAGCCAAGTCGCGTGAAGGACTACGGCCCTATGGGTCTTAAACTTCTTTTGTATAGGGGTAAAGGTATGTGCGTGTACATATTTGCAAGTACTATACGAATAAGGATCGGCTAACTCCGTGCCAGCAGCCGCGGTAATACGGAGGATCCGAGCGTTATCCGGATTTATTGGGTTTAAAGGGTGCGTAGGCGGGGCATCAAGTCAGTGGTGAAATGGTGTGGCTCAACCATAGCATTGCCG
+
GGGGGGGGGGGGGGGGGGGGGGGGGGGGGGGGGGGGGGGGGGGGGGGGGGGGGGGGGGGGGGGGGGGGGGGGGGGGGGGGGGGGGGGGGGGGGGEGGGGGGGGGGFGEGGGGGGFFFGFF9-B<,:CF4+8@,<CFEFGGGAFDGCDGGGGGFGFGGGFGGGGEGGGGG<EFGGGGGGGGGGGGCEGGGGGGGGGGGGGFGGGGGGGGGGGGGGDGEGDCGGGFFFFECGGGGCEGGGGGGGDGCECEGGGGGGGGGGGGGGGGGGGGGGCFGGGGGGGGFFGGGGGFDFFGG5
@M03364:396:000000000-C9LGT:1:1101:20721:2578 1:N:0:10
ACTCCTACGGGAGGCAGCAGTGGGGAATATTGCACAATGGGGGAAACCCTGATGCAGCAACGCCGCGTGAGTGATGACGGCCTTCGGGTTGTAAAGCTCGGTCTTCAGGGACGATACTGACCGTACCTTCGCAATAAGCCACGGCTAACTACGTGCCAGCAGCCGCGGTCATACGTAGGTGGCGAGCGTTATCCGGAATGATTGGGCGTAAAGGGTGCGCAGGCGGCTGTGCAAGTCTGAAGTAAAAGGGACCGGCTCAACCGGTTCAGGCTTTGGAAACTGCACGGCTTGAGG
+
GGGGGGGGGGGGGGGGGGGGFGGGGGEAFEEGCFFFE<FGGGGFGGGGGGCFFGGGGGGGFGEEFGGG7F=FFGGGGDBCFB+F@DCFGGGCFFGGGGG++=C:FFFGGGG@FG@:+<CFC-@3+B+:3:@+8++,7@C<,83@*@>@CD,F3<FG@F@EGFF>FGCGG7E;@@F,>CEGGGGDGGGGCCFGFGGGGGGGDG7FGGGG>CEGGGGGEG5ECEEEGG8EDFGGGFFEG+<E@CFGFG7C8AFG5EEGGG6?@C5C*95FFGG*9ECFGGCDFFGGGGG))0<4*7
@M03364:396:000000000-C9LGT:1:1101:12819:2583 1:N:0:10
ACTCCTACGGGAGGCAGCAGTGGGGAATATTGGGCAATGGGGGAAACCCTGACCCAGCAACGCCGCGTGAAGGAAGAAGGCCTTCGGGTTGTAAACTTCTTTTACCAGGGACGAAGGACGTGACGGTACCTGGAGAAAAAGCAACGGCTAACTACGTGCCAGCAGCCGCGGTAATACGTAGGTTGCAAGCGTTGTCCGGATTTACTGGGTGTAAAGGGCGTGTAGGCGGAGATGCAAGTCGGGAGTGAAATCCATGGGCTCAACCCATGAACTGCTTTCGAAACTGTATCCCTT
+
GGGGGGGGGGGGGGGGGGGGGGGGGGGGGGGGGGGGGGGGGGGGGGGGGGGGGGGGGGGGGGGGGGGGGGGGGGGGGGGGGGGGGGGGGGGGGGGGGGGGGGGGGFGGGGGGGG7FCCFF+-B<88FG:,C3B,,,@FGFGGGFGCEFGGGGFGGGGGGGGGGGGGGGG*BCFGGGGGGGGGGGGGGGGGGGGGGGGGGGGGGGGGGGGGGEGGGGGGGGGGGGGGGGGDGGGGGGGGGGGGGGGGGGGGFGGGGGGGGGGFGGCGGGGGGGGGGGGGGGFFGGGGGFGFFGGG
@M03364:396:000000000-C9LGT:1:1101:7431:2611 1:N:0:10
ACTCCTACGGGAGGCAGCAGTGGGGAATATTGCACAATGGGCGAAAGCCTGATGCAGCAACGCCGCGTGAGTGATGAAGGCCTTCGGGTCGTAAAACTCTGTCCTCAAGGAAGATAATGACGGTACTTGAGGAGGAAGCCCCGGCTAACTACGTGCCAGCAGCCGCGGTGATACGTAGGTGGCAAGCGTTATCCGGAATGATTGGGCGTAAAGGGTGCGCAGGCGGCTGTGCAAGTCTGAAGTAAAAGGGACCGGCTCAACCGGTTCAGGCTTTGGAAACTGCACGGCTTGAGG
+
GGGGGGGGGGGGGGGGGGGGGGGGGGGGGGGGGGGGGGGGGGGGGGGGGGGGGGGGGGGGGGGGGGGGGGGFGGGGGGGGGGGGGGGGGGGGGGGGGGGGGGGFGGGGGGGGGGGG,C<,C=FF=BFG?,A,,B==<,CDGGGGGGCFGG<F>FGGGGGFGGGF7FGGG*:FFGGCFGGGGGGGFGGGGCEGGGGGG>FGFGGCFGGGGGGGFFGGGGGGGGDCGGGCEGEGGGGGFFGGCFGCEFGFEGFGEEGGGGGGGGGGCDGGGGGGGGGGGGFFFFGGGGGFDFEF6C
@M03364:396:000000000-C9LGT:1:1101:13949:2636 1:N:0:10
ACTCCTACGGGAGGCAGCAGTGAGGAATATTGGTCAATGGGCGGAAGCCTGAACCAGCCATGCCGCGTGAAGGAATAAGGCCCTATGGGTCGTAAACTTCTTTTGAGTGGGAGCAATAAGGTTCACGAATGGACCGATGAGAGTACCATTCGAATAAGCATCGGCTAACTCCGTGCCAGCAGCCGCGGTAATACGGAAGATGCGAGCGTTATCCGGATTTATTGGGTTTAAAGGGAGCGTAGGCGGAATGGTAAGTCAGCGGTCAAATGTCCGTGCCCAGCGCGGTCCTGCCGT
+
GGGGGGGGGGGGGGGGGGGGGGGGGGGGGGGGGGGGGGGGGGGGGGGGGGGGGGGGGGGGGGGGGGGGGGGGGGGGGGGGGGGGGGGGGGGGGGGGGGGGGGGGGEGGGGGGGGGGGGGGGAF?,CFG+BD8:BFDEGCFGGGFFGGGGGGG@FGFGGGGGGGGGGGGGEGGGGGGGGGGGGGGGGGGGFGGGGGGGGGGGGGGGGGGGGGGGGGGGGGGGGGGGGEGEGGGGGGGGGGGGGGGGGGGGGGGGGGGGGGGGGGEGFGGGGFGGGGGGGG*<DGGGGDFFFFGGD
@M03364:396:000000000-C9LGT:1:1101:9765:2662 1:N:0:10
ACTCCTACGGGAGGCAGCAGTGGGGAATATTGGGCAATGGGCGAAAGCCTGACCCAGCAACGCCGCGTGAAGGAAGAAGGCCTTCGGGTTGTAAACTTCTTTTACCAGGGACGAAGGACGTGACGGTACCTGGAGAAAAAGCAACGGCTAACTACGTGCCAGCAGCCGCGGTAATACGTAGGTTGCAAGCGTTGTCCGGATTTACTGGGTGTAAAGGGCGTGTAGGCGGAGATGCAAGTTGGGAGTGAAATGCAGGGGCTCAACCCCTGAACTGCTTTCAAAACTGCATCCCTT
+
GGGGGGGGGGGGGGGGGGGGGGGGGGGGGGGGGGGGGGGGGGGGGGGGGGGGGGGGGGGGGGGGGGGGGGGGGGGGGGGGGGGGGGGGGGGGGGGGGGGGGGGGGGGGGGGGGGGGGGGGG7FG3@FGF>C8<>F8FFGGGGGFGGGGGGGGGGGGGGGGGGGGGGGGGFGGGGGGGGFGGGGGGGGGGGGGGGGGGGGGGGGGGGGGGCECFFGGGGGG:EEGGGEEGGGGGGGGGFGGGGGGGGGGGGGGGGGFGGGGCC=FFGEFGGCDGFGGDGGGFBGGGGGBGFFGGC
@M03364:396:000000000-C9LGT:1:1101:11770:2752 1:N:0:10
ACTCCTACGGGAGGCAGCAGTGGGGAATATTGGGCAATGGGGGAAACCCTGACCCAGCAACGCCGCGTGAAGGAAGAAGGCCTTCGGGTTGTAAACTTCTTTTACCAGGGACGAAGAAAGTGACGGTACCTGGCGAAAAAGCAACGGCTAACTACGTGCCAGCAGCCGCGGTAATACGTAGGTTGCAAGCGTTGTCCGGATTTACTGGGTGTAAAGGGCGTGTAGGCGGAGATGCAAGTTGGGAGTGAAATCCCGGGGCTCAACCCCGGAACTGCTTTCAAAACTGTATCCCTT
+
GGGGGGGGGGGGGGGGGGGGGGGGGGGGGGGGGGGGGGGGGGGGGGGGGGGGGGGGGGGGGGGGGGGGGGGGGGGGGGGGGGGGGGGGGGGGGGGGGGGGGGGGGGGGGGGGGFFG7FFGG<FC3@FG+:C3:,8+@CFFGGGGGGGFGGDFFFGGGGGGGGGGGGGGG4CGGEGGGGGGGGGGGGGGGGGGGFGGGGGGGGGGGGGGGGGGGFGGGGGGGGEGGGGGGGGGGGGGGGGGGGGCEGGGGGGF8FEGGGGDCEFGGGGGGGGGGGGGFFFCFFGGGGGFGFFGFC
@M03364:396:000000000-C9LGT:1:1101:17609:2772 1:N:0:10
ACTCCTACGGGAGGCAGCAGTGAGGAATATTGGTCAATGGGCGAGAGCCTGAACCAGCCAAGTAGCGTGAAGGAAGACTGCCCTATGGGTTGTAAACTTCTTTTATGAGGGAATAAAGTGCGCCACGTTAGTCGTTTTGTATGTACCTCATGAATAAGGATCGGCTAACTCCGTGCCAGCAGCCGCGGTAATACGGAGGATCCAAGCGTTATCCGGATTTATTGGGTTTAAAGGGAGCGTAGGCGGCAGGTTAAGTCAGTTGTGAAAGTTTGCGGCTCAACCGTAAAATTGC
+
GGGGGGGGGGGGGGGGGGGGGGGGGGGGGGGGGGGGGGGGGGGGGGGGGGGGGGGGGGGGGGGGGGGGGGGGGGGGGGGGGGGGGGGGGGGGGGGGGGGGGGGFGGGAFFGFGGGG<EGCE=F:FGGG,,@<58B:FGCGGECCFFDFGGGGGGGGGGGGGGGGGDFGGBDGGGGGGGGGGGGGGGGGGGGGGGGGGGGGGFFGFGGGGGGGGGGGGGGGGGGGGGFGEGFGGGGGGGGGGGGGGGGGGGGGGGGGGGGGGFCEFFFFGDGGGDGGDDGGFFG<CGGFGFFC
@M03364:396:000000000-C9LGT:1:1101:6864:2785 1:N:0:10
ACTCCTACGGGAGGCAGCAGTAGGGAATTTTCGTCAATGGGCGCAAGCCTGAACGAGCAATGCCGCGTGGGTGAAGACGGTCTTCGGAGTGTAAAGCCCTGTTGCCGGGGACAAAGGACAGCCTTAGTGGATAGCTGACTGTTTGATGGTACCCGGCCAGAAAGCCACGGCTAACTACGTGCCAGCAGCCGCGGTAATACGTAGGTGGCAAGCGTTATCCGGAATGATTGGGCGTAAAGGGTGCGCAGGCGGCTGTGCAAGTCTGAAGTAAAAGGGACCGGCTCAACCGGTTC
+
GGGGGGGGGGGGGGGGGGGGGGGGGGGGGGGGGGGGGGGGGGGGGGGGGGGGGGGGGGGGGGGGGGGGGGGGGGGGGGGGGGGGGGGG+FGGGGGGGGGGGGGDGG@FGGGGGGDD<3B,:-D8,3CF,3>,<3CFFGGGC,<EE>,=BB=F=<FFGGGFCFFGGGGGG7C*>>FGFGEFEFF9CFGFF7FCGCCFEG9C@2<FGGGGGGGGG5EEE>CFEGEGFGGFFGFC58C5CFGG5*:58CCEGGCEGGC7DD?<FCFCFG?C::FGGG=DFCADFB=3DFGFG>09C
@M03364:396:000000000-C9LGT:1:1101:9044:2791 1:N:0:10
ACTCCTACGGGAGGCAGCAGTGGGGAATATTGCACAATGGGGGAAACCCTGATGCAGCAACGCCGCGTGAGTGATGACGGCCTTCGGGTTGTAAAGCTCTGTCTTCAGGGACGATAATGACGGTACCTGTGGAAGAAGCCCCGGCTAACTACGTGCCAGCAGCCGCGGTAATACGTAGGGGGCTAGCGTTATCCGGATTTACTGGGCGTAAAGGGTGCGTAGGTGGTTTCTTAAGTCAGGAGTGAAAGGCTACGGCTCAACCGTAGTAAGCTCTTGAAACTGGGAAACTTGAGT
+
GGGGGGGGGGGGGGGGGGGGGGGGGGGGGGGGGGGGGGGGGGGGGGGGGGGGGGGGGGGGGGGGGGGGGGGGGGGGGGGGGGGGGGGGGGGGGGGGGGGGGGGGGGGGGGGGGGGG@FGGGGGGGGGG,,8BB,:FFGGCGGGGGGDFGGBFGGGGGGGGGGGGGGGGG@EECCGGGGGGGGGGGGGGGGGGGGGGGGGGGGGGGGFGGGGGGGGFGGGGGGGGFG8CCFEFFGGGGGGGGGGGGGGGGGGGGGGGGGGGGGGGGGGGGGGGGGGC7FGGFFGGFDC:>FF742
@M03364:396:000000000-C9LGT:1:1101:15558:2806 1:N:0:10
ACTCCTACGGGAGGCAGCAGTGAGGAATATTGGTCAATGGGCGAGAGCCTGAACCAGCCAAGTAGCGTGCAGGAAGAATGTCCTATGGATTGTAAACTGCTTTTATACGGGAATAAAGTTCTCCACGTGTGGAGATTTGCATGTACCGTATGAATAAGGATCGGCTAACTCCGTGCCAGCAGCCGCGGTAATACGGAGGATCCGAGCGTTATCCGGATTTATTGGGTTTAAAGGGTGCGTAGGTGGCCTCTTAAGTCAGCGGTGAAAGTCAGTGGCTCAACCATTGAACTGCCG
+
GGGGGGGGGGGGGGGGGGGGGGGGGGGGGGGGGFGGGGGGGGGGGGGGGGGGGGGGGGGGGGGGGGGGGGGGGGGGGGGGGGGGGGGGGGGGGGGGGGGGGGGGGGGGGGGDGGFGDGGGDCGFEEFF,9A+,BE=?FCGGGGGFFFFGGGGGGGGGGGGGGGGGGGGG>EGGGGGGGGGGGGGGGGGGDGGGGGGGGGGGGGGGGGGGGGGGGGGGGGFGGGGGGFE1CGGGGGGGGGEGGGGGGGGGGGGEGGGGGFGGGGGGGGGGGGGGGGGGGGGFFGGGGFFGFFGG3
@M03364:396:000000000-C9LGT:1:1101:16133:2823 1:N:0:10
ACTCCTACGGGAGGCAGCAGTGAGGAATATTGGTCAATGGGCGGAAGCCTGAACCAGCCAAGTCGCGTGAAGGATGAAGGTATTATGTATTGTAAACTTCTTTAGCAGTGGAGAAATAAGGGGGTCGAGACCCCCGATGCTAGTACACTGAGAATAAGGATCGGCTAACTCCGTGCCAGCAGCCGCGGTAATACGGAGGATCCGAGCGTTATCCGGATTTATTGGGTTTAAAGGGTGCGCAGGCGGCCTTGCAAGTCAGCGGTCAAATCGTGGAGCTCAACTCCATTCCGCCGT
+
GGGGGGGGGGGGGGGGGGGGGGGGGGGGGGGGGGGGGGGGGGGGGGGGGGGGGGGGGGGGGGGGGGGGGGGGGGGGGGGGFGGGGGGGGGGGGGGGGGGGGGGGGGGGGGGGGGGGFFFEC:@8+BFG@:@+AFG+=FFFGFGGGGGGGGGG=BFGGGGGGGGGGGGGGFGGGGGGGGGGGGGGGGGGGEGGGCFGGGGGGGGGGGGGGGGGGGGGCEGGGGFGGGEGDGFGGGGGGGGGGGGGGGGGGGGGGGGGGGGGGGGGGGGGGGGGD5CGGFGFFFGGGGGFGFDDC7
@M03364:396:000000000-C9LGT:1:1101:6462:2882 1:N:0:10
ACTCCTACGGGAGGCAGCAGTGAGGAATATTGGTCAATGGACGGAAGTCTGAACCAGCCAAGTCGCGTGAAGGAAGACGGTTCTATGGATTGTAAACTTCTTTTGCCTGAGGGTCAAACGCTGTTCGTTTACCGCCTTGTAAGTATCAGGTGAATAAGCATCGGCTAACTCCGTGCCAGCAGCCGCGGTAATACGGAGGATGCGAGCGTTATCCGGATTTATTGGGTTTAAATGGTGCGTAGGCGGGATGTTAAGTCAGCGGTGAAAGTTTGCGGCTCAACCGTAATATTGCCG
+
FFFGGGFEFGGGGG7@@EGGGGGGGGGGECGGGG9FDGGGGGGGGGGEFGGGGGGGGGGFGFGFGGGGDGGG?FGFFFG7BFGEGCCCFGGGGGE<FGGCFFGGFFDFG<EFDG,B<EFF>-88,9BF,+8<AFGGGDGFFFFF,7<,?8FGD,CCG9FGFGGECEFCFEFFEGDGGACGD@GGEGD*C>BF9<>*><FEFGGG7:BCEFCGGFGG788FCEG7F5FEGE+@+<AEFGG8C85C:EG=EGFG77CGF?F+/:9CCCEFGCCDGCGGCCE7)0:9***/:?FFF)
@M03364:396:000000000-C9LGT:1:1101:14636:2883 1:N:0:10
ACTCCACGGGAGGCAGCAGTGGGGAATATTGCACAATGGGCGAAAGCCTGATGCAGCAACGCCGCGTGAACGATGAAGGCCTTCGGGTCGTAAAGTTCTGTCCTCAAGGAAGATAATGACGGTGCTTGACGGGGAAGCCCCGGCTAACTACGTGCCAGCAGCCGCGGTACTACGTAGGGGGCTGGCGTTGTCCGGATTTACTGGGCGTAAAGGGCATGTAGGCGGTTATCTAAGCTTGGTGTGAAAGGCAGGGGCTCAACCCCTGAACTGCTTTCAAAACTGCATCCCGTGAGG
+
GGGGGGDCFGBBFECGGGD6CFGGBFGFGGGGGGDGGFGGGE7FGC@FEE,CFF<CCCFDCFGECFCC,D?F7CD?FEFEFFGF@FGFGG:=FG,BFEE,FBE9F<FDFGGD<5B,C<E<C6B++:EF,,8+866++,8:CC+C**,7@CGGF,*8,<FEFGGGG7F::1>F;:CA:FGGGDF*<8C<E*A:CGG5**<AFGGFG8?1:;FECC*;*;EFF?6EGEECGDFFGFCGFGGGGGGCEG+AC6:EG=**9+<C>ECFG<F<>C?7*<FDFF7*9@CF7CGF*8:***
@M03364:396:000000000-C9LGT:1:1101:19920:2888 1:N:0:10
ACTCCTACGGGAGGCAGCAGTGGGGAATATTGCACAATGGGCGAAAGCCTGATGCAGCAACGCCGCGTGAGCGATGAAGGCCTTCGGGTCGTAAAGCTCTGTCCTCATGGAAGATAATGACTGCTCTTTAGGCGAAAGCCCCGGCTAACTGCGTGCCAGCAGCCGCGGTCATGCGAAGGTTGCAAGCGTTGTCCGGATTTACTGGGCGTAAAGGGTGCGTAGGTGGTTTCTTAAGTCAGGAGTGAATGGCTACGGCTCAACCGTAGTAGGCTCTTGAAACTGGGAAACTTGAGT
+
GGGGGFGGGGGGFGEEGGGGGGCFG77CFGGGGFCFFF-CCCBFFGCE@FFGGEC<CFGGG7CC:+>C+:BF@FF@,CFC<<FDG??CFCGGGFGGFEG<F,?=FAE,<=,8B=CDFGFF,-5,,:FGB,C,,++8++,BF7++3++@FF,>F@**D;,3,8,D<@E>C<CF,,<**4C?<<@FGGGF1:<BF:BCG:<F<A0<+2*?EGD59+88/:EEGDEF68E8;<@@GFF7EGCG8*:C70+2<8?C8CC*);CCGG<**957**<753::*2A019?F*99)2087*:
@M03364:396:000000000-C9LGT:1:1101:20118:2897 1:N:0:10
ACTCTACGGGAGGCAGCAGTGGGGAATATTGCACAATGGGGGAAACCCTGATGCAGCAACGCCGCGTGAGTGATGACGGCCTTCGGGTTGTAAAGCTCTGTCTTCAGGGACGATAATGACAATTATTGCTGATGAAGCCCCGGCGCACTACGTGCCAGCAGCCGCGGTATTACGTAGGGGGCTAGCGTTATCCGGATTTACTGGGCGTAAAGGGTGCGTAGGTGGTATCTTAAGTCAGGAGTGAAAGGCTACGGCTTAACCGTAGTAAGCTCTTGGAACTGGGAGACTTGAGTG
+
GGFGGGGGGGECFEGGDCFFGGGGGGGCGFFCCFGGGGGGGGGGFGFGGGDFGGGGDGGGGGGGGGCFCFGGGCFF<FEGGEFDGDGGCFCEFFGGGGGGGGG<E9<9BFC=C+?C<FFG9-B,,BAB,<C<,,C,,BFGG+33++*>F<,5,@EC,FDEE:3>FG7CC*>;FBCFGFGDDCF::+=F7<<CGCE55CFGGGGGGGE*:*;CF*CC8/ACECGGCC+++3@E++<EF?C+;:=9+0<:5C8CEG5*7EF+<:9CECEFG49CCG9*0;6C?6709*//:7?*7:
@M03364:396:000000000-C9LGT:1:1101:21601:2901 1:N:0:10
ACTCCTACGGGAGGCAGCAGTGGGGAATATTGCACAATGGGGGAAACCCTGATGCAGCAACGCCGCGTGAGTGATGACGGCCTTCGGGTTGTAAAGCTCTGTCTTCAGGGACGATAATGACGGTACCTGAGGAGGAAGCCACGGCTAACTACGTGCCAGCAGCCGCGGTAATACGTAGGTGGCGAGCGTTGTCCGGATTTACTGGGCGTAAAGGGAGCGTAGGCGGACTTTTAAGTGAGATGTGAAATACCCGGGCTCAACTTGGGTGCTGCATTTCAAACTGGAAGTCTAG
+
GGGGGGGGGGGGGGGGGGGGGGGGGGGGGGGGGGGGGGGGGGGGGGGGGGGGGGGGGGGGGGGGGGGGGGGGGGGGGGGGGGGGGGGGGGGGGGGGGGGGGFG9E?FFGGGGGFCGC9FFE:F=+CFF,:@+,8+C<FDFGGGGGGCDFGFGGGGGGGGGGGGGGGGGG7BGFFFFGFGGGGGGGGGGGGGGGFGGEGGCFGFGGGGGGGGGGGGGGGGGGGGGGG8EGGGGGGGGGGGGGGGGGGGGGGGGDEECDF6CGCGGGGGGDGFFCGGGGGFF@?GGFGG:FF?G
@M03364:396:000000000-C9LGT:1:1101:11086:2906 1:N:0:10
ACTCCTACGGGAGGCAGCAGTGGGGAATATTGCACAATGGGGGAAACCCTGATGCAGCAACGCCGCGTGAGTGATGACGGCCTTCGGGTTGTAAAGCTCTGTCTTCAGGGACGATAATGACGGTACCTTCGTAGGAAGCCACGGCTAACTACGTGCCAGCAGCCGCGGTTATACGTAGGTGGCGAGCGTTGTCCGGATTTACTGGGCGTAAAGGGAGCGTAGGCGGATTTTTAAGTGAGATGTGAAATACTTGGGCTTAACCTGAGTGCTGCATTTCAAACTGGAAGTCTAG
+
GGGGGGGGGGGGGGGGGGGGGGGGGGGGGGGGGGGGGGGGGGGGGGGGGGGGGFGGGGGGGGGGGGGGGGGGGGGGGGGGGGGGGGGGGGGGGGGGGGGGGGGFGEGGGGGGGGB++<EE?8@3+8DG3B@3,:3,9,BFGGGF7>+@FGAFCFFCGGGFGGGGGGGGG*=FGGGFFGGGGGGGGGGGFGGGGGGGGGGGGGGGGGGGGGGGGGGGGGGGGGGGGG5:EFCCFGFCCGGFGG<FFGGGGGGGGGGGFGGGCGGGGGGGGGGGGGGGFCGGFFGGFGF:FFF7
@M03364:396:000000000-C9LGT:1:1101:23393:2914 1:N:0:10
ACTCCTACGGGAGGCAGCAGTGGGGAATATTGCACAATGGGCGCAAGCCTGATGCAGCGACGCCGCGTGCGGGATGGAGGCCTTCGGGTTGTAAACCGCTTTTGTGCCAGGGCAAGCCACTGTTGCGGCTGCGTTAAGTGGTTTGTTCGACTCAGCACCGGCTAACTACGTGCCAGCAGCCGCGGGAATACGTAGGGTGCAAGCGTTATCCGGATTTAGTGGGCGTTAAGGGCTCGTAGGCGGTTCGTCGCGTCCGGGGTGCAAGTCCATCGCTTAACGGTGGATCCGCGCCGG
+
FFGGGGGGGGGGGGGGGGGGGGFFGGGGGGF9F9FFGGGGGGGGGGDGGGGGGGGGGGGGGGGGEGFGGGGGGDEGGGGGGGFGGGGGGGGGFFGFG=FGGGG?F8C,5D>+>D=D+BFD,3:@,:>E++5+**3+*<,@F3*,*33?FF*C*8?BF:F:<B*:FFF,+*3+=FC:<FFFFCG75*/:>69CCC8888AAFFG>>EGGC@CCC**;9++<@5FFC28*2<9CCGGGDD>EFCEEGCE=8ED5CEEDG*:CE*2++:<7CD7*7AG5>CCC>):F*977CBDC))
@M03364:396:000000000-C9LGT:1:1101:18293:2929 1:N:0:10
ACTCCTACGGGAGGCAGCAGTGGGGAATATTGCACAATGGGCGAAAGCTTGATGCAGCAACGCCGCGTGAGCGATGAAGGCCTTCGGGTCGTAAAGCTCTGTCCTCAAGGAAGATACTGACTGTGCTTACGGAAGAAGCCCCGGCTAACTACGTGCCAGCAGCCGCGGTAATACGTAGGGGGCTAGCGTTATCCGGATTTACTGGGCGTAAAGGGTGCGTAGGTGGTTTCTTAAGTCAGGAGTGAAAGGCTACGGCTCAACCGTAGTAAGCTCTTGAAACTGGGAAACTTGAGT
+
GGGGGGGGGGGGGGGGGGGGGGGGGGGGGGGGGGGGGGGFGCGGGGGGGFGGGGGGGGGGGGGGGGEGGGGGGGGFGGGGCGGGGGGGGEGGGGGGGDGFGGF,ABFBFGGFEFF,<5C@4-:,,:C@,,88+3+,8B@=<ECF+++3@F,@@FFGGGFGGGGGGGGGG7:<;CFEC@FGGGGGFCCG7<FFFFEDCFECFFFFGGGGGGGFGGG8CEE8CEEFGGEDGG9C9CGGGGGGGECFCCFGGGGFG5;EGGG6;*9*:CCDCFC*9CFGGDCCFFGG:<FFGFFFF*
@M03364:396:000000000-C9LGT:1:1101:22835:2937 1:N:0:10
ACTCCTACGGGAGGCAGCAGTGGGGAATATTGCACAATGGGGGAAACCCTGATGCAGCAACGCCGCGTGAGTGATGACGGCCTTCGGGTTGTAAAGCTCTGTCTTCAGGGACGATAGTGACGGTACCTAAGGAGGCAGCCACGGCTAACTACGTGCCAGCAGCCGCGGTCATACGTAGGTGGCGAGCGTTGTCCGGATTTACTGGGCGTAAAGGGAGCGTAGGCGGATTTTTAAGTGAGATGTGAAATACTCGGGCTTAACCTGAGTGCTGCATTTCAAACTGGAAGTCTAG
+
GGGGGGGGGGGGGGGGGGGGGGGGGGGGGGGGGGGGGGGGGGGGGGFGGGGGGGGGGGGGGGGGGGGGGGGGGGGGGGGGCFGGGGGGGGGGGGGGGGGGGGGGGGGGGGGGGGFG+8BFA:C+3B?D,,8,8B+=3FC,,3@F<<8@FGGGCEGGGGGFGDGGF<CEC<;7@CFB<FGGGGGG7:@FFGDGGCGGCGGDE7FGGGFGGGGGGG>8CGG>CE5CGE*/;0AEFGGFC+CFCFGGGGGGGGGGGGGGG=ECGFGGGGCGC7CC<FGGFFFFFFGFFDF?GF4>
@M03364:396:000000000-C9LGT:1:1101:25049:2949 1:N:0:10
ACTCCTACGGGAGGCAGCAGTTAGGGATATTCGTCAATGGGGGGAACCCTGAACGAGCAATGCCGCGTGAGTGAAGAAGGTCCTATGGATTGTAAAACTCTGTAGTATGGGAAGAAAGATAGTTACAGTGAAAAGAGAGAACGTGTAGGTACCATACGAGGAAGCCCGGGATAACTACGTGCCAGCAGCCGCGGTAATAAGTAGGGGGTGAGCGGTGTCCGGAGTTACTGGGTGTAAAGGGCGGGTAGGCGGAGATGCAAGTCGGGAGTGAAAGGCAGGGGTTCAACCCCTGG
+
GDFFGGGGGGGECFGEDEGCCFEF@@ECEGF9F,6FFFG?DDB4FC<FEGFGGGFDFG>FGGGFDEF=FEE9BFDFFBFFBF<FD,C38EFCEGC@DFEEGFF9F,@,@F>@>+,,8@::=@,,,8,7,3@,3:<+,,1*8?BF*63,CF,,,8@,<:CFBF7F<<B*:7**?<>,?FF6C**0+*2;*2:C5*/880+0++3ACEC*/211+?**:*2<;:5*/*<<9+<**/*2<+<C;*2*121CFGGC5*/:C7CFF9*2:C=C/9+:::57*/:530277**7*8>F*
@M03364:396:000000000-C9LGT:1:1101:18172:2956 1:N:0:10
ACTCCTACGGGAGGCAGCAGTGGGGAATATTGGGCAATGGGCGAAAGCCTGACCCAGCAACGCCGCGTGAAGGAAGAAGGTCTTCGGATTGTAAACTTCTTTTATAAGGGACGAAGGACGTGACGGTACTTTATGAATAAGCCACGGCTAACTACGTGCCAGCAGCCGCGGTAATACGTAGGTGGCAAGCGTTATCCGGATTTACTGGGTGTAAAGGGCGCGTAGGCGGGGATGCAAGTCAGATGTGAAATCTATGGGCTTAACTCATAAACTGCATTTGAAACTGCATAGCTT
+
GGGGGGGGGGGGGGGGGGGGGGGGGGGGGGGGGGGGGGGGGGGGGGGGGGGGGGGGGGGGGGGGGGGGGGGGGGGGGGGGGGGGGGGGGGGGGGGGGGGGGGGGGFGGGGGGGGGGGFFGG3BB+8FG=,93<CF9FFFGGGGGGDGEGGGGGGGGGGGGGGGGGGGGG:EGGGGGGGGGGGGGGGGGGGGGGGGGGGGGGGGGGGGGGFEGGGGGGGDGGGGEGGGGGGGGGGGGGGGGGGGGGGGGGGGGGGGGGGGGDFGGGGGGGGGGGGGGGFDGFFGGGGGFGBFGFF
@M03364:396:000000000-C9LGT:1:1101:18418:2967 1:N:0:10
ACTCCTACGGGAGGCAGCAGTGGGGAATATTGGGCAATGGGGGAAACCCTGATGCAGCAACGCCGCGTGAGTGATGAAGGCCTTCGGGTTGTAAAGCTCTGTCTTCAGGGACGATAATGACGGTTCCTGCGGAGGAAGCCACGGCTAACTACGTGCCAGCAGCCGCGGTAATACGTAGGTGGCGAGCGTTGTCCGGATTTACTGGGCGTAAAGGGAGCGTAGGCGGATTTTTAAGTGAGATGTGAAATACTCGGGCTTAACCTGAGTGCTGCATTTCAAACTGGAAGTCTAG
+
GGGGGGGGGGGGGGGGGGGGGGGGGGGGGGGGGGGGGGGGGGGGGGGGGGGGGGGGGGGGGGGGGGGGGGGGGGGGGGGGGGGGGGGGGGGGGGGGGGGGGGGGGGGGGGGGGGEC+CF958@F+BFFB,8+8++8@FGFFCGFEGFFFGGGGGGGGGGGGGGGGGGGG*;CFGGGGGGGGGGGGGGGGGGGGGGGGGGGGGGGGGGGGGGGGGGGGGGCEGGGGGEGGGGFFGGGGGGGGGGGFGFFGGGGGGGGGGGGGFGGGGGGGGGGGGGGGGGGFFGGGGGFGFFG
@M03364:396:000000000-C9LGT:1:1101:22270:2977 1:N:0:10
ACTCCTACGGGAGGCAGCAGTGGGGAATATTGCACAATGGGGGAAACCCTGATGCAGCAACGCCGCGTGAGTGATGACGGCCTTCGGGTTGTAAAGCTCTGTCTTCAGGGACGATAATGACGGTACCTACGGAAGAAGCCACGGCTAACTACGTGCCAGCAGCCGCGGTAATACGTAGGTGGCGAGCGTTGTCCGGATTTACTGGGCGTAAAGGGAGCGTAGGCGGACTTTTAAGTGAGATGTGAAATACCCGGGCTCAACTTGGGTGCTGCATTTCAAACTGGAAGTCTAG
+
GGGGGGGGGGGGGGGGGGGGGGGGGGGGGGGGGGGGGGGGGGGGGGGGGGGGGGGGGGGGGGGGGGGGGGGGGGGGGGGGGGGGGGGGGGGGGGGGGGGGGGGGGGGGGGGGFGFG+<E<A8CC=FGG,BFBF7@BFGGG<<FGEEEFFGFG@FGGGGGGGGGGGGGGG7EGGGGCGGGGGGGEGGGGGGGGGGGGGGGGGGGGGGGGGGGFGGGEGGGGGGEGGGEEEGGGGGGGGGGFGGFGGGGGGGGGGDGGDGGGCGGGFGGDDGGGGGGGGGGGFFGGGGGFGFFF
@M03364:396:000000000-C9LGT:1:1101:19808:2979 1:N:0:10
ACTCCTACGGAGGCAGCAGTAGGGAATTTTCGTCAATGGGCGCAAGCCTGAACGAGCAATGCCGCGTGGGTGAAGACGGTCTTCGGATTGTAAAGCCCTGTTGCCGGGGACAAAGGACAGCCAGAGTGATACGCTGACTGTTTGATGGTACCCGGCCAGAAAGCCACGGCTAACTACGTGCCAGCAGCCGCGGTAATACGTAGGTGGCAAGCGTTATCCGGAATGATTGGGCGTAAAGGGTGCGCAGGCGGCTGTGCAAGTCTGAAGTAAAAGGGACCGGCTCAACCGGTTC
+
GGGGGGGGGGEGGGGGGGGGGGGGGGGGGGGGGGGGGGGGGGGGGGGGGGGGGGGGGGGGGGGGGGGGGGGGGGGGGGGGGGGGGGFFGGGGGGFGGGGGGGG9FFGGGGGGGF8F,BBBAB>,,:EF,8C3+8FFEF9F<@FFCDFGGGGGGGGGGGGGGGGGGGGGGGDGGGGGGGGGGGGGGGFGGDGGGEGGGGGGGGGGGGGGGGGGGGGGGGGGGGEFGGFGGGGGGEGGGGGGGGGGGGGGGGGGGGGGGGGGGGGGGGG>CGGGFCGFDGGGFFGGGGGFGEFD
@M03364:396:000000000-C9LGT:1:1101:12773:2979 1:N:0:10
ACTCCTACGGGAGGCAGCAGTGGGGAATATTGCACAATGGGGGAAACCCTGATGCAGCAACGCCGCGTGAGTGATGACGGCCTTCGGGTTGTAAAGCTCTGTCTTCAGGGACGATACTGACGGTACCTGAGTAGGAAGCCCCGGCTAACTACGTGCCAGCAGCCGCGGTCATACGTAGGGGGCGAGCGTTGTCCGGAATGATTGGGCGTAAAGGGCGCGTAGGCGGCCTGATAAGTCTGGAGTGAAAGTCCTGCTTTCAAGGTGGGAATTGCTTTGGATACTGTCGGGCTTG
+
GGGGGGGGGGGGGGGGGGGGGGGGGGGGGGGGGGGGGGGGGGGGGGGGGGGGGGGGGGGGGGGGGGGGGGGGGGGGGGGGGGGGGGGGGGGGGGGGGGGGGGGGGGGFGGGGGGC=+CFFG:F3+B<F,,@8CBFG9DF<D7FFD7+3@FB:<FFFFBFFGFGGFGGGC48@<BCFGGGGGGDG@GGGCEEGGGGGGGGGF:@CGEFGC?EGGGGGGDEECEGGGDCCEF@C<CEAGGGGGGGE9FEGCGFFGGGGGGGGGGGGGGFDCGGFGCGGGGCCFFGGGGGFGDFD
@M03364:396:000000000-C9LGT:1:1101:20558:2981 1:N:0:10
ACTCCTACGGGAGGCAGCAGTGGGGAATATTGCACAATGGGGGAAACCCTGATGCAGCAACGCCGCGTGAGTGATGACGGCCTTCGGGTTGTAAAGCTCTGTCTTCAGGGACGATAATGACGGTACCTGAGGAGGAAGCCACGGCTAACTACGTGCCAGCAGCCGCGGTAATACGTAGGTGGCGAGCGTTGTCCGGATTTACTGGGCGTAAAGGGAGCGTAGGCGGACTTTTAAGTGAGATGTGAAATACCCGGGCTCAACTTGGGTGCTGCATTTCAAACTGGAAGTCTAG
+
GGGGGGGGGGGGGGGGGGGGGGGGGGGGGGGGGGGGGGGGGGGGGGGGGGGGGGGGGGGGGGGGGGGGGGGGGGGGGGGGGGGGGGGGGGGGGGGGGGGGGGGGGGGGGGGGGGGGGGGGG7CCAFEGF8@+38>FFGGGGGGGGGGGGGEGGGGGGGGGGGGGGGGGG7BFGGGGGGGGGGGGGGGGGGGGGGGGGGGGGGGGGGGGGGGGGGGGGGGGGGEFGG>EGFFFFGGFGGGDCFGGGGGGGGGGGGGGG8CGGGGGGGGGGGGGFGGGGGGGFFGGGGGFGFBG
@M03364:396:000000000-C9LGT:1:1101:12640:3021 1:N:0:10
ACTCCTACGGGAGGCAGCAGTGGGGGATATTGGACAATGGGGGCAACCCTGATCCAGCGACGCCGCGTGAGGGAAGAAGGTTTTCGGATTGTAAACCTCTGTCGACAGGGAAAATAATGATTGTACCTGTGTAGGCAGCCACGGCTAACTACGTGCCAGCAGCCGCGGTAATACGTAGGTGGCAAGCGTTGTCCGGAATTACTGGGTGTAAAGGGAGCGTAGGCGGGACGGCAAGTCAGAAGTGAAAATTATGGGCTCAACTCATAACCTGCTTTTGAAACTGTTGTTCTTG
+
GGGGGGGGGGGEGGEGGGGGGGGGGCEGFFGGGGFGGGGGGGGGGDGFGGGGGGF9FE:FEGDGECGEGGGGGEGGGEGG?FGGGGGEGDGFGCGGFGGGCFGGEFBFFCGDFG=E,,CFE-:,,8@C,38<,<@3@>F<FCDF7@@>BCGGFGFFFGGGGCCFGGEFG*4@FGGGFGEGGEFFDFF<FFFEGFGDGGGGE?FFGGGEGGGCFG>FGC:EEGG6?EECEGGGGEFFFCFAGFEG9EG7CEFGGFGGF=FF820+<7C4CFDGG7<CD<ECFFGCCD7FCFFG
@M03364:396:000000000-C9LGT:1:1101:13617:3052 1:N:0:10
ACTCCTACGGGAGGCAGCAGTGAGGAATATTGGTCAATGGGCGGAAGCCTGAACCAGCCAAGTCGCGTGAGGGAAGACGGTCCTACGGATTGTAAACCTCTTTTGTCGGGGAGCAAAGAGACCCAGTGGGGTAAGATGAGCGTACCCGAAGAAAAAGCATCGGCTAACTCCGTGCCAGCAGCCGCGGTAATACGGAGGATGCGAGCGTTATCCGGATTTATTGGGTTTAAAGGGTGCGCAGGCGGTTCTGCAAGTCAGCGGTAAAAATTCGGGGCTCAACCCCGTCCGGCCGTT
+
GGGGGGGGGGGGGGG7FGGGGGGGGGGGGGGGGGGGGGGGGGGGGGGGGGGGGGGGGGGGGGGGGGGGGGGGGGGGGGGGGGGGGGGGGGGGGGGGGGGGGGGGGGGGGGGGGGFGFFGF>FG,,:BF,,88+3>EEFFFGGGGGGFFFGGG8FCFGGGGGGGGGGGGG@GGGGGGGGGGGGGGGGGGGGGGGGGGGGDGGGGGGGGGGGGGGGGGGGEFGGGGGEECCFGGGGGGGGGGGGGGGGGGGGGGGGGGGGGGGGGGGGGGGGGGGGGDFGGGFFGGGDGFGFFGCC
@M03364:396:000000000-C9LGT:1:1101:8189:3055 1:N:0:10
ACTCCTACGGGAGGCAGCAGTGGGGAATATTGGGCAATGGGGGAAACCCTGACCCAGCAACGCCGCGTGAAGGAAGAAGGCCTTCGGGTTGTAAACTTCTTTTAGCAGGGACGAAGAAAGTGACGGTAGTATAGGAGGAAGCCCCGGCTAACTACGTGCCAGCAGCCGCGGTAATACGTAGGGGGCGAGCGTTGTCCGGAATGATTGGGCGTAAAGGGCGCGTAGGCGGCCTGGTAAGTCTGGAGTGAAAGTCCTGCTTTCAAGGTGGGAATTGCTTTGGATACTGTCGGGCTG
+
CFFFFEGGGGEGFE>;FGACFFFFC7FGCFFGGFGGGFGFFGGGGFFEGGGGGGGGGGGGGGGGGGGGGDCFGGGGFGGGG<FGGGGGEFGGGGGGGGGGGFGFFGCFGGFGEG>++B=DF-A,+8BF8,9<,383@CFFDFFFG@FFGG@FFCGGGGGGGGGGGGGGG*=B<:FEFGGGE77=<8>E:>EEECECCEECGGGFG?FGCFC/?>E@?EEGGDEG8?FDGGGGGGGCFGGGGG63*<CEGGGGF9C7<FF7C:706>?*9>FFF9FGGGGGFFEGFFGFGFEG)*
@M03364:396:000000000-C9LGT:1:1101:23123:3065 1:N:0:10
ACTCCTACGGGAGGCAGCAGTGAGGAATATTGGTCAATGGGCGAGAGCCTGAACCAGCCAAGTCGCGTGAAGGATGAAGGTTCTATGGATTGTAAACTTCTTTTATGGGGGAATAAAGTGCGGGATGCGTCCAGTTTTGTATGTACCTCATGAATAAGCATCGGCTAACTCCGTGCCAGCAGCCGCGGTAATACGGAGGATGCGAGCGTTATCCGGATTCATTGGGTTTAAAGGGTGCGCAGGCGGCCTTGCAAGTCAGCGGTCAAATCGTGGAGCTCAACTCCATTCCGCCGT
+
GGGGGGGGGGGGGGGGGGGGGGGGGGGGGGGGGGGGGGGGGGGGGGGGGGGGGGGGGGGGGGGGGGGGGGGGGGGGGGGGGGGGGGGGGGGGGGGGGGGGGGGGGGFGGGGGGGFGGGGGGFF7+@FG+8C=+B@ECFGFGFGGGGGGGGGGGF<FFGGGGGGDGGGGGFGGGGGGGGGGGGGGGGGGGGGGGGGGGGGEGGGGGGGGGGGFGFFG@EEGFGGFGF;EGGGGGGGFGGGECGGGGGGGGFFGGGGGGGGGGG<CGGCGGG57<:FGGGGGFFGGFFDFGFFGGC
@M03364:396:000000000-C9LGT:1:1101:22579:3066 1:N:0:10
ACTCCTACGGGAGGCAGCAGTGGGGAATATTGGGCAATGGGGGAAACCCTGACCCAGCAACGCCGCGTGAAGGAAGAAGGCCTTCGGGTTGTAAACTTCTTTTACCAGGGACGAAGGACGTGACTGTACCTTGAGAAAAAGCAACGGCTAACTACGTGCCAGCAGCCGCGGTAATACGTAGGTTGCAAGCGTTGTCCGGATTTACTGGGTGTAAAGGGCGTGTAGGCGGAGATGCAAGTTGGGAGTGAAATCCATGGGCTCAACCCATGAACTGCTTTCAAAACTGTATCCCTT
+
GGGGGGGGGGGGGGGGGGGGGGGGGGGGGGGGGGGGGGGGGGGGGGGGGGGGGGGGGGGGGGGGGGGGGGGGGGGGGGGGGGGGGGGGGGGGGGGGGGGGGGGFGGGGGGGGGGFFCBF76BFD,CFG,CC,FFGAFFFF@FDFF+@CGGGGCGFGGGGGGGGGGGGGG*=<:FGFCFFEGGGGGGGGDGGGGGGGGGGCGCFDGGGGG;ECFEGGGGGG8CEFGGFGGGGGGFFGGGFFGGGGGGGGFGCFGGGGGGFGCFGGFD=<FGGGGGGGGGGGFFGGGGGFFFFGG7
@M03364:396:000000000-C9LGT:1:1101:21303:3108 1:N:0:10
ACTCCTCGGGAGGCAGCAGTGGGGAATATTGCACAATGGGCGAAAGCCTGATGCAGCAACGCCGCGTGAGTGATGAAGGCCTTCGGGTCGTAAAACTCTGTCCTCAAGGAAGATAATGACGGTCCTTGATGTGGAAGCCCCGGCTCACTACGTGCCAGCAGCCGCGGTACTACGTAGGGGGCTAGCGTTATCCGGATTTACTGGGCGTAAAGGGTGCGTAGGTGGTCTCTTAAGTCAGGAGTGAAAGGCTACGGCTTAACCGTAGTAAGCTCTTGAAACTGGGAGACTTGAGTG
+
GGGGGGGGGGGGGGGGGGGGGGGG@FFGGGGGGGGGGGGGGGGGGGCGGFFEGFCGFAGGGDGEGGGGFFFGFDCEGFGFGGGGGGGFGFFGGGGGGGGFEGGAFCEGG8FFGFG,@EF,@+B++C<F,,988CB<=>B+>+7><+:@FGGG<B<FGFGGFGCGFEE>>8?C>CBFGGGGGG72C@FFGGGGGGEFGGG?FGGGGGGCEGGGGE*;/?AEEGGGFECE?FGG?F@FEGC<E*><EFGGGF6EEGG5CGGGGGGDGDF*?6<>FF72C>EC9FC79CG4*9/622
@M03364:396:000000000-C9LGT:1:1101:9489:3149 1:N:0:10
ACTCCTACGGGAGGCAGCAGTGGGGAATATTGCACAATGGGCGAAAGCCTGATGCAGCAACGCCGCGTGAGCGATGAAGGCCTTCGGGTCGTAAAGCTCTGTCCTCAAGGAAGATAATGACGGTACCTGCGGAGGAAGCCACGGCTAACTACGTGCCAGCAGCCGCGGTAATACGTAGGTGGCGAGCGTTGTCCGGATTTACTGGGCGTAAAGGGAGCGTAGGCGGACTTTTAAGTGAGATGTGAAATACCCGGGCTCAACTTGGGTGCTGCATTTCAAACTGGAAGTCTAG
+
GGGGGGGGGGGGGGGGGGGGGGGGGGGGGGGGGGGGGGGGGGGGGGGGGGGGGGGGGGGGGGGGGGGGGGGGGGGGGGGGGGGGGGGGGGGGGGGGGGGGGGGGGGGFGGGGGGGGEGGFGFFFDFGG9,838>@BFGGGGGGGGGGGGGGGGGGGGGGGGGGGGGGGG:EGGGGGGGGGGGGGGGGGGGGGGGGGGGGGGGGGGGGGGGGGGGGGGGGGGGGGGGCG?EFGGGGGGGGGGGGGGGGGGGGGGGGGGGGGGGGGGGGGGGGGGGGGGGGGFFGGGGGFGFFG
@M03364:396:000000000-C9LGT:1:1101:14988:3161 1:N:0:10
ACTCCTACGGGAGGCAGCAGTGGGGAATATTGCACAATGGGCGAAAGCCTGATGCAGCAACGCCGCGTGAGTGATGAAGGCCTTCGGGTCGTAAAACTCTGTCCTCAAGGAAGATAATGACGGTACTTTAGGAGGCAGCCCCGGCTAACTACGTGCCAGCAGCCGCGGTCATACGTAGGGGGCTAGCGTTATCCGGAATGATTGGGCGTAAAGGGTGCGTAGGCGGCCTGTTAAGTCTGAAGTGAAAGGTACCGGCTCAACCGGTACAGGCTTTGGAAACTGGCAGGCTAGAGG
+
GGGGGGGGGGGGGGGGGGGGGGGGGGGGGGGGGGGGGGGGGGGGGGGGGGGGGGGGGGGGGGGGGGGGGGGGGGGGGGGGGGGGGGGGGGGGGGGGGGGGGGGGGFG,EFGGGGCA<BF,C8@8+8EF,<9::3C+@:33B@FGG7+@FF<F>FFCGCGGDFGGGGGGG<BCEGGEGGGGGGGGFGGGFGCFGGGGGGGGDGGGGGGGG5ECEFEGGGGGGGGGGG>EGC<C+@FGFGGFDFGGDFFGGFGGGGGEGGGDGGDEGGDGGG57DGGGGGDGBFGGFGG3>/7=4C
@M03364:396:000000000-C9LGT:1:1101:15280:3170 1:N:0:10
ACTCCTACGGGAGGCAGCAGTGGGGAATATTGGGCAATGGGGGAAACCCTGACCCAGCAACGCCGCGTGAAGGAAGAAGGCCTTCGGGTTGTAAACTTCTTTTACCAGGGACGAAGTAAGTGATAGTAGAATAGTGGGAAGCCCCGGCTAACTACGTGCCAGCAGCCGCGGTAATACGGAGGATCCGAGCGTTATCCGGATTCATTGGGTTTAAAGGGTGCGCAGGCGGGCGTCTAAGTCAGCGGTGAAAGTTCCCGGCTCAACCGGGTCAGTTCCGATGATACTGGGGGTCTT
+
GGGGGGGGGGGGGGGGGGFFFGGGGGGGGGGGGGGGGGGGGGGGGGGGGGGGGFF8FGGGGGGGGDGGGGGGGGGGGGGGFFGGGGGGGGCGGGGGGGGGGGGFDFGFFFGGEG>F+,:B?-B,<@FG<,CCF,,<@>=,B>,:@+5@FCGDCGGGGGGF9FGGGFGGG71=FGGGGGE>FGFGGFFFF<B8FCC9FEEEFGGEFGGGGEE5EFGC?ECEGGGGE>555CE:EGDCGG?FGGGGG=EECFGGGCC9CCE520>FFDCD7)8F:+2:C*596@9*:CC@C:5C5:
@M03364:396:000000000-C9LGT:1:1101:19501:3206 1:N:0:10
ACTCCTACGGGAGGCAGCAGTGGGGAATATTGGGCAATGGGGGAAACCCTGACCCAGCAACGCCGCGTGAAGGAAGAAGGCTTTCGGGTTGTAAACTTCTTTTACCAGGGACGAAGACGTTCCGGTACCCACCGACAAAGCAACGGCTAACTACGTGCCAGCAGCCGCGTGAATACGTAGGTGGCGAGCGTTGTCCGGATTTACTGGGCGTAAAGGGAGCGTAGGCGGACTTTTAAGTGAGATGTGAAATACCCAGGCTCAACTTGGGTGCTGCATTTCAAACTGGAAGTCT
+
GGGGGGGGGGGGGGGGGGGGGGGGGGGGGGGGGCGGGGGGGGDEEGGGGGGGGGGGGGGGGGGGGGGGEGGGGGGGGDGGGGGGGGGGGGGGGGGGGGGFGGGGGGGGGGFGGFC=+AF:+:A7+8CF,,8BCF++@F8FF,,@F*FFCFCC>FCCG<D9>ECGGGGGD41<*?FGGGGGGGGFCECCGCEGGEGGG>CEG9CFGGGGGGGGE8CF>5?GECEEECEG5C*<@ECFEEFFGGGFGG7<9CFDGFGFGG6=F?C9<CGFDDEGGGFFGGFFFFFCFGGFGFFD
@M03364:396:000000000-C9LGT:1:1101:6000:3226 1:N:0:10
ACTCCTACGGGAGGCAGCAGTGGGGAATATTGCACAATGGGGGAGACCCTGATGCAGCGACGCCGCGTGAGTGAAGAAGTATTGCGGTATGTAAAGCTCTATCAGCAGGGAAGAAAATGACGGTACCTGACTACGAAGCGCCGGCTAACTACGTGCCAGCAGCCGCGGTAATACGTAGGGGGCAAGCGTTATCCGGATTGACTGGGTGTAAAGGGAGCGTAGACGGCAAAGCAAGTCCGATGTGAAATTCCGGGGCTCAACTCCGGACCTGCATGGGAAACTGTTGAGCTAG
+
FFFGGDGGF,@BEGEEGG8C@EFGGGGG?FGGGGGGG9FGGGGE+BFCF8F,CFCEFFG@FGDGGCGEGFGEEFFFF<FGG,C,FEFBC<A@FD9FDG,EFCFFG?FFGFF<FFEE35C,,8CF+8,@<:@CB,>+6B++@+@FC:GF<,,@F<DFBAFGGGFGFCCFG*:?FGGGFGECFGGEC=<FGE8*<CEEGG5*<C9<CCFE?<+<AFEGGGGGDE><EE5:E8A?C?FGC7CCEEFGG?CGG+3<CEGE<CGD8:7?CGEDCCFG0:+9CGGC5FGF=*:9*19F
@M03364:396:000000000-C9LGT:1:1101:20935:3254 1:N:0:10
ACTCCTACGGGAGGCAGCAGTGGGGGATATTGCACAATGGGGGAAACCCTGATGCAGCGACGCCGCGTGAGTGAAGAAGTATTTCGGTATGTAAAGCTCTATCAGCAGGAAAGATAGTGACGGTACCTGCCTAGGAAGCACCGGCTAAATACGTGCCAGCAGCCGCGGTCATACGTATGGTGCAAGCGTTATCCGGATTTACTGGGTGTAAAGGGAGCGCAGACGGCATGGCAAGCCAGATGTGAAAGGTGGGGGCTCAACCCCCAAGCTGCATTTGGAACTGTCAAGCTAG
+
GGGGGGGGGGGGGGGGGGGGGGGGGGGGGGGGGGGGGGGGGGGGGGGGGGGGGGGGGGGGGGGGGGGGGGGGGGGGGGGFGGGGGGGGGGGGGGGGGGGGGGGFGFFFDEFEFE9E8CF,<>F>>CEF9,D8>8,,3BDFF=FF7<+@DFGFDFEFGAFGGGGGGGGGC*6FGGGEGGGGFGGGFGGGEFGGGGGGG>FGGGGGGG8FGGGGGFGGGGGGGGGGGGGGCGGGG6EGGGGGEGFG9FGFGGCGEGGG<GFGGGDGGGGDFCFGFGGGGGGGFFGCFGGFDF67
@M03364:396:000000000-C9LGT:1:1101:9521:3257 1:N:0:10
ACTCCTACGGGAGGCAGCAGTGGGGAATATTGCACAATGGGGGAAACCCTGATGCAGCAACGCCGCGTGAGTGATGACGGCCTTCGGGTTGTAAAGCTCTGTCTTCAGGGACGATAATGACGGTTCCTGAGGGGGAAGCCACGGCTAACTACGTGCCAGCAGCCGCGGTCATACGTAGGTGGCGAGCGTTGTCCGGATTTACTGGGCGTAAAGGGAGCGTAGGCGGACTTTTAAGTGAGATGTGAAATACTCGGGCTTAACCTGAGTGCTGCATTTCAAACTGGAAGTCTAG
+
GGGGGGGGGGGGGGGGGGGGGGGGGGGGGGGGGGGGGGGGGGGGGGGGGGGGGGGGGGGGGGGGGGGGGGGGGGGGGGGGDFGGGGGGGGGGGGGGGGGGGGGFGEGGGGGCFGEEB9FFD-@838DF,:@+3+83@FF>FFGF7F+7FE@FFGGGGGGGGGGFGGGGG:BGGGGGGGGGGGDFGGGGGGGC+<EGGEEFGGGGFFGGGGEGGFCGGGGG8?CGGGEG>:?FC8EGF?FFCFGFAFGGGFCFGGCEGFGCEGGGGF::7C9=<?FGGGGGFFGGGGGFG=*:
@M03364:396:000000000-C9LGT:1:1101:21989:3268 1:N:0:10
ACTCCTACGGGAGGCAGCAGTGGGGAATATTGCACAATGGGGGAAACCCTGATGCAGCAACGCCGCGTGAGTGATGACGGCCTTCGGGTTGTAAAGCTCTGTCTTCAGGGACGATAATGACGGTGCCTGTGCTGGAAGCCACGGCTAACTACGTGCCAGCAGCCGCGGTCATACGTAGGTGGCGAGCGTTGTCCGGATTTACTGGGCGTAAAGGGAGCGTAGGCGGATTTTTAAGTGAGATGTGAAATACTCGGGCTTAACCTGAGTGCTGCATTTCAAACTGGAAGTCTAG
+
GGGGGGGGGGGGGGGGGGGGGGGGGGGGGGGGGGGGGGGGGGGGGGGGGGGGGGGGGGGGGGGGGGGGGGGGGGGGGGGGGGGGGGGGGGGGGGGGGGGGGGGFGGGGGGGGGE@E+,E??-@>+FGG,:8,,3:3@FEGGGEC+58DGGAFFFCFFGGGGFGGGGGGG7:CFGGGGGGFGGGGF:FGGGGGGG<CFCCFFGGGGGGGGGGCFGG*?CE:EEGGGG5EEGGGFGFGG<C?9FF7CFFGFF?FGGEGDFGGGGGGD<+:>>FGCFGCFGG*1*<C5CG7749D
@M03364:396:000000000-C9LGT:1:1101:8116:3277 1:N:0:10
ACTCCTACGGGAGGCAGCAGTGGGGAATATTGCACAATGGGGGAAACCCTGATGCAGCGACGCCGCGTGAAGGATGAAGTATTTCGGTATGTAAACTTCTATCAGCAGGGAAGAAAATGACGGTTCCTGCCTAAGAAGCCCCGGCTAACTACGTGCCAGCAGCCGCGGTAACACGTAAGTTGCGAGTGTTGTTCGGAATTATTGGGCGTAAAGGGCATGTAGGCGGTTTTGCAAGCTTGGTGTGAAATGCCGGAGCTTAACTCCGGAATTGCGTTGAGAACTGCATAACTAG
+
EGGGGGGGGEGGGGGGGGGGGGGGGGGGGGEGGGGGGGGGGGGGGGGGGGGGGGGGGGGGGGGGGGGFFGDGGGGGGGGGGGGGGGEFG7EGGGGGGGGGFGGGGGGGGGGGGGGG@FCBF:@8+8F9,,8::D8FFGD<F=FECFCFGF=FCFGGGGGGFGGGGGGGG*BFGGGGGGGGFGGGGGBFFFGGGDEEGG>FGGFGGCCCGGG>:FGGGCGGGGGGGG2CGGGGGGGGFGGECFGGGGGFF7CC?EGGGFGGGFGGGDGGGGF7*CEGGGGCFFGGCGGFGFFG
@M03364:396:000000000-C9LGT:1:1101:24306:3313 1:N:0:10
ACTCCTACGGGAGGCAGCAGTGGGGAATATTGGGCAATGGGCGCAAGCCTGACCCAGCAACGCCGCGTGAAGGAAGAAGGTTTTCGGATTGTAAACTTCTGTCCTAAGTGACGAAGGAAGTGACGGTAGCTTAGGAGGAAGCCCCGGCTAACTACGTGCCAGCAGCCGCGGTAATACGTAGGGGGCGAGCGTTGTCCGGAATGACTGGGTGTAAAGGGCGCGTAGGCGGGGATGCAAGTCAGATGTGAAATCTATGGGCTTAACCCATAAACTGCATTTGAAACTGTATCTCTT
+
GGGGGGGGGGGGGGGGGGGGFGGGGGGGGGGGGGGGGGGGGGGGGGGGGGGGGGGGGGGGGGGGGGGGGGGGGGGGGGGGFFGGGGGGGGGGGGGGGGGGGGFGGGGGGGGGGGGGGGGGG?FF38BF3:8<,:>F@FFFFFGGGGGGGGGGGGGGFFGGGGGGGGGGGFGGGGGGGGFGGGGGGGGGGGGGGEEGGGGGGGGGGGGGGAE?FGFGGGGGGECEGGFGGGGDEGGGGGFGGGGGGFGGGGGGGGGGGGGFGFDFGGGGGGGGGGGGGGGGFFGGGGGFFFFGGG
@M03364:396:000000000-C9LGT:1:1101:15535:3322 1:N:0:10
ACTCCTACGGGAGGCAGCAGTGGGGAATATTGGGCAATGGGGGAAACCCTGACCCAGCAACGCCGCGTGAAGGAAGAAGGCCCTCGGGTTGTAAACTTCTTTTAGTAGGGACGAAGGAAGTGACGGTACCTACAGAAAAAGCAACGGCTAACTACGTGCCAGCAGCCGCGGTAATACGTAGGTTGCAAGCGTTGTCCGGATTTACTGGGTGTAAAGGGCGTGTAGGCGGAGGTGCAAGTTGGGAGTGAAATACCGGGGCTCAACCCCGGGACTGCTTTCAAAACTGCATCCCTT
+
GGGGGGGGGGGGGGGGGGGGGGGGGGGGGGGGGGGGGGGGGGGGGGGGGGGGGGGGGGGGGGGGGGGGGGGGGGGGGGGGGGGGGGGGGGGGGGGGGGGGGGGGGGGGGG?FGGGGEFFFF<9,+8FFF=F,B,<9<DDFC<,@FGCFGGGGAFFGFFGGGGGDFFGGG:CFFGGGGGFGGGGFGGGGGGGGGGGGGGGGGGGGGGGGGGGGFCCFGGGGEEEFGGCEG5>GEGFFGFFEGGGCEGGCFEGGGGGGGGGCFFC?FDEG:DEDGGGGGGFGFFGGGGGFGFFGG*
@M03364:396:000000000-C9LGT:1:1101:21682:3331 1:N:0:10
ACTCCTACGGGAGGCAGCAGTGGGGAATATTGCACAATGGAGGAAACTCTGATGCAGCGACGCCGCGTGAGTGAAGAAGTAATTCGTTATGTAAAGCTCTATCAGCAGGGAAGATAATGACGGTACTTGTGTAGGAAGCCCCGGCTAACTACGTGCCAGCAGCCGCGGTCATACGTAGGGGGCTAGCGTTATCCGGATTTACTGGGCGTAAAGGGTGCGTAGGTGGTTTCTTAAGTCAGGAGTGAAAGGCTACGGCTCAACCGTAGTAAGCTCTTGAAACTGGGAAACTTGAGG
+
GGGGGFGGGGGGGGGGGGGGGGGGGGGGGGGGGGGGGGGGGGGGGGGGGGGGGGGGGGGGGGGGGGGGGGGGGGGGGGGFGFGGGGGGGGGGGGGGGGGGGGGFF8F=FGGFGFFG,BF,C8@8:8EF,,7458CFFGGC=>FFGG+DFGGGGGGFCFGGGFGGGGGG>*1@FGG:<CGEGGFCGGEG<CEGGGGF<CEGGGGGGGGG>EGGFGG>GGEC8EGGGGE=GFGEGGGFGFFGCECGGGGGGFGGGGG=DCFGFFDC=DGGFFF7<FGGGFGCB?GG*7CFC?**9*
@M03364:396:000000000-C9LGT:1:1101:9618:3337 1:N:0:10
ACTCCTACGGGAGGCAGCAGTGGGGAATATTGCACAATGGGGGAAACCCTGATGCAGCTACGCCGCGTGAGTGAAGAAGTATTTCGGTATGTAAAGCTCTATCAGCAGGGAAGAAAATGACTGTACCTGACAAAGAAGCCCCGGCTAACTACGTGCCAGCAGCCGCGGTAATACGGAGGATCCGAGCGTTATCCGGATTTATTGGGTTTAAAGGGTGCGCAGGCGGCCTTGCAAGTCAGCGGTCAAATCGTGGAGCTCAACTCCATTCCGCCGTTGATACTGCCGGGCTTGATT
+
GGGGGGGGGGGGGGGGGGGGGGGGGGGGGGGGGGGGGGGGGGGGGGGGGGGGGGGGGGGGGGGGGGGGGGGGGGGGGGGGGGGGGGGFGGGGGGGGGGGGGGGGGGFGGGGCFGEF=FFGG-C,<CFF5:A,,::DFGGF<CGGG+3@DFFFFFFGFGGGGGFEGGGGG*>CCFGDGGGGGGGFGGGGGGGGGGGGGGGGGGGGGGGCBGGGGFFGGGGGGGGGGGGGGGGGGGGGGGGGGGGGGGGGGGGGGGGGGGGGGGGGGGGGGGGGGGGGFGCGFFFDGGCEC>DCD7
@M03364:396:000000000-C9LGT:1:1101:17776:3337 1:N:0:10
ACTCCTACGGGAGGCAGCAGTGGGGAATATTGGGCAATGGGCGAAAGCCTGACCCAGCAACGCCGCGTGAAGGAAGAAGGCCTTCGGGTTGTAAACTTCTTTTACCAGGGACGAAGGACGTGACAGTACCTGGAGCAAAAGCAACGGCTAACTACGTGCCAGCAGCCGCGGTAATACGTAGGTTGCAAGCGTTGTCCGGATTTACTGGGTGTAAAGGGCGTGTAGTCGGAGATGCAAGTTGGGAGTGAAATCCCGGGGCTCAACCCCGGAACTGCTTTCAAAACTGTATCCCTT
+
GGGGGFGGGGGGGEGGGGGGGGGGGGGGGGGGGGG?FFGGGGDGGGCGGGGGGGFFD@FFGGGGGGCFECGGGGGGGFEFGFGGGGGGGFEF<<<FGGGEFFGAF?FGBFGGFC=F+<F=@-BA,CFF,<FC,,3,3BF=B<FFG+FFGGC:FFGGGGGGGGGGGFGGG>BBE@FEGGGGGGFGGGFGGGGGGCFGGEGCGGGFGGGFC8AEFGGGFEEGE:CFCGGGGGGEFFGG7C9<CFGGGGGG@0<F?C?EGGGGEFGG*CEGC)CGGGFCF=F7=FGG4C:?CB8CF:
@M03364:396:000000000-C9LGT:1:1101:8645:3343 1:N:0:10
ACTCCTACGGGAGGCAGCAGTGGGGGATATTGCGCAATGGGGGAAACCCTGACGCAGCAACGCCGCGTGAAGGAAGACGGTTTTCGGATTGTAAACTTCTTTTGTTAAGGACGATAATGACGGTACCTGCGGAGGAAGCCACGGCTAACTACGTGCCAGCAGCCGCGGTAATACGTAGGTGGCGAGCGTTGTCCGGATTTACTGGGCGTAAAGGGAGCGTAGGCGGACTTTTAAGTGAGATGTGAAATACCCGGGCTCAACTTGGGTGCTGCATTTCAAACTGGAAGTCTAG
+
GGGGGGGGGGGGGGGGGGGGGGGGGGGGGGGGGGGGGGGGGGGGGGGGGGGGGGGGGGGGGGGGGGGGGGGGGGGGGGGGEGEEGGGGGGGGGGGGGGGGGGGGGGGGFGGGGFGEFFGGC8@B>FFG,,8+53*+@FGF>FGFFGFFGGGG@EGGGFFGFGGGGEGGG:CGGGGGGGGGGGGGGGGGGGGGGGGGGGGGGGGGGGGGGGGGGGGGGGGGGGDGGGEGGGEECGGGGGGGGGGGGGGFGGCGGGGGGGGGGGGGCFGGGGGGGGGGGGGGFFCGFCDFFFFG
@M03364:396:000000000-C9LGT:1:1101:11430:3361 1:N:0:10
ACTCCTACGGGAGGCAGCAGTGGGGAATATTGCACAATGGGGGAAACCCTGATGCAGCAACGCCGCGTGAGTGATGACGGCCTTCGGGTTGTAAAGCTCTGTCTTCAGGGACGATAATGACGGTACCTGAGGAGGAAGCCACGGCTAACTACGTGCCAGCAGCCGCGGTAATACGTAGGTGGCAAGCGTTATCCGGAATGATTGGGCGTAAAGGGTGCGCAGGCGGCTGTGCAAGTCTGAAGTAAAAGGGACCGGCTCAACCGGTTCAGGCTTTGGAAACTGCACGGCTTGAGG
+
GGGGGGGGGGGGGGGGGGGGGGG@EGGGGGGGGGGGGGGGGGGGGGGGGGGGGGGGGGGGGGGGGGGGGGEGGGGGGGGGGGGGGGGGGGGGGGGGGGGGGGGGGFGFGGGGGGGG+CFFF=FF<BFG3,@>>FFEFFGGGGGGGG+DFFFGFGGGGGGG@8FGGGDGG7CFGGGGEGGGGGGGGFGGEGGGGGGGDGGGGGFGGGGGGGGGGGGGEGGGGGCEEGGGGGGGFGGGGGGG7ACG7FGGGGGGGGGGGGGGGGGGGGD*:>FFGFFGGGGGFFF7CFG3<@EGGF
@M03364:396:000000000-C9LGT:1:1101:15718:3362 1:N:0:10
ACTCCTACGGGAGGCAGCAGTGGGGAATATTGCACAATGGGGGAAACCCTGATGCAGCAACGCCGCGTGAGTGATGACGGCCTTCGGGTTGTAAAGCTCTGTCTTCAGGGACGATAATGACGGTACCTGCGGAGGAAGCCACGGCTAACTACGTGCCAGCAGCCGCGGTAATACGTAGGTGGCGAGCGTTGTCCGGATTTACTGGGCGTAAAGGGAGCGTAGGCGGATTTTTAAGTGAGATGTGAAATACCCAGGCTCAACTTGGGTGCTGCATTTCAAACTGGATATCTAG
+
GGGGGGGGGGGGGGGGGGGGGGGGGGGGGGGGGGGGGGGGGGGGGGGGGGGGGGGGGGGGGGGGGGGGGGGGGGGGGFGDGGGGGGGGGGGGGGGGGGGGGGGGGGGGGGGGGGFEGGGFG7C>:BFF,:88@=<F<FGG<8@FG7FGGGGGFGGGGGGGGGGGGGGGG<EGFFFCGGGGGGGGGGGGGCFGFGGGGGGGGGGGGGGGGGGGGGGGGGECGGGGGGCCEGGGGGGGGGGGGGGGGGGGGFGGGGFFGGGGG?DFGGGGGGEGF?FGGGGGFFGGGGGFGFFG
@M03364:396:000000000-C9LGT:1:1101:14008:3383 1:N:0:10
ACTCCTACGGGAGGCAGCAGTGAGGAATATTGGTCAATGGGCGGAAGCCTGAACCAGCCAAGTCGCGTGAGGGAAGACGGTCCTACGGATTGTAAACCTCTTTTGTCGGGGAGCAAAGGGGCCACGCGTGGCCGGATGAGCGTACCCGAAGAAAAAGCATCGGCTAACTCCGTGCCAGCAGCCGCGGTAATACGGAGGATGCGAGCGTTATCCGGATTTATTGGGTTTAAAGGGTGCGCAGGCGGCTTGACAAGTCAGCGGTAAAAATTCGGGGCTCAACCCCGTCCGGCCGTT
+
GGGGGGGGGGGGGGGGGGGGGGGGGGGGGGGGGFGGGGGGGGGGGGGGGGGGGGGGGGGGGGGGGGGGGGGGGGGGGGGGGGGGGGGGGGGGGGGGGGGGGGGGGFGGGGGGGGGGAFGGGDG+=FGG8+@@,8+*>F@>FGGGGGGGEGGG?FFGGGGGGGGGGGGFGFGGGGGGGGGGGGGGGGGGGDGGGGGGGGGGGGGGGGGGGEFGGGGGGDFGGGGGFCECGFGFFGGGDEGGGGGGGGGGGGGGGFCCFGGGGCDGGGGGGGGGGGGDFFF<@3EGDDGFGFFG<7
@M03364:396:000000000-C9LGT:1:1101:25150:3385 1:N:0:10
ACTCCTACGGGAGGCAGCAGTAGGGAATTTTCGTCAATGGGCGCAAGCCTGAACGAGCAATGCCGCGTGGGTGAAGACGGTCTTCGGATTGTAAAGCCCTGTTGCCGGGGACAAAGGACAGCCCGAGTCTAAAGCTGACTGTTTGATGGTACCCGGCCAGAAAGCCACGGCTAACTACGTGCCAGCAGCCGCGGTAATACGTAGGTGGCAAGCGTTATCCGGAATGATTGGGCGTAAAGGGTGCGCAGGCGGCTGTGCAAGTCTGAAGTAAAAGGGACCGGCTCAACCGGTTC
+
GGGGGGGGGGGGGGGGGGGGGGGGGGGGGGGGGGGGGGGGGGGGGGGGGGGGGGGGGGGGGGGGGGGGGGGGGGGGGGGGGGGGGGGGGGGGGGGGGGGGGGGBFEGFGGGGGGCF=DF<+BB+6@FG,,9,3:C<FGGGF=@FF=FDFGFGFGFGGGGGGGGGFFGGG5:FFGGGGGGGGGFDGGGGGGEDGGGGGDGFFFGGGGGGGGGGGGGEGFEGGGGGGGCFGGGGGGGGGGGGGGGGC=EDGGGGGGGFGGGGGGFGGGGGDFFGGGGGGGGGFFEGGFD:5>0CD
@M03364:396:000000000-C9LGT:1:1101:21542:3389 1:N:0:10
ACTCCTACGGGAGGCAGCAGTAGGGAATCTTCCACAATGGACGCAAGTCTGATGGAGCAACGCCGCGTGAGTGATGACGGTCTTCGGATTGTAAAGCTCTGTCTTTAGGGACGATAATGACGGTACCTCCGGCGAGAGCCACGGCTAACTACGTGCCAGCAGCCGCGGTCATACGTAGGTGGCAAGCGTTGTCCGGATTTACTGGGCGTAAAGGGAGCGTAGGTGGATATTTAAGTGGGATGTGAAATACCCGGGCTTAACCTGGGTGCTGCATTCCAAACTGGATATCTAG
+
GGGGGFGGGGGGGGGGGGGGGGGGGGGGGGGGGGGGGGGGGGGGGGGGGGGGGGGGGGGGGGGGGGGGGGGGGGGGGGGGFGGGGGGGGGGGGGGGGGGGGGGGGGGGGGGGGCB=FFG9F-CBDFGE5,C88=++3@+:<<FF@:>FFG=F7FGGGCFG8FGEFGGGG*=@CGGGFGGGGGG>CFGGGGGGGGGGGEEGFGGGGFGGGGGGGFGFGGGEGGGGGG5CCFGGGGGFGGGGGEGGGGGGFFGGEGGDGGGGFCGFFGFGGGGGGGGGGGGGFFGGFCFFFFFG
@M03364:396:000000000-C9LGT:1:1101:16639:3408 1:N:0:10
ACTCCTACGGGAGGCAGCAGTGAGGAATATTGGTCAATGGGCGGAAGCCTGAACCAGCCAAGTCGCGTGAAGGATGAAGGTATTATGTATTGTAAACTTCTTTAGCAGTGGAGAAATAAGGGGGTCGAGCCCCCCGATGCTAGTACACTGAGAATAAGGATCGGCTAACTCCGTGCCAGCAGCCGCGGTAATACGGAGGATGCAAGCGTTATCCGGATTTATTGGGTTTAAAGGGTGCGTAGGCGGTTTGTTAAGTCAGCGGTGAAAGCGTTTCGCTCAACGAGATCATTGCCG
+
GGGGGGGGGGGGGGGGGGGGGGGGGGGGGGGGGGGGGGGGGGGGGGGGGGGGGGGGGGGGGGGGGGGGGGGGGGGGFGGGFGGGGGGFGGGGGGGGGGGFGGGGGGGGGGGGGFGGGFF<E9@+8CFG+38+3@FE>FFEGGGGGGGGGGEF8FFFGGGGGGGGGGGGGGGGGGGGGGGGGGGGGGGGGGGGGGGGGGGGGGGGGGGGGGGGG?EGDECFGDFEFF?EGGGGGGGGGGGE8EDFGD:ECGGGFCFGGGGGGGGGGGGGGDEGDFGGGGG4<DGGGCFFGFFGF7
@M03364:396:000000000-C9LGT:1:1101:5965:3421 1:N:0:10
ACTCCTACGGGAGGCAGCAGTGGGGAATTTTGCGCAATGGGGGAAACCCTGACGCAGCAACGCCGCGTGCGGGATGAAGGCCTTCGGGTTGTAAACCGCTTTCAGCAGGGACGATTATGACGGTACCTGCAGAAGAAGCACCGGCTAACTACGTGCCAGCAGCCGCGGTCATACGTAGGGTGCAAGCGTTATCCGGATTCATTGGGCGTAAAGCGCGCGTAGGCGGCCCGTTAGGTCGGAGGTAAAAGCCCGGGGCTCAACCCCGGCGAGCCTCCGATACCGGCGGGCTCGAGT
+
GGGGGGGGGGGGGGGGGGGGGGGGGGGGGGGGGGGGGGGGGGGGGGGGGGGGGGGGGGGGGGGGGGGGGGGGGGGGGGGGGGGGGGGGGGGGGGGGGGGGGGGGGGGGGGGGGGFGGGGFGC@>:@FG38@33@BFFEGFGGGGGGGGGGGGEFGGGGGGGGGGGGGGG:EGGGGGGGGGGGGGGGGGGGGGGGGEGGGGGGGGGGGGGGGGGGGGGGGGGGGGGGGGGG>FGGGGGGGGGGGGFGGGGGGGGGGGGGGGGGGGGGGGDDGG4CEDGGGGFFGGDGG>9FD<<0
@M03364:396:000000000-C9LGT:1:1101:7095:3450 1:N:0:10
ACTCCTACGGGAGGCAGCAGTGGGGAATATTGCACAATGGGGGAAACCCTGATGCAGCAACGCCGCGTGAGTGATGACGGCCTTCGGGTTGTAAAGCTCTGTCTTCAGGGACGATAATGACGGTGCCTTAGGAGGAAGCCACGGCGAACTACGTGCCAGCAGCCGCGGTCATACGTAGGTGGCGAGCGTTGTCCGGATTTACTGGGCGTAAAGGGAGCGTAGGCGGATTTTTAAGTGAGATGTGAAATACTCGGGCTTAACCTGAGTGCTGCATTTCAAACTGGAAGTCTAG
+
GGGGGGGGGGGGGGGGGGGGGGGGGGGGGGGGGGGGGGGGGGGGGGGGGGGGGGGGGGGGGGGGGGGGGGGGGGGGGFGGGGGGGGGGGGGGGFGGGGGGGGGGGGGFGGGGGGEGFFCE,-@F+@FG,8C,,,3+@FCCFEFGG7@ECFGG7DFFFFFFGGGGGGCG**3FCGGGGGGGGGGCCCGG8;EEF7EGCGEGGGGGGGGGEGGGGGGCGGGCEGEGGGEGE+<FFC+AFCFGFGEGGGGGCGCEEGEEG5EFFGFGGGGGFGGGGGGGCFGDFFGF5C<FG?FG
@M03364:396:000000000-C9LGT:1:1101:8737:3461 1:N:0:10
ACTCCTACGGGAGGCAGCAGTGGGGAATCTTGCGCAATGGGGGCAACCCTGACGCAGCGACGCCGCGTGCGGGACGAAGGCCTTCGGGTCGTAAACCGCTTTCAGCAGGGACGAGGCCGCGAGGTGACGGTACCTGCAGAAGAAGCCCCGGCTAAATACGTGCCAGCAGCCGCGGTAATACGTATGGGGCGAGCGTTATCCGGATTCATTGGGCGTAAAGCGCGCGTAGGCGGCCCGTTAGGTCGGAGGTAAAAGCCCGGGGCTCAACCCCGGCCCGCATCCCGAACTGGCGGG
+
GGGGGGGGGGGGGGGGGGGGGGGGGGGGGGGGGGGG@GGCGGGGGGGGGGGGGGGGGGDGGGGGGGGGGGGGGGGGGGGGGGGGGGGGGGGGCFGGGGGFGGGGGCGGGGGGGDDG:*F7:4<*1@FF=1=:*,?,<BFGFGGGGGAFEFDGCGGGGGGFFCFGGGGGG;FGGGGGGGGGGGGGGGGFGGGGGGGGGGGGGGGDEGGGGFFFGGGGGGGGGEGEGGGGGGGGEGGGGGGE=CC+?5*:CEGGGGG=CCEGGGDC=4FFFCGGGG5DDGEGF?CD3CDFGFFDDD
@M03364:396:000000000-C9LGT:1:1101:23357:3475 1:N:0:10
ACTCCTACGGGAGGCAGCAGTGAGGAATATTGGTCAATGGGCGAGAGCCTGAACCAGCCAAGTAGCGTGCAGGAAGACGGCCCTATGGGTTGTAAACTGCTTTTATGCGGGGATAAAGTGTGGGATGCGTCCCATATTGCAGGTACCGCAAGAAAAAGGACCGGCTAATTCCGTGCCAGCAGCCGCGGTAATACGGAAGGTCCGGGCGTTATCCGGATTTATTGGGTTTAAAGGGAGCGTAGGCCGGAAGATAAGCGTGTTGTGAAAAGTCGAGGCTCAACCTCGGCCTTGC
+
GGGGGGGGGGGGGGGGGGGGGGGGGGGGGGGGGGGGGGGGGGGGGGGGGGGGGGGGGGGGGGGGGGGGGGGGGGGGGGGGGGGGGGGGGGGGGGGGGGGGGGGGGGGFGGGGGGECFDFGGGF+,BFF888>>8E<EFFFFFGGGGGGGGGG>FGGFFGGGGGGGGGGGDFGGFFGGGGGGGGGGGGGGGGGGGGGGGGGFGGGGGGGGGGGGGGGGDGGGGGGGGCGGGGGFGDGGGGGGGGGGGGGDGGFGGGGGEGGFCCGGGGGGGGGGGGGFGGGFFGGGGGFGFFG
@M03364:396:000000000-C9LGT:1:1101:22898:3480 1:N:0:10
ACTCCTACGGGAGGCAGCAGTGGGGAATATTGCACAATGGGGGAAACCCTGATGCAGCAACGCCGCGTGAGTGATGACGGCCTTCGGGTTGTAAAGCTCTGTCTTCAGGGCCGATATTGAGGGTTCCTACGTATTCTGCCTCTGCTAAATACGTGCCAGCAGCCGCGGTTATTCGTAGGTGGCGAGCGTTGTCCGGATTTACTTGGCGTAAAGGGAGCGTAGGCGGCCTTTTAAGTGCGATGTGAAATACCCGGGCTCAACTTTGGTGCTGCATTTCAAACTGGAAGTCTAG
+
C,66E9FEF,CB:@;@FGF@C<<EFEGDFAEGDF,<@<<<EFCCE@FF,C,,C,6C,E@C@BE+7+>>FD,<FCFAFG,++4?E?++4BFB85A<BFF,9,BE<9C<,,,+84=8@6,,,,-+8,,,C,:6::,,8,<3:,,:,,@@E9D<,3:@++,,*88,,@7FG1**7,,<4=:*7,=,*=4F:<CF4F::**=FGG,2,7?<*;8CEFDCFE**//:*+/**:8+<@F67@F78*;8::A+:C+2+<17?C)*+20<*+09:3*>9C4C:7::CGFFGF47C6*99D
@M03364:396:000000000-C9LGT:1:1101:22625:3485 1:N:0:10
ACTCCTACGGGAGGCAGCAGTGGGGAATATTGCACAATGGAGGAAACTCTGATGCAGCGATGCCGCGTGGAGGAAGAAGGTTTTCGGATTGTAAACTCCTGTCTTAAGGGACGATAATGACGGTACCTTTGGCGGAAGCTCCGGCTAACTACGTGCCAGCAGCCGCGGTAATACGTAGGGAGCGAGCGTTGTCCGGAATTACTGGGTGTAAAGGGAGCGTAGGCGGGACATCAAGTCAGATGTGAAAACTATGGGCTTAACCCATAGACTGCATTTGAAACTGTAGTTCTTG
+
GGGGGGGGGGGGGGGGGGGGGGGGGGGGGGGGGGGGGGGGGGGGGGGGGGGGGGGGGGGGGGGGGGGGGGDGGGGGGGGGGGGGGGGGGGGGGGGGGGGGGGGGGFGGGGGFFE4?BEF,7-@8+BFF8,9:58@8@FFCFDGFC>:FFCEGCFGGGF:FFFGCGGGGG*1CFFGGFFGGGGGG*:EGGGGGGGGGEEGGGGGGGG8CCECFGGGGGEGCEGDGGGEC?>FGDGGGGFG7CFGGGGGEGGCGGGGGGGGGGGGGGFFDFGGGFCGGGGDFBFGGGGGFGFFF
@M03364:396:000000000-C9LGT:1:1101:10965:3498 1:N:0:10
ACTCCTACGGGAGGCAGCAGTGAGGAATATTGGTCAATGGGCGGAAGCCTGAACCAGCCAAGTCGCGTGAAGGATGAAGGTATTATGTATTGTAAACTTCTTTAGCAGTGGAGAAATAAAAGAGTCGATACTTCTGATGCTAGTACACTGAGAATAAGGATCGGCTAACTCCGTGCCAGCAGCCGCGGTAATACGGAGGATCCGAGCGTTATCCGGATTTATTGGGTTTAAAGGGTGCGCAGGCGGCCTTGCAAGTCAGCGGTCAAATCGTGGAGCTCAACTCCATTCCGCCGT
+
GGGGGGGGGGGGGGGGGGGGGGCFGGGGGGGGFEGGGGGGGGGGGGGGGGGGFCGGGG@FGGGGGGGGGGFFGGGGGGGGFCGGC<FFFGAFCFGEGGEEGFFAEGGG?FF,BFGA9,5,,<499CF@+,8,,,,55<,,:CF9FB,9DD<><<DD<FFD<F:FG7=>D9E,FFF7<F<>FFFDGGDEGGCD<FCGEEG:,C:F@CGGG7*=BCGGGCB9CCCF9C4/;+5+>@E>5*:/CCGGCECE5EFG6CCGG7F6187:CGCFFDEFC*:F*6+9?FGDGFG=>FECG)
@M03364:396:000000000-C9LGT:1:1101:19282:3529 1:N:0:10
ACTCCTACGGGAGGCAGCAGTGGGGAATCTTGCGCAATGGGGGCAACCCTGACGCAGCGACGCCGCGTGCGGGACGAAGGCCTTCGGGTCGTAAACCGCTTTCAGCAGGGACGAGGCCGCGCGGTGACGGTCCCTGCAGAAGAAGCCCCGGCTAAATACGTGCCAGCAGCCGCGGTAATACGTATGGGGCGAGCGTTATCCGGATTCATTGGGCGTAAAGCGCGCGTAGGCGGCCCGTTAGGTCGGAGGTAAAAGCCCGGGGCTCAACCCCGGCGAGCCTCCGATACCGGCGGG
+
GGGGGGGGGGGGGGGGGGGGGGGGGGGGGGGGGGGGGGGGGGGGGGGGGGGGGGGGGGGGGGGGGGGGGGGGGGGGGGGGGGGGGGGGGGGGGGGGGGGGGGGGGFGGGGGFGC*CF@CBE*=*4=C:1441<2:><BF9?FFFCFFCGFGGCEGGGFFGGGGGGGFGGGGGGGGGGGGGFGFFGFGGG5EGGCEE>CFGGEGGGGEFFFGGGGGEGGGGGGEGGGEEGGGGGEEGE/;EGGFGEEEGG?A?CGG=DFEGGEDGGGGGGGGGGGGGG3E<@FCDDCD?DFFGGG
@M03364:396:000000000-C9LGT:1:1101:16736:3542 1:N:0:10
ACTCCTACGGGAGGCAGCAGTGGGGAATATTGCACAATGGGGGAAACCCTGATGCAGCAACGCCGCGTGAGTGATGACGGCCTTCGGGTTGTAAAGCTCTGTCTTCAGGGACGATAATGACGGTACCTGAGGAGGAAGCCACGGCTAACTACGTGCCAGCAGCCGCGGTAATACGTAGGTGGCGAGCGTTGTCCGGATTTACTGGGCGTAAAGGGAGCGTAGGCGGATTTTTAAGTGAGATGTGAAATACTCGGGCTTAACCTGAGTGCTGCATTTCAAACTGGAAGTCTAG
+
GGGGGGGGGGGGGGGGGGGGGGGGGGGGGGGGGGGGGGGGGGGGGGGGGGGGGGGGGGGGGGGGGGGGGGGGGGGGGGGGGGGGGGGGGGGGGGGGGGGGGGGGGGGGGGGGGGFGGGGFG@CB+BFF3,8+,8B+@BFGGGGGGGEFGGGGGGGGGGGGGGGGGGGGG*=FGGGGGGGGGGGGGGGGEGGGGGGGCGGGGGGGGGGGGGGGGGGGGGGEGGGGGGCCEGFGGGGGGGGGCFGGGGGGGGFGGGGGGGGGGGGGGGEFGGGGGGGGGGGGFFGGDGGFG4@F
@M03364:396:000000000-C9LGT:1:1101:22211:3546 1:N:0:10
ACTCCTACGGGAGGCAGCAGTGGGGAATATTGGGCAATGGGGGAAACCCTGACCCAGCAACGCCGCGTGAAGGAAGAAGGCCTTCGGGTTGTAAACTTCTTTTACCAGGGACGAAGAACGTCACGGTACCTTGAGAAAAAGAAACGGCTAACTACGTGCCAGCAGCCGCGGTAATACGTAGGTTGCAAGCGTTGTCCGGATTTACTGGGTGTAAATGGCGTGTAGGCGGAGGAGCAAGTCAGATGTGAAATCCATGGGCTCAACCCATGAACTGCATTTGAAACTGTTCCCCTT
+
GGGGGGGGGGGGGGGGGGGGGGGGGGGGGGGGGGGGGGGGGGGGGGGGGGGGGGGGGGGGGGGGGGGGGGGGGGGGGGGGGGGGGGGGGGGGGGGGGGGGGGG9FGGGGGGGGGGECFGCF-C78BFG+3@,E9F,=DGGG+8@F+FEGGBFCFGGGGGGGGGFGGGGG*:<FGFGGGGFGGGGGGGGFGGGGDGGGGGGGGGGGGGGG8EGGGGGGGGGEGGGGGGGGDGGGGGGGGGFGGGFF?ECGGGGGGGGGGGGGGGGGGEGGGGGGGGFGGGGFFGGGGDF>B@FG4
@M03364:396:000000000-C9LGT:1:1101:19786:3554 1:N:0:10
ACTCCTACGGGAGGCAGCAGTGGGGAATTTTGCGCAATGGGGGAAACCCTGACGCAGCAACGCCGCGTGCGGGACGGAGGCCCTCGGGTCGTAAACCGCTTTCAGCAGGGAAGACGATGACTGTTCCTGCACAAGAAGCTCCGGCTAACTACGTGCCAGCAGCCGCGGTCATACGTAGGGAGCGAGCGTTATCCGGATTCATTGGGCGTAAAGCGCGCGCAGGCGGCTCGGCAAGCGAGGTGTCAAAGCCCGGGGCTCAACCCCGGCCCGCACCTCGAACTGCCGGGCTTGAGT
+
GGGGGGGGGGGGGGGGGGGGGGGGGGGGGGGGGGGGGGGGGGGGGGGGGGGGGGGGGGGGGGGGGGGGGGGGGGGGGGGGGGGGGGGGGGGGGGGGGGGGGGGGGGG8FGGGGGGGEGG9F-@838FF8,@,88>,6DFEF@EFFF>FGGCF<FFGGGGGGGGGGGGGG**?CFGGGGGGGGGGGGGGGEGGGGGGGEGGGGGGGGGGGGGGGGGGGGGGGGGGGGEGGGGGGGGGGGGGEFEGGGGGGGGGGGGGGGGFFGGGGGGGGGG35C69DC7CFFGGGGGFDFE*2*
@M03364:396:000000000-C9LGT:1:1101:25074:3575 1:N:0:10
ACTCCTACGGGAGGCAGCAGTGGGGAATATTGGGCAATGGGGGAAACCCTGACCCAGCAACGCCGCGTGAAGGAAGAAGGCCTTCGGGTTGTAAACTTCTTTTACCAGGGACGAAGGACGTGACCGTACCTTGTGTAAAAGCAACGGCTAACTACGTGCCAGCAGCCGCGGTAATACGTAGGTTGCAAGCGTTGTCCGGATTTACTGGGTGTAAAGGGCGTGTAGGCGGAGCTGCAAGTCAGATGTGAAATCCATGGGCTCAACCCATGAACTGCATTTGAAACTGTAGCCCTT
+
GGGFGGGGGGGGGGGGGGGGGGGGGGGGGGGGGGGGGGGGGGGGGGGGGGGGGFGGGGGGGGGGGGGGFGGGGGGGGGGGGFGGGGGGGGGGGGGGGGGGGGGDF9FBFGGGGGCC78B+>8B+,8CF88C,,3:,8@@,@,>>A++8CF:FGGGGGGGGG@FFFBGGG*=CFGFGGGFGGGGGGCGF7FGGEGGGGGGGDEGGGGGGG6ACFEGGGEEEE8AFGG6EGGGGGGGGGGGGGG7+ACGGGGGGGGGF<8EFGGGGGGGGGGCFGGGGF7CFFFGG7:FF>F4<CD
@M03364:396:000000000-C9LGT:1:1101:11806:3580 1:N:0:10
ACTCCTACGGGAGGCAGCAGTGGGGAATATTGGGCAATGGGCGAAAGCCTGACAATGCGACGCTGCGTGGAGGATGAAGGCCTTCGGGTTGTAAACTCCTGTCATAAGGGAACAGGCGAGGGTTACCACCACGTACCTGAGTTGAGTGTACTTTAAGAGGAAGCGACGGCTAACTCTGTGCCAGCAGCCGCGGTAATACAGAGGTCGCAAGCGTTGTTCGGATTTACTGGGCGTAAAGGGCGCGTAGGCGGTCCTGTGTGTCGGATGTGAAATCTCCGGGCTCAACCCGGAA
+
GGGGGGGGGGGGGGGGGGGGGGGGGGGGGGFGGGGGGGGGGGGGGGGGGGGGG9FGGGGGGGGGGGGGGGGGGGGGGGGGGGFGGGGGGGGGGGGGGGGGGGGGGGGGGGGGGGGGGGGCG7B,+BFG,883+3>DFFGDF,DFAF<EFGGE3@CGGFGFFGGGGGGGGGECGGD@FGGGGGDGGGGGGGGGGGGGGGGGGGGGFFGGGGDGGEGGE>FGGGGGGF@FGGGCGGGEFD7E=GGGEGGGCGGG=CCECGGGGGGEEGGFFGFGCFEFFGGGFFGGGGGDDEBD
@M03364:396:000000000-C9LGT:1:1101:16420:3582 1:N:0:10
ACTCCTACGGGAGGCAGCAGTGGGGAATATTGCACAATGGGGGAAACCCTGATGCAGCAACGCCGCGTGAGTGATGACGGCCTTCGGGTTGTAAAGCTCTGTCTTCAGGGACGATAATGACGGTACCTGTGGAGGAAGCCACGGCTAACTACGTGCCAGCAGCCGCGGTCATACGTAGGTGGCGAGCGTTGTCCGGATTTACTGGGCGTAAAGGGAGCGTAGGCGGATTTTTAAGTGAGATGTGAAATACTCGGGCTTAACCTGAGTGCTGCATTTCAAACTGGAAGTCTAG
+
GGGGGGGGGGGGGGGGGGGGGGGGGGGGGGGGGGGGGGGGGGGGGGGGGGGGGGGGGGGGGGGGGGGGGGGGGGGGGGGGGGGGGGGGGGGGGGGGGGGGGGGGGGGGGGGGGGC:FFGGG>FFAFGG>,@3:3:FFGGG8CGFGG7FGGFGDGGGGGGGGGGGGGGGG*;FGGGCGGGFGGGG@EGGFEDGGGGGGGGGGGGGGGGGGGGGGGGGGGGDCGGGGG:CGGGGGGGGGGGGGGGGGGGGCFGGGGGGGGGGGGGGGGGGGGGGGFGGGGGGFFGGGGGFGFFG
@M03364:396:000000000-C9LGT:1:1101:14672:3595 1:N:0:10
ACTCCTACGGGAGGCAGCAGTGGGGAATATTGCACAATGGGGGAAACCCTGATGCAGCAACGCCGCGTGAGTGATGACGGCCTTCGGGTTGTAAAGCTCTGTCTTCAGGGACGATAATGACGGTACCTGAGGAGGAAGCCACGGCTAACTACGTGCCAGCAGCCGCGGTCATACGTAGGTGGCGAGCGTTGTCCGGATTTACTGGGCGTAAAGGGAGCGTAGGCGGATTTTTAAGTGAGATGTGAAATACTCGGGCTTAACCTGAGTGCTGCATTTCAAACTGGAAGTCTAG
+
GGGGGGGGGGGGGGGGGGGGGGGGGGGGGGGGGGGGGGGGGGGGGGGGGGGGGGGGGGGGGGGGGGGGGGGGGGGGGGGGGGGGGGGGGGGGGGGGGGGGGGGGGGGGGGGGGFGG@FFAF:@FEEGGE,@3,=F+@FGGCGEFDG@FGGGGGGGGGGGGGGGGGGGGG:BFGGGFGGGGGGGGGGGGGGGGGGGGEGGCFGGGGGGGGGGGGGGGGGGEGEGGGG:EGGGGGGGGGFFFEGGGFGGGGGGGGGGGGGFGGGGG?<FGFGGG4CGGGGFGFFGGFGGFGFFG
@M03364:396:000000000-C9LGT:1:1101:9215:3619 1:N:0:10
ACTCCTACGGGAGGCAGCAGTGAGGAATATTGGTCAATGGGCGGAAGCCTGAACCAGCCAAGCCGCGTGAGGGAAGACGGTCCTACGGATTGTAAACCTCTTTTGTCGGGGAGCAAAGGTGCCTCGCGAGGCGCGGTGAGCGTACCCGAAGAAAAAGCATCGGCTAACTCCGTGCCAGCAGCCGCGGGAATACGGAGGTGGCAAGCGTTATCCGGAATGATTGGGCGTAAAGGGTGCGCAGGCGGCTGTGCAAGTCTGGAGTAAAAGGGACCGGCTCAACCGGTTCAGGCGCTG
+
FGGGGGGGGGGGGGGGGGGGGFEFGGGGGGGGGFGGGGGGGFF7FGGGGGGGGGGGGGGGFG7FFGGGGBFGGGGGGFCF+F=F,,BF:F:??EGFG8,BFGG9,BCBCFFCC+DFB,<8<A3,,38@++83**5*5C*><>>15<F@*FFCGGFGE>CFGEED@EGF92?CC:FF9B7+2+=C*:C**?8?FA8//:/;CF*+8CE;AE80<CE5EGC7+<FGG522:EEGGG>E5=8:CE5*:*::CFF7CC++*<*<E8*<C7:3<C8*7:5)74028):>D<*0*.))1/
@M03364:396:000000000-C9LGT:1:1101:14179:3621 1:N:0:10
ACTCCTACGGGAGGCAGCAGTGGGGAATATTGCACAATGGGGGAAACCCTGATGCAGCAACGCCGCGTGAGTGATGACGGCCTTCGGGTTGTAAAGCTCTGTCTTCAGGGACGATAATGACGGTTCCTGAGGAGGAAGCTCCGGCTAACTACGTGCCAGCAGCCGCGGTCATACGGAAGATGCGAGCGTTATCCGGATTTACTGGGTGTAAAGGGCGTGTAGGCGGAGATGCAAGTTGGGAGTGAAATGCCGGGGCTCAACCCCGGAACTGCTTTCAAAACTGCATCCCTTG
+
GGGGGGGGGGGGGGGGGGGGGGGGGGGGGGGGGGGGGGGGGGGGGGGGGGGGGGGGGGGGGGGGGGGGGGGGGGGGGGGGGDGGGGGGGGGGGGGGGGGGGGGGGGGGGGGGGFFC3DFFD7@B+BFG,,8:333>DFGGFGEFCB7CFGGGEGGGGGGGGGGGGGGGG*CGGGGGFEGGGGFGGGGFCGDGFGGGDCEFFGGGGGGGGGGGGGGGGEEEGGGGGGGGGGGGCFFEGGGGGGGGFGGGGGGGGGGDGFGGFGDGGDCGGGGGGFFGGGGGFFGGGGFFGFFG
@M03364:396:000000000-C9LGT:1:1101:16582:3624 1:N:0:10
ACTCCTACGGGAGGCAGCAGTAGGGAATCTTCGGCAATGGGCGAAAGCCTGACCGAGCAACGCCGCGTGAATGATGAAGGCCTTCGGGTTGTAAAATTCTGTTATAAGGGAAGAACGACTTTAGTAGGTGATGACTAGAGTGTGACGGTACCTTATGAGAAAGCCACGGCTAACTACGTGCCAGCAGCCGCGGTAATACGTAGGTGGCGAGCGTTATCCGGAATTATTGGGCGTAAAGAGCGCGCAGGTGGTTGATTAAGTCTGATGTGAAAGCCCACGGCTTAACCGTGGAGG
+
GGGGGGGGGGGGGGGGGGGGGGGGGGGFEGGGGGGGGGGGGCFGGGEGGGGGGGGEGGGGGGDGGGGGGEFFGGFGGGGC=?FFGGGGGGGGGGGGCGGGFGGGGFGEGGGGGFGCFFEF+ABEG9F9:,9=,<,8C=C,3<@CCF+38D>=EFGGFGGGFGFGGGGGG@:F?3>DFBFGFECA7CFG<FEEF<<CFFFGGGECGGGFGGDGG8E?8CFGEGEFGG+A@:F*2:?EGDCF8CGGGGG52<CCFE<ACF7+3<797*<F*::FDE*7C75C57><FG7>/)85CD
@M03364:396:000000000-C9LGT:1:1101:25702:3697 1:N:0:10
ACTCCTACGGGAGGCAGCAGTGGGGAATATTGCACAATGGGGGAAACCCTGATGCAGCGACGCCGCGTGAACGATGAAGTATTTCGGTATGTAAAGTTCTATCAGCAGGGAAGAAATTGACAGTTCCTTTCCCTGAAGCACTGGCTAACTCCGTGCCAGCAGCCGCGGTAATACGAAGGTGGCGAGCGTTGTCCGGATTTACTGGGCGTAAAGGGAGCGTAGGCGGACTTTTAAGTGAGATGTGAAATACCCGGGCTCAACTTGGGTGCTGCATTTCAAACTGGAAGTCTAG
+
GGGGGGGGGGGGGGGGGGGGGFGFFGGGGGGGGGGGGGGGGGEDGG@FGGGGGGGGGGGGGGGGGGGGGGG9FGDGFFGFABFFFDFB:=FEGGGE<FGGDCFF9,FEGGGGGG,?,,55<-B5,:BD,,9,,:,,8,5B>,DE,,,33>,,3:3@7,>DGFGFCEFEC**77;B*>7F33:,<CEGE*<FGFBEFF@F,FE9:EGDFGEC>FFEC85C>EC*+***1*+2+<CGFG:9<+<:CF?FGF7+015?EDEEFGGGGGGEDGGGFCF<CFGDDF?<*><FFFFF>
@M03364:396:000000000-C9LGT:1:1101:17816:3698 1:N:0:10
ACTCCTACGGGAGGCAGCAGTGAGGAATATTGGTCAATGGGCGGAAGCCTGAACCAGCCAAGTCGCGTGAAGGATGAAGGTATTATGTATTGTAAACTTCTTTAGCAGTGGAGAAATAAGGGGCTCTTGAGCCCTGATGCTAGTACACTGAGAATAAGGATCGGCTAACTCCGTGCCAGCAGCCGCGGTAATACGGAGGATCCGAGCGTTATCCGGATTTACTGGGCGTAAAGGGAGCGTAGGCGGATTTTTAAGTGAGATGTGAAATACTCGGGCTTAACCTGAGTGCTGCAT
+
GGGGGGGGGGGGGGGGGGGGGGGGGGGGGGGGGGGGGGGGGGGGGGGGGGGGGGGGGGGGGGGGGGGGGGGGGGGGGGGGGGGGGGGGGGGGGGGGGGGGGGGGGGGGGGGGGGEFGGGGF-@=@FGG:,ABFFGFGGGGGFGGGGEGGGGGAFGGGGGGGGGGGGGGGFGGGGGGGGGGGGGGGGGGGGGGGGGGGGGGGGGGGGGGGGGGGGGGGGGGGGGGGGGGEGGGGGGGGGGGGGGGGGGGGGGGGGGGGFGGDFDGGGGGGGGGGGGGGCFDFFGGGG7BGFFGGG
@M03364:396:000000000-C9LGT:1:1101:10804:3700 1:N:0:10
ACTCCTACGGGAGGCAGCAGTGAGGAATATTGGTCAATGGGCGGAAGCCTGAACCAGCCATGCCGCGTGAAGGAATAAGGCCCTACGGGTCGTAAACTTCTTTTGTGGTGGAGCAATAAGACGTCCGTGTACGTCGATGAGAGTACATCACGAATAAGCATCGGCTAACTCCGTGCCAGCAGCCGCGGTAATACGGAGGATGCAAGCGTTATCCGGATTTATTGGGTTTAAAGGGTGCGCAGGCGGCCTTGCAAGTCAGCGGTCAAATCGTGGAGCTCAACTCCATTCCGCCGT
+
GGGGGGGGGGGGGGGGGGGGGGGGGGGGGGGGGGGGGGGGGGGGGGGGGGGGGGGGGGGGGGGGGGGGGGGGGGGFGGGGGGGGGGGGGGGGGGGGGGGGGGGGGGGGGGGGGG=FGGGA?FC+3BFFB:>E:FEGGGGGGFFFGGGEFGGG@FGGGGGGGGGGGGGGGCGGGGGGGGGGGGGGEGEGG@FGGGGGGGGGGGGGGGGGGGGGGGGGGGEFFGGGGGEEGGGGGGGGGGGGGGGGGGGGGGGGGGGGGGGGGCCGGGGGGGGGGGGGGGGFFFGGGGGFFFFGGC
@M03364:396:000000000-C9LGT:1:1101:9296:3707 1:N:0:10
ACTCCTACGGGAGGCAGCAGTGGGGAATATTGCACAATGGGGGAAACCCTGATGCAGCAACGCCGCGTGAGTGATGACGGCCTTCGGGTTGTAAAGCTCTGTCTTCAGGGACGATAATGACAGTACCTTCGGCGGAAGCCACGGCTAACTACGTGCCAGCAGCCGCGGTAATACGTAGGTGGCGAGCGTTGTCCGGATTTACTGGGCGTAAAGGGAGCGTAGGCGGACTTTTAAGTGAGATGTGAAATACCCGGGCTCAACTTGGGTGCTGCATTTCAAACTGGAAGTCTAG
+
GGGGGGGGGGGDGGGGGGGGGGFGGGGFGGGGGGGGGGGGGGGGGGGGGGGGGGGGGGGGGGGGGGGGGGGGGGGGGGGGCGEGGGGGFEGGGGGGGGGGGGGCGCFGGFGGGCGE@CFF9-B,5BFF,,A=+8<CFGGGG8FGFGGGF@GC*8FCFGGGGFDGGGGG**;FFGGFGGGGGGGGFGEGDGGEGGCGECCFFFGGFGGGGDGEFFGFEEEEGGGGGGCCEC+<ECFCFGGGGGGGFGFGFC8CGGGGGFFGFGGGGGGGDCGGGGF7DFFFFFGF5<C?GFFG
@M03364:396:000000000-C9LGT:1:1101:21837:3770 1:N:0:10
ACTCCTACGGGAGGCAGCAGTGGGGAATATTGCACAATGGGGGAAACCCTGATGCAGCAACGCCGCGTGAGTGATGACGGCCTTCGGGTTGTAAAGCTCTGTCTTCAGGGACGATAATGACGGTACCTGCGCAGGAAGACGCGGCTAACTACGTGCCAGCAGCAGCGGGCATACGTAGGTGGCGAGCGTTGTCCGGATTTACTGGGCGTAAAGGGCGTGTAGGCGGAGATGCAAGTTGGGAGTGAAATCCCGGGGCTCAACCCCGGAACTGCTTTCAAAACTGTATCCCTTG
+
FG@DFFGGGEE;FBF;FGGG@<FGGEECCFEGGFGFGFFFFGDFFGGGGDFFFFFGGGGGGFGGGGEFGGGGFFCFFGGEGFGGFGGG,CFGFFGGD9EEFFF9<AFFF=ADFG+C+CA9<3@8+BDD8:8+@+68>D,:+@FGCC@CCFFFCF>FFFBCFF@3CFGE7**=FFGF,4*2?FDG:8*:8*?C?CACC5?F?E7EFF>EC8A5@C>EG/8*2<F6:C?=>6:<FCFGCGGG5;:C9+++93CCGEC*9FGGEGGDGD5559A4*<+?DGGF>:FFC7:*9?=7
@M03364:396:000000000-C9LGT:1:1101:24290:3774 1:N:0:10
ACTCCTACGGGAGGCAGCAGTGGGGAATATTGCACAATGGGGGAAACCCTGATGCAGCAACGCCGCGTGAGTGATGACGGCCTTCGGGTTGTAAAGCTCTGTCTTCAGGGACGATAATGACTGTACCTTCGAAGGAAGCCACGGCTAACTACGTGCCAGCAGCCGCGGTAATACGTAGGTGGCAAGCGTTGTCCGGATTTACTGGGCGTAAAGGGAGCGTAGGTGGATATTTAAGTGGGATGTGAAATACCCGGGCTTAACCTGGGTGCTGCATTCCAAACTGGATATCTAG
+
GGGGGGGGGGGGGGGGGGGGGGGGGGGGGGGGGGGGGGGGGGGGGGGGGGGGGGGGGGGGGGGGGGGGGGGGGGGGGGGGGGGGGGGGFGGGGGGGGGGGGGGGGGGGGGGGGGFGFFFDE-CF5FFG,,8+::+,@FDBGAFFCC7DGG=FF<FGGGGGGGGGGGGGG*:CFGGGGGGFGGGGGGGGDEGGGGGGGGGFGGGGGGGGGGGGGGGFEGGEGGGGGG89FGFFEGGGGGGDGGGGFGGGGGGGGGGGGCGGGGGF=FGGGCFGGGGGFFGGFFGGGGGFGFFF
@M03364:396:000000000-C9LGT:1:1101:18073:3782 1:N:0:10
ACTCCTACGGGAGGCAGCAGTGGGGAATTTTGCGCAATGGGCGAAAGCCTGACGCAGCAACGCCGCGTGCGGGACGAAGGCCTTCGGGTCGTAAACCGCTTTCAGGGGGGAAGAAGTTGACGGTACCCCGATAAGAAGCCCCGGCTAACTACGTGCCAGCAGCCGCGGTCATACGTAGGTGGCAAGCGTTATCCGGAATGATTGGGCGTAAAGGGTGCGCAGGCGGCTGTGCAAGTCTGAAGTAAAAGGGACCGGCTCAACCGGTTCAGGCTTTGGAAACTGCACGGCTTGAGG
+
GGGGGGGGGGGGGGGGGGGGGGGGGGGGGGGGGGGGGEGGGGGGGGGGGGGGGGGGGGGGGGGGGGGGGGGGGEGGGEGGGGGGGGGGGGGGGGGGGGGGGGGCF<FFGGGGGEGGGDFFCEE>CEGG+*22**<CFG?:@>E>CE>FGG7CAFGGGCGGGGGGGGGGG*ACEFGFFFEGFGGGGGGGEG>CGFGGGGGGG?FGGGGGGGGGGGGGGGGGGGGGGCEGGGGGGGGGGGGGGGGGFFGGGGGGEEEGGGFFGFGGGDGFGGGGFGGGGGFGFFGGGGGFGDFCCF
@M03364:396:000000000-C9LGT:1:1101:18932:3792 1:N:0:10
ACTCCTACGGGAGGCAGCAGTGAGGAATATTGGTCAATGGACGAAAGTCTGAACCAGCCATGCCGCGTGAAGGAATAAGGCCCTATGGGTCGTAAACTTCTTTTGTATGTGAGCAATAACGTCCGCGTCTGTCCCGATGAGAGTAGCATACGAATAAGCATCGGCTAACTCCGTGCCAGCAGCCGCGGTAATACGGAGGATGCAAGCGTTATCCGGATTCATTGGGTTTAAAGGGTGCGTAGGCGGCTTGGTAAGTCAGCGGTGAAATTCCAGTGCTCAACATTGGCCGTGCCG
+
GGGGGGGGGGGGGGGGGGGGGGGGGGGGGGGGGEGGGGGGGGGGGGGGGGGGGGGGGGGGGGGGGGGGGGGGGGGGGGGGGGGGGGGGGGGGEGGGFGGGGGGGG=EBFGGFFF9AFEE,6-B+@>CG++85,,8@7F+,8,BA,5?FGGGGFEFGCGGGGGGGGGGG@3EEFGGGGFGGGGGGGDGEGDFCFFFGGGEFFGEGGGGGE>@FGFFG;E5FGFFGCF:CCFGGGGGGDGGGGGGGEGGGGEGGFGGGGGGGGEGEFF?CFDCFFGGGGGGGFFFCGGCFGFD377
@M03364:396:000000000-C9LGT:1:1101:9325:3845 1:N:0:10
ACTCCTACGGGAGGCAGCAGTGGGGAATATTGCACAATGGGGGAAACCCTGATGCAGCAACGCCGCGTGAGTGATGACGGCCTTCGGGTTGTAAAGCTCTGTCTTCAGGGACGATAATGACGGTACCTGAGTAGGAAGCCACGGCTAACTACGTGCCAGCAGCCGCGGTAATACGTAGGTGGCGAGCGTTGTCCGGATTTACTGGGCGTAAAGGGAGCGTAGGCGGACTTTTAAGTGAGATGTGAAATACCCGGGCTCAACTTGGGTGCTGCATTTCAAACTGGAAGTCTAG
+
GGGGGGGGGGGGGGGGGGGGGGGGGDGGGGGGGGGGGGGGGGGGGGGGGGGGGGGGGGGGGGGGGGGGGEFGGCFGG<FGCFGGGGGGGDGGGGGGGGGGGFGGGGGGGGGFGGGGCGGGFCFG7FFG<8DB@=F9FG?FG,CFF7CFFGGGDGGGGGGGGFGGGGGGEF>CGEGCGGGGGGG>BEGGGGGGGGGGGGGGGGGGGGGGGGGGGGGGGGGEGGGFGDGG>F9FGGGFGGGGGGGGGGGGGG86CECEDGGGGDGGGFGGGGGGGGGGFFGGFFGGGGFFGFFG
@M03364:396:000000000-C9LGT:1:1101:24809:3866 1:N:0:10
ACTCCTACGGGAGGCAGCAGTGGGGAATCTTGCGCAATGGGGGCAACCCTGACGCAGCGACGCCGCGTGCGGGACGAAGGCCTTCGGGTCGTAAACCGCTTTCAGCAGGGACGAGGCCGCGAGGTGACATTACCTGCAGAAGAAGCCCCGGCTAAATACGTGCCAGCAGCCGCGGTAATACGTATGGGGCGAGCGTTATCCGGATTCATTGGGCGTAAAGCGCGCGTAGGCGGCCCGTTAGGTCGGAGGTAAAAGCCCGGGGCTCAACCCCGGCGAGCCTCCGATACCGGCGGG
+
GGGGGGGGGGGGGGGGGGGGGGGGGGGGGGGGGGGGGGGGGGGGGGGGGGGGGGGGGGGGGGGGGGGGGGGGGGGGGGGGGGGGGGGGGGGGGGGGGGGGGGGAGGG@FGFGGE:CGGFGE*=4<CFF,,7,2<?:FGFGGGGGFGFGGGGEFGGGGGGGEDFGGGGGGCFGGGGEGEGGGGFDGGGGGGGGGDGGGGGGGGGCCCFGGGGGGGGGGDGGGGGGGE/CCGGGGGGDGEFGGGGGGGDCD?EGGGFGGGDEEGGDGCFGGGGGGGGGGGGGFFGDGGGFGEBGDD
@M03364:396:000000000-C9LGT:1:1101:19156:3885 1:N:0:10
ACTCCTACGGGAGGCAGCAGTGGGGAATATTGCACAATGGGGGAAACCCTGATGCAGCAACGCCGCGTGAGTGATGACGGCCTTCGGGTTGTAAAGCTCTGTCGTCAGGGACGATAATGACGGTTCCTGTGGAGGGAGCCACGGCTAACTACGTGCCAGCAGCCGCGGTTATACGTAGGTGGCGAGCGTTGTCCGGATTTACTGGGCGTAAAGGGAGCGTAGGCGGACTTTTAAGTGAGATGTGAAATACCCGGGCTCAACTTGGGTGCTGCATTTCAAACTGGAAGTCTAG
+
GGGFCFFFCBCGGGGEGGFF6CF<B@EAGGGF<<FGGFGGFGGEGGGGEFGGFCFFCGEFGGDCB7FFFFFGGGGCFCFGFGGGFGGGGGGGGEEFGAEGF,5+B4F:FFEFEF@+85CFA:BF+BFA,,8,,:++8C<38,@F@FBFGG>>CFFFF9CCFEGGDEDGG*:A<@B,FCFGFG@FFCFEFGB8B7CCGG*C9EEFCCC5/?CFF985:*:*/:E6EC:*/+<<EEF<9FGCEEFEEGGGE?8EE7C57;<CFC?EGF*9DGCF*<C77>CC*0<CC4D<F4FD
@M03364:396:000000000-C9LGT:1:1101:17279:3887 1:N:0:10
ACTCCTACGGGAGGCAGCAGTGGGGAATATTGGGCAATGGGGGAAACCCTGACCCAGCAACGCCGCGTGAGGGAAGAAGGGTTTCGGCTCGTAAACCTCTGTCCTATGGGACGAAGAGAGTGACGGTACCATAGGAGGAAGCCCCGGCTAACTACGTGCCAGCAGCCGCGGTAATACGTAGGGGGCGAGCGTTGTCCGGATTTATTGGGTTTAAAGGGTGCGCAGGCGGCCTTGCAAGTCAGCGGTCAAATCGTGGAGCTCAACTCCATTCCGCCGTTGATACTGCCGGGCTTG
+
GGGGGGGGGGGGGGGGGGGGGGGGGGGGGGGGGGGGGGGGGGGGGGGGGGGGGGGGGGGGGGGGGGGGGGGGGGGGGGGGGGGGGGGGGGGGGGGGGGGGGGGGGGGGGGGGGFFGEFGGGEGG>@FG+:CB>CFFFGGGGFGGGFGGGGGGGGGGGGGGGGGGGGGGG7CEEGGGGGGGGGGGGGGGGGGGGGGGGGGGGGGGGGGGGEG5CFGGFGGGGGGGGGGGGGGGGGFDGGGGGGGGGGGGGGGGGGGGGGGGGFGGGGGGGGGFGGGGGCGDFFGGGGDEGBEDGD
@M03364:396:000000000-C9LGT:1:1101:23688:3932 1:N:0:10
ACTCCTACGGGAGGCAGCAGTGAGGAATATTGGTCAATGGGCGGAAGCCTGAACCAGCCAAGTCGCGTGAAGGATGAAGGTATTATGTATTGTAAACTTCTTTAGCAGTGGAGAAATAAGGGGCTCTTGAGCACTGATGCTAGTACACTGAGAATAAGGATCGGCTAACTCCGTGCCAGCAGCCGCGGTAATACGGAGGATCCGAGCGTTATCCGGATTTATTGGGTTTAAAGGGTGCGCAGGCGGCCTTGCAAGTCAGCGGTCAAATCGTGGAGCTCAACTCCATTCCGCCGT
+
GGGGGGGGGGGGGGGGGGGGGGGGGGGGGGGGGGGGGGGGGGGGGGGGGGGGGGGGGGGGGGGGGGGGGGGGGGGGCDFFFFGGGGGFGGGGGGGGGGGGGGGGGFF9FDGFFB?=FFF9=-@F+BFFC,A<,8B4AEFEGC<D<B8CFGBFC<FFFGFGGGDGGFGGG,EFEFFGGGGGGGGGGGGGG*CFGGGGGGGEGGGGGGGGGGGGGGGG=:5CGGGGGGFCEGGGGFGGGEEGGGGGGGGGGGGGGGGEFGGGGGGGGGFGGGGGGCGG:FGGFFGGGGGFGFFGD7
@M03364:396:000000000-C9LGT:1:1101:11755:3933 1:N:0:10
ACTCCTACGGGAGGCAGCAGTAGGGAATCTTCCACAATGGGCGCAAGCCTGATGGAGCAACACCGCGTGAGTGAAGAAGGGTTTCGGCTCGTAAAGCTCTGTTGTTAGAGAAGAACGTGCGTGAGAGCAACTGTTCACGCAGTGACGGTATCTAACCAGAAAGTCACGGCTAACTACGTGCCAGCAGCCGCGGTAATACGTAGGTGGCAAGCGTTATCCGGATTTATTGGGCGTAAAGCGAGCGCAGGCGGTTTGATAAGTCTGATGTGAAAGCCTTTGGCTTAACCAAAGA
+
GGGGGGGGGGGGGGGGGGGGGGGGGGGGGGGGGGGGGGGGGGGGGGGGGGGGGGGGGGGGGGGGGGGGGGGGGGGGGGFGFFGGGGGGGGGGGGGGGGGGGGGDFGGGGGGGGGGGCFG@74B+4CFG,:A=FBF9EFGGG@CFFGGGGGGGFGGGGGGGGGGGGGGGGGEGGGGGGGGGGGGGGGGGFEFGGGGGGGGGGGGGGGGGGGG>ECGGGGGGGGG5CCFGGGGGGGGGFGGGGGGGGGGGGGGEEEGFFFGGF?7EFGGGDCGGGGGFGFGGFFGGG=DFGFFD
@M03364:396:000000000-C9LGT:1:1101:17746:3971 1:N:0:10
ACTCCTACGGGAGGCAGCAGTGGGGAATATTGCACAATGGGCGAAAGCCTGATGCAGCAACGCCGCGTGAGCGATGAAGGCCTTCGGGTCGTAAAGCTCTGTCCTCAAGGAAGATAATGACGGTACTTGAGGAGGAAGCCCCGGCTAACTACGTGCCAGCAGCCGCGGTAATACGTAGGGGGCTAGCGTTATCCGGATTTACTGGGCGTAAAGGGTGCGTAGGTGGTTTCTTAAGTCAGGAGTGAAAGGCTACGGCTTAACCGTAGTAAGCTCTTGAAACTGGGAAACTTGAGT
+
GGGGGGGGGGGGGGGGGGGGGGGGGGGGGGGGGGGGGGGGGGGGGGGGGGGGGGGGGGGGGGGGGGGGGGGGGGGGGGGGGGGGGGGGGGGGGGGGGGGGGGGGGGG8FGGGGGGGFGG<FEFB+BFFF,A:5BBB=FCFGGGGDDFFGGGGGGGGGGGGGGGGGGGGG*=FFGGCGGGGGGGGGGGGFGGGGGGGGGGGGGGGGGGGGGGGGGGGGGGGGGGGGGCFGGGGFGGGGGGGFGGGGGGGGGGGGGGGGGGGFGGGGGGGGGGGGGGGGGGGFFGGGGFFGFFCG0
@M03364:396:000000000-C9LGT:1:1101:13910:3984 1:N:0:10
ACTCCTACGGGAGGCAGCAGTGGGGAATATTGCACAATGGGGGAAACCCTGATGCAGCAACGCCGCGTGAGTGATGACGGCCTTCGGGTTGTAAAGCTCTGTCTTCAGGGACGATAATGACGGTACCTGCGGAGGAAGCCACGGCTAACTACGTGCCAGCAGCCGCGGTTATACGTAGGTGGCGAGCGTTGTCCGGATTTACTGGGCGTAAAGGGAGCGTAGGCGGATTTTTAAGTGAGATGTGAAATACTCGGGCTTAACCTGAGTGCTGCATTTCAAACTGGAAGTCTAG
+
GGGGGGGGGGGGGGGGGGGGGGGGGGGGGGGGGGGGGGGGGGGGGGGGGGGGGGGGGGGGGGGGGGGGGGGGGGGGGGGGGGGGGGGGGGGGGGGGGGGGGGGGGGGGGGGGGGGGFFGFF>@C3BFF8,868@B+@FEFGFGFGGCFGGCGFGGGGGGGGGGGGGGGG*=FGGGGGGGGGGGGGGGGFGGGGGGGGDEGFGGGGGGGGGGGGGGGGGGGGGGGGGCGGGGGGGGGGGGFGFGGGGGGGGGGGGGGGGGGEGGGGGGGGGGGGGGGGGGDFFGGGFFFGFFG
@M03364:396:000000000-C9LGT:1:1101:21443:3988 1:N:0:10
ACTCCTACGGGAGGCAGCAGTGAGGAATATTGGTCAATGGGCGGAAGCCTGAACCAGCCAAGTCGCGTGAAGGATGAAGGTATTATGTATTGTAAACTTCTTTAGCAGTGGAGAAATAAGGGGGTCGCGCCCCCTGATGCTAGTACACTGAGAATAAGGATCGGCTAACTCCGTGCCAGCAGCCGCGGTAATACGGAGGATCCGAGCGTTATCCGGATTTATTGGGTTTAAAGGGTGCGCAGGCGGCCTTGCAAGTCAGCGGTCAAATCGTGGAGCTCAACTCCATTCCGCCGT
+
GGGGGGGGGGGGGGGGGGGGGGGGGGGGGGGGGGGGGGGGGGGGGGGGGGGGGGGGGGGGGGGGGGGGGGGGGGGGGGGGGGGGGGGGGGGGGGGGGGGGGGGFGGGGGGGGGFEEEFGFGGF7+BFG7+@>@FFGGGGDG9BFGG9FGGFGFFGGGGGGGGGGGGGGGFGFGGGGGGGGGGGGGGGGGCGFGGGGGGGGGGGGGGGGGGGGGGGGGGGGGGGGGGEGGGFGGGGGGGGGGGGGGGGGGGCGGGGGGFGGGGGGGGGFFGGFGEGGGGGGFFGGGGGFGFFGG3
@M03364:396:000000000-C9LGT:1:1101:7766:3994 1:N:0:10
ACTCCTACGGGAGGCAGCAGTAGGGAATTTTCGTCAATGGGCGCAAGCCTGAACGAGCAATGCCGCGTGAACGAGGAAGGTCTTCGGATCGTAAAGTTCTGTTGAGAGGGAAAAAGGAACACCCCAGGCAATACGGGTGAAGTGATATTACCTTTCGAGGAAGTCACGGCTAACTACGTGCCAGCAGCCGCGGTAATACGTAGGTGGCGAGCGTTATCCGGAATGATTGGGCGTAAAGGGTGCGTAGGCGGCCTGTTAAGCCTGAAGTGAAAGGTACCGGCTCAACCGGTAC
+
GC,ECFGGGGGGGEGGEGGGECFFGGGCCFEFGFC@FFE<ECGGDGGGGGGG8CFCGGGGGGGGCGGGGGGGGEGFFGGGFGGGGCF:?EGGFGFGAEE?F,BE9FFAFFC<BEFG+:BC8EF++B:@+,6,,:++@F@+,<E:33,@=FFGCFGGG7FEGGGGGGGGGGDGFGFGGGGGGFCFGGGGGGG7@FGGGGGGF@F1C<:E8CECEC5>E@FC5CCCE+<@+A5CGE*8*<:EC:EGGC8EGDGEG*;E7:?:+<CCF4<:7D?*2CEFFG5C@DGFFGGF)78>
@M03364:396:000000000-C9LGT:1:1101:5574:4006 1:N:0:10
ACTCCTACGGGAGGCAGCAGTGAGGAATATTGGACAATGGATGGAAATCTGATCCAGCCATGCCGCGTGCAGGAAGACGGTCCTATGGATTGTAAACTGCTTTAGCATGGGAGCAATAAGGTGTACGTGTACACCGATGAGAGTACCATGAGAATAAGCACCGGCTAACTCCGTGCCAGCAGCCGCGGTAATACGGAGGGTGCAAGCGTTATCCGGATTTATTGGGTTTAAAGGGTGCGCAGGCGGCCTTGCAAGTCAGCGGTCAAATCGTGGAGCTCAACTCCATTCCGCCGT
+
GGGGGGGGGDGGGGGGGGGGGGGGGGGGGGGGGGGGGGFGGGGGGGGGGGGGGGGGGGGGGGGGGGDGGGGGGGGGGGGGGGGGGGGGGGGGGGGGGGGGGGGGGGGGGGGGDGFGDGGGC?FE,:DFB,9C<CEC7FFGGGGFGFGFGGADCFFGFCFGGGGGGGGGGBCFGGGGGGGGGGGGDGGGGEGGGGGGGGGGCGGGGGGGGGGFEGGGDGGGGGGGGGGG*?@EGGGGGGGGGGGGCEGGGGGGGGGGGGGGGEGGGGGDGGGGGGGGGGGGFFGGGGGFGFFGDC
@M03364:396:000000000-C9LGT:1:1101:11769:4032 1:N:0:10
ACTCCTACGGGAGGCAGCAGTGGGGAATATTGCACAATGGGGGAAACCCTGATGCAGCAACGCCGCGTGAGTGATGACGGCCTTCGGGTTGTAAAGCTCTGTCTTCAGGGACGATAATGACAGTACCTGAGGAGGCAGCCACGGCTAACTACGTGCCAGCAGCCGCGGTCATACGTAGGTGGCGAGCGTTGTCCGGATTTACTGGGCGTAAAGGGAGCGTAGGCGGAGATGCAAGTTGGGAGTGAAATGCAGGGGCTCAACCCCTGAACTGCTCTCAAAACTGTATCCCTTG
+
GGGGGGGGGGGGGGGGGGGGGGGGGGGGGGGGGGGGGGGGGGGGGGGGGGGGGGGGGGGGGGGGGGGGGGGGGGGGGGGGGGGGGGGGGGGGGGGGGGGGGGGGGGGGGGFGGGFGFGG,C-CA,CFF,,83,8>+@F@=><CFCFGGGGGGGGGGGGGGGGGGGGGGG*4FFGGCGFGGGGGGGGEGFGGGGGGGFGGGGGGGGGGGDGGGGGGGGDE?EGGFGG?ECFGGGGFGGGGGAEEGFGGGGGGGGGGEDFGGFGGGGGCGGGC4CG7CGGC:@;FGG7CF:4=<
@M03364:396:000000000-C9LGT:1:1101:23585:4052 1:N:0:10
ACTCCTACGGGAGGCAGCAGTGGGGAATATTGCACAATGGGGGAAACCCTGATGCAGCGACGCCGCGTGAGGGAAGAAGGTTTTCGGATTGTAAACCTCTGTCTTCAGTGACGAAAATGACGGTAACTGCGGAGGAAGCCACGGCTAACTACGTGCCAGCAGCCGCGGTAATACGTAGGTGGCAAGCGTTGTCCGGATTTATTGGGTTTAAAGGGTGCGTAGGCGGTTAAATAAGTTTGAGGTAAAAGGCTTCTGCTTAACAGGAGTATGCCTTGAAAACTGTTTGACTAGGAT
+
GGGGGGGGGGGGGGGGGGGGGGGGGGGGGGGGGGGGGGGGGGGGGGGGGGGGGGGGGGGGGGGGGGGGGGGGGGGGGGGGGGGGGGGGGGGGGGGGGGGGGGGGGGGFGGGGGG@E8?F,:8@3:BFF<,88+8<+@>F<E,CFGGCGGGGFFFGGGGGGGGGGGGGGG=CGFFGGGFFGGGGGGGDFFFGGGGGGGGGCGGGGGGGGGGGGGGGGGGGGGGGGGGGEGGGGGGGFGGGGGGGGGGGFEGFGGGGGFFGGGFFGGGGGGGGGGGGGGGGGFF<FGFFFGFFCF7
@M03364:396:000000000-C9LGT:1:1101:22644:4072 1:N:0:10
ACTCCTACGGGAGGCAGCAGTAGGGAATTTTCGTCAATGGGCGCAAGCCTGAACGAGCAATGCCGCGTGGGTGAAGACGGTCTTCGGATTGTAAAGCCCTGTTGCCGGGGACAAAGACCCGCCCCAGTGTACCCCTGCCTGTTTGCAGGTACGCGGCCAGAAAGCCACGCCTAACTACGTGCCAGCAGCCGCGGTAATACGTAGGTGGCAAGCGTTATCCGGAATGATTGGGCGTAAAGGGTGCGCAGGCGGCTGTGCAAGTCTGAAGTAAAAGGGACCGGCTCAACCGGTTA
+
GEFGFFFEFGEFEFGGGGFGGGFGGGGGECF,FFCGGFGGGGG@FEEFGGGGFGGGGGGGGGGGGGGGFEGGGGGFGFGG?FEA?DF7FFGGDFGGGGFD8FCEFFGGGECC<F,D,,:3+8C++88=,33@,@>FF,,,@,,,,,,7,@,@**@FC:>7F:7<<F,=C1=CE7:C:,<CFGG,<C<:B<FEG518;EF?F@+AEEF8*;9F5;;>EGGGEE8EC++<7<FFCE8:C=EFG8>CEC*>5*87EEEE<FC:CC7+<C0C*>7DC:C55C=DED*9DFCFGD7)*
@M03364:396:000000000-C9LGT:1:1101:12664:4118 1:N:0:10
ACTCCTACGGGAGGCAGCAGTAGGGAATTTTCGTCAATGGGCGCAAGCCTGAACGAGCAATGCCGCGTGGGTGAAGACGGTCTTCGGATTGTAAAGCCCTGTTGCCGGGGACAAAGGACAGCCGGAGTAGACAGCTGACTGTTTGATGGTACCCGGCCAGAAAGCCACGGCTAACTACGTGCCAGCAGCCGCGGTAATACGTAGGTTGCAAGCGTTGTCCGGATTTACTGGGTGTAAAGGGCGTGTAGGCGGAGATGCAAGTTGGGAGTGAAATCCCGGGGCTCAACCCCGGA
+
GGGGGGGGGGGGGGGGGGGGGGGGGGGGGGGGGGGGGGGGGGGGGGGGGGGGGGGGGGGGGGGGGGGGGGGGGGGGGGGGGGGGGGGDGGGGGGGGGGGGGGGGFFGGGGGGGGGG@DE,CFG+=FFC8,9,,3@8@FFAF@FFGC<@FGGGFDGGGGGGGGGGGGGGG:CEGGGGGGGGGGGGGGGGGGGGGGCFGGGGGGGGGAFGGGGG5EGEGGGGGGGGGGFGGGGGCEEFFFFGGEG/?7@FCFGGCG?FFFC9FFFGGG59/>CD*+AFFGDDF@C37CFFG3>CD
@M03364:396:000000000-C9LGT:1:1101:18600:4151 1:N:0:10
ACTCCTACGGGAGGCAGCAGTGGGGAATATTGCACAATGGGGGAAACCCTGATGCAGCAACGCCGCGTGAGTGATGACGGCCTTCGGGTTGTAAAGCTCTGTCTTCAGGGACGATAATGACGGTACCTGCGGCGGAAGCCACGGCTAACTACGTGCCAGCAGCCGCGGTCATACGTAGGTTGCAAGCGTTGTCCGGATTTACTGGGTGTAAAGGGCGTGTAGGCGGAGATGCAAGTTGGGAGTGAAATCCCGGGGCTCAACCCCGGAACTGCTTTCAAAACTGTATCCCTTG
+
GGGGGGGGGGGGGGGGGGGGGGGGGGGGGGGGGGGGGGGGGGGGGGGGGGGGGGGGGGGGGGGGGGGGGGGGGGGGGGGGGGGGGGGGGGGGGGGGGGGGGGFEFGGGGGGGGGG7+CF,C-@B+BFG,,@++35*5>,@::FFCCFGGGCFCGGGGGGEGFGGGGGGG4CGGGG9BFGGGGGGCGFE?EGGGFGGD>CGGGGGGGEGGGFGGFGGGEGEGGGGGG:ECGGGFGF9FGGGFEGGFGGGGAFGDGGDCFECEGGECD5CGGGGGGGFFGGGFFGGGGC?F)=4
@M03364:396:000000000-C9LGT:1:1101:16773:4153 1:N:0:10
ACTCCTACGGGAGGCAGCAGCTAAGAATATTCCGCAATGGACGAAAGTCTGACGGAGCGACGCCGCGTGGATGATGAAGGCCGGAAGGTTGTAAAGTCCTTTTAAGCATGACGAATAAGCAGGACAGGGCATGGTTTTGTGGTGACGGTAGTGCTTGAATAAGCAACGGCTAATTACGTGCCAGCAGCCGCGGTAATACGTAAGTTGCGAGCGTTGTTCGGAATTATTGGGCGTAAAGGGCATGTAGGCGGATATGCAAGCTTGGTGTGAAAGGCGGGAGCTTAACTCCCGGAC
+
GGGGGGGGGGGGGGGGGGGGGGGGGGGGGGGGGGGGGGGGGGGGGGGGGGGGGGGGGGGGGGGGGGGGGGGGGGGGGGGGGGGGGGGGGGGGGGGGGGGGGGGFGGGGGGGGGFCFFGGGFB>83FFF3+@:>8EFFGGGGGGGGGGFGGGGGGGGGGGGGGGGGGGGGEGG?FGGGGGGGGGGGGGGGGGGGFGGGGGGGGGGGGGGGGGGGGEGEGGGGGGCFGGGGGGGGGGGGGGGGGGGGGGGGGGDGGGGGGGGDFGFGFGFGFGGGGGGGGCDEFFGGG7@FFEGDD
@M03364:396:000000000-C9LGT:1:1101:20424:4168 1:N:0:10
ACTCCTACGGGAGGCAGCAGTGGGGAATATTGGGCAATGGGCGAAAGCCTGACCCAGCAACGCCGCGTGAAGGAAGAAGGCCTTCGGGTTGTAAACTTCTTTTACCAGGGACGAAGGACGTAACAGTACCTGGAGAAAAAGCAACGGCTAACTACGTGCCAGCAGCCGCGGTAATACGGAGGATCCGAGCGTTATCCGGATTTATTGGGTTTAAAGGGTGCGCAGGCGGCCTTGCAAGTCAGCGGTCAAATCGTGGAGCTCAACTCCATTCCGCCGTTGATACTGCCGGGCTTG
+
GGGGGGGGGGGGGGGGGGGGGGGGGGGGGGGGGGGGGGGGGGGGGGGGGGGGGGGGGGGGGGGGGGGGGGGGGGGGGGGGGGGGGGGGGGGGGGGGGGGGGGGDGGGGGGGGGGCG7FFFG-BB,:EFC<<33BBFGGGGGGGGGGGGGGGGGGGGGGGGGGGGGGGGG:CFGGGGGGGEGGGGCFGGGGGGGGGGGGGEEEFFGGGGGCECFGGFGEEGGEGGGGGGGGGGGGGGGGGGGGGGGGGGFGGFGGGGGGGGGGDFFFGGGGGGFGGGD3:59?CFGFGDGFDG59
@M03364:396:000000000-C9LGT:1:1101:7036:4176 1:N:0:10
ACTCCTACGGGAGGCAGCAGTGGGGGATATTGCACAATGGGCGAAAGCCTGATGCAGCGACGCCGCGTGAGGGAAGACGGTCTTCGGATTGTAAAGCCCTGTTGCCGGGGACAAAGGACAGCCCGAGTGGACAGCTGACTGTTTGGTGGTACCCGGCCAGAAAGCCACGGCTAACTACGTGCCAGCAGCCGCGGTAATACGTAGGTGGCAAGCGTTATCCGGAATGATTGGGCGTAAAGGGTGCGCAGGCGGCTGTGCAAGTCTGAAGTAAAAGGGACCGGCTCAACCGGTTC
+
GGGGGGGGGGGGGGGGGGGGGGGGGGGGGGGGGGGGGGGGGGGGGGGGGGGGGGGGGGGGGGGGGGGGGGGGGGGGGGGGGGGGGGGGGGGGGGGGGGGGGGGCFFGGGGGGGGAF8BDFCFF++8FFF37,,@FCEFFGGGFGGECFGFFGGFGFGGGGGFGGGGFGG<CEGGFGGGGGGGGGGGGGGGGGGEEGGGGGGGGGGGGGGGGGGGGGDGFGGGEEFF<9CFGGGGGGGGGGGGGGGGGGGGDGGGGGGGGGGGGGGGGGGG?FGGGGGFGGFFDGGGGFGFEDG
@M03364:396:000000000-C9LGT:1:1101:21600:4180 1:N:0:10
ACTCCTACGGGAGGCAGCAGTGAGGAATATTGCACAATGGGCGAAAGCCTGATGCAGCAACGCCGCGTGAGTGATGAAGGCCTTCGGGTCGTAAAACTCTGTCCTCAAGGAAGATAATGACGGTCCTTGCGGAGGAAGCCCCGGCTAACTACGTGCCAGCAGCCGCGGTAATACGTAGGGGGCTAGCGTTATCCGGATTTACTGGGCGTAAAGGGTGCGTAGGTGGTCTCTTAAGTCAGGAGTGAAAGGCTACGGCTCAACCGTAGTAAGCTCTTGAAACTGGGAAACTTGAGT
+
GGGGGGGGGGGGGGGGGGGGGGGGGGGGGGGGGGGGGGGGGGGGGGGGGGGGGGGGGGGGGGGGGGGGGGGGGGGGGGGGGGGGGGGGGGGGGGGGGGGGGGGGGGGEFGGGGGGGFGGFCCFF+@FEF,@@@++BFGGGGGGGGGGGGG9FFGGGGGGGGGGGGGGGG<CGGGGGGGGGGGGGGGGGGGGGGGGGGGGGGGGGGGGGGGGGGGGGGGGGGGGGGGEGGGGGGGGGGGGGGGGGGGCFGGGFGGGGGGGGGGGEGGGGGFGCFFFGGGGFFFGGGGGFFFFFC*
@M03364:396:000000000-C9LGT:1:1101:9203:4186 1:N:0:10
ACTCCTACGGGAGGCAGCAGTGAGGAATATTGGTCAATGGGCGGAAGCCTGAACCAGCCAAGTCGCGTGAAGGATGAAGGTATTATGTATTGTAAACTTCTTTAGCAGTGGAGAAATAAGGGGCTCTTGTGCCCTGATGCTAGTACACTGAGAATAAGGATCGGCTAACTCCGTGCCAGCAGCCGCGGTAATACGGAGGATCCGAGCGTTATCCGGATTTATTGGGTTTAAAGGGTGCGCAGGCGGCCTTGCAAGTCAGCGGTCAAATCGTGGAGCTCAACTCCATTCCGCCGT
+
GGGGGGGGGGGGGGGGGGGGGGGGGEGGGGGGGGGGGGGGGGGGGGGGGGGGGGGGGGGGGGGGGGGFFFFGGGGGGGGGGGGGGGGGGGGGGGGGGGGGGGGGGGGGGGGGFGGGE?EAF-@=8DFG,,8CFFC<8BEFC@FDGFDFGGGG<FFGGGGGGGGGGFDFGFGGGD<:FGGFGGGFGGGGG7FGGGGGGGGGGGGGGGGGGGGGGFGGGGGFFGGFGG*=*5<CEGGGGEGGGGGGGGGGG?CFG+7<CCFFEGGEEGGCGG@CCCFC<CFGFFFGGFFFFFFD>7
@M03364:396:000000000-C9LGT:1:1101:12809:4207 1:N:0:10
ACTCCTACGGGAGGCAGCAGTGGGGAATTTTGCGCAATGGGGGAAACCCTGACGCAGCAACGCCGCGTGCGGGATGAAGGCCTTCGGGTTGTAAACCGCTTTCAGCAGGGACGATTGTGACGGTACCTGCAGAAGAAGCTCCGGCTAACTACGTGCCAGCAGCCGCGGTAATACGTAGGGAGCGAGCGTTATCCGGAATTATTGGGCGTAAAGGGTGCGCAGGCGGCTGTGCAAGTCTGAAGTAAAAGGGACCGGCTCAACCGGTTCAGGCTTTGGAAACTGCACGGCTTGAGG
+
GGGGGGGGGGGGGGGGGGGGGGGGGGGGGGGGGGGGGGGGGGGGGGGGGGGGGGGGGGGGGGGGGGGGGGGGGGGGGGGGGGGGGGGGGGGGGGGGGGGGGGGGGGGDGGGGGCCFDGF3@-@@+>FF:8@83<FFFGGGGFGGGEFGGGEGCFGGGGGGGGGGGGGGG4BFCGGGGGGGGGGGGGGGGGGGGGGGGGGGGGGGGGGGEGGGGGGGGGGGGGGGGGGGGGGGFGGGGGGFGGGFGGGGGGFGGGGG3CFFCFGGGGGGGGGFGGGGGGGF?FGGGGGFC>BGGG
@M03364:396:000000000-C9LGT:1:1101:14818:4218 1:N:0:10
ACTCCTACGGGAGGCAGCAGTGAGGAATATTGGTCAATGGGCGGAAGCCTGAACGAGCAATGCCGCGTGAGTGAGGAAGGTCTTCGGACTGTAAAGCTCTGTTGCCGGGGAAAAAGGGGAAATGCAGGAAATGGCCTTTCATGGATGGTACCCGGCCAGAAAGCCACGGCTAACTACGTGCCAGCAGCCGCGGTAATACGTAGGTGGCGAGCGTTATCCGGAATGATTGGGTGTAAAGGGAGCGTAGGCGGACTTTTAAGTGAGATGTGAAATACCCGGGCTTAACTTGGGTGC
+
GGGGGGGGGGGGGGGGGGGGGGGGGGGGGGGGGGGGGGGGGGGGGGGGGGGGGGGGGGGGGGGGGGGGGGGGGGGGGGGGGGGGGGGGGGGGGGGGGGGGGGGFGGGGGGGEGGGGGGF+@-C5,EFG8,8:8>D,CFFGGGGFFFGGGGFGGGGGGGGGGGGGGGGGGGGDGGGGGGGGGGGGGGGGGGGGGFGGFGGGGGGGGGGGGGE>ECGGGGFGGGGFC@EGGGGGGGFGGGGGFEGGGEGG?EG=EGGGGGGGGGGGEFGFGGG=CCFDFGEGFF=DFG>FGFFCC3
@M03364:396:000000000-C9LGT:1:1101:25811:4228 1:N:0:10
ACTCCTACGGGAGGCAGCAGTGAGGAATATTGGTCAATGGGCGGAAGCCTGAACCAGCCATGCCGCGTGAGCGATGAAGGCCTTCGGGTCGTAAAGCTCTGTCCTCAAGGAAGATATTGACTGTTCTTCAGTAAAAAGACCCGGCTAACTACATGCCAGCAGCCGCGGTAATACGGAGGGGGCTAGCGTTATCCGGATTTACTGGGTGTAAAGGGAGCGTAGACGGTATGGCAAGTCTGAAGTGAAAGCCCGGGGCTCAACCCCGGGACTGCTTTGGAAACTGTCGAACTAG
+
GAFCFFGGGGGGGGGGGGGGGGGGGGGGGG<DF<EGGGGGGGGCGGGFGGFFGGFGGGGGGGGGGGGGGGG@FGGGGGGGG=FDGGGG?=FGE8FFFGGGGEF=FAFFFGFGGG9<,@?F,-58,88?,,9<<,,,8++,,3@F3=BCFG,3,8@FFG8DFFGFEEFGE7EFG,D*FFFFFGG<F@FBBF:FGFGGEEGGGGFGGGCGGGGGGGGGGGGGGC?FGGEF5CGGGFGGGGGCCFGGGGCC6C*:?EGGGG96:;C5CDCCDGGGG<FFG4FGFFGGGGGFG4=F
@M03364:396:000000000-C9LGT:1:1101:11097:4238 1:N:0:10
ACTCCTACGGGAGGCAGCAGTGGGGAATATTGGGCAATGGGGGAAACCCTGACGCAGCAACGCCGCGTGAAGGAAGACGGTTTTCGGATTGTAAACTTCTTTTGTTAAGGACGATAATGACGGTACTTAACGACTAAGCTCCGGCTAACTACGTGCCAGCAGCCGCGGTCATACGTAGGGTGCGAGCGTTAATCGGAATTACTGGGCGTAAAGGGTGCGCAGGCGGTTGAGTAAGACAGATGTGAAATCCCCGAGCTTAACTCGGGAATGGCATATGTGACTGCTCGACTAG
+
GGGGGGGGGGGGGGGGGGGGGGGGGGGGGGGGGGGGGGGGGGGGGGGGGGGGGGGGGGGGGGGGGGGGGGGGGGGGGGGGGGGGGGGGGGGGGGGGGGFGGGGGGGGDGGGGFFGGGGGEF7C=:FFG8,9+3+8@FGACFGGGGGGGGGGGEGGGGGGGGGGGGGGGG*;FGGGCGGGGGGGGGGEGEGDCFGGGGGGGGGGGGGGGGGGFGGGGGGGGGGGGGGEGGGGGGGGGGGGGGGEFFGGF?FFCEGGGGGGFE@CGGGGGGGGGGGGGGGGGFFGGFFGFGFFF
@M03364:396:000000000-C9LGT:1:1101:12114:4279 1:N:0:10
ACTCCTACGGGAGGCAGCAGTGGGGAATATTGCACAATGGGCGAAAGCCTGATGCAGCAACGCCGCGTGAGCGATGAAGGCCTTCGGGTCGTAAAGCTCTGTCCTCAAGGAAGATACTGACGGTACTTGAGGAGGAAGCCCCGGCTCACTACGTGCCAGCAGCCGCGGTAATACGTAGGGGGCTAGCGTTATCCGGATTTACTGGGCGTAAAGGGTGCGTAGGTGGTTTCTTAAGTCAGGAGTGAAAGGCTACGGCTTAACCGTAGTAAGCTCTTGAAACTGGGAAACTTGAGT
+
GGGGGGGGGGGGGGGGGGGGGGGGGGGGGGGGGGGGGGGGGGGGGGGGGGGGGGGGGGGGGGGGGGGGGGGGGGGGGGGGGGGGGGGGGGGGGGGGGFGGGGG<FGGFFGG@FGD9,?EFFFF>38FC,5885+8+8BD<FEDFCE+@FFDF:@FDGGGGGGGGGGGGG*1FFGGGEFEGGGGGGGGGGGCGGGGGGGEFGGGGGGGGEEEGGGGCEGG8CEGGGGEGGCGG++AFEFFFAEFGF7FGGGCGGGGGGGGGGGG=FGEFGGGFFFGFCDGFFFGGF9DF74@CG*
@M03364:396:000000000-C9LGT:1:1101:14992:4314 1:N:0:10
ACTCCTACGGGAGGCAGCAGTGGGGAATATTGCACAATGGGCGAAAGCCTGATGCAGCAACGCCGCGTGAGGGAAGACGGTTTTCGGATTGTAAACCTTTGTCTTTGGTGAAGAAGAAAGTTACTGTATCCCAGGAGGAAGCCACGGCTAACTACGTGCCAGCAGCCGCAGTAATACGTAGGTGGCAAGCGTTGTCCGGAATTACTGGGTGTAAAGGGAGCGCAGGCGGGACTGCAAGTTGGATGTGAAATACCGGGGCTTAACCCCGGGGCTGCATCCAAAACTGTAGTTCTT
+
GGGGGGGDGGGGGGGGGGGGGGGGDGGGGGCFGGGGGGFGGGGGGGGGGGGFGGGGGGGGGGGGGGGGGGGGGGGGGGGGGGGGGGGGGGFGGGGGGGGCGFGFGFG8EFFFFE4EF8F,,-CA,8EF,,9:5,3B@BF8=CGFF:7CFGFGFGGGGGGFAEEGG:FGG*>>F;FFGGGGGGFGGGGGG7FECCGFGGGGDDFG?FGGGGGGFFFFF8CDCEGGGGDCCEEGGFCF?FCCFGEGGGGGFGGGFFGGDEGGGGGGFCEGGGGGGGGGGGGG@FGGGGC4:=FGG7
@M03364:396:000000000-C9LGT:1:1101:17519:4316 1:N:0:10
ACTCCTACGGGAGGCAGCAGTGGGGAATATTGGGCAATGGGGGCAACCCTGACGCAGCGACGCCGCGTGCGGGACGAAGGCCTTCGGGTCGTAAACCGCTTTCAGCAGGGACGAGGCCGCGCGGTGACGATACCTGCAGAAGAAGCCCCGGCTAAATACGTGCCAGCAGCCGCGGTAATACGTATGGGGCGAGCGTTATCCGGATTCATTGGGCGTAAAGCGCGCGTAGGCGGCCCGTTAGGTCGGAGGTAAAAGCCCGGGGCTCAACCCCGGCGAGCCTCCGATACCGGCGGG
+
GGGGGGGGGGGGGGGGGGGGGGGGGGGGGGGGGGGGGGGGGGGGGGGGGGGGGGGGGGGGGGGGGGGGGGGGGGGGGGGGGGGGGGGGGGGGGGGGGGGGGGGGGGGGGGGGGGGGGGFGG*=44=FG<*68=FGCFGCGFFGFGGGGGGEG@EGGGGGGGGGGGGGGGFGGGGGGGGGGGGGGGGGGGGGGGGGGGDGGGGGGGGGGGGGGGGGGGGGGGGGGGGCGGGGGEGGGG8CGGGFGGGGGGEFGGGGGGGGGGGGCGGGGGGGGGGGGGDGGFFGDGGGFGFFGDD
@M03364:396:000000000-C9LGT:1:1101:18197:4338 1:N:0:10
ACTCCTACGGGAGGCAGCAGTGAGGAATATTGGTCAATGGACGGAAGTCTGAACCAGCCATGCCGCGTGAAGGAATAAGGTCCTATGGATTGTAAACTTCTTTTGTACGGGAGCAATAAAGCCCGCGTGCGTGTCGATGAGAGTACCGTACGAATAAGCATCGGCTAACTCCGTGCCAGCAGCCGCGGTAATACGGAGGATGCAAGCGTTATCCGGATTTATTGGGTTTAAAGGGTGCGTAGGCGGTATGGTAAGTCAGTGGTGAAATGTCTCCGCTCAACGGAGAACGTGCC
+
GGGGGGGGGGGGGGGGGGGGGGGGGGGGGGGGGGGGGGGGGGGGGGGGGGGGGGGGGGGGGGGGGGGGGGGGGGGGGGGGGGGGGGGGGGGGGGGGGGGGGGGGGGGGGGGGGGGGAFF9EFFG+@CF=+@888DFGGGGG<DFFCFFGGGG>FFGGGGGGGGGGGGGGECGGGGGGGGGGGGGGGGGGGDFGFGGGGGGGGGGGGGGGGGGGGGGGDGGFGGGGGGGGGGGGGGGGGGGGGGDGGGGGGGGGGGGGGGGGGGFDFFGGGGGGGGGGGCFFFEGGGGFGFFGG
@M03364:396:000000000-C9LGT:1:1101:17545:4348 1:N:0:10
ACTCCTACGGGAGGCAGCAGTGAGGAATATTGGTCAATGGGCGGAAGCCTGAACCAGCCAAGTCGCGTGAAGGATGAAGGTATTATGTATTGTAAACTTCTTTAGCAGTGGAGAAATAAGGGGCTCTTGAGCCCTGATGCTAGTACACTGAGAATAAGGATCGGCTAACTCCGTGCCAGCAGCCGCGGTAATACGGAGGATCCGAGCGTTATCCGGATTTATTGGGTTTAAAGGGTGCGCAGGCGGCCTTGCAAGTCAGCGGTCAAATCGTGGAGCTCAACTCCATTCCGCCGT
+
GCGGGGGGGGGGGGGGGEGGFGGGGFFGGGGGGGGGDEFGGFGEFEDGGGGGGGGGGGGDEGFFGCFGGGGGGGGGGAFGCCFE,CF?AE<FFFFGGFFGGG9EADFE?EGEFG8=,?E9,-@CFFFA,,8=,B=,AFFGFBFD9D<5EFGF9FCFGGCF9FGEGGGGGFGFFGG+>=>FGGGGGGGGGCEBCFFFGFEFFFEGCC8FECGGF@CE7CEFGGCFGG7?CC9FGDGGGDE5EEC==C=/AFF?CEF97FGGEEGGGG?>9/*1*2:C59?=5@?<*:FF*<BCG>
@M03364:396:000000000-C9LGT:1:1101:15220:4361 1:N:0:10
ACTCCTACGGGAGGCAGCAGTGGGGAATATTGCACAATGGGGGAAACCCTGATGCAGCAACGCCGCGTGAGTGATGACGGCCTTCGGGTTGTAAAGCTCTGTCTTCAGGGACGATAATGACGGTACCTGAGGAGGAAGCCACGGCTAACTACGTGCCAGCAGCCGCGGTCATACGTAGGTGGCGAGCGTTGTCCGGATTTACTGGGCGTAAAGGGCGAGTAGGCGGATCTGCAAGTCAGATGTGAAATCCCGGAGCTCAACTCCGGAACTGCATTTGAAACTGCAGACCTTG
+
GGGGGGGGGGGGGGGGGGGGGGGGGGGGGGGGGGGGGGGGGGGGGGGGGGGGGGGGGGGGGGGGGGGGGGGGGGGGGGGGGGGGGGGGGGGGGGGGGGGGGGGGGGGGGGGGGGGGGGGFF3@B+>FF:383:B+3@FGGFGEFGEEFGGGGFFGGGGGGGGGGGGGGG*BCFGGGGGGGGGGGDGGGGGGGGGGGGGGGGGGGGGGGGGGGGGGGGCEEFGGGGG8EGGGGGGGGGGGGGGGGGGGGGGGGGGGGGGGGGGGGGGGGGGGGGFGGGGGGFFGGGGGFFFFG
@M03364:396:000000000-C9LGT:1:1101:17925:4362 1:N:0:10
ACTCCTACGGGAGGCAGCAGTGGGGAATATTGGGCAATGGGCGAAAGCCTGACCCAGCAACGCCGCGTGAGGGAAGAAGGGTTTCGGCTCGTAAACCTCTGTCCTATGGGACGAAGGAGATGACCGTACTATAGGAGGAAGCCCCGGCTAACTACGTGCCAGCAGCCGCGGTAATACGTAGGTGGCGAGCGTTGTCCGGATTTACTGGGCGTAAAGGGAGCGTAGGCGGATTTTTAAGTGAGATGTGAAATACTCGGGCTTAACCTGAGTGCTGCATTTCAAACTGGAAGTCT
+
GGGGGGGGGGGGGGGGGGGGGGGGGGGGGGGGGGGGGGGGGGDGGGGGGGGGGGGGGGGGGGGGGGGGGGGGGG8BFCGGGGGGGGGGGGGGGGGGGGGGGGGGGFGGGGGGGGGGC,B,3-CD,@FF++9,CFGGFFG8FFFFG7@CFG:CFFGGGGGGDGGGGFGGG*8CE7FBFFFGGGGGGGGGGEGGGGGEGGGGGG?FFGGGGCG?CGGGGGFECEC5EGGGGGEGGFFC?FEGGGCGGGC7EGGGCEGGGGGGG?FGGGGCCGGGGGGGGGFDFFCFFGG4CF?G7
@M03364:396:000000000-C9LGT:1:1101:14594:4365 1:N:0:10
ACTCCTACGGGAGGCAGCAGTGGGGAATATTGGGCAATGGGCGAAAGCCTGACCCAGCAACGCCGCGTGAAGGAAGAAGGTTTTCGGATTGTAAACTTCTGTCCTAAGTGACGAAGGAAGTGACGGTACCTTTTGAATAAGCCCCGGCTAACTACGTGCCAGCAGCCGCGGTAATACGTAGGGGGCGAGCGTTATCCGGATTTATTGGGCGTAAAGCGTGTGTAGGCGGTTTATTAAGTCTGAGATGAAAGGCTATGGCTTAACCATAGTTTGTTTCGGAAACTGGTAGACT
+
GGGGGGGGGGGGGGGGGGGGGGGGGGGGGGGGGGGGGGGGGGGGGGGGGGGGGGGGGGGGGGGGGGGGGGGGGGGGGGGGGGGGGGGGGGGGGGGGGGGGGGGGGFGGGGGGGFFGGGGFGCFG:CFGCAEFGGGEFFGGGGFGGGGGGGGGGGGGGGGGGGGGGGGGG:EGFGGGGGGGGGGGGGGGGGGGGGGGGGGGCEGGGGGGGGGGGGGGGGGGEFGFGGGGGE8EGGGGGGGGGG7EFGGGFGGGGGFGGGGGFGGGGGGGGGGGGGGGGGGG;BGGGGGFGFFG
@M03364:396:000000000-C9LGT:1:1101:24958:4388 1:N:0:10
ACTCCTACGGGAGGCAGCAGTGGGGAATATTGCACAATGGGGGAAACCCTGATGCAGCAACGCCGCGTGAGTGATGACGGCCTTCGGGTTGTAAAGCTCTGTCTTCAGGGACGATATTGACTGGGCCTGTGGAGGTAGCCAAGGCTAACTGCTTGCCAGCAGCCGCGGTCATAGGTAGGTGGCGAGCGTTGTCCGGATTTACTGGGCGTAAAGGGAGCGTAGGCGGGCTTTTAAGTGAGAGGTGAAATACCCGGGCTCAACTTGGGTGCTGCATTTCAAACTGGGAGTCTAG
+
GGGGGGGFEGGGGGGGGGGGFGGGGEGGFCEFG9@CFFFFGGGGDGGFG<FEGEFFDF<C<@FGGEF>@=FEEEFGEEFE>CFEAFFGF7CFGGFGCCEFGGG?F9FFFFGFF7+++5C<,-:,,:++BCD,,3++,:,,8,,@+:,3>=,@,,:D<FFFGGC<F<>F1**,,,?,@C7,?BF**:CFBFGEG,=:<@:,2C9:F7;C/*1*09?8;*/2CE5E5C**:88996C@FCGF+;2:0+3:++++/:CGGG++0+03<7*1>*<C<G72::?C67<<**109=*>
@M03364:396:000000000-C9LGT:1:1101:8696:4416 1:N:0:10
ACTCCTACGGGAGGCAGCAGTGGGGAATATTGCACAATGGGGGAAACCCTGATGCAGCAACGCCGCGTGAGTGATGACGGCCTTCGGGTTGTAAAGCTCTGTCTTCAGGGACGATAATGACGGTTCCTGTGGAGGAAGCCACGGCTAACTACGTGCCAGCAGCCGCGGTAATACGTAGGTTGCAAGCGTTGTCCGGATTCATTGGGCGTAAAGGGAGCGTAGGCGGACTTTTAAGTGAGATGTGAAATACCCGGGCTCAACTTGGGTGCTGCATTTCAAACTGGAAGTCTAG
+
GGGGEFFGGGGGGGGGGGGGGGGGGGGGGGGGGGGGGGGGGGGGGGGGGGGGGGGGGGGGGGGGGGGGGGGGGGGGGGGGGGGGGGGGGGGGGGGGGGGGGGGGGGGGGGGGGGGGGGGDG-@B+BFG,,8,:BCFFFGGGGGGGG7FGDFFFGGGGGGGGGGGGGGGG1:FFGGFGGGGGGGFGGGGGGGGGGGGGGGGGGGGGGGGGGGGGGGGGGGGGGGGGGEGGGGFFGGGGGGGGGGGGGGGGGGGGGGGDGGGGGGGGG>DGGGGGGGGGGFGF?7DDFF?F=B>
@M03364:396:000000000-C9LGT:1:1101:24278:4418 1:N:0:10
ACTCCTACGGGAGGCAGCAGTGAGGAATATTGGTCAATGGGCGGAAGCCTGAACCAGCCAAGTCGCGTGAAGGATGAAGGTATTATGTATTGTAAACTTCTTTAGCAGTGGAGAAATAAGGGGGTCGCGGCCGCTGATGCTAGTACACTGAGAATAAGGATCGGCTAACTCCGTGCCAGCAGCCGCGGTAATACGGAGGATCCGAGCGTTATCCGGATTTATTGGGTTTAAAGGGTGCGCAGGCGGCCTTGCAAGTCAGCGGTCAAATCGTGGAGCTCAACTCCATTCCGCCGT
+
GGGGGGGGGGGGGGGGGGGGGGGGGGGGGGGGGGGGGGGGGGGGGGGGGGGGGGGGGGGGGGGGGFGGGGGGGGGGGGGGCGGGGGGGGGGGGFGGGGGGGGGGGGGFFFGGFFB=BFFCEEC++8@F8+>33:C<@FFEGGCG<FGFGGGFEFGGFGGFGGFGEFGGG;DGEGGGGGGGGGGGGGGGGGGGGGGGGGGFGGFFDGGDGGGGGGGGGC8@@FFGGG1A:FGCFGEGEGEGGGGGGGGGGFGGGGGFGGGDGGGGGGCFGDCFDEGGFGGGFFGGGGCFFFD>D<
@M03364:396:000000000-C9LGT:1:1101:15485:4435 1:N:0:10
ACTCCTACGGGAGGCAGCAGTGGGGAATATTGCACAATGGGCGCAAGCCTGATGCAGCGACGCCGCGTGAGCGATGAAGGCCTTCGGGTCGTAAAGCTCTGTCCTCAAGGAAGATAATGACGGTCCTTGAGGAGGAAGCCCCGGCTAACTACGTGCCAGCAGCCGCGGTCATACGTAGGGGGCTAGCGTTATCCGGATTTACTGGGCGTAAAGGGTGCGTAGGTGGTTTCTTAAGTCAGGAGTGAAAGGCTACGGCTCAACCGTAGTAAGCTCTTGAAACTGGGAAACTTGAGT
+
GGGGGGGGGGGGGGGGGGGGGGGGGGGGGGGGGGGGGGGGGGGGGGGGGGGGGGGGGGGGGGGGGGGGGGGGGGGGGGGGEFGGGGGGGEGGGGGGGGGGGGGFGGG?FEFGGGGGGGGE93@++3CFB>@,:=:+@FGB<BFGG:+@FFFFCFGGGGGGGGGGGGGGG18FFFGFGGGDGGGGGGGGCFGGGFGGDEGGFGGGGGFGGGGGGGGGGGGEGGCFGGEFF7CCFFGGGGGF6AFFFFGGGGGFEECGGEGFGGGECDGFGFG>CEGCDFFGFFCGFFG?FFF792
@M03364:396:000000000-C9LGT:1:1101:12489:4445 1:N:0:10
ACTCCTACGGGAGGCAGCAGTGGGGAATATTGCACAATGGGGGAAACCCTGATGCAGCAATGCCGCGTGAGTGATGACGGCCTTCGGGTTGTAAAGCTCTGTCTTCAGGGACGATAATGACAGTCCCTGCGGCGGAAGCCACGGCTAACTACGTGCCAGCAGCCGCGGTAATACGTAGGTGGCAAGCGTTGTCCGGATTTACTGGGCGTAAAGGGAGCGTAGGCGGATTTTTAAGTGAGATGTGAAATACCCGGGCTTAACTTGGGTGCTGCATTTCAAACTGGAAGTCTAG
+
GGGGGGGGGGGGGGGGGGGGGGGGGGGGGGGGGGGGGGGGGGGGGGGGGGGGGGGGGGGGGGGGGGGGGGGGGGGGGGGGGGGGGGGGGGGGGGGGGGGGGGGGGGGFGGGGGGGD:FFCA-CB5BFG::86+3@38FGGGGGFEF:FGGFGEGGGGGGGGGGGGGGGG*:FFGFGFGGGGGGGGGGGGGGGGGGGGGGGGGGGGGGGGGGGGGGGGGGGGGGGGG:=EGGGFGGGGGGGCFGGGGGGFFFGGGGGGFGGGGGGGGGGGGGGGGGGGFGGFFGGGGGFGFFG
@M03364:396:000000000-C9LGT:1:1101:14727:4457 1:N:0:10
ACTCCTACGGGAGGCAGCAGTGAGGAATATTGGTCAATGGGCGAGAGCCTGAACCAGCCAAGTCGCGTGAAGGATGAAGGTTCTATGGATTGTAAACTTCTTTTGTCCGAGGGTAAAAAAGGCTACGTGTAGCTTCTTGCAAGTATCGGACGAATAAGCATCGGCTAACTCCGTGCCAGCAGCCGCGGTAATACGGAGGATGCGAGCGTTATCCGGATTTATTGGGTTTAAAGGGTGCGTAGGTGGTTTCTTAAGTCAGGAGTGAAAGGCTACGGCTCAACCGTAGTAAGCTCT
+
GGGGGGGGGGGGGGGGGGGGGGGGGGGGGGGGGGGGGGGGGGGGGGGGGGGGGGGGGGGFGGGGGGGGGGGGGGGGGGGGFGGGGGGGFGGGGGGGGGGGGGGGGGGDFFGGGCFG9FFCEEGGFEFF,:A<,@FFFGGGFEFGGGGGDFFG@FGGGGFGGGGGGGGGGGGGGGGGGGGGGGGGGGGGGGGGGGGGGGGGGGGGGGGGGGGGGGGGDEEGGGFGGGA8CF@@FFGGGCECCEGGGGECGGGFGGGFGFFE0AFGGFGGGCFGGEEC)>FGFFGGGGGF7@=7CC
@M03364:396:000000000-C9LGT:1:1101:4958:4474 1:N:0:10
ACTCCTACGGGAGGCAGCAGTGGGGAATATTGCACAATGGGGGAAACCCTGATGCAGCAACGCCGCGTGAGTGATGACGGCCTTCGGGTTGTAAAGCTCTGTCTTCAGGGACGATAATGACGGTACCTGCGGAGGAAGCCACGGCTAACTACGTGCCAGCAGCCGCGGTCATACGTAGGTGGCGAGCGTTGTCCGGATTTACTGGGCGTAAAGGGAGCGTAGGCGGACTTTTAAGTGAGATGTGAAATACCCGGGCTTAACCTGAGTGCTGCATTTCAAACTGGAAGTCTAG
+
GGGGGGGGGGGGGGGGGGGGGGGGGGGGGGGGGGGGGGGGGGGGGGGGGGGGGGGGGGGGGGGGGGGGGGGGGGGGGGGGGDGGGGGGGGGGGGGGGGGGGGGGGGGGGGGGGGGGCFGGGCFFDFGG,383+>+@CFFGGGGFGGGGGGGGFGGGGGGGGGGGGGGGG1BFGGGGGGGGGGGGGGGGGGGGGGGGGGGGGGGGGGGGGGGGGGGGGGGGGEGGGGCCEGFGGGGGGFGGFGGGGGGGGGGGGCGGDGGGGGGFGGGGGGGGGGGGGFGGFFGGFGGFGFFG
@M03364:396:000000000-C9LGT:1:1101:14345:4476 1:N:0:10
ACTCCTACGGGAGGCAGCAGTGGGGAATATTGCACAATGGGCGAAAGCCTGATGCAGCGACGCCGCGTGAAGGAAGAAGGCCTTCGGGTTGTAAACTTCTTTTACCAGGGGCGAAGAAAGTGACAGTACCTGGAGAAAAAGCAACGGCTAACTACGTGCCAGCAGCCGCGGTAATACGTAGGTTGCAAGCGTTGTCCGGATTTACTGGGTGTAAAGGGCGTGTAGGCGGAGATGCAAGTTGGGAGTGAAATCCCGGGGCTCAACCCCGGAACTGCTTTCAAAACTGTATCCCTT
+
GGGGGGGGGGGGGGGGGGGGGGGGGGGGGGGGGGGGGGGGGGGGGGGGGGGGGGGGGGGGGGGGGGGGGGGGGGGGGGGGGGGGGGGGGGGGGGGGGGGGGGGGGGGGGGGGGGGG7DFGGAFFC@FF,<@:DFF<FFFFGGGGG7FGGGGGFGGGGGGGGGGGGGGGG:BFGGGGGGFGGGGGGGGGGGGGGGGGGGGGGGGGGGGGGFGGGGGGGGGGGGEGGGFGGGGGGGGGFGGGGGGGGGGGGGGGGGGGGGGGGCFGGGGGGGGGGGGGFGGGFFGGGGGFGFFGGC
@M03364:396:000000000-C9LGT:1:1101:21963:4498 1:N:0:10
ACTCCTACGGGAGGCAGCAGTGGGGAATATTGCACAATGGGGGAAACCCTGATGCAGCAACGCCGCGTGAGTGATGACGGCCTTCGGGTTGTAAAGCTCTGTCTTCAGGGACGATAATGACGGTACCTGTGGAGGCAGCCACGGCTAACTACGTGCCAGCAGCCGCGGTAATACGTAGGTGGCGAGCGTTGTCCGGATTTACTGGGCGTAAAGGGAGCGTAGGCGGATTTTTAAGTGAGATGTGAAATACTCGGGCTTAACCTGAGTGCTGCATTTCAAACTGGAAGTCTAG
+
GGGGGGGGGGGGGGGGGGGGGGGGGGGGGGGGGGGGGGGGGGGGGGGGGGGGGGGGGGGGGGGGGGGGGGGGGGGGGGGGGGGGGGGGGGGGGGGGGGGGGGGGGGGFGGGGGGDGFGG9F8@838EF3,8,838+8CFFGGGFEF<FFGFGFGGGGGGGGGGGGGGGG*=FGGFGGGGGGGGGGGGGGGGGGGGGGGGGGFGGGGGGDGEFGGGGGGGEGGGGGG:EGGGGGGGGGEFCEFFGGCGGGGGGGGGGGGGGGGGGGGFFGGFGGGGGGGGGFFGGCFGFGFFG
@M03364:396:000000000-C9LGT:1:1101:20356:4501 1:N:0:10
ACTCCTACGGGAGGCAGCAGTGGGGAATATTGGGCAATGGGGGAAACCCTGACCCAGCAACGCCGCGTGAGGGAAGAAGGCCTTCGGGTTGTAAACCTCTTTTACCAGGGACGAAGGACGTGACAGTACCTGGAGAAAAAGCAACGGCTAACTACGTGCCAGCAGCCGCTGTAATACGTAGGTTGCAAGCGTTGTCCGGATTTACTGGGTGTAAAGGGCGTGTAGGCGGAGATGCAAGTTGGGAGTGAAATGCGGGGGCTCAACCCCTGAACTGCTCTCAAAACTGTATCCCTT
+
GGGGGGGGGGGGGGGGGGGGGGGGGGGGGGGGGGGGGGGGGGGGGGGGGGGGGGGGGGGGGGGGGGGGGGGGGGGGGGGGGGGGGGGGGGGGGGGGGGGGGGGFGGG?FGGGFEFGGGGG@:FD,CFG,<@,3>D38FCCFFGGGEGGGDGEAFGGGGGGGGGGGGGGG4=<FFGGFGGGGGGGGGGGGGDGGGGGGGGGGDGGGGGGGGGGGFGGGGGGGGEGGGGGGGGGGGGGGGGGGGGCGGGC?EGGGGGGGGG5FG4FGG5<DCFGFFGGGGGGFFDFGGGFGFFGGD
@M03364:396:000000000-C9LGT:1:1101:10867:4507 1:N:0:10
ACTCCTACGGGAGGCAGCAGTGAGGAATATTGGTCAATGGGCGGAAGCCTGAACCAGCCAAGTCGCGTGAAGGATGACGGCCCTATGGGTTGTAAACTGCTTTAGCCGGGGAATAAAGTGCGCCACGTGTGGCGTATTGCATGTACCCGGAGAATAAGCATCGGCTAATTCCGTGCCAGCAGCCGCGGTAATACGGAAGATGCGAGCGTTATCCGGATTTATTGGGTTTAAAGGGAGCGTAGGCCGGTCATTAAGTCAGTTGTGAAAGTTTGCGGCTCAACCGTAAAATTGC
+
GGGGGGGGGGGGGGGGGGGGGGGGGGGGGGGGGGGGGGGGGGGGGGGGGGGGGGGGGGGGGGGGGGGGGGGGGGGGGGGGGGGGGGGGGGGGGGGGGGGGGGGGGGGGGGGFGGCDFFGFG:CB+BFGB8@3B:F+@FFGGGAFFCFFGGFF<FGGGGGGGGGGGGGGGFFGGGGEGGGGGGGGGGGGGGGGGGGGGGGGGGGGGGGGGGGGGGGGGGGGGGGGGGGGGGGGGGGGGGGGEGGGGGGGGGGGGFGGGGGGGGGGGGFGGGGGFGGGGGGGFFGGGCGFGFFG
@M03364:396:000000000-C9LGT:1:1101:6446:4543 1:N:0:10
ACTCCTACGGGAGGCAGCAGTGGGGAATATTGCACAATGGGGGAAACCCTGATGCAGCAACGCCGCGTGAGTGATGACGGCCTTCGGGTTGTAAAGCTCTGTCTTCAGGGACGATAATGACAGTTCCTGCGGCGGAAGCCACGGCTAACTACGTGCCAGCAGCCGCGGTAATACGTAGGTGGCGAGCGTTGTCCGGATTTACTGGGCGTAAAGGGAGCGTAGGCGGACTTTTAAGTGAGATGTGAAATACTCGGGCTTAACCTGAGTGCTGCATTTCAAACTGGAAGTCTAG
+
GGGGGGGGGGGGGGGGGGGGGGGGGGGGGGGFGGGGGGGDFDGGGGGGGGGGGGGFCFGGGGGGEGGGGGGGGGGGGGGGGGGGGGEFFGFGGGGFGGGGGGGGGFGG9EGGGEC++CDGG-5:,:CF,,@:+@+*@*D:DBF:<CF@FFGG@FECGGGGGFGFGDDEG*=CFGGGFGGGFFGGEGE5EEGGGGDCDEGGGECFGCE8?:;8E@GFDGEG=8;@EG:CEFEC+++3<7CC?FGCCEFF9@++;ECEDEGFGGGGFF?CFFFGGGGGF7?>FFF4**7?FF?:
@M03364:396:000000000-C9LGT:1:1101:11902:4548 1:N:0:10
ACTCCTACGGGAGGCAGCAGTGGGGAATATTGCACAATGGGGGAAACCCTGATGCAGCAACGCCGCGTGAGTGATGACGGCCTTCGGGTTGTAAAGCTCTGTCTTCAGGGACGATAATGACGGTTCCTACGTGGGAAGCCACGGCTGACTACGTGCCAGCAGCCGCGGTCATACGTAGGTGGCGAGCGTTGTCCGGATTTACTGGGCGTAAAGGGAGCGTAGGCGGTCGGTTAAGTCTGCGGTAAAATGTCATGGCCCAACCTTGGCCTGCCGTGGATACTGTCCGACTTGAAT
+
GGGGGGGGGGGGGGGGGGGGFGFGGGGGFGGFGGGGGGGGGGGGGGGGGGGGGGGGGGGGGGGGGGGGGGGGGGGGGFGGGGGGGGGGGGGGGGGGC9FGGGG<D9??FGGEFE:+>DF8,8@88835<:8,88+B@=DD8F<F+5+63@,7FFFFFGGFGF:FG:>F:1*@FCE<<FFGFFFG<C*<=*142>FC8:E<C9<CFGFCCGCDFFD8?E>CCE>FGEGCEG*:*2030CEFECG*2?9<<<9<C9CGC:E=EEGFGCCG=C8<CEED50<0=?CCCD7>7BFFG:
@M03364:396:000000000-C9LGT:1:1101:7681:4557 1:N:0:10
ACTCCTACGGGAGGCAGCAGTGGGGAATATTGCACAATGGGCGCAAGCCTGATGCAGCGACGCCGCGTGCGGGATGGAGGCCTTCGGGTTGTAAACCGCTTTTGTTCAAGGGCAAGGCACGGTTTCGGCCGTGTTGAGTGGATTGTTCGAATAAGCACCGGCTAACTACGTGCCAGCAGCCGCGGTAATACGTAGGGTGCAAGCGTTATCCGGATTTATTGGGCGTAAAGGGCTCGTAGGCGGTTCGTCGCGTCCGGTGTGAAAGTCCATCGCTTAACGGTGGATCCGCGCCGG
+
GGGGGGGGGGGGGGGGGGGGGGGGGGGGGGGGGGGGGGGGGGGGGGGGGGGGGGGGGGGGGGGGGGGGGGGGGGGGGGGGGGGGGGGGGGGGGGGGGGGGGGGGGGGFGGGGGGGGGGGGG7FFGFGG@3@5@FGGGGGGGFFGGCFGGGFGBGGGGGGGGGGGGGGGGEGGGGGGGGGGGGGGGGGGGGGGGFGGGGGGGGGGGGGGGGGGGGGCGGGGGGGGGGGGFGGGGGGGEGGGGGGGGGGGGGGGGGGGG1:=G@FGGGGGFFGGGGGGGGGGFFGGGGF@FDBDGD
@M03364:396:000000000-C9LGT:1:1101:13717:4561 1:N:0:10
ACTCCTACGGGAGGCAGCAGTGGGGAATATTGCACAATGGGGGAAACCCTGATGCAGCAACGCCGCGTGAGTGATGACGGCCTGCGGGTTGTAAAGCTCTGTCTTCAGGGACGATAATGACGGTACCTGCGGCGGAGGCCAAGGCTAACTACGTGCCAGCAGCCGCGGTCATACGGAGGTGGCGACGGTTGTCCGGGTTTACTGGGCGTTAAGGGAGCGTAGGCGGTTTTTTGAGTGAGATGTGAAATACTCGGGCTTAACCTGAGTGCTGCGTTTCAAACTGGTAGTCTAGCG
+
<C@FGC,CCFEEF:@@@FFFA@FGCCDFDGGFFAF<@FE9FCFCGGGEE<CC,CF@C<FGEFCFFD@+@FGGFAF<FG:F=+B+,@CFGGGG9FFE<B=F,E55CC,,8<A+8FG+8CDE,-6B+8B<,,++++5>***<:,@F7,,>8<,<F<77*,,*,,2<<F1*=1*?,,=*;EC/8E6C8***;8:?F<;5*1;C++<7<8CC:**12ACFG*/:*:5@ED/*1*;=**1<<9<?7FC:+<9<CC+<*25/9*33<+*2*00:22C7):C5CCE797CC*0:*:=*0*1
@M03364:396:000000000-C9LGT:1:1101:7776:4562 1:N:0:10
ACTCCTACGGGAGGCAGCAGTGAGGAATATTGGTCAATGGCCGAGAGGCTGAACCAGCCAAGTAGCGTGCAGGACGACGGCCCTATGGGTTGTAAACTGCTTTTATGCGGGGATAAAGTTCGGGACTTGTCCCGTTTTGCAGGTACCGCATGAATAAGGACCGGCTAATTCCGTGCCAGCAGCCGCGGTAATACGTAGGGGGCTAGCGTTATCCGGATTTACTGGGCGTAAAGGGTGCGTAGGTGGTTTCTTAAGTCAGGAGTGAAAGGCTACGGCTCAACCGTAGTAAGCTCT
+
GGGGGGGGGGGGGGGGGGGGGGGGGGGGGGGGGGGGGGGFGGGGGGGGGGGGGEGGGGGGGGGGGGGGGEGGGGGGGGGGGGGGGGGGGGGGGGGGGGGGGGFFGGDCFGGGGGFFFGGGG->+@FFG,:8CFC<FDGCGGGGGGFGGGGGGFGGGGGGGGGGGGGGGGGGGGGGGGGGGGGGGGGGGCFGGGGGGGGGGGGGGGGGG*AEGGGGGDGGGCFC9FGFEEGGGGGGCEGGCGGGGGG;5CFFGDGCCFGG?0A0>FGG:FFCFFGEG5CFGFFGGGGG=FF?:0>
@M03364:396:000000000-C9LGT:1:1101:8477:4562 1:N:0:10
ACTCCTACGGGAGGCAGCAGTGGGGAATATTGCACAATGGGGGAAACCCTGATGCAGCAACGCCGCGTGAGTGATGACGGCCTTCGGGTTGTAAAGCTCTGTCTTCAGGGACGATAATGACGGTACCTGAGGAGGAAGCCACGGCTAACTACGTGCCAGCAGCCGCGGTCATACGTAGGTGGCGAGCGTTGTCCGGATTTACTGGGCGTAAAGGGAGCGTAGGCGGATTTTTAAGTGAGATGTGAAATACTCGGGCTTAACCTGAGTGCTGCATTTCAAACTGGAAGTCTAG
+
GGGGGGGGGGGGGGGGGGGGGGGGGGGGGGGGGGGGGGGGGGGGGGGGGGGGGGGGGGGGGGGGGGGGGGGGGGGGGGGGGGGGGGGGGGGGGGGGGGGGGGGGGGGGGGGGGGEGFFGFG:@B:BFF>383,8>CFFGGGGGGGGGGGGGGGGGGGGGGGGGGGGGGG<EFGGFGGGGGGGGGGGGGGGGGGGGGDGGGGGGGGGGGGGGGGGGGGGGCEGGGGG:8AEGGGGGGGGGCFGGGGGGGGGGGGGGGGGGGFGGGGGGGGGGGGGGFGGGGFFGGFGC?FFFG
@M03364:396:000000000-C9LGT:1:1101:19405:4578 1:N:0:10
ACTCCTACGGGAGGCAGCAGTGGGGAATATTGGGCAATGGGCGAAAGCCTGACCCAGCAACGCCGCGTGAAGGAAGAAGGCCTTCGGGTTGTAAACTTCTTTTGCGAGGGACGAAGGACGAGACGGTACATTGAGAAGACGCGACGGCTAACTACGTGCAAGCAGCCGCTGTAATACGTAGGTTGCAAGCGGTGTCCGGATTTACTGGGAGTAAAGGGCGTGTAGGTGGAGGTGCAAGTTGGGAGTGAAATGCAGGGGCTCCACCCCTGAACTGCTTTCAAAACTCCATCCCGT
+
GGGGGGGGGGGGGGGGGGGGGGGGGGGGDGGGE<FGGGGGGGGGGGGGGGGGCEGGGGGGGGGGGGGGGG7CFGGGGGGGGFGGGGGGGCGGGGG<?FGGDGG,?+@FGGGGGGG7+:B++86+3BCF3,738<3,,,8,<**@::FCCEAFC,:*<CF*?BFF:+4C8*817<FFCF:<<<::<C:,<=E5E*/<CEC8E?<+++<@8*:;<7+<9:;E?8:8CF0<A8C*;C+A9FGFCFG:E7F7++<EC7AAD=::C*0:7//*99FC70CC:>+26/:***9)*0)9*1
@M03364:396:000000000-C9LGT:1:1101:16786:4589 1:N:0:10
ACTCCTACGGGAGGCAGCAGTAGGGAATTTTCGGCAATGGACGGAAGTCTGACCGAGCAACGCCGCGTGAGTGATGACGGCCTTCGGGTTGTAAAGCTCTGTCTTCAGGGACGATAATGACGGTACCTACGGAGGAAGCCACGGCTAACTACGTGCCAGCAGCCGCGGTCATACGTAGGTGGCGAGCGTTGTCCGGATTTATTGGGTTTAAAGGGTGCGCAGGCGGCCTTGCAAGTCAGCGGTCAAATCGTGGAGCTCAACTCCATTCCGCCGTTGATACTGCCGGGCTTGATT
+
GGGGGGGGGGGGGGGGGGGGGGGGGGGGGGGGGGGGGGGGGGGGGGGGGGGGGGGGGGGGGGGGGGGGGGGGGGGGGGGGGGGGGGGGGGGGGGGGGGGGGGGGGGGGGGGGGGDG3BF9?BCCDFGG,,@=C7F<FGFFGDGEFG+DFFAFFCEGFGGGGGGGGGGGG7EFGGGFFFGFGGGGGGGG=CEGGGGGGGGDFGFGGGGGGGFFGGGGGGGGGGGGGGGGGGGGGGGGGGGGGGGGGGGGGGEGGGGGGGGGGGGGGGGGGGGGGGGGGGGGFFGGGGGFGFB>C7
@M03364:396:000000000-C9LGT:1:1101:21379:4590 1:N:0:10
ACTCCTACGGGAGGCAGCAGTGGGGAATATTGGGCAATGGGCGAAAGCCTGACCCAGCAACGCCGCGTGAAGGAAGAAGGCCTTCGGGTTGTAAACTTCTTTTACCAGGGACGAAGGACGTGACTGTACGTCTAGAAAAAGCAACTGCTAACCACGTGACAGCAGCCGCTGTAATACGTAGGGTGCAAGCGTTGTCCGGATTTACTGGGTGTAAAGGGCGTGTAGGCGGAGGAGCAAGTCAGATGTGAAATCCCGGGGCTAAACCCCGGAACTGCATTAGAAACTGTTTCCCTT
+
GGGGGGGGGGDGGGGGGDGGGGGGGGGGGGGGGGFFGGGGGAFGGGDGFFGGEFEFGGGFGGGGGGGGGGDGGGGGCGGGECEGGFE@ABFGGGGGG9FGCFGGFGGCGGG<FFFC>==F7-:3,?CD,+8,,:,,CF,FCC,53,8@<F=,,35CE7,3,@,,7,@FCC>*,@F,>:FFGG*6B*?<F:1=FC:F9BDGB1?9:CC:CFEEF:<CCGGG8110<F+/22:EGED>C=E?E7+<FFFGF9:C8+;:38EE88FGFGC53):)9++**2+*9F9>7::=*=67*0
@M03364:396:000000000-C9LGT:1:1101:19012:4592 1:N:0:10
ACTCCTACGGGAGGCAGCAGTGGGGAATATTGCACAATGGGCGAAAGCCTGATGCAGCAACGCCGCGTGAGCGATGAAGGCCTTCGGGTCGTAAAGCTCTGTCCTCAAGGAAGATAATGACGGTGCTTAAGCAGGAAGCCCCGGCTAACTACGTGCCAGCAGCCGCGGTCATACGTAGGGGGCTAGCGTTATCCGGATTTACTGGGCGTAAAGGGTGCGTAGGTGGTTTCTTAAGTCAGGAGTGAAAGGCTACGGCTTAACCGTAGTAAGCTCTTGAAACTGGGAAACTTGAGG
+
GGGGGGGGGGGGGGGGGGGGGGGGGGGGGGGGGGGGGGGGGGGGGGGGGGGGGGGGGGGGGGGGGGGGGGGGGGGGGGGGGGGGGGGGGGGGGGGGGFGEGGGCGGG8FGGFGGG,C,E,C-@++8EE,8C5,,>38B3B>FGG7C3@CFFFFGGCFGGGGFFGGDGGG*;CFGGDCGFGGGGC@EGGEEGFG9FGFGGGGGGGGGGG?EGFFGEFEDCEGGGGGGCFGGGGFFGGGGGG?E6ECFGGGGGG8=EGGGGGG?CCFGGGGGGGFGFFDGFGFFGGGGF?C7@7C*
@M03364:396:000000000-C9LGT:1:1101:22236:4596 1:N:0:10
ACTCCTACGGGAGGCAGCAGTGGGGGATATTGCACAATGGGGGAAACCCTGATGCAGCGACGCCGCGTGAGTGAAGAAGTATTTCGGTATGTAAAGCTCTATCAGCAGGAAAGATAATGACGGTACCTTCCTAAGAAGCACCGGCTAAATACGTGCCAGCAGCCGCGGTCATACGGAGGATGCGAGCGTTATCCGGATTTATTGGGTTTAAAGGGTGCGTAGGCTGTCGGTCAAGTCAGAGGTGAAATCCCGGGGCTCAACTCCGGAACTGCCTTTGATACTGTCCGGCTTGA
+
GGGGGGGGGGGGGGGGGGGGGGGGGGGGFGGGGGGGGGGGGGGGGGGGGGGGGGGGGGGGGGGGGGGGGGGGGGGGEFGGGGGGGGGEFGGGGGGGGGGGGGGGGFGGGDGGGGGGAFGFGGFFBFGA,,8CEA8BEFF>FGGGGGGGFGGGGGGGCEGGFGGGGGGGG*BFGGG7FFGFGGGGGGEGGGDGGGGGGGGGGCCFGGE5ACFFFGGGGGGGGGGGFFCEGGEGGFGEFCGGGGGGFGGGGGGEGDGGGGGGGGGGGGGGG49=CFFGG=?FF=EGFFGBGFFGG
@M03364:396:000000000-C9LGT:1:1101:22588:4597 1:N:0:10
ACTCCTACGGGAGGCAGCAGTAGGGAATTTTCGTCAATGGGCGCAAGCCTGAACGAGCAATGCCGCGTGGGTGAAGACGGTCTTCGGATTGTAAAGCCCTGTTGCCGGGGACAAAGGACAGCCCGAGTGGAAAGCTGACTGTTTGATGGTACCCGGCCAGAAAGCCACGGCTAACTACGTGCCAGCAGCCGCGGTAATACGTAGGTGGCAAGCGTTATCCGGAATGATTGGGCGTAAAGGGTGCGCAGGCGGCTGTGCAAGTCTGAAGTAAAAGGGACCGGCTCAACCGGTTC
+
GGGGGGGGGGGGGGGGGGGGGGGGGGGGGGGGGGGGGGGGGGGGGGGGGGGGGGGGGGGGGGGGGGGGGGGGGGGGGGGGGGGGGGGGGGGGGGGGGGGGGGGGGGGEGGGGGGGGAFFAFFG++@CB++8,3,@FBGFFEFGGG9FGGGFCFFGGGGGGGGGGGGGGG*BGGGGGGGGGGGGGGGGGGGGGGFGGGGGGGGGGGGGGGGGGGGGGGGGGGGEGGG7AFGGGGE>EGGGGGGGGDGGGGGGGGGGGGGGGGGGGGGEFFGGGGGGGGGGGFFEGGGGFGFFGG
@M03364:396:000000000-C9LGT:1:1101:10017:4615 1:N:0:10
ACTCCTACGGGAGGCAGCAGTGGGGAATATTGGGCAATGGGCGAAAGCCTGACCCAGCAACGCCGCGTGAGGGAAGAAGGGTTTCGGCTCGTAAACCTCTGTCCTATGGGACGAAGGACGTGACGGTACCTGGAGAAAAAGCATCGGCTAACTCCGTGCCAGCAGCCGCGGTAATACGGAGGATGCAAGCGTTATCCGGATTTACTGGGTGTAAAGGGTGCGCAGGCGGGACTGCAAGTTGGATGTGAAAATCCGAGGCTCAACCTCGGAACTGCATCCAAAACTGTAGTTCTT
+
GGGGGGGGGGGGGGGGGGGGGGGGGGGGGGGGGGGGGGGGGGGGGGGGGGGGGGGGGGGGGGGGGGGGGGGGGGGGGGGGGGGGGGGGGGGGGGGGGGGGGGGGGGGGGGGGGGCG@GGGG:BF3@FGB=E:3@F>FGGGGGGGGEEGGGGGGGGGGGGGGGGGGGGGG=CGGGGGGGGGGGGGGGGGGGGGGGGGGGGGGGGGGGGGGCE?FGGGGGGGGGGGGGGGGGGGGGGGGGGGGGGGGFFFGGGGGGGGGGGGFDFFGGGGGGGGGGGGGGGGFFGGGGFFGFFCG7
@M03364:396:000000000-C9LGT:1:1101:13239:4675 1:N:0:10
ACTCCTACGGGAGGCAGCAGTGGGGAATATTGCACAATGGGCGCAAGCCTGATGCAGCAACGCCGCGTGAAGGAAGAAGGTTTTCGGATCGTAAACTTCTATCAGCAGGGAAGAAATAATGACGGTACCTGACTAAGAAGCTCCGGCTAACTACGTGCCAGCAGCCGCGGTAATACGTAGGGAGCAAGCGTTATCCGGATTTACTGGGTGTAAAGGGTGCGCAGGCGGCCAAGCAAGTCAGAAGTGAAATTCCGAGGCTCAACTTCGGAGCTGCTTTTGAAACTGCTAGGCT
+
GGGGGGGGGGGGGGGGGGGGGGGGGGGGGGGGGGGGGGGGGGGGGGGGGGGGGGGGGGGGGGGGGGGGGGGGGGGGGGGGEGGGGGGGGGGGGGGGGGGGGGGGGGGGGGGGGGGGGGGGG<FBEFGG<,C,:?EDFF9FGGGGGGGGGGGGGGGGGGGGGGGGGGGGGFGGGGGGGGGGGGGGGGGGGGGGGGGGGGGGGGGGGGGGGGCFGGGGEGGGGGGEGGGGEEGGGGGGGGGGFFFGGGGGGGGGGGEGGC5CGGGGGGGGGGGGGGGGGGGGFFGGGGCFGFF4
@M03364:396:000000000-C9LGT:1:1101:8779:4681 1:N:0:10
ACTCCTACGGGAGGCAGCAGTGAGGAATATTGGTCAATGGACGAGAGTCTGAACCAGCCAAGTAGCGTGCAGGATGACGGCCCTATGGGTTGTAAACTGCTTTAGCCGGGGAATAAAGTGCGCCACGTGTGGCGTATTGCATGTACCCGGAGAATAAGCATCGGCTAATTCCGTGCCAGCAGCCGCGGTAATACGGAAGATGCGAGCGTTATCCGGATTTATTGGGTTTAAAGGGAGCGTAGGCGGAATGGTAAGTCAGCGGTCAAATGTCCGTGCCCAACGCGGTCATGCCGT
+
GGGGGGGGGGGGGGGGGGGGGGGGGGGGGGGGGGGGGGGGGGGGGGGGGGGGGGGGGGGGGGGGGGGGGGGGGGGGGGGGGGGGGGGGGFGGGGGGGGGGGGGGGGGGGGGEGG<ECEFFFCC:@CFF,,8+:C:+@FGGGGGGGGGGGGEGFFFGGGGGGGGGGGGGGGGGGGGGGGGGGGGGGGGGGGGGGGGGGGGGGGGGGGGGGGGGGGGGGCCEGGGGGGE=8ECGGGGGGGGGGGGGGGEGGFGGGGGFGGGGGGGGGFGGGGFGGGCDGFGGFFEGGDDFGF?CDD
@M03364:396:000000000-C9LGT:1:1101:5391:4715 1:N:0:10
ACTCCTACGGGAGGCAGCAGTGGGGAATATTGCACAATGGGCGCAAGCCTGATGCAGCGACGCCGCGTGCGGGATGGAGGCCTTCGGGTTGTAAACCGCTTTTGTTCAAGGGCAAGGCACGGTTTCGGCCGTGTTGAGTGGATTGTTCGAATAAGCACCGGCTAACTACGTGCCAGCAGCCGCGGTAATACGTAGGGTGCAAGCGTTATCCGGATTTATTGGGCGTAAAGGGCTCGTAGGCGGTTCGTCGCGTCCGGTGTGAAAGTCCATCGCTTAACGGTGGATCCGCGCCGG
+
GGGGGGGGGGGGGGGGGGGGGGGGGEGGGGGGGGGGGGGGGGGGGGGGGGGGGGGGGGGGGGGGGGGGGGGGGGGGGGGGGGGGGGGGGGGGGGGGDGGDGGGGGGFC<FGGGGCG7FGF7=F7>FFG@8@55><@FFFGG><AFCGGGG8?FFGFGGGGGEGGGGGCF<EFCFFFGFGGGGGGGGGGGGGFC?FEG:EEGFCFEEGGGGGEGDCCCFGFGGGFGEE=FGGGGGGGGGGGEGGEEEEGGGGGEGEED:C*;C>CG>FFC:FGGC*7CDGGEFGGFFGFGFEGDD
@M03364:396:000000000-C9LGT:1:1101:20534:4719 1:N:0:10
ACTCCTACGGGAGGCAGCAGTGGGGAATATTGGGCAATGGGGGAAACCCTGACCCAGCAACGCCGCGTGAAGGAAGAAGGCCTTCGGGTTGTAAAGCTCTGTCTTCAGGGACGATAATGACTGTACCTGTGGAGGGAGCCACGGCTAACTACGTGCCAGCAGCCGCGGTAATACGTAGGTGGCAAGCGTTGTCCGGATTTACTGGGCGTAAAGGGAGCGTAGGCGGACTTTTAAGTGAGATGTGAAATACCCGAGCTCAACTTGGGTGCTGCATTTCAAACTGGAAGTCTAG
+
GGGGGGGGGGGGGGGGGGFGGGGGGGGGGGGGGGGGGGGGGGGEGGGGGGGGGFGGGGGGGGGGGGGGGGGGGGGGF<FGGGGGGGGGFGGGGFGFGGFGGAFGGGGGGGGGGCFF+CF@,-:CB5CF,,8,::++83++:>F:7F3F@F<@:F<F7FCFEGGCFGGGG*=CFFFFFBEGGGGGCEFGGGEGFFGGDGCGGFGGGGFEG5CCC7CCCEGGGGGGGGEGG+CFF+9<EFF09<<CA?CFC@FC5*?EGC?FFFGCFGGGDGGF6C?F:7<FFFGGCF7FFFFD
@M03364:396:000000000-C9LGT:1:1101:7485:4767 1:N:0:10
ACTCCTACGGGAGGCAGCAGTGGGGAATATTGGGCAATGGGGGAAACCCTGACCCAGCAACGCCGCGTGAAGGAAGAAGGCCTTCGGGTTGTAAACTTCTTTTAGCAGGGACGAAGGGCGTGACTGTACCTTCCGAGAAGGAAACGGCTAACTACGTGCCAGCAGCCGCCGTGATACGTAGGGTGCAAGCGTTGTCCGGATGTACTGGGTGTAAAGGGCGTGTAGGCGGAGCTGCAAGTCAGATGTGAGATCCCGGGGCTCAACCCCGGAACTGCATTTGAAACTGTAGCCCTT
+
GGGGGGGGGGGGGGGGGGGGGGGGGGGGCFGGCFGGGGGGGBFGGGFG@FGCF<@FFEGFGGGGEEG>:,=FG8CFCFGGGGGGGGGG<+@8@FGFFGGGGCGAFDFFGGC=F=FFE+>+++++,C8<,<C,,D++33+,@,:FGGG*5@F78;:@>>7<>FFFA7BEG*=F*<CG9:CCFG72=;CFDFE*1CB?9FFFE*<0C+ACF:C/<<@FFGGGEE18CG6CEEG**<<F9<0A+<+<<+0<0+99CEECDG*1@+2AC*:CG5C)0??*:*<?48CC*:2*:69*7*
@M03364:396:000000000-C9LGT:1:1101:25053:4775 1:N:0:10
ACTCCTACGGGAGGCAGCAGTGGGGAATATTGCACAATGGGGGAAACCCTGATGCAGCAACGCCGCGTGAGTGATGACGGCCTTCGGGTTGTAAAGCTCTGTCTTCAGGGACGATAATGACGGGTCCTATGCGCGAAGCCACGGCTAACTACGTGCCAGCAGCCGCGGTCATACGTAGGTGGCGAGCGTTGTCCGGATTTACTGGGCGTAAAGGGAGCGTAGGCGGATTTTTAAGTGAGATGTGAAATACTTGGGCTTAACCTGAGTGCTGCATTTCAAACTGGAAGTCTAG
+
GGGGGGGGGGGGGGGGGGGGGGGGGGGGGGGGGGGGGGGGGGGGGGGGGGGGGGGGGGGGGGGGGGGGGGGGGGGGGGGGGGGGGGGGGGGGGGGGGGGGGGGGGGGGGGGGGGE+8EFFGFG73@FA,3C,3+68@FCFGGGGDC7DGGC@BFGGFBFGFGGGGGGGG*:CGGGGGGGGGGGGGGGGGGGGGGGGGGGGGGGGGGGGGGDGGGGGGGGGGGGGGGE=EGGFGGGGCFGGCFDGGGGGGGGGDGGGGGGGFGGGGGFGGGGGFGGGGFGGFFGGGDGFGFFG
@M03364:396:000000000-C9LGT:1:1101:20302:4798 1:N:0:10
ACTCCTACGGGAGGCAGCAGTGAGGAATATTGGTCAATGGACGAGAGTCTGAACCAGCCAAGTAGCGTGCAGGATGACGGCCCTATGGGTTGTAAACTGCTTTAGCCGGGGAATAAAGTGCGCCCCGTGTGGCGTATTGCATGTACCCGGAGAATAAGCATCGGCTAATTCCGTGCCAGCAGCCGCGGTAATACGGAAGATGCGAGCGTTATCCGGATTTATTGGGTTTAAAGGGAGCGTAGGCGGAATGGTAAGTCAGCGGTCAAATGTCCGTGCCCAACGCGGTCATGCCGT
+
GGGGGGGGGGGGGGGGGGGGGGGGGGGGGGGGGGGGGGGGGGGGGGGGGGGGGGGGGGGGGGGGGGGGGGGGGGGGGGGGGGGGGGGGGGGGGGGGGGGGGGGGGGGGGGG@FFAF,AF?F+@F4@FG+888B@B+@FDFCGCF9FFFGGFGFGGGGGGGGGGGGGGGGFGGGGGGGGGGGGGGGGGGGEGGGGGGGGGGGGGGGGGGGGGGGGGGCEGGGGGGGGGGEGGGGGGGGGGGGGGGGGGGGGFGGC:FGCFDEEGGGGGGGGGFGGGGGFGGFFGGGGD:FFFC<D
@M03364:396:000000000-C9LGT:1:1101:15305:4823 1:N:0:10
ACTCCTACGGGAGGCAGCAGTGAGGAATATTGGTCAATGGACGCAGGTCTGAACCAGCCAAGTCGCGTGAGGGAAGGCGGTCCTATGGATTGTAAACCTCTTTTGTCGGGGAGTAACGTGCGGTTCGCGTACCGTATTGAGAGTACCCGAAGAAAAAGCATCGGCTAACTCCGTGCCAGCAGCCGCGGTAATACGGAGGATCCGAGCGTTATCCGGATTTATTGGGTTTAAAGGGTGCGCAGGCGGCCTTGCAAGTCAGCGGTCAAATCGTGGAGCTCAACTCCATTCCGCCGT
+
GGGGGGGGGGGGGGGGGGGGGGGGGGGGGGGGGGGGGGGGGGGGGGGGGGGGGGGGGGGGGGGGGGGGGGGGGGGGGGGGGGGGGGGGGGGGGGGGGGGGGGGGGGGGGGGGGGDDFGGDFCCC+BFF3+@@FGGG<A<FGGGGGEFGGGGGCFGGGGGGGGGGGGGGGCGGGGGDGGGGGGGGGGGGGBFGGGFGGGGGGGGGGGGGGGGGGGGGGGEGFGGGGGEGEGGGGGGGGGGGGGGGGGGGGGGGFGGGGGGGGGGGGFGGGGCGGGFGFGGGFFFGGGGFGFFGGC
@M03364:396:000000000-C9LGT:1:1101:11128:4849 1:N:0:10
ACTCCTACGGGAGGCAGCAGTGGGGAATATTGGGCAATGGGGGAAACCCTGACCCAGCAACGCCGCGTGAAGGAAGAAGGCCTTCGGGTTGTAAACTTCTTTTAGCAGGGACGAAGGACGTTACGGTACTTGCAGAAAAAGCAACGGCTAACTACGTGCCAGCAGCCGCGGTAATACGTAGGTTGCAAGCGTTGTCCGGATTTACTGGGTGTAAAGGGCGTGTAGGCGGAGATGCAAGTTGGGAGTGAAATCCCGGGGCTCAACCCCGGAACTGCTTTCAAAACTGCATCCCTT
+
GGGGGGGGGGGGGGGGGGGGGGGGGGGGGGGGGGGGGGGGGGGGGGGGGGGGGGGGGGGGGGGGGGGEF4FFGGGGGGGGGGGGGGGGGGGGGGGGGGGGGGGFGFGGGGGGGG@GFDFCF-DF:CFGC,9,<,8<8=FFFFGGGGG@FGFG;FFGGGGGGGGGGGGGGEGGECGGGGGGGGGGGGGGGGGGGEGGGGGGGGGGFGGGGGGEEFGGGGGGGGGDGGGGGGGGGGGGGFFGGGGGGGGGFGGG+CEGGGC58+>FFGGGGGEGFGGGGGGGFFGGFFGFGFFGGG
@M03364:396:000000000-C9LGT:1:1101:6589:4863 1:N:0:10
ACTCCTACGGGAGGCAGCAGTGGGGAATATTGCACAATGGGGGAAACCCTGATGCAGCGACGCCGCGTGAGTGAAGAAGTTATTCGTAATGTAAAGCTCTATCAGCAGGGAAGAAAATGACGGTACCTGACTAAGAAGCCCCGGCTAACTACGTGCCAGCAGCCGCGGTAATACGTAGGTGGCAAGCGTTATCCGGATTTACTGGGTGTAAAGGGCGCGTAGGCGGGGATGCAAGTCAGATGTGAAATCTATGGGCTTAACCCATAAACTGCATTTGAAACTGTATCTCTTG
+
GGFGGGGGGGGGGGGGGGGGGGGGGGGGGGGGGGGGGGGGGGGEEGFFEGFGGGGGGFDGGGGGGGGBFFGGGGFGGGGEFGGGGG=EGGGGGGGGGGGGGGGGGGGGGGGGGGEGGGGGGBFGGGGFD3ABGC8BFGGAFFGGGGGFGGFGGGGGGGGGGGGGGGGGGCGGGGGCGGGGGGGFGGGGFGGGGGGGGGGGGGGFGGFEGGGGGGGGEGGEEGGGGGEEEGGGGGGGGGGGFFGGGGG7CGGGGGGGGGGGGGGGGGGFFCCGGGGG*?7:?FGGGGGFGFFG
@M03364:396:000000000-C9LGT:1:1101:12645:4912 1:N:0:10
ACTCCTACGGGAGGCAGCAGTTAGGAATATTCGTCAATGGGGGAAACCCTGAACGAGCAATGCCGCGTGAGTGATGAAGGTCTTATAGATTGTAAAACTCTGTTATAAGGGAAGAAACCTTACCATAGGCACTGATGGTAAGCTGACGGTACCTTATCAGAAAGCCCCGGCTAACTACGTGCCAGCAGCCGCGGTAATACGTAGGGGGCGAGCGTTATCCGGATTTACTGGGCGTAAAGGGAGCGTAGGCGGATTTTTAAGTGAGATGTGAAATACCCGGGCTCAACTTGGGTG
+
GGGGGGGGGGGGGGGGGGGGGGGGGGGGGGGGGGGGEGGGGGGGGGGGGGGGGGGGGGGGGGGGGGGGGGGGGGGGGGGGGGGGGGGGGGGGGGGGGGGGGGGGGGGFGGGGGGGGFGGGG<FF,CFFA,8,:B?FFGGGGGGGGGGGGGGGGGGGGGGGGFGGGGGGE3CGEGGGGGGGGGGGGGGGFFGGGGGGGGGGGFGGGGGGGGGGGGGGGGGGGGGGGGCFFGGGGGGGGGGGGFGGGGGGGGGGGEGGGGGGGGGGGGGGGGGGGGGGGGGGFFCFGGGFGFFGGD
@M03364:396:000000000-C9LGT:1:1101:8295:4944 1:N:0:10
ACTCCTACGGGAGGCAGCAGTAGGGAATTTTCGTCAATGGGCGCAAGCCTGAACGAGCAATGCCGCGTGGGTGAAGACGGTCTTCGGATTGTAAAGCCCTGTTGCCGGGGACAAAGGACAGCCCGAGTGGAAAGCTGACTGTTTGATGGTACCCGGCCAGAAAGCCACGGCTAACTACGTGCCAGCAGCCGCGGTAATACGTAGGTGGCAAGCGTTATCCGGAATGATTGGGCGTAAAGGGTGCGCAGGCGGCTGTGCAAGTCTGAAGTAAAAGGGACCGGCTCAACCGGTTC
+
GGGGGGGGGGGGGGGGGGGGGGGGGGGGGGGGGGGGGGGGGGGGGGGGGGGGGGGGGGGGGGGGGGGGGGGGGGGGGGGGGGGGGGGGGGGGGGGGGGGGGGGFGGGEGGGGGGGGGGF<FGG3+@FG8+8,,BDFFGGGGFGGGGGGGGGGGGGGGGGGGGGGGGGGGFEEGGGGGGGGGGGGGGGGGGGGGGGGGGGGGGDGGGGGGGGGGGGGGGGGGGGDGGEFGGGGGGEGGGGGGGGGGGGGGGGGDGGGGGGGGGFGGGGGGGGGGGGGGGGGFD:DGGGFGF>DG
@M03364:396:000000000-C9LGT:1:1101:26523:4957 1:N:0:10
ACTCCTACGGGAGGCAGCAGTGGGGAATATTGGGCAATGGAGGCAACTCTGACCCAGCGACGCCGCGTGAGCGATGAAGGTCTTCGGATTGTAAAGCTCTGTTGATAGGGACGAAGAAGTGCCTTTACATAAAGATGAAGCCACGGCTAACTACGTGCCAGCAGCCGCGGTAATACGTAGGTGGCAAGCGTTATCCGGATTTACTGGGTGTAAAGGGTGTGTAGGCGGGAAGGCAAGTCAGATGTGAAATCTATGGGCTCAACCCATGAACTGCTCTCAAAACTGTATCCCTTG
+
GGGGGGGGGGGGGGGGGGGGFGGGGGGGGGFGGGGGGGFFGGGGGGGGGGGGGGGGGGGGGGGGGGGGGGGGGGGGGGGGGGGGGGGGGGGGGGGGGGGFFGG9F9FAFGGGG7+B:<F,,-B,,CDF,,C,<55,3C,,:>DF+3+8@FCF,@FGFFFGGFGGGGGGG**5FGGFGFGGGGGGGGGGG*<CEEGGGEGGGG@FGGGGFGGGGGGGDGGGDGGGGGCEEGGGGGGGGFGGGGGGGGGGFFFFGFC?DFC5EFFG5CGD>FGFGF?FFGGGFFDGGGGFGF?D*9
@M03364:396:000000000-C9LGT:1:1101:22724:4964 1:N:0:10
ACTCCTACGGGAGGCAGCAGTGAGGAATATTGGTCAATGGACGAGAGTCTGAACCAGCCAAGTAGCGTGAAGGATGACTGCCCTATGGGTTGTAAACTTCTTTTATAAGGGAATAAAGGACCCCACGTGTGGTGTTTTGTATGTACCTTATGAATAAGCATCGGCTAATTCCGTGCCAGCAGCCGCGGTAATACGGAAGATGCGAGCGTTATCCGGATTTATTGGGTTTAAAGGGAGCGTAGGCGGACGAGCAAGTCAGTTGTGAAAGTTTGCGGCTCAACCGTAAAATTGC
+
GGGGGGGGGGGGGGGGGGGGGGGGGGCFGGGGGGGGGGGGGGGGGGGGGGGGGGGGGGGGGGGGGGGFGGGGGGGGGGGGGGGFGGGGGGGGGGGGGGGGGGGGGGGCFFGFGGFFGGG<,4B+BCFF,,A+4+:B?FGGG9EFCGGFGGGG?FGGGGGGGGGGGGGGGDGGGGGGFGGGGGGGGGGGG@FGFGGGGGGGGGGGGGGGGGGGGGGGGECFGGGGGG:EDGGGGGGGGGGEGGGGGGGGGDGGGGGGGGGGFGGGGGCFCFGGGGGGGGGFF:E5CGGFGFFG
@M03364:396:000000000-C9LGT:1:1101:22891:4969 1:N:0:10
ACTCCTACGGGAGGCAGCAGTGGGGAATATTGCACAATGGGGGAAACCCTGATGCAGCAACGCCGCGTGAGTGATGACGGCCTTCGGGTTGTAAAGCTCTGTCTTCAGGGACGATAATGACCGTGCCTGTGCCGGTAGCCACGGCTAACTACGTGCCAGCAGCCGCGGTAATACGTAGGTGGCAAGCGTTGTCCGGAATTACTGGGTGTAAAGGGAGCGTAGGCGGGACGGCAAGTCAGAAGTGAAAATTATGGGCTCAACTCATAACCTGCTTTTGAAACTGTTGTTCTTG
+
GGGGGGGGGGGGGGGGGGGGGGGGGGGGGGGGGGGGGGGGGGGGGGGGGGGGGGGGGGGGGGGGGGGGGGGGGGGGGGGGGGGGGGGGGGGGGGGGGGGGGGFFGGGGGGGGGGGG+CF5<-8B,BDF5,8,<+86>F@F9C+@CF7DFD>FGFFGGGGGGGGGGGGGG*CECGGGGFGGDGGFEFGGGCEGGGGGGDFGGG:FGGCE>EFEFGG5CCEEGGGGGGED8CE8?EF<+<<@:CFGCGC?GCCGG+C=GCFGGF*<+CFGGGFGGFGCG39FFBED7>DFC?B:
@M03364:396:000000000-C9LGT:1:1101:6977:4988 1:N:0:10
ACTCCTACGGGAGGCAGCAGTGGGGAATATTGCACAATGGGGGAAACCCTGATGCAGCAACGCCGCGTGAGTGATGACGGCCTTCGGGTTGTAAAGCTCTGTCTTCAGGGACGATAATGACGGTACCTGAGGAGGAAGCCACGGCTAACTACGTGCCAGCAGCCGCGGTAATACGTAGGTGGCGAGCGTTGTCCGGATTTACTGGGCGTAAAGGGTGCGCAGGCGGCTGTGCAAGTCTGAAGTAAAAGGGACCGGCTCAACCGGTTCAGGCTTTGGAAACTGCACGGCTTGAGG
+
GGGGGGGGGGGGGGGGGGGGGGGGGGGGGGGGGGGGGGGGGGGGGGGGGGGGGGGGGGGGGGGGGGGGGGGGGGGGGGGGGGGGGGGGGGGGGGGGGGGGGGGGGGGGGGGGGEGGGGGGG@FF<FFG:,8:,BFGFGGGGGGFGGCFGEFGFGGGGGGGGGGGGGGGG*=FGGGFG>FGGGGGDEGGGGGGGGGGGGGGGGGGGGGGGGGGGGGGGGGGGGGGEGDGGGGGGGGGGGGGGGGGFGGGEGFGGGGGDGGGGGGGGGGGGGGG:FFGFGDGFFFFGGGFDFFFGG
@M03364:396:000000000-C9LGT:1:1101:15127:5019 1:N:0:10
ACTCCTACGGGAGGCAGCAGTGGGGAATATTGCACAATGGGGGAAACCCTGATGCAGCAACGCCGCGTGAGTGATGACGGCCTTCGGGTTGTAAAGCTCTGTCTTCAGGGACGATAATGACGGTTCCTGAGTAAGAAGCCACGGCTAACTACGTGCCAGCAGCCGCGGTAATACGTAGGTGGCGAGCGTTGTCCGGATTTACTGGGCGTAAAGGGAGCGTAGGCGGACTTTTAAGTGAGATGTGAAATACCCGGGCTCAACTTGGGTGCTGCATTTCAAACTGGAAGTCTAG
+
GGGGGGGGGGGGGGGGGGGGGGGGGGGGGGGGGGGGGGGGGGGGGGGGGGGFGGGGGGGGGGGGGGGGGGGGGGGGGGGGDGEGGGGGGGGGGGGGGFGGGGGFGEGGGGGFFGGGCACFA-@B+3BD,883<,C,EAG@FG@FCF+BFG=FGGGGGGGGGG:FFDGGG7;;EFFGGGGGGGGGDEEFFGGGGGGGGGGGGGFCCCGGEEGFGGGGGGGEGEGGGG:?EFGFGCGGGCFFFFGGGFFGGACFEEGGGGGGGGGGGGEDGGGGFGGGGGGGFFGGGGG)CFFG
@M03364:396:000000000-C9LGT:1:1101:12652:5039 1:N:0:10
ACTCCTACGGGAGGCAGCAGTGGGGAATATTGGGCAATGGGGGAAACCCTGACCCAGCAACGCCGCGTGAAGGAAGAAGGCCCTCGGGTTGTAAACTTCTTTTACCAGGGACGAAGGACGTGACGGTACCTTGAGAAAAAGCAAAGGCTAACTACGTGCCAGCAGCCGCGGTAATACGTAGGTTGCGAGCGTTGTCCGGATTTACTGGGTGTAAAGGGCGTGTAGGCGGAGATGCAAGTCGGGAGTGAAATCCATGGGCTCAACCCATGAACTGCTTTCGAAACTGTATCCCTT
+
GGGGGGGGGGGGGGGGGGGGGGGGGGGGGGGGGGGGGGGGGGGGGGGGGGGGGGGGGGGGGGGGGGGGGGGGGGGGGGGGGGGGGGGGGGGGGGGGGGGGGGGFGGGGGGGGGGGGGDFFF:FF:CFGF=F,E>F,@CGGGGGG?FGGGGGGGGGGGGGGGGGGGGGGG*CGGGGGGGFGGGGCGGGGGEGGGGGGGGGGGGGGGGGGGGGGGFGGGGGGEGGGGGGGGGGGGGGGFGGGGGGEGGGGGGGFCFGFFGGGGFGGGGGGFGGGGGGGFFGG@F=DFGGFFFFGG=
@M03364:396:000000000-C9LGT:1:1101:24704:5049 1:N:0:10
ACTCCTACGGGAGGCAGCAGTGGGGAATATTGCACAATGGGGGAAACCCTGATGCAGCAACGCCGCGTGAGGGATGACGGCCTTCGGGTTGTAAACCTCTTTCTTCAGGGACGATAAGGAACGTACCGTCGTTGCAAAAGACGCGTCGGTCCGCTCCGGCCCAGCCGGTTGTGTAAGAGGGGGGGGGGTAGTGTGGTTTGGCTGGGCGTGAAGGGAGGGTCGGGGGGGTTGTTAGTGGCGTGGGAAGTACTCGGGCTCAGCCCGACTGCTGCCCTTCAAACGGGACGGCCAGGG
+
GGGGGGGGGGGGGGGGGGGGGGGGGGGGGGGGGGGGGGGGG:F:FG8FGGGGGGGGGGEGGGGGGGGGGGE,CFGGGGGGGGGGGGGGGGGGGGG9EFGF,EF@,<EBEGGGGG++8,8,,-8BBF++++3+33+<8<,,+@>33353***5***1=***4*****4******2,,,,,*14*:****/*2++,2A2****+<**/*/*2//<68*;*2*2/****2*2****+3:<***:5*/*+*3++++*1*:)*3*<**1*):C:*<***3*9797?)/*1)1)).7C*>
@M03364:396:000000000-C9LGT:1:1101:25813:5054 1:N:0:10
ACTCCTACGGGAGGCAGCAGTGGGGAATATTGCACAATGGGGGAAACCCTGATGCAGCAACGCCGCGTGAGTGATGACGGCCTTCGGGTTGTAAAGCTCTGTCTTCAGGGACGATAATGACCGTACCTTCGGTTGCAGCCACAGCTAACTACGTGCCAGCAGCCGCGGTCATACGTAGGTGGCGAGCGTTGTCCGGATTTACTGGGCGTAAAGGGAGCGTAGGCGGACTTTTAAGTGAGATGTGAAATACCCGGGCTCAACTTGGGTGCTGCATTTCAAACTGGAAGTCTAG
+
GGGGGGGGGGGGGGGGGGGGGGGGGGGGGGGGGGGGGGGGGGGGGGGGGGGGGGGGGGGGGGGGGGGGGGGGGGGGGGGGGGEGGGGGGGGEGGGGGGGGGGGGGGG?FGGGGGB:B@@FA-@8+8BA,,8338+,8DDFFE,@@,F9FFFFCCFGGGGGG8AFGGCE>*=FFGGGGGGFGGGF::FGEG:BFFGGDGG,CGFGGGDGGEGGGGGGGGGGGG5CEG5E8FGCCFFGFGGFGGGGGGGGGGGFGGDGDGGC8<FFGGGGG=9=4E9CFFGGFFGGGGGFGFFC
@M03364:396:000000000-C9LGT:1:1101:21920:5054 1:N:0:10
ACTCCTACGGGAGGCAGCAGTGAGGAATATTGGTCAATGGGCGAGAGCCTGAACCAGCCAAGTCGCGTGAGGGATGACGGCCCTACGGGTTGTAAACCTCTTTTACAAGGGAATAAAGGACCCCACGCGTGGTGTTTTGCATGTACCTTATGAATAAGCATCGGCTAACTCCGTGCCAGCAGCCGCGGTAATACGGAGGATGCGAGCGTTATCCGGATTCATTGGGTTTAAAGGGTGCGTAGGTGGCCTCTTAAGTCAGCGGTGAAAGTCAGTGGCTCAACCATTGAACTGCCG
+
GGGGGGGGGGGGGGGGGGGGGGGGGGGGGGGGGGGGGGGGGGGGGGGGGGGGGGGGGGGGGGGGGGGGGGGGGGGGGGGGGGGGGGGGGGGGGGGGGGGGGGGGGGGGGGGGGGFF<FF:A=C?8@FG:3@+:8B=FF=FFGFFFGGGGGGG3EFGGGGGGGGGGGGGGCGGGGGGGGGGGGGGGGGGGGGGGGGGGGGEFGGGGGGGGGGGGGGGGGGGGGGGGGGGGGGGGGGGGGGGGGGGGGGGFGGGGGGGGGGGGG5CGCFGFFCDGGGGGGGGFFEGFGDFGFFGGD
@M03364:396:000000000-C9LGT:1:1101:13609:5074 1:N:0:10
ACTCCTACGGGAGGCAGCAGTGGGGAATATTGGGCAATGGGCGCAAGCCTGACCCAGCAACGCCGCGTGAAGGAAGAAGGTTTTCGGATTGTAAACTTCTGTCCTAAGTGACGAAGGAAGTGACAGTAGATTCGGAGGAAGCCCCGGCTAACTACGTGCCAGCAGCCGCGGTAATACGTAGGGGGCGAGCGTTGTCCGGAATGACTGGGCGTAAAGGGCGTGTAGGCGGCTTTTTAAGTCTGAAGTGAAAGTCCTGCTTTCAAGGTGGGAATTGCTTTGGAGACTGGAAGGCTT
+
GGGGGGGGGGGGGGGGGGGGGGGGGGGGGGGGGGGGGGGGGGGGGGGGGGGGFGGGGGGGGGGGGGGGGGGGGGGGGGGGGGGGGGGGGGGGGCFGGGGGGGGCCDFGGFGDFFCF+EFEF-E<,CFF5,CE,+B+@BCG8F>EE@@CFGFFGFGDGGGFGGGGGGGGG*>FEFGCGGFFGGEGGGG@F5EGEECGGGGCGGGGGGGGGFEG5;CFGEGGEGGCGGGGGGECFD6@EDEG?FGEFGGFGGGFGG?GGGFFFFGFGGGGGF?57FG>DCF7)<FGFFGFGFFGD<
@M03364:396:000000000-C9LGT:1:1101:10726:5090 1:N:0:10
ACTCCTACGGGAGGCAGCAGTGGGGAATATTGCACAATGGGGGAAACCCTGATGCAGCAACGCCGCGTGAGTGATGACGGCCTTCGGGTTGTAAAGCTCTGTCGTCAGGGACGATAATGCAGGCACCAAAGGAGGCAGCGACGGCTGACTACGTGCCAGCAGCCGCGGTCATACGTAGGGGGCAAGCGTTATCCGGTTTCATTGGGCGTAAAGTGCGCGGAGGCGGCCGGTTAGGTCGGAGGCAAAAGCCCGGGGCTCAACCCCGGCGAGCCTCCGATACCGGCGGGCTCGAGG
+
FGGGGGFGFGGGGGGGGGGGGGGGGGGGAFGG9FGGGGGGGGG@GGGGGFGGGFGGGGFGDGGGGGDGGGGGGGAFF9FFGGGGGGGGGDGGGGGGGGGGGGG79=?CFGG7FC=FFGF,,-:+:B3,::8,38B++>+++5+5@:*5,79D*8DC:F::FC7F:@*C8*3,>FF?9<:FC<***122/**2+0*:*2/+3:+<C5;:2CCCC02:8*28*/:=8>E8*8****02+22*/:*/*:8CC85*?*?5CF992A377<59/1=D<FF))1290)*)))))1.8/*9
@M03364:396:000000000-C9LGT:1:1101:7330:5099 1:N:0:10
ACTCCTACGGGAGGCAGCAGTGGGGAATATTGCACAATGGGGGAAACCCTGATGCAGCAACGCCGCGTGAGTGATGACGGCCTTCGGGTTGTAAAGCTCTGTCTTCAGGGACGATAATGACGGTACCTGAGGAGGAAGCCACGGCTAACTACGTGCCAGCAGCCGCGGTCATACGTAGGTGGCGAGCGTTGTCCGGATTTACTGGGCGTAAAGGGAGCGTAGGCGGATTTTTAAGTGAGATGTGAAATACTCGGGCTTAACCTGAGTGCTGCATTTCAAACTGGAAGTCTAG
+
GGGGGGGGGGGGGGGGGGGGGGGGGGGGGGGGGGGGGGGGGGGGGGGGGGGGGGGGGGGGGGGGGGGGGGGGGGGGGGGGGGGGGGGGGGGGGGGGGGGGGGGGGGGGGGGGGEGEGGGGGFG@+B<D3>@+,+B@FFFGFFGGGDCFGGFGFGGGGGGGGGGGGGGGG*BFGGGGGGGGGGGGGGGGGGGGGGGGGGGGGGGGGGGGGGGGGGGGGGGEGGGGGGGGGFFFGFGGFGGGGGGGFGGGGGGGCGGDD8CGEGFGGGGGGGGD<GFGGGGGFFGGGGGFFFFF
@M03364:396:000000000-C9LGT:1:1101:18245:5110 1:N:0:10
ACTCCTACGGGAGGCAGCAGTGGGGAATATTGGGCAATGGGCGCAAGCCTGACCCAGCAACGCCGCGTGAAGGAAGAAGGCTTTCGGGTTGTAAACTTCTTTTGTCAGGGAAGAGCAGAAGACGGTACCTTTCAAGAAAGCTCCGGCTAACTACGTGCCAGCAGCCGCGGTAATACGTAGGGAGCGAGCGTTATCCGGATTTATTGGGTGTAAAGGGTGCGTAGGCGGTTCAACAGGTCTATGGTCTAATTCCGAAGCTTAACTTCGGTTCGCCATAGAAACCGTTTTACTTG
+
GFGGGGGGGGGGGGGGGGGGGGGGGGGGGGGGGGGGGGGGGGGGGGGGGGGGGGGGGGGFGGGGGGGGGGGGGGGGGGGGGGCGGGGGGGGGGGGGGGGGGGGAFGDF@FGCEGGGEFGFF-D++8FG,,C,FFC<AFCFGGGFG>CFEGFF<FFFDFGFGGGGGGGGG*>FGGGFGGGGGGGGGE@FEGGGCFGGFCECF?FFGGGFEGGGGFECGFGEGGGGGFGDEECFFFGGFFGGGFGGGGFDGGDEFGGGGGGFGGGGGC=<CDDDDGGD=F+:@FCDDDDEDBFGG
@M03364:396:000000000-C9LGT:1:1101:4748:5139 1:N:0:10
ACTCCTACGGGAGGCAGCAGTGGGGAATATTGGGCAATGGGGGAAACCCTGACCCAGCAACGCCGCGTGAAGGAAGAAGGCCTTCGGGTTGTAAACTTCTTTTAGCAGGGACGAAGGACGTGACTGTACATGCAGAAAAAGCAACGGCTAACTACGTGCCAGCAGCCGCGGTAATACGTAGGTTGCAAGCGTTGTCCGGATTCATTGGGCGTAAAGCGCGCGTAGGCGGCCCGTTAGGTCGGAGGTAAAAGCCCGGGGCTCAACCCCGGCGAGCCTCCGATACCGGCGGGCTCG
+
GGGGGGGGGGGGGGGGGGGGGGGGGGGGGGGGGGGGGGGGGGGGGGGGGGGGGGFGGGGGGGGGGGGGGGGGGGGGGGGGGGGGGGGGGGGGGDFGGGGGGGGGGGGGGGGGGGFGGGF7F-BF,:FGC=<,B:EEFFGGGGGGGGGGGGGGGGGGGGGGGGGGGGFGG5CFGGGGGGGGGGFGGGGGGGGGGGGGGGGEGCFGGGGGGGGGGGGGGGGGGG?EEGFGGGGGGEDGEGFGGGGEGGGGGGGGGGGGGGG5CFGGGGGGGGGGGDGFGGGDFEGGGGGFGFEGC<
@M03364:396:000000000-C9LGT:1:1101:19219:5154 1:N:0:10
ACTCCTACGGGAGGCAGCAGTGAGGAATATTGGTCAATGGGCGGAAGCCTGAACCAGCCAAGTCGCGTGAAGGATGAAGGTATTATGTATTGTAAACTTCTTTAGCAGTGGAGAAATAAGGGAGTCGAGACTCCTGATGCTAGTACACTGAGAATAAGGATCGGCTAACTCCGTGCCAGCAGCCGCGGTAATACGGAGGATCCGAGCGTTATCCGGATTTATTGGGTTTAAAGGGTGCGCAGGCGGCCTTGCAAGTCAGCGGTCAAATCGTGGAGCTCAACTCCATTCCGCCGT
+
GGGGGGGGGGGGGGGGGGGGGGGGGGGGGGGGGGGGGGGGGGGGGGGGGGGGGGGGGGGGGGGGGGGGGGGGGGGGGGGGGGGGGGGGGGGGGGGGGGGGGGGGGGGGGGGGGGGGGGGGGFGC+BFG8:@CEEF8FFGGGGGGGGGGGGFG,FGGGGGGGGGGGGGGGFGGGGGGGGGGGGGGGGGGGGGGGGGGGGGGGGGGGGGGGGGGGGGGGGGGGGGGGG<E8FGGGGGGGGGGGGGGGGGGGGGGGGGGGGGGGGDGGGGGGGCGGEGFFGGGFFGFGGGFGFFGGC
@M03364:396:000000000-C9LGT:1:1101:10482:5168 1:N:0:10
ACTCCTACGGGAGGCAGCAGTGGGGAATATTGGGCAATGGGCGCAAGCCTGACCCAGCAACGCCGCGTGAAGGAAGAAGGCTTTCGGGTTGTAAACTTCTTTTGTCAGGGACGAAGAATGACGGTACCTGACGCATAAGCCACGGCTAACTACGTGCCAGCAGCCGCGGTAATACGTAGGTGGCAAGCGTTATCCGGATTTATTGGGTGTAAAGGGCGTGTAGGCGGGACTGCAAGTCAGATGTGAAAACTCGGGGCTCAACCTCGAGCCTGCATTTGAAACTGTAGTTCTTG
+
GGGGGGGGGGGGGGGGGGGGGGGGGGGGGGGGGGGGGGGGGGGGGGGGGGGGGGGGGGGGGGGGGGGGGGGGGGGGGGGGGGGGGGGGGGGGGGGGGGGGGGGGGGGGGGGGGFBF7FFCDFF3BFGGF,@BBFGGEGGGFEGFCCGCFGGGGGGGGGGGGGGGGGGGGFCGFGGGGGGGGGGGGGGGGGGGGGGGGGGGFGGGGGGGGGGGGGGGGGEEEGGGGGEGEGGFGGGGGGGGGGGGGGFGGGGGGGGGGGGGGGGFCDGGGGGGGFGGGGFDFFFGGGGFGFFGF
@M03364:396:000000000-C9LGT:1:1101:19457:5174 1:N:0:10
ACTCCTACGGGAGGCAGCAGTGGGGAATATTGGGCAATGGGGGAAACCCTGACCCAGCAACGCCGCGTGAAGGAAGAAGGCCTTCGGGTTGTAAACTTCTTTTAGTAGGGACGAAGAAAGTGACAGTACCTCCAGAAAAAGCAACGGCTAACTACGTGCCAGCAGCCGCTGTAATACGTAGGTTGCAAGCGTTGTCCGGATTTACTGGGTGTAAAGGGCGTGTAGGCGGAGATGCAAGTTGGGAGTGAAATCCCGGGGCTCAACCCCGGAACTGCTTTCAAAACTGTATCCCTT
+
GGGGGGGGGGGGGGGGGGGGGGGGGGGGGGGGGGGGGGGGGGGGGGGGGGGGGGGGGGGGGGGGGGGGGGGGGGGGGGGGGGGGGGGGGGGGGGGGGGGGGGGFGGGGGGGGGFFGFFGGG9FD,CFG,8C5B>B>FGFGGGFFD@FFGGGGGGGGGGGGGGGGGGGGG*BFGGGGGGGGGGGGGGGGGGGGGGGFGGGGGGGGGGGGGGEEFGGGFGGGGGGGGGGGGGGEGGGGGGGGGGGGGGGGGGGGFGGGGGGDCCDFFGGDDDGGGGGGGGGGFFGGGGFFFFFGGD
@M03364:396:000000000-C9LGT:1:1101:20313:5186 1:N:0:10
ACTCCTACGGGAGGCAGCAGTGGGGAATATTGGGCAATGGGGGAAACCCTGACCCAGCAACGCCGCGTGAAGGAAGAAGGCCTTCGGGTTGTAAACTTCTTTTAGTAGGGACGAAAAAGATGACTGTACCTACAGAAAAAGCAACGGCTAACTACGTGCCAGCAGCCGCTGTAATACGTAGGGGGCAAGCGTTGTCCGGAATGATTGGGCGTAAAGGGCGCGTAGGCGGCTCGTTAAGTCTGGAGTGAAAGTCCTGCTTTCAAGGTGGGAATTGCTTTGGATACTGACGGGCTT
+
GGGGGGGGGGGGGGGGGGGGGGGGGGGGGGGGGGGGGGGGGGGGGGGGGGGGGGGGGGGGGGGGGGGGGGGGGGGGGGGGGGGGGGGGGGGGGGGGGGGGGGGGGGGEFGGGGGEGCFGCG-C?,:FG?CF,>>B,@FGGGCGGF7+@FGGGGGGGGGGGGGGGGGGGG*>FGGGGGGFGGGGGGGGGGGGGGGGGGGGFGGGGFGGGGGGGGGGGGGGGGGGGGGFEGGGGGGGGGGGGGGGGGECFGGGGGCFGGGGGFCFGGGGGGGGGGGGGGGFFFFGGDFFFGFDDG4
@M03364:396:000000000-C9LGT:1:1101:9988:5194 1:N:0:10
ACTCCTACGGGAGGCAGCAGTGGGGAATATTGCACAATGGGGGAAACCCTGATGCAGCAACGCCGCGTGAGTGATGACGGCCTTCGGGTTGTAAAGCTCTGTCTTCAGGGACGATAATGACTGTACCTGCGGAGGAAGCCACGGCTAACTACGTGCCAGCAGCCGCGGTAATACGTAGGTGGCGAGCGTTGTCCGGATTTACTGGGCGTAAAGGGAGCGTAGGCGGACTTTTAAGTGAGATGTGAAATACCCGGGCTCAACTTGGGTGCTGCATTTCAAACTGGAAGTCTAG
+
GGGGGGGGGGGGGGGGGGGGGGGGGGGGGGGGGGGGGGGGGGGGGGGGGGGGGGGGGGGGGGGGGGGGGGGGGGGGGGGGGGGGGGGGGGGGGGGGGGGDGGGGGGG9FGGGGDGG>FFCD-BC5CFG<,8++8>+FFGGGGGGGGFFFFFGFGFGGGGGGGGGGDGGE7:FGGGEGGGGGGGGDGGGGGGEEGGGEGGFGGGGGGDGGGGGGGGGGGGGGGGGGG8=EGDFFGGGFFFGGGGGGGFEFGFGGGGGGGGGGGGGGGGGGGGGGGGGGCFGFFGGGFGFGFFG
@M03364:396:000000000-C9LGT:1:1101:24860:5203 1:N:0:10
ACTCCTACGGGAGGCAGCAGTGGGGAATATTGCACAATGGGGGAAACCCTGATGCAGCAACGCCGCGTGAGTGATGACGGTCTTCGGATTGTAAAGCTCTGTCTTCAGGGACGATAATGACGGCACCTGTGGAGGAAGCCACGGCTAACTACGTGCCAGCAGCCGCGGTAATACGTAGGTTGCAAGCGTTGTCCGGATTTACTGGGTGTAAAGGGCGTGTAGGCGGAGATGCAAGTTGGGAGTGAAATGCAGGGGCTCAACCCCTGAACTGCTTTCAAAACTGCATCCCTTG
+
GGGGGGGGGGGGGGGGGGGGGGGGGGGGGGGGGGGGGGGGGGGGGGGGGGGGGGGGGGGGGGGGGGGGGGGGGGGGGGGGGGGGGGGGGGGGGGGGGGGGGGGGGGGCFGGGGEGGCFGGG-@++8FF3,8:CFCGFGGGGGGGGGGGGGGGGGGGGGGGGGGGGGGGGB5FGGGGGGGGGGGGGGGGGGGGGGGGGGGGGGGGGGGGGFGGGGGGGGGGGGGGGGGGGGGGGGGGGGGGGGGGGGGGGGGGGGGGGGGGGGGGGGGGGGGGGGGGGGGGFFFGGGGFGFFF
@M03364:396:000000000-C9LGT:1:1101:17059:5231 1:N:0:10
ACTCCTCGGGAGGCAGCAGTGGGGAATATTGGGCAATGGGGGAAACCCTGACCCAGCAACGCCGCGTGAAGGAAGAAGGCCTTCGGGTTGTAAACTTCTTTTACCAGAGACGAAGACCGTGCCTGTACCTGTAGAAAAAGCAACGGCTAACTACGTGCCAGCAGCCGCGTTAATACGTAGGTTGCAAGCGTTGTCCGGATTTACTGGGTGTAAAGGGCGTGTAGGCGGAGATGCAAGTCAGGAGTGAAATCCCGGGGCTCAACCCCGGAACTGCTTTTGAAACTGTATCCCTTG
+
GGGGGGGGGGGGGGGGGGGGGGGGGGGGGGGGGGGGGGGGGGGGGGGGGGGGGGGGGGGGGEGGGGGGGGGGFGGGGGGGGFGGFGGGGGFGGGGGGGGGGGGFGGG,EFEFF+8?,=@B,3B,FFGG@9E,33,,CDFF,>FFF7:>@FCDFGGGGGGGGGGGGGGGE*=<FGGFGGGGGFGGGGGGFGGGGGCFGGGGGGGFGGGGGGGFGGGGGGGGE?FFCFGGGGGGGFF7CGGGGEGGGG9EGGGFFCGGDCEE9+7:E<EGCDCGGF77:*ACBFC>FDGFCFFDFD
@M03364:396:000000000-C9LGT:1:1101:19616:5266 1:N:0:10
ACTCCTACGGGAGGCAGCAGTGGGGAATATTGCACAATGGGGGAAACCCTGATGCAGCAACGCCGCGTGAGTGATGACGGCCTTCGGGTTGTAAAGCTCTGTCTTCAGGGACGATAATGACGGTACCTGCGGAGGAAGCCACGGCTAACTACGTGCCAGCAGCCGCGGTCATACGTAGGGGGCGAGCGTTGTCCGGATTTACTGGGCGTAAAGAGCGCGCAGGTGGTTGATTAAGTCTGATGTGAAAGCCCACGGCTTAACCGGGGGGGGTCATTGGAAACTGGTCGACTTG
+
GGGGGGGGGGGGGGGGGGGGGGGGGFGGGGGGGFGGGGGGGGGGGGGGGGGGGGGGGGFGGGGGGGGGGCFEGGGGGDFGFGGGGGGGGGGGGGGGGGGGGGC,C@FFGGGGGGC:C<FFG>FFFGCD8,8:F++@<DFE,@FFGGGFGGGGGGGGEGGGGGFGFGGGE*:CFGGFFFG*CFDGGGCE:>8?+ACED58C?GCFGG8::EEFG+;;EC>5*:CCFGEFG++<<9C:C+<+<C9CCG7EC*1ACEECDCGFCED*5D*975*99CGGF6<:FFGG:*>)7)8F
@M03364:396:000000000-C9LGT:1:1101:20801:5284 1:N:0:10
ACTCCTACGGGAGGCAGCAGTGGGGAATATTGCACAATGGGGGAAACCCTGATGCAGCAACGCCGCGTGAGTGATGACGGCCTTCGGGTTGTAAAGCTCTGTCTTTAGGGACGATAATGACTGTTCCTCTGGCGGAAGCCACGGCTAACTACATGCCAGAAGCCGCGGATATACGTAGGTGGCGAGCGTTGTCCGGATTTACTGGGCGTAAAGGGAGCGTAGGTGGATTTTTAAGTGAGATGTGAAATACTCGGGCTTAAACTGAGTGCTGCATTTCAAAATGGAAGTCTAG
+
EFGFG<CC@;@CCC@@@@CCFFCEFGEFGGGEGGGGCGFCF@CCFEFEEECFFDEGFGFEGEC@F@:F+?=F9CFD<E@FCGGGC@:FFFCGGB<,?,9?AF,FE,C5<EEFFECF7CDF9-C?,:EF<,8,,++>@C<@B:+8::>><3,@,@F8>F<,?CFFF7F7**12@,<FG77F@C:<*8*:C<<C+@CE*CCGFGGCFG>CG5/;+3CF*:::*/*+2:*3<FFG5@70+0:+<FFG+<+3++<+*5?=<FG?+0*++032*0+*99?>7?CF*7ECFGG4:*8*
@M03364:396:000000000-C9LGT:1:1101:16524:5327 1:N:0:10
ACTCCTACGGGAGGCAGCAGTGGGGAATATTGCACAATGGGGGAAACCCTGATGCAGCAACGCCGCGTGAGTGATGACGGCCTTCGGGTTGTAAAGCTCTGTCTTCAGGGACGATAATGACGGTGCCTTTGAAGGAAGCCACGGCTAACTACGTGCCAGCAGCCGCGGTGATACGTAGGTGGCGAGCGTTGTCCGGATTTACTGGGCGTAAAGGGAGCGTAGGCGGATTTTTAAGTGAGATGTGAAATACTCGGGCTTAACCTGAGTGCTGCATTTCAAACTGGAAGTCTAG
+
GFFGGGGGGGGGGGGGGGGGGGGGGGGGGGGGGGGGGGGGGGGGGGGFGGGGGGGGGGGGGGGGGGGGGGGGGGGGGGGGGEGGGGEFFGGGGGGGGGGGGGGGGFGGGGGGGF=FFGFGF7FFFEGF,,C,:,,B<FF<FDCGDGFFGGFF7>FGGGGGGGGGGGGGG*BFFGG<FFEFFGGFBEGGEECGC:FGGG5CEGGGGGGGGGGGGGGGGGGEGGGFGGECCFGGGGGGGEFGGGFGGGGFECFFEEGGG8FGE7CFFGFGGGGGF7?FGFFD*?GGDFFFGFFG
@M03364:396:000000000-C9LGT:1:1101:5723:5344 1:N:0:10
ACTCCTACGGGAGGCAGCAGTGAGGAATATTGGTCAATGGGCGGAAGCCTGAACCAGCCAAGTCGCGTGAAGGATGAAGGTATTATGTATTGTAAACTTCTTTAGCAGTGGAGAAATAAGGGGCTCTTGAGCCCTGATGCTAGTACACTGAGAATAAGGATCGGCTAACTCCGTGCCAGCAGCCGCGGTAATACGGAGGATCCGAGCGTTATCCGGATTTATTGGGTTTAAAGGGTGCGCAGGCGGCCTTGCAAGTCAGCGGTCAAATCGTGGAGCTCAACTCCATTCCGCCGT
+
GGGGGGGGG>FFGGGGGGGGGGGGGGGGGGGGGGGGGGGGGGGGGGGGGGGGGGGGGGGGGGGGGGGGGGGGGGGFGGGGFGGGGGGE<FFGGGGGGGGGGGGGGGGGGFGE@FGG99FEE9=C4BFG9,8E=+B?AFFFG9FGGGGDGGCFGGGGGDGGFGGGGGGGGGGGGGGGGGGGGGGGGGGGGGGGGGGGGEGGGGGGGGGGGGGGGGGDGEGGGFGGGGF=EGGGGGGGGDGGGGGGGGGGGGGGGGFGGGGGGGGGGGGGGGFGDCCD*9FFFFFGGGGFGFFGDC
@M03364:396:000000000-C9LGT:1:1101:21968:5373 1:N:0:10
ACTCCTACGGGAGGCAGCAGTGGGGAATATTGCACAATGGGGGAAACCCTGATGCAGCAACGCCGCGTGAGTGATGACGGCCTTCGGGTTGTAAAGCTCTGTCTTCAGGGACGATAATGACGGTTCTTGTGGAGGAAGCCCCGGCTAACTACGTGCCAGCAGCCGCGGTAATACGTAGGGGGCTAGCGTTATCCGGATTTACTGGGCGTAAAGGGTGCGTAGGTGGTCTCTTAAGTCAGGAGTGAAAGGCTACGGCTTAACCGTAGTAAGCTCTTGAAACTGGGAGACTTGAGG
+
GGGGGGGGGGGGGGGGGGGGGGGGGGGGGGGGGGGGGGGGGGGGGGGGGGGGGGGGGGGGGGGGGGGGGGGGGGGGGGGGGGGGGGGGGGGGGGGGGGGGGGGGGFGGGGGFFFFG+CF,5388+8F<,,8+8BCFCGG?CFFGEGFGGFFFGGGGGGGGGGGGGCGGG*BFFGGFFGGGGGGGGGGGCGGFGGGGGGGGGGGGGGGGGGGGGGGGGGGCGGGFGGGFGGGGFGGGGGGGCEGGCGGGGGGDFGGGDGGGGGCEFGEGGGGGGGGGFGGGFFGGDD5@C*=>F*
@M03364:396:000000000-C9LGT:1:1101:12419:5380 1:N:0:10
ACTCCTACGGGAGGCAGCAGTGGGGAATCTTGCGCAATGGGGGCAACCCTGACGCAGCGACGCCGCGTGCGGGACGAAGGCCTTCGGGTCGTAAACCGCTTTCAGCAGGGACGAGGCCGCGCGGTGACGGTCCCTGCAGAAGAAGCCCCGGCTAAATACGTGCCAGCAGCCGCGGTAATACGTATGGGGCGAGCGTTATCCGGATTCATTGGGCGTAAAGCGCGCGTAGGCGGCCCGTTAGGTCGGAGGTAAAAGCCCGGGGCTCAACCCCGGCGAGCCTCCGATACCGGCGGG
+
GGGGGGGGGGGGGGGGGGGGGGGGGGGGGGGGGGGGGGGGGGGGGGGGGGGGGGGGGGGGGGGGGGGGGGGGGGGGGGGGGGGGGGGGGGGGGGGGGGGGGGGFGGGGGGGGGGGGGGGGG*=4==FF8*=+<FF:FGGGGGGGGGFGGGGGGGGGGGGGGGGGGGGGGGGGGGGGGGGGGGGFGGGGGGGGGGGGGGGGCEGE*;FFFGGGGFGGGGGGGGGGGECEGGEGGGGGE:CGGGGGGGEGGEFGGGGGCGGGGGGDFGEGGGGGGEGCDDGFFFGDDDDFGFFGGG
@M03364:396:000000000-C9LGT:1:1101:13277:5403 1:N:0:10
ACTCCTACGGGAGGCAGCAGTGAGGAATATTGGTCAATGGGCGTGAGCCTGAACCAGCCAAGTAGCGTGAGGGATGACTGCCCTATGGGTTGTAAACTGCTTTTATGCGGGGATAAAGTTTGCCATGTATGGCATTTTGCAGGTACCGCATGAATAAGGACCGGCTAATTCCGTGCCAGCAGCCGCGGTAATACGGAAGGTCCGGGCGTTATCCGGATTTATTGGGTTTAAAGGGAGCGTAGGCCGTCGTTTAAGCGTGTTGTGAAATGCCGCGGCTCAACCGTGGCACTGC
+
GGGGGGGGGGGGGGGGGGGGGGGGGGGGGGGGGGGGGGGGGGGGGGGGGGGGGGGGGGGGGGGGGGGGGGGGGGGGGGGGGGGGGGGGGGGGGGGGGGGGGGGGGGGGGGGGGGGG9FGGG5CEEFGG,?C,B<FFFGGGGGGGGGGFGGGGCGGGGGGGGGGGGGGGGGGGGGGGGGGGGGGGGGGGGGGGGGGGGGGGGGGGGGGGGGGGGGGGG>>CGGGGGGGGGGGGGGGFGDEGEGGGCECGG8CCEGGFD8>E>FFGGGGFFGCDDGGG:DGGFFGGGGD:=@FF
@M03364:396:000000000-C9LGT:1:1101:23319:5436 1:N:0:10
ACTCCTACGGGAGGCAGCAGTGGGGAATCTTGCGCAATGGGGGCAACCCTGACGCAGCGACGCCGCGTGCGGGACGAAGGCCTTCGGGTCGTAAACCGCTTTCAGCAGGGACGAGGCCGCTCCGGTGACCGTACCTGCAGAAGAAGCCCCGGCTAAATACGTGCCAGCAGCCGCGGTAATACGTATGGGGCGAGCGTTATCCGGATTTATTGGGTTTAAAGGGTGCGCAGGCGGCCTTGCAAGTCAGCGGTCAAATCGTGGAGCTCAACTCCATTCCGCCGTTGATACTGCCGG
+
GGGGGGGGGGGGGGGGGGGGGGGGGGGGGGGGGGGGGGGGGGGGGGGGGGGGGGGGGGGGGGGGGGGGGGGGGGGGGGGGGGGGGGGGGGGGGGGGGGGGGGGGGGG8FGGGGGDEG:FE:1>1*=FF<,48**=C?FFGGGFFG@C7FGGGGGGGGGDGGGFGFGGGGCCEEGGGGGDCFGGCFDGGGD5CGEGGGGGGGGGGGGGGGCFFGGE8C6?@FGGFEGGGGGGGGGG8CFCA?GGGGGGGGGGEEGFGDE=CCAFGF<FGF>FGGFFCFGGGFE*9FFGFGF?D3D
@M03364:396:000000000-C9LGT:1:1101:19818:5442 1:N:0:10
ACTCCTACGGGAGGCAGCAGTGGGGAATATTGCACAATGGGGGAAACCCTGATGCAGCGACGCCGCGTGAGCGATGAAGTATTTCGGTATGTAAAGCTCTATCAGCAGGGAAGAAACTGACTGTTCCTATCTCAGAAGCCCCGGCTAACTACGTGCCAGCAGCCGCGGTCATACGTAGGGGGCAAGCGTTATCCGGATTTACTGGGTGTAAAGGGAGCGTAGACGGTTTAGCAAGCCAGATGTGAAAGCCCGGGGCTCAACCCCGGGACTGCATTTGGAACTGTTTGACTAG
+
GGGGGGGGGGGGGGGGGGGGGGGGGGGGGGGGGGGGGGGGGGGGGGGGGGGGGGGGGGGGGGGGGGGGGGGGGGGGGGGGGGGGGGGGGGGGGGGGGGGGGGGGGGGFFGGGGGGG,CF?F-CC,BFF5885,,:,C>FFFBCFFF>FGGCGCGGGGGGGGGGGGGGGG*BEGGGGGGGGGGGGGGGGGGGGGGGGGGGGGGGGGGGGGGGGGCGGGGGGGGEGGGGGGGGGGGGGGGGGFFGGGGGGCFGGGGGGGGGGFFGGGGGGGGGGGGGGGGEGFFG:DGGFGFFG
@M03364:396:000000000-C9LGT:1:1101:5569:5446 1:N:0:10
ACTCCTACGGGAGGCAGCAGTGGGGAATATTGCACAATGGGGGAAACCCTGATGCAGCAACGCCGCGTGAGTGATGACGGTCTTCGGATTGTAAAGCTCTGTCTTTAGGGACGATAATGACGGTACCTACGGAGGAAGCCACGGCTAACTACGTGCCAGCAGCCGCGGTAATACGGAGGATGCGAGCGTTATCCGGATTCATTGGGTTTAAAGGGTGCGTAGGTGGCCATTTAAGTCAGCGGTGAAAGTTTGTGGCTCAACCATAAAATTGCCGTTGAAACTGGAGGGCTTG
+
GGGGGGGGGGGGGGGGGGGGGGGGGGGGGGGGGGGGGGGGGGGGGGGGGGGGGGGGGGGGGGGGGGGGGGGGGGGGGGGGGGGGGGGGGGGGGGGGGGGGGGGGGGGGGGGGGGGGGGGCGCFF:BFF,,888@BC8<DGGGGGGC@FGGGGEGGGGGGGGGGGGGGGG*=FFGGGGGGGFGGGGGGGGGGGGGEGGGEGGGGGGGDEGGGGGGGGGGGGGGGCGGGFFGCFGGGGGGGGGGGGGFGGF??CFGGGGGGGGGGGGGGGGGF=FGEGGGGGFFGGFGGFGFFG
@M03364:396:000000000-C9LGT:1:1101:21134:5448 1:N:0:10
ACTCCTACGGGAGGCAGCAGTAGGGAATTTTCGTCAATGGGCGCAAGCCTGAACGAGCAATGCCGCGTGGGTGAAGACGGTCTTCGGATTGTAAAGCCCTGTTGCCGGGGACAAAGGACAGCCCGAGTGTACCGCTGACTGTTTGCTGGTACCCGGCCAGAAAGCCACGGCTAACTACGTGCCAGCAGCCGCGGTAATACGTAGGTGGCAAGCGTTATCCGGAATGATTGGGCGTAAAGGGTGCGCAGGCGGCTGTGCAAGTCTGAAGTAAAAGGGACCGGCTCAACCGGTTCG
+
GGGGGGGGGGGGGGGGGGGGGGGGGGGGGGGGGGGGGGGGGGGGGGGGGGGGGGGGGGGGGGGGGGGGGGGGGGGGGGGGGGGGGGGGGGGGGGGGGGGGGGGGGGGGGGGGGGGG,:B8<>E++8C>+39<,+8<CFGGGECFD,FFFGFFAFGGGGGGGFGGGGGGD*4CFFGGGFGGGGFFGGGGGGGGGGGGDGGGGCFGEGGGFFGGGGGGGGGGGG8EGGDFGGGGGG>CEGGGGGGGGGGGGGGGDDGCFGFGGGG7CFGGGFGFGGCGGGGGFBEGGF4@GDE3D)
@M03364:396:000000000-C9LGT:1:1101:8570:5449 1:N:0:10
ACTCCTACGGGAGGCAGCAGTAGGGAATTTTCGTCAATGGGCGCAAGCCTGAACGAGCAATGCCGCGTGGGTGAAGACGGTCTTCGGATTGTAAAGCCCTGTTGCCGGGGACAAAGGACAGCCCGAGTGGACAGCTGACTGTTTGATGGTACCCGGCCAGAAAGCCACGGCTAACTACGTGCCAGCAGCCGCGGTAATACGTAGGTGGCAAGCGTTATCCGGAATGATTGGGCGTAAAGGGTGCGCAGGCGGCTGTGCAAGTCTGAAGTAAAAGGGACCGGCTCAACCGGTTC
+
GGGGGGGGGGGGGGGGGGGGGGGGGGGGGGGGGGGGGGGGGGGGGGGGGGGGGGGGGGGGGGGGGDGGGGGGGGGGGGGGGGGGEGGGGGGFGGGGGGGGGGGGDFGFGGGGGGGGGGGFFFG@:CFG>38,,:<@DEGGGGG9F<FFFGDCFFEGGGGGGGGGGGGGG*BCFGGGGGGGGGGGGGGGGGGGGGDGFGGGGGFGGGGGGGGGGGGG8FGFEECEGGFGFCGGFGEGGGGGGCGGGGGGGGGGGGGFFGGFGCFFEDCFCCFC>FGGG35CDE/>CFFFDFFCG
@M03364:396:000000000-C9LGT:1:1101:10245:5458 1:N:0:10
ACTCCTACGGGAGGCAGCAGTGGGGAATATTGGGCAATGGGCGAAAGCCTGACCCAGCAACGCCGCGTGAAGGAAGAAGGCCTTCGGGTTGTAAACTTCTTTTACCAGGGACGAAGGACGTGACGGTACCTGGAGAAAAAGCAACGGCTAACTACGTGCCAGCAGCCGCGGTAATACGTAGGTTGCAAGCGTTGTCCGGATTTACTGGGTGTAAAGGGAGCGTAGACGGCAAGGCAAGTCTGAAGTGAAATGCCAGGGCTTAACCCTGGAACTGCTTTGGAAACTGTCTGGCT
+
GGGGGGGGGGGGGGGGGGGGGGGGGGGGGGGGGGGGGGGGGGGGGGGGGGGGGGGGGGGGGGGGGGGGGGGGGGGGGGGGGGGGGGGGGGGGGGGGGGGGGGGGGGGFGGGGGGCGEDFGGFFGFFGGC3C3>DDBFFGGGGGGGGGGGGGGGGGGGGGGGGGGGGGGG=EEGGGGGGGGGGGGGGGGGGGGGDGGGGGGGGGGGGGGGFGEGCGGGGGGGGGGGGGGEGGGGGGGGGGGGGGGGGGGFGGGGGGGGGGGGGGGGGGGGGGGGGGGGGGGFFEGGGGFGFFGG
@M03364:396:000000000-C9LGT:1:1101:21565:5471 1:N:0:10
ACTCCTACGGGAGGCAGCAGTGGGGAATATTGCACAATGGGGGAAACCCTGATGCAGCAACGCCGCGTGAGTGATGACGGCCTTCGGGTTGTAAAGCTCTGTCTTCAGGGACGATAATGACTGTACCTGGGGGGGAAGCCACGGCTAACTACGTGCCAGCAGCCGCGGTCATACGTAGGTGGCGAGCGTTGTCCGGATTTACTGGGCGTAAAGGGAGCGTAGGCGGTTTGTTAAGTCAGCGGTGAAATGTCGGGGCTCAACCCCGTCACTGCCGTTGAAACTGGCGAGCTCG
+
GGGGGGGGGGGGGGGGGGGGGGGGGGGGGGGGGGGGGGGGGGGGGGGGGGGGGGGGGGGGGGGGGGGGGGGGGGGGGGGGGGGGGGGGGGGGGGGGFFGGGGGGGGG9FGGGGFCG:FF<?-:8<FFA<BA3+<**;CF88FEGDEGGGGC?8;FG5CGGCCG@E/CE8*1<CEF9ACE<FFCECC>*:E5CFGGGDGGD?FGGGGFG?EE@FGGGGEGGGGC?EGGCE80AFEF9+<9<EDC58AE<EFGFGGGGGCFG*ADEC*:DDGGGFEGDDDGFFFA7CGDFG>:D
@M03364:396:000000000-C9LGT:1:1101:6234:5478 1:N:0:10
ACTCCTACGGGAGGCAGCAGTGGGGAATATTGCACAATGGGGGAAACCCTGATGCAGCAACGCCGCGTGAGTGATGACGGCCTTCGGGTTGTAAAGCTCTGTCTTCAGGGACGATAATGACGGTACCTGAGGAGGAAGCCACGGCTAACTACGTGCCAGCAGCCGCGGTAATACGGAGGATCCGAGCGTTATCCGGATTTATTGGGTTTAAAGGGTGCGCAGGCGGCTTTGCAAGTCAGCGGTCAAATCGTGGAGCTCAACTCCATTCCGCCGTTGATACTGCCGGGCTTGATT
+
FGGGGGGGGGGGGGGGGGGGGGGGGGGGGGGGGGGGGGGGGGGGGGGGGGGGGGGGGGGGGGGGGGGGGGGGGGGGGGGGGGGGGGGGGGGGGGGGGGGGGGGGGGGGGGGGGGGGEGGCG8@B>CFG,,8+:>F3@FFGGGGGGGGGGGGGFGGGGGGGGGGGGGGGG*BFGGGGGGGGGGGGFGGGGGGGGGGGGEGGGGGGGGEGGGGGGGGGGGGGGGGDEGGGGGGGGFGGGGGGGGEGGGGGGG@EGGGGFGGGGGGGGGGGGGGGGGGGGGGGFFGFGGGF37@*::
@M03364:396:000000000-C9LGT:1:1101:17020:5528 1:N:0:10
ACTCCTACGGGAGGCAGCAGTGGGGAATATTGCACAATGGGGGAAACCCTGATGCAGCAACGCCGCGTGAGTGATGACGGCCTTCGGGTTGTAAAGCTCTGTCTTCAGGGACGATAATGACGGTACCTAAGGAGGAAGCCACGGCTAACTACGTGCCAGCAGCCGCGGTCATACGTAGGTGGCGAGCGTTGTCCGGATTTACTGGGCGTAAAGGGAGCGTAGGCGGATTTTTAAGTGAGATGTGAAATACTCGGGCTTAACCTGAGTGCTGCATTTCAAACTGGAAGTCTAG
+
GGGGGGGGGGGGGGGGGGGGGGGGGGGGGGGGGGGGGGGGGGGGGGGGGGGGGGGGGGGGGGGGGGGGGGGGGGGGGGGGGGGGGGGGGGGGGGGGGGGGGGGGGGGGGGGGGGGGCGFDCCFF+BEF,,@,,:B+@FGGGGGGFG:FFGCFEFFGGGGGGGGGGGGGC*=FFFFFGGGGGGGGGGGGFGGEGGGGGGGGGGGGGGGGGGGGGGGGGGG?EGGGGG8CCFEFFFFGGGGGGGGGGGGGGGGFGGGGGGGGFFGGGGGGGFGGGFFCDGGGFFGGFGGFF@?F
@M03364:396:000000000-C9LGT:1:1101:5873:5538 1:N:0:10
ACTCCTACGGGAGGCAGCAGTGGGGAATATTGCACAATGGGGGAAACCCTGATGCAGCAACGCCGCGTGAGTGATGACGGCCTTCGGGTTGTAAAGCTCTGTCTTCAGGGACGATAATGACGGTACCTGAGGAGGAAGCCACGGCTAACTACGTGCCAGCAGCCGCGGTAATACGTAGGTGGCGAGCGTTGTCCGGATTTACTGGGCGTAAAGGGAGCGTAGGCGGATTTTTAAGTGAGATGTGAAATACTCGGGCTTAACCTGAGTGCTGCATTTCAAACTGGAAGTCTAG
+
GGGGGGGGGDGGDGGGGGGGGGGGGGGGGGGGGGGGGGGGGGGGGGGGGGGGGGGGGGGGGGGGGGGGGGGGGGGGGGGGGGGGGGGGGGGGGGGGGGGGFGGGGGGFGGGGGGGGFGGGG8CF<FFG=38+:+:CFGGGGGGGGGGGGGGGBFGGGGGGGGFGGGGGE*EFGGGFGGGGGGGGGGGGGGGGGGGGDEDGGGGGGGGGEGGEFGGGGGGCGEGGGGGGGGDGGGGGGGGGGGGGGGGGGGGGGGGGGGGGGGGGGGEFFGGGGGGGG7FGFFGGFGFFGF?F
@M03364:396:000000000-C9LGT:1:1101:22620:5544 1:N:0:10
ACTCCTACGGGAGGCAGCAGTGGGGAATTTTGGACAATGGGCGCAAGCCTGATCCAGCTATTCCGCGTGTGGGATGAAGGCCCTCGGGTTGTAAACCACTTTTGTAGAGAACGAAAAGACACCCTCGAATACCTGGTGTTGCTGACGGTACTCTAAGAATAAGCACCGGCTAACTACGTGCCAGCAGCCGCGGTAATACGTAGGGTGCGAGCGTTAATCGGAATTACTGGGCGTAAAGGGTGCGCAGGTGGTTGAGTAAGACAGATGTGAAATCCCCGAGCTTAACTCGGGAAT
+
GGGGGGGGGGGGGGGGGGGGGGGGGGGGGGGGGGGGGGGGGGGGGGGGGGGGGGGGGGGGGGGGGGGGGGGGGGGGGGGGGGGGGGGGGGGGGGGGGGGGGGGGGGGGGGGGGGGG@EEA<EF:FFGDBDF,,<<<ADGGGGGGCFGGGGGGGGGGGCGGGGGFCFGGGEEGGGGGGGGGGGGGGGGGGGGGGGGGGGGGGGGGGGGGGEGGGGGGGGGGGGGGGGGGGGGGGGGGGGGGGGGGGGGGFGGGGGCGGGCGCECGGGGGGGGGGGGGGGGGFFGGGGGFGFFGC4
@M03364:396:000000000-C9LGT:1:1101:22117:5549 1:N:0:10
ACTCCTACGGGAGGCAGCAGTGGGGAATATTGGGCAATGGGCGAAAGCCTGACCCAGCAACGCCGCGTGAGGGAAGAAGGGTTTCGGCTCGTAAACCTCTGTCCTATGGGACGAAGGAAGTGACAGTACCATAGGGGGAAGCCCCGGCTAACTACGTGCCAGCAGCCGCGGTAATACGTAGGGGGCGAGCGTTGTCCGGAATGATTGGGCGTAAAGGGCGCGTAGGCGGCCTGGTAAGTCTGGAGTGAAAGTCCTGCGTTTAAGGTGGGAATTGCTTTGGGTACTGCTGGGCTT
+
GGGGGFGGGGGGGGEGGGGGGGGGGGGGGGGGGGGGGGGGGGGGGGGGGGGGGGGGGGGGGGGGGGGFGFGGGGGGGGGGGGGGGGGFGGGEGGGGGGGGGGGGGAFFGGFFFF+BF8F3:-B3,CFF93C,,:,3>F+3FC@FGGGGGE?F;FE7<FECFFFGGGGGC48CGGGDFFFFGGEGECEECDEE8EEFGEEGC*<0A9CFG58C8EGFGGEE5C8*?C?CCEE=CGGFCFCCFGGFGFG?FCCGFFFGC*2:*2:CFCFGG48469C*C792)8A4?GFFFFEGF*
@M03364:396:000000000-C9LGT:1:1101:19461:5564 1:N:0:10
ACTCCTACGGGAGGCAGCAGTGGGGAATATTGGGCAATGGGCGAAAGCCTGACCCAGCAACGCCGCGTGAAGGAAGAAGGTCTTCGGATTGTAAACTTCTTTTATAAGGGACGAAGGAAGTGACGGTACCTTATGAATAAGCCACGGCTAACTACGTGCCAGCAGCCGCGGTAATACGTAGGTGGCAAGCGTTATCCGGATTTACTGGGTGTAAAGGGCGCGTAGGCGGGGATGCAAGTCAGATGTGAAATCTATGGGCTTAACCCATAAACTGCATTTGAAACTGTATCTCTT
+
GGGGGGGGGGGGGGGGGGGGGGGGGGGGGGGGGGGGGGGGGGGGGGGGGGGGGGGGGGGGGGGGGGGGGGGGGGGGGGGGGGGGGGGGGGGGGGGGGGGGGGGGGFG9FGGGGGBFEGGGGAFF+8FGFCFF,FGDGFGGGGGGGEGGGGFGGGGGGGGGGGGGGGGGG*BCCEGGGGGGGGGGGGGGGGGGGGGGGGGGGDGGGGGGGGGEGGGGGGGGGGCGGGGGEGGEGGGGGGGGFFFFGGGGFFGGGCFGGGGGGFGGGFGGGGGGGGGGGGGGFFGGGGGFGFFGGG
@M03364:396:000000000-C9LGT:1:1101:4614:5594 1:N:0:10
ACTCCTACGGGAGGCAGCAGTGGGGAATATTGCACAATGGGCGAAAGCCTGATGCAGCAACGCCGCGTGAGTGATGAAGGCCTTCGGGTCGTAAAACTCTGTCCTCAAGGAAGATAATGACGGTCCTTGCGGCGGAAGCCCCGGCTAACTACGTGCCAGCAGCCGCGGTAATACGTAGGGGGCTAGCGTTGTCCGGAATGATTGGGCGTAAAGGGCGCGTAGGCGGCTTGTTAAGTCTGAAGTGAAAGTCCTGCTTTCAAGGTGGGAATTGCTTTGGATACTGATGAGCTTG
+
GGGGGGGGGDGGGGGGGGGGGGGGGGGGGGGGGGGGGGGGGGGGGGGGGGGGGGGGGGGGGGGGGGGFEGGGGGGGGGGGGGGGGGGGGGDGGGGFGGGGGGGGGGG8FFGGGFFD,BFG9B:38@FF,,8++8++@FCFGGGEGDCFGGFFG:EGGFGGGGGGGGGGG*=CCFFGGGEGEGGGGGGECEE8ECEGCGEGFGGGGGFGGGGGGFEEGGGG8?CFGGGEEE;+<<FGGFCFGGGGGGGGGFGFFGFCFGGGFGCGF77FDGGGFGFD77FFFFGGC7C?F67D
@M03364:396:000000000-C9LGT:1:1101:21851:5612 1:N:0:10
ACTCCTACGGGAGGCAGCAGTGGGGAATATTGCACAATGGGGGAAACCCTGATGCAGCAACGCCGCGTGAGTGATGACGGTCTTCGGATTGTAAAGCTCTGTCTTTAGGGACGATAATGACGGTTCCTGCGGAGGAAGCTCCGGCTAACTACGTGCCAGCAGCCGCGGTCATACGTAGGGAGCGAGCGTTGTCCGGAATTACTGGGTGTAAAGGGAGCGTAGGCGGGATGGTAAGTTAGGTGTGAAAACTATGGGCTCAACCCATAGACTGCACTTAAAACTGCTGTTCTTG
+
GGGGGGGGGGGGGGGGGGGGGGGGGGGGGGGGGGGGGGGGGGGGGGGGGGGGGGGGGGGGGGGGGGGGGGGGGGGGGGGGGGGGGGGGGGGGGGGGGGGGGFGCFFGAFGGGGGGG=EF@?8@B+BFF,,8+86CCFGGC<,@CFFFGGGGGGFFFFGGGGGGFD>FGG1=FGGGGFGGGGGGGGGGGCGGGGGGGGGGGGGDGGG*CEFGGGGGFEGE?EGG+CEE?8AGGC7CCGCGGDGGGGGGGGGGFGFFGFGGGFFGGG4+>FFGGFGGGGGGGFFGGGGDFCBFG
@M03364:396:000000000-C9LGT:1:1101:7445:5624 1:N:0:10
ACTCCTACGGGAGGCAGCAGTGGGGAATATTGCACAATGGGGGAAACCCTGATGCAGCAACGCCGCGTGAGTGATGACGGCCTTCGGGTTGTAAAGCTCTGTCTTCAGGGACGATAATGACGGTGCCTGTGGAGGAAGCCACGGCTAACTACGTGCCAGCAGCCGCGGTCATACGTAGGTGGCGAGCGTTGTCCGGATTTACTGGGCGTAAAGGGAGCGTAGGCGGACTTTTAAGTGAGATGTGAAATACCCGGGCTCAACTTGGGTGCTGCATTTCAAACTGGAAGTCTAG
+
GGGGGGGGGGGGGGGGGGGGGGGGGGGGGGGGGGGGGGGGGGGGGGGGGGGGGGGGGGGGGGGGGGGGGGGGGGGGGGGGGGGGGGGGGGGGGGGGGGGGGGGGGGGGGGGGGGGG7FGFG-@B+@FG,,83,:B=@FGGGGGGGGFGGGFFFGGGGGGGGGGGGGGGG*;FGGGGGGGGGGGGGGGGGGGGGGGGGGGGGGGGGGGGGGGGGGGGGGGGGGGGGGEGEGEFGGGGGGGGGGGGGGGGGGGGGGGGGGGGFGGGGGGDGGGGGGGGF>FGFFGGGGGFGFFF
@M03364:396:000000000-C9LGT:1:1101:21370:5668 1:N:0:10
ACTCCTACGGGAGGCAGCAGTGGGGAATATTGCACAATGGGGGAAACCCTGATGCAGCAACGCCGCGTGAGTGATGACGGCCTTCGGGTTGTAAAGCTCTGTCTTCAGGGACGATAATGACGGTGCCTGCGGGGGAAGCCACGGCTAACTACGTGCCAGCAGCCGCGGTGATACGTAGGTGGCGAGCGTTGTCCGGATTTACTGGGCGTAAAGGGAGCGTAGGCGGACTTTTAAGTGAGATGTGAAATACCCGGGCTCAACTTGGGTGCTGCATTTCAAACTGGAAGTCTAG
+
GGGGGGGGGGGGGGGGGGGGGGGGGGGGGGGGGGGGGGGGGGGGGGGGGGGGGGGGGGGGGGGGGGGGGGGGGGGGGGGGGGGGGGGGGGGGGGGGGGGGGGGGGGGGGGGGGEGGEFFFF=@>+@DF,:8++3>:FGGGGGGGGGCFGGGG@FGGGGGGFGGGGGGGG*=FFGGGGGGFGGGGGEGGGGDGGGGGEGGGGGGGGGGGGDGGGGGGGGGGGGGGGG5EGGGG7CFGGGGGGGGGFGFGGGFGGGGEGGGGGGGGGGEGGGGGGGGGGCGFFFGGGFGFGFFG
@M03364:396:000000000-C9LGT:1:1101:13759:5720 1:N:0:10
ACTCCTACGGGAGGCAGCAGTGGGGAATATTGCACAATGGGGGAAACCCTGATGCAGCAACGCCGCGTGAGTGATGACGGCCTTCGGGTTGTAAAGCTCTGTCTTCAGGGACGATAATGAAGGTACCTTCGGTGGAAGCCACGGCTAACTACGTGCCAGCAGCCGCGGTCATACGTAGGTGGCGAGCGTTGTCCGGATTTACTGGGCGTAAAGGGAGCGTAGGCGGGCTTTTAAGTGAGATGTGGAATACCCAGGCTCAACTTGGGTGCTGCATTTCAAACTGGAAGTCCAG
+
GGGGGGGGGGGGGGGGGGGGGGGGGGGGGGGGGDGGGGGGGGGGGGGGGGGGGGGGGGGGGGGGGGGGGGGGGGGGGGGGGGGGGGGGGGGGGGGGFGGGGGG,FGGGGGGFFE+435C,,5B,,,:C,,8+3+8+C<,><F@CC>8,@DFF83<*@,@@8@FGGGEG:*6@F?F?EFG@FG<F*=:F1FGG<CCD<<8@?:EFFG*C::?C<CE*C*2:=EGFGG**2A+<<8<99+<97<<?+3<AF@:<+5;**;9?F9CFFG*1*:@GC+A:F7CF?F?>095<**16
@M03364:396:000000000-C9LGT:1:1101:18668:5727 1:N:0:10
ACTCCTACGGGAGGCAGCAGTGGGGAATATTGCACAATGGGCGAAAGCCTGATGCAGCAACGCCGCGTGAGCGATGAAGGCCTTCGGGTCGTAAAGCTCTGTCCTCAAGGAAGATGATGGCGGACCTTGCGTGGGGAGCCCCGGCTAACTACGTGCCAGCAGCCGCGGTCATACGTAGGGGGCTAGCGGTATCCGGATTTACTGGGCGTAAAGGGAGCGTAGGCGGATTTTTAAGTGAGATGTGAAATACTCGGGCTTAACCTGAGTGCTGCATTTCAAACTGGAAGTCTAG
+
FE9FE<<FFGEFGEGGECEFGGFFFGGGGGGGGFGGGFFGGGGGDGGCGGGGGGFGFFGCGGGCFGGGG@BFE@DFGDGGG<=B<FGCG+@@FC@FGFFCCFG8FFG,ECE<E<,,,,:,,+8+++3>,,C3+8@++8**@FGG>C:,<BF>FDB<F@FGFGFGGCFDC**772=C:FFEGGG58F?E5A8@<,;8ACGCFFGCGEGG8288AFE5C*::;CEGCGE8C@++10<CFCFCCG?FE+<F:ECFGGGGGG?CF7:0:DED7FGFCGFFCFCD7BGG47C9F4BG
@M03364:396:000000000-C9LGT:1:1101:25913:5728 1:N:0:10
ACTCCTACGGGAGGCAGCAGTGGGGAATATTGGGCAATGGGCGAAAGCCTGACCCAGCAACGCCGCGTGAGGGAAGAAGGGTTTCGGCTCGTAAACCTCTGTCCTATGGGACGAAGGAAGTGACGGTATCATAGGAGGAAGCCCCGGCTAACTACGTGCCAGCAGCCGCGGTAATACGTAGGTGGCGAGCGTTGTCCGGATTTACTGGGCGTAAAGGGAGCGTAGGCGGATTTTTAAGTGAGATGTGAAATACTCGGGCTTAACCTGAGTGCTGCATTTCAAACTGGAAGTCT
+
GGGGGGGGGGGGGGGGGGGGGGGGGGGGGGGGGGGGGGGGGGGGGGGGGGGGGGGGGGGGGGGGGGGGGGGGGGGGGGGGGGGGGGGGGGGGGGGGGGGGGGGGGGGFGGGGGGCC7,B<F5EF+@FG+,9@<@8,@>FGGGGGGCGGGGFFGGGGGGGGGGGGGFGGG4:FEGGGGGGGGGGGGGGGECFGGGGGGGGGGGGGGGFGGGGGGEGGGGGGGGGGGGFGGGGGGGGGGGGGGGFGGGGGGGGGGGGGGGGDGGGGGGGGGGDFGGGGGGGGFFGGGGGFGFFDF
@M03364:396:000000000-C9LGT:1:1101:6075:5738 1:N:0:10
ACTCCTACGGGAGGCAGCAGTGAGGAATATTGGTCAATGGGCGGAAGCCTGAACCAGCCAAGTCGCGTGAAGGATGAAGGTATTATGTATTGTAAACTTCTTTAGCAGTGGAGAAATAAGGGGGTCGTGACCCCTGATGCTAGTACACTGAGAATAAGGATCGGCTAACTCCGTGCCAGCAGCCGCGGTAATACGGAGGATCCGAGCGTTATCCGGATTTATTGGGTTTAAAGGGTGCGCAGGCGGCCTTGCAAGTCAGCGGTCAAATCGTGGAGCTCAACTCCATTCCGCCGT
+
GGGGGGGGGGGGCGGGGGGGGGGGGGGGGGGGGGGGGGGGGGGGGGGGGGGGGGGGGGGGGGGGGGGGGGGGCGGGGGGGGGGGGGGGGGGGGGGGGGGGGGGGGFGGGGGGGGGGGGGE,B@=>CFG8,8CFCF7DEFGGDAFGGGGGGGGGGGGGGGGGGGGGGGGGFGGGGGGGGGGGGGGGGGGGGGGGGGGGGGGGGGGGGGGGGGGGGGGEGGGFGGGGGGEGGGGGGGGGGGGGGGGGGGGGFGGGGGGGGGGGGGGGGGGGGCDGGGG:FCDFFGGGGGFGFFGG7
@M03364:396:000000000-C9LGT:1:1101:12868:5745 1:N:0:10
ACTCCTACGGGAGGCAGCAGCTAAGAATATTCCGCAATGGACGAAAGTCTGACGGAGCGACGCCGCGTGGATGATGAAGGCCGAAAGGTTGTAAAATCCTTTTGAACTGGAAGAATAAGCAGTGCAGGATATGGCATTGTGGTGACGGTACAGTTTGAATAAGCAACGGCTAATTACGTGCCAGCAGCCGCGGTAACACGTAAGTTGCGAGCGTTGTTCGGAATTATTGGGCGTAAAGGGCATGTAGGCGGTTATCTAAGCTTGGTGTGAAAGGCAGGGGCTCAACCCCTGAAC
+
GGGGGGGGGGGGGGGGGGGGGFGGFGGGGGGGGGGGGGGGGGGGGGGGGGGGGGGGGGGGCFGGGGGGGGEGGGDFGGGGGGGEGGFGEGGGGGGFGFGGGGGGGGGDFFGGGFGG,8C<C3F,,CFF+,C<3,,,,>FFG>FFGGGGGGGGGFGGDFGGGGGGGGGGGGGGGGGGGGGGGGGGGGGFGGGGGGGGFGGGGGFGBFGFDFEGGGGGEFFGGEGGGGGGGGGFGGGGGGGGGGGFCEGF6EGGGGDGGGGGFGGGGGGGGGGFGGGCDGGGE>FGGGF57)7C69
@M03364:396:000000000-C9LGT:1:1101:22289:5755 1:N:0:10
ACTCCTACGGGAGGCAGCAGTGGGGAATATTGCACAATGGGGGAAACCCTGATGCAGCAACGCCGCGTGAGTGATGACGGCCTTCGGGTTGTAAAGCTCTGTCTTCAGGGACGATACTGACGGTACCTGCGGAGGAAGCCACGGCTAACTACGTGCCAGCAGCCGCGGTAATACGTAGGTGGCGAGCGTTGTCCGGATTTACTGGGCGTAAAGGGAGCGTAGGCGGATTTTTAAGTGAGATGTGAAATACTCGGGCTTAACCTGAGTGCTGCATTTCAAACTGGAAGTCTAG
+
GGGGGGGGGGGGGGGGGGGGGGGGGGGGGGGGGGGGGGGGGGGGGGGGGGGGGGGGGGGGGGGGGGGGGGGGGGGGGGGGGGGGGGGGGGGGGGGGGGGGGGGGGDGGGGGGGGCG+AFFGFFFAFGG<8@+8++<@FGGGCGGGGGGGGGGEGGGGGGGGGGGGGGGG*=FGGGGGGGGGGGGDGDGGGGGGGGGCEGGFFGGGGGGGGGGGGGGGDGEEGGGGGEGGGGGGGGGGGGFGGGGGGGFGFGGGGGGGGGGGGGGGGFGFGGGGGGGGGGGFFGGGGGFGFFG
@M03364:396:000000000-C9LGT:1:1101:25166:5789 1:N:0:10
ACTCCTACGGGAGGCAGCAGTGAGGAATATTGGTCAATGGGCGGAAGCCTGAACCAGCCAAGTCGCGTGAAGGATGAAGGTATTATGTATTGTAAACTTCTTTAGCAGTGGAGAAATAAGGGGGTCGCTACCCCTTATGCTAGTACACTGTGAATAAGGATCGGCTAACTCCGTGCCAGCAGCCGCGGTAATACGGAGGATCCGAGCGTTATCCGGATTTATTGGGTTTAAAGGGTGCGCAGGCGGCCTTGCAAGTCAGCGGTCAAATCGTGGCGCTCAACTCCATTCCGCCGT
+
GGGGGGGGGGGGGGGGGGGGGFGGGGGGGGGGGFGGGGGGGGGGGGGGGGGGGGGGGGGGGGGEGGGFFGGGGGFGGCGGGFFGGGGGGGGFGGFFGGGGFGG,CAFDAEEEF,B<???F,-8+4B>F++6:,+B,8E,DFFBFFF,@>F,C3EFFGGGGDGCCGGFGGFCFDGGGDFCFFFGGGCFGGGCFFCCFDCF7:FECEECFG77;;<F>88EGCGGGGGEGGFGGGFGFEEEGCEEE85=75CFGGFC:::FGGG<EEGFFGG@CC*:9CGGGFF<7<FF4>@@D3)
@M03364:396:000000000-C9LGT:1:1101:7429:5793 1:N:0:10
ACTCCTACGGGAGGCAGCAGTGGGGAATATTGCACAATGGGGGAAACCCTGATGCAGCAACGCCGCGTGAGTGATGACGGCCTTCGGGTTGTAAAGCTCTGTCTTCAGGGACGATACTGACGGTACCTGGGGCGGAAGCCACGGCTAACTACGTGCCAGCAGCCGCGGTCATACGTAGGGGGCAAGCGTTATCCGGATTTACTGGGTGTAAAGGGAGCGCAGACGGCATTGCAAGTCTGAAGTGAAAGCCCGGGGCTCAACTCCGGGACTGCTTTGGAAACTGTAGCGCTAG
+
GGGGGGGGGGGGGGGGGGGGGGGGGGGGGGGGGGGGGGGGGGGGGGGGGGGGGGGGGGGGGGGGGGGGGGGGGGGGGGGGGGGGGGGGGGGGGGGGGGGGGGGGGGGGGGGGGGEG+BFCF7CB:>FD3,83+8FEFFFFGGDGGGGFGGGGFGGGGGGGGGGGGGGGG*8FGGGGGGGGGGGGGGGGGGGGGGDG>EGGGGGGGGGGGGGGGGGGGGGGGGGGGGGGGGGGGGGGGGGGGGGGGGGGGGGGDGGGGGGGGGFGGGGGGGGGGGGGGGGGFFFCGCGFGFFG
@M03364:396:000000000-C9LGT:1:1101:8062:5797 1:N:0:10
ACTCCTACGGGAGGCAGCAGTGAGGAATATTGGTCAATGGACGGAAGTCTGAACCAGCCATGTCGCGTGAAGGACGAAGGTACTAAGTATTGTAAACTTCTTTTGCAGGGGAGTAAAGTGCGTCCCGTGTGGCGTTTTGCAATTACCCTGCGAATAAGCATCGGCTAACTCCGTGCCAGCAGCCGCGGTAATACGGAGGATGCGAGCGTTATCCGGATTTATTGGGTTTAGAGGGAGCGTAGGCGGGAAGTTAAGTCAGTTGTGAAAGTCTGCGGCTCAACCGTAGAATTGC
+
GGGGGGGGGGGGGGGGGGGGGGGGGGGGGGGGGGGGGGGGGGGGGGGGGGGGGFGGGGGGGGGGGGGGGGGGGGGGGGGGGGGGFGGGGGGGGGGGGGGGGGGGGGGGGGGGGGEGFGGGG+B>4BFGBBA8FEFGFGGGGGGGGGGGGGGG:FGGGGGGGGGGGGGGGGGGGGGGGGGGGGGGGGGGGGGGGGGGGGGGGGGGGGGGGGGGGGGGCEGGGGGGGGAEEGFGGGGGGGGGGGGGGGG=EGGGGGGGGFFGFGGGGFCGGGGGCGGGGGGGFFGGGGDFGFFG
@M03364:396:000000000-C9LGT:1:1101:11197:5804 1:N:0:10
ACTCCTACGGGAGGCAGCAGTGGGGAATATTGCACAATGGGGGAAACCCTGATGCAGCAACGCCGCGTGAGTGATGACGGCCTTCGGGTTGTAAAGCTCTGTCTTCAGGGACGATAATGACAGTACCTGTGGAGGAAGCCACGGCTAACTACGTGCCAGCAGCCGCGGTCATACGTAGGTTGCAAGCGTTGTCCGGATTTACTGGGTGTAAAGGGCGTGTAGGCGGAGGTGCAAGTTGGGAGTGAAATCCCGGGGCTCAACCCCGGAACTGCTTTCAAAACTGTATCCCTTG
+
GGGGGFFGGGGGGGGGGGGGGGGGGGEGGGGGGGFGGGAFGGGGGGGGGGGGGGFGGGGGGGGGGEGGGGGGGGGGGGGGGGGGFGGGGGGGGGGGGAFGGFGAFGG9EF<FEG+B+BFEC-A?5?AF,,8,,:C7,,8B@<=FFFCFFGGG:FGGGGGGGG>CFCFGG1CGGGGDGGGFGGGFGFFFFGGGGGFFFCGFFEGFGGBECFGGEFDGGEE;CCEEGGEEEGGGFGF?FGFGCEEGGGCFECECEGGD1;FCGGGGGGEDGCG4FFGGGG7C:9CGGFC66@=5
@M03364:396:000000000-C9LGT:1:1101:14929:5807 1:N:0:10
ACTCCTACGGGAGGCAGCAGTGGGGAATCTTGCGCAATGGGGGCAACCCTGACGCAGCGACGCCGCGTGCGGGACGAAGGCCTTCGGGTCGTAAACCGCTTTCAGCAGGGACGAGGCCGCGGGGTGACGGTGCCTGCAGAAGAAGCCCCGGCTAAATACGTGCCAGCAGCCGCGGTAATACGTATGGGGCGAGCGTTATCCGGATTCATTGGGCGTAAAGCGCGCGTAGGCGGCCCGTTAGGTCGGAGGTAAAAGCCCGGGGCTCAACCCCGGCGAGCCTCCGATACCGGCGGG
+
GGGGGGGGGGGGGGGGGGGGGGGGGGGGGGGGGGGGGGGGGGGGGGGGGGGGGGGGGGGGGGGGGGGGGGGGGGGGGGGGGGGGGGGGGGGGGGGGGGGGGGG9FCGGGGGGGGGGGGGGG*==*<FFF*<+1<FGFCFE?CCFGD;CDCEE5EFGGGGFFGGEFGGGGF8EGGGCCGGGGGGFGFGGGCEEEDGGGGGFGGGACGGGGGGGGGGGGDGGGGEEGG?EGGFEGEDEGCCC8FFGEG::E/<<AFD5>FGGGGC*:7EFGDEDGEC395C4;:>)955)9>EGD5
@M03364:396:000000000-C9LGT:1:1101:14551:5808 1:N:0:10
ACTCCTACGGGAGGCAGCAGTGGGGGATATTGCGCAATGGGGGAAACCCTGACGCAGCAACGCCGCGTGAAGGAAGACGGTTTTCGGATTGTAAACTTCTTTTGTTAAGGACGAAAGATGACGGAACTTCACGAGTAAGCTCCGGCTAACTACGTGCCAGCAGCCGCGGTAATACGTAGGGAGCAAGCGTTATCCGGATTTACTGGGTGTAAAGGGTGCGTAGGCGGCTTTGCAAGTCAGATGTGAAAATTATGGGCTCAACCCATAACCTGCATTTGAAACTGCAGAGCTTG
+
GGGGGGGGGGGGGGGGGGGGGGGGGGGGFGGGGGGGGGGGGGGGGGGGGGGGGGGGGGGGGGGGGGGGGGGGGGGGGFGGCFGGGGGGGGGGGGGGGGGGGGGA<FG?FFGGGF7F:3EE<-B++@FF<<E<<:+3>FECAB>FGGGGGGGGCEGGGFFFGGGGGGGGG<CGGGGGGGGGGEDGGGGGGGGGGGGGGGEEGGGGGGGGGEGGGGGGGGGGGGGGGGGGGC:CFGGF<CFC9+ACFGGGGGGGGGGGGGGFGC4CGGGGGD?CCFGF7FFFBFGFC>4*9FFCG
@M03364:396:000000000-C9LGT:1:1101:10572:5833 1:N:0:10
ACTCCTACGGGAGGCAGCAGTGAGGAATATTGGACAATGGAGGCAACTCTGATCCAGCCATGCCGCGTGAAGGACTAAGGCCCTATGGGCTGTAAACTTCTTTAGACGCAGAGCAATAAGGACCCCGCGTGGTCCGATGAGAGTATGCGTAGAATAAGCATCGGCTAACTCCGTGCCAGCAGCCGCGGTAATACGGGGGATGCGAGCGTTATCCGGATTCATTGGGTTTAAAGGGTGCGTAGGCGGCTTTGCAAGTCAGCGGTGAAAGGCCCGGGCTCAACCCGGAAAGTGCCG
+
GGGGGGGGGGGGGGGGGGGGGGGGGGGGGGGGGGGGGGGGGGGGGGGGGGGGGGGGGGGGGGGGGGGGGGGGGGGGGGGGGGGGGGGGGGGGGGGGGGGGGGGGGGGGGGGGGGFGFGFCE=E<+46F468+:>BCEGGFGGGGGGDEFCFF@FGGGGGGGGGGGGGGGFGGGGGGGGGGGGGFGGGGGGGGGGGGGGGGGGFGCGGGGGGGGGGGEGCFFF@EGGCC>CFGGGGGGGGGGGGGGGGGDFGGGCFGGGGGEGGEGGGGGGGGGGGGGGGGFFEDG>GFGFFGGD
@M03364:396:000000000-C9LGT:1:1101:18043:5833 1:N:0:10
ACTCCTACGGGAGGCAGCCTCCTGGGACATAACTGACGCTCAGGCACGAAAGCGTGGGGAGCAAACAGGATTAGAAACCCCGGTAGTCC
+
GGGGGGGGGGGGGGGGGGGGGGGGGGGGGGGGGGGGGGGGGGGGGGGGGGGGGGGGGGGEGGEFGGGGGGGGGGGGGGGGGGGGGGGGG
@M03364:396:000000000-C9LGT:1:1101:18181:5848 1:N:0:10
ACTCCTACGGGAGGCAGCAGTGGGGAATATTGGGCAATGGGGGAAACCCTGACCCAGCAACGCCGCGTGAGGGAAGAAGGTCTTCGGATTGTAAACCTTAGTCAACAGGGAAGAAGCAAGTGACGGTACCTGTGGAGGAAGCCACGGCTAACTACGTGCCAGCAGCCGCGGTAATACGTAGGTGGCGAGCGTTATCCGGAATTACTGGGTGTAAAGGGTGTGTAGGCGGGATTGCAAGTCAGATGTGAAAATTATGGGCTCAACTCATAACCTGCATTTGAAACTGCGATTCTT
+
GGGGGGGGGGGGGGGGGGGGGGGGGGGGGGGGGGGGGGGGGGGGGGGGGGGGGGGGGGGGGGGGGGGGGGGGGGGGGGGGGGGGGGGGGGGGGGGGGGGGGGGGGGGGGGGGGGGGGGGGG<FF+@FF3,C,,8F=@FGGGGFGGCFGGGGGGGGGGGGGGGGGGGGGG*BFFGGGGGGGGGGGGGGGGGGGGGGGGGGGGGGGGGGGGGGGGGGGGGFGEEFGGGGGGGEGGGFGGGGGCGGGGGGGDGGGFGGGGGGGGGGGGGGGGGGGGGGGGGGGFFGGGGGFD@FGGD
@M03364:396:000000000-C9LGT:1:1101:11225:5864 1:N:0:10
ACTCCTACGGGAGGCAGCAGTGGGGGATATTGCACAATGGGGGAAACCCTGATGCAGCGACGCCGCGTGAGTGAAGAAGTATTTCGGTATGTAAAGCTCTATCAGCAGGAAAGATAATGACGGTACCTGACTAAGAAGCTCCGGCTAAATACGTGCCAGCAGCCGCGGTAATACGTATGGAGCAAGCGTTATCCGGATTTACTGGGTGTAAAGGGTGCGTAGGCGGCGAGGCAAGTCAGATGTGAAAGACCGGGGCTCAACCCCGGGGCTGCATTTGAAACTGTCTGGCTGG
+
GGGGGGGGGGGGGGGGGGGGGGGGGGGGGGGGGGGGGGGGGGGGGGGGGGGGGGGGGGGGGGGGGGGGGGGGGGGGGGGGGGGGGGGGGGGGGGGGGGGGGCGGGGGGGGGGGGGGBFFFF-@F=FFEB:@CB<FFFGGGGGGGGGGGGGGGGGGGGGGGGGGGGGGGG*BFGGGGFGGGGGGGGGGGFDGGGGFGGGGGGGGGGGCGGGGGGGGGGGGGGGGGGGGGGGGGGGGCEFGGGFGGGGGGGGGGGGGGGGGGEGGGGGGGGGGGGGGGFFFGFFGGGGGFCFEG
@M03364:396:000000000-C9LGT:1:1101:7604:5866 1:N:0:10
ACTCCTACGGGAGGCAGCAGTGGGGAATATTGCACAATGGGCGAAAGCCTGATGCAGCAACGCCGCGTGGGTGATGAAGGTTTTCGGATCGTAAAGCCCTGTCTTTTGGGACGATAATGACGGTACCAACGGAGGAAGCCACGGCTAACTACGTGCCAGCAGCCGCGGTCATACGTAGGTGGCAAGCGTTGTCCGGATTTACTGGGCGTAAAGGGAGCGTAGGCGGACCTTTAAGTGAGATGTGAAATACCCGAGCTCAACTTGGGTGCTGCATTTCAAACTGGAGGTCTAG
+
GGGGGGGGGGGGGGGGGGGGGGGGGGGGGGFGGGGGGGGGGGGGGGGGGGGGGGGGGGGGGGGGGGG>FGGGGGGGGGGGGGGGGGGGGGGGGFGGGGGGGEGGGGGGGGGGGGGG+EFFG-@B+8FF,38++@FECFGCFGEFGG:FGFAFFCFGGGGGGGGGGGGGG=;FFGGGGGDGGGGGGGGGGGGGGGGGGGGGGGGGGGGGGGGGGGGGGGGGGGGGEGGGGGGGGCCGGFGGFGGGGGGGGGGGGGGGGGGGGFDGGGGGGGGGGGGGGGGGFFGGGGGDFFFG
@M03364:396:000000000-C9LGT:1:1101:14146:5872 1:N:0:10
ACTCCTACGGGAGGCAGCAGTGGGGAATATTGGGCAATGGGGGAAACCCTGACCCAGCAACGCCGCGTGAAGGAAGAAGGCCTTCGGGTTGTAAACTTCTTTTAGTAGGGACGAAGAAAGTGACGGTACCTCCAGAAAAAGCAACGGCTAACTACGTGCCAGCAGCCGCGGTAATACGTAGGTTGCAAGCGTTGTCCGGATTTACTGGGTGTAAAGGGCGTGTAGGCGGAGATGCAAGTTGGGAGTGAAATCCCGGGGCTCAACCCCGGAACTGCATTTGAAACTGTAGCCCTT
+
GGGGGGGGGGGGGGGGGGGGGGGGGGGGGGGGGGGGGGGGGGGGGGGGGGGGGGGGGGGGGGGGGGGGGGGGGGGGGGGGGGGGGGGGGGGGGGGGGGGGGGGGGFGGGGGGGGGG@FGGGFGF3@FGB8C:B,B8DFFGGGGFGGGGGGGGGGGGGGGGGGGGGGGGG>CGGGGGGGGGGGGGGGGGGGGGGGGGGGGGGGGGGGGFGGGGGGGGGGGGGGGGGGGGGGGGGGGGGGCGGGGFGGGGGGGGCFGGGGGGGGGGGGGGGGGGGGGGGGGGFFEGGGGFGFFFFC
@M03364:396:000000000-C9LGT:1:1101:5254:5875 1:N:0:10
ACTCCTACGGGAGGCAGCAGTGGGGAATTTTGGACAATGGGCGCAAGCCTGATCCAGCTATTCCGCGTGTGGGATGAAGGCCCTCGGGTTGTAAACCACTTTTGTAGAGAACGAAAAGACATCTTCGACTACAGGGTGTTGCTGACGGTACTCTAAGAATAAGCACCGGCTAACTACGTGCCAGCAGCCGCGGTAATACGTAGGGTGCGAGCGTTAATCGGAATTACTGGGCGTAAAGGGTGCGCAGGCGGTTGAGTAAGACAGATGTGAAATCCCCGAGCTTAACTCGGGAAT
+
GGGGGGGGGGGGGGGGGGGGGGGGGGGGGGGGGGGGGGGGGGGGGGGGGGGGGGGGGGGGGGGGGGGGGGGGGGDFGGGGGGGGGGGGGGGGGGGDFGGGGGGGGFFGFGGGGGFG+:BFF9FFCFGG4+@:,,B+,BF7F,FGGGGGGGGGGDFGGGGGGFGGGGGGGGGGGGGGGGGGGGGGGGGGGGGGGGGGGGGGGGGGGGGGGGGDGCGEGGGGGGGGGGFGGGGGGGGGGGGGFGGGGGGGGGGGGGFFGGFGFGGGG7EFGGGGGGGGGG57>ECFGGFFGFFGG5
@M03364:396:000000000-C9LGT:1:1101:5704:5885 1:N:0:10
ACTCCTACGGGAGGCAGCAGTGGGGAATATTGCACAATGGGGGAAACCCTGATGCAGCAATGCCGCGTGAGTGATGAAGGCCTTCGGGTTGTAAAGCTCTGTCTTCAGGGACGAAAATGAACGTACCTGAGCCGGGGGACACGGCTAACTACGTGGCAGCAGCCGCGGTCATACGTAGGTGGCAAGCGTTGTGCGGATGTAATGGGCGTAAAGGGAGCGTAGGCGGGTTTTTAAGAGGGATGGGAAATACTCGGGTGTAACCTGAGTGCTGCATTTCAAACTGGAAGTCGAG
+
GGGGGGGGGGGGGGGGGGGGGGGGGGGGGGGGDFFGGGGGGDGGGG<FGGGGGGGGGGGGGGGGGGGGGCFGGG9FG,EFGGDGGGGG=FFGGGGGGCFGGG99FFDGGAFEGG+F6<5,,8:8:++,:,8,:++++3+53,@F*583,7,7FFD**81*D<>FCC<F4=:,?FFB<FE,7C:<,11<4*41*24:***39+:<C8;:*:/*<CCF818/*2/+:?*2**/1:8<+3/8;8?*:6<8+3++3*1C*)2<90<>G*7<C2:A47++*:7:06*94**2<*059
@M03364:396:000000000-C9LGT:1:1101:22385:5899 1:N:0:10
ACTCCTACGGGAGGCAGCAGTAGGGAATCTTCCACAATGGACGCAAGTCTGATGGAGCAACGCCGCGTGAGGGAAGAAGGTTTTCGGATTGTAAACCTCTGTCCTTGGTGACGAAGGAAGTGACGGTAGCCCAGGTGGAAGCCCCGGCTAACTACGTGCCAGCAGCCGCGGTAATACGTAGGTGGCGAGCGTTGTCCGGATTTACTGGGCGTAAAGGGAGCGTAGGCGGACTTTTAAGTGAGATGTGAAATACCCGGGCTCAACTTGGGTGCTGCATTTCAAACTGGAAGTCTG
+
GGGGGGGGGGGGGGGGGGGGGGGGGGGGGGGGGGGGGGGGGGGGGGGGGGGGGGGGGGGGGGGGGGGGGGGGGGGGGGGGGGGGGGGGGGGGGGGGGGGGGGG8FFGGGGGGGFGGEAFGG<FG+@FG+,C8,,B,8BF@FGGGGGGGGGGGGGGGGGGGGGGGGGGGGCCEGGGGGGFFFGGGGGGGGGGGGDGGGGG@FGGGGGGGGGGGG:FGGGFGGGGEGGGGGGGGGGFG@FGGEFCFGGFGD?FGGDCECEEEE09FF7C<CDG<*<?<FGCFBFGFGGGF45)20*
@M03364:396:000000000-C9LGT:1:1101:23603:5907 1:N:0:10
ACTCCTACGGGAGGCAGCAGTGGGGAATATTGCACAATGGGGGAAACCCTGATGCAGCAACGCCGCGTGAGTGATGACGGCCTTCGGGTTGTAAAGCTCTGTCTTCAGGGACGATAATGACGGTACCTGCGGAGGAAGCCACGGCTAACTACGTGCCAGCAGCCGCGGTAATACGTAGGTGGCGAGCGTTGTCCGGATTTACTGGGCGTAAAGGGTGCGTAGGTGGTTTCTTAAGTCAGGAGTGAAAGGCTACGGCTTAACCGTAGTAAGCTCTTGAAACTGGGAGACTTGAGT
+
GGGGGGGGGGGGGGGGGGGGGGGGGGGGGGGGGGGGGGGGGGGGGGGGGGGGGGGGGGGGGGGGGGGGGGGGGGGGGGGGGGGGGGGGGGGGGGGGGGGGGGGGGGGEGGGGGCCEFGGGG>F>DFFG:,888+8CFGGGGGGGGGFGGGGG:DFGGGGGGGGGGGGGG<EFGGGGGGGGGGGGGGGGGGGGGGGGDGGGGGGGGGGGGGGGGGGGGGG5EEGGGG:CGGGGGGGGGGGGGGGGFGFFGGGGGGDDGEGGGGGGGGGGGGGFGGGGGGGGFFGGGGDFGFFGF*
@M03364:396:000000000-C9LGT:1:1101:12741:5927 1:N:0:10
ACTCCTACGGGAGGCAGCAGTCGGGAATATTGCGCAATGGAGGAAACTCTGACGCAGTGACGCCGCGTATAGGAAGAAGGTTTTCGGATTGTAAACTATTGTCTGCAGGGAAGAAAAAAGACTGTACCTGCCCGGAAAGCTCCGGCTAACTACGTGCCAGCAGCCGCGGTAATACGTAGGGAGCAAGCGTTGTCCGGATTTATTGGGTGTAAAGGGTGCGTAGACGGGAAATTAAGTTAGTTGTGAAATCCCTCGGCTCAACTGAGGAACTGCAACTAAAACTGATTTTCTTGG
+
GGGGGGGGGGGGGGFGGGGGGGGGGGGGGGGGGGGGGGGGGGGGGGGGGGGGGGGGGGGGGGGGGGGGGGGGGGGGGGGGFGGGGGGGGGGGGGGGGGGGGGGGGGGGGGGGGFFC:EFGGE<B?EFA,,8,:+@+@FGGGGGFCGGGDGGFGGGGGGGGGGGGGGGGGGCEEFDGGGGGGGGGGGGGGG:EGGGGGFGEFFGGGGGFEEGCFGGGCGCECEGGGGGG8ECFFGGGGFFFFFGGGGGFG7CGGGGGGGGGGGGGFGGCC58FGGGG49CF=@?DFG7BFFFGG*
@M03364:396:000000000-C9LGT:1:1101:5589:5928 1:N:0:10
ACTCCTACGGGAGGCAGCAGTGGGGAATATTGGACAATGGGGGAAACCCTGATCCAGCGACGCCGCGTGAGTGAAGAAGTATTTCGGTATGTAAAGCTCTATCAGCAGGGACGATACTGACGGTTCCTGAGTTGGCAGCCACGGCTAACTACGTGCCAGCAGCCGCGGTTATACGTAGGTGGCGAGCGTTGTCCGGATTTACTGGGCGTAAAGGGAGCGTAGGCGGATTTTTAAGTGAGATGTGAAATACTCGGGCTTAACCTGAGTGCTGCATTTCAAACTGGAAGTCTAG
+
GGGGGGGGGGGGGGGGGGGGGGGGGGGGGGGGGGGGGGGGGGGGGGGGGGGGGGGGGGGGGGGGGGGGGGGGGFGFGGGGGGAFFGGFGGGGGGGGGGGGGCGGGGGGGGGGGEFE+CF9A-@F+BDC:,8<,,,,8FEFF<FFEGFGGGGGBGGGGGGGGGGGGGGGG*=FGGGGGGGGGGFGFGGGGGGGGGGGGDGGGGGGGGGGGEGGGGGGGGGGGGEFGGC5CGGGGFGGGGGF7FGGGGGGGGGFGGGG:CCCECFGGGGGGGGGGGGGGGGGFFGGGGGFGFFG
@M03364:396:000000000-C9LGT:1:1101:26344:5936 1:N:0:10
ACTCCTACGGGAGGCAGCAGTGGGGAATTTTGCGCAATGGGGGCAACCCTGACGCAGCAACGCCGCGTGCGGGACGAAGGCCCTAGGGTCGTAAACCGCTTTCAGCAGGGAAGACATGCGACGGTACCTTCCTCAGAAGCTCCGGCTAACTACGTGCCAGCAGCCGCGGTAACACGTAGGGGGCGAGCGTTATCCGGATTCATTGGGCGTAAAGCGCGCGTAGGCGGCCCGTTAGGTCGGAGGTAAAAGCCCGGGGCTCAACCCCGGCGAGCCTCCGATACCGGCGGGCTCG
+
GGGGGGGGGGGGGGGGGGGGGGGGGGGGGGGGGGGGGGFGFGGGGCFGGGGGGGGGGGGGGGGGGGGGDEGGGGGGGGGGGGGGGGGFFGGGGGGGGGGGGGGGGDFFGGFCFGGC,,:B+*@*838D,8@,,,,,3?:FFB8<*4CEGGGGFFFF:<FGEFFGGCFGGFGFGFG8FFFGGD5*:CGGECEEC9CEEGECFGGGGGGGGEGG5@7CEGGGCGEGG>:CCEGCEGG6CCCC8=EE+?CF@C6CGDGGDCG?GD<EGGGDDGGGG?FGGDGDB@C5CDD:D)7C
@M03364:396:000000000-C9LGT:1:1101:23190:5945 1:N:0:10
ACTCCTACGGGAGGCAGCAGTGGGGAATATTGCACAATGGGGGAAACCCTGATGCAGCAACGCCGCGTGAGTGATGACGGCCTTCGGGTTGTAAAGCTCTGTCTTCAGGGACGATAATGACTGTTCCTTCGGCGGAAGCCACGGCTAACTACGTGCCAGCAGCCGCGGGAATACGTAGGTGGCGAGCGTTGTCCGGATTTACTGGGCGTAAAGGGAGCGTAGGCGGACTTTTAAGTGAGATGTGAAATACCCGGGCTCAACTTGGGTGCTGCATTTCAAACTGGAAGTCTAG
+
GGGGGGGGGGGGGGGGGGGGGGGGGGGGGGGGGGGGGGGGGGGGGGGGGGGGGGGGGGGGGGGGGGGGGGGGGGGGGGGGGGGGGGGGGGGGGGGGGGGGGGGGG<F?FFFGGF:+>CF9,-CBCBFD,,8+6+8+>CCFGCFFECGGGFGF>FFGGGGFGGGGGGGG**3<FGGGGGGGGGGG5CGGGGCGG7EE>EGFGGFDGGGGGGGGGGGGGGGGGGGGEG**:EGGGGGGGGGGGGGGFGGFFGGGGGGGGGGGGGG7CFCDGCGGGGGGGFFF?FGGCGG<>@?>
@M03364:396:000000000-C9LGT:1:1101:24230:5948 1:N:0:10
ACTCCTACGGGAGGCAGCAGTGGGGAATATTGCACAATGGGGGAAACCCTGATGCAGCGACGCCGCGTGAGTGATGAAGTATTTCGGTATGTAAAGCTCTATCAGCAGGGAAGAAAATGACTGTCCCTGCCTACGAAGCACCGGCTAAATACGTGCCAGCAGCCGCGGTAATACGTAGGTGGCAAGCGTTATCCGGAATGATTGGGCGTAAAGGGTGCGCAGGCGGCTGTGCAAGTCTGAAGTAAAAGGGACCGGCTCAACCGGTTCAGGCTTTGGAAACTGCACGGCTTGAGG
+
GGGGGGGGGGGGGGGGGGGGGGGGGGGGGGGGGGGGGGGGGGGGGGGGGGGGGGGGGGGGGGGGGGG=FGGGGGGGGGGGGGGGGGG@FDGGGGGGGGGGGDGFFGGGGGGGGCEEBFFFF-C5,:FG8,>A5,3+8FCGG8FG7FFFFFFA7FGGGACFCGGGGEGGG>8FCFGGGGGGGGFFFGGGGGGGFDGGGGGGFG@CGGGGGGGGGGGGGGGGGGGGGGCGGCFFGFGGGGGGGGGGGGFGGGGGEDEGGDFFGGGGECEFFGGCF6CGGGGGFF6CDGG:DDE<CF
@M03364:396:000000000-C9LGT:1:1101:10797:5977 1:N:0:10
ACTCCTACGGGAGGCAGCAGTGGGGAATATTGCACAATGGGGGAAACCCTGATGCAGCAACGCCGCGTGAGTGATGACGGCCTTCGGGTTGTAAAGCTCTGTCTTCAGGGACGATAATGACAGTACCTGAGGAGGAAGCCACGGCTAACTACGTGCCAGCAGCCGCGGTCATACGTATGGGGCGAGCGTTATCCGGATTCATTGGGCGTAAAGCGCGCGTAGGCGGCCCGTTAGGTCGGAGGTAAAAGCCCGGGGCTCAACCCCGGCGAGCCTCCGATACCGGCGGGCTCGAGG
+
GGGGGGGGGGGGGGGGGGGGGGGGGGGGGGGGGGGGGGGGGGFFGGGGGGGGGGGGGGGGGGGGGGGFGGGGGGGGGGGGGGGGGGGGGGGGGGGGGGGGGGGGGFGGGGCFF@FE=?FC?-BC,CDA,88+,8338DFFFGFGGG7DFGCGFFGGGGGGGGDGFGGGG*:CFGGAFFGGGGGGFEGGFFCCFCEGGGGGGGGCGGGGGEGGGGGGGGECGGGGGG>EGGEDCGGGGGGGGGGGGGGGGGGGGGGGGFFGGFGGGGGGGG=DGCFG3CEGFDGGGGGFCFF3<)
@M03364:396:000000000-C9LGT:1:1101:25164:6017 1:N:0:10
ACTCCTACGGGAGGCAGCAGTAGGGAATGTTCGTCAATGGGCGCAAGCCTGAACGAGCAATGCCGCGTGGGTGAAGACGGTCTTCGGATTGTAAAGCACTTTTGCCGGGGACAATGCACGGCCCGAATATACAGCTTACTGTTTGTTGGTACCCGAGGTGAAGCCACGTCTGACTACGTGCCAGCAGACGCGGGAATACGTAGGTGGCAAGCGTTGTCCGGATTTACTGGGTGGAAAGGGCGTGTAGGCGGAGTTGAAAGTCAGGCGTGACATACCGCAGCTCAACTGCGGGGC
+
GGDFGDG<FCCC@@7@@C,FEEEFGE<,,<@,BF;@6CCFGGEEG+66,C@,EEFG@@@CF9ED@:F68CFFEDCFGG:,8,C?@=F+8BF<<,EE9,B,,:?,C5+@==+@C8,?,CB+88C6+3=+38@@3@>@,8@FF@FCF:,7:3,,3,5*5*>>FF3,6,@C@*,*3>B<A@<F7:CC:2<:FB*BFEGGFC:8+<8E<<;FGG8FG8;C:C+8**;CC++3@C8@:**<@F8EGGEG8=FFE585:1@EGF7C<F7FG57C55*:*+<29CGC:)<D=C76=>3DC/
@M03364:396:000000000-C9LGT:1:1101:21728:6020 1:N:0:10
ACTCCTACGGGAGGCAGCAGTGGGGAATATTGCACAATGGGCGAAAGCCTGATGCAGCAACGCCGCGTGAGTGATGAAGGCCTTCGGGTCGTAAAGCTCTGTCCTCAAGGAAGATAATGACGGTACTTGTGGAGGAAGCCCCGGCTAACTACGTGCCAGCAGCCGCGGTGATACGTAGGGGGCTAGCGTTATCCGGATTTACTGGGCGTAAAGGGTGCGTAGGTGGTTTCTTAAGTCAGGAGTGAAAGGCTACGGCTCAACCGTAGTAAGCTCTTGAAACTGGGAAACTTGAGT
+
GGGGGGGGGGGGGGGGGGGGGGGGGGGGGGGGGGGGGGGGGGGGGGGGGGGGGGGGGGGGGGGGGEGGGCFGGGGGGGGGGEGGGGGGGGGGGGGGGFFGGGGFF<FFFFGGGGDGCFGC,?C+:8B<,88+5,838FFFFCGFC7>>FGFGGGGFGFFDGGCFG*FGG*;CFGGFFFGGGGEGGGGGG:FFAFFEFF>FGGGGGGGGGGGGGGGCCEGECGGGGGCGGGGGGGGGGGGGEGCFGGGGGGGGCCEGGDFGF6DE=CEGCGG>FG9CF<FGFFGGC>C?FFFGG:
@M03364:396:000000000-C9LGT:1:1101:7201:6026 1:N:0:10
ACTCCTACGGGAGGCAGCAGTGGGGAATATTGCACAATGGGGGAAACCCTGATGCAGCAACGCCGCGTGAAGGAAGACGGTTTTCGGATTGTAAACTTCTTTTCTTAGTGAAGAAGAAAGTGACTGTAGCTCAGGAATAAGAATCGGCTAACTACGTGCCAGCAGCCGCGGTAATACGTAGGATGCGAGCGTTATCCGGATTCATTGGGTTTAAAGGGTGCGTAGGTGGCCTCTTAAGTCAGCGGTGAAAGTCAGTGGCTCAACCATTGAACTGCCGTTGAAACTGGGAAGCTT
+
GGGGGGGGGGDFGGGGGGGGGGFGE@FGGGGGGGGFGGF<EFGCEGGFGEFGFFGGGFGFGGGDFDGGGDFCEDGGFCFFGGDGGGGGEFFFFGFGGGGGGGGFFECFGGFFE9,E?EEGE<BA,:BFBBC,5D,>FFGAF,?F,@FGGGGGFCFGGGGGGGFGGEFEG3@F*>FGGGGGG*DCGGGGE:FEGFFGFGGGGGGGGFGFFGG7<?FGDGGGGGGGGGGGGGGGFGGFGCCEFGGGEGEG9<EGDGGGFGGGGFFCEGGGGFGGGGGGG9E<3*2CFFGF4FEGGF
@M03364:396:000000000-C9LGT:1:1101:7331:6027 1:N:0:10
ACTCCTACGGGAGGCAGCAGTAGGGAATTTTCGTCAATGGGCGCAAGCCTGAACGAGCAATGCCGCGTGGGTGAAGACGGTCTTCGGATTGTAAAGCCCTGTTGCCGGGGACAAAGGACAGCCCGAGTGGAAGGCTGACTGTTTGATGGTACCCGGCCAGAAAGCCACGGCTAACTACGTGCCAGCAGCCGCGGTAATACGTAGGTGGCAAGCGTTATCCGGAATGATTGGGCGTAAAGGGTGCGCAGGCGGCTGTGCAAGTCTGAAGTAAAAGGGACCGGCTCAACCGGTTC
+
GGGGGGGGGGGGGGGGGGGGGGGGGGGGFFGGGGGGGGGFGGGGGGGGGGGGGGGGGGGGGGGGGGGGGGGGGGGGGGGGGGGGGGGGGGGGGGGGGFGGGGGGGGG7FEGGGGGGF<FCGCDB7CFF+:C,,8@,@CGGG<A<FGGGGGFGGGGGGGGGFGGGGCGGGCEGGGFGGGGBFGGGGGGGG@FGGGGDGGGGGCGGG@FGGGGGGGGCGGGDGGECFGFFGFFGGG5:CGGGGGGGGGGGGGGGGGGGGG7FF9FGGGGFGDCGGGGGGDGCEB*9DF<@DE>7C
@M03364:396:000000000-C9LGT:1:1101:18378:6046 1:N:0:10
ACTCCTACGGGAGGCAGCAGTGGGGGATATTGCACAATGGGGGGAACCCTGATGCAGCGACGCCGCGTGAGCGAAGAAGTGCTTCGGCATGTAAAGCTCTATCAGCAGGGAAGAAAATGGCAGTGCCTGACTACGGAGCCCCGGCTAACTACGTGCCAGCAGCCGCGGTCATACGTAGGGGGCAAGCGTTATCCGGATTTACTGGGTGTAAAGGGTGCGTAGGCGGATTGGCAAGTCAGAAGTGAAATCCATGGGCTTAACCCATGAACTGCTTTTGAAACTGTTAGTCTTG
+
GGGGGGGGGGGGGGGGGGGGGGGGGGGGGGGGGGGGGGGGGGGGGGGGGGGGGGGGGGGGGGGGGGGGGGGFGGGGGGGGGGGGGGGGGDGGGGGGGGGFGGG,CCGGGGFGGFBF?<F,+-<,,?FF:,CA,,*+1<F7FGGG>E>EFGFCEGGGGFGGGGGGGGGGGC>FGGG?CEGGGGGEGGGGEEGGGGEGGGGGGGGGGGGGGGGDFEGGGDG>EGGDGGEEGGGGF?FGGGGGGGGGGGGFGGGGGFGGGEFFFF<E6FGF>FGGFFFCGGGGFFGGGFCFGBFG
@M03364:396:000000000-C9LGT:1:1101:5954:6062 1:N:0:10
ACTCCTACGGGAGGCAGCAGTGGGGAATATTGCACAATGGGCGAAAGCCTGATGCAGCAACGCCGCGTGAGCGATGAAGGCCTTCGGGTCGTAAAGCTCTGTCCTCAAGGAAGATAATGACGGTACTTGAGGAGGAAGCCCCGGCTAACTACGTGCCAGCAGCCGCGGTAATACGTAGGGGGCTAGCGTTATCCGGATTTACTGGGCGTAAAGGGTGCGTAGGTGGTTTCTTAAGTCAGGAGTGAAAGGCTACGGCTCAACCGTAGTAAGCTCTTGAAACTGGGAAACTTGAGT
+
GGGGGGGGGGGGGGGGGGGGGGGGGGGGGGGGGGGGGGGGGGGGGGGGGGGGGGGGGGGGGGGGGGGGGGGGGGGGGGGGGGGGGGGGGGGGGGGGGGGGGGGGGGGGGGGGGGAFFFFFGC@8BC<F?:8,8=FFFGGGGGGGGCEFGGGGGGGGGGGGGGGGGGGGG4CFGGGFGGGGGGGGGGGGGDCFFFFGGGGGGGGGGGGGGGGGGGGGGGGEGGGGGGGGGGGGGGGGGGGGGGGGGGGGGGGGFECEDGCCFGDEGGCGGGGGGGEFCFFFFFGGGGCFDFFDG*
@M03364:396:000000000-C9LGT:1:1101:5481:6065 1:N:0:10
ACTCCTACGGGAGGCAGCAGTGGGGAATATTGCACAATGGGGGAAACCCTGATGCAGCAACGCCGCGTGAGTGATGACGGCCTTCGGGTTGTAAAGCTCTGTCTTCAGGGACGATAATGACGGTACCTGAGGAGGAAGCCACGGCTAACTACGTGCCAGCAGCCGCGGTAATACGTAGGTGGCGAGCGTTGTCCGGATTTACTGGGCGTAAAGGGAGCGTAGGCGGACTTTTAAGTGAGATGTGAAATACCCGGGCTCAACTTGGGTGCTGCATTTCAAACTGGAAGTCTAG
+
GGGGGGGGGGGGGGGGGGGGGGGGGGGGGGGGGGGGGGGGGGGGGGGGGGGGGGGGGGGGGGGGGGGGGGGGGGGGGGGGGGGGGGGGGGGGGGGGGGGGGGGGGGGGGGGGGGEGGGGGG7FFFGGGGB8+:+BFFG,BFEGGDCGGFGGGGGGGGGGGGGFFFEGGC4:BFGGE9CFFFFFGGGGGFEGGEGGGGCEGGGGGGGFGGGGGGGGGGGGGGGEGGGEE8FFGGGGGGFGGFGGGGGFGGFGGEGGG3CG9:9>FFGGGGGGCGGGGFGGGFFGGGGGFGFFG
@M03364:396:000000000-C9LGT:1:1101:5337:6099 1:N:0:10
ACTCCTACGGGAGGCAGCAGTGAGGAATATTGGTCAATGGACGAAAGACTGAACCAGCGATGCCGCGTGAAGGAATAAGGCCTGATGGGTCGTAAACTTCTTTTGTATGTGAGCAATAAAGTCAGCGTCTGTTCAGAGGAGAGTAGAATACGAATAAGCATCGGCTAACTCCGTGCCAGCAGCCGCGGTAATACGTAGGTGGCAAGCGTTATCTGGAATGATTGGGCGTAAAGGGTGCGCAGGCGGCTGTGCAAGTCTGACGTAAAAGGGACCGGCTCAACAGGTTCAGGTTTT
+
6CFCDGCC@FGCEFE;F;<FDFFGG<FGGGG9,;,<E9ECCFCGFEE,CFGFGGFFG<+@@C,CCCFGGCFA<<FEFGEF8C,,45ECE:CFFGFFA<<CFF,,?=FCGGFGF,9AFDE,C@F9,?:F++6,,<5,9,:4BDF,CF,CFGFG@FC+,BA,,B=CD@CGFC,@@>E>+=87FB,,5>FG5>*6,8@@?FGGG@B7:<*1BF*8<,7?@++?+<,>FC*34=7C;CC<CGEE8***8>5CEFC+<0@+2+3?+/*2*12CGDG5*2193*<75*0*:9:9>=/*2*
@M03364:396:000000000-C9LGT:1:1101:24388:6102 1:N:0:10
ACTCCTACGGGAGGCAGCAGTGGGGAATATTGGGCAATGGGCGAAAGCCTGACCCAGCAACGCCGCGTGAGGGAAGAAGGTTTTCGGATTGTAAACCTCTGTCCTCAGGGACGAAGAAAGTGATAGTAGTTGAGGAGGAAGCCCCGGCTAACTACGTGCCAGCAGCCGCGGTAATACGTAGGGGGCTAGCGTTATCCGGATTTACTGGGCGTAAAGGGTGCGTAGGTGGTTTCTTAAGTCAGGAGTGAAAGGCTACGGCTTAACCGTAGTAAGCTCTTGAAACTGGGAAACTTG
+
GGGGGGGGGGGGGGGGGGGGGGGGGGGGGGGGGGGGGGGGGGGGGGGGGGGGGGGGGGGGGGFGGGGFGGGGGGGGGGGGEFGGGGGCC?FGGGGGGGGGGGG,CFEGGGGFFG>F+::35<858:CD,,:ED3B=:FB,B@,@FF@+<F@F;FFGGFFGGGGGGGEFE*:CFFECFF?CFGFF:BFCGFFGG7<ACGEEGGGGGGCGGCE?>E>FGE8C=C*;EE<EGACFF?+AFFFGFGG?C:;CFFGGEC2CDGDGEFGGGDCFDG+?C?+90:EFFFGGFGGFFFFC*:
@M03364:396:000000000-C9LGT:1:1101:7065:6107 1:N:0:10
ACTCCTACGGGAGGCAGCAGTGGGGAATATTGCACAATGGGGGAAACCCTGATGCAGCGACGCCGCGTGAGTGATGAAGTATTTCGGTATGTAAAGCTCTATCAGCAGGGAAGAAAATGACGGTACCTGCCTAAGAAGCACCGGCTAAATACGTGCCAGCAGCCGCGGTAATACGTAGGTGGCGAGCGTTGTCCGGATTTACTGGGCGTAAAGGGAGCGTAGGCGGACTTTTAAGTGAGATGTGAAATACCCGGGCTCAACTTGGGTGCTGCATTTCAAACTGGAAGTCTAG
+
GGGGGGGGGGGGGGGGGGGGGGGGGGGGGGGGGGGGGGGGGGGGGGGGGGGGGGGGGGGGGGGGGGGGGGGGGGGGGGGGGGGGGGGFGGGGGGGGGGGGGFGGGGGGGGGGGGGGFGFGGFF>:CFG?:A:B<FGFGGGGGGFFFGGGGGGGGGGGGGGGGGGGGGGG*BFGGGCFGGGGGGGGGGGGGGGGGGGGG<FGGGGGGGGGGGGGGGGGGGGGGGGGGEGEGGGFFGGGGGFGGGGGGGGGGGGGGEGGGGGGEGCFGCDGGGGGGGGGGGGFFGCFFGFF=@F
@M03364:396:000000000-C9LGT:1:1101:21946:6115 1:N:0:10
ACTCCTACGGGAGGCAGCAGTGAGGAATATTGGTCAATGGGCGGAAGCCTGAACCAGCCAAGTCGCGTGAAGGATGAAGGTATTATGTATTGTAAACTTCTTTAGCAGTGGAGAAATAAGGGGCGCTTGAGCCCTGATGCTAGTACACTGAGAATAAGGATCGGCTAACTCCGTGCCAGCAGCCGCGGTAATACGGAGGATCCGAGCGTTATCCGGATTTATTGGGTTTAAAGGGTGCGCAGGCGGCCTTGCAAGTCAGCGGTCAAATCGTGGAGCTCAACTCCATTCCGCCGT
+
GGGGGGGGGGGGGGGGGGGGGGGGGGGGGGGGGGGGGGGGGGGGGGGGGGGGGGGGGGGGGGEGGGGGGGGGGGGGGGGGFFGGGGFFGGGGFGGGGGGGGGGGGGFGEFGFGFGG9CF<C9>8+@FG8,8><7,3@AFGG9FFFF<FGFCF<FFGGGGGGGGGGGGGG=FGGGGGGGGGGGGGGGGGGEGGGGFFGGGFGGFGGGGGGGGGGGGGGCGEGGGGGGCGCGGGGGGGGEGGGGGGGGGGGGGDCGGGGGFGEGGGGGGFGGFFG:CC7FGGF4FGDFFFGFFGG)
@M03364:396:000000000-C9LGT:1:1101:26047:6121 1:N:0:10
ACTCCTACGGGAGGCAGCAGTGGGGAATATTGGGCAATGGGCGAAAGCCTGACCCAGCAACGCCGCGTGAAGGAAGAAGGCCTTCGGGTTGTAAACTTCTTTTACCAGGGACGAAGGACGTGACTGTACCTGGAGAAAAAGCAACGGCTAACTACGTGCCAGCAGCCGCGGTAATACGTAGGTTGCAAGCGTTGTCCGGATTTACTGGGTGTAAAGGGCGTGTAGGCGGAGATGCAAGTTGGGAGTGAAATCCAGGGGCTCAACCCCTGAACTGCTTTCAAAACTGTATCCCTT
+
GGGGGGGGGGGGGGGGGGGGGGGGGGGGGGGGGGGGGGGGGGGGGGGGGGGGGGGGGGGGGGGGGGGGGGGGGGGGGGGGGGGGGGGGGGGGGGGGGGGGGGGGGGFGGGGGGGGGGGGG+8BA,CFG,,@,>F?,@F8>B<CFEGGGGGFGGGCFGGGGGGGGGGGGG7CFGGGGGGGGGGGGFEGGGFGGF7FGGGE7FCFFGGGCFAE:ECGGGGGGGE8FGFFGG>EC6CGGGGGFGGGGGEGGGGGGGGFGCGGDGGGGEGGGGDFGGGGGGFGGF6EGGFDFFFFFC*
@M03364:396:000000000-C9LGT:1:1101:19331:6124 1:N:0:10
ACTCCTACGGGAGGCAGCAGTGGGGAATATTGCACAATGGGGGAAACCCTGATGCAGCAACGCCGCGTGAGTGATGACGGCCTTCGGGTTGTAAAGCTCTGTCTTCAGGGACGATAATGACGGTACCTGTGGAGGAAGCCACGGCTAACTACGTGCCAGCAGCCGCGGTAATACGTAGGTGGCGAGCGTTGTCCGGATTTACTGGGCGTAAAGGGAGCGTAGGCGGATTTTTAAGTGAGATGTGAAATACTCGGGCTTAACCTGAGTGCTGCATTTCAAACTGGAAGTCTAG
+
GGGGGGGGGGGGGGGGGGGGGGGGGGGGGGGGGGGGGGGGGGGGGGGGGGGGGGGGGGGGGGGGGGGCFGGGGGGGGGGGGGGGGGGGGGGGGGGGGGGGGGGCGGGGGGGGGF:CFGFFD=@8>FGGF3@F9FCCFGGGGFFFGECFGGFGGGFFGGGGGGGGGGGGG=BFGGGFGGGGGGGGGGGGGGGGGGGGFGDCGGFGGGGGE>EGFGGFG5EECEGGGE*:8CGG>FFGGCFFGFCFCGGFGGGGGGGCGF<FFC*A6CFFGGFCC7EFGGCD4=E979F@FFFF
@M03364:396:000000000-C9LGT:1:1101:5320:6145 1:N:0:10
ACTCCTACGGGAGGCAGCAGTGGGGGATATTGCACAATGGAGGAAACTCTGATGCAGCAACGCCGCGTGAGGGAAGAAGGTTTTCGGATTGTAAACCTCTGTTTTTAGTGAAGAAACAAATGACAGTAGCTAAAGAGGAAGCCACGGCTAACTACGTGCCAGCAGCCGCGGTAATACGTAGGTGGCAAGCGTTGTCCGGAATTACTGGGTGTAAAGGGTGCGCAGGCGGGACTGCAAGTTGGATGTGAAATACCGGAGCTTAACTCCGGAGCTGCATCCAAAACTGTAGTTCTT
+
GGGGGGGGGGGGGGGGGGGGGGGGGGGGGGGGGGGGGGGGGGGGGGGGGGGGGGGGGGGGGGGGGGGGGEGGGGGGGGGGGGGGGGGGGGGGGGGGFGGGGGG9<BEFFFGGGGGG@FGFFCFD,CFFE,A,CFGFFG=FDFFGG@EEEGGGAFGGGG7FGGGGGGGGG*>FFGGGGGGGGGGFGGG?FFFGFCFGGFGGGGGCFFGGG<CGFFGGGGGGGGGGGGGGGGDEGGGGGGCFGGG?FGFFGGGGGGGGGGGGECCCFGGGDGGG4FGDGFEFFF=G6:CFGF47FF
@M03364:396:000000000-C9LGT:1:1101:13438:6152 1:N:0:10
ACTCCTACGGGAGGCAGCAGTGGGGAATATTGCACAATGGGCGAAAGCCTGATGCAGCAACGCCGCGTGAGTGATGAAGGCCTTCGGGTCGTAAAACTCTGTCCTCAAGGGAGATAATGACGGTACTTGCGGAGGAAGCCCCGGCTAACTACGTGCCAGCAGCCGCGGTAATACGTAGGGGGCTAGCGTTATCCGGATTTACTGGGCGTAAAGGGTGCGTAGGTGGTCTCTTAAGTCAGGAGTGAAAGGCTACGGCTTAACCGTAGTAAGCTCTTGAAACTGGGAGACTTGAGT
+
GGGGGGGGGGGGGGGGGGGGGGGGGGGGGGGGGGGGGGGGGGGGGGGGGGGGGGGGGGGGGGGGGGGGFFGGFFGGGGGGGGGGGGGGGGGGGGGGGGGGGGGGGGGGGGGFGGGG9FFFFFB8:BFGC5@8+@F3@FFFGGGGGFFFGGGGGGGGGGGGGGGGGGGGG*=FGGGGGGGGGGGGGGGGGGGGGGGEEEGGGGGGGGGGGGGGGGGGGGGGGGGGGGGGGGGGGGGGGGGGFGGGGGGFGGGGGGGGGGGGGGGEFGGGGGGDGFGFFGGGFFGGFGCFG4?FG7
@M03364:396:000000000-C9LGT:1:1101:9761:6173 1:N:0:10
ACTCCTACGGGAGGCAGCAGTGGGGAATATTGCACAATGGGCGAAAGCCTGATGCAGCGACGCCGCGTGAGCGAAGAAGTATTTCGGTATGTAAAGCTCTATCAGCAGGGAAGAAGAATGACGGTACCTGCCGAAGAAGCCCCGGCTAAATACGTGCCAGCAGCCGCGGTAATACGTATGGGGCGAGCGTTATCCGGATTCATTGGGCGTAAAGCGCGCGTAGGCGGCCCGTTAGGTCGGAGGTAAAAGCCCGGGGCTCAACCCCGGCGAGCCTCCGATACCGGCGGGCTCG
+
GGGGGGGGGGGGGGGGGGGGGGGGGGGGGGGGGGGGGGGGGGGGGGGGGGGGGGGGGGGGGGGGGGGGGGGGGGGGGGGGGGGGGGGGGGGGGGGGGGGGGGGGGGGGGGGGGFDG<FFF<FF+8BFG<,@338+@CFGGGGGGGGGGGGGGGGGGGGGGGGGGGGGGG=1FGDGGCGGGGGGGEDEGGGGGGGGGGCEGGGGGGGGGGGGGGGGGGGGGGGGGGGGGGEGEGGGGGGGGEGGGGGGGGGGGGGGGGGGFGGGGGGGGGGGGGGGGGGGGEF=DGGDFDEFG
@M03364:396:000000000-C9LGT:1:1101:23701:6179 1:N:0:10
ACTCCTACGGGAGGCAGCAGTGGGGAATATTGGGCAATGGGCGAAAGCCTGACCCAGCAACGCCGCGTGGAGGAAGAAGGTTTTCGGATCGTAAACTCCTGTCCTCAGGGAAGAGAAGGAGCCGGTACCTGCGGCGGAAGCCCCGGCTAACTACGTGCCAGCAGCCGCGGTAATACGTAGGGGGCAAGCGTTGTCCGGAATGATTGGGCGTAAAGGGCGCGTAGGCGGCCCGGTAAGTCTGAAGTGAAAGTCCTGGCTTCAAGTTGGGAATTGCTTTGGATACTGTCGGGCTTG
+
GGGGGGGGDCGGGGGGGGGGGGGGGGGGGGGGGGGGGGGGGGGGGGGGGGGGGGGGGGGGGGGGGGGGGGGGGGGGGGGGGGGGGEFGGGGGGGGGGGGGGGGGGGGGGGGGGGGG,=B<F:B+@F:CC3C,+8++@FFGF>FF*5CFGGGGFGGCFGGGFGGGGGGGGEEGGGGGGGGGGGGGGGGGGGGGGGGGGGAEGGFFGGGGGGGGGGGGGGCGGGGGGG>EGDEGEGEGGGGGFGFFFGGGFGFGGGGGGF5EFCFGGGGGGGGGD<EFFGG<FFGGGGGFDBE<DC
@M03364:396:000000000-C9LGT:1:1101:25658:6188 1:N:0:10
ACTCCTACGGGAGGCAGCAGTGGGGAATATTGCACAATGGGGGAAACCCTGATGCAGCGACGCCGCGTGAGTGAAGAAGTATTTCGGTATGTAAAGCTCTATCAGCAGGGAAGAAAATGACTGTACCTGACTAAGAAGCACCGGCTAACTACGTGCCAGCAGCCGCGGTAATACGTAGGGGGCAAGCGTTATCCGGATTTACTGGGTGTAAAGGGAGCGCAGGCGGGACAGCAAGTCAGCTGTGAAAACCACGGGCTTAACCTGTGGACTGCAGTTGAAACTGTTGTTCTTG
+
GGFGGGGGGGGGGGGGGGGGGGGGGGGGGGGFGGGGGGGGGGGGGGGGGGGGGGGGGGGGGGGGGGGGGGGFGGGFGGGGGEGFGGGGGGGGGGGGFGGGGFF,<AEFGGFGGG<,,BFFA-C??FCF:,3:8,DDFFG,BF7>FG@FGG,<FGGGFGGGC>FDFGGG75BFFFF,FEFGGDFEFFFDE:CEFFFCE7CCFGFGGGFGGGGGGFEGEDCCCECEEG:8CFFGGGGGGG7CFFG?FGGGGGC58CEGDEGF?F>CEFFDFF8CDFFGGCFFFFGGGGGFGFFF
@M03364:396:000000000-C9LGT:1:1101:26774:6199 1:N:0:10
ACTCCTACGGGAGGCAGCAGTGGGGAATATTGCACAATGGGGGAAACCCTGATGCAGCAACGCCGCGTGAGTGATGACGGCCTTCGGGTTGTAAAGCTCTGTCTTCAGGGACGATAATGACGGTCCCTAAGGGGGAAGCCACGGCTAACTACGTGCCAGCAGCCGCGGTAATACGTAGGTGGCGAGCGTTGTCCGGATTTACTGGGCGTAAAGGGAGCGTAGGCGGACTTTTAAGTGAGATGTGAAATACCCGGGCTCAACTTGGGTGCTGCATTTCAAACTGGAAGTCTAG
+
GGGGGGGGGGGGGGGGGGGGGGGGGGGGGGGGGGGGGGGGGGGGGGGGGGGGGGGGGGGGGGGGGGGGGGGGGGGGGGGGEGGGGGGGFGGGGGGGGGGFGGGFGFFGGGGFGG7B+5CF?-88+8=93,8,,3@FBEGFFGFF*@+>DFDFECF7BFEGGGGGGGGGG*;FGGGFGGG9FGFFFGGGB:>EFGGGD8*@FCFEGGGGCGGGGGGGGGE>CEGGGG8C>FFFFGGGGGGGGGGFGFGGGGGGGGGGGGGGGEFGF:EDDGFGGFGCGFFFFFGGGGGFGFFG
@M03364:396:000000000-C9LGT:1:1101:21214:6210 1:N:0:10
ACTCCTACGGGAGGCAGCAGTGGGGAATATTGCACAATGGGGGAAACCCTGATGCAGCAACGCCGCGTGAGTGATGACGGCCTTCGGGTTGTAAAGCTCTGTCTTCAGGGACGATAATGACGGTGCCTGTGGAGGAAGCCACGGCTAACTACGTGCCAGCAGCCGCGGTCATACGTAGGTGGCGAGCGTTGTCCGGATTTACTGGGCGTAAAGGGAGCGTAGGCGGATTTTTAAGTGAGATGTGAAATACTCGGGCTTAACCTGAGTGCTGCATTTCAAACTGGAAGTCTAG
+
GGGGGGGGGGGGGGGGGGGGGGGGGGGGGGGGGGGGGGGGGGGGGGGGGGGGGGGGGGGGGGGGGGGGGGGGGGGGGGGGGGGGGGGGGGGGGGGGGGGGGGGGGGGGGGGGGG:F+FFFC-CCBCFG,,@,,8>3@FFGGGCFEGFFFGGGFGGGGGGGGGGGGGGGG7BFGGGFFGGGGGGGGGGGGGGGGGGGGGGGGGGGGGGGGGGGGGGGGGGGGGGGGGEGDCGGGGGGGGGGGGGGFFGGCFGGGGGGGGGGGGGGGGGGGGGGGGGGGGGGFFGGFGGFGFFG
@M03364:396:000000000-C9LGT:1:1101:12500:6211 1:N:0:10
ACTCCTACGGGAGGCAGCAGCTAGGAATATTCGTCAATGGGGGAAACCCTGAACGAGCAATGCCGCGTGAACGATGACGGTCCTCTGGATTGTAAAGTTCTGTTGTTTGGAAAGAAAAGCATTAATAGGAAATGATTAATGTCTGACGGTACCATTCAAGAAAGCCACGGCTAACTACGTGCCAGCAGCCGCGGTAATACGTAGGTGGCGAGCGTTATCCGGATTTATTGGGCGTAAAGCGTCCGCAGCCGGTTTATTAAGTATAGAATAAAACTTCGGGGCTCAACCCCGTCT
+
GGGGGGGGGGGGGGGGGGGGGGGGGGGGGGGGGGGGGGGGGGGGGGGGGGGGGGGGGGGGGGGGGGGGGGGGGGGGGGGGGGGGGGGGGGGGGGGGFGGGGGGGGFFFGGGGGGFG@GFF<5E8,CFGB5C4BBFFFGEGGGGGGFGGGGFGGGGGGGGGGGGGGGGGG:8FGGGGGGGGGGGGGGGGGGGGGGGGGGGGGGGGGGGGGGGGGGGGGGGGGGGGGFFGGGGGGGGGGGGGGGGGGGGGGGGGGDGFGGGGGGDGGGGGGGGGGGGGGGGGFFGGGGGFGFFGG*
@M03364:396:000000000-C9LGT:1:1101:26303:6233 1:N:0:10
ACTCCTACGGGAGGCAGCAGTGAGGAATATTGGTCAATGGGCGAGAGCCTGAACCAGCCAAGTAGCGTGCAGGATGACGGCCCTATGGGTTGTAAACTGCTTTTATGCGGGGATAAAGTCTAGCGTGCAACCCATTTTGCAGGTACCGCATGAATAAGGACCGGCTAATTCCGTGCCAGCAGCCGCGGTAATACGGAAGGTCCGGGCGTTATCCGGATTTATTGGGTTTAAAGGGAGCGTAGGCCGTCGTTTAAGCGTGTTGTGAAATGCCGCGGCTCAACCGTGGCACTGC
+
GGGGGGGGGGGGGGGGGGGGGGGGGGGGGGGGGGGGGGGGGFGGEGGGGGGGGGGGGGGGGGGGGGGGGGGGGGGGGGGGGGGGFGGGGGGGGGGGGGGGGGGGGGGGGGGGGGGG<FGGA-C,3>=F+,A=F33,@FECF3FGGGGEGGGG<CEGCFFCFGFFGGGGG3>FFGCEGGGGDFGGGGGGGGDGGGGGGGGGGGGGGGGGGGGGGGGGGGGFGGGGGGGGEGFGGGGGGGGGGGGGGGEGG:EGCEGGGCEGGGGG7CFGGDGGGGGGCGGGFFGGGGGFGFFF
@M03364:396:000000000-C9LGT:1:1101:19032:6244 1:N:0:10
ACTCCTACGGGAGGCAGCAGTGGGGAATATTGGGCAATGGGGGCAACCCTGACCCAGCAACGCCGCGTGAAGGAAGAAGGCTTTCGGGTTGTAAACTTCTTTTACCAGGGACGAAGAAAGTTACTGTACCTTCCGAAAAAGCCACGGCTAACTACGTGCCAGCAGCCGCGGTAATACGTAGGTGGCGAGCGTTGTCCGGATTTACTGGGCGTAAAGGGAGCGTAGGCGGACTTTTAAGTGAGATGTGAAATACCCAGGCTCAACTTGGGTGCTGCATTTCAAACTGGAAGTCT
+
GGGGGGGGGGGGGGGGGGGFEGGGGGGGGGGGGGGGGGFGGGGGGGGGGGGGGGGGGGGGGGGGGGGGGFFGGGGGGGGGGGGGGGGGGGGGGGGGGGGGGGGAE9FGGGGFFFEG+BD>F-:@,:EF589,,,+36CE7+DFGG@3FEFDFFGGGGGGGFGFFGGGGGCBFGGGGGGFGGGFCGGGGDCFGE=FFEGGDEGGEGGGGGGGEEGGEGDGGGGGDGDFCGGGE?FGGFGGECC?CFGGG@FGGG6EFDCGGGEDFFCFGGGGGFDGCGGFG*=GGF>F?GF?>F
@M03364:396:000000000-C9LGT:1:1101:20627:6248 1:N:0:10
ACTCCTACGGGAGGCAGCAGTGGGGAATATTGGGCAATGGGGGAAACCCTGACCCAGCAACGCCGCGTGAAGGAAGAAGGCCTTCGGGTTGTAAACTTCTTTTACCAGGGACGAAGAACGTGACAGTACCTGGAGAAAAAGCAACGGCTAACTACGTGCCAGCAGCCGCGGTAATACGTAGGTTGCAAGCGTTGTCCGGATTTACTGGGTGTAAAGGGCGTGTAGGCGGAGGTGCAAGTTGGGAGTGAAATCCCGGGGCTCAACCCCGGAACTGCTTTCAAAACTGCATCCCTT
+
GGGGGGGGGGGGGGGGGGGGGGGGGGGGGGGGGGGGGGGGGGGGGGGGGGGGGGGGGGGGGGGGGGGGGGGGGGGGGGGGGGGGGGGGGGGGGGGGGGGGGGGFFFGGGGGGGGGGCFFFF-BD,CFF>>E,:BDFFGGGGGFFGEEFGGGGCGGGGGGGGGGGGGGGG7CFGGGGGGGGGGGGGGGGGGGGGGGGGGGGGGGGGGGGGFGGGGGFFGGGEGGGGGGGGGGGGGGGGGGGGGC5EGFGCFGFGGGGGGGGGGGGGGGGGGGGGGGFGFGGFFGGGGGFGFFCC7
@M03364:396:000000000-C9LGT:1:1101:24117:6249 1:N:0:10
ACTCCTACGGGAGGCAGCAGTGGGGAATATTGCACAATGGGCGAAAGCCTGATGCAGCAACGCCGCGTGAGCGATGAAGGCCTTCGGGTCGTAAAGCTCTGTCCTCAGGGAAGAAAATGAAGGTGCTTAAGTCCTAGGACCCGGCTAACTACGTGCCAGCAGCCGCGGTCATACGAAGGGGGCTAGCGTTATCCGGATTTACTGGGCGTAAAGGATGCGTAGGTGGTCTCTTAAGTCAGGCGTGAAAGGCTACGGCTTAACCGTAGTAAGCTCATGAAACTGGGAGACTTGAGT
+
GGGFEGGGGGGGGGGGGEGGECFGGGGGGGGFFGGFGEGGGFEEGGEFFFCFGEFGDFGGGGGGGEBFGGG@FG<??FFGGEGCEGGGGCFGGGGFFGGGFFG?F?B,A=FGGG8?455D5:>=,BFGA,5<,,,,,,3B>+@F:+83@C<F+@>+>FGGG,,@<*5*>**,37F*C:*FFG@7<BF7<*=E:FFFG<7CCF,<F5@E*:CCF+*3A6CEEE*A:C8C79+0<7+<FG?**:>5:5FFCCC?8EEGG:CGGGGGDDGF7:CCF+<C>*2:9*<<<G<FC?BG7*
@M03364:396:000000000-C9LGT:1:1101:26686:6283 1:N:0:10
ACTCCTACGGGAGGCAGCAGTGAGGAATATTGGTCAATGGGCGATAGCCTGAACCAGCCAAGTCGCGTGAGGGAAGACGGTCCTATGGATTGTAAACCTCTTTTGCCGGGGAGCAAAGGCGCCACGTGTCGCGAGCTGAGAGTACCCGGAGAAAAAGCATCGGCTAACTCCGTGCCAGCAGCCGCGGTAATACGGAGGATGCGAGCGTTATCCGGATTTATTGGGTTTAAAGGGTGCGCAGGCGGCCTTGCAAGTCAGCGGTCAAATCGTGGAGCTCAACTCCATTCCGCCGTT
+
GGGGGGGGGGGGGGGGGGGGGGGGGGGGGGGGGGGFGGGGGGGGGGGGGGGGGGGGGGGGGGGGGGGGGGGGGGGGGGGGGGGGGGGGGGGGGGFGGGGGGGGFFGGBEGGGGGFFBFFFFFF:3@FF:,8:=+@CEFGGGGGFFGGGGGGG,@FGGGGGGGGGGFFGG:FGGGGGFGGFGGGGGGGGGEGFGGGGGGCGGGGGGGGGGGGGGGGGEGFGGGGGGGGEFFGGGGGGGGGGGGGGGGGEGFGGFGGGGGGGGGGGG>?FGFGGGFGGFG?FFFGGFGGFGFFDC<
@M03364:396:000000000-C9LGT:1:1101:25078:6295 1:N:0:10
ACTCCTACGGGAGGCAGCAGTGGGGAATATTGGGCAATGGGCGAAAGCCTGACCCAGCAACGCCGCGTGAAGGAAGAAGGCCTTCGGGTTGTAAACTTCTTTTACCAGGGACGAAGGACGTGACGGTACCTGGAGAAAAAGCAACGGCTAACTACGTGCCAGCAGCCGCGGTAATACGTAGGTTGCAAGCGTTGTCCGGATTTACTGGGTGTAAAGGGCGTGTAGGCGGAGATGCAAGTTGGGAGTGAAATGCAGGGGCTCAACCCCTGAACTGCTCTCAAAACTGTATCCCTT
+
GGGGGGGGGGGGGGGGGGGGGGGGGGGGGGGGGGGGGGGGGGGGGGGGGGGGGGGGGGGGGGGGGGGGGGGGGGGGGGGGGGGGGGGGGGGGGGGGGGGGGGGFGFGFGGGGGGECBAFF:-:=+@FGCCD,3,8,8DFCGGGGGBFFGGGGFGGGGGGGGGGGGGGGG:CGGGGGGGFFGGGGGGGGGGGGGGGGGGGGGGGGGGGGGGGGGFGGGGGGGGEFGGGGGGGGGGGGGGGGGGGGGGGGGGGGGGGGGGGGGGGGGGGGGGGGGGGGGGGFFFFGGGGFFFFGGC
@M03364:396:000000000-C9LGT:1:1101:7197:6321 1:N:0:10
ACTCCTCGGGAGGCAGCAGTGGGGAATATTGCACAATGGGGGAAACCCTGATGCAGCAACGCCGCGTGAGTGATGACGGCCTTCGGGTTGTAAAGCTCTGTCTTCAGGGACGATAATGACGGTACCTGCCGAGGAAGCCACGGCTAACTACGTGCCAGCAGCCGCGGTAATACGTAGGTGGCAAGCGTTGTCCGGATTTACTGGGCGTAAAGGGAGCGTAGGCGGACTTTTAAGTGAGATGTGAAATACTCGGGCTTAACCTGAGTGCTGCATTTCAAACTGGAAGTCTAGAGT
+
GGGGGGGGGGGGGGGGGGGGGGGGFGGGGGGGGGGGGGGGGGGGGGGGGGGGGGGGGGGGGGGGGGGG7FGGFGGGGGGGGGGGGGGFGGGGGGGGGGGGGGGDG9FFGFGGDEGGCCF9+@F+8CFGB,@@=>>FFFFGGGDFF@BFGGFGFGGGGGGGGGGGGGG<:*=FFGGGGGGGGGFEGGGGGGGGGGGDGGFGGGGGGGGECGGGG>FGCECCEGGGGGGGFGEGGGGGGGFGGFGC9E?FG?GGGGGEGGFGFD7FGDFFCGG4FFGGGGGGFFFCFGFFGFFGG7
@M03364:396:000000000-C9LGT:1:1101:4540:6327 1:N:0:10
ACTCCTACGGGAGGCAGCAGTGGGGAATATTGCACAATGGGGGAAACCCTGATGCAGCAACGCCGCGTGAGTGATGACGGTCTTCGGATTGTAAAGCTCTGTCTTTAGGGACGATAATGACTGTACCTAAGGAAGAAGACACGGCTAACTACGTGCCAGCAGCCGCGGTCATACGTAGGTGGCAAGCGTTGTCCGGATTTACTGGGCGTAAAGGGATCGTAGGTGGATATTTAAGTGGGTTGTGAAATACCCGTGCTTAACCTGGGTGCTGCATTCTAAACTGGCTATCTAG
+
FGG<FFGF@@@;@FFBFFGA;C@C:F@F<-CCFCCDFA6-6CEFEFE@B@,CFA9C,CCCE+F7+6>F@:=FC9EF9FCFGD?55B4C4BEEFC,FF<F<,F<,C<5,BF<F:=F78C9,,-8F,@EC8,3,5,=3,,,B3,+8@C:,@=>@@FF>CF@+D8@F@><:E*1,@F::,31?31=<,6:<=F<:<,=<FGGG,,,,7*:FC<*1<CC5***;*1;C?*8@FGC9++3CC95*/::*<C7++<+3::C=>:+<<3:7F***1;+**0+2**0:?F?**2:=FFFG
@M03364:396:000000000-C9LGT:1:1101:16431:6333 1:N:0:10
ACTCCTACGGGAGGCAGCAGTGGGGAATATTGCACAATGGGCGAAAGCCTGATGCAGCAACGCCGCGTGAGCGATGAAGGCCTTCGGGTCGTAAAGCTCTGTCCTCAAGGAAGATAATGCCGGTTCTTTTGCAGGAAGCCCCGGCTAACTACGTGCCAGCAGCCGCGGTTATACGTAGGATCCGAGCGTTATCCGGATTTATTGGGTTTAAAGGGTGCGCAGGCGGCCTTGCAAGTCAGCGGTCAAATCGTGGAGCTCAACTCCATTCCGCCGTTGATACTGCCGGGCTTGATT
+
GGGEGGGGGGGGGGGGGGGGGGGGGGGGEFGGGGGGGGGGFGGGGGGGGGGGGGGGGGGGGGGGGGGGGGGGGFGGGGGGGGGGGGGGGGGGGGGGGGGGGGGFFGGCFGGGGGGF,B@,,+83+8FFB8C,3,3><DFFCGEG+>3<DF=::DCFGGGFGFCEFGCGG*:F;FBFGGGCFFGGCCFFGG7EFGGGGC:F<FFGGGEEECGGG7CGGGGGGGGG5EEEDFGGG7:<CFGGGCE=E6CFCE@CC5CFGGGGGGGD6CFC79C7DEEDCGFDF8FFCDDD3>>0::
@M03364:396:000000000-C9LGT:1:1101:17818:6339 1:N:0:10
ACTCCTACGGGAGGCAGCAGTGAGGAATATTGGTCAATGGGCGGAAGCCTGAACCAGCCAAGTCGCGTGAAGGATGAAGGTATTATGTATTGTAAACTTCTTTAGCAGTGGAGAAATAAGGGGGTCGCGCCCCCCGATGCTAGTACACTGAGAATAAGGATCGGCTAACTCCGTGCCAGCAGCCGCGGTAATACGGAGGATCCGAGCGTTATCCGGATTTATTGGGTTTAAAGGGAGCGTAGGCGGTCTGTTAAGCGTGTTGTGAAATGTAACGGCTCAACCGTTGACTTGC
+
GGGGGGGGGGGGGGGGGGGGGGGGGGGGGGGGGGGGGGGGGGGGGGGGGGGGGGGGGGGGGGGGGGGGGGGGGGGGGGGGGGGGGGGGGGGGGGGGGGGGGGGFGGGGGFGGGGGFF9F,:-8+8CFG88@=@CGGGGGGGGGGGGCFGGFG9DFGFGGCFGGGDFGGG;FGGGGGGGGGGGGGGGGGGEGCFFGGGGGEGGGGGGGGGGGGGFGGGGGGGGGGGGGGGG7CGGGGGGGGGGGGGDEGGGGF:<EFCGG>FFDEE7CFGGGFGGG:CDEFFFCGGGD?>=FG
@M03364:396:000000000-C9LGT:1:1101:12049:6365 1:N:0:10
ACTCCTACGGGAGGCAGCAGTGGGGAATATTGGGCAATGGGGGAAACCCTGACCCAGCAACGCCGCGTGCGGGACGAAGGCCTTCGGGTCGTAAACCGCTTTCAGCAGGGACGAGGCCGCTCCGGTGACGGTACCTGCAGAAGAAGCCCCGGCTAAATACGTGCCAGCAGCCGCGGTAATACGTATGGGGCGAGCGTTATCCGGATTCATTGGGCGTAAAGCGCGCGTAGGCGGCCCGTTAGGTCGGAGGTAAAAGCCCGGGGCTCAACCCCGGCGAGCCTCCGATACCGGCGG
+
GGGGGGGGGGGGGGGGGGGGGGGGGGGGGGGGGGGGGGGGGGGGGGGGGGGGGGGGGGGGGGGGGGGGGGGGGGGGGGGGGGGGGGGGGGGGGGGGGGGGGGGFGFGGGGGGG>FGBFFCE*@35>>F8>FC*:FEFGFG;,@F:CGGGGGGDGDGCFGGGCGGGGGGC,<FGGGGGGGGGGGGGGFGGGGGGGGGGGGGGGGG5CEGGGGGGGGGEEGGFGGGGDCEEEGGGGGGGE>=CGGGGEGEGECFGGGGGGGGG8CC53<FDGGGGCCD<DDGFFFG3CDEGEFDGD
@M03364:396:000000000-C9LGT:1:1101:16155:6376 1:N:0:10
ACTCCTACGGGAGGCAGCAGTGAGGAATATTGGTCAATGGGCGAAAGCCTGAACCAGCCATGCCGCGTGAAGGAATACGGTCCTATGGATTTTAAACTTCTTTTGTAAGGGAGCAATAAGGGTCACGTGTGGTCCGATGAGAGTACCTTACGAATAAGCATCGGCTAACTCCGTGCCAGCAGCCGCGGTAATACGGAGGATGCAAGCGTTATCCGGATTTATTGGGTTTAAAGGGTGCGTAGGCGGTTTGTTAAGTCAGCGGTGAAAGCGTTTCGCTCAACGAGATCATTGCCG
+
GGGGGGGGGGGGGGGGGGGGGGGGGGGGGGGGGGGGGGGGGGGGGGGGGGGGGGGGGGGGGGGGGGGGGGGGGGGGGGGGGGGGGGGGGGGGGGGGGGGGGGGFGFG<FGGGGGFGGGGF<=E=,BFG4:A+8CFGGGGGGDFFGGGGGGGGDGGGGGGGGGGGGGGGGFGGGGGGGGGGGGGGGGGGGCFGFGGGGGGGGGGGGGGGGGGGGGGGEGGFGGGGGGGGEGGGGGGGGGGGGGGGGGGGGGGG9CGGGGGGGGGGGGGGGGGGGGGGGGDGFFFGDGGFGFFGG:
@M03364:396:000000000-C9LGT:1:1101:12855:6383 1:N:0:10
ACTCCTACGGGAGGCAGCAGTGGGGAATCTTGCGCAATGGGGGCAACCCTGACGCAGCGACGCCGCGTGCGGGACGAAGGCCTTCGGGTCGTAAACCGCTTTCAGCAGGGACGAAGAAAGTGACGGTACCTGCAGAAAAAGCAACGGCTAACTACGTGCCAGCAGCCGCGGTAATACGTAGGTTGCAAGCGTTGTCCGGATTTACTGGGTGTAAAGGGCGTGTAGGCGGAGATGCAAGTTGGGAGTGAAATCCCGGGGCTCAACCCCGGAACTGCTTTCAAAACTGTATCCCTT
+
GGGGGGGGGGGGGGGGGGGGGGGGGGGGGGGGGGGGGGGGGGGGGGGGGGGGGGGGGGGGGGGGGGGGGGGGGGGGGGGGGGGGGGGGGGGGGGGGGGGGGGGGGGGGGGGGGGFG@CEGGFFGEFGG+,78>FGGGGEFGGGFGFGGGGGGGGGGGGGGGGGGGGGGG:EGGGGGGGGGGGGGGGGGGGGGGGGGGGGGGGGGGGGGGCEEGFGGGGGGGGEGGGEGGGGGGGGGGGGGGGGGGGGGGGGGGGGGGGGGGFCGGGGGGGDGGGGFGFGGBBGGGGGFGFBGFF
@M03364:396:000000000-C9LGT:1:1101:25594:6390 1:N:0:10
ACTCCTACGGGAGGCAGCAGTGAGGAATATTGGTCAATGGGCGGAAGCCTGAACCAGCCAAGTCGCGTGAAGGATGAAGGCATTATGTATTGTAAACTTCTTTAGCAGTGGAGAAATCAGGTAGTCGAATCTCCCGGTGCTAGTGCACTGAGTATAAGGATCGGCTCACTCCGTGCCAGCAGCCGCGGTAATACGGAGGATCCGAGCGTTATCCGGAATTATTGGGTTTACAGGGTGCGCAGGCGGCCTTGCAAGTCAGCGGTCAAATCGTGGAGCGCAACTCCATTCCGCCGT
+
FGGGGGGGGGGGGGGGGGGGG?CCFGGG,FGAF@FGGGGGGGG7FGGGGGGG8FDFGG7F,F,CFEGGGCGGGGAFEGGG,,CF,5C5,C<C@FG9C<,,<C,,CCC?,B,CFEFE?,BC55,:5CFF+5?,,:B4+@C7,CB<,A@DFD,A,C@BCF9>F@F::<+3>@>D<@<77FGC3F7@38F7F1*@FEGD@*<*,234F*B@8F;8+C:8E*;+1?,>9EFC*<++<F>;==858C5C=EEG=F:<EGFGG?+A>EDGC*<7>5/>D27*)91176CF<>7=GF:C<)
@M03364:396:000000000-C9LGT:1:1101:15707:6392 1:N:0:10
ACTCCTACGGGAGGCAGCAGTGGGGAATATTGCACAATGGGGGAAACCCTGATGCAGCAATGCCGCGTGAGTGATGACGGCCTTCGGGTTGTAAAGCTCTGTCTTCAGGGACGATAATGACGGTACCTGCGGAGGAAGCCACGGCTAACTACGTGCCAGCAGCCGCGGTCATACGTAGGTGGCGAGCGTTGTCCGGATTTACTGGGCGTAAAGGGAGCGTAGGCGGATTTTTAAGTGAGATGTGAAATACCCGGGCTCAACTTGGGTGCTGCATTTCAAACTGGAAGTCTAG
+
GGGGGGGGGGGGGGGGGGGGGGGGGGGGGGGGGGGGGGGGGGGGGGGGGGGGGGGGGGGGGGGGGGGGGGGGGGGGGGGGGGGGGGGGGGGGGGGGGGGGGGGGGGGGGGGGGGGEBFFBFB@B+BFF8,888@F:@FGGGGGGGGFFGGGGGGGGGGGGGGGGGGGGG*;FGGGGGGGGGGGGGGGGEGGGGGGGGGGGGGGGGGGGGGGGGGGGGGGGGGGGGG:EEFGGGGGGGGGFGGGGGGGGGGGGGGGGGGGGGGGGGGGGGGGGFGGGGGGGFFGGGGGFGFFG
@M03364:396:000000000-C9LGT:1:1101:8846:6403 1:N:0:10
ACTCCTACGGGAGGCAGCAGTGGGGAATATTGCACAATGGGGGAAACCCTGATGCAGCAACGCCGCGTGAGTGATGACGGCCTTCGGGTTGTAAAGCTCTGTCTTCAGGGACGATAATGACGGTACCTGAGGAGGAAGCCACGGCTAACTACGTGCCAGCAGCCGCGGTAATACGTAGGTGGCGAGCGTTGTCCGGATTTACTGGGTGTAAAGGGCGTGTAGGCGGAGATGCAAGTTGGGAGTGAAATGCAGGGGCTCAACCCCTGAACTGCTCTCAAAACTGTATCCCTTG
+
GGGGGGGGGGGGGGGGGGGGGGGGGGGGGGGGGGGGGGGGGGGGGGGGGGGGGGGGGGGGGGGGGGGGGGGGGGGGGGGGGGGGGGGGGGGGGGGGGGGGGGGGGGGGGFGGGGGG7FF?D=FF:CEF,,8:,8BFGGGGGGGGDGFGGGGGFGGGGGGGGGGGGGGGG*:CFGGGGGGGGGGGGGGGFGGGGGGGGGGGGCFGGG8EEEFFGGGGGEEC6CCEGG?E8EFCFGGFGGGGA?CGFGGGGGGFCEDCD=FGGCDG*>6CFGGGFE7=CG7FFFGGD*0@CFFG
@M03364:396:000000000-C9LGT:1:1101:4204:6406 1:N:0:10
ACTCCTACGGGAGGCAGCAGTGGGGAATATTGCACAATGGGGGAAACCCTGATGCAGCAACGCCGCGTGAGTGATGACGGCCTTCGGGTTGTAAAGCTCTGTCTTCAGGGACGATAATGACGGTACCTGCGGCGGCAGCCACGGCTAACTACGTGCCAGCAGCCGCGGTCATACGTAGGTGGCGAGCGTTGTCCGGATTTACTGGGCGTAAAGGGAGCGTAGGCGGATTTTTAAGTGAGATGTGAAATACTCGGGCTTAACCTGAGTGCTGCATTTCAAACTGGAAGTCTAG
+
GGAEECEFGGGGGGGGGGGGFGGGGGGGGGGGGFGGGGGGGGGGECFFGGGFGGEFGDFGGGGGDGGGGFGGGGGGAGGGGGGGBFFGGGGGGGFGGAE<EFGGGGGFGGFGG7CF7DF,?8@=+8AF8,@++<3*3>FFGCEFE:FCCFFFEGGFGGGGGGGFGG:FG<CGFGGAFGGGGFGG>EGGEEGGGGGGGCEGGGGGF>CGGGGGGCGGGGGGGGEC?CEEGFGGGGGGGGC<CGGGGGGGGGDGGEEGGGGGGGGFFGGGGGCFDGGFFFC7FFGGCFG::FFG
@M03364:396:000000000-C9LGT:1:1101:18164:6414 1:N:0:10
ACTCCTACGGGAGGCAGCAGTGGGGAATATTGCACAATGGGGGAAACCCTGATGCAGCAACGCCGCGTGAGTGATGACGGCCTTCGGGTTGTAAAGCTCTGTCTTCAGGGACGATAATGACGGTACCTTAGGAGCAAGTCTCGGCTAACTACGTGCCAGCAGCCGCGGTCATACGTAGGGGGCGAGCGTTATCCGGATTTATTGGGTTTAAAGGGTGCGCAGGCGGGCTGTTAAGTCAGCGGTAAAAGCCCGGGGCTCAACCCCGGCGAGCCGTTGAAACTGGCGGTCTTGAGT
+
GGGGGGGGGGGGGG@FGGGGGGGGGFGGGGGGGGGFGGGGGGGGGGGGGGGGGGGGGGGGGGGGGGGGGGGGFGGGFGGGGGGGGGGGFGGGGGGGGGGGG@<FFGGGGGGGGGG73<CF,8@C+>?F9,C,,,+:@FFD,<DFCC+@FAAF3DEFCEGGGAFGGGGDG**@@FGGGGGGGGGGCE7CEE5A?C:EGECGGGGGGGGGCGFCE<EGEGGGGG5EG5EDC>FCEFEGFGGGGCE5;?9FGFGGGDGD<AEFF=DDGGGGGGGGGE=<DFGG?FF<CD<>CBF*>2
@M03364:396:000000000-C9LGT:1:1101:9152:6429 1:N:0:10
ACTCCTACGGGAGGCAGCAGTGGGGAATATTGGGCAATGGGCGAAAGCCTGACCCAGCAACGCCGCGTGAAGGAAGAAGGCCTTCGGGTTGTAAACTTCTTTTACCAGGGACGAAGGACGTAACGGTACCTGGAGCAAAAGCAACGGCTAACTACGTGCCAGCAGCCGCGGTAATACGTAGGTTGCAAGCGTTGTCCGGATTTACTGGGTGTAAAGGGCGTGTAGGCGGAGATGCAAGTTGGGAGTGAAATGCAGGGGCTCAACCCCTGAACTGCTTTCAAAACTGTATCCCTT
+
GGGGGGGGGGGGGGGGGGGGGGGGGGGGGGGGGGGGGGGGGGGGGGGGGGGGGGGGGGGGGGGGGGGGGGGGGGGGGGGGGGGGGGGGGGGGGGGGGGGGGGGGGGGGGGGGGGFGFFFC=-:>8@FG+33,B,B,8F@@CCCFFEGGGGGGFGGGGGGGFGGGGGGGG*BFGGGGGGFGGGFGGGGGGGGGGEFFGGGGGGGGGGGGG?E>FGGGGGGGGGGGGGFEGGGGGGGGGGGGGGE*;EGFGGGGGGGGGGGGGGGGGGDGGGGGGGGGGGGGF?GGGGGFFFFGGG
@M03364:396:000000000-C9LGT:1:1101:8443:6434 1:N:0:10
ACTCCTACGGGAGGCAGCAGTGGGGAATATTGCACAATGGGCGAAAGCCTGATGCAGCAACGCCGCGTGCGTGATGAAGGCCTTCGGGTCGTAAACCTCTGTCCTCAAGGAAGATAATGGCGGTGCTTTGGTTGGCAGCCCCGGATGACTACGTGCCAGCAGCCGCGGTATTACGGAGGGGGCTAGCGTTCTCCGGATTTACGGGGCGTACAGGGTGCGTAGGTGGTCTCTTAAGTCAGGAGTGAAAGGCTACGGCTTAACTGTAGTAAGCTCTTGAAACTGGGAGACTTGAGG
+
C@FGCAEFG@:,@F;;BE,CCCFG@;CF,C-C,@@,C@CFFGCCC@6CCFGEE<F<,CFCFE7F:++7@:44B?FEGGD8,4BBFF@@F++8EGD5F8F9FF9,C5C,BE,8B?5A,,B,38@88+:3<:8,3CF<<>7<78+5*3*73@3>C@F@C<F:F,7>:CGGC**27<F**=4CCCF85/+8/;88C<:EG55CC@**8:581/1;<CCCE*:E58CE9@8CFC99++:<+A0;+;*7+2028*+<8E*5)*<+2<:+<CC*2:302ACGC77C*9CG4<3)7=7:**
@M03364:396:000000000-C9LGT:1:1101:26244:6462 1:N:0:10
ACTCCTACGGGAGGCAGCAGTGGGGAATATTGCACAATGGGGGAAACCCTGATGCAGCAACGCCGCGTGAGTGATGACGGCCTTCGGGTTGTAAAGCTCTGTCTTCAGGGACGATAATGACGGGGCCTAAGGCGGAAGCCACGGCTAACTACGTGCCAGCAGCCGCGGTAATACGTAGGTGGCGAGCGTTGTCCGGATTTACTGGGCGTAAAGGGAGCGTAGGCGGATTTTTAAGTGAGATGTGAAATACTCGGGCTTAACCTGAGTGCTGCATTTCAAACTGGAAGTCTAG
+
GGGGGGGGGGGGGGGGGGGGGGGGGGGGGGGGGGGGGGGGGGGGGGGGGFFGGGGGGGGGGGGGGGGGGGGGGGGGGGGGGGFFGGGGGGGGGGGGGGGGGGGFGGGGGGGGGGDGGFG@F3C++8CC,8@:,++33@EGGGGGDG<FFFGFFGFFGGFGCCFGGGGDG1*?<FFGGGGGGGGGGCEGGGGGGGGGGCEGFGGEGFGGGGGGGGGGGGGGGGGGGGGGGGGGFGGGECFGGGGGGGGGFGEFEDEGGGGGGGGGCFGGGF7>FGFGGGC7@FGGGGFFGFFG
@M03364:396:000000000-C9LGT:1:1101:11029:6462 1:N:0:10
ACTCCTACGGGAGGCAGCAGTGGGGAATATTGCACAATGGGGGAAACCCTGATGCAGCAACGCCGCGTGAGTGATGACGGCCTTCGGGTTGTAAAGCTCTGTCTTCAGGGACGATAATGACGGTACCTGCGGAGGAAGCCACGGCTAACTACGTGCCAGCAGCCGCGGTAATACGTAGGTGGCAAGCGTTGTCCGGATTTACTGGGCGTAAAGGGAGCGTAGGCGGACTTTTAAGTGAGATGTGAAATACCCGGGCTCAACTTGGGTGCTGCATTTCAAACTGGAAGTCTAG
+
GGGGGGGGGGGGGGGGGGGGGGGGGGGGGGGGGGGGGGGGGGGGGGGGGGGGGGGGGGGGGGGGGGGGGGGGGGGGGGGGGGGGGGGGGGGGGGGGGGGGGGGGGFGGGGGGGGEG@FGGGCFFFFFGC,886+CCFGGGFGGGGGEGGGFGGGGGGGGGGGGGGGGGG*CFGGGGGGGGGGGGGGGGGGGGGGGGGGGGGGGGGGGGGGGGGGGGGGGGGGGGGG?EGGGGGGGGGGGCCGGGGGGGGGGGGGDEDGFFGGGGGGGGGGGGCFGGGGGFFFG<5CCFFF4C
@M03364:396:000000000-C9LGT:1:1101:20610:6531 1:N:0:10
ACTCCTACGGGAGGCAGCAGTGGGGAATATTGCACAATGGGGGAAACCCTGATGCAGCAACGCCGCGTGAGTGATGACGGCCTTCGGGTTGTAAAGCTCTGTCTTCAGGGACGATAATGACAGTACCTGGGGAGGAAGCCACGGCTAACTACGTGCCAGCAGCCGCGGTAATACGTAGGTGGCGAGCGTTGTCCGGATTTACTGGGCGTAAAGGGAGCGTAGGCGGACTTTTAAGTGAGATATGAAATACCCGGGCTCAACTTGGGTGCTGCATTTCAAACTGGAAGTCTAG
+
GGGGGGGGGGGGGGGGGGGGGGGGGGGGGGGGGGGGGGGGGGGGGGGGGGGGGGGGGGGGGGGGGGGGGGGGGGGGGGGGGGGGGGGGGGGGGGGGGGGGFGGFFAFFGGGGGG7BFGGFE-BCFFGG,,8+=>FCFGGEGAFFGGGGGG9FEGGGGGGGG>FGGGDGG<CFGGG<FFFFDGGGGGGGGGGGGGGGGGGGGGGGGGGGGGGGGGGGGGGGGEGGGGGEECECFGGGGGGGFGGGGGGGGGFGGGGGGGGGG9CG6CEGGGF=*CFFGGGGFFGGGGGFGFFG
@M03364:396:000000000-C9LGT:1:1101:10225:6536 1:N:0:10
ACTCCTACGGGAGGCAGCAGTGAGGAATATTGGTCAATGGGCGGAAGCCTGAACCAGCCATGCCGCGTGAAGGAATAAGGCCCTATGGGTCGTAAACTTCTTTTGAGAGGGAGCAATAAGGTTCACGAGAGGACCGAGGAGAGTACCATTCGAATAAGCATCGGCTAACTACGTGCCAGCAGCCGCGGTAACACGTAGGGGGCGAGCGTTGTTCGGAATTATTGGGCGTAAAGGGCACGCAGGCGGCTTGGCAAGTCTGATGTAAAAATTCAGGGCTCAACCCTGTCTGGCGGT
+
GGGGGDFGGGGGGGGGGGGGFG<FGFGGD<FGGEFFGGGGGGGGGGGFGGGGCFGGGGGGFGFGGFGGGCCCEEE<FFGGGG=<=CFGFGCF>FFBFC59@E<,B4B,BCF=FC+4,5C<EB?,5?F>=+88:+8CF+><F<CFFB>D9F,E<FFGCCFGGCF@BDF8:;D>FFF7FFGC:FG7*:FBF*CCCFG4?FGGGGDEGGEG8EE;8+;E5*/<C?9CGF8E:ECECFE8CEGGGGGGGGE*?EGF+9ECFFGGFFFFGG?F<6CFF7:C4C6=FFC*>DFBDF?C/)
@M03364:396:000000000-C9LGT:1:1101:9593:6543 1:N:0:10
ACTCCTACGGGAGGCAGCAGTGGGGAATATTGCACAATGGGGGAAACCCTGATGCAGCAACGCCGCGTGAGTGATGACGGCCTTCGGGTTGTAAAGCTCTGTCTTCAGGGACGATAATGACGGTACCTGCGGAGGAAGCCACGGCTAACTACGTGCCAGCAGCCGCGGTCATACGGAGGATACGAGCGTTATCCGGATTTATTGGGTTTAAAGGGTGCGCAGGCGGATCGGTAAGTCAGGGGTGAAAAGTTGGGGCTCAACTCCAATCGTGCCTTTGATACTGCCGGACTAG
+
GGGGGGGGGGGGGGGGGGGGGGGGGGGGGGGGGGGGGGGGGGGGGGGGGGGGGGGGGGGGGGGGGGGGGGGGGGGGGGGGGGGGGGGGGGGGGGGGGGGGGGGGGFGGGGGGGGFG+CFFG=@B:BFG,,88+8C7>FGGGGGDEEFCGGEFGGGGGGGGGGGGGGGGG*=CCFGGGGGDGGGGGGGGGDEFGGGGGGGDGGGGGGGGEFGGGGGGGGGGGGGGGGEEGGGGFGGGG?GGGGGGCFCFGGGGGGGGGGGGF9DFDGGGGGGGGGGGGFGGF=EGGDGDD>?F
@M03364:396:000000000-C9LGT:1:1101:23159:6545 1:N:0:10
ACTCCTACGGTAGGCAGCAGTGGGGAATATTGCACAATGGGGGAAACCCTGATGCAGCAACGCCGCGTGAGTGATGACGGCCTTCGGGTTGTAAAGCTCTGTCTTCAGGGACGATAATGACGGTACCTGAGGAGGGAGCCACGGCTAACTACGTGCCAGCAGCCGCGGTCATACGTAGGTGGCGAGCGTTGTCCGGATTTACTGGGCGTAAAGGGAGCGTAGGCGGACTTTTAAGTGAGATGTGAAATACTCGGGCTTAACCTGAGTGCTGCATTTCAAACTGGAAGTCTAG
+
GGGGGGGGGGGGGGGGGGGGGGGGGGGGGGGGGGGGGGGGGGGGGGGGGGGGGGGGGGGGGGGGGGGGGGGGGGGGGGGGGGGGGGGGGGGGGGGGGGGGEGGFGGGGGGGGGGFG7FGGG4=+BFGG53A::33+@B=CFFGFGD3@FGGG:FFFGFGGGGGGGGGGG*:CCGGGGGGGGGGGDGGGGGGGGGGGDGGGGGGGGGGGGEGGGGGGGGGGGGGGGG5?GGGGGGGGGGGGGGGGFFFGGGGGGGGGGGGGGGGGGGGGGGGGGGGGG7FGFFGGGGGFGFFG
@M03364:396:000000000-C9LGT:1:1101:14801:6550 1:N:0:10
ACTCCTACGGGAGGCAGCAGTGGGGAATATTGCACAATGGGCGAAAGCCTGATGCAGCAACGCCGCGTGAGCGATGAAGGCCTTCGGGTCGTAAAGCTCTGTCCTCAAGGAAGATACTGACGGTTCTTGGGGAGTGAGCCCCGGCTAACTACGTGCCAGCAGCCGCGGTCATACGTAGGGGGCTAGCGTTATCCGGAATTACTGGGCGTAAAGGGTGCGTAGGTGGTTTCTTAAGTCAGAGGTGAAAGGCTACGGCTCAACCGTAGTAAGCCTTTGAAACTGGGAAACTTGAGG
+
GGGGGGGGGGGGGGGGGGGGGGGGGGGGGGGAFGGGGGGGGGGGGGGGGGGGGGGGGGGGGGGGGGGGGDGCFGGGGGGGGGFGGGGGG@FGGGGCGGGG9FE8FGG=<FGGFGB55CF:A883+8CE5,6386+,3,B3>C@FCCCFFGCG@FGGGGGGGGGGGGGGGFGFEGGGGGGG>GGCFFGFEGEGGGGDG8C6ACGGGGGGGECFF?EGGGG?CC?GFGGG6:F9CE7CFCF9@@FEFGGG5@CFFEDG5*<A;F7=ED7C**<>FCGGFCFC?FCC4*95*0@*2*
@M03364:396:000000000-C9LGT:1:1101:26746:6556 1:N:0:10
ACTCCTACGGGAGGCAGCAGTGGGGAATTTTGCGCAATGGGGGCAACCCTGACGCAGCAACGCCGCGTGCGGGACGAAGGCCCTAGGGTCGTAAACCGCTTTCAGCAGGGAAGACATTCGACGGGACCGACTGAGGAAGCTCCGGCTAACTACGTGCCAGCAGCCGCGGTAACACGTAGGGGGCGAGCGTTATCCGGATTCATTGGGCGTAAAGCGCGCGTAGGCGGCCGCCTAAGCGGAACCTCTAACCCCGGGGCTCAACCTCGGGCCGGGTTCCGAACTGGGCGGCTCG
+
GGGGGGGGGGGGGGGGGGGGGGGGGGGGGGGGGGGGGGGGGGGGGGGGGGGGGGGGGGGGGGGGGGGGGGGGGGGGGGGGGGGGGGGGGGGGGGGGGGGEGGGGGCFGGGGGGG@F,EF@,>@3*8CF1*>51,,17FFG<3CFFC*=CFGGGFFGGGGGGGGGGGGGG*:?@GGE;FGGGGGGGGGGG*;CGGGGGGEEGFGGGGGGGEEGGGGGEGGGGGGGGGEEGGGGGGFGGGGGGGGGGGGGGGGGGGGGGGGGGGGGGCEGGGGGGGEGGGDDDFGGGGGFDFFG
@M03364:396:000000000-C9LGT:1:1101:27704:6563 1:N:0:10
ACTCCTACGGGAGGCAGCAGTGAGGAATATTGGTCAATGGGCGGAAGCCTGAACCAGCCAAGTCGCGTGAAGGATGAAGGCCCTCGGGTTGTAAACTTCTTTTAGCAGGGACGAAGGACGTTACTGTACTTGAGGAAAAAGCAACGGCTAACTACGTGCCAGCAGCCGCGGTAATACGTAGGTTGCAAGCGTTGTCCGGATTTACTGGGTGTAAAGGGTGCGTAGGCGGCTTTGCAAGTCAGATGTGAAAATTATGGGCTCAACCCATAACCTGCATTTGAAACTGCAGAGCTT
+
GGGGGGGGGGGGGGGGGGGGGGGGGGGGGGGGGGGGGGGGGGGGGGGGGGGGGGGGGGGGGGGGGGGGGGGGGGGGGGGGGGGGGGGGGGGGGGGGGGGGGGG<FFFGGGGGGGE7+BB888:3,:EF@,85,,:BDFECF<<FG+>FFGGGCGGGFFFGGGGGGGGGG*>FGGGGGGGGGGFGGGGG?FGGGGGGGGGGGGGGGGGGGGGGGGFFFGGGGGGD>EGGGGGGGGGDFFFGFGGGGGGGFFCCGCFGDCGFG6>FFGGFGGGGGGGGFFGGFFGGGGGFGFFGFF
@M03364:396:000000000-C9LGT:1:1101:23947:6567 1:N:0:10
ACTCCTACGGGAGGCAGCAGTGGGGAATATTGCACAATGGGGGAAACCCTGATGCAGCAACGCCGCGTGAGTGATGACGGTCTTCGGATTGTAAAGCTCTGTCTTTAGGGACGATAATGACGGTACCTTCGTGGGCAGCCACGGCTGACTACGTGCCAGCAGCCGCGGTGATACGTAGGTGGCGAGCGTTGTCCGGATTTACTGGGCGTAAAGGGAGCGTAGGCGGACTTTTAAGTGAGATGTGAAATACCCGGGCTTAACTTGGGTGCTGCATTTCAAACTGGAAGTCTAG
+
GGGGGGGGGGGGGGGGGGGGGGGGGGGGGGGGGGGGGGGGGGGGGGGGGGGGGGGGGGGGGGGGGGGGGGGGGGGGGGGGGGGGGGGGGGGGGGGGGGGGGGGAFGGFGGGGGG+B:FEC?:CF+3EF8,A:+3++8CEGCG@CFF+@FEFGFFGGGGGGGGGGGGGGG*:FFGGFGGGGGGGGDEGGGGGGGGGGCGGGGGGGGGGGGGGGGFGGGGGGGGGGGG:5EFGG??FGGGFGGGGGFGGCFGGGGGGEGFCFGC:FFGGGGGGGGFGGGFGCFFFFFGFFGFFG
@M03364:396:000000000-C9LGT:1:1101:9806:6623 1:N:0:10
ACTCCTACGGGAGGCAGCAGTGGGGAATATTGCACAATGGGGGAAACCCTGATGCAGCAACGCCGCGTGAGTGATGACGGCCTTCGGGTTGTAAAGCTCTGTCTTCAGGGACGATAATGACGGTACCTGAGGAGGAAGCCACGGCTAACTACGTGCCAGCAGCCGCGGTAATACGTAGGTGGCGAGCGTTGTCCGGATTTACTGGGCGTAAAGGGAGCGTAGGCGGCCTTGCAAGTCAGCGGTCAAATCGTGGAGCTCAACTCCATTCCGCCGTTGATACTGCCGGGCTTGATT
+
GGGGGGGGGGGGGGGGGGGGGGGGGGGGGGGGGGGGGGGGGGGGGGGGGGGGGGGGGGGGGGGGGGGGGGGGGGGGGGGGGGGGGGGGGGGGGGGGGGGGGGGGGGGGGGGGGGGGFFGGGFFC<CGGC,@3:CFCFGGGGGGGGEFGGGGGGGGGGGGGGGGGGGGGG*CGGGGGGGGGGGGGGGGGGGGGGGGGGGGGGGGGGGGGGGGGGGGGGGGGGGGGGGGGGGGGGGGGGGGGGGGGGGGGGGGGGGGGGGGGGGGGGGGGGGGGGGGGGGFGFFGGGGGFGFE<FC
@M03364:396:000000000-C9LGT:1:1101:10616:6645 1:N:0:10
ACTCCTACGGGAGGCAGCAGTAGGGAATCTTTCACAATGGGCGAAAGCCTGATGGAGCAATGCCGCGTGCAGGACGAAGGCCTTCGGGTTGTAAACTGCTTTTATAAGCGAGGAATATGACGGTAACTAGTGCATAAGGATCGGCTAACTACGTGCCAGCAGCCGCGGTCATACGTAGGATCCGAGCATTATCCGGAGTGACTGGGTGTAAAGAGTTGCGTAGGTGGTGTCTTAAGTAGCTAGTGAAATCTGGTGGCTCAACCATTCAGACTGTTAGCTAAACTGGGATACTCG
+
GGGGGGGGGGGGGGGGGGGGGGGGGGGGGGGGGGGGGGGGGGGGGGGGGGGGGGGGGGGGGGGGGGGGGDGGGGGGGGGGGGGGGGGGGGGGGGGGGGGGGGGDF5CFGGGEFGGDBGFFG@@B8BFG,,98,,:DCFFF,DECFB:DFGGGGGGGGGGGGGGGGGGGGGGGGGGGGGGGGGGGDGGGGG9CGFFGGGGGGGGGGGGGGGGGFCGGFGGGGEEGFGG=FFFG?FCECCGF?CC<EEGGGGGFGGGGCCEGFGGGFFCFG=67<FC>CFGGF9FCGGGFGFFGC*
@M03364:396:000000000-C9LGT:1:1101:19370:6662 1:N:0:10
ACTCCTACGGGAGGCAGCAGTGAGGAATATTGGTCAATGGGCGGAAGCCTGAACCAGCCAAGTCGCGTGAAGGATGAAGGTATTATGTATTGTAAACTTCTTTAGCAGTGGAGAAATAAGGGGATCGTGCCCCCCGATGCTAGTACACTGAGAATAAGGATCGGCTAACTCCGTGCCAGCAGCCGCGGTAATACGGAGGATCCGAGCGTTATCCGGATTTATTGGGTTTAAAGGGTGCGCAGGCGGCCTTGCAAGTCAGCGGTCAAATCGTGGAGCTCAACTCCATTCCGCCGT
+
GGGGGGGGGGGGGGGGGGGGGGGGGGGGGGGGGGGGGGGGGGGGGGGGGGGGGGGGGGGGGGGGGGGFGGGGGGGGGGGGFFGGGGGGGGGGGGGGGGGGGGG9FGGGGGGGGGGGFGG<A=@+8BFG,+A:AFC++CFGGGGGGGEFGGGGBFGGGGGGGGGGGGGGG>EGGGGGGGGGGGGGGGGGGGGGGGGGGGGGGGGGGGGGGGGGGGGGGECFGGGFGG8CCFGFFGGGGGGGEGGDGGDDG6EGFGGGGGGGGGGGGGGFGGCDGGGCCGGGFFGGFCGFGFDGGC
@M03364:396:000000000-C9LGT:1:1101:6919:6681 1:N:0:10
ACTCCTACGGGAGGCAGCAGTGAGGAATATTGGTCAATGGGCGGAAGCCTGAACCAGCCAAGTCGCGTGAAGGATGAAGGTATTATGTATTGTAAACTTCTTTAGCAGTGGAGAAATAAGGGGGACGTGACCCCTAATGCTAGTACACTGCGAATAAGGATCGGCTAACTACGTGCCAGCAGCCGCGGTAATACGTAGGTGGCAAGCGTTGTCCGGATTTACTGGGCGTAAAGGGAGCGTAGGTGGATATTTAAGTGGGATGTGAAATACCCGGGCTTAACCTGGGTGCTGCAT
+
GGGGGGGGGGGGGGGGGGGFGGGGGGGGGGGGCCFEGGGGGFGEEE7EFGGGCEFGGGGFCDCEEEGFGCFGGGGGGGGGC5EEFGGGGCDACFG9FF?FGGG<BFAEF<B<EFEF<<C,,-+@+8@F+,88>+B+A?,EF9<>DFGFFG,@:FFG9F<CCFGECFEGC,@7<DFFBFCFAEG,>ECGEE:27F:CFG:C:*+<>FFGE<BCFBCCGEEF92F;6EEECC>ECF5C*88:EGGGGGCFCCGGFFFE>C=E+*9<CFCD7:CFD>*)1/<C?FFGDFFFGFFC6?
@M03364:396:000000000-C9LGT:1:1101:5578:6699 1:N:0:10
ACTCCTACGGGAGGCAGCAGTGGGGAATATTGCACAATGGGGGAAACCCTGATGCAGCAACGCCGCGTGAGTGATGACGGCCTTCGGGTTGTAAAGCTCTGTCTTCAGGGACGATAATGACGGTACCTACGGAGGAAGCCACGGCTAACTACGTGCCAGCAGCCGCGGTAATACGTAGGTGGCGAGCGTTGTCCGGATTTACTGGGCGTAAAGGGAGCGTAGGCGGATTTTTAAGTGAGATGTGAAATACTCGGGCTTAACCTGAGTGCTGCATTTCAAACTGGAAGTCTAG
+
GGGGGGGGGGGGGGGGGGGGGGGGGGGGGGGGGGGGGGGGGGGGGGGGGGGGGGGGGGGGGGGGGGGGGGGGGGGGGGGGGGGGGGGGGGGGGGGGGGGGGGGGGGGGGGGGGGGG:EFFG-@BBCFF,,8++6@+@FGGGGEFGDFGGGFFCGGGGFGGGGGGGGGGG7BFCFGFGGGGGGGGGGGGGGGGGFGGGGGGGGGGGGGGGGGGGGGGGGGEGGGGGGEGGGCGGGGGGGGGGGGGGGGGGGGGGGGGGGGGFGGGGGGGGGGGGGGGGFFFFFGGGGGFGFFG
@M03364:396:000000000-C9LGT:1:1101:19488:6699 1:N:0:10
ACTCCTACGGGAGGCTGCAGTCGAGGATCATTTGCAATGGGCGAAAGCCTGACAATGCGACGCTGCGTGGAGGATGAAGGCCTTCGGGTTGTAAACTCCTGTCATAAGGGAACAGGCGAGGGTTCCCACTACGTACCTTAGTTGAGTGTACTGTAAGAGGAAGCGACGGCTAACTCTGTGCCAGCAGCCGCGGTAATACAGAGGTCGCAAGCGTTGTTCGGATTTACTGGGCGTAAAGGGCGCGTAGGCGGTCTTGCGTGTCAGATGTGAAATCTCCGGGCTCAACCCGGAA
+
GGGGGGGGGGGGGGGGGGGGGGG@FGGGFDF<FGGGGGGGGGGGGGGGGGGGF,CFGGGGGGGFFGGGGGGGGGGGGGGGGGGGGGGGFGGGGGGGFEGGGGGFGEFGGGGG7F=B=+8=B7B,,BFF,88B83:B@<FGF<@C,,<@@FFF,@@DFFGFGGGGGEGGDFGGGGFGGGGGDCBFGGEDE<CEC<:<FF@@BFCFF@GDEGGFGC5C;8<EEGEGG?FCFGGGGGD?8EGG5CEGCGCGFEGEEE:FGGGGGFGG<7ECGCFGG?FGCDECEFGGCGG@DF)7
@M03364:396:000000000-C9LGT:1:1101:20284:6719 1:N:0:10
ACTCCTACGGGAGGCAGCAGTGAGGAATATTGGTCAATGGGCGGAAGCCTGAACCAGCCAAGTCGCGTGAAGGATGAAGGTATTATGTATTTTAAACTTCTTTAGCAGTGGAGAAATAAGGCGCTCTTATGCCCTGATGCTAGTACACTGAGAATAAGGATCGGCTAACTTCGTGCCAGCAGCCGCGGTAATACGGAGGATCCGAGCGTTATCCGGATTTATTGGGTTTAAAGGGTGCGCAGGCGGCCTTGCAAGTCAGCGCTCAAATCGTGGCGCTCAACTCCATTCCGCCGT
+
GGGGGGGGGGGGGGGGGGGGGF@FGGGGCGGFECFGGGGGGGGGGGGGGGGGDC<FGG<F<F9FFGGGGG7CFGFFGGGGGFFGC<FE<??,5CFCFGFFEFGADFC9FFBFFGF8?FF,<-8=>C<F<,8?:,4,,C,BFC,:DFCDGEFF,CD9FDFGDCFDFF:<8,,83@<7FCAC@<:<>8F7C56@;>>C*4*1C<:F<F@CEC*:B:CG4;*+52FE:CFE*3++<?8C8*/*:?*:8*://+A<@F@::C:?5*97C=+:07:9C*/>3C*2<B?*9:*7>F)*11
@M03364:396:000000000-C9LGT:1:1101:18544:6734 1:N:0:10
ACTCCTACGGGAGGCAGCAGTGGGGAATATTGCACAATGGGGGAAACCCTGATGCAGCAACGCCGCGTGAGTGATGACGGCCTTCGGGTTGTAAAGCTCTGTCTTCAGGGACGATAATGACGGTACCTGCGGAGGAAGCCACGGCTAACTACGTGCCAGCAGCCGCGGTCATACGTAGGTGGCGAGCGTTGTCCGGATTTACTGGGCGTAAAGGGAGCGTAGGCGGATTTTTAAGTGAGATGTGAAATACTCGGGCTTAACCTGAGTGCTGCATTTCAAACTGGAAGTCTAG
+
GGGGGGGGGGGGGGGGGGGGGGGGGGGGGGGGGGGGGGGGGGGGGGGGGGGGGGGGGGGGGGGGGGGGGGGGGGGGGGGGGGGGGGGGGGGGGGGGGGGGGGGGGGGGGGGGGGGGEGGGG7FB+BFF,,883=F7FFGGGGGGGG@FGGGGGGGGGGGGGGGGGGGGG*BFGGGGGGGGGGGGGGGGGGGGGGGGGGGGGGGGGGGGGGGGGGGGGGGGGGGGGG?EGGGGGGGGGGGGGGGGGGFFEGGGGGGGGGGGGGGGGGGGGGGGGGGGGGGGFFGGGGGFGFFG
@M03364:396:000000000-C9LGT:1:1101:13857:6756 1:N:0:10
ACTCCTACGGGAGGCAGCAGTGGGGAATATTGCACAATGGGGGAAACCCTGATGCAGCAACGCCGCGTGAGTGATGACGGCCTTCGGGTTGTAAAGCTCTGTCTTCAGGGACGATAATGACGGTACCTGAGGCGGAAGCCACGGCTAACTACGTGCCAGCAGCCGCGGTCATACGTAGGTGGCGAGCGTTGTCCGGAATGATTGGGCGTAAAGGGTGCGCAGGCGGCTGTGCAAGTCTGAAGTAAAAGGGACCGGCTCAACCGGTTCAGGCTTTGGAAACTGCACGGCTTGAGG
+
GGGGGGGGGGGGGGGGGGGGGGGGGGGGGGGGGGGGGGGGGGGGGGGGGGGGGGGGGGGGGGGGGGGGGGGGGGGGGGGGGGGGGGGGGGGGGGGGGGGGGGGGGGGGGGGGGGGG+EFFG>@B+BFF:,8388C>@FGGGGGFGGEFGGFGGGGGGGGGGGGGGGGGG*=FGGGGGGGGGGGGFGGGGGGGGGGGGGGGGGGGGGGGGGGGGGGGGGGGGGGGGGGGGGGGGGGGGGGGGGGGGGGGGGGGGGGGGGFFCFGGEDGGGGGCGGGGDGGGFFGGGGGFGEFFGG
@M03364:396:000000000-C9LGT:1:1101:27335:6759 1:N:0:10
ACTCCTACGGGAGGCAGCAGTGGGGAATATTGCACAATGGGCGAAAGCCTGATGCAGCAACGCCGCGTGAGTGATGAAGGCCTTCGGGTCGTAAAACTCTGTCCTCAAGGAAGATAATGACGGTACTTGTGCCTGAAGCCCCTGCTAACTACGTGCCAGCAGCCGCGGTCATACGTAGGGGGTTAGCGTTATCCGGATTTACTGGGTGTAAAGGGAGCGTAGGCGGCAAGATAAGTCTGAAGTGAAAGCCCGGGGCTCAACCGCGGGATTGCTTTGGAAACTGTAGTGCTAG
+
GGGGGGGGGFEGGGGGGGGGGGGGGGGGGGGGGGGGGGGGGGGGGGGGGGGGGGGGGGGGGGGGGGGGGBCGGGGGGGGGGGGGGGGGGDGGGGGGGGGGGGG,@EF,EFGFEG9,<CF9,4@+88EF,,8,,,,:8FGG+++:3,<<F<FG+@<@FFEGG8><*>FGG**@FFGF@FGGGGC:F+BFCFGGGGEFECFGGGGGFFCGGCFGGGGG*:?CC>EGGGDE8;2<C?7<:CF?FGFGGGGGGCFGGEGGD8FGGFCE5DE<D*ADGGGDFG0:@FF>FGF4:F6C
@M03364:396:000000000-C9LGT:1:1101:24000:6759 1:N:0:10
ACTCCTACGGGAGGCAGCAGTGAGGAATATTGGTCAATGGACGGAAGTCTGAACCAGCCATGCCGCGTGAAGGAATAAGGCCCTACGGGTCGTAAACTTCTTTTGTGGTGGAGCAATAAGACGTACGTGTACGTCGATGAGAGTACCAGACGAATAAGCATCGGCTAACTCCGTGCCAGCAGCCGCGGTAATACGGGGGATGCGAGCGTTATCCGGATTTATTGGGTTTAAAGGGTGCGTAGGCGGCCTGTTAAGTCAGCGGTGAAATGTCCTCGCTCAACGAGGAAAGTGCCG
+
GGGGGGGGGGGGGGGGGGGGGGGGGGGGFGGGGGGGGGGGGGGGGGGGGGGGGGGGGGGGGGGGGGGGGGGGGGGGGGGGGGGGGGGGGGGGGGGGGGGGGGGFFFFGGGGFFG@FFCCFFGFB<?FF:4A8+:B3CEGGGGGFGGGGGGGGCGGGGGGGGGGGGGGGG;DGGGGGGGGGGGGGGGGGGGGFGGGDGGGGGGGGGGGGGGDFGFEEEGGGGGFCGGEEEGGCFGGGGGGGGGGGGGGGGFGGGGGGGGGGGD*7EFFGGGGGGGGGGGGGFFGGGGGFGFFGG3
@M03364:396:000000000-C9LGT:1:1101:26990:6785 1:N:0:10
ACTCCTACGGGAGGCAGCAGTGGGGAATATTGCACAATGGGGGAAACCCTGATGCAGCAACGCCGCGTGAGTGATGACGGCCTTCGGGTTGTAAAGCTCTGTCGTGAGGGACGAGACTGAGGGTGCCTGTTGCCTCAGCCCCGGGTAACTACGTGCCAGCAGCCGCGGTAGTACGTAGGTGGCAAGCGTTATCCGGATTTATTGGGGTTAAAGGGTGCGTAGGCGGTTTGTTAAGTCAGCGGTGAAAGCGTTTCGCTCAACGAGATCATTGCCGTTGATACTGGCGGACTTGGG
+
GGGGGFGGGGGGGGGGGGGGGGGGGGGGGGGGGGGGGGGGGGGG>@F@FGGGGGDFGGGGGGGGGGGGGGGGGGGGG<FGGCF<FGGG,4CFDFGGGGGGGGG+B+B==FG7F7+>+8B:,-88++<D:,C=,,:=@C,8++@C*5*,8@3@3<,3@>CFGFFGB<CGEF*@BFG:,CFFFFG>>CGGG7*:F,1FB=:,<FGEGF*28CGFGGGFGDCAEEG6??*11C:CFF99CCE+?E5E5CF?*:;/:FGGDGCCFE3>5CCC7>+?7::751<*7@FGGGG59>40**
@M03364:396:000000000-C9LGT:1:1101:19880:6797 1:N:0:10
ACTCCTACGGGAGGCAGCAGTGGGGAATATTGCACAATGGAGGAAACTCTGATGCAGCGACGCCGCGTGAGTGATGAAGTATTTCGGTATGTAAAGCTCTATCAGTAGGGAAGATAATGACGGTGCCTACCTAAGAAGCACCGGCTAAATACGTGCCAGCAGCCGCGGTGACACGTAAGGTGCGAGCGTTATTCGGAATTATTGGGCGTAAAGGGCACGCAGGCGGTCATGCAAGTCTGGTGTGAAATCCCGGGGCTTAACCCCGGAACTGCATTGGAAACTGCAAGACTAG
+
GGGGGGGGGGGGGGGGGGGGGGGGGGGGGGGGGGGGGGGGGGGGGGGGGGGGGGGGGGGGGGGGGGGGGGGGGGGGGGGGGGGGGGGFGGGGGGGGGGGGGGGGGEGFGGGGFGDC5FFEE?@4+@FF,,8:<,:?DEB,FFGFGD7DGFFGDDGGGGGGGGGGGGGGG*DFGGGGFGGGGGGGGGDGC<FECGGGGGGGGGGGGGGGGGGGGGGGGGGGGGGGGG8C5?FGGGGGGGGGGGGGGGDFGGGGGGGGGGGGGGGGGGGGGGGGGGGGGFFFFFFFGDFFFFBG
@M03364:396:000000000-C9LGT:1:1101:4308:6808 1:N:0:10
ACTCCTACGGGAGGCAGCAGTGGGGAATATTGCACAATGGGGGAAACCCTGATGCAGCAACGCCGCGTGAGTGATGACGGCCTTCGGGTTGTAAAGCTCTATCAGCAGGGAAGATAATGACGGTACCTGACTCAGAAGCACCGGCTAAATACGTGCCAGCAGCCGCGGTAATACGGAGGATGCGAGCGTTATCCGGATTTATTGGGTTTAAAGGGAGCGCAGACGGGCGATTAAGTCAGTTGTGAAATGCCGCGGCTCAACCGTGGACTTGCAGTTGATACTGGTTGCCTTG
+
GGGGGGGGGGGGGGGGGGGGGGGGGGGGGGGGGGGGGGGGGGGGGGGGGGGGGGGGGGGGGGGGGGGGGGGGGGGGGGGGGGGGGGGGGGGGGGGGGGGGGGGGGGGEGGGGGGGGAFFFE-@F+BFG58AB,,B,CFGGGGGFFEFGDFDFFGGGGGGGFGGGGGGGG1BFFGGGGGGGGGGGGGGGGGGGGGGGGFGFGGGGGGGEDFGGGGGFGGGGGGGGGGD=EEGGGGGFGGGGCFGGGGGGGGGGGE8E<EGGGGGGGGGGGGGGGF?FGGGFFFGG7:DFGFFG
@M03364:396:000000000-C9LGT:1:1101:6180:6811 1:N:0:10
ACTCCTACGGGAGGCAGCAGCTAAGAATATTCCGCAATGGGGGAAACCCTGACGGAGCGACGCCGCGTGGACGATGAAGGCCGGAAGGTTGTAAAGTCCTTTTATGACAGAGGAATAAGCGTGGGAGTGGACAGCCCATGTGATGACTGTAGGTCATGAATAAGCACCGGCTAATTACGTGCCAGCAGCCGCGGTAACACGTAAGGTGCGAGCGTTGTTCGGAATCATTGGGCGTAAAGGGCATGTAGGCGGTCTGTCAAGCCAGGCGTGAAAGCCAGGGGCTCAACCCCTGA
+
GGGGGGGGGGGGGGGGGGGGGGGGGGGGGGGGGGGGGGGGGGGGGGGGGGGGGGGGGGGGGGGGGGGGGGGGGGGGGGGGGGGGGGGGGGGGGGGGGGGGGGGGGGGGGFGGGDFG<?DFG:B++BFF<@@,@+@FGGGGGGGGGFGGFF9FFGFGCFGGGGGGGGGGG>CGGFGGGGGGGGGGGGGGGGGGGGGGGGGGGGFCFGGGGGGGGGGGGGGGGGGGFGGGGGGGGGGGGGGGGGGFGGGGGGGGGGGGGGGGGGGGGGGGCD5FFGGGGGGGFFGGGGGFGFFFG
@M03364:396:000000000-C9LGT:1:1101:26120:6833 1:N:0:10
ACTCCTACGGGAGGCAGCAGTAGGGAATTTTCGTCAATGGGCGCAAGCCTGAACGAGCAATGCCGCGTGGGTGAAGACGGTCTTCGGATTGTAAAGCCCTGTTGCCGGGGACAAAGGACCGCCCGAGTGTACAGCTGACTGTTTGATGGTACCCGGCCAGAAAGCCACGTCTAACTACGTGCCAACAGCCGCGGTAATACGTAGGTGGCAAGCGTTATCCGGAATGATTGGGCGTAAAGGGTGCGCAGGCGGCTGTGCAAGTCTGAAGTAAAAGGGACCGGCTCAACCGGTTCC
+
GGGGGGGGGGGGGGGGGGGGGGGGGGGGGGGGGFGGGGGGGGGGGGGGGGGGGGGGGGGGGGGGGGGGGGGGGGGGGGGGGGGGGGGGGGGGGGGGGGGFGGGGGGGCGGGGGGGD<:B++6@++8CF838,<88@D><,E,EFG,EFGGAFFFGGDGGGGFGGGGGGG16<FFGFGGGFFGGFGGGGGGGGGFGGGGGGGGGGGGGGGGGGFGEGEGGGGGEGGGCCGGGGGGEGGGGGGCEGGGGGEGGGGGECFGCDGGGGGG?GGFGGDFGDFDEDEE:CCFFFGF3)9*
@M03364:396:000000000-C9LGT:1:1101:27832:6864 1:N:0:10
ACTCCTACGGGAGGCAGCAGTGAGGAATATTGGTCAATGGGCGGGAGCCTGAACCAGCCAAGTCGCGTGAGGGAAGACGGTCCTATGGATTGTAAACCTCTTTTGTCGGGGAGCAAAGAAGCCTCGTGATGTCAAAAGTGAGAGTACCCGAAGAAAAAGCATCGGCTAACTCCGTGCCAGCAGCCGCGGTAATACGGAGGATGCGAGCGTTATCCGGATTTATTGGGTTTAAAGGGTGCGTAGGCGGGATGGTAAGTCAGCGGTAAAAATGCGGAGCTCAACTCCGTCGAGCCG
+
GGGGGGGGGGGGGGGGGGGGGGGGGGGGGGGGGGGGGGGGGGGGGGGGGGGGGGGGGGGGGGGGGGGGGGGFGGGGGGGGGGGGGGGGGGGGGGGGGGGGGGFGG=FGGGGGGG:=><F,@DF8,8BF3,8,@@,@3<@C<>8@F@CBFG::FDC:FGGGGGGCFGGGDFECFGGGGGFGGFFFFCGG7FGGG@:FGGGCEGGGGGGGDGGGGGDCG5*CCGG9CGGEG>:9CFGE@EGGEEGGGGED*:::EGGDGGC9C?C5**?FCGGGDGEDG4?6?FFGFGGFGDEDG7
@M03364:396:000000000-C9LGT:1:1101:13132:6866 1:N:0:10
ACTCCTACGGGAGGCAGCAGTGGGGAATATTGGGCAATGGGCGAAAGCCTGACCCAGCAACGCCGCGTGAAGGAAGAAGGCCTTCGGGTTGTAAACTTCTTTTACCAGGGACGAAGGACGTGACGGTAACTGGCGAAAAAGCAACGGCTAACTACGTGCCAGCAGCCGCGGTAATACGTAGGTGGCGAGCGTTGTCCGGATTTACTGGGCGTAAAGGGAGCGTAGGCGGACTTTTAAGTGAGATGTGAAATACCCGGGCTCAACTTGGGTGCTGCATTTCAAACTGGAAGTCT
+
GGGGGGGGGGGGGGGGGGGGGGGGGGGGGGGGGGGGGGGGGGGGGGGGGGGGGGGGGGGGGGDGGGGGGGGGGGGGGGGGGGGGGGGGGGGGGGGGGGGGGGGFGGGGGGGGGGGG>8DFF-B3+@FF+:C,B,@+@F7DFFFGGEGGGGGGFFGGGGGGGGGGGGGGG<EGGGGGGGGGGGGGGGGGGGGGGGGGGGGEGDGGFGCGCEGGGGGGGGGGGCCGGGCGGGGGGGGGFGGGFGGGGG?CGGGGGGGDGGGGGCFGGFFGGGGGGGGC7CFGFFGGGGG?7@FGG
@M03364:396:000000000-C9LGT:1:1101:9995:6868 1:N:0:10
ACTCCTACGGGAGGCAGCAGTGAGGAATATTGGTCAATGGACGGAAGTCTGAACCAGCCATGCCGCGTGAAGGAATAAGGCCCTACGGGTCGTAAACTTCTTTTGTGGTGGAGCAATAAGACGTACGTGTACGTCGATGAGAGTACATCACGAATAAGCATCGGCTAACTCCGTGCCAGCAGCCGCGGTAATACGGAGGATGCAAGCGTTATCCGGATTTATTGGGTTTAAAGGGTGCGTAGGCTGTGTAGCAAGTCAGTGGTGAAAGCCCGGTGCTCAACACCGGAACTGCCC
+
GGGGGGGGGGGGGGGGGGGGGGGGGGGGGGGGGGGGGGGGGGGGGGGGGGGGGGGGGGGGGGGGGGGGGGGGGGGGGGGGGGGGGGGGGFGGGGGGGGGGGGGGGFFGGGGGGGGGGGGFFGGB+BFG=4ACBDBCFGGGGGGGGGDFGGGG7FGGGGGGGGGGGGGGGCGGGGGGGGGGGGGGGGGGGGGGGGGGGGGGGGGGGGGGGGGGGGGGGGGGGGGGGF;CCGGGGGGGGGGGGGGGGGGGGGGGGGGGGGGGGFGGGGGGGGGGGGGGFFF7@FGGDGGBDFFFG*
@M03364:396:000000000-C9LGT:1:1101:7681:6870 1:N:0:10
ACTCCTACGGGAGGCAGCAGTGGGGAATATTGCACAATGGGGGAAACCCTGATGCAGCAACGCCGCGTGAGTGATGACGGCCTTCGGGTTGTAAAGCTCTGTCTTCAGGGACGAAAATGGCGGTACCTGAGTATGAAGCCACGGCTAACTACGTGCCAGCAGCCGCGGTTATACGTAGGTGGCGAGCGTGGTCCGGATTTACTGGGCGTAAAGGGAGCGTAGGCGGATTTTTAGGAGAGATGTGAAATACTCGGGCTTAACCTGAGTGCTGCATTTCAAACTGTAAGTCTAGGG
+
GGFFGGFGGDGGGGGGGGGGGGGGGGEGEGGFGGEGGGGGGFGECGGFBEEGGGGGGGFGGGGGGGG=CCGGGGGGGCFG:FF,F@FEGFCC<BE?FGFEAFG9@C,,C<F=FG+83C,,3+3@+3:,,,83@,3,3@,,3:+@*3+,>>FF>>DGC,<5>>FDG747:**7@<<,7C:FF@+1=8*CF7FGG,88AGG6CF+AC>CECECFF?58;?EE58*+/:/2;9@+**39C8E;+<<?70<CCE:+**2*>A++++**02+2*?FD4AG=>*A76?<0CFDFCF4>**
@M03364:396:000000000-C9LGT:1:1101:16834:6881 1:N:0:10
ACTCCTACGGGAGGCAGCAGTGGGGAATATTGCACAATGGGCGAAAGCCTGATGCAGCAACGCCGCGTGAGCGATGAAGGCCTTCGGGTCGTAAAGCTCTGTCCTCAAGGAAGATAATGACGGTACTTGCGGAGGAAGCCCCGGCTAACTACGTGCCAGCAGCCGCGGTCATACGTAGGTGGCGAGCGTTGTCCGGATTTACTGGGCGTAAAGAGCGCGCAGGTGGTTGATTAAGTCTGATGTGAAAGCCCACGGCTTAACCGTGGAGGGTCATTGGAAACTGGTCGACTTG
+
GGGGGGGGGGGGGGGGGGGGGGGGGGGGGGGGGGGGGGGGGGGGGGGGGGGGGGGGGGGGGGGGGGGGGGGGGGGGGGGGGGGGGGGGGGGGGGGGGGGGGGGGGGGDFGGGGFEGFGGCFEC8+8FG8,8688C>FFGGGGGGGG:FGGGGFGGGGGGGGGGGGGGGG*BFGGGGFGGGGGGGGGGGGGGGGGGGGGGGGGGGGGGGGGGGGGGGGGGGGGGCFGGGGGFGGGGGGGGFGGGGFGGGGGGGGGGGGGGGGGGEGGEGGGGGFGGGFFGGFFGGGGGFGFEG
@M03364:396:000000000-C9LGT:1:1101:24401:6889 1:N:0:10
ACTCCTACGGGAGGCAGCAGTGGGGAATATTGCGCAATGGGGGCAACCCTGACGCAGCAACGCCGCGTGAAGGATGAAGGTCTTCGGATTGTAAACTTCTTTTACCAGGGACGAAGGACGTGACGGTAACTTGAGAAAAAGCAACGGCTAACTACGTGCCAGCAGCCGCGGTAATACGTAGGTTGCAAGCGTTGTCCGGATTTACTGGGTGTAAAGGGCGTGTAGGCGGAGATGCAAGTTGGGAGTGAAATGCAGGGGCTCAACCCCTGAACTGCTCTCAAAACTGTATCCCTT
+
GGGGGGGGGGGGGGGGGGGGGGGGGGGGGGGGGGGGGGGGGGGGGGGGGGGGGGGGGGGGGGGGGGGGGGGGGGGGGGGGGGGGGGGGGGGGGGGGGGGGGGGGGFFDFGGGFGCCFBF=C-B=+@FG8,@,,:@>FG@,@<FFD7FFGGDGFGGGGAFGGFGGGGGGG7CFFGGGGGGGGECFGGGGGGGEGGGGGGGGGGFFGGGGGGEEGCFGGGGGCECGGGGGGGGD8CFGGGFCFGGDD5CCFFFGGGGGGDGEGGGGCDDGGGGGCCFDGCG>=?FDDFF=D?FDC7
@M03364:396:000000000-C9LGT:1:1101:7895:6902 1:N:0:10
ACTCCTACGGGAGGCAGCAGTGGGGAATATTGCACAATGGGGGAGACCCTGATGCAGCAACGCCGCGTGAGTGATGACGGCCTTCGGGTTGTAAAGCTCTGTCTTCAGGGACGATACTGACGGTCCCTGAGGAGGAAGCCACGGCTAACTACGTGCCAGCAGCCGCGGTCATACGTAGGTGGCGAGCGTTGTCCGGATTTACTGGGCGTAAAGGGAGCGTAGGCGGCTTTTTAAGTGAGATGTGAAATACTCGGGCTTAACCTGAGTGCTGCATTTCAAACTGGAAGTCTAG
+
FGGGGGGGGGGGGGGGGGGGGGGGGGGGGGGGGGGGGGGGGGGEFGGGGFGGGGGGGGGGGGGGGGGGGEEGGGGGGGGGGFGGGGGGGGGGGGGGGGGGEFG,FFGGGGGFGDFF+CFDBBC:+8DF,,8:338:,@FGGDCEECCFGFCFFFGC7>?FGCDGGGGGGEGG@EFC:FFCFGGGFCFGGEGGGGGGCEG?FCGGGGFGGGCFF7CGGGG>8CC?EE*/1<F6*<FFFCF7:F<F<EGGFGFGG=GGGGGGGGFGFGGFGGGGGGFCFFECF?FG4*76:=FC
@M03364:396:000000000-C9LGT:1:1101:5527:6928 1:N:0:10
ACTCCTACGGGAGGCAGCAGTGGGGAATATTGCACAATGGGGGAAACCCTGATGCAGCGACGCCGCGTGAGTGAAGAAGTTATTCGTAATGTAAAGCTCTATCAGCAGGGAAGAAACTGACTGTACCTGTCTAAGAAGCCCCGGCTAACTACGTGCCAGCAGCCGCGGTCATACGTAGGGGGCAAGCGTTATCCGGATTTACTGGGCGTAAAGGGAGCGTAGGCGGATATTTAAGTGGGAGGTGAAATACCCGGGCTTAACCTGGGTGCTGCATTCCAAACTGGATATCTAG
+
GGGGGGGGGGGGGGGGGGGGGGGGGGGGGGGGGGGGGGGGGGGDGGFGGGGGGGGGGGGGGGGGGGGEFFGFGGGGGGGGG9EFGGGCGGCGGGGGGGGGGGG@EEFFGGDAFG8A4?EF<-CB,:F<,58BDA,,8>=<=C>C=C:FFB=F@>>FGFGGGGFGGGGGEFE@CFGD<FGGGGGG78FGEEGGGGGGGG:FCFGGGGGGEGGGGGDG>CCCEGECEG:=EFD79FGGGGGG*?CFFGGFFFC6CGGGDGGGCCCFCF:DGGGDFFGGGGFG>FFGFGGFC/87
@M03364:396:000000000-C9LGT:1:1101:12732:6932 1:N:0:10
ACTCCTACGGGAGGCAGCAGTGGGGAATATTGCACAATGGGGGAAACCCTGATGCAGCAACGCCGCGTGAGTGATGACGGCCTTCGGGTTGTAAAGCTCTGTCTTCAGGGACGATAATGACGGTGCCTAAGGAGGAAGCCACGGCTAACTACGTGCCAGCAGCCGCGGTGATACGTAGGTGGCAAGCGTTGTCCGGATTTATTGGGCGTAAAGCGAGCGCAGGCGGAAAAATAAGTCTAATGTGAAAGCCCTCGGCTTAACCGAGGAACTGCATCGGAAACTGTTTTTCTTG
+
GGGGGGGGGGGGGGGGGGGGGGGGGGGGGGGGGGGGGGGGGGGGGGGGGGGGGGGGGGGGGGGGGGGGGGGGGGGGGGGGGGGGGGGGGGGGGGGGGGGGGGGGGGGGGGGFFGF73EF,A:F>+@=?,,@=FGGGCF88,3>FDF:<FGGGGGGGFGGGGGGCGGGGG*=FFFGFFGGGGGGFFGGE<<CEFGGGEFCCGGGGGGGGCECGG:EGGEGGDGGGGG*?EF>EFGGGGFGGDEFFGGGGGFGFFDEGDGGGGGGGGGGC5CF=DEFGGGGGFFG:CDGFCFFG
@M03364:396:000000000-C9LGT:1:1101:15309:6946 1:N:0:10
ACTCCTACGGGAGGCAGCAGTGGGGAATATTGCACAATGGGGGAAACCCTGATGCAGCAACGCCGCGTGAGTGATGACGGCCTTCGGGTTGTAAAGCTCTGTCTTCAGGGACGATAATGACGGTACCTACGGAGGAAGCCACGGCTAACTACGTGCCAGCAGCCGCGGTCATACGTAGGTGGCGAGCGTTGTCCGGATTTACTGGGCGTAAAGGGAGCGTAGGCGGATGGGTAAGTCAGCGGTGAAATGTCCCGGCTCAACCGGGGAACTGCCATTGATACTGCCTGTCTTGA
+
GGGGGGGGGGGGGGGGGGGGGGGGGGGGGGGGGGGGGGGGGGGGGGGGGGGGGGGGGGGGGGGGGGGGGGGGGGGGGGGGGGGGGGGGGGGGGGGGGGGGGGGGGGGGGGGGGGGGEGGGGEFBFFGG,38+8@E@FFGGGGGGGGDGGGGGFGGGGGGGGGGGGGGGG*;FGGGFGGGGGGGGDEEGFGGGGGGGEC>FGGGGGGGGECGGGGGGGGGGGGGGGGECGGGG?FGGGGGGGGGGGFGGGGGGFGGGGGGGGGGGGGEDGGGGGGGGGGGGFFGGGCGFCBF7C
@M03364:396:000000000-C9LGT:1:1101:26354:6962 1:N:0:10
ACTCCTACGGGAGGCAGCAGTGGGGAATATTGGGCAATGGGGGAAACCCTGACCCAGCAACGCCGCGTGAAGGAAGAAGGCCCTCGGGTTGTAAACTTCTTTTAAGAGGGACGAAGGACGTGACCGTAATTGGAGAAAAAGCAACTGCTAACTACGTGCCAGCAGCCGCGGTAATACGTAGGTTGCAAGCGTTGTCCGGATTTACTGGGTGTAAAGGGCGTGTAGGCGGAGATGCAAGTTGGGAGTGAAATCCATGGGCTCAACCCATGAACTGCTCTCAAAACTGTATCCCTT
+
GGGGGGGGGGGGGGGGGGGGGGGGGGGGGGGGGGGGGGGGGGGGGGGGGGGGGGGGGGGGGGGGGGGGGGGGGGGGGGGGGGGGGGGGGGGGGGGGGGGGGGGFGGGGGGGGGGFGGGFE6-8+:8FF++C,3,@<CCGGGG?FC,@FFGFGACFEGGGGGGGGGGGGGBEEFGGGGGGGGGGGGGGGGGGGGGFGGGGEGGGGGGGGGGGGFCFFGGGGGGGFGGGEGGGDGGGGGGFGFGGDGGGGGGGCEGGGGGGGG?FGEGGGGGFGGGGGGGFGFFCGGGGFGFF<>:
@M03364:396:000000000-C9LGT:1:1101:10612:6968 1:N:0:10
ACTCCTACGGGAGGCAGCAGTAGGGAATTTTCGTCAATGGGCGCAAGCCTGAACGAGCAATGCCGCGTGGGTGAAGACGGTCTTCGGATTGTAAAGCCCTGTTGCCGGGGACAAAGGACAGCCAAAGTGGAAAGCTGACTGTTTGATGGTACCCGGCCAGAAAGCCACGGCTAACTACGTGCCAGCAGCCGCGGTAATACGTAGGTGGCAAGCGTTATCCGGAATGATTGGGCGTAAAGGGTGCGCAGGCGGCTGTGCAAGTCTGAAGTAAAAGGGACCGGCTCAACCGGTTCC
+
CFGGGGGGFEEDFGGGGDEFFGEEEGGGGDFFGGGGGGCCFCGEGGCGGGGCFGGGGBFFGGGGGGGEFGG@FGGGGGGGDGGGFEFBFFGGGEFGGGGGGGGFGCF7>FGCGGAF8FD,A=F,,,:73,8,C,BFF>,CF@=@F,@FFFE@CCEEEGEFGGGGG,@FE*>7>EBFGGECFGGFGGFGGFGG@CFFEG<C<>FFDFE@C6@*;CC>88@EE>8ECGGGCE6EC?C*;8CDEFG5:C*>CEGGG7>EFCF7CE7CC:+2*0<:7:5*1CGG>B*17C5FG@;)9*
@M03364:396:000000000-C9LGT:1:1101:25192:6977 1:N:0:10
ACTCCTACGGGAGGCAGCAGTGAGGAATATTGGTCAATGGGCGGAAGCCTGAACCAGCCAAGTCGCGTGAAGGATGAAGGTATTATGTATTGTAAACTTCTTTAGCAGTGGAGAAATAAGGTATTCGTTACTTCCGATGCTAGTACACTGAGAATAAGGATCGGCTAACTCCGTGCCAGCAGCCGCGGTAATACGGAGGATCCGAGCGTTATCCGGATTTATTGGGTGTAAAGCGTGTGTAGGCGGCCTGCTAAGTCTGGAGTGAAAGTCCTGCTTTAAAGGTGGGAATTGCTT
+
GGGGGGGGGGGDGGGEGGGGGGFGGGGGGGGGGGGGGGGGGGGGGGGGFGGGGGGGGGGGGGGGGGGGGGGGGGGGF9FGGGGGGGGFGGGGGGEGGGGFGGGEFGGDGGFFFE<FDFG,,<C<EEFG,:@CFEFCFGGG9<?EB@9AFEF?5AFDGGFGFFGDFGGGG>BFCGGGGGGGGGG7CGGGGECFF9DCGGGEGGGGGGGGGGGFGGGGE5CCGGGGFG<CGGGG?EEEGGGGGGGGEGEGGGCEFGF+?FGF<8DFGCF>?CFGGG?7:*3CBFCF351?CF?7C>
@M03364:396:000000000-C9LGT:1:1101:25362:6985 1:N:0:10
ACTCCTACGGGAGGCAGCAGTGGGGAATTTTGGACAATGGGCGCAAGCCTGATCCAGCTATTCCGCGTGTGGGATGAAGGCCCTCGGGTTGTAAACCACTTTTGTAGAGAACGAAAAGACATCTTCGAGTAGAGGATGTTGCTGACGGTACTCTAAGAATAAGCACCGTCTAACTACGTGCCAGCAGCCGCGGTAATACGTAGGGTGCGAGCGTTAATCGGAATTACTGGGCGTAAAGGGTGCGCAGGCGGTTGAGTAAGACAGATGTGAAATCCCCGAGCTTAACTCGGGA
+
GGGGGGGGGGGGGGGGGGGGGGGGGGEGCGGGGGGGGGGFGGGGGGGGGGGGGGGGGG<FF9FGGGGGG@FCGGFGGGGGCGCFGGGGGGGGGGGCGGFFFGEFGAC<EFGGG=:46,+4,5:<,:4?,885<,,B=D,??F9D5>:=FFE=3C>==>=<AF=F,>><,+@<FFEF:FFFF<,,*4>FC:C@F::7BG9FF,@CDG8<8E@CB1*;:+>B8=*8:E?<C@5*:/2*;C?E;=CE5C85CEC5CEE6>9CG7CCFF7<CD7<7CFCDFGGGEFGCCDF*95>C
@M03364:396:000000000-C9LGT:1:1101:22115:6991 1:N:0:10
ACTCCTACGGGAGGCAGCAGTGGGGAATATTGCACAATGGGGGAAACCCTGATGCAGCAACGCCGCGTGAGTGATGACGGCCTTCGGGTTGTAAAGCTCTGTCTTCAGGGACGATAATGACGGTACCTGCGGCGGAAGCCACGGCTAACTACGTGCCAGCAGCCGCGGTAATACGTAGGTGGCGAGCGTTGTCCGGATTTACTGGGCGTAAAGGGAGCGTAGGCGGACTTTTAAGTGAGATGTGAAATACCCGGGCTTAACTTGGGTGCTGCATTTCAAACTGGAAGTCTAG
+
GGGGGGGGGGGGGGGGGGGGGGGGGGGGGGGGGGGGGGGGGGGGGGGGGGGGGGGGGGGGGGGGGGGGGGGGGGGGGGGGGGGGGGGGGGGGGGGGGGGGGGGGGGGGGGGGGFFG>FFFG:FB+BDF:,8++5**>CFGFG7>CFEGGGGGCFGGGGGGGGGGGGGGG*8FGGGGGGGGGGGGDGGGGGGGGGGGGGGGGGGGGGGGGGGGGGGGGGGGGGGGGG8EGGGGCGGGGGGGGGGGGGGGFGGGGGGGGGGGFEGGGGGDGGGGGGGGGGGGFFGGGGGFGFFF
@M03364:396:000000000-C9LGT:1:1101:5473:6997 1:N:0:10
ACTCCTACGGGAGGCAGCAGTGGGGAATATTGGGCAATGGGGGAAACCCTGACCCAGCAACGCCGCGTGAAGGAAGAAGGCCTTCGGGTTGTAAACTTCTTTTACCAGGGACGAAGGACGTGACTGTACATGGAGAAAAAGCAACGGCTAACTACGTGCCAGCAGCCGCGGTAATACGTAGGTTGCAAGCGTTGTCCGGATTTACTGGGTGTAAAGGGCGGGTAGGCGGAGATGCAAGTCAGGAGTGAAATCCCGGGGCTCAACCCCTGAACTGCTTTTGAAACTGTATCCCTT
+
GGGGGGGGGGGGGGGGGGGGGGGGGGGGGGGGGGGGGGGGGGGGGGGGGGGGGGGGGGGGGGGGGGGGGGFFGGGGGDFGGGGGGGGGGGGGGGGGGGGGGGGGAAECGGGGGF@FGEA:>=B+,:EF<,93,,:B8FF@BCF,>:F@FFFG@FGGFC@FGGGGGGGGG:*=FGGGGGGCGF:FFCF:FGGE7=<EFGGG*1?,?<B75;?EC0<CC*;E5CEGGFFEECGEGGGGGGC?:C60A*8+++<CGGGC3EG*;60:FDD/9CCGGGG>CC6>59C>>FG=>FFGD*
@M03364:396:000000000-C9LGT:1:1101:14587:7002 1:N:0:10
ACTCCTACGGGAGGCAGCAGTGAGGAATATTGGTCAATGGACGGGAGTCTGAACCAGCCAAGTAGCGTGCAGGATGACGGCCCTATGGGTTGTAAACTGCTTTCGTGCGGGGATAAAGTGTGCCACGTGTGGCATATTGCAGGTACCGCATGAATAAGGACCGGCTAATTCCGTGCCAGCAGCCGCGGTAATACGGAAGGTCCGGGCGTTATCCGGATTTATTGGGTTTAAAGGGAGCGTAGGCCGGAGATTAAGCGTGTTGTGAAATGCCGCGGCTCAACCGTGGCACTGC
+
GGGGGGGGGGGGGGGGGGGGGGGGGGGGGGGGGGGGGGGGGGGGGGGGGGGGGGGGGGGGGGGGGGGGGGGGGGGGGGGGGGGGGGGGFGGGGGGGGGGGGGG,BFGDGGGGGGFGFGGGF9F<,BFFA,A+B=FFFGFGGGFFGCFGGDEGFGFGGGGGGGGGGGDGG@EGGGGGGGGGGGGGGGGGGGGGGGGGGGGGGGGGGGGGGGGGGGGGEEGDGGGGGGEGDGFGGFGGGGEEEGGGGGGDEGECCGGGGGGG>5CEFGGGGGGGGGGGCCFGFFGGDDG@GFFG
@M03364:396:000000000-C9LGT:1:1101:23364:7025 1:N:0:10
ACTCCTACGGGAGGCAGCAGTGGGGAATATTGCACAATGGGGGAAACCCTGATGCAGCAACGCCGCGTGAGTGATGACGGCCTTCGGGTTGTAAAGCTCTGTCTTCAGGGACGATAATGACGGTACTTGAGTAGGAAGCCCCGGCTAACTACGTGCCAGCAGCCGCGGTAATACGTAGGTGGCGAGCGTTGTCCGGATTTACTGGGCGTAAAGGGAGCGTAGGCGGATTTTTAAGTGAGATGTGAAATACTCGGGCTTAACCTGAGTGCTGCATTTCAAACTGGAAGTCTAG
+
GGGGGGGGGGGGGGGGGGGGGGGGGGGGGGGGGGGGGGGGGGGGGGGGGGGGGGGGGGGGGGGGGGGGGGGGGGGGGGGDGGGGGGGGGGGGGGGGGGGGGGG9EFGGGGGGGG=CGGGGGCC>FFGG,:@,33,BFFGGGGGGGGGGGGGGGGGGGGFGGGGGGGGGG7CGGGGFGGGGGGGGGGGGGGGGGGGGGGGGGGGGGGGGGGGGGGGGGGGGGGGGGG5EEFDFGGGGGGGGGGGGGGGGGGFGGDEGGFGGGGGGCFCGFGGGGGGG:7CFFFGDFDFFGFFC
@M03364:396:000000000-C9LGT:1:1101:8734:7030 1:N:0:10
ACTCCTACGGGAGGCAGCAGTGGGGAATATTGCACAATGGGGGAAACCCTGATGCAGCAACGCCGCGTGAGTGATGACGGCCTTCGGGTTGTAAAGCTCTGTCTTCAGGGACGATAATGACGGTGCCTGAGGAGGAAGCCACGGCTAACTACGTGCCAGCAGCCGCGGTCATACGGAGGATGCAAGCGTTATCCGGATTTATTGGGTTTAAAGGGTGCGTAGGCGGTATGGTAAGTCAGTGGTGAAATGTCTCCGCTCAACGGAGAACGTGCCATTGATACTGTCGTACTAGA
+
GGGGGGGGGGGGGGGGGGGGGGGGGGGGGGGGGGGGGGGGGGGGGGGGGGGGGGGGGGGGGGEGGGGGGGGGGGGGGGGGGGGGGGGGGGGGGGGGGGGGGGGGGGGGGGGGGFFG3CFFE=CB+@FF,,8:8BF+DFFFGGGFGGFGGGGGGGGGGGGGGGGGGGGGG<BFFGGGGGGGFGGGGGGGGGGGGGGGFGGFGGGGGG;EEGGGGGGGGGGGGGGGGG?CGFGGGGGGGGGFFGFGGGGGGGGGGGGGGGGGGDDGGGGGGGGGGCFGG7EFFFGGGGGFGFFGF
@M03364:396:000000000-C9LGT:1:1101:14327:7040 1:N:0:10
ACTCCTACGGGAGGCAGCAGTGGGGAATATTGCACAATGGGGGAAACCCTGATGCAGCAACGCCGCGTGAGTGATGACGGCCTTCGGGTTGTAAAGCTCTGTCTTCAGGGACGATAATGACGGTACCTGCGGAGGAAGCCACGGCTAACTACGTGCCAGCAGCCGCGGTAATACGTAGGTGGCGAGCGTTGTCCGGATTTACTGGGCGTAAAGGGAGCGTAGGCGGATTTTTAAGTGAGATGTGAAATACTCGGGCTTAACCTGAGTGCTGCATTTCAAACTGGAAGTCTAG
+
GGGGGGGGGGGGGGGGGGGGGGGGGGGGGGGGGGGGGGGGGGGGGGGGGGGGGGGGGGGGGGGGGGGGGGGGGGGGGGGGGGGGGGGGGGGGGGGGGGGGGGGGGGGGGGGGGFGGBFFDF-@B3BFGC,8++8FCFGGGGGGGGGCFGGGGGGGGGGGGGGGGGGGGG*BFGGGGGGGGGGGGGGGGGGGGGGGGGEGGGGGGGGGGGGGGGGGGGGGEGGGGGGCGGGGGGGGGGGGGGGGGFGGGGGGGGGGGGGGGGGGGGGGGGGGGGGGGGGGGFFGGGGGFGFFD
@M03364:396:000000000-C9LGT:1:1101:17178:7041 1:N:0:10
ACTCCTACGGGAGGCAGCAGTGGGGAATATTGCACAATGGGGGAAACCCTGATGCAGCGACGCCGCGTGAGTGAAGAAGTATTTCGGTATGTAAAGCTCTATCAGCAGGGAAGAACATGACGGTACCTGACTCAGAAGCCCCGGCTAACTACGTGCCAGCAGCCGCGGTAATACGTAGGGGGCAAGCGTTATCCGGATTTACTGGGTGTAAAGGGAGCGTAGACGGCGACGCAAGTCTGATGTGAAAGGCAGGGGCTCAACCTCTGGACTGCATTGGAAACTGCATTGCTTG
+
GGGGGGGGGGGGGGGGGGGGGGGGGGGGGGGGGGGGGGGGGGGGGGGGGGGGGGGGGGGGGGGGGGGGGGGGGGGGGGGGGGGGGGGGGGGGGGGGGGGGGGGGGFGGGGGFFGGG4FEEF:@C+BFF:,AA,8>FGGGF<FGGGG7FGGFGGGGGGGGGGGGGGGGGG1CFFGGCGGFGGGGGGGGGGF7BFGGGGGDGGGGGGGCEEEGGFFGGGGGGGGGGGGGECEGGGDGGG7C9FFGGGGGGGGGGDEGGGDGGGGCFGGGFGGFGGGGGGCECFFFDDFGFG?FG
@M03364:396:000000000-C9LGT:1:1101:4442:7051 1:N:0:10
ACTCCTACGGGAGGCAGCAGTGGGGAATATTGCACAATGGGGGAAACCCTGATGCAGCAACGCCGCGTGAGGGAAGACGGTTTTCGGATTGTAAACCTCTGTCCTCAGTGAAGAAGAAAGTGACGGTAGCTGCGGAGGAAGCCACGGCTAACTACGTGCCAGCAGCCGCGGTAATACGTAGGTGGCAAGCGTTGTCCGGAATTACTGGGTGTAAAGGGAGCGCAGGCGGGACATCAAGTCAGCTGTGAAAACTACGGGCTTAACCTGTAGACTGCAGTTGAAACTGTAGTTCTT
+
GGGGGGGGGGGGGGGGGGGGGGGGGGGGGGGGGGGGGGGGGGGGGGGGGGGGGGGGGGGGGGGGGGGGGGGGGGGGGGGGGGGGGGGGGGGGGGGGGGGGGGFFGGGGGGGGGG8FFFE@BA<<+@FG+57,,@FFCFECGGGGGGGGGGFGGGGGGGGGGGGGGGGGG=CCGGGGGGGGGGGGGGGGGFFGEGGGGDGGEFFFGGGGGCEEGGGGGEGGDGGGGGGGGGGEGGGFGGFGGGGGGGGGGGGFGFGGGGGGCFFGGGGF>>9>FCGGFFCCFB9DGGGFCFFGGF
@M03364:396:000000000-C9LGT:1:1101:5952:7076 1:N:0:10
ACTCCTACGGGAGGCAGCAGTGGGGAATATTGCACAATGGGGGAAACCCTGATGCAGCAACGCCGCGTGAGTGATGACGGCCCTCGGGTTGTAAAGCTCTGTCTTCAGGGACGAAAAAGACTGGGCCTCAGTAGGGAGGCACGGCCAACTACTGGCCAGCAAGCCGGGGTATACGTAGGGCGCGGGGGGTTTCCGGATCTTCTGGGCGTAAAGGGGTCGTAGGCGGGCGTTTAAATGGGATGGGAAATACCCAGGGTCAACCTGGGGGCTGCATTGCAAACTGGAAGTCTAGGG
+
FGGGGGGGGGGGGGGGGGGGG<@FGGGGFGG<FDGGGGGGG7FFGG89BFGGGG9FGGFGGGGGGGGGGGCFGGCFGCFEEEEGGGGGECGGGGGFF9FGGGD,@,,,,4BDCG7+@,B@3-8,,83>,8,<C><+@++88,88+**6@,,@,,,3>FE*>,,@***4**62<C,7,=C*+*4C*1***2*/2,/:***3++0<<C*1:*/:CE>*11//*2?+:5**/:C**<+++2;*88***3;<:CCF+*;*0;*<<*9:C3C)97C300:6**3*07+007>027/0*1
@M03364:396:000000000-C9LGT:1:1101:10489:7092 1:N:0:10
ACTCCTACGGGAGGCAGCAGTGGGGAATATTGCACAATGGGGGAAACCCTGATGCAGCAACGCCGCGTGAGTGATGACGGCCTTCGGGTTGTAAAGCTCTGTCTTCAGGGACGATAATGACGGTCCCTGTGGAGGAAGCCACGGCTAACTACGTGCCAGCAGCCGCGGTAATACGTAGGTGGCGAGCGTTGTCCGGATTTACTGGGCGTAAAGGGAGCGTAGGCGGACTTTTAAGTGAGATGTGAAATACCCAGGCTCAACTTGGGTGCTGCATTTCAAACTGGAAGTCTAG
+
GGEGGGGGGGGGGGGGGGGGGGGGGCGGGGGGFGEGGFGFGGGGGGGFGGGGGGGGGGGGGGGGGGGGGGGGGGGGFGGGDGEGGGGGGGGGGGFGGFGFFGGGGGGFGAFGGGGG+CF?FB@F7+A<,,8,8:F8@FCGGEFG@EBCGG9FFFFGEGGGFGGGGGGGG*;FFFEECEGGCFFG:CEFFE>BCFGGGGGGGGGFGGGGGCEFGGG>GGEGGGGGGGCEDEEFF8FFGGGG9CGGG7CCCFFDC=CE4CFFGC>EFGCGDGGGCFGGGG?FFFDG:CDFG?FG
@M03364:396:000000000-C9LGT:1:1101:14848:7106 1:N:0:10
ACTCCTACGGGAGGCAGCAGTGGGGAATATTGCACAATGGGGGAAACCCTGATGCAGCAACGCCGCGTGAGTGATGACGGCCTTCGGGTTGTAAAGCTCTGTCTTCAGGGACGATAATGACGGTACCTGAGGAGGAAGCCACGGCTAACTACGTGCCAGCAGCCGCGGTCATACGTAGGTGGCGAGCGTTGTCCGGATTTACTGGGTGTAAAGGGCGTGTAGGCGGAGATGCAAGTTGGGAGTGAAATGCAGGGGCTCAACCCCTGAACTGCTCTCAAAACTGTATCCCTTG
+
GGGGGGGGGGGGGGGGGGGGGGGGGGGGGGGGGGGGGGGGGGGGGGGGGGGGGGGGGGGGGGGGGGGGGGGGGGGGGGGGGGGGGGGGGGGGGGGGGGGGGGGGGGGAFGGGGGGG=FGFGCFB:CFG3,8338B=@FGGGGGGGGGGGGGGFGGGGGGGGGGGGGGGG*=FGGGGGGGGGGGGGGGGFGGGGGGGGGGGGGGGGGGGGGGGGGGGGGGEGGGGGGEE:FGGGGGGGGGGCGGGFGGGGGGGGGGGGGGGGGGGGGFGGGGGGGGGGGGGFFGGGCFFGFFG
@M03364:396:000000000-C9LGT:1:1101:8032:7118 1:N:0:10
ACTCCTACGGGAGGCAGCAGTGGGGAATATTGCACAATGGGCGAAAGCCTGATGCAGCAACGCCGCGTGAGCGATGAAGGCCTTCGGGTCGTAAAGCTCTGTCCTCAAGGAAGATAATGACGGTACTTGAGGAGGAAGCCCCGGCTAACTACGTGCCAGCAGCCGCGGTCATACGTAGGGGGCTAGCGTTATCCGGATTTACTGGGTGTAAAGGGCGTGTAGGCGGAGATGCAAGTTGGGAGTGAAATGCAGGGGCTCAACCCCTGAACTGCTTTCAAAACTGCATCCCTTG
+
GGGGGGGGGGGGGGGGGGGGGGGGGGGGGGGGGGGGGGGGGGGGGGGGGGGGGGGGGGGGGGGGGGGGGGGGGGGGGGGGGGGGGGGGGGGGGGGGGGGGGGGGGGGGFGGGGFGGBFFAE=CB+BFGD,A,,BC7FGGGGGGGGG:FGGEFFGGGGGGGGGGGGGGGG<CFGGGGGGGGGGGDGGGGGGGGGGGGGGGGGGGGGGGGGFGGGGGGGGGGGGGGGGEGGGGGGGFGGGGGGGGGGGGGGGGGGGGGGGGGGGGGGGGGGGGGGFGGGGGGFFGGGFGFGFFG
@M03364:396:000000000-C9LGT:1:1101:22355:7139 1:N:0:10
ACTCCTACGGGAGGCAGCAGTGGGGAATATTGCACAATGGGGGAAACCCTGATGCAGCAACGCCGCGTGAGTGATGACGGCCTTCGGGTTGTAAAGCTCTGTCTTCAGGGACGATAATGCCGGTGCCTCTGAAGGAAGCCACGGCTGACTACGTGCCAGCAGCCGCGGTGATACGTAGGTGGCGAGCGTTGTCCGGATTTACTGGGCGTAAAGGGAGCGTAGGCGGATTTTTAAGTGAGATGTGAAATACTCGGGCTTAACCTGAGTGCTGCATTTCAAACTTGAAGTCTAG
+
GGGGGGGGGGGGGGGGGGGGGGGGGGGGGGGGGGGGGGGGGGGGGGGFGGGGGGGGGGGGGGGGGGGGGGGGGGGGGFFGEGGFGGGGGGGGGGGGGGGGGGGGGGG9FGGGFCBCBFG,,+8+6>FD,,8,<BA,@FF,@8FF>C+@FDAFGGGGGGGGGGGGGGGGG7=<FFGFGFGGGGGG>EGGEGEGGFGGGGECFGGGGGGGGEGGGFECEGGGGGEFGGCCGFFFFGGGGCFFCFGGGGC<CFG+;CEEG@FE?CGGGFFGGGGGGGGGFF9:?FFGGGCBF=*0
@M03364:396:000000000-C9LGT:1:1101:22783:7164 1:N:0:10
ACTCCTACGGGAGGCAGCAGTGGGGAATATTGCACAATGGGGGAAACCCTGATGCAGCAACGCCGCGTGAGTGATGACGGCCTTCGGGTTGTAAAGCTCTGTCTTCAGGGAAGAAAATGACCGTGCCTATGGAGGGAGCCACGGACAACTACGTGCCAGCAGCCGCGGTCATACGTAGGTGGCGAGCGTTGTCCGGATTTACTGGGCGTAAAGGGAGCGTAGGCGGACTTTTAAGTGAGATGTGAAATACCCGGGCTCAACTTGGGTGCTGCATTTCAAACTGGAAGTCTAG
+
GGGGGGGGGGGGGGGGGGGGGGGGGGGGGGGGGGGGGGGGGCGGGG8FGGGGGGGGGGGGFGGGGGGGGGGGGGGGGCFGEFE,:DFGGGEGGGGDGGGF<FFFG<FFFGD,B4,:,<CFF-C+,3>?5,5858C6FC+8B<>C:++,,:>F:3,*>D8FF,<>BCFEG<;<<CFEFGGCGF7CFB*<F:CB:AFGEC5@9FFGGGGGGCEGGFGF58>CCE56?C*:?6FF@6C?79C70+00+9ACFF8<CCEE5*+<2<:FCFED<CGGGEFDGFFGFFGFDC59:@67
@M03364:396:000000000-C9LGT:1:1101:14437:7167 1:N:0:10
ACTCCTACGGGAGGCAGCAGTGGGGAATATTGCACAATGGGGGAAACCCTGATGCAGCAACGCCGCGTGAGTGATGACGGCCTTCGGGTTGTAAAGCTCTGTCTTCAGGGACGATAATGACGGTACCTGAGGAGGAAGCCACGGCTAAATACGTGCCAGCAGCCGCGGTCATACGTATGGGGCGAGCGTTATCCGGATTCATTGGGCGTAAAGCGCGCGTAGGCGGCCCGTTAGGTCGGAGGTAAAAGCCCGGGGCTCAACCCCGGCGAGCCTCCGATACCGGCGGGCTCGAGG
+
GGGGGGGGGGGGGGGGGGGGGGGGGGGGGGGGGGGGGGGGGGGGGGGGGGGGGGGGGGGGGGGGGGGGGGGGGGGGGGGGGGGGGGGGGGGGGGGGGGGGGGGGGGGGGGGGGGGFBFGFGCFC+BFF,,8+:8:FFFGGGGGFGGEGGGFGGGGGGGGGGGGGGGGGG*CFGGGGGGGGGGGGGGGGGGGGGGGGGGGGGGGGGGGGGGGGGGGGGGGGGGGGGGGGGGCGGGGGGEGEGGEFGGGGGGGGGGGGGGGGGGGEGGGGDGGDGGGG7<EDFEGGGGGFDFB<D)
@M03364:396:000000000-C9LGT:1:1101:11543:7177 1:N:0:10
ACTCCTACGGGAGGCAGCAGTGGGGAATATTGCACAATGGGGGAAACCCTGATGCAGCAACGCCGCGTGAGTGATGACGGCCTTCGGGTTGTAAAGCTCTGTCTTCAGGGACGATAATGACGGTGCCTGAGGGGGAAGCCACGGCTAACTACGTGCCAGCAGCCGCGGTAATACGTAGGGGGCGAGCGTTGTCCGGAATGATTGGGCGTAAAGGGCGCGTAGGCGGCCTGATAAGTCTGGAGTGAAAGTCCTGCTTTCAAGGTGGGAATTGCTTTGGATACTGTCGGGCTTG
+
GGGGGGGGGGGGGGGGGGGGGGGGGGGGGGGGGGGGGGGGGGGGGGGGGGGGGGGGGGGGGGGGGGGGGGGGGGGGGGGGGGGGGGGGGGGGGGGGGGGGGGGGGGGGGGGGGGGGGGGGG3@B+@FF,38:+8@8@FGGGGGGGGCFCEFGGGGGGGGGGGGGGGGGG*;FGGGGGGGGGGGGGGGGGGGGGGGGGGGGGGGGGGGGGGGGGGGGGGGGGGGGGGGGGGCFGGGGGGGGCFGGGGFGGGGFGGGGGGFGGGGGGGGGGGGGGGGGCCGGFFGGGGDFGFFG
@M03364:396:000000000-C9LGT:1:1101:14965:7193 1:N:0:10
ACTCCTACGGGAGGCAGCAGTGGGGAATATTGCACAATGGGGGAAACCCTGATGCAGCAACGCCGCGTGAGTGATGACGGCCTTCGGGTTGTAAAGCTCTGTCTTCAGGGACGATAATGACGGTACCTGAGGAGGAAGCCACGGCTAACTACGTGCCAGCAGCCGCGGTCATACGTAGGTGGCGAGCGTTGTCCGGATTTACTGGGCGTAAAGGGAGCGTAGGCGGACTTTTAAGTGAGATGTGAAATACCCGGGCTCAACTTGGGTGCTGCATTTCAAACTGGAAGTCTAG
+
GGGGGGGGGGGGGGGGGGGGGGGGGGGGGGGGGGGGGGGGGGGGGGGGGGGGGGGGGGGGGGGGGGGGGGGGGGGGGGGGGGGGGGGGGGGGGGGGGGGGGGGGGGGGGGGGGFGGBFFEFFCB:BFG,:8:,BF+@FGGGGGGGGFGGGCGFGGGGGGGGGGGGGGGG*BFGGGGGGGGGGGGDGGGGGGGGGGGGGGGGGGGGGGGGGGGGGGGGGGEGGGGGGEEGGGGCGGGGFGGGGGGGGGGGGGGGGGGGGGGFGGGGGGCDGFGGGGGGGGGFFGGGGFFGFFG
@M03364:396:000000000-C9LGT:1:1101:14665:7194 1:N:0:10
ACTCCTACGGGAGGCAGCAGTGGGGAATATTGGGCAATGGGGGAAACCCTGACCCAGCAACGCCGCGTGAAGGAAGAAGGCCTTCGGGTTGTAAACTTCTTTTACCAGGGACGAAGAACGTGACGGTACCTGGAGAAAAAGCAACGGCTAACTACGTGCCAGCAGCCGCGGTAATACGTAGGTTGCAAGCGTTGTCCGGATTTACTGGGTGTAAAGGGCGTGTAGGCGGAGATGCAAGTTGGGAGTGAAATCCATGGGCTCAACCCATGAACTGCTCTCAAAACTGTATCCCTT
+
GGGGGGGGGGGGGGGGGGGGGGGGGGGGGGGGGGGGGGGGGGGGGGGGGGGGGGGGGGGGGGGGGGGGGGGGGGGGGGGGGGGGGGGGGGGGGGGGGGGGGGGGGGGGGGGGGG=F8=FGGAFF+@FGB3C833BBFGGGGGGGGFGGGGGGGGGGGGGGGGGGGGGGGCGGGGGGGGGGGGGGGGGGGGGGGGGGGGGGGGGGGGGGGGGGGGGGGGGGEGEGGGGEGCGDGGGGGGGGGGGFGDGFFGGGGGGGGGGGGGGGGGGGGGGGGGGF>?FGFFGGGGGFGFFGGG
@M03364:396:000000000-C9LGT:1:1101:5352:7196 1:N:0:10
ACTCCTACGGGAGGCAGCAGTGAGGAATATTGGTCAATGGGCGGAAGCCTGAACCAGCCAAGTCGCGTGAAGGATGAAGGTATTATGTATTGTAAACTTCTTTAGCAGTGGAGAAATAAGGGGCTCTTGCGCCCTGATGCTAGTACACTGAGAATAAGGATCGGCTAACTCCGTGCCAGCAGCCGCGGTAATACGGAGGATCCGAGCGTTATCCGGATTTATTGGGTTTAAAGGGTGCGCAGGCGGCCTTGCAAGTCAGCGGTCAAATCGTGGAGCTCAACTCCATTCCGCCGT
+
GGGGGGGGGGGGGGGGGGGGGFGFGGFGFGGGGGGFFGEGGGGGGGGGGGGGGG7EFFGG?FGGGGGGGGGGGGFGGGGGGGGGGFGGGGGGGGGGGGGGGFFFGEDGFECFDGG8<AE9,BC7+8BF,,86C+@,ADFGGGFFGEFFGGEF=FFFFGGG9FGGDGDCF@FGGGGGFGGGGGGCGEGGGGGGGGGGGGGGF7:CFEGGGEGGFFFGDGGG7FFFGGE=EGG?CFEFGGGGDCGGGGGD*<CFFGG7CGGFGGGEEF7CFD;FGGGG56?FFFGGGGDBGFFGG)
@M03364:396:000000000-C9LGT:1:1101:3390:7204 1:N:0:10
ACTCCTACGGGAGGCAGCAGTCGAGGATCATTTGCAATGGGCGAAAGCCTGACAATGCGACGCTGCGTGGAGGATGAAGGCCTTCGGGTTGTAAACTCCTGTCATAAGGGAACAGGCGAGGGTGCCCAATACGTACCTGAGTTGAGTGTACTTTAAGAGGAAGCGACGGCTAACTCTGTGCCAGCAGCCGCGGTAATACAGAGGTCGCAAGCGTTGTTCGGATTTACTGGGCGTAAAGGGCGCGTAGGCGGTCTTGCGTGTCAGATGTGAAATCTCCGGGCTCAACCCGGAA
+
GGGGGGGGGGGGGEGGDGGGGGG-FFGGGCGGGGGGGGGGGGGGGGGGFGGGGFGGGGGGGGGGGGGGGGGGGGGFGGGGGGGGGGGGGGGGGGGGGGGGGGGGGGGDGGGGGGGGGGGGG:B++BFF3,8BBFGGFGGGGFGFFGFGGGGGGGGGGGGGGGGGGGGGGGGGGGGGGGGGGGGGGGGGGGGGGGGGGGGGGGGGGGGGGGGGGEGGEGGGGEGGGGGGGGGGGGGGGGGGGGGGEGGGGDEGGCGFGGGGGGGGGGGGGGGGGGGGGGGG:3EFCDFEGFF3
@M03364:396:000000000-C9LGT:1:1101:18316:7209 1:N:0:10
ACTCCTACGGGAGGCAGCAGTGAGGAATATTGGTCAATGGGCGGAAGCCTGAACCAGCCAAGTCGCGTGAAGGATGAAGGTATTATGTATTGTAAACTTCTTTAGCAGTGGAGAAATAAGGGAGTCGAGACTCCTGATGCTAGTACACTGAGAATAAGGATCGGCTAACTCCGTGCCAGCAGCCGCGGTAATACGGAGGATCCGAGCGTTATCCGGATTTACTGGGTGTAAAGGGCGCGTAGGCGGGGATGCAAGTCAGATGTGAAATCTATGGGCTTAACCCATAAACTGCAT
+
GGGGGGGGGGGGGGGGGGGGGGGGGGGGGGGGGGGGGGGGGGGGGGGGGGGGGGGGGGGGGGGGGGGGGGGGGGGGGGGGGFGGGGGGGGGGGGGGGGGGGGGGGGGGGGGFGGCE9FFGG?FF:FFG::@:,BFFFGGGGGGGGGFGGGGGFGGGGGGGGGGGGGGGGEGGGGGGGGGGGGGGGGGGGGGGGGGGGGGGGGGGGGGGGGGGGGGGGGGGGGGGGGGGGGGGFFGDGGGGGGGGGGGGGGGGGGGGGGGFGGGGFFCFGGGGGGGGGGGGFFFGGFGFGFFG>F
@M03364:396:000000000-C9LGT:1:1101:20516:7217 1:N:0:10
ACTCCTACGGGAGGCAGCAGTGGGGAATTTTGCGCAATGGAGGCAACTCTGACGCAGCAACGCCGCGTGCGGGATGAAGGCCCTCGGGTTGTAAACCGCTTTCAGCAGGGAAGACTTCGACTGTACCTGCAGACGAAGCCCCGGCTAACTACGTGCCAGCAGCCGCGGTAATACGTAGGGGGCAAGCGTTATCCGGATTTACTGGGTGTAAAGGGAGCGTAGACGGCAAAGCAAGTCTGAAGTGAAAGCCCCGGGCTCAACCCGGGAACTGCTTTGGAAACTGTTTAGCTAG
+
GGGGGGGGGGGGGGGGGGGGGGGGGGGGGGGGGGGGGGGGGGGGGGGGGGGGGGGGGGGGGGGGGGGGGGGGGGGGGGGGGGGGGGGGGGGGGGGGGGGGGGGGGGGGGGGGGGGGGGGDE:FC3FFF,8@:,,8<FFGGFGGGGGCGGGGGGGGGGGGGGGGGGGGGG*CGGGGGGGGGGGGGGGGGGGGGGGGGGGGGGGGGGGGGGGGGGGGGGGGGGGEGGGGGGGGGGGGGGGGGFGGGGGGGGGFGGGGG5FFGGGGGGGGGGGGGGGGGGGGGFFGGGGGFFFFG
@M03364:396:000000000-C9LGT:1:1101:25169:7228 1:N:0:10
ACTCCTACGGGAGGCAGCAGTGGGGAATATTGGGCAATGGGGGAAACCCTGACCCAGCAACGCCGCGTGAAGGAAGAAGGCCTTCGGGTTGTAAACTTCTTTTACCAGGGACGAAGAACGTGACTGTACCTGGAGAGAAAGCAACGGCTAACTACGTGCCAGCAGCCGCGGTAATACGTAGGTGGCAAGCGTTGTCCGGATTTACTGGGTGTAAAGGGCGTGTAGGCGGAGATGCAAGTTGGGAGTGAAATCCCGGGGCTCAACCCGGGAACTGCTTCCAAAACTGTATCCCTG
+
GGGGGGGGGGGGGGGGGGGGGGGGGGGGGGGGGGGGGGGGGDGGGGGGGGGGGGGGGGGGGGGGGGGGGGGGGGGGGGGGCD@FGGGGG@FGGGGGGGGGGG<,:<FGFGGGG7C++F=BCFFE,:CB,B9>,:BF+8BFGG,@FCFFGGGGDFFECFGFGGGGGGGGGFDEGGGGGGGGGG<,CF:CFGGGECCFFFGGGECF<A>FG*;EC9FFGGGG8?A6CDEGG5E*:@:C@FF@9EGFGEG7F:<<CCEC):==FFFF6>*/9DDDGCEF>007@*7C47:9*4/><*
@M03364:396:000000000-C9LGT:1:1101:5792:7230 1:N:0:10
ACTCCTACGGGAGGCAGCAGTGGGGAATATTGCACAATGGGCGAAAGCCTGATGCAGCAACGCCGCGTGAGTGATGAAGGCCTTCGGGTCGTAAAACTCTGTCCTCAAGGAAGATAATGACGGTACTTAAGGAGGAAGCCCCGGCTAACTACGTGCCAGCAGCCGCGGTCATACGTAGGGGGCTAGCGTTATCCGGATTTACTGGGCGTAAAGGGTGCGTAGGTGGTCTCTTAAGTCAGGAGTGAAAGGCTACGGCTTAACCGTAGTAAGCTCTTGAAACTGGGAGACTTGAGT
+
GGGGGGGGGGGGGGGGGGGGGGGGGDEGGGGGGGGGGGGGGFGGGGGFDFGGGGFGGFFFGGGGGGGFGGGGGFGGGGGGGGGGGGGGFGEGGGGEFGCF<FGEFDFGGFGFFF<FGGGGG-@>+BCF,,9,,:>+8BF<3BCCFG+FFF<C+@FFGGGCCFGGGGGGG**@@FGGGGFFGFG@:FCGGC:C:CCFGCGFGGGGGC8EEEEFG?EGGGGGGGGGGGGFFGCCC7CEGGFF?EFGC?<9CGGGFEDEG=EG7FGEGGGCGF607AEGFFC>6*3C*93:>?FGF2
@M03364:396:000000000-C9LGT:1:1101:15223:7253 1:N:0:10
ACTCCTACGGGAGGCAGCAGTGGGGAATCTTGCGCAATGGGGGCAACCCTGACGCAGCGACGCCGCGTGCGGGACGAAGGCCTTCGGGTCGTAAACCGCTTTCAGCAGGGACGAGGCCGCTCCGGTGACGGTACCTGCAGAAGAAGCCCCGGCTAAATACGTGCCAGCAGCCGCGGTAATACGTATGGGGCGAGCGTTATCCGGATTCATTGGGCGTAAAGCGCGCGTAGGCGGCCCGTTAGGTCGGAGGTAAAAGCCCGGGGCTCAACCCCGGCGAGCCTCCGATACCGGCGG
+
GGGGGGGGGGGGGGGGGGGGGGGGGGGGGGGGGGGGGGGGGGGGGGGGGGGGGGGGGGGGGGGGGGGGGGGGGGGGGGGGGGGGGGGGGGGGGGGGGGGGGGGGGGGGGGGGGGGGGGGGG7F<*=FG<*4=*<FGFGGGGGGGGGGGGGGGGGGGGGGGGGGGGGGGG8EGGGGGGGGGGGGGGGGGGGGGDEGGGGGFGGGGGGGGGGGGGGGGGGGGGGGGGGGEGGGGGGGEGG*AEGGGGGGDGECGGGGGGGGGGGGGCGGGGGGGDGGG3DCC?FGDDGDEGFFGGD
@M03364:396:000000000-C9LGT:1:1101:5233:7282 1:N:0:10
ACTCCTACGGGAGGCAGCAGTGGGGAATATTGCACAATGGGGGAAACCCTGATGCAGCAATGCCGCGTGAGTGATGACGGCCTTCGGGTTGTAAAGCTCTGTCTTCAGGGACGATAATGACGGTACCTGAGGAGGAAGCCACGGCTAACTACGTGCCAGCAGCCGCGGTAATACGTAGGTGGCAAGCGTTGTCCGGATTTACTGGGCGTAAAGGGAGCGTAGGCGGATTTTTAAGTGAGATGTGAAATACCCGGGCTTAACTTGGGTGCTGCATTTCAAACTGGAAGTCTAG
+
GGGGGGGGGGGGGGGGGGGGGGGGGGGGGGGGGGGGGGGGGGGGGGGGGGGGGGGGGGGGGGGGGGGGGGGGGGGGGGGGGGGGGGGGGGGFGGGGGGGGGGGGGGGGGGGGGG@F+EEFGFF>BFGG,BD3,8B+DFFGGGGGGGGFGGFGCCGGGGGGGGGGGGGG1*>FFGGFFGGGGGGGGGGD<FEGGGGGDEGGGGGGGGGGGGGGGGGCGGGGEGGGGGCGCFFFFGGGGGGGFGGGGGGGGGGGGGGGGGGFFFGGGG:DGFGGGGFGGFGGFFGGGGG@GF=F
@M03364:396:000000000-C9LGT:1:1101:3889:7285 1:N:0:10
ACTCCTACGGGAGGCAGCAGTGAGGAATATTGGTCAATGGGCGAGAGCCTGAACCAGCCAAGTCGCGTGAGGGAAGACGGTCCTACGGATTGTAAACCTCTTTTGTCGGGGAGCAAAAGGCGCCACGCGTGTTGTCTAGCGTGTACCCGAAGCAAAATCATCGGCTAACTCCGTGCCAGCAGCCGCGGTAATCCGGCGGATTCTCTCTTTCTCCGGATTTTTTGGGTTTAAAGGGTTCGCAGGCGGCTATTCCCTTCAGCGGTCTACCTTCGGGGCTCAACCTCGTTTTTCCGT
+
GGGGGGGGGGGGGGGGGGGGGGGGGFGGFGGGGGGGGGFFFFE:6@@FGGCF@FGGFGGGGGFG7FFGEEGFEG8CCF?FGGGG9FE7?FFEEC??FFFGGGGFBEG:7F+4@F+B<,,:F+@:8BCF+388::<,8=A38F@F,:FCFGGF*3D,,,8:FFC*>>E,>>BF*CCGG,,=4<=<*=:*4**5,8***28*:*<+++++3<+AFFGGCEGG++:EE*/ACAF+<+5C*8:C*//:**:>2<@E+++3030::*1>*:+:DFF***29DG+27FCG77*8>)<>7>
@M03364:396:000000000-C9LGT:1:1101:23964:7286 1:N:0:10
ACTCCTACGGGAGGCAGCAGTGGGGAATATTGCACAATGGGCGAAAGCCTGATGCAGCAACGCCGCGTGAGCGATGAAGGCCTTCGGGTCGTAAAGCTCTGTCCTCAAGGAAGATAATGACGGTCCTTGCGTAGGCAGCCACGGCTAACTACGTGCCAGCAGCCGCGGTAATACGTAGGTGGCGAGCGTTGTCCGGATTTACTGGGCGTAAAGGGAGCGTAGGCGGATTTTTAAGTGAGATGTGAAATACTCGGGCTTAACCTGAGTGCTGCATTTCAAACTGGAAGTCTAG
+
FFCEGFGGGED;B@CCFGGFFECGGEFEFGFGGCGCFGGGFGCFEG@FGGGFCCFE@@FGFEEGEGGGD@FDF=FFCEEDFFF,CC:=FEGGGG@FGGGFBBEFCFA<<?AFGC?F?F<EG-+3+8CF,,688C+,8=FFFGG@@F7FGFGGGGFGGGFGGGGGGGGGC1;CFGGGFFGFGFGG7CFGCCFGGGGGGDGGGG?FGFGEEGGFGGGGEEGGGGEGGG85CEFFCAEGG?FC77CGFFGFCFF6C5?EC5EFGGFF?DFCGFGGGFFFFFGG@?FCFF<@FFFC
@M03364:396:000000000-C9LGT:1:1101:19317:7286 1:N:0:10
ACTCCTACGGGAGGCAGCAGTGGGGAATATTGCACAATGGGCGAAAGCCTGATGCAGCAACGCCGCGTGAGTGATGAAGGCCTTCGGGTCGTAAAACTCTGTCTTCAGGGACGATAATGACGGTACCTGTGGAGGAAGCCACGGCTAACTACGTGCCAGCAGCCGCGGTCATACGTAGGTGGCGAGCGTTGTCCGGATTTACTGGGCGTAAAGGGAGCGTAGGCGGACTTTTAAGTGAGATGTGAAATACTCGGGCTTAACCTGAGTGCTGCATTTCAAACTGGAAGTCTAG
+
GGGGGGGGGGGGGGGGGGGGGGGGGGGGGGGGGGGGGGGGGGGGGGGGGGGGGGGGGGGGGGGGGGGGGGGGGGGGGGGGGGGGGGGGGGGGGGGGGGGGGGGGGGGFGGGGGGGEFFGGFFFBFFGG?,8,,B>=FGGGGGGGGGFFGGGGGGGGGFGGGGGGGGGGG*BFGGGGGGGGGGGGGGGGGGGGGGGGGGGGGGGGGGGGGGGGGGGGGGGGGGGGGG?EGGGGGGGGGGGGFGGGGGGGGGGGGGGGGGGGFF>FGGGGGGGGGGGGGGGGFFGGFGGFGFFC
@M03364:396:000000000-C9LGT:1:1101:21650:7303 1:N:0:10
ACTCCTACGGGAGGCAGCAGTGGGGAATATTGCACAATGGGCGAAAGCCTGATGCAGCAACGCCGCGTGAGCGATGAAGGCCTTCGGGTCGTAAAGCTCTGTCCTCAAGGAAGATAATGACGGTACTTGAGGAGGAAGCCCCGGCTAACTACGTGCCAGCAGCCGCGGTAATACGTAGGGGGCTAGCGTTATCCGGATTTACTGGGCGTAAAGGGTGCGTAGGTGGTTTCTTAAGTCAGGAGTGAAAGGCTACGGCTCAACCGTAGTAAGCTCTTGAAACTGGGAAACTTGAGT
+
GGGGGGGGGGGGGGGGGGGGGGGGGGGGGGGGGGGGGGGGGGGGGGGGGGGGGGGGGGGGGGGGGGGGGGGGGGGGGGGGGGGGGGGGGGGGGGGGGGGGGGGGGGGFGGGGGGFG?FFEF8@8+8EF:,8,,8CBDFGGGGGGGGEGGGFGFFGGGGGGGGGGGGGGG*BFGGGGGGGGGGGGGGGGFGGGGGGGGGDFFGGGGGGGGGGGGGGGGGEEEGGGGGEGGGGGGGGGGGFGFGGGGGGGGGGGGGGGGGGGGGGGGGGGGGGCCFGGGGGGFFGGFGD5FFFGD*
@M03364:396:000000000-C9LGT:1:1101:10097:7306 1:N:0:10
ACTCCTACGGGAGGCAGCAGCTAAGAATATTCCGCAATGGACGAAAGTCTGACGGAGCGACGCCGCGTGGATGATGAAGGTCGGAAGATTGTAAAATCCTTTTATAACTGAGGAATAAGCAGTGAGAGTGATACGCACTGTGGTGACTGTAGGTTATGAATAAGCAACGACTAATTACGTGCCAGCAGCCGCGGTAACACGTAAGTTGCGAGCGTTGTTCGGAATTATTGGGCGTAAAGGGCATGTAGGCGGTTTTGCAAGCTTGGTGTGAAATCTCGGAGCTCAACTCCGAA
+
GGGGGGGGGGGGGGGGGGGDGGG9FCFGGGGGGGGGGGGGGGGGGGGGGGGGGEGEGGGGGGGGGGGGGGGFGFFGCGGGFFGGGGGGGGGGGFFCEEGGGGGGGGGFGGFGDEGGGEEF9BF=,CCF,:9,<,B+@F=<B9FD@<,CFFCFGGCGGGGGGGGGGGGGG*>CF<FEGGDGFFGC@FGGGCC8F>FGGFFFEGGCEFGFGGGGGGC5CE>FGE8EGGFF:CCFGDE5C=F7EGFFFFCF7CGG/:ECCFF:@8DGGGGCC<@D?::*>FGC).20CFGFGFDCG
@M03364:396:000000000-C9LGT:1:1101:10548:7314 1:N:0:10
ACTCCTACGGGAGGCAGCAGTGGGGAATATTGCACAATGGGGGAAACCCTGATGCAGCAACGCCGCGTGAAGGAAGACGGTCTTCGGATTGTAAACTTTTGTTCTTGGTGAAGAAAAATGACGGTAGCCCAGGAGGAAGCCACGGCTAACTACGTGCCAGCAGCCGCGGTAATACGTAGGTGGCAAGCGTTGTCCGGAATTACTGGGTGTAAAGGGAGCGCAGGCGGGAGATCAAGTTGGATGTGAAATGTCGGGGCTTAACCCCGGAACTGCATCCAAAACTGTATCCCTTGG
+
GGGGGGGGGGGGGGGGGGGGGGGGGGGGGGGGGGGGGGGGGGGGGGGGGGGGGGGGGGGGGGGGGGGGGGGGGGGGGGGGGGGGGGGGGGGGGGGGGGGGGGGGGGFGFFGGGGGGFGFGFEF7CFFG5,8BBFFGGGGGGGGGGGCFGGGGGGGGGGGGGGGGGGGGGFCGGGGGGGGGGGGGGGGGGGGGGGGGGEEGGGGGGGGCEFGGFGGGGGGGGGGGGGGGGGGEGGGGGGGGFDFGGGGGGGGGGGGGGGGGGGGGGGGGGGGGFCGGGGDGFFGGGGGFGFFGG*
@M03364:396:000000000-C9LGT:1:1101:8440:7330 1:N:0:10
ACTCCTACGGGAGGCAGCAGTGGGGAATATTGGGCAATGGGGGAAACCCTGACCCAGCAACGCCGCGTGAAGGAAGAAGGCCCTCGGGTTGTAAACTTCTTTTACCAGGGACGAAGGACGTGACGGTACCTGGAGAAAAAGCAACGGCTAACTACGTGCCAGCAGCCGCGGTAATACGTAGGTTGCAAGCGTTGTCCGGATTTACTGGGTGTAAAGGGCGTGTAGGCGGAGATGCAAGTTGGGAGTGAAATCCATGGGCTCAACCCATGAACTGCTCTCAAAACTGTATCCCTT
+
GGGGGGGGGGGGGGGGGGGGGGGGGGGGGGGGGGGGGGGGGGGGGGGGGFGGGGGGGGGGGGGGGGGGGGGGGGGGGGGGGGGGGGGGGGGGGGGGGGGGGGGGGGGGGGGGGG@FFGGGG7FF+@FG>,9:BAFFFGGFGGGFGDFGGGGGFGGGGGGGGGGGGGGGG=EEGGGGGGGGGGGGGGGGGFGGD:FGGGGGGGGGGGGGGEEEGFGGGGGG:CEGGGGGGGGGGGGGGGGGGGGGGGGGFGGGGGGGGGGGGGGGGDGGGGGGGGGGGGGDFFGGGGGFGFFGG:
@M03364:396:000000000-C9LGT:1:1101:19103:7332 1:N:0:10
ACTCCTACGGGAGGCAGCAGTGGGGAATATTGCACAATGGGGGAAACCCTGATGCAGCAACGCCGCGTGAGTGATGACGGCCTTCGGGTTGTAAAGCTCTGTCTTCAGGGACGATAATGGCGGTGCCTGAGGCGGAAGCCACGGCTGACTACGTGCCAGCAGCCGCGGTCATACGTAGGTGGCGAGCGTTGTCCGGATTTACTGGGTGTAAAGGGAGCGCAGACGGCATGGCAAGCCAGATGTGAAAGGTGGGGGCTCAACCCCCAAGCTGCATTTGGAACTGTCAAGCTAG
+
GGGGGGGGGGGGGGGGGGGGGGGGGGGGGGGGGGGGGGGGGGGGGGGGGGGGGGGGGGGGGGGGGGGGGGGGGGGGGGGGGGGGGGGGGGGGGGGGGGGGGGG,EFGGGGGGFGB++<C,3+8>+6BF,,83+3+*5*@DFGGG7F*>FGFGF8FFFGFFGGGFGGGGEB8FFGDFFGG@FGEGGGGGE5:ECFEEGEEGGFGGGG8?EGGGGGGFEDE5EGGGGGGGGFGGFGG5ECG8FFCG7FCGGGGGGGGGGGFG:CCEED5CGGGCFFFFGGCF?FCGGC?9FF49
@M03364:396:000000000-C9LGT:1:1101:17898:7334 1:N:0:10
ACTCCTACGGGAGGCAGCAGTGAGGAATATTGGTCAATGGGCGGAAGCCTGAACCAGCCAAGTCGCGTGAAGGATGAAGGTATTATGTATTGTAAACTTCTTTAGCAGTGGAGAAATAAGGGGGTCGTGACCCCTGATGCTAGTACACTGAGAATAAGGATCGGCTAACTCCGTGCCAGCAGCCGCGGTAATACGGAGGATCCGAGCGTTATCCGGATTTATTGGGTTTAAAGGGTGCGCAGGCGGCCTTGCAAGTCAGCGGTCAAATCGTGGAGCTCAACTCCATTCCGCCGT
+
GGGGGGGGGGGGGGGGGGGGGGGGGGGGGGGGGGGGGGGGGGGGGGGGGGGGGGGGGGGGGGGGGGGGGGGGGGGGGGGGGFGGGGGGGGGGGGGGGGGGGGGFGGGGGFFFFGFFGFGGG-@68BFG+,8:BFGGFGGGGGGGGGGGGGGGFGGGGGGGGGGGGGGGGGGGGGGGGGGGGGGGGGGGGCFGGGGGGGGGGGGGGGGGGGGGGGGGGGGFGGGGGGGDGGGGGGGGGGGGGGGGGGGGGGGGGFGGGGGGGGGGGGGGGGGGDGGGGGGGFFGGGGGFGFFGG<
@M03364:396:000000000-C9LGT:1:1101:26175:7343 1:N:0:10
ACTCCTACGGGAGGCAGCAGTGGGGAATATTGCACAATGGGGGAAACCCTGATGCAGCAACGCCGCGTGAGTGATGACGGCCTTCGGGTTGTAAAGCTCTGTCTTCAGGGACGATAATGACTGTACCTTTGTAGGAAGCCACGGCTAACTACGTGCCAGCAGCCGCGGTTATACGTAGGTGGCGAGCGTTGTCCGGATTTACTGGGCGTAAAGGGAGCGTAGGCGGACTTTTAAGTGAGATGTGAAATACCCGGGCTCAACTTGGGTGCTGCATTTCAAACTGGAAGTCTAG
+
GGGGGGGGGGGGGGGGGGGGGGGGGGGGGGGGGGGGGGGGGGGGGGGGGGGGGGGGGGGGGGGGGGGGGGGGGGGGGGGGGGGGGGGGGGGGGGGGGGGGGGGGGFGCGGGGGGEGCEFFD-CC5CFG,,9<,5,3CFGGGGGGGGFGGGCF:FGGGGGGGGGGGGGGG*>FGGGGGGGGGGGGGGGGGGGGFGGGGGGGGGFGGGGGGGGGGGGGGGGGGGGGGGGGGGGGGGGGGGGGGFGGGGGGGGGGGDGGGGGGGGGGGGGGGGGGGGFGGGGGFFGGGGGFGFFG
@M03364:396:000000000-C9LGT:1:1101:27931:7349 1:N:0:10
ACTCCTACGGGAGGCAGCAGTGAGGAATATTGGTCAATGGGCGGAAGCCTGAACCAGCCAAGTCGCGTGAAGGATGAAGGTATTATGTATTGTAAACTTCTTTAGCAGTGGAGAAATAAGGTGGGCGTGTCCCCTGATGCTAGTACACTGAGAATAAGGATCGGCTAACTCCGTGCCAGCAGCCGCGGTAATACGTAGGGAGCGAGCGTTGTCCGGAATTACTGGGTGTAAAGGGAGCGTAGGCGGGATGGTAAGTTAGATGTGAAAACTATGGGCTTAACCCATAGACTGCAT
+
GGGGGGGGGGGGGGGGGGGGGGGGGGGGGGGGGGGGGGGGGGGGGGGGGGGGGGGGGGGGGGGGGGGGGGGGGGGGFFGGGGGGGGGGGGGGGGGGGGGGGGGFGGGGGGGGGF8FFGF?<-B4+:CF++8<8,BD8FDFGFGG9?<FFGGG:FFFGGGGGGGDGGDGGEFGGGGGGGGGGGGFGGGGGGGGGGGGGGGGGGGGGGGGGGGGGGGGEGGGGGGGGGEEGGGGGGGFGGGGGGGGGGGGGGGGGGGGGGGFGGGGGGGGGGGGGGGGCCFGFFGGGGGFGFFGGG
@M03364:396:000000000-C9LGT:1:1101:16234:7355 1:N:0:10
ACTCCTACGGGAGGCAGCAGTGAGGAATATTGGTCAATGGCCGAGAGGCTGAACCAGCCAAGTAGCGTGCAGGATGACGGCCCTATGGGTTGTAAACTGCTTTTATACGGGGATAAAGTCAGCTACGTGTAGTTGTTTGCAGGTACCGTATGAATAAGGACCGGCTAATTCCGTGCCAGCAGCCGCGGTAATACGGAAGGTCCGGGCGTTATCCGGATTTATTGGGTTTAAAGGGTGCGTAGGCTGTCGGTCAAGTCAGAGGTGAAATCCCGGGGCTCAACTCCGGAACTGCCT
+
GGGGGGGGGGGGGGGGGGGGGGGGGGGGGGGGGGGGGGGGGGGGGGGGGGGGGGGGGGGGGGGGGGGGGGGGGGGGGGGGGGGGGGGGGGGGGGGGGGGGGGGGGGGGGGGGGGGGFGGGGEFF,BFB,:AAEGGEEFGGGGGGGGGGGGGGFFGGGGGGGGGGGGGGFFGGGGGGGGGGGGGGGGGGGGGGGGGGGGGGGGGGGGGGGGGGGGGGCEEGGGDGGGGGGGGGGGGGGGGGGGGGGGGGGGGGGGGGGGEGGGFGGGGGGGGDGGGD3FGGFFGGGGGFGFFGGC
@M03364:396:000000000-C9LGT:1:1101:12547:7356 1:N:0:10
ACTCCTACGGGAGGCAGCAGTGGGGAATATTGGGCAATGGGCGAAAGCCTGACCCAGCAACGCCGCGTGAAGGAAGAAGGCCTTCGGGTTGTAAACTTCTTTTACCAGGGACGAAGGACGTGACTGTAGCTTGAGAAAAAGCAACGGCTAACTACGTGCCAGCAGCCGCGGTAATACGTAGGTTGCAAGCGTTGTCCGGATTTACTGGGTGTAAAGGGAGCGTAGGCGGATTTTTAAGTGAGCTGTGAAATACTCGGGCTTAACCTGAGTGCTGCATTTCCAACTGGAAGTCT
+
GGFGGGGG@FG@@@FEGGGGFDFGGECFFDFGGDFGCFGGGGGGEGGFFCFEFDDGFFGGGGC@FGGGGCGGGGFFC<FGCFGGGGGDE:CCFEGGGGAGGFGAF?FGGD@EFD+B+:>FFEDD@BF=,,9,::B:,,>D=F8FF@C:FF@,@>A>FGGCFFGGGGFGG>:*<<;FGFFBFGA,CGFFC7FCGEEFFGD7*=F92>EGFC?E7EFFG88>CE8EEEFGCGG89C@>F:+<AF+2C<CACC?CFGGGGGGGC+:ACCF7F7CDFFF<F2A7*9+22CF?7?<::
@M03364:396:000000000-C9LGT:1:1101:19670:7363 1:N:0:10
ACTCCTACGGGAGGCAGCAGTGGGGAATATTGCACAATGGGCGAAAGCCTGATGCAGCAACGCCGCGTGAGTGATGAAGGCCTTCGGGTCGTAAAACTCTGTCCTCAAGGAAGATAATGACGGTACTTATGGCGGAAGCCCCGGCTAACTACGTGCCAGCAGCCGCGGTAATACGTAGGGGGCTAGCGTTATCCGGATTTACTGGGCGTAAAGGGTGCGTAGGTGGTTTCTTAAGTCAGGAGTGAAAGGCTACGGCTCAACCGTAGTAAGCTCTTGAAACTGGGAAACTTGAGT
+
GGGGGGGGGGGGGGGGGGGGGGGGGGGGGGGGGGGGGGGGGGGGGGGGGGGGGGGGGGGGGGGGGGGGGGGGGGGGGGGGGGGGGGGGGGGGGGGGGGGGGGGGGGGFGGGGGGGGAFFEG8@B+BFF,,9,,8:+@FGGGGGGGGDGGGGGGGGGGGGGGGGGGGGGG*BFAFGFGGGGGGGGGGGGGGGGGGGGGGGGGGGGGGGGGGGGGGGGGGGGGGGGGGEGGGGGGGGGGGGGGGGGGGGGGGGGGGGGGGGGGGGGFGGGGGGFFGGFFGGGFFGGGGGFFFFGG*
@M03364:396:000000000-C9LGT:1:1101:26753:7397 1:N:0:10
ACTCCTACGGGAGGCAGCAGTGGGGAATCTTCCGCAATGGGCGAAAGCCTGACGGAGCAATGCCGCGTGAGTGATGAAGGAATTCGTTCCGTAAAGCTCTTTTGTTTATGACGAATGTGCGAGTTGTGGTTAAGTTCGCGTAGTGACGGTAGCAAACGAATAAGCCACGGCTAACTACGTGCCAGCAGCCGCGGTAATACGTAGGTGGCGAGCGTTGTCCGGATTTACTGGGCGTAAAGGGAGCGTAGGCGGACTTTTAAGTGAGATGTGAAATACCCGGGCTCAACTTGGGTG
+
GGGGGGGGGGGGGGGGGGGGGFGGGGGGGGGGGGGGGGGGGFGGGGGGGGGGGGGGGGGGDGGGGGGCFGGGGGDFGGGGCEFGGGEFEFFGGGGGGGGG9FF?E8B,9CF?FFGFGGFB@-8++:5@8:+,C<,,C3++8>+@D@>CFFF>,37DCCF7,DFG9,@DCCCFGGGFGGGGGGCGGGGGGFFGGGFGGFGGGFGGGF@FDGGGGGGGGGGGGEEGG?@EFGGGGGGGGGGDGGGGGCGGGGGG:EE?GGGGGGFCCFGDGFCFGC:DCFGGFFGCGFG@70<CC>
@M03364:396:000000000-C9LGT:1:1101:19696:7404 1:N:0:10
ACTCCTACGGGAGGCAGCAGTGGGGAATATTGCACAATGGGGGAAACCCTGATGCAGCAACGCCGCGTGAGTGATGACGGCCTTCGGGTTGTAAAGCTCTGTCTTCAGGGACGATAATGACGGTGCCTGAGGAGGAAGCCACGGCTAACTACGTGCCAGCAGCCGCGGTCATACGTAGGTGGCGAGCGTTGTCCGGATTTACTGGGCGTAAAGGGAGCGTAGGCGGACTTTTAAGTGGGATGTGAAATACCCGGGCTCAACCTGGGTGCTGCATTCCAAACTGGAAGTCTAG
+
GGGGGGGGGGGGGGGGGGGGGGGGGGGGGGGGGGGGGGGGGGGGGGGGGGGGCGGGGGGGGGGGGGGGGGGGGGGGGGGGGGGGGGGGGGGGGGGGGGGGGGGGGGGGGGGGGGGC+FFAD-@88@FF,,8+83>+>FGGGGGGEGCFGGFGFGGGGGGGGGGGGGGGG:CFGGGGGGGFGGGGGGGGGGGGGGGGGGGGGGGGGGGGGGGGGGGGGGGCEGGGGGCEGFCFGGGGGGGEGGGGFGGGGGGGGGGGGGFGFGGGGGGGGGGG:FCGGFGGFFGGGGF?GFFG
@M03364:396:000000000-C9LGT:1:1101:27480:7405 1:N:0:10
ACTCCTACGGGAGGCAGCAGTGGGGAATATTGGGCAATGGGCGAAAGCCTGACCCAGCAACGCCGCGTGAAGGAAGAAGGCCTTCGGGTTGTAAACTTCTTTTACCAGGGACGAAGGACGTGACGGTACCTGGAGAAAAAGCAACGGCTAACTACGTGCCAGCAGCCGCGGTAATACGTAGGTTGCAAGCGTTGTCCGGATTTACTGGGTGTAAAGGGCGTGTAGGCGGAGCTGCAAGTCAGATGTGAAATCCATGGGCTCAACCCATGAACTGCATTTGAAACTGTAGCCCTT
+
GGGGGGGGGGGGGGGGGGGGGGGGGGGGGGGGGGGGGGGGGGGGGGGGGGGGGGGGGGGGGGGGGGGGGGGGGGGGGGGGGGGGGGGGGGGGGGGGGGGGGGG9FAFGGGGGGGCF+=FCF-3B3@FF:8@,B8,,@F@FEGCF<+@FGG@FGGGGG8FGGGGGGGGGGFGEEGFCGGGGGGGGGGGGGGGGGDGGGGGGGGGGGGGGGGGGGGGGGGGGEGGGGGGGEDGGGGGGGGFGGGGGGGGFFGGGGGGGGGFGGGGGGGGGGGCDDFFFFGGGFFGGGGG?GFFDGF
@M03364:396:000000000-C9LGT:1:1101:26653:7407 1:N:0:10
ACTCCTACGGGAGGCAGCAGTGGGGAATATTGCACAATGGGCGAAAGCCTGATGCAGCAACGCCGCGTGAGCGATGAAGGCCTTCGGGTCGTAAAGCTCTGTCCTCAAGGAAGATAATGACGGTACTTGCGGAGGAAGCCCCGGCTAACTACGTGCCAGCAGCCGCGGTGATACGTAGGGGGCTAGCGTTATCCGGATTTACTGGGCGTAAAGGGTGCGTAGGTGGTTTCTTAAGTCAGGAGTGAAAGGCTACGGCTCAACCGTAGTAAGCTCTTGAAACTGGGAAACTTGAGG
+
GGGGGGGGGGGGGGGGGGGGGGGGGGGGGGGGGGGGGGGGGGGGGGGGGGGGGGGGGGFGGGGGGGGGGGGGGGGGFGGGGGGGGGGGGGGGGGGGGCGGGGF,FEEFEFFFFGE<,5B,,8CBDF9,:<8+++6=@FFCFCFE3@@ACBC,3@FFF,?BF<CDGGGGE*6@,CF9<FGGGGG7<BC@C*1;CCEG5E5CFGFGGGCEGDECGFGGGGDGEEGGG*2:A?+<CCFC?FGGCE6CEFFCGGGFGGEDGC9?:@CAED=CFFF7CGGFG4<*9=CFCDGF*9=*>*
@M03364:396:000000000-C9LGT:1:1101:19787:7412 1:N:0:10
ACTCCTACGGGAGGCAGCAGTAGGGAATCTTCCACAATGGACGCAAGTCTGATGGAGCAACGCCGCGTGAGTGAAGAAGGTTTTCGGATTGTAAACCTCTGTCTTTGGTGACGAAGAAGTGAGAATAACCACGCAGGAAGCCACGGCTAACTACGTGCCAGCAGCCGCGCTAATACGTAGGTGGCAAGCGTTGTCCGGATTTATTGGGCGTAAAGCGAGCGCAGGCGGAGAAATAAGTCTAATGTGAAAGCCCTCGGCTTAACCGAGGAACTGCATCGGAAACTGTTTTTCTTG
+
GGGGGGGGGGGGGGGGGGGGGGGGGGGGGGGGDFGGGGGGGGEFGGDFECFFGGFGFGFF@@@FGEGCEE@EEEGGGGGGGGGGGEGBFEGGGGGGFGDE8FGCFEF,9BFFCCFCBFF?B-,,,:,E8B<+83+83B,>>3=@C+@++3>BFDDFFE<=,<,5,35CB*4*>;FF<38@:FGGGF:7:FC7FFFC@*4*<FFFC:+FBF1:CGC9EEEGE*28:*:8**2;8+<:+30A::FCFGD+<<@C*:EEGA*/<+0::)1)198>FA+*0>E*<B?77CC8739>F*
@M03364:396:000000000-C9LGT:1:1101:14938:7425 1:N:0:10
ACTCCTACGGGAGGCAGCAGTAGGGAATTTTCGTCAATGGGCGCAAGCCTGAACGAGCAATGCCGCGTGGGTGAAGACGGTCTTCGGATTGTAAAGCCCTGTTGCCGGGGACAAAGGACAACCAGAGTATAACGCTGACGGTTGTATGGTACCCGGCCAGAAAGCCACGGCTAACTCCGTGCCAGCAGCCGCGGTAATACGTAGGTGGCAAGCGTTATCCGGAAGGATTGGGCGTAAAGGGTGCGCAGGCGGCCTTGCAAGTCAGCGGTCAAATCGTGGAGCTCAATTCCATTC
+
GGGGGGGGEGGGGGGGGGGGGGGFEGGGGGGGGGG@CFDFFGGGGGGGGGGEGGGGGGGGFGGGGGGGGGDGGGGGGGGGGGGGGGGGGGGGGGGGGGGGGGGFFFGCGGGGFC8B:,,,,-3+B<DF3,9<,3++8+,+++8++,<@,@<7:FF<:F7B,?3>>,3>:*8<F,4>,7*4<F:FA@:<::<*1*=F*C,2A0<;*3<C6:C*AEEGEFFCE5:**229@;FD>5:EGCFF=875CCEGDEG5*:5<<EGEE<:+<CEDCDEC>+<**/:9)8**02**296:7:
@M03364:396:000000000-C9LGT:1:1101:22106:7442 1:N:0:10
ACTCCTACGGGAGGCAGCAGTGAGGAATATTGGTCAATGGGCGAGAGCCTGAACCAGCCAAGTCGCGTGAGGGATGACGGCCCTATGGGTTGTAAACCTCTTTTACGAGGGAATAAAGGACACCATGCGTGGGGTTTTGCATGTACCTTGTGAATAAGCATCGGCTAACTCCGTGCCAGCAGCCGCGGTAATACGGAGGATGCGAGCGTTATCCGGATTCATTGGGTTTAAAGGGTGCGTAGGTGGCCTCTTAAGTCAGCGGTGAAAGTCAGTGGCTCAACCATTGAACTGCCG
+
GGGGGGGGGGGGGGGGGGGGGGGGGGGGGGGGGGGGGGGGGGGGGGGGGGGGGGGGGGGGGGGGGGGGGGGGGGGGGGGGGGGGGGGGGGGGGGGGGGGGGGGGFGGFGGECGFGGGEEFF9F7+AFG7B8++8@>FGGGFAFGCFDFGGGGGGGGGGGGGGGGGGGGGAFGGGFGGGGGGGGGGGGGGCFGFC<FEGGEGGGGGGGGGGGGGGGGEGGGGGGGGGGGCF?CFGGEGEGGGGGGGGGGGFFGGDGGGGGGDGDDEFGGGGGGGGGGFDEGFFCFGGCBG?FGG)
@M03364:396:000000000-C9LGT:1:1101:19152:7456 1:N:0:10
ACTCCTACGGGAGGCAGCAGTGAGGAATATTGGTCAATGGGCGGAAGCCTGAACCAGCCAAGTCGCGTGAAGGATGAAGGTATTATGTATTGTAAACTTCTTTAGCAGTGGAGAAATAAGGGGTTCGTTCCCCCTGATGCTAGTACACTGAGAATAAGGATCGGCTAACTCCGTGCCAGCAGCCGCGGTAATACGGAGGATCCGAGCGTTATCCGGATTTATTGGGTTTAAAGGGTGCGCAGGCGGCCTTGCAAGTCAGCGGTCAAATCGTGGAGCTCAACTCCATTCCGCCGT
+
GGGGGGGGGGGGGGGGGGGGGGGGGGGGGGGGGGGGGGGGGGGGGGGGGGGGGGGGGGGGGGGGGGGGGGGGGGGGFGGGFCGGGGGGGGGGGGGGGGCFGGGGGGGGGGGCFGFFAFF?,-@48BFG,,8:8@FEFG9C?F9CFGGGGF<FBFGGGGGGFGGGGGGGGCFAFFGDGGFGGGGGGGGGGGGGGGGGGGGGGGGGCEGGGGGGGGGGGEGGGGGGGGFGCFCGGFGGGGDGGGGGGGDCECGGGD70:CFGGCDGGGFGGD@FD=FGFGGGFFFGGGF7:?EGG5
@M03364:396:000000000-C9LGT:1:1101:9322:7457 1:N:0:10
ACTCCTACGGGAGGCAGCAGTGAGGAATATTGGTCAATGGGCGGAAGCCTGAACCAGCCAAGTCGCGTGAAGGATGAAGGTATTATGTATTGTAAACTTCTTTAGCAGTGGAGAAATAAGGGGCTCTTCCGCCCTGATGCTAGTACACTGAGAATAAGGATCGGCTAACTCCGTGCCAGCAGCCGCGGTAATACGGAGGATCCGAGCGTTATCCGGATTTATTGGGTTTAAAGGGTGCGCAGGCGGCCTTGCAAGTCAGCGGTCAAATCGTGGAGCTCAACTCCATTCCGCCGT
+
GGGGGGGGGGGGGGGGGGGGGGGFGGGGGGGGGGGGGGGGGGGGGGGGGGGGGFGGGGGGGGGGGGGGGGGGGGGGGGGGFFFFGFGGGGGGGGGGGGGGGGF,CFGGGGFFFG,BEFG,E9@F4BFE,,88?4@3DAFDF9?FFGGCGGFF>FFGGGGGGGGGGGFGGFGGGFGGGGGGGGFGGEGGGGGGGGGGGGGGGFFFGGDGGGGFGGGGG>EGFGGGGGC=?:FC?CEGGGGGEGGGEEDGGGGGGGGGGGGGGGDGGGGGGD8CDGGC**+7FFFFCCD?GFE3C7
@M03364:396:000000000-C9LGT:1:1101:19290:7483 1:N:0:10
ACTCCTACGGGAGGCAGCAGTGGGGAATATTGGGCAATGGGCGAAAGCCTGACCCAGCAACGCCGCGTGAAGGAAGAAGGCCTTCGGGTTGTAAACTTCTTTTAGCAGGGACGAAGGACGTGACAGTACCTGCAGAAAAAGCAACGGCTAACTACGTGCCAGCAGCCGCGGTAATACGTAGGTTGCAAGCGTTGTCCGGATTTACTGGGTGTAAAGGGCGTGTAGGCGGAGATGCAAGTTGGGAGTGAAATCCCGGGGCTCAACCCCGGAACTGCTTTCAAAACTGTATCCCTT
+
GGGGGGGGGGGGGGGGGGGGGGGGGGGGGGGGGGGGGGGGGGGGGGGGGGGGGGGGGGGGGGGGGGGGGGGGGGGGGGGGGGGGGGGGGGGGGGGGGGGGGGGGGGGGGGGGGGGG@DFGGBAF,CFGF,C:>DFGFGGGGGGGGFGGGGFGEGGGGGGGGGGGGGGGG>BFGGGGGGGGGGGGGFGGGGGGGDGGGGGGGGFFGGGGGGGGGGGGGGGG?ECFGGGGG?EEGGGGGGEGGGGGGGGGGGGGGFGGGGGGC?FGGGDGGGGGGFGGGGFFFFCFGGGFGFFGGC
@M03364:396:000000000-C9LGT:1:1101:22544:7486 1:N:0:10
ACTCCTACGGGAGGCAGCAGTGGGGAATCTTGCGCAATGGGGGCAACCCTGACGCAGCGACGCCGCGTGCGGGACGAAGGCCTTCGGGTCGTAAACCGCTTTCAGCAGGGACGAGGCCGCGAGTTGACGATACCTGCAGAAGAAGCCCCGGCTAAATACGTGCCAGCAGCCGCGGTAATACGTATGGGGCGAGCGTTATCCGGATTCATTGGGCGTAAAGCGCGCGTAGGCGGCCCGTTAGGTCGGAGGTAAAAGCCCGGGGCTCAACCCCGGCGAGCCTCCGATACCGGCGGG
+
GGGGGGGGGGGGGGGGGGGGGGGGGGGGGGGGGGGGGGGGGGGGGGGGGGGGGGGGGGGGGGGGGGGGGGGGGGGGGGGGGGGGGGGGGGGGGGGGGGGGGGGGGGG8FGGGGGGGGGGGE*4488FF=*68=:C>=FGGFFFFFGFGGGGGGGGGGGGGGGGGGGGGGGGGGGGGGDGGGGGGGGGGGGGGGGGGGGGGGGGDGGGGGGGGGGGGGGGGGGGGGGGGGGGGGGGGGEDGGGGGGDGEGCFGFGCCGGGGGECEGGGGGGGGDGGGGGGGFFGGGGGFGFFGGD
@M03364:396:000000000-C9LGT:1:1101:28189:7505 1:N:0:10
ACTCCTACGGGAGGCAGCAGTGAGGAATATTGGTCAATGGGCGGAAGCCTGAACCAGCCATGCCGCGTGAAGGACTAAGGCCCTACGGGTCGTAAACTTCTTTTGACGCAGAGCAATAAGGTTTTCGTATAAACCGATGAGAGTATGCGTCGAATAAGCATCGGCTAACTCCGTGCCAGCAGCCGCGGTAATACGGAGGATGCGAGCGTTATCCGGATTTATTGGGTTTAAAGGGTGCGTAGGCGGAGATGTAAGTCAGTGGTGAAAGGTCCCGGCTCAACCGGGGAGCTGCC
+
GGGGGGGGGGGGGGGGGGGGGGGGGGGGGGGGGGGGGGGGGGGGGGGGGGGGGGGGGGGGGGGGGGGGGGGGGGGGGGGGGGGGGGGGGGGGGGGGGGGGGGGCGCFGGGGGGEA@<,C?DEF?:CFG,:8,33B@7FFFE=FFGFGFGGGG:FFGGGGGGGGGGGDFG>EGGGGFGGGGGGGGGGGGG7FGGGGGGGGGGGGGGGGGGCGGGGGGGGGFFFGGGG?EDFGGGGGGGGGGGGGGGGDGGGGGGGGGGGG?FGGGGGGGGGGG<EGGDGGGFFGGGGGFGFFGC
@M03364:396:000000000-C9LGT:1:1101:6806:7515 1:N:0:10
ACTCCTACGGGAGGCAGCAGTGAGGAATATTGGACAATGGATGGAAATCTGATCCAGCCATGCCGCGTGCAGGAAGACGGTCCTATGGATTGTAAACTGCTTTAGCATGGGAGCAATAAAGTGTACGCGTACACCGATGAGAGTACCATGAGAATAAGCACCGGCTAACTCCGTGCCAGCAGCCGCGGTAATACGGAGGGTGCAAGCGTTATCCGGATTTATTGGGCTTAAAGGGTGCGTAGGCTGTAAGTCAAGTCAGCGGTGAAAAGTCGGGGCTAAACCTTGAGGGTGCCG
+
GGGGGGGGGGGGGGGGGGGGGF<FGGGGCGGG<CFFGGGG@<FCFGCCFGGGGFGGGGGGGGGGGGGGGGGGGGGGGAFGGG@FG?FE9FFCCFGGGG<<FGGGFGF?FF@FF:DFC9E,59A9<C+C++888B84@FE98<C=CAFDFD<D,CF,<>>3=FCECBF<>@,@F<FFFGGF7FFFEEBEG>FFEGGGGDDGFGDFEFGGGDG89CF>C5*4CBF9FF*0/0<+3<EGGGGG8C=C@EFFGC<:CGGGG?F?8EGCC6C:<:?DD:CC)CFFFF7>>*7<C@>C<<
@M03364:396:000000000-C9LGT:1:1101:12857:7518 1:N:0:10
ACTCCTACTGGAGGCAGCAGTGGGGAATATTGCACAATGGGGGAAACCCTGATGCAGCAACGCCGCGTGAGTGATGACGGCCTTCGGGTTGTAAAGCTCTGTCTTCAGGGACGATAATGACGGTACCTGAGGAGGAAGCCACGGCTAACTACGTGCCAGCAGCCGCGGTAATACGTAGGTGGCGAGCGTTGTCCGGATTTACTGGGCGTAAAGGGAGCGTAGGCGGACTTTTAAGTGAGATGTGAAATACCCGGGCTCAACTTGGGTGCTGCATTTCAAACTGGAAGTCTAG
+
GGGGGGGGGGGGGGGGGGGGGGGGGGGGGGGGGGGGGGGGGGGGGGGGGGGGGGGGGGGGGGGGGGGGGGGGGGGGGGGGGGGGGGGGGEGGGGGGGGGGGGGGGGGGGGGGGGGGGGGGGFGF=CFF?3A+B:>CFGGGGGGGGGFGGGGGGGGGGGGGGGGGGGGGG>EGGGGGGGGGGGGGGGGGGGGGGGGGGDGGGGGGGGGGGGGGGGGGGGGGGGGGGG?EGGGFEGGGGFGGGGGGGGGGFGCGGGGGGGGGGGGFGGGGGGGGFGGGGGGGFFGGGGGFGFFG
@M03364:396:000000000-C9LGT:1:1101:18308:7522 1:N:0:10
ACTCCTACGGGAGGCAGCAGTGGGGGATATTGCACAATGGGGGAAACCCTGATGCAGCGACGCCGCGTGAGTGAAGAAGTATTTCGGTATGTAAAGCTCTATCAGCAGGAAAGATAATGACAGTACCTGACTAAGAAGCACCGGCTAAATACGTGCCAGCAGCCGCGGTCATACGTATGGTGCAAGCGTTATCCGGATTTACTGGGTGTAAAGGGAGCGCAGACGGCATGGCAAGCCAGATGTGAAAGGTGGGGGCTCAACCCCCAAGCTGCATTTGGAACTGTCAAGCTAG
+
GGGGGGGGGGGGGGGGGGGGGGGGGGEGGGGGGGGGGGGGGGGGGGGGGGGGGGGGGGGGGGGGGGGGGGGGGGGGGGGGGGGGGGGFGGGGGGGGGGGGGGGGGFGGGGGGGGGG9CFAF->F5CFG,,85,,:,CDGCGGEGGG<FGGFGGGGGGGGGGGGGGGGGG<CFGGGGFGGGGGGGGGGGGGGGGGGGGGGGGGGGGGGGGGGCFFGGGGGDGGGGGGGGGFGGGGGGGGGGGGGGGGGGGGFGGEGGGGGGGGGGGGGGGGGGCFFFGFFGFFGGGCF?C@9F
@M03364:396:000000000-C9LGT:1:1101:5308:7535 1:N:0:10
ACTCCTACGGGAGGCAGCAGTGGGGAATATTGCACAATGGGGGAAACCCTGATGCAGCAACGCCGCGTGAGTGATGACGGCCTTCGGGTTGTAAAGCTCTGTCTTCAGGGACGATAATGACGGTTCCTGAGGCGGAAGCCACGGCTAACTACGTGCCAGCAGCCGCGGTCATACGTAGGTGGCGAGCGTTGTCCGGATTTACTGGGCGTAAAGGGAGCGTAGGCGGATTTTTAAGTGAGATGTGAAATACTCGGGCTTAACCTGAGTGCTGCATTTCAAACTGGAAGTCTAG
+
GGGGGGGGGGGGGGGGGGGGGGGGGGGGGGGGGGGGGGGGGGGGGGGGGGGGGGGGGGGGGGGGGGGGGGGGGGGGGGGGGGGGGGGGGGGGGGGGGGGGGGGGGGGGGGGGGGGE+CFAFBCB+8BF:38++8++@FGGCFGFFG@FGG<FCFGGGGGGGGGGGGGGG*:FGGGGGGGGGGGGGGDGGGGGGGGGGGGGGGFGGGGGGGGGGGGGGEEECGGGGGCEGGFGGGGGGGGFGGGGGGGGGGGGGGDGGGGGGGGGGGFFGGGGGGGGFFCGFFGGFGGFGFFG
@M03364:396:000000000-C9LGT:1:1101:24335:7543 1:N:0:10
ATTCCTACGGGAGGCAGCAGTGGGGAATATTGGGCAATGGGCGAAAGCCTGACCCAGCAACGCCGCGTGAAGGAAGAAGGCCTTCGGGTTGTAAACTTCTTTTACCAGGGACGAAGGACGTGAAGGTAGTTCAAGAATAAGCCACGGCTAACTACGTGCCAGCAGCCGCGGTAATACGTAGGTGGCAAGCGTTATCCGGATTTACTGGGTGTAAAGGGCGCGTAGGCGGGGATGCAAGTCAGATGTGAAATCTATGGGCTTAACCCATAAACTGCATTTGAAACTGTATCTCTT
+
GGGGGGGGGGGGGGGGGGGGGGGGGGGGGGGGGGGGGGGGGGGGGGGGGGGGGGGGGGGGGGGGGGGGGGGGGGGGGGGGGGGGGGGGGGGGGGGGGGGGGGG,C?FGGGGFGGCF:,DC:>B+,8DD,89,<,:3DFGCFFFFD@EGGGFFCGFGEFGGGGFGGGGGGFGGGGFGGFCGGGFFGGGGG*=EG:FGGGGGGGFC9FFGGCECGGFGGGGGGGEGGE6EGGGGGGGGGGGGFGFGGCGFGGGGFGFGGGGFCFFGGGGGCG@CGFDCCDCGFFGGGGGFDFFCC:
@M03364:396:000000000-C9LGT:1:1101:5635:7544 1:N:0:10
ACTCCTACGGGAGGCAGCAGTGGGGGATATTGCACAATGGGGGAAACCCTGATGCAGCGACGCCGCGTGAGTGAAGAAGTATTTCGGTATGTAAAGCTCTATCAGCAGGAAAGATAATGACGGTACCTGGCTAAGAAGCACCGGCTAAATACGTGCCAGCAGCCGCGGTAATACGTATGGTGCAAGCGTTATCCGGATTTACTGGGTGTAAAGGGAGCGCAGACGGCATGGCAAGCCAGATGTGAAAGGTGGGGGCTCAACCCCCAAGCTGCATTTGGAACTGTCAAGCTAG
+
GGGGGGGGGGGGGGGGGGGGGGGGGGFGGGGGGGGGGGGGGGGGGGGGGGGGGFFGGGGGGGGFGGGGGGGGGGGGGGGGFGGGGGGGGGGGGGGGGGGGCEFCFGDGGGGGGGGG?DEFGBCFBFGG,,83,,BFEFGGGGGGDGGGGG9FFGGGGGGGGGGGGGGGG:CFGGGGFGGGFGGGGGGECFGEFGGE@F>FGGGGGGGGGGGFFGGGGGEEGGGGGGGGGFGGGGGGGGG=EFFGGCGGGFG=EEGGCCGGGGGGDDGGGGFGGFGFFDGFFFG7CGFFF@?F
@M03364:396:000000000-C9LGT:1:1101:23030:7563 1:N:0:10
ACTCCTACGGGAGGCAGCAGTGGGGAATATTGCACAATGGGGGAAACCCTGATGCAGCAACGCCGCGTGAGTGATGACGGCCTTCGGGTTGTAAAGCTCTGTCTTCAGGGACGATACTGACGGTCCCTGAGGAGGAAGCCACGGCTAACTACGTGCCAGCAGCCGCGGTAATACGTAGGTGGCGAGCGTTGTCCGGATTTACTGGGCGTAAAGGGAGCGTAGGCGGATTTTTAAGTGAGATGTGAAATACTCGGGCTTAACCTGAGTGCTGCATTTCAAACTGGAAGTCTAG
+
GGGGGGGGGGGGGGGGGGGGGGGGGGGGGGGGGGGGGGGGGGGGGGGGGGGGGGGGGGGGGGGGGGGGGGGGGGGGGGGGGGGGGGGGGGGGGGGGGGGGGGGGGGGGGGGGGGEG+CFGG7CC+@FF,3@+:BFEBGGGFDGFGGGGGGFGBFGGGGGGGGGGGGGGG*CGGGGGGGGGGGGGGGGGGGGGGGGGGGGGGGGGGGGGGGGGGFGGGGGGGGGGGGEGGGGGGGGGGGGGGGGGGGFFFGGGGGGGGGGGGGGGGGGGGGGGGGGGGGGGFFGGGGGFFFFG
@M03364:396:000000000-C9LGT:1:1101:14357:7564 1:N:0:10
ACTCCTACGGGGGCAGCAGTGGGGAATATTGCACAATGGGCGAAAGCCTGATGCAGCAACGCCGCGTGAGTGATGAAGGCCTTCGGGTCGTAAAACTCTGTCCTCAAGGAAGATAATGACGGTACTTGGGGAGGAAGCCCCGGCTAACTACGTGCCAGCAGCCGCGGTAGTACGTAGGGGGCTAGCGTTATCCGGATTTACTGGGTTTAAAGGGTGCGTAGGCCGGATGTCAAGTCAGCGGTAAAATTGAGAGGCTCAACCTCTTCGAGCCGTTGAAACTGATGTTCTTGAGTG
+
GGGGGGGGGGGGGGGGGGFFGGGGGGGGGGGGGGGGGGGGGGGGGGGGGGFGGGGGGGGGGGGGGGGGGGGGGGGGGGGGGGGGGGGGGGGGGGGGGGGGGGGGGGGGGGGGGGGGCFGGG7C+8CFG::@3@F<,@FGGGGGGECFFGGGGGGGGGGGGGGGGGGGGG*?FGGGGGGGGGGGGGGGGGDGGGGGGGGEFFFGGGGGCGGGGGGGGGGDGGGGGGGDGGGGGGGGGGGGGG=55EGGGGGGGGGGGGGGGGGGGGGGGGGGGGEEGFFGGFFGG77DFFFFGGG
@M03364:396:000000000-C9LGT:1:1101:23420:7574 1:N:0:10
ACTCCTACGGGAGGCAGCAGTGGGGAATATTGGGCAATGGGCGAAAGCCTGACCCAGCAACGCCGCGTGAGGGAAGAAGGGTTTCGGCTCGTAAACCTCTGTCCTATGGGACGAAGAGAGTGACTGTAACTGAGGAGGAAGCCCCGGCTAACTACGTGCCAGCAGCCGCGGTAATACGTAGGGGGCAAGCGTTGTCCGGAATGACTGGGCGTAAAGGGCGTGTAGGCGGCCGATTAAGTCTGAAGTGAAAGTCCTGCTTTCAAGGTGGGAATTGCTTTGGAGACTGGTTGGCTT
+
GGGGGGGGGGGGGGGGGGGGGGGGGGGGGGGGGGGGGGGGGGGGGGGGGGGGGGGGGGGGGGGGGGGGGGGGGGGGGGGGGGGGGGGGGGGGGGGGGGGGGGGGGFGGGGGGGGCF3BACF<FA,CFG<BFF,3B,@FCFFCFGGGGFGGFG,FGGGGGGGGGGFGGGGFDGGEGGGGGFGGGGGGGGEFGGG5EGGGGDGGGGGGGGGGGG5AFFGGGGGGCEGGGGGGGGCEGGGGGGFGGGGGGEFGGGGGGGGGGGGFFGGFGGGDGGGGGGG7C:;@FGGG4BFFFFF<
@M03364:396:000000000-C9LGT:1:1101:13198:7601 1:N:0:10
ACTCCTACGGGAGGCAGCAGTGGGGAATATTGCACAATGGGGGAAACCCTGATGCAGCAACGCCGCGTGAGTGATGACGGCCTTCGGGTTGTAAAGCTCTGTCTTCAGGGACGATAATGACGGTACCTGAGGAGGAAGCCACGGCTAACTACGTGCCAGCAGCCGCGGTAATACGTAGGTGGCGAGCGTTGTCCGGATTTACTGGGCGTAAAGGGAGCGTAGGCGGACTTTTAAGTGAGATGTGAAATACCCGGGCTCAACTTGGGTGCTGCATTTCAAACTGGAAGTCTAG
+
GGGGGGGGGGGGGGGGGGGGGGGGGGGGGGGGGGGGGGGGGGGGGGGGGGGGGGGGGGGGGGGGGGGGGGGGGGGGGGGGGGGGGGGGGGGGGGGGGGGGGGGGGFFGGGGGGGGGGGGEF>@FBCFF,,8+,+BBDFGGGGGGGGGGGGFGGGGGGGGGGGGGGGGGG*=FGGGGGGGGGGGGEGGGGGGGGGGGGGGGGGGGGGGGGGGGFFGDGGGEGGGGGG:EECGGFCGGGGGGGGGGGGGGGGGEGGGGGGGG6<CFGGEDGGGGGGGGGFGGFFGGGGGFGFFG
@M03364:396:000000000-C9LGT:1:1101:19600:7619 1:N:0:10
ACTCCTACGGGAGGCAGCAGTAGGGAATTTTCGTCAATGGGCGCAAGCCTGAACGAGCAATGCCGCGTGGGTGAAGACGGTCTTCGGATTGTAAAGCCCTGTTGCCGGGGACAAAGGACAGCCAGAATGGACAGCTGACTGTTTGATGGTACCCGGCCAGAAAGCCACGGCTAACTACGTGCCAGCAGCCGCGGTAATACGTAGGTGGCAAGCGTTATCCGGAATGATTGGGCGTAAAGGGTGCGCAGGCGGCTGTGCAAGTCTGAAGTAAAAGGGACCGGCTCAACCGGTTCC
+
GGGGGGGGGGGGGGGGGGGGGGGGGGGGGGGGGGGGGGGGGGGGGGGGGGGGGGGGGGGGGGGGGGGGGGGGGGGGGGGGGGGGGGGGGGGGGGGGGGGGGGGGGGGGGGGGGGFGGGGGGGG,,BDD3,C,38>CFGGGGGGGGFGFGGFGGGGGGGGGGGGGGGGGG*BCFGGGGGGGGGGGGGGGGGGGGFGGGGGGGFGGGGGGGGGGGGGGGGGGGGGGGGCGGGGGGGGGGGGGGGGGGGGGGGGGGGGGGGGGGGGGGGGGFGGGGGGGFGEGFFC<GGFFGFD7D*
@M03364:396:000000000-C9LGT:1:1101:16989:7622 1:N:0:10
ACTCCTACGGGAGGCAGCAGTGGGGAATATTGCACAATGGGGGAAACCCTGATGCAGCAACGCCGCGTGAGTGATGACGGCCTTCGGGTTGTAAAGCTCTATCAGCAGGGAAGAAAATGACGGTACCTGACTAAGAAGCTCCGGCTAAATACGTGCCAGCAGCCGCGGTAATACGTAGGTTGCAAGCGTTGTCCGGATTTACTGGGTGTAAAGGGCGTGTAGGCGGAGATGCAAGTTGGGAGTGAAATCCCGGGGCTCAACCCCGGAACTGCTTTCAAAACTGTATCCCTTG
+
GGGGGGGGGGGGGGGGGGGGGGGGGGGGGGGGGGGGGGGGGGGGGGGGGGGGGGGGGGGGGGGGGGGGGGGGGGGGGGGGGGGGGGGGGGGGGGGGGGGGGGGGGGGGGGGGGGGGEFGFG=FF3BFF:,8?=FFGGGGGGGGGGGCFGGFGGGGGGGGGGGGGGGGGG:CFGGGGGGGGGGGGGGGGGGGGGGGGGGGGGGGGGGFGGGGGGGGGGEEEGGGGEGCGGGGGGGGGGGGGFGGGFFGGGGGGGGGGGGGGGGDGGGGGGGGGGGGGGGGGFFGGGFFFGFFG
@M03364:396:000000000-C9LGT:1:1101:6291:7667 1:N:0:10
ACTCCTACGGGAGGCAGCAGTGGGGGATATTGCACAATGGAGGAAACTCTGATGCAGCAATGCCGCGTGAGGGAAGAAGGTCTTCGGATTGTAAACCTAAGTAGACAGGGACGATAATGACGGTACCTGTACAGTAAGCTCCGGCTAACTACGTGCCAGCAGCCGCGGTAATACGTAGGGAGCGAGCGTTAATCGGAATTACTGGGCGTAAAGGGTGCGCAGGCGGTTGAGTAAGACAGATGTGAAATCCCCGAGCTTAACTCGGGAATGGCATATGTGACTGCTCGACTAG
+
GGGGGGGGGGGGGGGGGGGGGGGGGGGGGGGGGGGGGGGGGGGGGGGGGGGGGGGGGGGGGGGGGGGGGGGGGGGGGGGGGGGGGGGGGGGGGFGGGGGCGGGFGGGGGGGGGDGD@FGGGGGGEFGG?C?,<BFAFGGGGGGGGGDGGGGGFGGGGGGGFGGGGGGGG*>DEGGGGGGDGGGGGGGGGGGGGGGGGGGGGGGGGGGGGGDFEGGGGGGGGGGGGGGGGFGDGGGGGGGCEFGGGGGGGGG5CEGGGGGGGGGGGGGGGGGGGGGGGGGGFFGGGGGEGFEG
@M03364:396:000000000-C9LGT:1:1101:22887:7697 1:N:0:10
ACTCCTACGGGAGGCAGCAGTAAGGAATCTTGCACAATGGGGGAAACCCTGATGCAGCAACGCCGCGTGAACGATGAAGGCCTTCGGGCTGTAAAGTTCAAAACCCAGGGACGAAGATAACGACAGTACCTGAGGATAAGCCGCCTCTCAATGCGTGCCAGCAGCCGCGGTAATACGTAGGGGGCAAGCGTTATCCGGAATTATTGGGCGTAAAGAGTTCGTAGGTGGTTATCTAAGCGCAAGGTATAATCTTGAGGCTCAACCTCATTTTGCCTTGCGAACTGGACTACTTGG
+
GGGGGGGGGGGGGGGGGGGGGFFGGGGG9FGGGGGGGGGGGGGGGGGGGGGGGGGGGGGGGGGGGGGGGGCAFGCFGGGGDDFGGGGECFGGGGGG@FG9FD5:+FGGGGG+CF:4:,A,,8=+@>DF,,7,,BF833,,:<+>++38,,,8,3C*>**338,33DF@B***=3@;<7,@@@:F@8<F:F<C<<22<@18C89<9CCEFEEG5*<CF0<<CA**;32;EF?C:F7<C;CEECCGG+0<CFFGGGFC48*:C9C6+96DC>@FF<+:C<=355CGGGFFD?@7C<
@M03364:396:000000000-C9LGT:1:1101:18869:7752 1:N:0:10
ACTCCTACGGGAGGCAGCAGTGAGGAATATTGGTCAATGGGCGGAAGCCTGAACCAGCCAAGTCGCGTGAAGGATGAAGGTATTATGTATTGTAAACTTCTTTAGCAGTGGAGAAATAAGGGGGTCGTTCCCCCTGATGCTAGTACACTGAGAATAAGGATCGGCTAACTCCGTGCCAGCAGCCGCGGTAATACGGAGGATCCGAGCGTTATCCGGATTTATTGGGTTTAAAGGGTGCGCAGGCGGCCTTGCAAGTCAGCGGTCAAATCGTGGAGCTCAACTCCATTCCGCCGT
+
GGGGGGGGGGGGGGGGGGGGGGFFGGGGGGGGGFGGGGGGGGGGGGGGGGGGGGGGGGGGFGGGGGGGGFEGGGGGGGGGF9FGGGGFGGGGGGGGGGGGGGG9FFGGEFGFFG@@FFGGFEC>>FFG+,8833FFFGGGGGGGFEEFGGGGDFGFFGGGFGFFGEGGGFFGGFGGGGDGGGGGGGGGGEFGGGGGGGGGGGGGGGGGGGGGGGGGCEGGGGGGGGCGGGGGGGGGGGGGDEGGGGGGGDGGGGGCFCCEGGGGGGFGFGGGGAFC*9EDFFCDFFGFGFFGGG
@M03364:396:000000000-C9LGT:1:1101:10872:7760 1:N:0:10
ACTCCTACGGGAGGCAGCAGTGGGGAATATTGCACAATGGGGGAAACCCTGATGCAGCAACGCCGCGTGAGTGATGACGGCCTTCGGGTTGTAAAGCTCTGTCTTCAGGGACGATAATGACGGTACCTAAGGAGGAAGCCACGGCTAACTACGTGCCAGCAGCCGCGGTGATACGTAGGTGGCGAGCGTTGTCCGGATTTACTGGGCGTAAAGGGAGCGTAGGCGGACTTTTAAGTGAGATGTGAAATACCCGGGCTCAACTTGGGTGCTGCATTTCAAACTGGAAGTCTAG
+
GGGGGGGGGGGGGGGGGGGGGGGGGGGGFGGFFGGGGGGGGGGGGGCFFGGGFCFFGGEFFGGGGGGGGGGGGGGGGGGGFGGGGGGGGGGGGGGGGDFGGGG<FGGGGGFFFGFG>,CD,BF++8C?<,@,3:CCF3,,3@7@@C3<FFCC<>CFGFGGGGFGGGEG:**2CFE:BFCGF:FF<:C7=<:EGGEGC>8C@C9FGGFDGGGGG?EEEC/:;CE6CC*CCFCFF8ACGFFGF@0?<C+:9<C6C5E53:?EF00AFFEDDFF**9A7>FEFFFGF409?F@6F
@M03364:396:000000000-C9LGT:1:1101:16430:7787 1:N:0:10
ACTCCTACGGGAGGCAGCAGTGGGGAATATTGGGCAATGGGGGAAACCCTGACCCAGCAACGCCGCGTGAAGGAAGAAGGCCCTCGGGTTGTAAACTTCTTTTACCAGGGACGAAGGACGGGAGGGTACCTGGGGCAAAAGCAACGGCTAACTACGTGCCAGCAGCCGCGGTAATACGTAGGTTGCAAGCGTTGTCCGGATTTACTGGGTGTAAAGGGCGTGTAGGCGGAGCTGCAAGTCAGATGTGAAATCCATGGGCTCAACCCATGAACTGCATTTGAAACTGTAGCCCTT
+
GGGGGGGGGGGGGGGGGGGGGGGGGGGGGGGGGGGGGGGGGGGGGGGGGGGGGGGGGGGGGGGGGGGGGGGGGGEFGGGGGGGGGGGGGGGGGGGGGGGGGGGGFEFFFGGGGE@E3,DF++8+36CC,3@8,+8+8DF:FFFGF@FGGG@FFGGGGGGGGGGGDGGGGFGGEEFGGGFGGGGFGGGGGGGGG>CFGGGGG>E?FGGGGGGGGFCFCCGGGGGFGGGEEGGGGGGGGGGGGGGGGGGGGGGGGGGGGGFC5CCFGGGFGGGGGGGFGGGG??FGGFGFGFFGG5
@M03364:396:000000000-C9LGT:1:1101:25603:7788 1:N:0:10
ACTCCTACGGGAGGCAGCAGTGGGGAATATTGCACAATGGGGGAAACCCTGATGCAGCAACGCCGCGTGAGTGATGACGGCCTTCGGGTTGTAAAGCTCTGTCTTCAGGGACGATAGTGAAAGTTCCTGCGAGGTAAGCCACTGCTAACTACGTGCCAGCAGCCGCGGTAATACGTAGGTGGCGAGCGTTGTCCGGATTTACTGGGCGTAAAGGGAGCGTAGGCGGATTTTTAAGTGAGATGTGAAATACTCGGGCTTAACCTGAGTGCTGCATTTCAAACTGGAAGTCTAG
+
GGGGGGGGGGGGGGGGGGGGGGGGGGGGDGDGGGGGGGGGGGGGGGGGGGGGGGGGGGGGGGGGGGGGGGGGGGFGGGGGGGGGGGGGGGGGGGGFFFFGFGF<EDGFGGGGGGEC+CF,,-C,<FFGF<=+368,@FD<F3,:,,3@FG<F3@FFFFFF:FGGGDFC><:@FFF<FFGC:FG7CEGG*<FGGFGGGGCFGGGDCGFGC*?ECF>EE>:*;CG6EGC**@9@5<EEGGGGGGGG@FGGFGCF8*CE3C<EF+:=FF9CCFFFCFGG>>+???GD5CCFC47*
@M03364:396:000000000-C9LGT:1:1101:7618:7807 1:N:0:10
ACTCCTACGGGAGGCAGCAGTGGGGAATATTGCACAATGGGCGCAAGCCTGATGCAGCGACGCCGCGTGCGGGATGGAGGCCTTCGGGTTGTAAACCGCTTTTGTTCAAGGGCAAGGCACGGTTTCGGCAGTGTTGAGTGGATTGTTCGAATAAGCACCGGCTAACTACGTGCCAGCAGCCGCGGTAATACGTAGGTGGCAAGCGTTATCCGGAATGATTGGGCGTAAAGGGTGCGCAGGCGGCTGTGCAAGTCTGAAGTAAAAGGGACCGGCTCAACCGGTTCAGGCTTTGG
+
GGGGGGGGGGGGGGGGGGGGGGGGGGGGGGGGGGGGGGGGGGGGGGGGGGGGGGGGGGGGGGGGGGGGGGGGGGGGGGGGGFGGGGGGGGGGGGGGGGGGGGGGGGGGGGGGGGCFBFGGG+:@F@CFC+58@FEGGF>F@:@>FFC>FGGFFFGGGGGGGGGEFGGFG:BFGGGFGGGGGGGGGEGGGDGGFFGEGGGGGGGGGGDEGGGGGDGCF+AFGFFGG>8CCCFG>EGEGGGGGGGGGGEFGGGGGF@FFFFFG?7FGGGGGGEDGCGFGFFCE<=DGCFF<FF7F
@M03364:396:000000000-C9LGT:1:1101:3715:7816 1:N:0:10
ACTCCTACGGGAGGCAGCAGTGGGGAATATTGCACAATGGGGGAAACCCTGATGCAGCAACGCCGCGTGAGTGATGACGGCCTTCGGGTTGTAAAGCTCTGTCTTCAGGGACGATAATGACTGTTCCTAAGCCGGAAGCCACTGCTAACTACGTGCCAGCAGCCGCGGTCATACGTAGGTGGCGAGCGTTGTCCGGATTTACTGGGCGTAAAGGGAGCGTAGGCGGATTTTTGAGTGAGATGTGAAATACTCGGGCTTAACCTGAGTGCTGCATTTCAAACTGGAAGTCTAG
+
GGGGGGGGGGGGGGGGGGGGGGGGGGGGGGGGGGGGGGGGGGGGGGGGGGGFFFGGGGGGGGGGGGGGGDEGGGGGGGGGGGGGGGGGGGGGGGGGGGGGCGGGGGFGGGGGGCCF+CF,:-8F,:EF,,8,::C33@BFCG,FFF@DDC,@CFFGFGCFFFCFGG7FE<*CGGGCBFC=9CFGCBFFGC@=,8CC*FEEGG,<F5*21?8FGC*AECG5*?CC5*2:80+<**;A70:@FGFGFC@?CFF?8=55DCFFEFGGFG7>FF?FCCG>C00:?FG<GDGF*9**
@M03364:396:000000000-C9LGT:1:1101:28162:7826 1:N:0:10
ACTCCTACGGGAGGCAGCAGTGGGGAATATTGCACAATGGGGGAAACCCTGATGCAGCAACGCCGCGTGAGTGATGACGGCCTTCGGGTTGTAAAGCTCTGTCTTCAGGGACGATACTGACGGTTCCTAAGTGGGAAGCCACGGCTAACTACGTGCCAGCAGCCGCGGTCATACGTAGGTGGCGAGCGTTGTCCGGATTTACTGGGCGTAAAGGGAGCGTAGGCGGATTTTTAAGTGAGATGTGAAATACTCGGGCTTAACCTGAGTGCTGCATTTCAAACTGGAAGTCTAG
+
GGGGGGGGGGGGGGGGGGGGGGGGGGGGGGGGGGGGGGGGGGGGGGGGGGGGGGGGGGGGGGGGGGGGGGGGGGGGGFGGGGGGGGGGGGGGGGGGGGGGGGGEGFG<FGG<FG=B8CF,,-88+8BB3,@3,,:,3BFF8=+@3<+3DGGG*@FFGGGFGFFFECFGB1=;FEGEFFG<FGFE7B@FCFGGFFGGGGGGGGFGGGGGGGGGGGGGGCG:CGGFGGGGEFEGGGGGC@FFFFGGGGDGFG9EGGGGGFGGGG==67?FGGGGGGGGGGFFFFGGGGGFGF4C
@M03364:396:000000000-C9LGT:1:1101:15297:7827 1:N:0:10
ACTCCTACGGGAGGCAGCAGTGGGGAATATTGGACAATGGGGGCAACCCTGATCCAGCCATGCCGCGTGAGTGATGACGGCCTTAGGGTTGTAAAGCTCTTTTCTCCGGGACGATAATGACGGTACCGGAGGAATAAGCCCCGGCTAACTTCGTGCCAGCAGCCGCGGTAATACGAAGGGGGCTAGCGTTGCTCGGAATCACTGGGCGTAAAGGGCGCGTAGGCGGCTGATTTAGTCGAGGGTGAAAGCCCGTGGCTCAACCACGGAATGGCCTTCGATACTGCTTGGCTTG
+
GGGGGGGGGGGGGGGGGGGGGGGGGGGGGGGGGGGGGGGGGGGGGGGGGGGGGGGGGGGGGGGGGGGGGGGGGGGGGGGGGGGGGGGGGGGGGGGGGGCGGGGGGGGGGGGGGGGGGFGGGFFCBFFF6+868>FFFGGGGGGFGGFGGGGFFGCEFGGGGGGGGGGGG1BFGGGEGGGGGGGGGGGGGGGGGGGGGGGGGGGGGGGGGGDFGGGGGEGGGGGGGGGGE5ACFGGGGGGGGGGGGGGGFGGGGGGGGGGDFGGGGDGGGGCCFFGGGCCFBFGGFFFBGFF3
@M03364:396:000000000-C9LGT:1:1101:23357:7852 1:N:0:10
ACTCCTACGGGAGGCAGCAGTGGGGAATATTGGGCAATGGGGGAAACCCTGACCCAGCAACGCCGCGTGAAGGAAGAAGGCCTTCGGGTTGTAAACTTCTTTTAGTAGGGACGAAGAAAGTGACGGTACCTACAGAAAAAGCAACGGCTAACTACGTGCCAGCAGCCGCGGTAATACGTAGGTTGCAAGCGTTGTCCGGATTTACTGGGTGTAAAGGGCGTGTAGGCGGAGATGCAAGTTGGGAGTGAAATCCCGGGGCTCAACCCCGGAACTGCTTTCAAAACTGTATCCCTT
+
GGGGGGGGGGGGGGGGGGGGGGGGGGGGGGGGGGGGGGGGGGGGGGGGGGGGGGGGGGGGGGGGGGGGGGGGGGGGGGGGGGG8FGGGGGGGGGGGGGGGGGGDGFGFGGGGGGCFEEFFG9CF8@FFB,C,B,83@DDGGGGGG>@CFGFGAFGGGGGGGGGGGGGGGFGEEGGGGGGGGGGGGGGGGGGGG:FGGGGGGGGFGGFGGEGGGGGGGGGG:EG=FGCEG5EGFGGGFGGFGGGCCCCFFGGGGGGGGGGGGCCGGGGGGG8DCCGGGGGGFFGGGGGFFFFGG7
@M03364:396:000000000-C9LGT:1:1101:26395:7915 1:N:0:10
ACTCCTACGGGAGGCAGCAGTGGGGAATATTGCACAATGGGCGAAAGCCTGATGCAGCAACGCCGCGTGAGTGATGAAGGCCTTCGGGTCGTAAAACTCTGTCCTCAAGGAAGATAATGACGGTACTTATGGAGGAAGCCCCGGCTAACTACGTGCCAGCAGCCGCGGTAATACGTAGGGAGCAAGCGTTATCCGGATTTACTGGGTGTAAAGGGCGTGTAGGCGGAGATGCAAGTCGGGAGTGAAATCCATGGGCTCAACCCATGAACTGCTTTCGAAACTGTATCCCTTG
+
GGGGGGGGGGGGGGGGGGGGGGGGGGGGGGGGGGGGGGGGGGGGGGGGGGGGGGGGGGFGGGGGGGGGGGGGGGGGGGGGGGGGGGGGGGGGGGGGGGGGGGGDFBEGGFGGGGGGFGGFG-@B+BFF,CF<,,8BFEGFGGGFDFCGGG=FFGGGGGGGGGGGGGGGG7CFGGGFGGGGGGGFGGGGEGGGGGGGGFGGGGGGGGGGGGGGGCGGG:EGFGGGGGCEGGGGGGGGGGGGGGGGGGGGGGCGFGGFGGGGGGGGGGGGGGGFFFEGGGGGFFGGGGFFGFFG
@M03364:396:000000000-C9LGT:1:1101:7756:7915 1:N:0:10
ACTCCTACGGGAGGCAGCAGTGGGGAATATTGGGCAATGGGGGAAACCCTGACCCAGCAACGCCGCGTGAAGGAAGAAGGCCCTCGGGTTGTAAACTTCTTTTACCAGGGACGAAGGAAGTGACGGTACCTGGAGAAAAAGCAACGGCTAACTACGTGCCAGCAGCCGCGGTAATACGTAGGTTGCAAGCGTTGTCCGGATTTACTGGGTGTAAAGGGCGTGTAGGCGGAGGAGCAAGTCAGATGTGAAATCCCGGGGCTCAACCCCGGAACTGCATTTGAAACTGTTCCCCTT
+
GGGGGGGGGGGGGGGGGGGGGGGGGGGGGGGGGGGGGGGGGGGGGGFGGGGGGGGGGGGGGGGGGGGGGDFGGGGGGGGGFGGGGGGGGGGGGGGGGGGGGGGCGGGGGGGGGG@F7ABDD9F,3@FF>3@:,,BFFG<>:><FEC:FGGCFCGGGGGGGGGGGGGGGG7CGGGFGGGGGGGGGGGGGFGGGGGGGGGGGGGGGGGGGGGGGGFGGGEGGEGEGGGGGGGGGGGGGGG0CEGGGGGGGGFGGGGGGGGGGGGC7:<EDGGDG49?CF?CFF4AFGGGFGF479*
@M03364:396:000000000-C9LGT:1:1101:6644:7956 1:N:0:10
ACTCCTACGGGAGGCAGCAGTGAGGAATATTGGTCAATGGGCGAGAGCCTGAACCAGCCAAGTCGCGTGAAGGACTACGGCCCTATGGGTCTTAAACTTCTTTTGTATAGGGGTAAAGGTATGTGCGTGTACATATTTGCAAGTACTATACGAATAAGGATCGGCTAACTCCGTGCCAGCAGCCGCGGTAATACGGAGGATCCGAGCGTTATCCGGATTTATTGGGTTTAAAGGGTGCGTAGGCTGTCGGTCAAGTCAGAGGTGAAATCCCGGGGCTCAACTCCGGAACTGCCT
+
GGGGGGGGGGGGGGGGGEGGGGGGGGGGGGGGGGGGGGGGGGEGEGGFGGGGGGGFGGGGGGGGGGGGGGGGGGGGGGGGGGGGGGGGDGFGFGGGGGGGGGGGGGGC<FGFFGCGAF<=,-B5CBFF+4A,,C<F5EDDE,FDFA<FGGGGDFFGGFGG<DFGEDFGG9EFGGCGGGGGGGGGGEGGGF*@EFFGE@B<CF@F7FCFGGGGGGGGG5*>CFGGFGCEDGGGGGGEGGGCGGDFCFGGGEGCGGGGGCEGC8CGGFFFFGGDD=EDDGGGF*0>3595<F6F**
@M03364:396:000000000-C9LGT:1:1101:14167:7966 1:N:0:10
ACTCCTACGGGAGGCAGCAGTGGGGAATATTGCACAATGGGCGAAAGCCTGATGCAGCAACGCCGCGTGAGGGAAGACGGTCTTCGGATTGTAAACCTCTGTCCTTGGTGAAGAAACATGACGGTAGCCATGGGGGAAGCCACGGCTAACTACGTGCCAGCAGCCGCGGTAATACGTAGGTTGCAAGCGTTGTCCGGATTTACTGGGTGTAAAGGGCGTGTAGGCGGAGATGCAAGTTGGGAGTGAAATGCAGGGGCTCAACCCCTGAACTGCTTTCAAAACTGCATCCCTTG
+
GGGGGGGGGGGGGGGGGGGGGGGGGGGGGGGGGGGGGGGGGGGGGGGGGGGGGGGGGGGGGGGGGGGGGGGGGGGGGGGGGGGGGGGGGGGGGGGGGGGGGGGGGGGGGGGGGGGGD<EE9=F6CFGG:>D<<+B:CFGGGFGGGGGGGGGGGGGGGGGGGGGGGGGGGFEGGGGGGGGGGGGGGGGGGGGGGGFGGGGGGGGGGGGGGGGFGGGGGGGGEGGGGGGGGGGGGGGGGGGGGGGGGGDGGF@FGGDGGGGGFGGGGGGGGGGGFGGGGGGGFFGGGGGFGFFGG
@M03364:396:000000000-C9LGT:1:1101:3891:7970 1:N:0:10
ACTCCTACGGGAGGCAGCAGTGGGGAATCTTCCGCAATGGGCGAAAGCCTGACGGAGCAATGCCGCGTGAGTGATGAAGGGATTCGTCCCGTAAAGCTCTTTTGTTGGTGACGAACTTGCAGGAGGTGATTTATCTCGTGTAATGACGGTAGCCAACGAATAAGCCACGTCTAACTACGTGCCAGCAGCCGCGGTAATACGTAGGTTGCGAGCGTTGTCCGGAATTATTGGGCGTAAAGGGAGCGTAGGCGGACTTTTAAGTGAGATTTGAAATACCCGTGCTCAACTTGGGTG
+
GGGGGGGGGGGGGGGGGGGFGGGGGGGGGGFGGEGDGGGGDFFFGGGGGG<DE7CEFED<EEFG+C+>FC7FCCFGGFCFG,CFE:F=CF>FFCFGFGGGGGGBED8<F@CAFEE@,B5?D:B+33BA<,:,<CFGGFFDF,,@@,3C7@++>CFCFCD7FECCFC7FG8:D<CCG9F:CAFG9CFCFFGGGGGD7FFAFGGCC*C+4BC@7C8?CCACF=>5:CGFGF++;>8C:*;ECG=EGD=E*;C**1:CGGE+7+<*0<*<*:*<:CF7CDG=*7)*::7CFG49*>*
@M03364:396:000000000-C9LGT:1:1101:27647:7972 1:N:0:10
ACTCCTACGGGAGGCAGCAGTAGGGAATTTTCGTCAATGGGCGCAAGCCTGAACGAGCAATGCCGCGTGGGTGAAGACGGTCTTCGGATTGTAAAGCCCTGTTGCCGGGGACAAAGGACAGCCCGAGTGTAAAGCTGACTGTTTGATGGTACCCGGCCAGAAAGCCACGGCTAACTACGTGCCAGCAGCCGCGGTAATACGTAGGTGGCAAGCGTTATCCGGAATGATTGGGCGTAAAGGGTGCGCAGGCGGCTGTGCAAGTCTGAAGTAAAAGGGACCGGCTCAACCGGTTC
+
GGGGGGGGGGGGGGGGGGGGGGGGGGGGGGGGGGGGGGGGGGGGGGGGGGGGGGGGGGGGGGGGGGGGGGGGGGGGGGGGGGGGGGGGGGGGGGGGGGGGGGG<FGGFGGGGGGCGAFF,+<B3@FFG:3C,,<:,@@CFG@FGFAGFFGFGDGGGGGGGGGGGGGGGECEEGGGGGGGFGGGGGGGGGGGGGGGGDGGGGGGGGGGGGGGGGG?EACEGGG>CCGCCCFGGGGGGGGGGGFGCCECEGGGGGGDCFGFFG:>?EDFGFGGGGGGGFFCGE>*>F9DFGF5C5
@M03364:396:000000000-C9LGT:1:1101:26974:7972 1:N:0:10
ACTCCTACGGGAGGCAGCAGTGGGGAATATTGCACAATGGGGGAAACCCTGATGCAGCAACGCCGCGTGAGTGATGACGGCCTTCGGGTTGTAAAGCTCTGTCTTCAGGGACGATAATGACGGTACCTGAGGAGGAAGCCACGGCTAACTACGTGCCAGCAGCCGCGGTAATACGTAGGTGGCGAGCGTTGTCCGGATTTACTGGGCGTAAAGGGAGCGTAGGCGGACTTTTAAGTGAGATGTGAAATACCCGGGCTCAACTTGGGTGCTGCATTTCAAACTGGAAGTCTAG
+
GGGGGGGGGGGGGGGGGGGGGGGGGGGGGGGGGGGGGGGGGGGGGGGGGGGGGGGGGGGGGGGGGGGGGGGGGGGGGGGGGGGGGGGGGGGGGGGGGGGDFFGGGFGGGGFGFGFE75DFG7F+3BFGF,83:+8B@FFFEEEGGGGFGGGGGGGGGGGGGGGGGGGGG=EGGGF,CFGFFGGGGEGGFFGGG:FGGCE6FGGGGGGGGEGGGGGCEEGGGGGGGG>E5CFGGGGGGGGGGGGGGGGFGGFGGGGGDGGGGFFFGGGGGGGGGEGFGFGGFFGGFGGFGFFG
@M03364:396:000000000-C9LGT:1:1101:20353:8027 1:N:0:10
ACTCCTACGGGAGGCAGCAGTGGGGAATATTGCACAATGGGGGAAACCCTGATGCAGCAACGCCGCGTGAGTGATGACGGCCTTCGGGTTGTAAAGCTCTGTCTTCAGGAACGATAATGACGGTACCTTCGGGGGAAGCCACGGCTAACTACGTGCCAGCAGCCGCGGTAATACGTAGGTGGCGAGCGTTGTCCGGATTTACTGGGCGTAAAGGGAGCGTAGGCGGACTTTTAAGTGAGATGTGAAATACCCGGGCTCAACTTGGGTGCTGCATTTCAAACTGGAAGTCTAG
+
GGGGGGGGGGGGGGGGGGGGGGGGGGGG9FGGGGGGGGGGGGGGGGGGGGGGGGGGGGGGGGGGGGGGGGGGGGGGGGGGGGGGGGGGGGGGGGGGGFGGFGGGGCGGGGGDGGGG7FE@DFF>3B<F5,8++@F@EG7FFFGGDDCFCFEGGGGGGGGGFGFGFGFGE*;CGCGG?FG:FGFGGGGGGCCEGGGG>;CFGGGGGGGGGCGGGGGFGGGGGGGFCG*:CFFGCFGGGGC?@:CG<CG?C?FDEGECGGGC6<>FGGGDGGGGFCGGG7CF?FFG>FC@FFFF
@M03364:396:000000000-C9LGT:1:1101:23889:8047 1:N:0:10
ACTCCTACGGGAGGCAGCAGTGGGGAATTTTGCGCAATGGGCGAAAGCCTGACGCAGCAACGCCGCGTGCGGGACGAAGGCCTTCGGGTCGTAAACCGCTTTCCGGGGGGAAGAAGTTGACAGATCCCCTATGATAAACACCGGGCCACTCCTTGCCAGCAGCCGCGGGCATACGTAGGGTGCGCGCGTTAATCGGAATTACTGGGCGTAAAGGGTGCGCAGGCGGTTGAGTAAGACAGATGTGAAATCCCCGAGCTTAACTCGGGAATGGCATATGTGACTGCTCGCCTAG
+
GGGGGGGGGGGGGGGGGGGGGG<FGGGGGGG<EGGGGGGGGFGGGG:FGGGGGDCFGGGGGGGGGGGGGGGGGGGGGGGGGGGGGGGEGGGGGGGGGCFECGD,38@:CGGEGGG6,<E<+-3,03<F+,2,3<:,303,;8*:***2/8,;,27@<<<88,0;**/2**12CFC+<EGEEG5:***/*/**0<5CCGCG9+@?EG*8C?EGF7>;CEEE**:*?C*:8EF<+32A<6CC+CFG9C?EF6C*85C5D0?7:<:E5)/7<FF4*++2::F:@9+*:CD:CB)7
@M03364:396:000000000-C9LGT:1:1101:6937:8054 1:N:0:10
ACTCCTACGGGAGGCAGCAGTGGGGAATATTGCACAATGGGCGAAAGCCTGATGCAGCAACGCCGCGTGAGCGATGAAGGCCTTCGGGTCGTAAAGCTCTGTCCTCAAGGAAGATAATGACGGTACTTGAGGAGGAAGCCCCGGCTAACTACGTGCCAGCAGCCGCGGTCATACGTAGGGGGCTAGCGTTATCCGGATTTACTGGGCGTAAAGGGTGCGTAGGTGGTTTCTTAAGTCAGGAGTGAAAGGCTACGGCTCAACCGTAGTAAGCTCTTGAAACTGGGAAACTTGAGT
+
GGGGGGGGGGGGGGGGGGGGFGGGGGGGGGGGGGGGGGGGGGGGGGGGGGGGGGGGGGGGGGGGGGGGGGGGGGGGGGGGGGGGGGGGGGGGGGGGGGGGGGGGGGGGGGGFFFGGFGECE:@B+CFG55A,B:>3@FGDFGGGGGFFGGGGGGGGGGGGGGGGGGGGG4BFGGGFGGGGGGGGGGGGGGGGGGGGGGGGFGGGGGGGGGGGGGGCGDGCGGGGGGEFFGFFGGGGGGGGFEFGGGGGGGGGGGGGGGFFFGGGGGGGFGC*9FGGCGFGFFGG:DD@7=6>F0
@M03364:396:000000000-C9LGT:1:1101:7457:8059 1:N:0:10
ACTCCTACGGGAGGCAGCAGTGGGGAATATTGGGCAATGGGGGAAACCCTGACCCAGCAACGCCGCGTGAAGGAAGAAGGCCTTCGGGTTGTAAACTTCTTTTAGCAGGGACGAAGAAAGTGACAGTACCTACAGAAAAAGCAACGGCTAACTACGTGCCAGCAGCCGCGGTAATACGTAGGTTGCAAGCGTTGTCCGGATTTACTGGGTGTAAAGGGCGTGTAGGCGGAGATGCAAGTTGGGAGTGAAATCCCGGGGCTCAACCCCGGAACTGCTCTCAAAACTGTATCCCTT
+
GGGGGGGGGGGGGGGGGGGGFGGGGCCF@ECFFFGGGGGGGGGGGGGGGGGGGGGGGGGGGGGGGGGGGGGGGGGGGGGGGGGGGGGGGGGGGGGGGCGGGGG9FFGGGGGGEGCC+A8,A8DF9C?F,<3,3BF9FFFGGGG<FFBCEGFGDGGGGGCFGGGCG@GGG>EC7FFGGGFGF<CFGGG@FEC8:BFFEFGEF@FGGFEGGGEEGGGGGGDE8:;CFGFEEGGGFGGGGGEEFGG=EGGCCC?FGGEC5CE5C@9FGGGDDGGG4CGD7>FF?F9FFFFFGFFG4:
@M03364:396:000000000-C9LGT:1:1101:25790:8062 1:N:0:10
ACTCCTACGGGAGGCAGCAGTGGGGAATATTGCACAATGGGGGAAACCCTGATGCAGCAACGCCGCGTGAGTGATGACGGCCTTCGGGTTGTAAAGCTCTGTCTTCAGGGACGATAATGACGGTACCTGCGGAGGAAGCCACGGCTAACTACGTGCCAGCAGCCGCGGTAATACGTAGGTGGCGAGCGTTGTCCGGATTTACTGGGCGTAAAGGGAGCGTAGGCGGACTTTTAAGTGAGATGTGAAATACCCGGGCTCAACTTGGGTGCTGCATTTCAAACTGGAAGTCTAG
+
GGGGGGGGGGGGGGGGGGGGGGGGGGGGGGGGGGGGGGGGGGGGGGGGGGGGGGGGGGGGGGGGGGGGGGGGGGGGGGGGGGGGGGGGGGGGGGGGGGGGGGGGGGGGGGGGGGGG:FGDGBF>+BFE:,88+6@FBFGGCGGGGGFFGGFF@FGGGGGGGGGGGGGGG4CGGGGGGGGGGGGGFGGGGGGGGGGGGGGGGGGGGGGGGGEGGGGGGGGGGGGGGGGGGGGGGGGGGGGGGGGGGGGGGGGGGGGGGGGGGGGGGGCDGGGGGGDGGGFGFFGGGCGFGFFG
@M03364:396:000000000-C9LGT:1:1101:6758:8065 1:N:0:10
ACTCCTACGGGAGGCAGCAGTGGGGAATATTGCACAATGGGGGAAACCCTGATGCAGCAATGCCGCGTGAGTGATGACGGCCTTCGGGTTGTAAAGCTCTGTCTTCAGGGACGATAATGACGGTACCTGAGGTGGAAGCCACGGCTAACTACGTGCCAGCAGCCGCGGTCATACGTAGGTGGCGAGCGTTGTCCGGATTTACTGGGCGTAAAGGGAGCGGAGGCGGATTTTTAAGTGAGATGTGAAATACTCGGGCTTAACCTGAGTGCTGCATTTCAAACTGGAAGTCTAG
+
GGGGGGGGGGGGGGGGGGGGGGGGGGGGGGGGGGGGGGGGGGGGGGGGGGGGGGGGGGGGGGGGGGGGGGGGGGGGGGGGGGGGGGGGGGGGGGGGGGGGGGGGGGGGGGGGGGFF+8EFF:CEFGGF,,8+,+BBD8DAEEGGD7+@BFCC:FGFG9FFGFGEGGGGG7>@;FG@AFGFFFGG7ECF1CCECGGGEED<FGGGGGFGC5>FGFEFEED*2?EEGG*:E9+<C8FGGGGFGGGGGGGG7FFGGGDGGFGDFGFGGGGGGGGGDGGFGD7:FBCFGGG@:?4F
@M03364:396:000000000-C9LGT:1:1101:20452:8069 1:N:0:10
ACTCCTACGGGAGGCAGCAGTGGGGAATCTTGCGCAATGGGGGCAACCCTGACGCAGCGACGCCGCGTGCGGGACGAAGGCCTTCGGGTCGTAAACCGCTTTCAGCAGGGACGAGGCCGCTCCGGTGACGGTACCTGCAGAAGAAGCCCCGGCTAAATACGTGCCAGCAGCCGCGGTAATACGTAGGGGGCAAGCGTTATCCGGAATTATTGGGCGTAAAGAGTTCGTAGGTGGTTATCTAAGCGCAAGGTTTAATCTTGAGGCTCAACCTCATTTTGCCTTGCGAACTGGACT
+
GGGGGGGGGGGGGGGGGGGGGGGGGGGGGGGGGGGGGGGGGGGGGGGGGGGGGGGGGGGGGGGGGGGGGGGGGGGGGGGGGGGGGGGGGGGGGGGGGGGGGGGFGGGGGGGGGGGGEFFGF*C<<FFGF8<=*<:CCFGGGFGGFGGGGGGGGGGGGGFGGGGGGGGGGFGGGGGGEGGGGGGGFFGGGGGGGGGEGGGGGGGGEEGGFGGGGGGGGGGGGGGGGGGGGGGGGGGGGGGGFGGGGGGGGGFFGGGGGGGCDGGGGGGGGGFGGGGGGGGGFFCFGGDFGFFGG=
@M03364:396:000000000-C9LGT:1:1101:26927:8074 1:N:0:10
ACTCCTACGGGAGGCAGCAGTGGGGAATATTGCACAATGGGGGAAACCCTGATGCAGCAACGCCGCGTGAGTGATGACGGCCTTCGGGTTGTAAAGCTCTGTCGTCAGGGACGATAATGACGGTACCTGAGGAGGAAGCCACGGCTAACTACGTGCCAGCAGCCGCGGTAATACGTAGGTGGCGAGCGTTGTCCGGATTTACTGGGCGTAAAGGGAGCGTAGGCGGATTTTTAAGTGAGATGTGAAATACTCGGGCTTAACCTGAGTGCTGCATTTCAAACTGGAAGTCTAG
+
GGGGGGGGGGGGGGGGGGGGGGGGGGGGGGGGGGGGGGGGGGGGGGGGGFGGFGGGGGGGGGGGGGGGGGGGGGCGG9FEFFGGGGGGGGFGGGGGGFGGGGG@FGGGGGGGGGFGGGGAFEEC>FAF8,8+B3BEFGGFFGGGGGGFGCGGEFGGGGGGGGGGGGGG@FEGGGG<FFG2CFGGGGGG:<FEGGFGG550CC<AFGGG8EEFFGDGDGE5:CGGEG8/*0+A;CGCGGGG?FFGGGGC?E9C;EGED8FFFFFGGGFFGGGGGEF>>FGGFBFGGGGFG4@F
@M03364:396:000000000-C9LGT:1:1101:17284:8075 1:N:0:10
ACTCCTACGGGAGGCAGCAGTGGGGAATATTGCACAATGGGGGAAACCCTGATGCAGCAACGCCGCGTGAGTGATGACGGCCTTCGGGTTGTAAAGCTCTGTCTTCAGGGACGATAATGACGGTACCTGAGGAGGAAGCCACGGCTAACTACGTGCCAGCAGCCGCGGTAATACGTAGGTGGCGAGCGTTGTCCGGATTTACTGGGCGTAAAGGGAGCGTAGGCGGATTTTTAAGTGAGATGTGAAATACTCGGGCTTAACCTGAGTGCTGCATTTCAAACTGGAAGTCTAG
+
GGGGGGGGGGGGGGGGGGGGGGGGGGGGGGGGGGGGGGGGGGGGGGGGGGGGGGGGGGGGGGGGGGGGGGGGGGGGGGGGGGGGGGGGGGGGGGGGGGGGGGGGGGGGGGGGGGGGEGGFG:CC3BFGC,@:,BF7FGGGGGGGGGEGGGGGGGGGGGGGGGGGGGGGG1=FGGGFGGGGGGGGGGGGGGGGGGGGGGGGGGGGGGGGGGGGGGGGGGGEGGGGGG8EGCFGFGGGGGGGGGGGGGGGGGGGGGGGGGGGGGGGGGFGGGGGGGGGGGGGFFGCGGGFGFFG
@M03364:396:000000000-C9LGT:1:1101:23657:8108 1:N:0:10
ACTCCTACGGGAGGCAGCAGTGAGGAATATTGGTCAATGGGCGGAAGCCTGAACCAGCCAAGTCGCGTGAAGGATGAAGGTATTATGTATTGTAAACTTCTTTAGCAGTGGAGAAATAAGGAAGTCGAGCCTCCCGATGCTAGTACACTGAGAATAAGGATCGGCTAACTCCGTGCCAGCAGCCGCGGTAATACGGAGGATCCGAGCGTTATCCGGATTTATTGGGTTTAAAGGGTGCGCAGGCGGCCTTGCAAGTCAGCGGTCAAATCGTGGAGCTCAACTCCATTCCGCCGT
+
GGGGGGGGGGGGGGGGGGGGGGGGGGGGGGGGGGGGGGGGGGGGGGGGGGGGGGGGGGGGGGGGGGGGGGGGGGGGGGGGGGGGGGGGGGGGGGGGGGGGGGGGGGGGGGGGGGGGFGGAC-A4<CFG=8@AB=C++@FEG<FGFECFFGFFFGGGGGGGGGGGGGGGG=FGGGGGGGGGGGGGGDGGGGGGGFGGGGGGGGGGGGGGGGGGGGGGGGDFGGGGGGGGDGGGGGGGGGEGGGGGGGGGGGGGGGC9DFGGGCGEGGGGGGCCGGGGCGGGFFGGGGCFDFFGGD
@M03364:396:000000000-C9LGT:1:1101:27624:8118 1:N:0:10
ACTCCTACGGGAGGCAGCAGTGGGGAATATTGGTCAATGGGCGGAAGCCTGAACCAGCCAAGTCGCGTGAAGGATGAAGGTCTTATGTATTGTAAACTTCTTTAGCAGGGGAGAAGGAAATGGGTCGCGACCTCTGATGCTAGTACACTGCGAATAAGGATCGGCTAACTCCGTGCCAGCAGCCGCGGTAATACGGAGGGGCCGAGCGTTATCTGGATCTATTGGGTTTAACGGGTGCGCAGGCGGCCTTGCAAGTCAGCGGTCAAATCGAGGTGCTCAACTCCATTCCGCCGT
+
FGGGGGGGGGGGGGGGGGGGEF-FGGGGGGGG9CFGGGGGGGGCGGGGGGGGCCFGGGGG?F6EFGGGG,C?FGGGGFGG4,CFF,E5<F<,<EF@F9,,CF<EFGGG+@++@FF8,,4,,8,4,:@:3+8@+:B,CF,C,@=D=@,8<>,3:+@F=F9,3@>:B3*,63?F@FGEEGE@:3C,4*<4<*1+,,*4**1***2:**/:1A*;<0+0A:+++03A+*2/*+0+;*8CC8:1:8758>/*5+<6C+3A7CF65*9:C4+:D5*/7*:>:*+0<6C990C?:?3>D)
@M03364:396:000000000-C9LGT:1:1101:18622:8121 1:N:0:10
ACTCCTACGGGAGGCAGCAGTGGGGAATCTTGCGCAATGGGGGCAACCCTGACGCAGCGACGCCGCGTGCGGGACGAAGGCCTTCGGGTCGTAAACCGCTTTCAGCAGGGACGAGGCCGCTACGGTGACGGTACCTGCAGAAGAAGCCACGGCTAACTACGTGCCAGCAGCCGCGGTAATACGTAGGTGGCGAGCGTTGTCCGGATTTACTGGGCGTAAAGGGAGCGTAGGCGGAGATGCAAGTCAGGAGTGAAATCCCGGGGCTCAACCCCGGAACTGCTTTTGAAACTGTAT
+
GGGGGGGGGGGGGGGGGGGGGGGGGGGGGGGGGGGGGGGGGGGGGGGGGGGGGGGGGGGGGGGGGGGGGGGGGGGGGGGGGGGGGGGGGGGGGGGGGGGGGGGEFGGGGGGGGGEGGGFGG*C8<CFG@848@CFCFG@FGFGGGFGGGGGGGGGGGGGGGGGGGGGGG@FGGGGGGGGGFGGGGGGGGGGGG85CGGGGGGGGEGEGGGGGGGGGGGEGEGGGGG>CEGGGGGGGGGGGGGGGGGGGGGCGGGFFGGGGGCDECFGGGGGGGGCGGGGGBFGGGGGFGFFGF7
@M03364:396:000000000-C9LGT:1:1101:18311:8130 1:N:0:10
ACTCCTACGGGAGGCAGCAGTGGGGAATATTGGGCAATGGGCGCAAGCCTGACCCAGCAACGCCGCGTGAAGGATGAAGGTTTTCGGATTGTAAACTTCTGTCCTAAGTGACGAAGGAAGTGACTGTAGCTTAGGAGGAAGCCCCGGCTAACTACGTGCCAGCAGCCGCGGTAATACGTAGGTGGCGAGCGTTGTCCGGATTTACTGGGCGTAAAGGGAGCGTAGGCGGACTTTTAAGTGAGATGTGAAATACCCGGGCTCAACTTGGGTGCTGCATTTCAAACTGGAAGTCT
+
GGGGGGGGGGGGGGGGGGGGGGGGGGGGGGGGGGGGGGGGGGGGGGGGGGGGGFGGGGGGGGGGGGGGGEFCFGGGGGGGFAFGGGGEGGGGGGGGGGGGGGDEFFFF@FFGGG>F7FFFFCEF??FE,,C,8,,5AF7D@AFGGGGGGG@FBFGGGGGFFGGGGGGGE*>CEGFGGGEFGGGGGCGDGFFEG*4<CEE7FEFFFGGFGFEGG:FFFGGGGGCCGG<8E:8EGGGGFFGF<FFEGGGG+:ECGGGGGCE5CEFFC>FDFDA7:FG47797=4+7*7*79@FFC
@M03364:396:000000000-C9LGT:1:1101:25254:8131 1:N:0:10
ACTCCTACGGGAGGCAGCAGTGGGGAATATTGCACAATGGGGGAAACCCTGATGCAGCAACGCCGCGTGAGTGATGACGGCCTTCGGGTTGTAAAGCTCTGTCTTCAGGGACGATAATGACGGTACCTTTGGAGGAAGCCACGGCTAACTACGTGCCAGCAGCCGCGGTAATACGTAGGTGGCGAGCGTTGTCCGGATTTACTGGGCGTAAAGGGAGCGTAGGCGGACTTTTAAGTGAGATGTGAAATACTCGGGCTTAACCTGAGTGCTGCATTTCAAACTGGAAGTCTAG
+
GGGGGGGGGGGGGGGGGGGGGGGGGGGGGGGGGGGGGGGGGGGGGGGGGGGGGGGGGGGGGGGGGGGGGGGGGGGGGGGGGGGGGGGGGGGGGGGGGGGGGGGGGGGGGGGGGGGG@FGCG3@BBFFG,,9:3B7CFGGGCGGEGG:FGG9F@FGGGGGGGGGGGGGGG*=FGGGGGGGGGGGGGGGGGGGGGGGGGGGGGGGGGGGGGGGGGFGFGGGGGGGGGGCEGGGGGGGGGGGGGGGGGGGGGGGGGGGGGGGGGGGG*9CFGGGGGGGGGGGGFFGGGGGFGFFG
@M03364:396:000000000-C9LGT:1:1101:21631:8155 1:N:0:10
ACTCCTACGGGAGGCAGCAGTGGGGAATATTGCACAATGGGGGAAACCCTGATGCAGCAACGCCGCGTGAGTGATGACGGCCTTCGGGTTGTAAAGCTCTGTCTTCAGGGACGATAATGACGGTACCTGCGGAGGAAGCCACGGCTAACTACGTGCCAGCAGCCGCGGTAATACGTAGGTGGCGAGCGTTGTCCGGATTTACTGGGCGTAAAGGGAGCGTAGGCGGATTTTTAAGTGAGATGTGAAATACTCGGGCTTAACCTGAGTGCTGCATTTCAAACTGGAAGTCTAG
+
GGGGGGGGGGGGGGGGGGGGGGGGGGGGGGGGGGGGGGGGGGGGGGGGGGGGGGGGGGGGGGGGGGGGGGGGGGGGGGGGGGGGGGGGGGGGGGGGGGGGGGGGGGFGGGGGGF7?:FDDF-@B3BFD,:8++@CBFGGGGGGEGGGGGGFGCFGGGGGGGGGGGGGGGFGGGGGFCFGGGGGGGGGGGGGGGFCGDGDGFGGGGGFGGGGGGGGGGGGEGGEGGGCEGGG?CCGEFCGFFFGGGGGGGGGGGGGGGGGG<ECG?70CGGGGGGGGGGGGFFGGGGGFGF**
@M03364:396:000000000-C9LGT:1:1101:15654:8160 1:N:0:10
ACTCCTACGGGAGGCAGCAGTGGGGAATATTGCACAATGGGCGAAAGCCTGATGCAGCGACGCCGCGTGAGTGAAGAAGTATTTCGGTATGTAAAGCTCTATCAGCAGGAAAGATAATGACGGTACCTGGCTAAGAAGCACCGGCTAAATACGTGCCAGCAGCCGCGGTAATACGTATGGAGCAAGCGTTATCCGGATTTACTGGGTGTAAAGGGAGCGTAGACGGACTTGCAAGTCTGATGTGAAAGGCCGGGGCTCAACCCCGGGACTGCATTGGAAACTGTAGGTCTTG
+
GGGGGGGGGGGGGGGGGGGGGGGGGGGGGGGGGGGGGGGGGGGGGGGGGGGGGGGGGGGGCFGGGGGGGGGGGGFGGFGFDFGGGGGEEFGGGGGGGGGGGGG9FFGGGEGGGGGGGGGGGFFCBFGG5,88,,BFFGF<FGGFGEFF<FFGFGGGGGGGGGGGGGGGG1CFGGGGGGGGGGGFGGGGGGEGFFGGGCGGGGGGGG@FGGGGGGGGGGGGGGGGGG8CEGGGGFGGFCE3@CGGFGGDGGGGDGGGGFEGGCDEGDG3CFGGCC<DCDCG?FGGGGGFGFFG
@M03364:396:000000000-C9LGT:1:1101:12509:8172 1:N:0:10
ACTCCTACGGGAGGCAGCAGTGGGGAATATTGCACAATGGGGGAAACCCTGATGCAGCAACGCCGCGTGAGTGATGACGGCCTTCGGGTTGTAAAGCTCTGTCTTCAGGGACGATAATGACGGTACCTACGGAGGAAGCCACGGCTAACTACGTGCCAGCAGCCGCGGTCATACGTAGGTGGCGAGCGTTGTCCGGATTTACTGGGCGTAAAGGGAGCGTAGGCGGACTTTTAAGTGAGATGTGAAATACCCGGGCTCAACTTGGGTGCTGCATTTCAAACTGGAAGTCTAG
+
GGGGGGGGGGGGGGGGGGGGGGGGGGGGGGGGGGGGGGGGGGGGGGGGGGGGGGGGGGGGGGGGGGGGGGGGGGGGGGGGGGGGGGGGGGGGGGGGGGGGGGGGGGGGGGGGGGGGFGGFGEFFBCFF,,888>FFFGGGGGGGGGFEGGGGGGGGGGGGGGGGGGGGG*=FGGGGGGGGGGGGGEGGGGGGGGGGDGGGGGGGGGGGGGGGGGGGGGGGGGGGGG5EEGGGFGGGGGGGGGGGGGGGFGGGGGGGGGGGGGFGGGGDCFDFFGGGFGGGFFGFFFGFFFFG
@M03364:396:000000000-C9LGT:1:1101:16461:8174 1:N:0:10
ACTCCTACGGGAGGCAGCAGTGGGGAATATTGCACAATGGGGGAAACCCTGATGCAGCAACGCCGCGTGAGTGATGACGGTCTTCGGATTGTAAAGCTCTGTCCTCAAGGAAGATAATGACAGTACTTGAGGAGGAAGCCCCGGCTAACTACGTGCCAGCAGCCGCGGTAATACGTAGGGGGCTAGCGTTATCCGGATTTACTGGGCGTAAAGGGTGCGTAGGTGGTCTCTTAAGTCAGGAGTGAAAGGCTACGGCTCAACCGTAGTAAGCTCTTGAAACTGGGAAACTTGAGT
+
GGGGGGGGGGDGGGGGGGGGGGGFGGGGGGGGGGGGGGGGGGGGGGGGGGGGGGGGGGGGGGGGGGGGGGGGGGGGGGGGGGGGGGGDGGGGGGGGGGGGGGGGGGGGFGGGGGGGBFFF?-::,:CF85A,:+8+AADGGGGFGG:FFFGGCDCFGGGGGGGGGGGGG*>FGGGFEGGGGGGGFGGGGGGGG9FGFGGGGGGGGFGGGGEECCGGGGGGGGDFFGE?EEFGFGFGGFFGFGGGC:CFGFGGGGGGGGGGGGDEGGGCCF@GG7CGGCGF=BEGFFGFCFFCG*
@M03364:396:000000000-C9LGT:1:1101:4079:8186 1:N:0:10
ACTCCTACGGGAGGCAGCAGTGAGGAATATTGGTCAATGGGCGGAAGCCTGAACCAGCCAAGTCGCGTGAAGGATGAAGGTATTATGTATTGTAAACTTCTTTAGCAGTGGAGAAATAAGGGGCTCTTGCGCCCTGATGCTAGTACACTGAGAATAAGGATCGGCTAACTCCGTGCCAGCAGCCGCGGTAATACGGAGGATCCGAGCGTTATCCGGATTTATTGGGTTTAAAGGGTGCGTAGGCCGGCTGTCAAGTCAGCGGTAAAAATTCGGGGCTCAACCCCGTATAGCCGT
+
GGGGGGGGGGGGGGGGGGGGGGGGGGGGGGGGGGGGGGGGGGGGGGGGGGGGGGGGGGGGGGGGGGGGGGGGGGGGGGGGGAFGGGGGGGGGGGGGGGGGGGGGGGGGGGGGGGFGGGFFGFFF+BFG,:84?FGGCGGGGDFFFGGGGF9F>FFGGGGGGGGGGFGGGFGGGGGGGGGGGGGGGGGGGEGGGGGGGGGGGGGGDGGGGGGGGGGGEGGGGGGGGGEEEFGGGGGGGGGEGGGGGGGGGGGGGGGCFGGGGGDGGGGGGFGGG5>DCCGFFFGGGDGFGFFFC5
@M03364:396:000000000-C9LGT:1:1101:4771:8214 1:N:0:10
ACTCCTACGGGAGGCAGCAGTGGGGAATATTGGGCAATGGGCGAAAGCCTGACCCAGCAACGCCGCGTGGAGGAAGAAGGTTTTCGGATCGTAAACTCCTGTCCTCAGGGAAGAGTAGAAGCCGGTACCTGTGGAGGAAGCCCCGGCTAACTACGTGCCAGCAGCCGCGGTAATACGTAGGGGGCAAGCGTTGTCCGGAATGAGTGGGCGTAAAGGGCGCGTAGGCGGCCCGGTAAGTCTGGAGTGAAAGTCCTGCCTTCACGGTGGGGATTGCTTTGGATACTGTCGGGCTTG
+
GGGGGGGGGGGGGGGGGGGGGGGGGGGGCGGGGGGGGGGGGGGGGGGGGGGGGGGGGGGGGGGGGGGGGF:FGGGGGGGGEB?EFGGEFGGGGGGGGGGGGGGAFFGGGGGGGG<E,B<,C-:+@FFG=C>,:3B,>B,3>F<C>535@@FE,@FBF7*3>7:<BFGCE4BFGAF;F,@CCC@FGGCCFGC7BFFG>C8:CF?+<9CCCECECCC?5CEEEEGC80?5/8/:?CC89+3+<E7:CEC++33<::C<*+0++0/:/9E3)9E5CECF7CF76*7*:>:FGD5)*1
@M03364:396:000000000-C9LGT:1:1101:25309:8236 1:N:0:10
ACTCCTACGGGAGGCAGCAGTGAGGAATATTGGTCAATGGACGCAAGTCTGAACCAGCCATGCCGCGTGAAGGAATAAGGCCCTATGGGTCGTAAACTTCTTTTGTATGTGAGCAATAAGGTCCACGTGTGTTCCAATGAGAGTAGCATACGAATAAGCATCGGCTAACTCCGTGCCAGCAGCCGCGGTAATACGGAGGATGCAAGCGTTATCCGGATTCATTGGGTTTAAAGGGAGCGTAGGCGGAATGGTAAGTCAGCGGTCAAATGTCCGTGCCCAACGCGGTCATGCCGT
+
GGGGGGGGGGGGGGGGGGGGGGGGGGGGGGGGGGGGGGGGGGGGGGGGGGGGGGGGGGGGGGGGGGGGGGGGGGGGGGGGGGGGGGGGGGGGGGGGGGGGGGG9FEFGGGGGGGGGEEFCFFF,?AFF,:A,4@E,C<FFG<FGFACFGGGG<FFGGFGGGGGGGGDGG=BFFGGGGGGGGGGGGGGGGCCFGGGGGGGGGGGGGGGGGGGGGGGGGGEGGGGGGGGCCFGGGGGGGGGGGGGGGGEGGGFG?CG<FGGGGGGGGFGDGGFGDGGGGGGGFFGGGGDFGFFFC7
@M03364:396:000000000-C9LGT:1:1101:8025:8240 1:N:0:10
ACTCCTACGGGAGGCAGCAGTGGGGAATATTGCACAATGGGCGAAAGCCTGATGCAGCAACGCCGCGTGAGCGATGAAGGCCTTCGGGTCGTAAAGCTCTGTCCTCAAGGAAGATAATGACGGTACTTGAGGAGGAAGCCCCGGCTAACTACGTGCCAGCAGCCGCGGTAATACGTAGGGGGCTAGCGTTATCCGGAATTACTGGGCGTAAAGGGTGCGTAGGTGGTTTCTTAAGTCAGAGGTGAAAGGCTACGGCTCAACCGTAGTAAGCCTTTGAAACTGGGAAACTTGAGT
+
GGGGGGGGGGGGGGGGGGGGGGGGGGGGGGGGGGGGGGGGGGGGGGGGGGGGGGGGGGGGGGGGGGGGGGGGGGGGGGGGGGGGGGGGGGGGGGGGGGGGGGGGGGGGGGGGGGFGGGGGGBFF<CFGA5835BFGFGGGGGGGGGFGGGFGGGGGGGGGGGGGGGGGG<EGGGGGGGGGGGGGGGGGGGGGGGGGGGGGGGGGGGGGGGGGGGGGGGGGGGGGGGAFGGFGFGGGGGGGGGGGGGGGGGGGGGGGGGGGGGGGGGGGGGGFCFGGGGGGFFGGGGGFGFFGG*
@M03364:396:000000000-C9LGT:1:1101:17931:8250 1:N:0:10
ACTCCTACGGGAGGCAGCAGTGGGGAATATTGCACAATGGGCGAAAGCCTGATGCAGCAACGCCGCGTGAAGGAAGAAGGTCTTCGGATCGTAAACTTCTGTCCTTAGGGAAGATAATGACGGTGCCTTTGGCGGCAGCCCCGGCTAACTACGTGCCAGCAGCCGCGGTCATACGTAGGGGGCAAGCGTTATCCGGAATTATTGGGCGTAAAGAGTGCGTAGGTGGTTACCTAAGCAGGGGGTGAAAGGCAATGGCTCAACCATTGTTAGCCCCCTGAACTGGGCTACTTGAGT
+
GGGGGGGGGGGGGGGGGGGGGGGGGGGGGGGGGGGGGGGGGGGGGGGGGGGGGGGGGGGGGGGGGGGGGGGGGGGFFGGGGGGGGGGGGGGGGGGGGGGGGGGGFGGGGGGGGGFG?FFFFF@8+=CF5CC3,8=+@FEFGGGGGG7FGG9>@FGGGGGGGGGGGGGGG*;FEGGGGGGGGGDFFGGGGDEGGGGGGEGCGGGGGGGGGGGGGCFFGGGGGGGCFGGGCCFCGGGGGGGGGGEGCFFGGGGGGEFG4CED:CCFGGGGGGCFCGGDGF6DB@GGG:F?FFFCFC
@M03364:396:000000000-C9LGT:1:1101:11569:8255 1:N:0:10
ACTCCTACGGGAGGCAGCAGTGGGGAATATTGCACAATGGGGGAAACCCTGATGCAGCAACGCCGCGTGAGTGATGACGGCCTTCGGGTTGTAAAGCTCTGTCTTCAGGGACGATAATGACGGTACCTGCGGAGGAAGCTACGGCTAACTACGTGCCAGCAGCCGCGGTAATACGTAGGTGGCGAGCGTTGTCCGGATTTACTGGGCGTAAAGGGAGCGTAGGCGGACTTTTAAGTGAGATGTGAAATACCCGGGCTCAACTTGGGTGCTGCATTTCAAACTGGAAGTCTAG
+
GGGGGGGGGGGGGGGGGGGGGGGGGGGGGGGGGGGGGGGGGGGGGGGGGGGGGGGGGGGGGGGGGGGGGGGGGGGGGGGGGGGGGGGGGGGGGGGGGGGGGGGGGGGCGGGGGGGG=FGFG>@B:FFG:,868=FEFGGGFGGGGG<FGGFGFGGGGGGGGGGGGGGGG*;FFGGGGGGGGGGGGGGGGGGGGGGGEGGGGFGGGGGGGGGGGFGGGGGGGGGGGGCEGGGGGGGGGGGGGGGGGFGFGGFGGGGGGGGGGGFGGGGGGGGGGGGGGGGGFFGGGGGFGFFG
@M03364:396:000000000-C9LGT:1:1101:9905:8269 1:N:0:10
ACTCCTACGGGAGGCAGCAGTGGGGAATATTGGGCAATGGGGGAAACCCTGACCCAGCAACGCCGCGTGAAGGAAGAAGGCCTTCGGGTTGTAAACTTCTTTTACCAGGGACGAAGGACGTGACGGTACCTGGAGAAAAAGCAACGGCTAACTACGTGCCAGCAGCCGCGGTAATACGTAGGTTGCAAGCGTTGTCCGGATTTACTGGGTGTAAAGGGCGTGTAGGCGGAGATGCAAGTCAGGAGTGAAATCCCGGGGCTCAACCCCGGAACTGCTTTTGAAACTGCATCCCTT
+
GGGGGGGGGGGGGGGGGGGGGGGGGGGGGGGGGGGGGGGGGGGGGGGGGGGGGGGGGGGGGGGGGGGGGGGGGGGGGGGGGGGGGGGGGGGGGGGGGGGGGGGGFGGGGGGGGGDGGGGGGGGG+@FG3:<CFCFFFGEGGGGGGEGDGGGGGGGGGGGGGGGGGGGGGEGGGGGGFGGGGGFGGGGGGGGGGGGGGGGDGGGGGGGGGGGGGGGEGEGGGGEGGGACGGGGGGGDGGFDFGGFGGGGGGGGFGGGGEE=8C7CEDGDG:CDGGGGFFCFFFGCGGGFGFFGGG
@M03364:396:000000000-C9LGT:1:1101:25340:8276 1:N:0:10
ACTCCTACGGGAGGCAGCAGTGGGGAATATTGCACAATGGGGGAAACCCTGATGCAGCAACGCCGCGTGAGTGATGACGGCCTTCGGGTTGTAAAGCTCTGTCTTCAGGGACGATAATGACGGCACCTTTGTCGTTAGCCACGGCTAACTACGTGCCAGCAGCCGCGGTTATACGTAGGTGGCGAGCGTTGTCCGGATTTACTGGGCGTAAAGGGAGCGTAGGCGGACTTTTAAGTGAGATGTGAAATACCCGGGCTCAACTTGGGTGCTGCATTTCAAACTGGTAGTCTAG
+
GGGGGGEGGCEGGGE;@@CFEEEFGEGGFGGFGFF<FFFEDFCCEGFGGF@FEGGEGCGGEGGFGCCGDCFGFFEEFGE:>CGGGGGGFFEGCGFF<BFF<FGFG<FCCDD<F+?FBFGG<-3++83:,,93,+++8@<A>C>>CEEFCF@D>FAFEA:3F<C<CE:::*6?FCCFFGGCFCCGBEECGGEG<:C>;?>EGC+<EF>EEGEGFGCGEG>E5889CCECGGFCDFGGF:6E<CGG9<@FC987=5CEDCCFC<FGF::59FCD6C<:FCFGFBFD*::?*/92
@M03364:396:000000000-C9LGT:1:1101:9255:8285 1:N:0:10
ACTCCTACGGGAGGCAGCAGTGGGGAATATTGCACAATGGGGGAAACCCTGATGCAGCAACGCCGCGTGAGTGATGACGGCCTTCGGGTTGTAAAGCTCTGTCTTCAGGGACGATAATGACGGTACCTGAGGCGGAAGCCACGGCTAACTACGTGCCAGCAGCCGCGGTAATACGTAGGTGGCGAGCGTTGTCCGGATTTACTGGGCGTAAAGGGAGCGTAGGCGGACTTTTAAGTGAGATGTGAAATACCCGGGCTCAACTTGGGTGCTGCATTTCAAACTGGAAGTCTAG
+
GGGGGGGGGGGGGGGGGGGGGGGGGGGGGGGGGGGGGGGGGGGGGGGGGGGGGGGGGGGGGGGGGGGGGGGGGGGGGGGGGGGGGGGGGGGGGGGGGGGGGGGGGGGGGGGGGGGGCFGFGFGE+CFG,,8++@F@FFGGGGGGGGEGGGGGGGGGGGGGGGGGGGGGG*CFGGGGGGGGGGGGGGGGGGGEGGGGGGGGGGGGGGGGGGGGGGGFGGGGGGGGGGEEGGGGFGGGGGGGGGCGGGGGGGGGGGGGGGGGGGGGGGEGGGGGGGGGGGGGFFGGGGGFFFFG
@M03364:396:000000000-C9LGT:1:1101:5572:8344 1:N:0:10
ACTCCTACGGGAGGCAGCAGTGAGGAATATTGGTCAATGGGCGAGAGCCTGAACCAGCCAAGTAGCGTGCAGGATGACGGCCCTATGGGTTGTAAACTGCTTTTATGCGGGGATAAAGTGAGGGCTGCATCCCTTTTTGCAGGTACCGCATGAATAAGGACCGGCTAATTCCGTGCCAGCAGCCGCGGTAATACGGAAGGTCCGGGCGTTATCCGGATTTATTGGGTTTAAAGGGAGCGTAGGCCGGCTTTTAAGCGTGTTGTGAAATGCCGCGGCTCAACCGTGGCACTGC
+
GGGGGGGGGGGGGGGGGGGGFFGGGGGGGGGGGGGGGGGGGGGGGGGGGGGGGGGGGGGGGGGGGGGGGGGGGGGGGGGGGGGGGGGGGGGGGGDGGGGGGGGGGCFGGGGGGDGD,,5EF-BB+:>F,<CFGGGGDGGGGGGGGFFGGGGGFGGGGGGGEGGGGGGGGDFGGGFGGFGGGGGGDGGGEFCFCFGGGGGGGGGG@FGDGGGGGGG>8AEFFDGFGG>=EC7<@CC8CEGGGGGGGGGGEDCE<6FGG:E=EFGEFGDDGGFGGGGGGGF4)8EDCDGFGFFG
@M03364:396:000000000-C9LGT:1:1101:23987:8364 1:N:0:10
ACTCCTACGGGAGGCAGCAGTGGGGAATATTGCACAATGGGGGAAACCCTGATGCAGCAACGCCGCGTGAGTGATGACGGCCTTCGGGTTGTAAAGCTCTGTCTTCAGGGACGATAATGACGGTACCTGAGGAGGAAGCCACGGCTAACTACGTGCCAGCAGCCGCGGTAATACGTAGGTTGCAAGCGTTGTCCGGATTTACTGGGTGTAAAGGGCGTGTAGGCGGAGATGCAAGTTGGGAGTGAAATCCCGGGGCTCAACCCCGGAACTGCTTTCAAAACTGTATCCCTTG
+
GGGGGGGGGGGGGGGGGGGGGGGGGEGGGGGGGGGGGGGGGGGGGGGGGGGGGGGGGGGGGGGGGGGGGGGGGGGGGGGGGGGGGGGGGGGGGGGGGGGFGGGGGGGGGGGGGGGG+FF@D->3+BFFFB@+B7FCDFGFFFEFGG7FFGGG>FGGGGGGGGGGGGGGGCEGGGGGGGGGGGGGGGGGGEGGGGGGGGGGGGFGGGGGGGGGGGGGGEGEGGFFGGCEEGGGGGFGGGGGGGGGGGGGGGGGGGGGGGGGGGGGDDEGGGGGGGGGFFGGFFGGFGGFG@=C
@M03364:396:000000000-C9LGT:1:1101:9305:8378 1:N:0:10
ACTCCTACGGGAGGCAGCAGTGGGGAATATTGGGCAATGGGCGAAAGCCTGACCCAGCAACGCCGCGTGAAGGAAGAAGGCCTTCGGGTTGTAAACTTCTTTTACAAGGGACGAAGGACGTCACAGTACATGGAGAAAAAGCACCGGCTAAATACGTGCCAGCAGCCGCGGTAATACGTAGGTTGCAAGCGTTGTCCGGATTTACTGGGTGTAAAGGGCGTGTAGGGGGAGATGCAAGTTGGGAGTGAAATCCAGGGGCTCAACCCCTGAACTGCTTTCAAAACTGTATCCCTC
+
GGGGFFGCCFGCE@FFEGGGCFFCC,CF<CFFGGGGGGGCFGDC+CE8FFFGF<FFFFGGFCGGDGGF=@FF<8FEDEFGDFG@AD::BCCCFGGGFFGDGGBAF,,9==FGCC:F+F8=@3B8AFD=B==@,>B,8,>BFCE@,CCCGC>FEGGGFFCCFF>D,6>FD**4CFFGCFFFFG<,=CFCCDF71=<:,C::<*<C,,4<:CCE?<79<:*:/2/:F?*:CGEGC@F7+2<7C6C*?:C+<CCF?0<F<8C/;96:=<ED54C<>?CGFFFC9FEF4::***090*
@M03364:396:000000000-C9LGT:1:1101:4442:8409 1:N:0:10
ACTCCTACGGGAGGCAGCAGTGAGGAATATTGGTCAATGGGCGGAAGCCTGAACCAGCCAAGTCGCGTGAAGGATGAAGGTATTATGTATTGTAAACTTCTTTAGCAGTGGAGAAATAAGGGGGTCGTGACCCCCGATGCTAGTACACTGAGAATAAGGATCGGCTAACTCCGTGCCAGCAGCCGCGGTAATACGGAGGATCCGAGCGTTATCCGGATTTATTGGGTTTAAAGGGTGCGCAGGCGGCCTTGCAAGTCAGCGGTCAAATCGTGGAGCTCAACTCCATTCCGCCGT
+
GGGGGGGGGGGGGGGGGGGGGGGGGGGGGGGGGGGGGGGGGGGGGGGGGGGGGGGGGGGGGGGGGGGGGGGGGGGGGGGGG<FGGGGFCGGGGGGGGGGGGGGFGGGGEGGGGG8EFEFBE-@+4BFF8,8CFGCFFGGGGGGGGGGGGG,>@FFFGGFGGGGGGFGGG>ECGGGGGFFGGGGGGEG@GEEGGGGGGGGD:BFG7FEGGGGFGEGGGG>FGG<FGGGGGGD9FGGGGGGGGG>EDGGGGGGGFGGGGGGGGEGGGGGGGDGGGGGGFCFDFFG:FFGFFFEGG7
@M03364:396:000000000-C9LGT:1:1101:16982:8434 1:N:0:10
ACTCCTACGGGAGGCAGCAGCTAAGAATATTCCGCAATGGGGGGAACCCTGACGGAGCGACGCCGCGTGGACGACGAAGGCCGGAAGGTTGTAAAGTCCTTTTATGGCAGAGGAATAAGCGCGGGAGTGGACAGTCCGCGCGGTGACTGTAGGCCATGAATAAGCACCGGCTAATTACGTGCCAGCAGCCGCGGTAACACGTAAGGTGCGAGCGTTGTTCGGAATCATTGGGTGTAAAGGGAGCGTAGACGGCAAAGCAAGTCTGAAGTGAAAGCCCCGGGCTCAACCCGGGA
+
GGGGGGGGGGGGGGGGGGGGGGGGGGGGGGGGGGGGGGGGGGGGGGGGGGGGGGGGGGGGGGGGGGGGGGGGGGGGGGGGGGGGEFFGGGGGGGGGGGGGGGGGGGGGCFGGFFFGCGGGGGC11:?E;8A0,*A6CEGGGGGGG>FFGGGGGGGGGGGGGGGGGGGGG*:E8EFGGGGGGGGGGGGGGGGGGGCGGGGGG>FGGGGGGGGGGGGGGGGGGGGGGGGGGGGGGEEFCGGGGGEEEEEGGGGGEGGGFGGGGGGGGGGGGGGGGGGGGGGGFFDGGFF>GFFG>
@M03364:396:000000000-C9LGT:1:1101:24147:8450 1:N:0:10
ACTCCTACGGGAGGCAGCAGTGGGGAATATTGCACAATGGGGGAAACCCTGATGCAGCAACGCCGCGTGAGTGATGACGGCCTTCGGGTTGTAAAGCTCTGTCTTCAGGGACGATAATGACTGTACCTGCGGATGGAGCCACGGCTAACTACGTGCCAGCAGCCGCGGTCATACGTAGGTGGCGAGCGTTGTCCGGATTTACTGGGCGTAAAGGGAGCGTAGGCGTATTTTTAAGTGAGATGTGAAATACCCGGGCTCAACTTGGGTGCTGCATTTCAAACTGGAAGTCTAG
+
GGGGGGGGGGGGGGGGGGGGGGGGGGGGGGGGGGGGGGGGGGGGGGGGGGGGGGGGGGGGGGGGGGGGGGGGGGGGGGGGGGGGGGGGGGGGGGGGGGGGGGGGG9FFEGFGGG=?FGG,:-:?,CDFD8@88+8+8><FFGGFGC@FGGFGFFGGGFGGG>FGGGGGG*BCFFGGGGGGGFGGGGGGFGDGGDGDGGGGGGGGGGGGGGGGGCEDGDCEGGDFGGGGGGFEFFGGGCCFGGGGFGFFFC@FGGGGGGGGGFFGGGGGGGGGCGDGFGGGFFFG<FFFGFFF
@M03364:396:000000000-C9LGT:1:1101:27706:8452 1:N:0:10
ACTCCTACGGGAGGCAGCAGTGGGGAATATTGGGCAATGGGGGAAACCCTGACCCAGCAACGCCGCGTGAAGGAAGAAGGCCTTCGGGTTGTAAACTTCTTTTAGCAGGGACGAAGAAAGTGACGGTACCTGCAGAAAAAGCAACGGCTAACTACGTGCCAGCAGCCGCGGTAATACGTAGGTTGCAAGCGTTGTCCGGATTTACTGGGTGTAAAGGGCGTGTAGGCGGAGATGCAAGTTGGGAGTGAAATCCCGGGGCTCAACCCCGGAACTGCTTTCAAAACTGTATCCCTT
+
GGGGGGGGGGGGGGGGGGGGGGGGGGGGGGGGGGGGGGGGGGGGGGGGGGGGGGGGGGGGGGGGGGGGGGGGGGGGGGGGGGGGGGGGGGGGGGGGGGGGGGGGG9FFGDFFGGGG@<F,55A5+8BD+,9CC,B,,:F,@,,@>+FFGGCD;FEGGGGGF8E77CCGG*:FGGGGGGFGGGGCFGGGGGGGGGGGGGGGEFEFGGGGGCEGGCGGGDEGEGCFGGGGGCGGGGGFFFGC?@CFGGGGGGGGGGGGGGGGG+9CFGGGGGGGGGGGGD?FFFGGGGGFGFFFDG
@M03364:396:000000000-C9LGT:1:1101:14750:8459 1:N:0:10
ACTCCTACGGGAGGCAGCAGTGGGGAATATTGGGCAATGGGGGAAACCCTGACCCAGCAACGCCGCGTGAAGGAAGAAGGCCCTCGGGTTGTAAACTTCTTTTACCAGGGACGAAGGACGTGACGGTACCTGGAGAAAAAGCAACGGCTAACTACGTGCCAGCAGCCGCGGTAATACGTAGGTTGCAAGCGTTGTCCGGATTTACTGGGTGTAAAGGGCGTGTAGGCGGAGATGCAAGTTGGGAGTGAAATCCCGGGGCTCAACCCCGGAACTGCTTTCAAAACTGTATCCCTT
+
GGGGGGGGGGGGGGGGGGGGGGGGGGGGGGGGGGGGGGGGGGGGGGGGGGGGGGGGGGGGGGGGGGGGGGGGGGGGGGGGGGGGGGGGGGGGGGGGGGGGGGGGGGGGGGGGGG7F@8FFGEFG+@FF7,CC<FFGGFEGGGGGGGGGGGGGGGGGGGGGGGGGGGGGG<CGGGFGGGGGGGGGGGGGGGGGG*FFGGGGGGGGFGGGGGGGGGGGGGGGEGGGGGEEGGGGGGGGGGGGGGGFGGGGGGGGGGGGGGGGGFFGGGGGGGDGGGF7C70?F=CDFGGFCB@FG>
@M03364:396:000000000-C9LGT:1:1101:17149:8469 1:N:0:10
ACTCCTACGGGAGGCAGCAGTGGGGAATATTGCACAATGGGGGAAACCCTGATGCAGCAACGCCGCGTGAGTGATGACGGCCTTCGGGTTGTAAAGCTCTGTCTTCAGGGACGATAATGACGGTACCTGAGGGGGGAGCCACGGCTAACTACGTGCCAGCAGCCGCGGTGATACGTAGGTGGCGAGCGTTGTCCGGATTTACTGGGCGTAAAGGGAGCGTAGGCGGACTTTTAAGTGAGATGTGAAATACCCGGGCTCAACTTGGGTGCTGCATTTCAAACTGGAAGTCTAG
+
GGGGGGGGGGGGGGGDGGFGGGGGGGGGGGGGGGGGGGGGGGGCGGGGGGGGGGGGGGGGGGGGGGGGGGGGGGGGGGGGGGGGGGGGGGGGGGGGGGGG<FGGGGGFGGGGGFGG+CE<<3@BAFGG>,@3+>7*=FF7,<CGGG;:FFGGEGFGGGGGGGGGGGGGG*;FCFGFGGEEG58CCGEGGDEEEFEECGGDGGCF@EGGGGGGGGGGGGGGG88FGG:CE?FG98CCFFGFGGGGG<CFGGGFG5EGGGGGG:C9FFCDGGGFFGF>>D7CFFGGFF<FGF4F
@M03364:396:000000000-C9LGT:1:1101:21118:8480 1:N:0:10
ACTCCTACGGGAGGCAGCAGTGGGGAATATTGCACAATGGGGGAAACCCTGATGCAGCAACGCCGCGTGAGTGATGACGGCCTTCGGGTTGTAAAGCTCTGTCTTCAGGGACGATAATGACGGTACTTGAGGAGGAAGCCCCGGCTAACTACGTGCCAGCAGCCGCGGTAATACGTAGGGGGCTAGCGTTATCCGGATTTACTGGGCGTAAAGGGTGCGTAGGTGGTTTCTTAAGTCAGGAGTGAAAGGCTACGGCTCAACCGTAGTAAGCTCTTGAAACTGGGAAACTTGAGG
+
GGGGGGGGGGGGGGGGGGGGGGGGGGGGGGGGGGGGGGGGGGGGGGGGGGGGGGGGGGGGGGGGGGGGGGGGGGGGGGGGGGGGGGGGGGGGGGGGGGGGGGGGGFGGGGGGGGGGGGGDGGFBBFFFC,8:8=F:FGGGGGGGGGGGGGGGGGGGGGGGGGGGGGGGG*CFGGGGGFGGGGGGGGGGGGGGGGGGGGGGGGGGGGGGEGGGGGGGGGGGGGGGGGCFFGGGGGGGGGGGDGGGDGGGGGGGGDGGGGGGGGGEGGGCFGG>DGGGGGGGFFGGGFGFGFFGF*
@M03364:396:000000000-C9LGT:1:1101:16697:8503 1:N:0:10
ACTCCTACGGGAGGCAGCAGTAGGGAATTTTCGTCAATGGGCGCAAGCCTGAACGAGCAATGCCGCGTGGGTGAAGACGGTCTTCGGATTGTAAAGCCCTGTTGCCGGGGACAAAGGACAGCCCGAGTGGAAAGCTGACTGTTTGATGGTACCCGGCCAGAAAGCCACGGCTAACTACGTGCCAGCAGCCGCGGTAATACGTAGGTGGCAAGCGTTATCCGGATTTACTGGGCGTAAAGGGTGCGTAGGTGGTTTCTTAAGTCAGGAGTGAAAGGCTACGGCTCAACCGTAGT
+
GGGGGGGGGGGGGGGGGGGGGGGGGGGGGGGGGGGGGGGGGGGGGGGGGGGGGGGGGGGGGGGGGGGGGGGGGGGGGGGGFGGGGGGGGGGGGGGGGGGGGGGGGGGGGGGGGGGGGGGGGGG+8@FF>3C,8BFEFFGGGFGGG9FFGGGGGGGGGGGGGGGGGGGGG>EGGGGFGGGGGGGGGGGGGGGGGGGGGGGGGCGGGGGGGGGGGGGGGGGGGGDGGG<FGGGGCE8?CFGGGGDGGGGGGGGG8CFGFFCGGGGGGGCGGGECFGGDFGFGFE5DGGG@DB>GD
@M03364:396:000000000-C9LGT:1:1101:13454:8503 1:N:0:10
ACTCCTACGGGAGGCAGCAGTGAGGAATATTGGTCAATGGACGAGAGTCTGAACCAGCCAAGTAGCGTGCAGGACGACGGCCCTACGGGTTGTAAACCTCTTTTATAAGGGAATAAAGGGCGTCACGTGTGACGCGTTGCATGTACCTTATGAATAAGCATCGGCTAACTCCGTGCCAGCAGCCGCGGTAATACGGAGGATGCGAGCGTTATCCGGATTCATTGGGTTTAAAGGGTGCGTAGGTGGCCGATTAAGTCAGCGGTGAAAGTCAGTGGCTCAACCATTGAATTGCCG
+
GGGGGGGGGGGGGGGGGGGGGGGGGGGGGGGGGGGGGGGGGGGGGGGGGGGGGGGGGGGGGGFGGGGGGGGGGGGGGGGGGGGGGGGGGGGGGGGGGGGGGGGGGGGGGGGGGGGGFGFEGBFF@CFG3:A<CFGFFGGGGGGGGGGGGGGGFGGGGGGGGGGGGGEGGGGGGGGGGGGGGGGGGGGGGCGGGGGGGGGGGGGGGGGGGGGGGGGGGGCGGGGGGGGEEGGGGGGGGGGCEGGGFGGGGGDGGGGGGGGGGGGGGGGGGGGGGGGGFGGGFFGGGGFFGFFFG<
@M03364:396:000000000-C9LGT:1:1101:4994:8521 1:N:0:10
ACTCCTACGGGAGGCAGCAGTGGGGAATATTGGGCAATGGGGGAAACCCTGACCCAGCAACGCCGCGTGAAGGAAGAAGGCCTTCGGGTTGTAAACTTCTTTTACCAGGGACGATAATGACGGTACCTGAGGAGGAAGCCACGGCTAACTACGTGCCAGCAGCCGCGGTAATACGTAGGTGGCGAGCGTTGTCCGGATTTACTGGGTGTAAAGGGAGCGCAGGCGGGAGATCAAGTTGGATGTGAAATGTCGGGGCTTAACCCCGGAACTGCATCCAAAACTGATATTCTTG
+
GGGGGGGGGGGGGGGGGGGGGGGGGGGGGGGGGGGGGGGGGGGGGGGGGGGGGGGGGGGGGGGGGGGGGGGGGGGGGGGGGGGGGGGGGGGGGGGGGGGGGGGGGGGGGGGGGGGGGGGGGFCF=FGGCB@B8BFGGGGGGGGGGCFGGGGGGGGGGGGGGGGGGGGGG1CGGGGGGGGGGGGGGGGGFGGGGGGGGGGGGGGGGGGGGGGGGGGGGGGGGGGGGGGGGGGGGGGCEFFGGGFGGGGFFGGGGGGGGFGGCFGGGGGGDGGGGFGGGGGGFFGGGGGFGFFG
@M03364:396:000000000-C9LGT:1:1101:24757:8522 1:N:0:10
ACTCCTACGGGAGGCAGCAGTGGGGAATATTGCGCAATGGGGGCAACCCTGACGCAGCAACGCCGCGTGCAGGAAGAAGGTCTTCGGATTGTAAACTGTTGTCGCAAGGGAAGAAGACAGTGACTGTACATTGTGAGAAAGTCACGGCTAACTACGTGCCAGCAGCCGCGGTAATACGTAGGTGACAAGCGTTGTCCGGATTTACTGGGTGTAAAGGGCGTGTAGGCGGAGATGCAAGTTGGGAGTGAAATCCCGGGGCTCAACCCCGGAACTGCTTTCAAAACTGCATCCCTT
+
GGGGGGGGGGGEGGGGGGGGGGGGGGGGGGGGGGGGGGGGGGGGGGGGGGGGGGGGGGGGGGGGGGGGGGGGGGGGGGGGGGGGGGGGGGGGGGGGGGGGGGGGGGGDGGGGGGCFGGGAFCDF,CFG83C,3<3,9FAFGGGGG7CFEGGGGGGGGFGFGGGGGGGGG*:FEGGGGGGGGGGGGGGGGGGGGGGGGGGGGFGGGGGGGGGEFFGGGGGGEGEGGGGGGGGGGGGGGGGGGGGGGGGGGGGGFGGGGGGGGGFGGGGGGGGGGGGFGGGGFFGGGGGFGFFGF>
@M03364:396:000000000-C9LGT:1:1101:19331:8550 1:N:0:10
ACTCCTACGGGAGGCAGCAGTGAGGAATATTGGTCAATGGGCGGAAGCCTGAACCAGCCAAGTCGCGTGAAGGATGAAGGTATTATGTATTGTAAACTTCTTTAGCAGTGGAGAAATAAGGGGGTCGTGACCCCTGATGCTAGTACACTGAGAATAAGGATCGGCTAACTCCGTGCCAGCAGCCGCGGTAATACGGAGGATCCGAGCGTTATCCGGATTTATTGGGTTTAAAGGGTGCGCAGGCGGCCTTGCAAGTCAGCGGTCAAATCGTGGAGCTCAACTCCATTCCGCCGT
+
GGGGGGGGGGGGGGGGGGGGGGGGGGGGGGGGGGGGGGGGGGGGGGGGGGGGGGGGGGGGGGGGGGGGGGGGGGGGFFGGGGGGGGGGGGGGGGGGGGGGGGGGGGGGGGGFGGGGGGGGGFC+8BFGB,ACFFGDFGGGGFGGGGGGGGFG<FGGGGGGGGGGGGGGGEEGGGGGGGGGGGGGGGGGGGGGGGGGGGGGGGGGGGGGGGGGGGGGGEGGGGGGGGEGGGGGGGGGGGGGGGGGGGGGGGGGGGGGGGGGGGGGGGGGGGGGGEGGFGGGFFGGGGGFGFFGGC
@M03364:396:000000000-C9LGT:1:1101:25286:8555 1:N:0:10
ACTCCTACGGGAGGCAGCAGTGGGGAATATTGCACAATGGGGGAAACCCTGATGCAGCAACGCCGCGTGAGTGATGACGGCCTTCGGGTTGTAAAGCTCTGTCTTCAGGGACGATACTGACGGTACCTGCGCCGGAAGCCACGGCTAACTACGTGCCAGCAGCCGCGGTAATACGTAGGTGGCGAGCGTTGTCCGGATTTACTGGGCGTAAAGGGAGCGTAGGCGGATTTTTAAGTGAGATGTGAAATACTCGGGCTTAACCTGAGTGCTGCATTTCAAACTGGAAGTCTAG
+
GGGGGGGGGGGGGGGGGGGGGGGGGGGGGGGGGGGGGGGGGGGGGGGGGGGGGGGGGGGGGGGGGGGGGGGGGGGGGGGGGGGGGGGGGGGGGGGGGGGGGGGGGFGGGGGGGF@F+CF,F8@C+BFG:,8+38:+@FGGFFGGEF:FGG<F@FGGGGGGGGGGGGGGG*=FGGGGGGGGGGGGGGGGGCGGGGGGGGGGGGGGGGGGGGGGGGGGGGGGGGGGGG8EGGFFGGGGGGGGGGGGGGGGGGGGGDGGGGGGGGGGGGGGGGGGGGGGGGGGFFGGGFFFGFFG
@M03364:396:000000000-C9LGT:1:1101:16213:8571 1:N:0:10
ACTCCTACGGGAGGCAGCAGTGGGGAATATTGGGCAATGGGCGAAAGCCTGACCCAGCAACGCCGCGTGAAGGAAGAAGGTTTTCGGATTGTAAACTTCTGTCCTAAGTGACGAAGGAAGTGACAGTAGCTTAGGAGGAAGCCCCTGCTAACTACGTGCCAGCAGCCGCGGTAATACGTAGGGGGCGAGCGTTTTCCGGAATGACTGGGCGTAAAGGGCGTGTAGGCGGCCGATTAAGTCTGAAGTGAAAGTCCTGCTTTCCAGGTGGGAATTGCTTTGGAGACTGGTTGGCTT
+
GGGGGGGGGGGGGGGGGGGGGGGGGGGGFGGGGGGGGGGGGGGGGGGGGGGGGGGGGGGGGGGGGGGGGGGGGGGGGGGGFEGGGGGFGGGGGGGGGGGGGGGFGGGGGGGGGG@=+<B???B5<CCB5,,<,CF<FF=B<F=@F+:@F<FGCGEFFGGGGGGGGGFG75>>F@;@CFF:FGCFEGEE@EFG7**3<CC?CGF:EF@FCCC:?*ACC>8C8?CGGGFEEEC:CE:CCF9FGFG<CFGCGGFGEGGGGFCFC+2<EDDFD4<5>FFG7:AD?F+*7CGFF@)*95
@M03364:396:000000000-C9LGT:1:1101:12401:8619 1:N:0:10
ACTCCTACGGGAGGCAGCAGTGGGGAATATTGGGCAATGGGGGAAACCCTGACCCAGCAACGCCGCGTGAAGGAAGAAGGCCTTCGGGTTGTAAACTTCTTTTACCAGGGACGAAGGACGTGACGGTACCTGGAGAAAAAGCAACGGCTAACTACGTGCCAGCAGCCGCGGTAATACGTAGGTTGCAAGCGTTGTCCGGATTTACTGGGTGTAAAGGGCGTGTAGGCGGAGGAGCAAGTCAGATGTGAAATCCCGGGGCTTAACCCCGGAACTGCATTTGAAACTGTAGCCCTT
+
GGGGGGGGGGGGGGGGGGGGGGGGGGGGGGGGGGGGGGGGGGGGGGGGGGGGGGGGGGGGGGGGGGGGGGGGGGGGGGGGGGGGGGGGGGGGGGGGGGGGGGGFAFGGGGGGCGCGGFFGEFFGC@FGB,@:B>D,@F8FGGGGGEGGGGGGGGGGGGGGGGGGFFGGG<EEGGFCGGFGGDGGGGFFGGGGGGGGGGGDGEGGGGGGGGDEGG7<FGGGEEGGGGFGGGGGGGGGGGGGGFCFGFFGGGGGFFCEGEGGGEFGGGGGGGGGGGGGGG7DFFGGGGGFGFFGF5
@M03364:396:000000000-C9LGT:1:1101:3869:8623 1:N:0:10
ACTCCTACGGGAGGCAGCAGTGAGGAATATTGGTCAATGGGCGGAAGCCTGAACCAGCCAAGTCGCGTGAAGGATGAAGGTATTATGTATTGTAAACTTCTTTAGCAGTGGAGAAATAAGGGGCTCGCGCCCCCTGATGCTAGTACACTGAGAATAAGGATCGGCTAACTCCGTGCCAGCAGCCGCGGTAATACGGAGGATCCGAGCGTTATCCGGATTTATTGGGTTTAAAGGGTGCGCAGGCGGCCTTGCAAGTCAGCGGTCAAATCGTGGAGCTCAACTCCATTCCGCCGT
+
GGGGGGGGGGGGGGGGGGGGGGGGGGGGGGGGGGGGGGFGFGGGGGGGGGGGGGGGGGGGGGGGGGGGGGGGGGGGGGGGG9FGGGGGFFGGGGGGGGGGGGGFGGGGGGGFGFGGEEFFF-@+8BFG++8>+@FFCFGGG,CFGG9FFGD<,@DFFFGGGGGEGG>FE@FGGGGGGGGGGGGGGGGGGCFFGGGGGGGGGGGG7FE1CEGGGGEGCGDGFGGGGGEGEC?ECGGGGGGGGGGGGDGGGFFFCFCEGFCFG59ECG+:FGGGGGGGCFGGFFGGFFFFGFFGC7
@M03364:396:000000000-C9LGT:1:1101:3945:8665 1:N:0:10
ACTCCTACGGGAGGCAGCAGTGGGGAATATTGCACAATGGGGGAAACCCTGATGCAGCAACGCCGCGTGAGTGATGACGGCCTTCGGGTTGTAAAGCTCTGTCTTCAGGGACGATAATGACGGTACCTGAGGAGGAAGCCACGGCTAACTACGTGCCAGCAGCCGCGGTCATACGTAGGGTGCGAGCGTTAATCGGAATTACTGGGCGTAAAGGGTGCGCAGGCGGTTGAGTAAGACAGATGTGAAATCCCCGAGCTTAACTCGGGAATGGCATATGTGACTGCTCGACTAG
+
GGGGGGGGGGGGGGGGGGGGGGGGGGGGGGGGGGGGGGGGGGGGGGGGGGGGGGGGGGGGGGGGGGGGGGGGGGGGGGGGGGGGGGGGGGGGFGGGGGGGGGGGGFGGGGGGGGGGFFGFGBFFFFFG>B@BB>F+@FGGGGGGGGGGGGFG7FGGGGGGGGGGGGGGG*BFFGGGGGGGGGGGGGGGFGCFGGGGEGGGGGGGGGGGG8EFGFGFGGGGGEGGEGGGGGFF@:FCGGGCFGGGGCFGGGGGEEGGGGFGGFGG=D53>FCFFF?FGG9>FFFGGGGFGF>F
@M03364:396:000000000-C9LGT:1:1101:25166:8676 1:N:0:10
ACTCCTACGGGAGGCAGCAGTAGGGAATTTTCGTCAATGGGCGCAAGCCTGAACGAGCAATGCCGCGTGGGTGAAGACGGTCTTCGGATTGTAAAGCCCTGTTGCCGGGGACAAAGGACAGCCCAAGTGGAACGCTGACTGTTTGGTGGTACCCGGCCAGAAAGCCACGGCTAACTACGTGCCAGCAGCCGCGGTAATACGTAGGTGGCAAGCGTTATCCGGAATGATTGGGCGTAAAGGGTGCGCAGGCGGCTGTGCAAGTCTGAAGTAAAAGGGACCGGCTCAACCGGTTC
+
FFFGFGGEFFGGEGGGGEFGGFGGGGFFFFGGGGGDEFGGGGGGGECFGGGG<EEGGGGGGGGFGGCGGGEGGFGGFFGC?FGGGGDCFGCFGFFGGFFGFGG?F?>BECCC<FDC,,BF+-B+3BBF,,8,,+++>83,@:<D,+:5FFGE,@FBFGECFGF7:ADFG7*<F<FGGCF<FEGGCCGGGFEGGFF7<FFG79:FE<FGGGCFFCEEGGGGGGEEFF+<CFCF5C8CECCFD;75:58CC*?EEGGGGGGGG97CGFGG:>CFFFDDFC:D75*9DGC>7@0)9
@M03364:396:000000000-C9LGT:1:1101:7730:8682 1:N:0:10
ACTCCTACGGGAGGCAGCAGTGAGGAATATTGGTCAATGGGCGAGAGCCTGAACCAGCCAAGTAGCGTGCAGGATGACGGCCCTATGGGTTGTAAACTGCTTTTATGCGGGAATAACCGCCGGGACGTGTCCCGGCCTGCATGTACCGCATGAATAAGGACCGGCTAATTCCGTGCCAGCAGCCGCGGTAATACGGAAGGTCCGGGCGTTATCCGGATTTATTGGGTTTAAAGGGAGCGTAGGCGGTCTGTTAAGCGTGTTGTGAAATGTAACGGCTCAACCGTTGACTTGC
+
GGGGGGGGGGGGGGGGGGGGGGGGGGGGGGGGGGGGGGGGGGGGGGGGGGGGGGGGGGGGGGGGGGGGGGGGGGGGGGGGGGGGGGGGGGGGGGGGGGGGGGGGGGGGGGGGGGGGGGGGGFF>+@FC+B@EDEGGGGGGGGGGGGGGGGGGFFGGGGGGGGGGGGGGGFGGGGGGGGGGGGGGGGGGGGGGGGGGGGGGGGGGGGGGGGDGGGGGDGGGGGGGGGCEGGGGGGGGGGGGDEGGGG?CDFFGGGGGG8C:8CCEFGGGGGGFGGGGGGGG?FGGGGFFGFFG
@M03364:396:000000000-C9LGT:1:1101:18587:8695 1:N:0:10
ACTCCTACGGGAGGCAGCAGTGGGGAATTTTGGACAATGGGCGCAAGCCTGATCCAGCTATTCCGCGTGTGGGATGAAGGCCCTCGGGTTGTAAACCACTTTTGTAGAGAACGAAAAGACATCTTCGAGTACAGGATGTTGCTGACGGTACTCTAAGAATAAGCACCGGCTAACTACGTGCCAGCAGCCGCGGTAATACGTAGGGTGCGAGCGTTAATCGGAATTACTGGGCGTAAAGGGTGCGCAGGCGGTTGAGTAAGACAGATGTGAAATCCCCGAGCTTAACTCGGGAAT
+
GGGGGGGGGGGGGGGGGGGGGGGGGGGGGGGGGGGGGGGGGGGGGGGGGGGGGGGGGGGGGGGGGGGGGGGGGGGGGGGGGGGGGGGGGGGGGGGGGGGGGGGGGFG<FGGGFFGG+FFF8<F5<EFG,:8:,<=FBFGFGGGGGGGGGGGGGGGGGGGGGGFCGGGGGFGGGGGGGGGGGGGGGGGGGGGGGGGGGGGGGGGGGGGGGFEEEFGGGGGGGGGGGGGGGGGGGGGGGGGGGGGGGGEGGGGGGGCFGGGGFGGGGGGGGGGGGGGGGGGGFFGGGG>@GFFGD5
@M03364:396:000000000-C9LGT:1:1101:21433:8708 1:N:0:10
ACTCCTACGGGAGGCAGCAGTGGGGAATATTGCACAATGGGGGAAACCCTGATGCAGCAACGCCGCGTGAGCGATGAAGGCCTTCGGGTCGTAAAGCTCTGTCCTCAAGGAAGATAATGACGGTACTTGCGGAGGAAGCCCCGGCTAACTACGTGCCAGCAGCCGCGGTAATACGTAGGGGGCTAGCGTTATCCGGATTTACTGGGCGTAAAGGGTGCGTAGGTGGTTTCTTAAGTCAGGAGTGAAAGGCTACGGCTCAACCGTAGTAAGCTCTTGAAACTGGGAAACTTGAGT
+
GGGGGGGGGGGGGGGGGGGGGGGGGGGGGGGGGGGGGGGGGGGGGGGGGGGGGGGGGGGGGGGGGGGGGGGGGGGGGGGGGGGGGGGGGGGGGGGGGGGGGGGGGGG?FGGGGGGG,EFGG@FB=BFFC,@+6+@:@FG<FFGFGGGGGGGGFGGGGGGGGGGGGGGGG=EGFFGGGGGGGDGCFGGGGGGGGGGGGGGGGGGGGG5EGGGGGGGGGGGEEGGGGGEGGGGGGGGGGGGGGGGGGGGGGGGFGGGGCEGGGFGGGGGGGGGGFGGGFGGGBFGGGFGFFFFF4*
@M03364:396:000000000-C9LGT:1:1101:7913:8710 1:N:0:10
ACTCCTACGGGAGGCAGCAGTGGGGAATATTGGACAATGGGCGAAAGCCTGATCCAGCGACGCCGCGTGAGCGAAGAAGTATTTCGGTATGTAAAGCTCTATCAGCAGGGAAGATAATGACGGTACCTATCTAAGAAGCCCCGGCTAACTACGTGCCAGCAGCCGCGGTCATACGTAGGGGGCTAGCGTTATCCGGATTTACTGGGCGTAAAGGGTGCGTAGGTGGTCTCTTAAGTCAGGAGTGAAAGGCTACGGCTTAACCGTAGTAAGCTCTTGAAACTGGGAGACTTGAGT
+
GGGGGGGGGGGGGGGGGGGGGGGGGGGGGGGGGGGGGGGGGGGGGGGGGGGGGGGGGGGGGGGGGGGGGGGGGGGGFFGFGGGGGGGFFGGGGGGGGGGGFGGAFFGDFGGGGCFCEFFGFCFCDFGG,,C,C,CCBFFFD=<FGEFFGGFGEGGGGGGGGGGGGGGGG*=FGFGFFFFCGGGGGGGGGGGGGGGGGGGGGGGGGGGGGGGGGGGGGGGGGGGGGGGGGGGGGFGGGGGG?EEFFGGGGGGGGGGGGGGGFFDDGGGGGGGGGGGGGGFF6FFFFD3;FBFDD*
@M03364:396:000000000-C9LGT:1:1101:4725:8722 1:N:0:10
ACTCCTACGGGAGGCAGCAGTGGGGAATATTGCGCAATGGGGGCAACCCTGACGCAGCAACGCCGCGTGATCGATGAAGGTTTTCGGATTGTAAAGATCTTTTGTCTGGGAAGAATTTTGACGGTACCAGACGAATAAGCTCCGGCTAACTACGTGCCAGCAGCCGCGGTAATACGTAGGGAGCAAGCGTTATCCGGATTTACTGGGTGTAAAGGGTGAGTAGGCGGATCAGCAAGTCAGATGTGAAATACCGGGGCTCAACTCCGGGGCTGCATTTGAAACTGTTGACCTTGG
+
GGGGGGGGGGGGGGGGGGGGGGGGGGGGGGGGGGGGGGGGGGGGGGGGGGGGGGGGGGGGGGGGGGGGGGGGGGGGGGGGGGGGGGGGGGGGGGGGGGGGGGGGGGGGGGGGGGFGCGG?CFC8BFGG,:@>+3>F7FGGFGGGDGGFFGGGFGGGGGGGGGGGGGGGGFEGGGGGFFGGGGGGGGGGGCEEGGGGGGGGGGGGGGGGGGGGGGGG>GGGGGGGGGGGGGGGGGGGGFF?FFGGGGGGGFGGGGGGGGGGGGGGGGEGGGGGGGFGGGGGFFCCFCG?FF=>C*
@M03364:396:000000000-C9LGT:1:1101:25446:8725 1:N:0:10
ACTCCTACGGGAGGCAGCAGTGAGGAATATTGGTCAATGGGCGAAAGCCTGAACCAGCCATGCCGCGTGAAGGAATACGGTCCTATGGATTTTAAACTTCTTTTGTAAGGGAGCAATAAGGGTCACGCGTGGTCCGATGAGAGTACCTTACGAATAAGCATCGGCTAACTCCGTGCCAGCAGCCGCGGTAATACGGAGGATGCAAGCGTTATCCGGATTTATTGGGTTTAAAGGGTGCGTAGGCGGCCTTGCAAGTCAGCGGTCAAATCGTGGAGCTCAACTCCATTCCGCCGT
+
GGGGGGGGGGGGGGGGGGGGGGGGGGGGGGGGGGGGGGGGGGGGEGGGGGGGGGGGGGGGGGGGGGGGGGEGGGGGGGGGGGGGGGGGGGGGGFEFGGGGGGGEGFG<FFF=FGFFF9C,?-BF8BCF+8>+4::6@C:FE?FFCFGGGFFG<>FDFFGFFGGGGGEGGFGGEGGGGGGGGGGGGGGGGEGGCFGGEGGGGGGGGGGGGGGGGGGGEE>E9CGGGGGE8C?FFGGGGGGGGGGG8EGGGGFFFGFGGGGGGGGEEGFGGGGGGEGGCFCFFFCFGGGFGFFGG5
@M03364:396:000000000-C9LGT:1:1101:10724:8726 1:N:0:10
ACTCCTACGGGAGGCAGCAGTGGGGAATATTGCACAATGGGGGAAACCCTGATGCAGCAACGCCGCGTGAGTGATGACGGCCTTCGGGTTGTAAAGCTCTGTCTTCAGGGACGATAATGACGGTACCTGAGGAGGAAGCCACGGCTAACTACGTGCCAGCAGCCGCGGTCATACGTAGGTGGCGAGCGTTGTCCGGATTTACTGGGCGTAAAGGGAGCGTAGGCGGATTTTTAAGTGAGATGTGAAATACTCGGGCTTAACCTGAGTGCTGCATTTCAAACTGGAAGTCTAG
+
GGGGGGGGGGGGGGGGGGGGGGGGGGGGGGGGGGGGGGGGGGGGGGGGGGGGGGGGGGGGGGGGGGGGGGGGGGGGGGGGGGGGGGGGGGGGGGGGGGGGGGGGGGGGGGGGGGGGFGGFGEFB:CFF,,8+,8F@FFGGGGGGGGCFGGGGGGGGGGGGGGGGGGGGG<CFGGGGGGGGGGGGGGGGGGGGGGGGGGEGGGGGGGGGGGGGGGGGGGGGGGGGGG>ECFGGGGGGGGGGGGGGGGGGGGGGGGGGGGGGFGGGGGGGFGGGGGGGGGGGFFGG<FGFGFFG
@M03364:396:000000000-C9LGT:1:1101:28640:8736 1:N:0:10
ACTCCTACGGGAGGCAGCAGTGGGGAATATTGGGCAATGGGCGAAAGCCTGACCCAGCAACGCCGCGTGAAGGAAGAAGGCCTTCGGGTTGTAAACTTCTTTTACCAGGGACGAAGGACGTGACGGTACCTGGAGAAAAAGCAACGGCTAACTACGTGCCAGCAGCCGCGGTAATACGTAGGTTGCAAGCGTTGTCCGGATTTACTGGGTGTAAAGGGCGTGTAGGCGGAGCTGCAAGTCAGATGTGAAATCCATGGGCTCAACCCATGAACTGCATTTGAAACTGTAGCCCTT
+
GGGGGGGGGGGGGGGGGGGGGGGGGGGGGGGGGGGGGGGGGGGGGGGGGGGGGGGGGGGGGGGGGGGGGGGGGGGGGGGGGGGGGGGGGGGGGGGGGGGGGGGFGGGGGGGGGGGGGCFEG:FF@FGG+:3,,,,,@F@CG<<FF+>FGGGGGGGGGGGGGGGGGGGGGGGGGGGGGGGGGGGGGGGGGGGGGGGGGGGGGGGGGGGGGGGGGGGGGGGGGGGGGGFGGGGGGGGGGGGGGGGGGGGGGGGGGGGGGGGFGEGGGDGGGGGGGGGGGGGGFFGGGGG=FFFGGD
@M03364:396:000000000-C9LGT:1:1101:16488:8743 1:N:0:10
ACTCCTACGGGAGGCAGCAGTGGGGAATATTGGGCAATGGGCGAAAGCCTGACCCAGCAACGCCGCGTGAAGGAAGAAGGTCTTCGGATTGTAAACTTCTTTTATGAGGGACGAAGGACGTGACGGTACCTCATGAATAAGCCACGGCTAACTACGTGCCAGCAGCCGCGGTAATACGTAGGTGGCAAGCGTTATCCGGATTTACTGGGTGTAAAGGGCGCGTAGGCGGGGATGCAAGTCAGATGTGAAATCTATGGGCTTAACCCATAAACTGCATTTGAAACTGTATCTCTT
+
GGGGGGGGGGGGGGGGGGGGGGGGGGGGGGGGGGGGGGGGGGGGGGGGGGGGGGGGGGGGGGGGGGGGGGGGGGGGGGGGGGGGGGGGGGGGGGGGGGGGGGGAFGGGGGGGGFFGCDFGGCFG+@FGB>ED8FGFFGGGGGGGGFGGGGGGGGGGGGGGGGGGGGGGG>EGGGGGGGFGGGGGGGGGGGGGGGGGGGGGGGGGFGGGGGGGGGGGGGGGGGEGGGGGGGGGGGGGGGGGGGGGGGGGGGGGGGGGGGGGGGGGGGGGFGGGGGGGGGGGFFEGGGGFGFFGGF
@M03364:396:000000000-C9LGT:1:1101:23262:8761 1:N:0:10
ACTCCTACGGGAGGCAGCAGTGGGGAATATTGCACAATGGGGGAAACCCTGATGCAGCAACGCCGCGTGAGTGATGACGGCCTTCGGGTTGTAAAGCTCTGTCTTCAGGGACGATAATGACGGTACCTGTGGAGGAAGCCCCGGCTAACTACGTGCCAGCAGCCGCGGTCATACATAGGGGGCTAGCGTTATCCGGATTTACTGGGCGTAAAGGGTGCGTAGGTGGTCTCTTAAGTCAGGAGTGAAAGGCTACGGCTTAACCGTAGTAAGCTCTTGAAACTGGGAGACTTGAGT
+
GGGGGGGGGGGGGGGGGGGGGGGGGGGGGGGGGGGGGGGGGGGGGGGGGGGGGGGGGGGGGGGGGGGGGGGGGGGGGGGGGGGGGGGGGGGGGGGGGGGGGGGGGGGGGGGGGGEG7FF9F-@B:BFG3,8,:B>3@FGGGGGFGG@FGGCFCFGGGGGGFGGGGGGGG*=FGGGGGGGGGGGGGGGGGGGGGGGGGGGGGGGGGGGGGGGGGGGGGGGGGGGGGGGGGGGGGGGGGGGGGGGGGGGGGGGGGGGGGCGGGGGGGGGGGGGGGGGGGGGGFFGGGGDFGFFGG7
@M03364:396:000000000-C9LGT:1:1101:27622:8792 1:N:0:10
ACTCCTACGGGAGGCAGCAGTGAGGAATATTGGTCAATGGGCGGAAGCCTGAACCAGCCATGCCGCGTGAAGGAATAAGGCCCTATGGGTCGTAAACTTCTTTTGCGTGGGAGCAATAAAGTTCTCGAGCGTTGCAATGAGAGTACCATTCGCATAAGCATCGGCTAACGCCGTGACAGCAGCCGCGGTAATACGGAGGATGCGAGCGTTATCCGGATTTATTGGGTTTAAAGGGAGCGTAGGCGGAAGATTAAGTCAGCGGTAAAATCGTGCGGCTCAACCGTACCTCGCGGT
+
GGGGGGGGGGGGGGGGGGGGGGAFGGGGGGGGGEGGGGGGGGGCGGGGGGGGGGGGGGCGDFGGGGGGGGEGGGFAFGGGGGEG8=FGGGDE>FGCGGE<EGF,E,8+8@=<F+D,CFF,?@F9,:C=3+@6++8,,B,,:C<FGGG,,@D,+@FE=FGCFF3FF**,@*>>CFGCEGEE=<F:FCGGG7*B9>BFECF7,?:C<:EGGE5;9<:8>E8:+<CCFCE5*002:CECEDE8E85+:C**:E?FGFFEC<EGGGDEG70:<C8C3=755<<4?FGGGGGFGFD)79
@M03364:396:000000000-C9LGT:1:1101:20147:8796 1:N:0:10
ACTCCTACGGGAGGCAGCAGTGGGGAATATTGCACAATGGGGGAAACCCTGATGCAGCGACGCCGCGTGAGCGAAGAAGTATTTCGGTATGTAAAGCTCTATCAGCAGGGAAGATAATGACGGTACCTGCCTAAGAAGCACCGGCTAAATACGTGCCAGCAGCCGCGGTAACACGTAAGACCCTAGCGTTATTCGGAATTATTGGGCGTAAAGGGCACGCAGGCGGTCTGGTAAGTTTGGAGTGAAATTACGGAGCTTAACTCCGTAGCTGCTTTGGATACTGCTGGACTTGA
+
GGGGGGGGGGGGGGGGGGGGGGGGGGGGGGGGGGGGGGGGGGGGGGGGGGGGGGGGGGGGGGGGGGGGGGGGGGGGGGGGGGGGGGGFGGGGGGFGGGGGGGGGGGGGGGGGGGGGGGGGGEGGGGGGF8FDFCGGFGGGGGGGGGGGGGGGGGGGGGGGGGGGGGGGG*CGGGGGGFGGGGGGGGGGFGGGGGGGGGGGGGGGGGGGGGGGGGGGGGGGGGGGGGEGGFGCFGG<FFGGFGFGGGGGGGGGGGGGGGGGGGGGGGGGGGGGGGGGGFGFFFGGGGGFGFFGG
@M03364:396:000000000-C9LGT:1:1101:15830:8820 1:N:0:10
ACTCCTACGGGAGGCAGCAGTGGGGAATATTGGGCAATGGACGCAAGTCTGACCCAGCAACGCCGCGTGAAGGAAGAAGGCTTTCGGGTTGTAAACTTCTTTTGTCAGGGAAGAGCAGAAGCCGGTACCTGACGAATAAGCCACGGCTAACTACGTGCCAGCAGCCGCGGTAATACGTAGGTGGCAAGCGTTGTCCGGATTTACTGGGTGTAAAGGGCGTGTAGCCGGGCCGACAAGTCAGATGTGAAATCCGCGGGCTCAACCCCGGGACTGCTTTCAAAACTGCATCCCTTG
+
GGGGGGGGGGGGGGGGGGGGGGGGGGGGGGGGGGGGGGGGGGGGGGGGGGGGGGGGGGGGGGGGGGGGGGGGGGGGGGGGGGGGGGGGGGGGGGGGGGGGGGGGGGGGGGGGGGGGGGGFG9E7>@FG,?D,B:7FDEFGGGFCGEEDGGGGFGGGGGGGGGGGGGGGE>C@FGFGGGGGGGGGGGGGGGGGGGGFGGEGDGGGGGGGGGGGGGGGGDEGGGGGGGGGGGGGGGGGGGGGGGGGGGGGGGG?EFGGGG=FCCG=CGGGGGGGGGGFGDFGFFGGGGGFGFFFFF
@M03364:396:000000000-C9LGT:1:1101:5740:8833 1:N:0:10
ACTCCTACGGGAGGCAGCAGTGGGGAATATTGGGCAATGGGCGCAAGCCTGACCCAGCAACGCCGCGTGAAGGAAGAAGGCTTTCGGGTTGTAAACTTCTTTTGTCAGGGACGAAGAATGACGGTACCTGACGAATAAGCCACGGCTAACTACGTGCCAGCAGCCGCGGTAATACGTAGGTGGCGAGCGTTGTCCGGATTTACTGGGCGTAAAGGGAGCGTAGGCGGATTTTTAAGTGAGATGTGAAATACTCGGGCTTAACCTGAGTGCTGCATTTCAAACTGGAAGTCT
+
FGGGGGFGGEGEGGGCFGGGGFGCGGGFGFFGGFGGGGGGC8FGGGGGGFFGGGGGGGGGGEFFDGGGGDFEGGGGGGEGGGGGGF7CGEEGCFGFFFGFGGGFFGGCG8?D+F=:+>A:C?C+=+B9,,6BB:FGFFGGF8<>>>EFECCA@FGFGCGGGGFGGGGGEFECAFGCFCGGFD@GEEGGGG:E<<F:F*;EGGGG9:EEGCEE@CC8;ECEEE5CGGC?E>C<F8CCGGGGCFGGGGGGGFGGFEGG38CA9F:C6*6:CCCFGGGFGGGGFFCFG46?G?F
@M03364:396:000000000-C9LGT:1:1101:15404:8845 1:N:0:10
ACTCCTACGGGAGGCAGCAGTGAGGAATATTGGTCAATGGCCGTAAGGCTGAACCAGCCAAGTAGCGTGAAGGATGACCGCCCTACGGGTCGTAAACTTCTTTTATAAGGGAATAACACCTCCCACGTGTGCGAGCCTGCATGTACCTTATGAATAAGCATCGGCTAACTCCGTGCCAGCAGCCGCGGTAATACGGAGGATGCGAGCGTTATCCGGATTTATTGGGCGTAAAGGGAGCGTAGGCGGATTTTTAAGTGAGATGTGAAATACTCGGGCTTAACCTGAGTGCTGCAT
+
GGGGGGGGGGGGGGGGGGGGGGGGGGGGGGGGGFGGGGGGGGGGGGGFGGGGGGGGGGGGFGEEFGGGGGGGGGGGGGGGGGGGFGFGEGGCFGGGGGGFGGFFGFGDFGGGGGGGG9FEA?<+:BFG,88,++8C>FGGGGGGGGGGGGGGFGFGGGGGGGGGGGCFG,;DFGGGGGGGGGGGGGGDEFGGGGGGGGC<FFGGDGGGGGGGGEGGGGD+CGGGGGGECCC5EGGGGC?8;?7CGG8EDGGGFCFGGFGDCF:CGGFCCCGCDGGGG*?CFBCGGGFFGFFFCF
@M03364:396:000000000-C9LGT:1:1101:9566:8845 1:N:0:10
ACTCCTACGGGAGGCAGCAGTGGGGAATATTGCACAATGGGCGAAAGCCTGATGCAGCAACGCCGCGTGAGTGATGAAGGCCTTCGGGTCGTAAAACTCTGTCCTCAAGGAAGATACTGACGGTACTTGAGGAGGAAGCCCCGGCTAACTACGTGCCAGCAGCCGCGGTAATACGTAGGGGGCTAGCGTTATCCGGATTTACTGGGCGTAAAGGGTGCGTAGGTGGTCTCTTAAGTCAGGAGTGAAAGGCTACGGCTTAACCGTAGTAAGCTCTTGAAACTGGGAGACTTGAGT
+
GGGGGGGGGGGGGGGGGGGGGGGGGGGGGGGGGGGGGGGGGGGGGGGGGGGGGGGGGGGGGGGGGGGGGGGGGGGGGGGGGGGGGGGGGGGGGGGGGGGGGGGGGGG8FGGGGFFF,CFFG:@83B?FC,8::CFGGGGFGGGGGGEGGGGGGGGGGGGGGGGGGGGGG*BFGGGGGGGGGGGGGGGGGGGGGGGGGGGGGGGGGGGGGGGGGGGGGGGCGGGGGGGGGGGGGGGGGGGGGGEGFGGGGFGGGGGGGGGGFFGGGGGGGGFFFGGGGGGGFFGGGGGFG?FGG:
@M03364:396:000000000-C9LGT:1:1101:27510:8853 1:N:0:10
ACTCCTACGGGAGGCAGCAGTGGGGAATATTGGGCAATGGGCGAAAGCCTGACCCAGCAACGCCGCGTGAAGGAAGAAGGCCTTCGGGTTGTAAACTTCTTTTACCAGGGACGAAGTACGTGACGGTACTTGGAGAAAAAGCAACGGCTAACTACGTGCCAGCAGCCGCGGTAATACGGAGGATGCGAGCGTTATCCTGATTCATTGGGTTTAAAGGGTGCGTAGGTGGCCTTGCAAGTCAGCGGTCAAATCGTGGAGCTCAACTCCATTCCGCCGTTGATACTGCCGGGCTTG
+
GGGGGGGGGGGGGGGGGGGGGGGGGGGGGGGGGGGGGGGGGGGGGGGGGGGGGGGGGGGGGGGGGGGGGGGGGGGGGGGGGGGGGGGGGGGGGGGGGGGGGGGGGGGGGGGGGGGG+BFFA:D<3@FG+33,8,,,8BD>C<8@F7>@FFGGFGGGGGGGGGGGGGGGGFEF@FGGGGGGGGGGGGGGG>FGGGGGGGGCFGGGGGGGGGGEGGGGGGGGGGGGGGGGGGGGGGGGGGGGGGGGGEGGGGGGGFFGGGGGGEGGGGGGGGGGGGGGGGEGFFGGGGGFGFFDFD
@M03364:396:000000000-C9LGT:1:1101:4380:8862 1:N:0:10
ACTCCTACGGGAGGCAGCAGCTAAGAATATTCCGCAATGGACGAAAGTCTGACGGAGCGACGCCGCGTGGATGATGAAGGCCGGAAGGTTGTAAAGTCCTTTTAAGCATGACGAATAAGCAAGCGAGGGCATGTTTTTGTGGTGACGGTAGTGCTTGAATAAGCAACGGCTAATTACGTGCCAGCAGCCGCGGTAACACGTAAGTTGCGAGCGTTGTTCGGAATCATTGGGCGTAAAGGGCATGTAGGCGGTCTGTCAAGCCAGGCGTGAAATCCAGGGGCTCAACCCCTGAAC
+
GGGGGGGGGGGGGEGGGGGGFGGFGGGGGGGGGGGGGGGGGGGGGGGGGGGGGGGGGGGGGGGDGGGGGGGGGGFGGGGGGGGEC@EGGGGGGGGFGGGFGGGFG<BGFGAFEF+AFFGGG-B++3@F+86B,88D@DGF<+3@@,:@FGEGGGGGGGGGGGGGGGFGDFEGGGGGGFFFGEFFDFGFF<F*FFFGGGCGGGG5CCGGEGGGDEGGGGGCGGEGFF<@@C>CCGEGGFGCCFFGFGGGGGGEGGCEFGGFGGGDD359CD8:*<C=64*9@5:CFGC:77:C<F
@M03364:396:000000000-C9LGT:1:1101:6775:8886 1:N:0:10
ACTCCTACGGGAGGCAGCAGTGAGGAATATTGGTCAATGGGCGAGAGCCTGAACCAGCCAAGTCGCGTGAGGGAAGACGGTCCTACGGATTGTAAACCTCTTTTGTCGGGGAGTAATAGGCGGGACGTGTCCTGCTGTGAGAGTACCCGAAGAAAAAGCATCGGCTAACTACGTGCCAGCAGCCGCGGTAATACGTAGGGGGCGAGCGTTATCCGGAATTATTGGGCGTAAAGAGTACGTAGGCGGTTCTTTAAGCGCAGGGTATAAGGCTAAGGCTTAACCATAGTTGGCCCT
+
GGGGGGGGGGGGGGGGGGGGGGGGGGGGGGGGGGGGGGGGGGGGGGGGGGGGGGGGGGGGGGGGGGGGGEEGGGGGGGGGFGGGGGGGGGGGGGGGGGGGGGGGGFDGGGGGEFGFF9ECFC>++8CF+:DFC,><<FF9>FGFCFFFECCCFGGGFFGFGGGGGGEGGCFGGGGGGGGGGGGGGGGGGDCGGGGGGFGGEGGGGGGGGGGGGGGGGGGGDGG+9>FCEEGGGGFGGGGG?FCGGGCCCGGGGCGGCGDGGCDFGG97CGGGGFGGG4?C?FGGGGGFD?FF**
@M03364:396:000000000-C9LGT:1:1101:24067:8888 1:N:0:10
ACTCCTACGGGAGGCAGCAGTGGGGAATATTGCACAATGGGGGAAACCCTGATGCAGCGACGCCGCGTGAGTGATGAAGTATTTCGGTATGTAAAGCTCTATCAGCAGGGAAGAAAATGACGGTACCTGACTCAGAAGCACCGGCTAAATACGTGCCAGCAGCCGCGGTAATACGTATGGTGCAAGCGTTATCCGGATTTACTGGGTGTAAAGGGAGCGTAGGCGGCAAGGCAAGTCAGATGTGAAAGCCCGGGGCCCAACCCCGGAACTGCATTTGAAACTGTCTAGCTAG
+
GGGGGGGGGGGGGGGGGGGGGGGGGGGGGGGGGGGGGGGGGGGGGGGGGGGGGGGGGGGGGGGGGGGGGGGGGGGGGGGGGGGGGGGGGGGGGGGGGGGGGGGCDFGFGGGGGGGGGGGGFCFGFFGG,,8,,B>DEGGGGFGGF:CCGGGGFGGGGGDDAFFGGGDEG*>FGGGGGGGGGGGGGGGGGGFGFGGGGGGGGGGGGGGGGGGGGGGGGGDGGGGGGGGGDGGGGGGCGGGGFGGGDFFGGGGGGGGGGGGGGGGGGGGGGGGGDCGGGGGGFFGGFGGFGF4*
@M03364:396:000000000-C9LGT:1:1101:5523:8891 1:N:0:10
ACTCCTACGGGAGGCAGCAGTGGGGAATATTGCACAATGGGCGAAAGCCTGATGCAGCAACGCCGCGTGAGCGATGAAGGCCTTCGGGTCGTAAAGCTCTGTCCTCAAGGAAGATAATGACGGTACTTGCGGAGGAAGCCCCGGCTAACTACGTGCCAGCAGCCGCGGTAATACGTAGGGGGCTAGCGTTATCCGGATTTACTGGGCGTAAAGGGTGCGTAGGTGGTTTCTTAAGTCAGGAGTGAAAGGCTACGGCTCAACCGTAGTAAGCTCTTGAAACTGGGAAACTTGAGT
+
GGGGGGGGGGGGGGGGGGGGGGGGGGGGGGGGGGGGGGGGGGGGGGGGGGGGGGGGGGGGGGGGGGGGGGGGGGGGGGGGGGGGGGGGGGGGGGGGGGGGGGGGGGGGGGGGGGFGBEFGCCCFEGGGF,8++6@F@FGGGGEFGEFFGGFG7FGGGGGGGGGGGGGGG<EFGGGGGGGGGGGGGGGGDGCFGGGGGGGGGGGGGGGGGGGGGGGCEGGGGGGGGGEGGGGGCGGFGGFFEG6FGGGGGGGGGGGGGDGGGGGGGGGGGGGGGGGGGFFGFFCFGGGFGFFFG:
@M03364:396:000000000-C9LGT:1:1101:26348:8916 1:N:0:10
ACTCCTACGGGAGGCAGCAGTGGGGAATATTGGGCAATGGGGGAAACCCTGACCCAGCAACGCCGCGTGAAGGAAGAAGGCCTTCGGGTTGTAAACTTCTTTTATCAGGGACGAAGCAATTTACGGTAACCTGAGGAAAAGCAACGGCTAACTACGTGCCAGCCGCCGCCGTAATACGTAGGTGGCAAGGGTTTTCCGGATTTACTGGGTGTAAAGGGCGGGTAGGCGGGGCTGCAAGTTGGGAGTGAAATCCCGGGGCTCAACCCCGGAACTGCTTTCAAAACTGTATCGCTT
+
EFGGGGGGGGGGGGGGGGGGGGGGGGGGFGGFGCFGGGGGGCFEGGGGGGGGD@FGGGGG@FGGGGGGGG79FGGGGGGGGGGGGGGGGGGGGGGG,BFGFGGF,CFFGGGGGGG:+,<,,<5C+8,A+,38=,3+8BF8,=B3<+@+@F>A38>B<8>FF:3**>FE:*1*6*@CFGG,<1,,*+42***++**2,1<*=*7,3:<<82;*+220+/AE*8**219/?*:****<CF<:+2***2;+@E?C86>C)85**09*2**)/>E)2000**3***2**2:4:4)*17
@M03364:396:000000000-C9LGT:1:1101:4966:8918 1:N:0:10
ACTCCTACGGGAGGCAGCAGTGGGGAATATTGGGCAATGGGGGAAACCCTGACCCAGCAACGCCGCGTGAAGGAAGAAGGCCCTCGGGTTGTAAACTTCTTTTACCAGGGACGAAAAAAGTGACAGTACATGGAGCAAAAGCAACGGCTAACTACGTGCCAGCAGCTGCGGTAATACGTAGGTTGCAAGCGTTGTCCGGATTTACTGGGTGTAAAGGGCGTGTAGGCGGAGATGCAAGTTGGGAGTGAAATCCATGGGCTCAACCCATGAACTGCTCTCAAAACTGTATCCCTT
+
GGGGGGGGGGGGGGGGGGGGGGGGGGGGGGGGGFGGGGGGGGGGGGGGGGGGGGGGGGGGGGGGGGGFGGFGGGGGGFGGGGFGGGGGGGGGGGGGFFGGGGGF<FFFGGGGGGGEEFF:,-:,,:CF3,,,3:B,@,,3@D<FFDECCCGGCGCFFGGC9BFFFGGFG@81<CFFGG<CFGGGFGGCFGGGG7CFFFG7CCF:<C9CC?B*9@@CFEC8EE/@F79851?EFGGGGG+<:CE:EGFC??E?8CFGFEDC;?*A=DG:FGFGFFF7::<DF*+97>>F>B?CG7
@M03364:396:000000000-C9LGT:1:1101:6885:8948 1:N:0:10
ACTCCTACGGGAGGCAGCAGTGGGGAATATTGCACAATGGGGGAAACCCTGATGCAGCAACGCCGCGTGAGTGATGACGGCCTTCGGGTTGTAAAGCTCTGTCTTCAGGGACGATAATGACGGTACCTGAGGAGGAAGCCACGGCTAACTACGTGCCAGCAGCCGCGGTCATACGTAGGTGGCGAGCGTTGTCCGGATTTACTGGGCGTAAAGGGAGCGTAGGCGGACTTTTAAGTGAGATGTGAAATACCCGGGCTCAACTTGGGTGCTGCATTTCAAACTGGAAGTCTAG
+
GGGGGGGGGGGGGGGGGGGGGGGGGGGGGGGGGGGGGGGGGGGGGGGGGGGGGGGGGGGGGGGGGGGGGGGGGGGGGGGGGCGGGGGGGGGGGGGGGCFGGFFGGGGGGGGGGFDGCGFFG:C3BBFD,,83,BCBDFGGGGGGGD>FGFFGFGGGGGGGGGGGGGGGG*BFGGGFFGGGGGGGGGGGGGGGGGGGGGGGGGGGGGGGGGGGGGGGGGGGGGGGGG>EGGGGGGGCFGGGGGGGGGGGGGGGGCGGGGGGGEGGGGGGGF?FGGGGGFGGFFGGGGGFGFFG
@M03364:396:000000000-C9LGT:1:1101:23395:8958 1:N:0:10
ACTCCTACGGGAGGCAGCAGTGGGGAATATTGGGCAATGGGCGAAAGCCTGACCCAGCGACGCCGCGTGAGGGAAGAAGGTCTTCGGATTGTAAACCTCTTTCAGCAGGGAAGAAGAAAGTGACTGTACCTTCAGAAGAAGTCACGGCTAACTACGTGCCAGCAGCCGCGGTAATACGTAGGGTGCAAGCGTTATCCGGATTTACTGGGTGTAAAGGGCGAGTAGACGGCAATGCAAGTCAGATGTGAAAACTCGGGGCTCAACCCCAAGACTGCATCTGAAACTGTGTAGCT
+
GGGGGGGGGGGGGGGGGGGGGGGGGGGGGGGGGGGGGGGGGGGGGGGGGGGGGGGGGGGGGGGGGGGGGGGGGGGGGGGGGGGGGGGGGGGGGGGGGGGGGGGGGGGGGGGGGGGG@<FDF-CC,:EF,5@,:,3,8BBFGGGGGCFFGGGGGGGGGGGGGGGGGGGGG*4>:FGGGGGGGGGGGGGGFGCBFCGGGGGEEGGGGGGGGGGEFGGGGGGGGGGGGGGGGGGGGGGFGGGGGGGGGGGGGGGGGGGGDGGGF69FGDGGGGFGGGGGGGGGFFFGGGF=DFFGC
@M03364:396:000000000-C9LGT:1:1101:23231:8960 1:N:0:10
ACTCCTACGAGAGGCAGCAGTGGGGAATATTGCACAATGGGCGAAAGCCTGATGCAGCAACGCCGCGTGAGTGATGAAGGCCTACGGGTCGTAAAACTCTGTCCTCAAGGAAGATAATGGCAGCACTTTTGGCAGAAGCCCTTGCTGACTACGTGCCAGCAGCCGCGGTACTACGGAGGATCCGCGCGTTATCCGGATTTACTGGGCGTAAAGGGTGCGTAGGTGGTTTCTTAAGTCAGGAGTGAAAGGGTACGGCTCAACCGTAGTAAGCTCTTGAAAGTGGGAAACGTGAAT
+
FFFEFGGFGGEG:@FFEC<<;CEFECGEGGGGGFGGFEFF<CFFGGEFEGCEECFGG8EF8@CFEEE>F:=6CEFCG9F=EFG,:84F=+8FEFCGG5BA?FF,A<F,CE<8=FF9,AF,4-8+4BBF:,98,,+A6,,B+,,:,C,9D3D>:D7<><3+@,,5+5@:1**2@F7**5*1C@4<*41=**4=9,=FC*:,2,?,,*BCEC8CC+*2**1;E**<05C8C9+C9C+3+03;+;26E9A:**2701*:D8++2;C:>5/2*:+:*3?7*0+*9=+77CF:*>5C/*
@M03364:396:000000000-C9LGT:1:1101:24504:8979 1:N:0:10
ACTCCTACGGGAGGCAGCAGTGGGGAATATTGCACAATGGGGGAAACCCTGATGCAGCAACGCCGCGTGAGTGATGACGGCCTTCGGGTTGTAAAGCTCTGTCTTCAGGGACGATAATGACGGTACCTGAGGAGGAAGCCACGGCTAACTACGTGCCAGCAGCCGCGGTAATACGTAGGTGGCGAGCGTTGTCCGGATTTACTGGGCGTAAAGGGCGCGTAGGCGGCCCGGTAAGTCGGGAGTGAAGGTCCTGCCTTCAAGGTGGGAATTGCTTTGGATACTGTCGGGCTTGGG
+
GGGGGGGGGGGGGGGGGGGGGGGGGGGGGGGGGGFGGGGGGGGGGGGGGGGGGGGGGGGGGGGGGGGGGGGGGGGGGGGGGEGGGGGDGGGGGGGGGGF?F<AFGAFGGGDGGEEG:BFAF7@FFFD,>,88B>CFBFG=CCFGG@GFGG9EEFGGGGFGGEGGGGGGGG8AFGGGGGDCGGGGEB@EG<<CGFGDCCCF7C:CGF>EEGE8CFE8CEEECECFGGGE>EEGE=+20/:CEG*::E+<<CCCGG8?CCFGGF*AED>CD*+*:CEGG4A??69:75DBG@)9*7
@M03364:396:000000000-C9LGT:1:1101:8223:8983 1:N:0:10
ACTCCTACGGGAGGCAGCAGTGGGGAATATTGCACAATGGGGGAAACCCTGATGCAGCAACGCCGCGTGAGTGATGACGGCCTTCGGGTTGTAAAGCTCTGTCTTCAGGGACGATAATGACGGTACCTGAGGAGGAAGCCACGGCTAACTACGTGCCAGCAGCCGCGGTCATACGTAGGTGGCGAGCGTTGTCCGGATTTACTGGGCGTAAAGGGCGCGTAGGCGGCCCGTTAAGTCAGCGGTGAAATATCCTCGCTCAACGAGGAGACTGCCGTTGATACTGGTGGGCTTGA
+
GGGGGGGGGGGGGGGGGGGGGGGGGGGGGGGGGGGGGGGGGGGGGGGGGGGGGGGGGGGGGGGGGGGGGGGGGGGGGGGGGGGGGGGGGGGGGGGGGGGGGGGGGGGGGGGGGGEGGGG9DCF>3BDG<3@+3>C=<FFFGGGGGDEGGGGGGGGGGGGGGGGGGGGGG*=FGGGCFGGGGGGGFGGGGGGGGGGGGGGGGGGGGGGGGGGGGGGDGGGGGGGGGGGGGGGGEGGGGGGGGGGGFGGGFGGCFFGGGGGGGGGGGGGGGFGGGGGGGFEGFFGG>FGFGFFGC
@M03364:396:000000000-C9LGT:1:1101:26251:8988 1:N:0:10
ACTCCTACGGGAGGCAGCAGTGGGGAATATTGCACAATGGGCGAAAGCCTGATGCAGCAACGCCGCGTGAGCGATGAAGGCCTTCGGGTCGTAAAGCTCTGTCCTCAAGGAAGATAATGACGGTACTTTAGAAGGAAGCCCCGGCTAACTACGTGCCAGCAGCCGCGGTAATACGTAGGGGGCTAGCGTTATCCGGATTTACTGGGCGTAAAGGGTGCGTAGGTGGTTTCTTAAGTCAGGAGTGAAAGGCTACGGCTCAACCGTAGTAAGCTCTTGAAACTGGGAAACTTGAGT
+
GGGGGGGGGGGGGGGGGGGGGGGGGGGGGGGGGGGGGGGGGGGGGGGGGGGGGGGGGGGGGGGGGGGGGGGGGGGGGGGGGGGGGGGGGGGGGGGGGGGGGGGFG?FGGGGGGGGG,BFFF8@8+BFG58C,<,,B@DFGGGGGGG7FGGGG<FGGGGGGGGGGGGGGG*=FGGGGGGGGGGGGGGGGGGGGGGGGGGGGGGGGGGGGGGGGGGGFGGGGGGGGGGACFGGGGGGGGGGGGGGGGGGGGGGGGGGGGGGGGGGGGGGGGGGFGGGGFGGGFFGGFGGFGF?CF0
@M03364:396:000000000-C9LGT:1:1101:17329:9003 1:N:0:10
ACTCCTACGGGAGGCAGCAGTGAGGAATATTGGTCAATGGTCGGAAGACTGAACCAGCCATGCCGCGTGAAGGCGACGGCCCTATGGGTCTTAAACTTCTTTTGTCTGGGAGCAATAAGGTGTTCGTGACCACCGATGAGAGTACCAGACGAATAAGCATCGGCTAACTCCGTGCCAGCAGCCGCGGTAATACGGGGGATGCGAGCGTTATCCGGATTTATTGGGTTTAAAGGGTGCGCAGGCGGCCTTGCAAGTCAGCGGTCAAATCGTGGAGCTCAACTCCATTCCGCCGTT
+
GGGGGGGGGGGGGGGGGGGGGGGGGGGGGGGGGGGGGGGGGGGGGGGGGGGGGGGGGGGGGGGGGGGGGGGGGGGGGGGGGGGGGGGGGGGGGGGGGGGGGGGGGGGGGGGGGGGGFGGGG9EFFGGG,+9,BFGGGGFGGGGGGGFGGGGGGGGGGGGGGGGGGGGGGGGGFFEGGGGGGGGGGGGGGGGFGGGGGGGGGGGGGGGGGEGGGGGGGGFCFFGGGEGEGGGGGGGGGGGGGGGGGGGEGGGGGGGGGGGGGGGGGGGGGGGGGGGGGGGGFFGGGGGFGFFGGC
@M03364:396:000000000-C9LGT:1:1101:5178:9004 1:N:0:10
ACTCCTACGGGAGGCAGCAGTGGGGAATATTGCACAATGGGCGAAAGCCTGATGCAGCAACGCCGCGTGAGCGATGAAGGCCTTCGGGTCGTAAAGCTCTGTCCTCAAGGAAGATAATGACGGTACTTGAGGAGGAAGCCCCGGCTAACTACGTGCCAGCAGCCGCGGTAATACGTAGGGGGCTAGCGTTATCCGGATTTACTGGGCGTAAAGGGAGCGCAGGCGGAAGGACAAGCCGGATTTGAAAGTTCGGGGCTCACCCCCGTGACGGATCCGGAACTGTCCTCCTTGAGG
+
GGGGGGGGGGGGGGGGGGGGGGGGGGGGGGGGGGGGGGGGGGGGGGGGGGGGGGGGGGGGGGGGGGGGGGGGGGGGGGGGGGGGGGGGGGGGGGGGGGGGGGGGGGGGGGGGGGGFEFGEFFF=:BDG<,88,8CFGGGGGGGGGGGGGGGGCGGGGGGGGGGGGGGGG*=FGGGGGGGGGGGGGGGGGGGGGGGGGGGGGGGGGGGGEGGGGGGGGGGGGGGGGGCGEGFG>FGGGGG=EGGFGGGGGFGEGGGDGGGGGGGGG7EGGGGGGGGGGDGGFFG=FFGFG?FGG*
@M03364:396:000000000-C9LGT:1:1101:13489:9019 1:N:0:10
ACTCCTACGGGAGGCAGCAGTGGGGAATATTGCACAATGGGGGAAACCCTGATGCAGCAACGCCGCGTGAGTGATGACGGCCTTCGGGTTGTAAAGCTCTGTCTTCAGGGACGATAATGACGGTACCTGAGGAGGAAGCCACGGCTAACTACGTGCCAGCAGCCGCGGTAATACGTAGGTGGCGAGCGTTGTCCGGATTTACTGGGCGTAAAGGGAGCGTAGGCGGACTTTTAAGTGAGATGTGAAATACCCGGGCTTAACTTGGGTGCTGCATTTCAAACTGGAAGTCTAG
+
GGGGGGGGGGGGGGGGGGGGGGGGGGGGGGGGGGGGGGGGGGGGGGGGGGGGGGGGGGGGGGDGGGGGGGGGGGGGGGGGGGGGGGGGGGGGGGGGGGGGGGGGGGGGGGGGGGGG:FFFGFFF+CFGC=@:,BFEGGGGGGGGGG>FGGFGGGGGGGGGGGGGGGGGG*BFGGGGGGGGGGGGGGGGGGGGGGGGGGGGGGGGGGGGGGGGGGGGGGGGGGGGGGEGGGGGGGGGGGGGGGGGFFFGGGGGGGGGGGGGGGGGGGGGGGGFGGGGGGGGFFGGGGGFGFFG
@M03364:396:000000000-C9LGT:1:1101:23869:9038 1:N:0:10
ACTCCTACGGGAGGCAGCAGTGGGGAATATTGGGCAATGGGCGCAAGCCTGACCCAGCAACGCCGCGTGAAGGAAGAAGGTTTTCGGATTGTAAACTTCTGTCCTAAGTGACGAAGGAAGTGACTGTAGCTTCGGAGGAAGCCCCGGCTAACTACGTGCCAGCAGCCGCGGTAATACGTAGGTGGCGAGCGTTGTCCGGATTTACTGGGCGTAAAGGGAGCGTAGGCGGACTTTTAAGTGAGATGTGAAATACCCGGGCTTAACCTGAGTGCTGCATTTCAAACTGGAAGTCT
+
GGGGGGGGGGGGGGGGGGGGGGGGGGGGGGGGGGGGGGGGGGGGGGGGGGGGGGGGGGGGGGGGGGGGGGGGGGGGGGGGGGGDGGGGGGGGGFGGGGGGGGGGGGGGGGGGGG+B@,?EA<F9,CFF,,A,,8=+@F3DFG8FFG<CCG@F,EFGGFGGGGGCFGGGGCE::FFGGGGGGGGGGGGGGGFGFCGGGGGGGEGGGGDGFFEGDCGFGGGGEGGGEG?CGGGGCCFFGGFGGGGFGGGGGGFCGGGGDGGGG6FGGGFCFGGGFFGGFFFGFFGCCFFFDF?C:
@M03364:396:000000000-C9LGT:1:1101:6352:9044 1:N:0:10
ACTCCTACGGGAGGCAGCAGTGGGGAATATTGCACAATGGGGGAAACCCTGATGCAGCAACGCCGCGTGAGTGATGACGGCCTTCGGGTTGTAAAGCTCTGTCTTCAGGGACGATAATGACGGTACCTGCGGAGGAAGCCACGGCTAACTACGTGCCAGCAGCCGCGGTAATACGTAGGTGGCGAGCGTTGTCCGGATTTACTGGGCGTAAAGGGAGCGTAGGCGGCTGTGCAAGTCTGAAGTAAAAGGGACCGGCTCAACCGGTTCAGGCTTTGGAAACTGCACGGCTTGAGG
+
GGGGGGGGGGGGGGGGGGGGGGGGGGGGEGGFGGGGGGGGGGGGGGGGGGGGGGGGFGGGGGGGGGGGGGGGGGGGGGGGGGGGGGGGGGGGGGGGGGGGAGGGGGGGGGGGGGDF>FFFF:CF+BFGC,@+3@:FFGGGGGGGGGGGGGAGFGDGGGGGGGGGGGGGG=CFGGGGGGGGGGGGGGGGGGGGGGGGGGGGGGGGGGGGGGGGG?CC>EGGGGDGGGGGDGFGGF+<EGG9@CGGGGGC1;5>=EGG58EGGGDGGCEGGGG4CFFGGGGFFFCFGGGFG3><FG
@M03364:396:000000000-C9LGT:1:1101:10345:9048 1:N:0:10
ACTCCTACGGGAGGCAGCAGTGGGGAATATTGCACAATGGGGGAAACTCTGACGCAGTGACGCCGCGTATAGGAAGAAGGTTTTAGGATTGTAAACTATTTTAGACAGGGAAGAAAAATGACAGTACCTGTAGAATAAGCTCCGGCTAACTACGTGCCAGCAGCCGCGGTAATACGTAGGGAGCAAGCGTTATCCGGATTCATTGGGCGTAAAGCGCGCGTAGGCGGCCCGTTAGGTCGGAGGTAAAAGCCCGGGGCTCAACCCCGGCGAGCCTCCGATACCGGCGGGCTCG
+
GGGGGGGGGGGGGGGGGGGGGGGGGGGGGGGGGGGGGGGGGGGGGGGGGGGGGGGGGGGGGGGGGGGGEGGGGGGGGGGGFFGGGGGGGGGGGGGGGG9FGGGGGGGGGGGGFGGG,,BF,BEGCFGG<,9<?,5FFCGGGDGFGGFFGGGGGGGGGGGGGGGGGGGGG@BEGGGGGGGGGGGGFGGGGGDEFFGGGGGGGGGCFGGGGGEDGGGGEGGGGGGGGGGGGGGGFGGGGGGG1?C>FGGGGGGGGGGGGGGGCFGGGGGGGGEGDGFGDCEGFFGGGGGFGDFG
@M03364:396:000000000-C9LGT:1:1101:15865:9094 1:N:0:10
ACTCCTACGGGAGGCAGCAGTGGGGAATATTGGACAATGGGGGAAACCCTGATCCAGCGACGCCGCGTGAGTGAAGAAGTATTTCGGTATGTAAAGCTCTATCAGCAGGGAAGATAATGACGGTACCTGCCTAAGAAGCCCCGGCTAACTACGTGCCAGCAGCCGCGGTCATACGTAGGGGGCAAGCGTTATCCGGATTTACTGGGTGTAAAGGGAGCGTAGACGGCGAAGCAAGTCTGATGTGAAAGGCAGGGGCTCAACTCCTGGACTGCATTGGAAACTGTTTGGCTAG
+
GGGGGGGGGGGGGGGGGGGGGGGGGGGGGGGGGGGGGGGGGGGGGGGGGGGGGGGGGGGGGGGGGGGGGGGGGGGGGGGFGGGGGGGGGGGGGGGGGGGGGGGGGGGGGGGGGGGFGGGFF?CF+BFF5,8C:,B9EFGGGGGGGG>FGGCGGGGGGGGGGGGGGGGGG*BFGGGGGGGGGGGGFGGGGGGGGGGGGGGGGGGGGGAEGGGGGFGGGGGGGGGGGGGGGGGGGGGGGCFCFGGGGGGGFG6EGGGGGGGGGGGGGFGC<FGGFGFGGCGGFFGCFFGFG?=C
@M03364:396:000000000-C9LGT:1:1101:4804:9097 1:N:0:10
ACTCCTACGGGAGGCAGCAGTGGGGAATATTGCACAATGGGGGAAACCCTGATGCAGCAACGCCGCGTGAGTGATGACGGCCTTCGGGTTGTAAAGCTCTGTCTTCAGGGACGATAATGACGGTACCTGCAGAAGAAGCCCCGGCTAAATACGTGCCAGCAGCCGCGGTCATACGTATGGGGCGAGCGTTATCCGGATTCATTGGGCGTAAAGCGCGCGTAGGCGGCCCGTTAGGTCGGAGGTAAAAGCCCGGGGCTCAACCCCGGCGAGCCTCCGATACCGGCGGGCTCGAGG
+
GGGGGGGGGGGGGGGGGGGGGGGGGGGGGGGGGGGGGGGGGGGGGGGGGGGGGGGGGGGGGGGGGGGGGGGGGGGGGGGGGGGGGGGGGGGGGGGGGGGGGGGGGGGGGGGGGGEGFFGGGBFF=FFG33@:>BFGFGGGGGGEGEGGGGFFGGGGGGGGGGGGGGGGG*CFGGGGFGGFGGGGGGGGEGGGGGGGGGGGGGGGGGGGGGGGCGDEEGGEGGGGGGEGGG5@>EEGGGG:EGEGGGGGGGGGGGGGCGGGGGGGGGGGDGGG:GGGCDGGF>>DCGGFDFB)7)
@M03364:396:000000000-C9LGT:1:1101:14426:9109 1:N:0:10
ACTCCTACGGGAGGCAGCAGTGGGGAATATTGCACAATGGGGGAAACCCTGATGCAGCAACGCCGCGTGAAGGAAGACGGTTTTCGGATTGTAAACTTCTTTTCTTAGTGAAGAAGAAAGTGACAGTAGCTAAGGAATAAGCATCGGCTAACTACGTGCCAGCAGCCGCGGTAATACGTAGGTTGCAAGCGTTGTCCGGATTTACTGGGTGTAAAGGGCGTGTAGGCGGAGATGCAAGTTGGGAGTGAAATGCAGGGGCTCAACCCCTGAACTGCTCTCAAAACTGTATCCCGT
+
GGGGGGGGEGGGGEFGGDGGGGGG@@FGGGGGCG@FFGGGGGGGGGEECFGGGGGGGFGGFGGGGGGGGDDCFGGGGEFGCGFFGGGCFGGGGGGGGGFGGGGGG9FFFFGFFGAAFFDE,<FF,:FG5,A,<,B,8BFGGDAFG7CFEGGGGGGGGGGGGGGGG@FCG<CGEGFGGGDFGGGGGFGGGCFBF7FGFGGCFFGGGGGD8?ECG:<FGGGGEGGFFG+8EEE=FEGF?F<FCFGGGGFCC?FF@7@FDG*:CFC6C*ACCDGGFGGFD*?CFBGCFDDBF?@<**
@M03364:396:000000000-C9LGT:1:1101:8786:9125 1:N:0:10
ACTCCTACGGGAGGCAGCAGTGGGGAATATTGCACAATGGGGGAAACCCTGATGCAGCAACGCCGCGTGAGTGATGACGGCCTTCGGGTTGTAAAGCTCTGTCTTCAGGGACGATAATGACGGTACCTGTGGAGGAAGCCACGGCTAACTACGTGCCAGCAGCCGCGGTAATACGTAGGTGGCGAGCGTTGTCCGGATTTACTGGGCGTAAAGGGAGCGTAGGCGGATTTTTAAGTGAGATGTGAAATACCCGGGCTCAACTTGGGTGCTGCATTTCAAACTGGAAGTCTAG
+
GGGGGGGGGGGGGGGGGGGGGGGGGGGGGGGGGGGGGGGGGGGGGGGGGGGGGGGGGGGGGGGGGGGGGGGGGGGGGGGGGGGGGGGGGGGGGGGGGGGGGGGGGFGGGGGGGGEECFFGG7CF+BAA,,@:,BFFFFCFGGGGGGGGGGGGGGGGGGGGGGGGGGGGG<EFGGGGGGGGGGGGGGGCFFGGGGGGEEGGGGGGGGFGEGGGGGGGGGGE=EGCEG:CEGGGFGGGGGGGGGGGGFGGG<FFGGGGGGGFGGGDFGGGCCFGGGGCFGGC?FFGGFD<CFFG
@M03364:396:000000000-C9LGT:1:1101:13070:9158 1:N:0:10
ACTCCTACGGGAGGCAGCAGTGGGGAATATTGCACAATGGGCGAAAGCCTGATGCAGCAACGCCGCGTGAGGGAAGAAGGTTTTCGGATTGTAAACCTCTGTCCTTGGTGACGAAGGAAGTGACAGTAGCCCAGGAGGAAGCCCCGGCTAACTACGTGCCAGCAGCCGCGGTAATACGTAGGGGGCGAGCGTTATCCGGATTCATTGGGCGTAAAGCGCGCGTAGGCGGCCCGTCAAGCAGGATCTCCAATCTGGGGGCTCAACCTTCAGCCGGATCCTGAACTGGCGGGCTCG
+
GGGGGGGGGGGGGGGGGGGGGGGGGGGGGGGGGGGGGGGGGGGGGGGGGGGGGGGGGGGGGGGGGGGGGGGGGGGGGGGGGGGGGGGGGGGGGGGGGGGGGGGGGGFFGGGGFGFG7FGGG<BF,:FFCEF,BBDDFGGGGGGFEFFFGGGGGFGGGGGGGGGGGGGGG<EFGGGGGGGFGGGGGGGGGGGGGGGGGCG88CGGGGGCFGGCGEGGGGGGGGEEGGGGGGGGGEGGGGGGGGGFGGGFFCFCFGGGGECCFFFGGGGGGGGDGEGDGGGGFFGGGGF:DFEC77
@M03364:396:000000000-C9LGT:1:1101:4870:9181 1:N:0:10
ACTCCTACGGGAGGCAGCAGTGGGGAATATTGGACAATGGGCGAAAGCCTGATCCAGCGACGCCGCGTGAGTGATGAAGTATTTCGGTATGTAAAGCTCTATCAGCAGGGAAGATAATGACGGTACCTGACCCAGAAGCACCGGCTAAATACGTGCCAGCAGCCGCGGTCATACGTATGGTGCAAGCGTTATCCGGATTTACTGGGTGTAAAGGGAGCGCAGGCGGTACGGCAAGTCTGATGTGAAAGCCCGGGGCTCAACCCCGGTACTGCATTGGAAACTGTCGGACTAG
+
GGGGGGGGGGGGGGGGGGGGGGGGGGGGGGGGGGGGGGGGGGGGGGGGGGGGGGGGGGGGGGGGGGGGGGGGGGGGGGGGGGGGGGGGGGGGGGGGGGGGGGGGGGGGGGGGGGGGFGGGG@FF7BFF5,8:,:3,8DFGGGGGGGGGGGGG<FFGGGGGGGGGGGGGG*>FGGGGGGGGGGGGGGGGGGGGGGGGGGGGGGGGGGGGGGGGGGGGGGGGGGGGGGGGGGGGGGGGGGGGGGGGGGGGFGGGGGGGGGGGGGGGG3:DGGGGFGGGGGGGFFGGFGGFGFFF
@M03364:396:000000000-C9LGT:1:1101:26617:9208 1:N:0:10
ACTCCTACGGGAGGCAGCAGTGAGGAATATTGGTCAATGGACGGAAGTCTGAACCAGCCATGCCGCGTGAAGGAATAAGGCCCTACGGGTCGTAAACTTCTTTTGTGGTGGAGCAATAAGACGTACGTGTACGCCGATGAGAGTACATCACGAATAAGCATCGGCTAACTCCGTGCCAGCAGCCGCGGTAATACGGAGGATGCAAGCGTTATCCGGATTTATTGGGTTTAAAGGGTGCGCAGGCGGCCTTGCAAGTCAGCGGTCAAATCGTGGAGCTCAACTCCATTCCGCCGT
+
GGGGGGGGGGGGGGGGGGGGGGGGGGGGGGGGGGGGGGGGGGGGGGGGGGGGGGGGGGGGGGGGGGGGGGGGGGGGGGGGGGGGGGGGGGGGGGGGGGGGGGGFGGGGGGGGGGG,?CEF9EFF+:FF<8A5++8@CGF9F<FGGG,CFFGG+CFGGGGGGGGEGGGGG8@FEEFGGGGGGGGGGGGGGGGGGGGGGGEGGGGGGGGGGGGGGGGGCGDFGGGGGGCGEGGFFFEFGGGGGGGGGGGEGGGGGFGGGGGGGGGGGGGGGGGGGCFGCGGGFFGGGFDFFFFG37
@M03364:396:000000000-C9LGT:1:1101:19255:9212 1:N:0:10
ACTCCTACGGGAGGCAGCAGTGAGGAATATTGGTCAATGGGCGGAAGCCTGAACCAGCCAAGTCGCGTGAAGGATGAAGGTATTATGTATTGTAAACTTCTTTAGCAGTGGAGAAATAAGGGAGTCGAGACTCCCGATGCTAGTACACTGAGAATAAGGATCGGCTAACTCCGTGCCAGCAGCCGCGGTAATACGGAGGATCCGAGCGTTATCCGGATTTATTGGGTTTAAAGGGTGCGCAGGCGGCCTTGCAAGTCAGCGGTCAAATCGTGGAGCTCAACTCCATTCCGCCGT
+
GGGGGGGGGGGGGGGGGGGGGGGGGGGGGGGGGGGGGGGGGGGGGGGGGGGGGGGGGGGGGGGGGGGGGGGGGGGGGGGGGGGGGGGGGGGGGGGGGGGGGGGGGGGGGGGGGGGGGGGGC-BC?BCE@,8CEEFGGGGGGGGGGGGGGGGGFGGGGGGGGGGGGGGGGFFGGGGGGGGGGGGGGGGGGGGGGGGGGGGGGGGGGGGGGGGGGGGGGEGGGGGGGG?E>FGGGGGGGGGGGGGGGGGGGGGGGGGGGGGGGGGGGGGGGG8F:EGGGGGGFFGGGGGFGFEGG<
@M03364:396:000000000-C9LGT:1:1101:5000:9223 1:N:0:10
ACTCCTACGGGAGGCAGCAGTGGGGAATATTGGGCAATGGGGGAAACCCTGACCCAGCAACGCCGCGTGAAGGAAGAAGGCTTTCGGGTTGTAAACTTCTTTTACCAGGGACGAAGAAAGTTACAGTACCTGGCGAAAAAGCCACGGCTAACTACGTGCCAGCAGCCGCTGTAATACGTAGGTGGCAAGCGTTGTCCGGATTTACTGGGTGTAAAGGGCGTGTAGGCGGAGATTCAAGTCAGAAGTGAAATCTCGGGGCTCAACCCCGAAACTGCTTTTGAAACTGAATCCCTT
+
GGGGGGGGGGGGGGGGGGGGGGGGGGGGGGGGGGGGGGGGGEGGEGFGGGGGGGGGGGGGGGGGGGGGGGGGGGGGGGGGG@EFFFGG?FE?FFGGAF<CEFGF9<F?CGD=C:FBFFFGE-5C?BDF,<78B,@+86@3@A3@D:@:FGD<8@CFFG>:EFFFCEGGG*B:;FBFGGFCFFCCFGA:BFCEGGEGGEE@FCG,<:CF5FEGG79A<CEG:>GCFGGGEGEE6+<CC@<FGGFDFCFCFFCGCCG5DGCGG+9?=DDD5CCDCE9C>CFF5=FGGGGFFF@CC*
@M03364:396:000000000-C9LGT:1:1101:19657:9229 1:N:0:10
ACTCCTACGGGAGGCAGCAGTGGGGAATATTGCACAATGGTGGAAACCCTGATGCAGCAACGCCGCGTGAGTGATGACGGCCTTCGGGTTGTAAAGCTCTGTCTTCAGGGACGATGATGACGGTACCTGTGTAGGAAGCCACGGCTAACTACGTGCCAGCAGCCGCGGTAATACGTAGGTGGCGAGCGTTGTCCGGATTTACTGGGCGTAAAGGGAGCGTAGGCGGACTTTTAAGTGAGATGTGAAATACCCGGGCTCAACTTGGGTGCTGCATTTCAAACTGGAAGTCTAG
+
GGGGGGGGEGEGG7CGEGGGGGGGGGGGGGGGDGGGGGGGGGGGGGGGGGGGGGFDEGGGGGGGGGGGGGGGGGGGGGGGGEGGGGGGGGGGGGGGGFGGGFF?FCFGGGGGGGGG?,CEA=FE+8FD,,8,<5C<AFCFGGGGG:CEGCFFFGGGGGGGGGGGGCCECFCFGGGGGFC<CGGDF:BFFGGGGFGGCEGGGF9FFACECCEEGGEGEGGGEEEGGGGGGGGGGCCCFGGGGGGGGGGG7<CFGGCE);CFCC>?F:/>CFF4*<CCG:FFFFFG469FGFFC
@M03364:396:000000000-C9LGT:1:1101:21711:9233 1:N:0:10
ACTCCTACGGGAGGCAGCAGTGAGGAATATTGGTCAATGGGCGGAAGCCTGAACCAGCCAAGTCGCGTGAAGGATGAAGGTATTATGTATTGTAAACTTCTTTAGCAGTGGAGAAATAAGGGAGTCGAGCCTCCTGATGCTAGTACACTGAGAATAAGGATCGGCTAACTCCGTGCCAGCAGCCGCGGTAATACGGAGGATCCGAGCGTTATCCGGATTTATTGGGTTTAAAGGGTGCGCAGGCGGCCTTGCAAGTCAGCGGTCAAATCGTGGAGCTCAACTCCATTCCGCCGT
+
GGGGGGGGGGGGGGGGGGGGGGGGGGGGGGGGGGGGGGGGGGGGGGGGGGGGGGGGGGGGGGGGGGGGGGGGGGGGGGGGGGGDGGGGGGGGGGGGGGGGGGGGGGGGGFGFGGGGFGGGG=AB?EEG:+@4,BFGGGGGGGGGFGAFFGGFCFGGGGGGGGGGGGGGGEGGGGGGGGGGGGGGGGGGGGEGGGGGGGGGGGGGGGGGGGGGGGGGGGGFGGCGGGFGCFCFGGGGGGGGGGEGGGGGGGGGGGGGGCDGGGGGGCFGFGGGGGGGGGGDFFGGGGCFCFFGGG
@M03364:396:000000000-C9LGT:1:1101:5055:9243 1:N:0:10
ACTCCTACGGGAGGCAGCAGTGGGGAATATTGCACAATGGGGGAAACCCTGATGCAGCAACGCCGCGTGAGTGATGACGGCCTTCGGGTTGTAAAGCTCTGTCTTCAGGGACGATATTGACGGTTCCTGCGGAGGAAGCCACGGCTAACTACGTGCCAGCAGCCGCGGTAATACGTAGGTGGCGAGCGTTGTCCGGATTTACTGGGTGTAAAGGGAGCGTAGGCGGCATGGCAAGCCAGATGTGAAAGCCCGGGGCCCAACCCCGGAACTGCATTTGGAACTGTCAGGCTAG
+
GGGGGGGGGGGGGGGGGGGGFGGGGGGGGGGGGGGGGGGGGGGGGGFGGGGGGGGGGGGGGEGGGGGGGGGGGGGGGGGGGGGGGGGGGGGGGGFGGEGGGGGGGGGCFGGGGGEF+<EAE-@C+=DF8,8338:@DFFGGGFFDG+FGGGG@CGGGGGGGGFFGGGG:1BFGGGGGGGGGGGGGGGGGGGGGFEG5EEGFGGGGGGGGFFGGGGGGE>8EGDFGDEGGGGGGGGC8FGG?F+<EFFCEGCEEGGGDGEFCEDGGGGDDFGFDCCFGFF>FF?FGGFF*8@G
@M03364:396:000000000-C9LGT:1:1101:21032:9246 1:N:0:10
ACTCCTACGGGAGGCAGCAGTGGGGAATATTGGGCAATGGGGGAAACCCTGACCCAGCAACGCCGCGTGAAGGAAGAAGGCCTTCGGGTTGTAAACTTCTTTTACCAGGGACGAAGAACGTGACTGTACCTGGAGAAAAAGCAACGGCTAACTACGTGCCAGCAGCCGCGGTAATACGTAGGTTGCAAGCGTTGTCCGGATTTACTGGGTGTAAAGGGCGTGTAGGCGGAGATGCAAGTTGGGAGTGAAATCCCGGGGCTCAACCCCGGAACTGCTTTCAAAACTGCATCCCTT
+
GGGGGGGGGGGGGGGGGGGGGGGGGGGGGGGGGGGGGGGGGGGGGGGGGGGGGGGGGGGGGGGGGGGGGGGGGGGGGGGGGGGGGGGGGGGGGGGGGGGGGGGGGGGGGGGGGGGF>FFFF-DD,:EF<<D8D,B<@FFGGGGGGEEEGGGGGGGGGGGGGGGGGGGGG<CGGGGGGGGGGGEGGGGGGGGGGGGGGGGGGGGGGGGGGAEGGGGGGGGG=EEGGGGGGGGGGGGGGGG?GGGGGGGGGCGGGGGGGGGGGDFGGGGGGGEDGGGGGGFFF@FGGGGFGFFGGF
@M03364:396:000000000-C9LGT:1:1101:27699:9259 1:N:0:10
ACTCCTACGGGAGGCAGCAGTGGGGAATATTGCACAATGGGCGAAAGCCTGATGCAGCAACGCCGCGTGATCGATGAAGGCCTTCGGGTCGTAAAGCTCTGTCCTCAAGGAAGATAATGGCGGTACTTGTGGCGGAAGCCCCGGCTAACTACGTGCCAGCAGCCGCGGTAATACGTAGGGGGCAAGCGTTATCCGGATTTACTGGGTGTAAAGGGCGCGTAGGCGGGATGGCAAGTCAGATGTGAAATCCATGGGCTCAACCCGTGAACTGCATTTGAAACTGTCGTTCTTG
+
GGGGGGGGGGGGGGGGGGGGGGGGGGGGGGGGGGGGGGGGGGGGGGGGGGGGGGGGGGGGGGGGGGGGGGGGGGGGGFGGGGGGGGGGGGGGGGGGGGGGGGGCGAF,FGGGGGGG,@E,:+@@+BFGC,8+33:+8>F<D:FGGG+@FGGGEGGGGCGGGGGGGGGGG*=FGGGCFFGGGGGGGGGGGGGGGCEGGGGGGGGGGGGGGGGGGDGGGGGGGGGGGGGGGGGGGGGGGGGDGGGGGGGGGGGGGGGGGGGGGGGGGGGGGGGG7FFG=GGGFFFFGGCEGFFG
@M03364:396:000000000-C9LGT:1:1101:26856:9260 1:N:0:10
ACTCCTACGGGAGGCAGCAGTGGGGAATATTGCACAATGGGCGAAAGCCTGATGCAGCAACGCCGCGTGAGCGATGAAGGCCTTCGGGTCGTAAAGCTCTGTCCTCAAGGAAGATAATGACGGGGCTTGAGTTGGAAGCCCCGGCTAACTACATGCCAGCAGCCGCGGTAATACGTAGGTTGCAAGCGTTGTCCGGATTTACTGGGTGTAAAGGGCGTGTAGGCGGAGCTGCAAGTCAGATGTGAAATCCATGGGCTCAACCCATGAACTGCATTTGAAACTGTAGCCCTTG
+
GGGGGGGGGGGGGGGGGGGGGGGGGGGGGGGGGGGGGGGGGGGGGGGGGGGGFGGGGGGGGGGGG@FFGEGGGGGGGGGGGGGGGGGGGGGGGGGGFFGGGGGFGEG8CFGFGGFGEFFFF-@++@CF8,8883BDEF,,:+CF@@CF8FFF,8FAFGGGGGGCF*CG:=CGGGG:FGGFFCCFFGGGFC<EGGGGGGGGFGGGGGFGGGGGGGGGG?CEGGGGGG5CEFGGFGGGGGGFGGGGGGGGFGGGGGGFFGGGGGGECGGGCGGGG79FGGGGFFFGGDF?FFFG
@M03364:396:000000000-C9LGT:1:1101:5935:9279 1:N:0:10
ACTCCTACGGGAGGCAGCAGTGGGGAATATTGCACAATGGGGGAAACCCTGATGCAGCAACGCCGCGTGAGTGATGACGGCCTTCGGGTTGTAAAGCTCTGTCTTCAGGGACGATAATGACGGTACCTGCGGAGGAAGCCACGGCTAACTACGTGCCAGCAGCCGCGGTCATACGTAGGTGGCGAGCGTTGTCCGGATTTACTGGGCGTAAAGGGAGCGTAGGCGGATTTTTAAGTGAGATGTGAAATACTCGGGCTTAACCTGAGTGCTGCATTTCAAACTGGAAGTCTAG
+
GGGGGGGGGGGGGGGGGGGGGGGGGGGGGGGGGGGGGGGGGGGGGGGGGGGGGGGGGGGGGGGGGGGGGGGGGGGGGGGGGGGGGGGGGGGGGGGGGGGGGGGFFFGGGGGFGGC@=DFFF-:F+BFG<,88@FFG7FG8FFCFEGECGGGG7FGGGGGGGGGGGGGGG15CGFGGGGGGGGGG7EFGGGGGDCCDGGGGGGGGFGGGEGGGGGGGGDE:?CCFGD5C5C<FG?FGGGGGGGFGEGGGFFGGGGGGGFGGFGGGGGDFCFGGGGGGGGGFFFGGGGGFFF?G
@M03364:396:000000000-C9LGT:1:1101:24388:9289 1:N:0:10
ACTCCTACGGGAGGCAGCAGTGGGGAATATTGCACAATGGGGGAAACCCTGATGCAGCAACGCCGCGTGAGTGATGACGGCCTTCGGGTTGTAAAGCTCTGTCTTCAGGGACGATAATGACGGTACCTTAGTAGGAAGCCACGGCTAACTACGTGCCAGCAGCCGCGGTGATACGTAGGTGGCGAGCGTTGTCCGGATTTACTGGGCGTAAAGGGAGCGTAGGCGGATTTTTAAGTGAGATGTGAAATACTCGGGCTTAACCTGAGTGCTGCATTTCAAACTGGAAGTCTAG
+
GGGGGGGGGGGGGGGGGGGGGGGGGGGGGGGGGGGGGGGGGGGGGGGGGGGGGGGGGGGGGGGGGGGGGGGGGGGGGGGGFFGGFGGGGGGGGGGGGGGGGGGGGGGGGGGGCF=C39F,C-@+3BFG@,C,,<C9FFD,B,@F+8+@FFG@CFFGGGFGGGGGGDEGE7:FFFGFFCC<CFGGGGGC<FEGGDGE:FEEGF?CFGGGGCGGGDGGGDGEGEEGGG*?>FGGGGGG7+ACCC?FFFDEFD<CEGGGD=CFG+?GGGEGGGGC<EFFGGGGFFGGGCG?GFFD
@M03364:396:000000000-C9LGT:1:1101:9650:9300 1:N:0:10
ACTCCTACGGGAGGCAGCAGTAGGGAATTTTCGTCAATGGGCGCAAGCCTGAACGAGCAATGCCGCGTGGGTGAAGACGGTCTTCGGATTGTAAAGCCCTGTTGCCGGGGACAAAGGACAGCCAGAGTGCACAGCTGACTGTTTGCTGGTACCCGGCCAGAAAGCCACGGCTAACTACGTGCCAGCAGCCGCGGTAATACGTAGGTGGCAAGCGTTATCCGGAATGATTGGGCGTAAAGGGTGCGCAGGCGGCTGTGCAAGTCTGAAGTAAAAGGGACCGGCCCAACCGGTTCG
+
GGGGGGGGGGGGGGGGGGGGGGGGGGGGGGGGGGGGGGGGGGGGGGGGGGGGGGGGGGGGGGGGGGGGGGGGGGGGGGGGGGGGGGGGGGGGGGGGGFGGGGGGGGGGGGGGGGGGFGGDF@F,BFGFB,9,>DFDGGGGGCAFF,=FGFFGGGGGGGDGGGGGGGGGG@EGGGGGGGGGGGGGGGGGGGGGGGEEGGGGGFGGGGGGGGGGGGEGECFGGGEEGFFGG?CFF58EGGGGGEGGGGGGGC*CEEDFCFFGG9CCF*<D*:CGGGEDCCDGE@75<CCDD@)97)
@M03364:396:000000000-C9LGT:1:1101:18549:9304 1:N:0:10
ACTCCTACGGGAGGCAGCAGTGGGGAATATTGCACAATGGGGGAAACCCTGATGCAGCAACGCCGCGTGAGTGATGACGGCCTTCGGGTTGTAAAGCTCTGTCTTCAGGGACGATAATGACGGTACCTGAGGAGGAAGCCACGGCTAACTACGTGCCAGCAGCCGCGGTAATACGTAGGTGGCGAGCGTTGTCCGGATTTACTGGGTGTAAAGGGCGTGTAGGCGGAGGAGCAAGTCAGATGTGAAATCCCGGGGCTCAACCCCGGAACTGCTTTCAAAACTGTATCCCTTG
+
GGGGGGGGGGGGGGGGGGGGGGGGGGGGGGGGGGGGGGGGGGGGGGGGGGGGGGGGGGGGGGGGGGGGGGGGGGGGGGGGGGGGGGGGGGGGGGGGGGGGGGGGGGGGGGGGGGGGCFFGGCFF3BFG<,88:BC7@FGGGGGGGGCFGGFGFGGGGGGGGGGGGGGGG*CFGGGGGGGGGGGGGGGGGGGGGGGGEGGGGFGGGGGGGFGGGGGGGGGGFGGGGG5EGGGGGGGGGGGGGGGGGGGGGGGGGGGDGGGGGGGGGGGGGGGGGGGGGGGGFFGGGGGFGFFG
@M03364:396:000000000-C9LGT:1:1101:24133:9304 1:N:0:10
ACTCCTACGGGAGGCAGCAGTGAGGAATATTGGTCAATGGACGAGAGTCTGAACCAGCCAAGTAGCGTGAAGGACGACTGCCCTATGGGTTGTAAACTTCTTTTGTTCGGGAATAAAGTGCTGGGCGTGTCCCGTTTTGTATGTACCGTTCGAATAAGCATCGGCTAATTCCGTGCCAGCAGCCGCGGTAATACGGAAGATGCGAGCGTTATCCGGATTTATTGGGTTTAAAGGGAGCGTAGGCGGGCTGTTAAGTCAGCGGTTAAATGTCATGGCCCAACCTTGGCATGCCGT
+
GGGGGGGGGGGGGGGGGGGGGGGGGGGGGGGGGGGGGGGGGGGGGGGGGGGGGGGGGGGGGGGGGGGGGGGGGGGGGGGGGGGGGGGGGGGGGGGGGGGGGGGGGGG9FGGFGGGGGGGGG-C,+:FG+8ACEEEFFGGFGGGGGFFGGGGG<FFGGGGGGGGGGGGGGCFGGGGGGGGGGGGGGGGGGDGGGGGGGGGGGGGGDCEGGGGGGGGGGEGGFFGGFGFGEFGGGGGGGGGGGGGCCEGDGGGGGGGGGGGGGEGDGGFGGGGGGGGGGGGCFFGGG:FFFFFFD<
@M03364:396:000000000-C9LGT:1:1101:20817:9338 1:N:0:10
ACTCCTACGGGAGGCAGCAGTGGGGAATATTGGGCAATGGGCGAAAGCCTGACCCAGCAACGCCGCGTGAGTGAAGAAGTATTTCGGTATGTAAAGCTCTATCAGCAGGGAAGATAATGACGGTACCTGCCTCAGAAGCTCCGGCTAAATACGTGCCAGCAGCCGCGGTCATACGTATGGAGCAAGCGTTATCCGGATTTACTGGGTGTAAAGGGTGCGTAGGCGGCGGGGCAAGTCAGATGTGAAAGACCGGGGCTCAACTCCGGGGCTGCATTTGAAACTGTCTGGCTGG
+
GGGGGGGGGGGGGGGGGGGGGGGGGGGGGGGGGGGGGGGGGGGGGGGGGGGGGGGGGGGGGGGGGGGGGGGGGGFGGDF?CFGGGGGC4FFGGGGGGGGGAGGFDGGGGGGGGGGD,EFFA:FF4BFA8,8:,,:DFFGGGGGFEG:F<DFGGGGGGGGGGGGGGGGGG*>FGGGFGCFFFGG:FGGGGGGGGGGGGGGGGGGGGGCGGGGGGFGGGGGGGGG?EE?E*:EGEGGFGCFGGGGGGGGGFCFEEGGGGGGGFEFGGGEGDGGGGGGCFFGGFFGG7:C)>FFG
@M03364:396:000000000-C9LGT:1:1101:29004:9339 1:N:0:10
ACTCCTACGGGAGGCAGCAGTGAGGAATATTGGTCAATGGACGGAAGTCTGAACCAGCCAAGTCGCGTGAAGGAAGACGGTTCTATGGATTGTAAACTTCTTTTGCCTGAGGGTAAAACGCGGTACGTTTACCGCCTTGTAAGTATCAGGTGAATAAGCATCGGCTAACTCCGTGCCAGCAGCCGCGGTAATACGGAGGATGCGAGCGTTATCCGGATTTATTGGGTTTAAAGGGTGCGTAGGCGGGATGTTAAGTCAGCGGTGAAAGTTTGCGGCTCAACCGTAAAATTGCCG
+
GGGGGGGGGGGGGGGGGGGGGGGGGGGGGGGGGGGGGGGGGGGGGGGGGGGGGGGGGGGGGGGGGGGGGGGGGGGGGGGGCFGGGGGGGGGGGGGGGGGGGGGFGGG,AFGGGGGF9AFDECG=+BFD:4AF<8@CFFGGADGGDDDFGGFGGGGGGGGGFGGGGFGGG>FGGGGGGGGGGGGGGGGGEFGGGGGGDGGGGFGGGGGGGGGGGGGECDGFGGGGGGGG>FG7FGGGGGGGGGDGGDGCGGGGGDGGGGGGEC<EGGGG:C+:DGGGDDGGFFGGGGGFFFFGF<
@M03364:396:000000000-C9LGT:1:1101:11528:9346 1:N:0:10
ACTCCTACGGGAGGCAGCAGTGAGGAATATTGGTCAATGGGCGGAAGCCTGAACCAGCCAAGTCGCGTGAAGGATGAAGGTATTATGTATTGTAAACTTCTTTAGCAGTGGAGAAATAAGGGAGTCGTGCCTTCCGATGCTAGTACACTGAGAATAAGGATCGGCTAACTCCGTGCCAGCAGCCGCGGTAATACGGAGGATCCGAGCGTTATCCGGATTTATTGGGTTTAAAGGGTGCGCAGGCGGCCTTGCAAGTCAGCGGTCAAATCGTGGAGCTCAACTCCATTCCGCCGT
+
GGGGGGGGGGGGGGGGGGGGGGGGGGGGGGGGGGGGGGGGGGGGGGGGGGGGGGGGGGGGGGGGGGGGGGGGGGGGGGGGGGGGGGGGGGGGGGGGGGGGGGGGGGGGGGGGGGGGGGGGGCF+BEFG84ACEFGGGGGGGGGGGGGGGGGGGGGGGGGGGGGGGGGGGGGGGGGGGGGGGGGGGGGGGGGGGFGGGGGGGGGGGGGGGGGGGGGGGGGGGGGGGGFGGGGFFGGGGGGGGGGGGGGGGGGGGGGGGGGGGCGGGGGGGGGG35CGGGGGFFGGGGGFGFEGGD
@M03364:396:000000000-C9LGT:1:1101:11691:9352 1:N:0:10
ACTCCTACGGGAGGCAGCAGTGGGGAATATTGGGCAATGGGGGAAACCCTGACCCAGCAACGCCGCGTGAAGGAAGAAGGCCTTCGGGTTGTAAACTTCTTTTAGTAGGGACGAAGAAAGTGACGGTACCTGCAGAAAAAGCAACGGCTAACTACGTGCCAGCAGCCGCGGTAATACGTAGGTTGCAAGCGTTGTCCGGAATGATTGGGCGTAAAGGGTGCGCAGGCGGCTGTGCAAGTCTGAAGTAAAAGGGACCGGCTCAACCGGTTCAGGCTTTGGAAACTGCACGGCTTG
+
GGGGGGGGGGGGGGGGGGGGGGGGGGGGGGGGGGGGGGGGGGGGGGGGGGGGGGGGGGGGGGGGGGGGGGGGGGGGGGGGGGGGGGGGGGGGGGGGGGGGGGGGGGGGGGGGGGGGBEGGGGGG+@FFFFF,33BDFGGEGGDFGDFGGGGGGGGGGGGGGGGGGGGGGCCFGGGGGGGGGGGGGGGGFGGGGGGGGGGDGGGGFGFGGGGEGGGGGGGGGGGGGGGGGGGGGGGGGGFGGGGFGFGGGGGGGGGGGCEEGFFGFGE9C<<DFGFCFGGFF?EGGGFFGDFDCD
@M03364:396:000000000-C9LGT:1:1101:3340:9354 1:N:0:10
ACTCCTACGGGAGGCAGCAGTGGGGAATATTGCACAATGGGGGAAACCCTGATGCAGCAACGCCGCGTGAGTGATGACGGCCTTCGGGTTGTAAAGCTCTGTCTTCAGGGACGATAATGACGGTTCCTGCGTCGGCAGCCACGGCTTACTACGTGCCAGCAGCCGCGGTCATACGTAGGTGGCAAGCGTTGTCCGGATTTACTGGGCGTAAAGGGAGCGTAGGCGGATTTTTAAGTGAGATGTGAAATACCCGGGCTTAACTTGGGTGCTGCATTTCAAACTGGTAGTCTAG
+
FFDFGFFGGGGGGEGEFCGGGGGGCGGGGGG9FGGGFGGGECGGGGGGGG?FEFGGGFGGGGGGEEGGG@CFFFGFCFEGGGEGG<FCGGGGGGGFGDGGGGGGGGGD<=CFGGED:FAFD-@F+B=F,,8++8>+@FGGGGGDGG*3DE;DFFCFGGGGGCFGGGCCG*;FGGFFFGCFFGGFFGGGCGGGG?C*;CGFFFFGGGGG5C*AFCCDE5>EED5CEEEGGGGGC@FGFGGGGFDCE?FFCGG+C5EE)CCGGGGGDDEGGGGGGGG7F7CGFFCG*:>BFFFF
@M03364:396:000000000-C9LGT:1:1101:14038:9355 1:N:0:10
ACTCCTACGGGAGGCAGCAGTAAGGAATATTGGACAATGGACGCAAGTCTGAACCAGCCATGCCGCGTGAAGGATGAAGGTCCTCTGGATTGTAAACTTCTTTTATAGGGGGCGAAATAAGGGTTTTCTAACTCGCTTGACAGTACCCTATGGATAAGCACCGGCTAACTCCGCGCCAGCAGCCGCGGTAATCCGTAGGTGGCGAGCGTTGTCCGGACTTACTCGGCGTAAAGGGTGCGTAGTTGGTGTCTTAAGTTAGGCGTGAAAGGCTACGGCTCAACTGTAGTAAGCGCT
+
EGGGGGGGGGGGGGGGGGGGGGFGGFGGGGGG<,CFGGGGCAFCGGG@FFGG9EFGGG?F<FGGGGGGGGG,FG<FGGGG=,6CF?F8FFECCFF9FG<<CFE9<EFGGGC+844@F,5??9F38+:5,,5,55+6++3BF,EFD93C>,3,,@<3,3:7,3@C@*33,,,7**5>F7F@7FF7<7*<F<FF,<F4CCCF9*+=<F5?E*880+AE8**+3:0+2CGEE***+3A0*?E?EC/+3+2//200++<+*0+*+*1:7CFGCD+77CC)/7<CF*AC*0***//))1
@M03364:396:000000000-C9LGT:1:1101:9602:9358 1:N:0:10
ACTCCTACTGGAGGCAGCAGTAGGGAATTTTCGTCAATGGGCGCAAGCCTGAACGAGCAATGCCGCGTGGATGAAGACGGTCTTCGGATTGTAAAGCCCTGTTGCCGGGGACAAAGGACAGCCCGAGTGGACAGCTGACTGTTTGATGGTACCCGGCCAGAAAGCCACGGCTAACTACGTGCCAGCAGCCGCGGTAATACGTAGGTGGCAAGCGTTATCCGGAATGATTGGGCGTAAAGGGAGCGTAGGCGGATTTTTAAGTGAGATGTGAAATACTTGGGCTTAACCTGAGTG
+
GGGGGGGGGGGGGGGGGGGGGGGGGGGGGGGGGGGGGGGGGGGGGGGGGGGGGGGGGGGGGGGGGGGGGGGGGGGGGGGGGGGGGGGGGGGGGGGGGGGGGGGGGGGGGGGGGGGGFFFFGGG::FFGF7C,B>><DFGGGGCFG,EFGGGGFGGGGGGGGGGGGGGGG<CGGGGGGGGGGGGGGGGGGGGGGGGGGGGGGGGGGGGGGGGGGGGGGGGGGGGGGGGFGGGGGGCGGGGGGGGGGGGGGGGGGGGFGGGGGGGGGGGGGGGGFGGGGGGGFFCGGGGFFFFGFD
@M03364:396:000000000-C9LGT:1:1101:18332:9361 1:N:0:10
ACTCCTACGGGAGGCAGCAGTGGGGAATATTGCACAATGGGGGAAACCCTGATGCAGCAACGCCGCGTGAGTGATGACGGCCTTCGGGTTGTAAAGCTCTGTCTTCAGGGACGATAATGACGGTACCTGCGGCGGAAGCCACGGCTAACTACGTGCCAGCAGCCGCGGTCATACGTAGGTGGCGAGCGTTGTCCGGATTTACTGGGCGTAAAGGGAGCGTAGGCGGACTTTTAAGTGAGATGTGAAATACCCGGGCTCAACTTGGGTGCTGCATTTCAAACTGGAAGTCTAG
+
GGGGGGGGGGGGGGGGGGGGGGGGGGGGGGGGGGGGGGGGGGGGGGGGGGGGGGGGGGGGGGGGGGGGGGGGGGGGGGGGGGGGGGGGGGGGGGGGGGGGGGGGGGGGGGGGGGGGFFGFG@FF7CFG3388+8@EEGGGGGGGGGEGGGGGGGGGGGGGGGGGGGGGG*;CGGGFGGGGGGGGGGGGGGGGGGGGGGGGGGGGGGGGGGGGGGGGGGGGGGGGGG8EGGGFGGGGGGGCFGGGGGGGGGGGGGGGGGGGGGGFGGGGGGGGGGGGGGGGFFGGGGGFGFFG
@M03364:396:000000000-C9LGT:1:1101:16827:9363 1:N:0:10
ACTCCTACGGGAGGCAGCAGTGGGGAATATTGCACAATGGGGGAAACCCTGATGCAGCAACGCCGCGTGAGTGATGACGGCCTTCGGGTTGTAAAGCTCTGTCTTCAGGGACGATAATGACGGTACCTGCGGAGGAAGCCACGGCTAACTACGTGCCAGCAGCCGCGGTAATACGTAGGGAGCGAGCGTTGTCCGGAATTACTGGGTGTAAAGGGAGCGTAGGCGGAGATGCAAGTTGGGAGTGAAATGCAGGGGCTCAACCCCGGAACTGCTTTTGAAACTGTGGAGCTGG
+
GGGGGGGGGGGGGGGGGGGGGGGGGGGGGGGGGGGGGGGGGGGGGGGGGGGGGGGGGGGGGGGGGGGGGGGGGGGGGGGGGGGGGGGGGGGGGGGGGGGGGGGFGGGGGGGGGGGGGGGGGGGEGFGG93@>+=FGGGGGGGGGGGGGGGGGGGGGGGGGGGGGGGGGGBEGGGGGGGGGFGGGGGGGGGGGGGGGGGGGGGFGGGGGGFGGGGGGGGGGGGGGGGEGGGGGGGGGGGGGGGEGGGGGGGGGGGGGDGGGGGGGGGG3DFGGGFDGGGGGFFGCCGGFGFFG
@M03364:396:000000000-C9LGT:1:1101:27940:9377 1:N:0:10
ACTCCTACGGGAGGCAGCAGTGGGGAATATTGGGCAATGGGCGGAAGCCTGACCCAGCAACGCCGCGTGAAGGAAGAAGGTTTTCGGATTGTAAACCTCTGTCATTAGTGACGAAGAAGTGACGTTAGCTACAGAAGAAGCCACGGCTAACTACGTGCCAGCAGCCGCGGTAATACGTAGGTGGCGAGCGTTATCCGGAATTACTGGGTGTAAAGGGAGCGCAGGCGGGATAGCAAGTCAGCGGTGAAATGCATGGGCTTAACCCATGAGCTGCCGTTGAAACTGTTATTCTTG
+
GGGGGGGGGGGGGGGGGGGGGGGGGGGGGGGGGGGGGGGGGDFGGGGGGGGGGGGGGGGGGGGGGGGGGGGGGGGGGGGGGGGGGGGGGGGGGGGGGGGGGGG9EBFGFAFGGGGE:,B8<5C+3:DG>,C,,,:,@FD,B<BFE:F7FGFFCA*>FCGGGGGFG<FGGCEGGGGGGGGGDCGGGGGGCGGGGGGGGGGGGGGGGGGGGGCFGGGGGGGDGGGGGGGGGGGGGGGGGGGGGGGDCC=EC:?CGGGGGGCCFFGGGCGFGGGGGGFGGDGGFFGGGGCF=FF*2*
@M03364:396:000000000-C9LGT:1:1101:16118:9378 1:N:0:10
ACTCCTACGGGAGGCAGCAGTGAGGAATATTGGTCAATGGACGAGAGTCTGAACCAGCCAAGTAGCGTGAAGGATGACTGCCCTATGGGTTGTAAACTTCTTTTATAAGGGAATAAAGTGCCTCACGTTTGGTGTTTTGTATGTACCTTATGAATAAGGATCGGCTAACTCCGTGCCAGCAGCCGCGGTAATACGGAGGATCCGAGCGTTATCCGGATTTATTGGGTTTAAAGGGAGCGTAGGCGGCGGGTTAAGTCAGTTGTGAAAGTTTGCGGCTCAACCGTAAAATTGC
+
GGGGGGGGGGGGGGGGGGGGGGGGGGGGGGGGGGGGGGGGGGGGGGGGGGGGGGGGGGGGGGGGCGGGGGGGGGGGGGGGGGGGGGGGGGGGGGGGGGGGGGGGGFFDFGGFGGGGDFGGG-EBFFGG,,@+4AB?FFGGGAEFFGEFGGGGFGFGGGGGFGFGGGGGGFFGGGGGGGGGGGGGGGGGGDGGGGGGGGGGGGGGGGGGGGGGGGGEGGGCEFGGGGFEEFFFGGGGGGGGCEEFGGGGGGCGGGGGGGGCCGGG?>FGFGFD>EGGGGFGF4:/73CBGFFG
@M03364:396:000000000-C9LGT:1:1101:26608:9407 1:N:0:10
ACTCCTACGGGAGGCAGCAGTGGGGAATATTGCACAATGGGCGAAAGCCTGATGCAGCAACGCCGCGTGAGTGATGACGGCCTTCGGGTTGTAAAGCTCTGTCTTCAGGGACGATAATGACTGTCCCTGTGTAGGAAGCCACGGCTAACTACGTGCCAGCAGCCGCGGTAATACGTAGGTGGCGAGCGTTGTCCGGATTTACTGGGCGTAAAGGGAGCGTAGGCGGACTTTTAAGTGAGATGTGAAATACCCGGGCTCAACTTGGGTGCTGCATTTCAAACTGGAAGTCTGG
+
FFGGGGGFGGGGGGGGGGGGGGGGGGE<FGDGGGGGGGGGGGGGGGGGGGGGGGGGGGGGGGGGGGGGGGGGGFFGGGGGECEGGGGEE7CFGGGGFFGEFFG9E,CFFGGFG7:BCFFC,-CB5DFF,,A5<5,B8B,BD>+C3:BCGG97<FFGG<FFGFFCGEGGGFEFFFGCBCC9FG@CEGGG<FGGGGGG>*FCFCFFGGGGCEEG7CGGDGCEGGDGGG>EG6<CGGFGGFGGGGGFE<<F99@FEGGDDGGG8@:C6C:CGDFG4CFGGGGGFFGGCFG4:B**
@M03364:396:000000000-C9LGT:1:1101:5166:9439 1:N:0:10
ACTCCTACGGGAGGCAGCAGTGGGGGATATTGCACAATGGGGGAAACCCTGATGCAGCAACGCCGCGTGAGTGATGACGGCCTTCGGGTTGTAAAGCTCTGTCTTCAGGGACGATAATGACGGTACCTGAGGAGGAAGCCACGGCTAACTACGTGCCAGCAGCCGCGGTAATACGTAGGTGGCGAGCGTTGTCCGGATTTACTGGGCGTAAAGGGAGCGTAGGCGGACTTTTAAGTGAGATGTGAAATACCCGGGCTCAACTTGGGTGCTGCATTTCAAACTGGAAGTCTAG
+
GGGGGGGGGGGGGGGGGGGGGGGGGGGGGGGGGGGGGGGGGGGGGGGGGGGGGGGGGGGGGGGGGGGGGGGGGGGGGGGGGGGGGGGGGGGGGGGGGGGGGGGGGGGGGGGGGGGG7FFGGGGG=FGG,3@B=FGGGGG@CGGGGGGGGGGGGGGFGGGGGGGGGGGGG7CEFGGFFGGFGGGGGGGGGGGGGGGGGGCFFGGGGGGGGGGGGGDCGGGEEGGGGGEGGGGGGGGGGGGGGGGCFFFGGGGGGGGGGGGGGGFGF5*>CFGGGGGGGGG>FFGGGGGFGFFF
@M03364:396:000000000-C9LGT:1:1101:16183:9441 1:N:0:10
ACTCCTACGGGAGGCAGCAGTGGGGAATATTGCACAATGGGGGAAACCCTGATGCAGCAACGCCGCGTGAGTGATGACGGCCTTCGGGTTGTAAAGCTCTGTCTTCAGGGACGATAATGACGGTACCTGCGGAGGAAGCCACGGCTAACTACGTGCCAGCAGCCGCGGTAATACGTAGGTGGCGAGCGTTGTCCGGATTTACTGGGCGTAAAGGGAGCGTAGGCGGATTTTTAAGTGAGATGTGAAATACTCGGGCTTAACCTGAGTGCTGCATTTCAAACTGGAAGTCTAG
+
GGGGGGGGGGGGGGGGGGGGGGGGGGGGGGGGGGGGGGGGGGGGGGGGGGGGGGGGGGGGGGGGGGGGGGGGGGGGGGGGGGGGGGGGGGGGGGGGGGGGGGGGGGGGGGGGGGGGGGGGG7@BBFGG,,836@@FEGGGGGGGGGFGGGGGFGGGGGGGGGGGGGGGG7CGGGGGGGGGGGGGGGGGGGGEFGGGGGGGGGGGGGGGGGGGGGGGGGGEEGGGGG5EGGCFGGGGG<EFG:CFCGGGGGGG=E>EDFFGGGGGEDEGGGGGGGGGG>FGFFGGGGGFGFFG
@M03364:396:000000000-C9LGT:1:1101:14847:9465 1:N:0:10
ACTCCTACGGGAGGCAGCAGTAGGGAATTTTCGTCAATGGGCGCAAGCCTGAACGAGCAATGCCGCGTGGGTGAAGACGGTCTTCGGATTGTAAAGCCCTGTTGCCGGGGACAAAGGACAGCCAGAGTGGACAGCTGACTGTTTGATGGTACCCGGCCAGAAAGCCACGGCTAACTACGTGCCAGCAGCCGCGGTAATACGTAGGTGGCAAGCGTTATCCGGAATGATTGGGCGTAAAGGGTGCGCAGGCGGCTGTGCAAGTCTGAAGTAAAAGGGACCGGCTCAACCGGTTC
+
GGGGGGGGGGGGGGGGGGGGGGGGGGGGGGGGGGGGGGGGGGGGGGGGGGGGGGGGGGGGGGGGGGGGGGGGGGGGGGGGGGGGGGGGGGGGGGGGGGGGGGGGGGGGGGGGGGGGGGGGGGG,:DFGDBC,BFFGGGGGGFGGG<FFGGGGGGGGGGGGGGGGGGGGG>EGGGGGGGGGGGGGGGGGGGGGGGGGGGGGGGGGGGGGGGGGGGGGGGGGGGGGGGEGGGGGGGEEGGGGGGGGGGGGGGGGGGGGGGGGGGGGGGGGGGGFGGGGGFEGFFECFGGFGF<CD
@M03364:396:000000000-C9LGT:1:1101:9680:9477 1:N:0:10
ACTCCTACGGGAGGCAGCAGTGGGGAATATTGCACAATGGGGGAAACCCTGATGCAGCGACGCCGCGTGAGCGAAGAAGTATTTCGGTATGTAAAGCTCTATCAGCAGGGAAGATAATGACAGTACCTAACTAAGAAGCCCCGGCTAACTACGTGCCAGCAGCCGCGGTCATACGTAGGTGGCGAGCGTTGTCCGGATTTACTGGGCGTAAAGGGAGCGTAGGTGGATTTTTAAGTGAGATGTGAAATACTCGGGCTTAACCTGAGTGCTGCATTTCAAACTGGAAGTCTAG
+
GGGGGGGGGGGGGGGGGGGGGGGGGGGGGGGGGGGGGGGGGGGGGGGGGGGGGGGGGGGGGGGGGGGGGGGGGGGGGGGGGGGGGGGGGGGFGGGGGGGGGGGGGGGGGGGGGGGGGGGFF-ABBFFG,,A53,BAFFGFGEGFCGGGGGGG7FFGGGGGGGGGGGGGG1=FGGGFGGGGGGGGGGEGFGGGGGGGGGGGGFFFGGGGGGGGGGGGGEEEGGGGGGFFFGFCCGFGFCGFGGGGGGGGCGCGGDGGGFGFFGGGGGGGGGGGGGGGGGFFFFGGGGGFGFFG
@M03364:396:000000000-C9LGT:1:1101:28409:9480 1:N:0:10
ACTCCTACGGGAGGCAGCAGTGGGGAATATTGGGCAATGGGCGAAAGCCTGACCCAGCAACGCCGCGTGAGGGAAGAAGGGTTTCGGCTCGTAAACCTCTGTCCTATGGGACGAAAGAAATGACAGTACCATAAGAGGAAGCCCCGGCTAACTACGTGCCAGCAGCCGCGGTAATACGTAGGGGGCGAGCGTTGTCCGGAATGATTGGGCGTAAAGCGTGTGTAGGCGGTTTGTTAAGTCTGAGATGAAAGGCTGTGGCTCAACCACAGTGTGTTTCAGATACTGGCAGACT
+
GGGGGGGGGGGGGGGGGGGGGGGGGGGGGGGGGGGGGGGGGGGGGGGGGGGGGGGGGGGGGGGGGGGGGGGGGGGGGGGGGGGGGGGGFGGGGGGGGGGGGGG8F,BFGGGDFG>@:DFDB-==,CFF,,C3E,:FFGBGGG,DEGDGGGGGFGGCFGFGGGGGGGFGGEECEGGE,=2<FFG>CEG5>C8CEEGGDGG?EFG?FFFFGGEGG5@?+?:E;EAGGGGGGCE=52:EFGGGGGGGF7EGFGGGFGGGGGG=G?FGGGGGGG+;CEFGGGGGF6CGGGF75:><
@M03364:396:000000000-C9LGT:1:1101:10259:9489 1:N:0:10
ACTCCTACGGGAGGCAGCAGTGAGGAATATTGGTCAATGGGCGAGAGCCTGAACCAGCCAAGTAGCGTGAAGGAAGACTGCCCTATGGGTTGTAAACTTCTTTTATGAGGGAATAAAGTGCGCTCCGTGTGGCGTTTTGTATGTACCTCATGAATAAGGATCGGCTAACTCCGTGCCAGCAGCCGCGGTAATACGGAGGATCCGAGCGTTATCCGGATTTATTGGGTTTAAAGGGAGCGTAGGCGGCAGGTTAAGTCAGTTGTGAAAGTTTGCGGCTCAACCGTAAAATTGC
+
GGFGFGGFGC@CFEDGGEEF6FFEGGFGGCEEGGGGGGFGFFFGGGEGFGGFFDGGGGGGGF<@CEFGCGGGGFGGGDFGDF=FFGGGFFGEGEEFF9C,CFEGFGEEDFFBEG,E?<BEC@B+88?A448+B4C7CCDFGADFFGD9FCGF?DFGCFFGFGEGGGEGCFEGGFFG>CEG7FGFFGGGGGGC<>CFFC7@FCCFGCGGEEEFF:FE*BEE+BFGGGB87+C:C+?88CEGECGGEDEEGG@ECCG9C7<FC?:CFGFC:?G>D=5CC<90<>775*>?FF?F
@M03364:396:000000000-C9LGT:1:1101:19661:9508 1:N:0:10
ACTCCTACGGGAGGCAGCAGTAGGGAATCTTCGGCAATGGGCGAAAGCCTGACCGAGCAACGCCGCGTGAATGATGAAGGCCTTCGGGTTGTAAAATTCTGTTATAAGGGAAGAACGACTTTAGTAGGACATGGCTAGAGTGTGACGGTACCTTATGAGAAAGCCACGGCTAACTACGTGCCAGCAGCCGCGGTAATACGTAGGTGGCGAGCGTTATCCGGAATTATTGGGCGTAAAGAGCGCGCAGGTGGTTGATTAAGTCTGATGTGAAAGCCCACGGCTTAACCGTGGAGG
+
GGGGGGGGGGGGGGGGGGGGGGGGGGGGGGGGGGGGGGGGGGGGGGGGGGGGGGGGGGGGGGGGGGGGGGGGGGGGGGGGGGGGGGGGGGGGGGGGGGGGGGGGGGGGGGGGGGGGGDGFGGFC,CFG5,8:BDFFFGGGGGGGGGGGGGGGGGGGGGGGGGGGGGGGGGGGGGGGGGGGGGGGGGGGGGGGGGGGGGGGGGGGGGGGGGGGGGGGGGGGGGGGGGGGEGFGGGGGGGGGGGGGGGGGGGGGGGFGGGGGCFGGGGGGGGGGGGGGGGGGFFGGGGGFGFFGGG
@M03364:396:000000000-C9LGT:1:1101:26075:9529 1:N:0:10
ACTCCTACGGGAGGCACCAGTGGGGAATATTGCACAATGGGGGAAACCCTGATGCAGCAATGCCGCGTGAGTGATGACGGCCTTCGGGTTGTAAAGCTCTGTCTTCAGGGACGAAGAAAGTTACTGTACCTTGAGAAAAAGCAACGGCTAACTACGTGCCAGCAGCCGCTGTAATACGTAGGTTGCAAGCGTTGTCCGGATTTACTGGGTGTAAAGGGCGTGTAGGCGGAGATGCAAGTTGGGAGTGAAATCCCGGGGCTCAACCCCGGAACTGCTTTCAAAACTGTATCCCTT
+
GGGGGGGGGGGGGGGGGGGGGGGGGGGGGGGGGGGGGGGGGGGGGGGGGGGGGGGGGGGGGGGGGGGGGGGGGGGGGGGGGGGGGGGGGGGGGGGGGGGGGGGCFFGGGGGGGGEEGCFF9-C9,:FF9?F5B,F<CDE<FGCFF7:>FEGGCFFGGCEFFGGGGGGGG*BGFGGGGGGGBFFFGGGGGGGGG7FFGGEGGGGGGGGGGGGCFFGGGGGGEGCGGG6EGGGGGGGGGGGGGGGGGCFGGGGGGGCGGGGGFFFGCDGGGGGCFGGGGFGFFFFF4?CFC?769>
@M03364:396:000000000-C9LGT:1:1101:4229:9534 1:N:0:10
ACTCCTACGGGAGGCAGCAGTGGGGAATATTGCACAATGGGCGAAAGCCTGATGCAGCAACGCCGCGTGAGTGATGAAGGCCTTCGGGTCGTAAAACTCTGTCCTTAAGGAAGATGATGACGGTACCTGACTAAGAAGCACCGGCTAAATACGTGCCAGCAGCCGCGGTAATACGTAAGTTGCGAGCGTTGTTCGGAATTATTGGGCGTAAAGGGCATGTAGGCGGTTATCTAAGCTTGGTGTGAAAGGCAGGGGCTTAACTCCTGGACTGCATTGAGAACTGGATGACTAG
+
GGGGGGGGGGGGGGGGGGGGGGGGGGGGGGGGGGGGGGGGGGGGGGGGGGGGGGGGGGGGGGGGEGEGGGGGGGGGGGGGGGGGGGGGGGGGGGGGGGG?FGGGGGFCFGG@FGFGFCFGG-CFFGFGB,8BCD<DE<CFGGGGGGGGGGCF<FFFGGGGGGGGEGGGG*6FEGGGGGGGGGGGGGGGGFGGGFGGGGGG?<FGGGGGGGGGGGGEGCCFFGGGGGGGGGEGGGGCFGGGGGGEGEECF=@EGGDGGGGGGGGDFGFGGGGFGGG=DF5FFFGGC7DFGFBG
@M03364:396:000000000-C9LGT:1:1101:18834:9543 1:N:0:10
ACTCCTACGGGAGGCAGCAGTGGGGAATATTGCACAATGGGGGAAACCCTGATGCAGCGACGCCGCGTGAGTGATGAAGTATTTCGGTATGTAAAGCTCTATCAGTAGGGAAGATAATGACGGTACCTACCTAAGAAGCACCGGCTAAATACGTGCCAGCAGCCGCGGTCATACGTAGGTGGCGAGCGTTGTCCGGATTTACTGGGCGTAAAGGGAGCGTAGGCGGACTTTTAAGTGAGATGTGAAATACCCGGGCTCAACTTGGGTGCTGCATTTCAAACTGGAAGTCTAG
+
GGGGGGGGGGGGGGGGGGGGGGGGGGGGGGGGGGGGGGGGGGGGGGGGGGGGGGGGGGGGGGGGGGGGGGGGGGGGGGGGGGGGGGGGGGGGGGGGGGGGGGGFGFGGGGGGGGGDFGGGGBFC<CFG<,AC9BF?EGGGGGGGGGCEGGGGGGGGGGGGGGGGGGGGG1CFGGGGGGGGGGGGGGGGGGGGGGGGGGGGGGGGGGGGGGGGGGGGGGGGGGGGGG8EGGGGGGGGGFGGGGGGGGGGGGGGEGEGDFGGGFFGGGGGGGGGGGGGGGFGFFGGGGGFGFFF
@M03364:396:000000000-C9LGT:1:1101:9244:9548 1:N:0:10
ACTCCTACGGGAGGCAGCAGTGGGGAATATTGGGCAATGGGCGAAAGCCTGACCCAGCAACGCCGCGTGAGGGAAGAAGGGTTTCGGCTCGTAAACCTCTGTCCTATGGGACGAAGAAGATGACGGTACCATAGGAGGAAGCCCCGGCTAACTACGTGCCAGCAGCCGCGGTAATACGTAGGGGGCGAGCGTTGTCCGGAATGATTGGGCGTAAAGGGCGCGTAGGCGGCCTGGTAAGTCTGGAGTGAAAGTCCTGCTTTAAGGTGGGAATTGCTTTGGAAACTGCTAGGCCCG
+
GGGGGGGGGGGGGGGGGGGGGGGGGGGGGGGGGGGGGGGGGGGGGGGGGGGGGGGGGGGGGGGGGGGGGGGGGGGGGGGGGGGGGGGGGGGGGGGGGGGGGGGGGGGGGGGGGGGGEGGGGDF<8>FF>FF@=FG9DFGGGGGGGFGGGGGGGGGGGGGGGGGGGGGGGFGGGGGGGGFGGGGGGGGGGGGGGCGGGGGGGGGGGGGFGGGEGGGGGGGGGGGGGGGGGGGGGGGGGGGGGGGGGGGGGGGGFCGGGGGC7@0<0*:C*7*>*++:C7F*@F7**2*9*<)*1)
@M03364:396:000000000-C9LGT:1:1101:10837:9558 1:N:0:10
ACTCCTACGGGAGGCAGCAGTGGGGAATATTGCACAATGGGCGAAAGCCTGATGCAGCAACGCCGCGTGAGTGATGAAGGCCTTCGGGTCGTAAAACTCTGTCCTCAAGGAAGATAATGACGGTACTTGAGGAGGAAGCCCCGGCTAACTACGTGCCAGCAGCCGCGGTAATACGTAGGTTGCAAGCGTTGTCCGGATTTACTGGGTGTAAAGGGCGTGTAGGCGGCTCGGTAAGTCTGGAGTGAAAGTCCTGCTTTCAAGGTGGGAATTGCTTTGGATACTGTCGGGCTTG
+
GGGGGGGGGGGGGGGGGGGGGGGGGFGGGGGGGGGGGGGGGGGGGGGGGGGGGGGGGGGGGGGGGGGGGGGGGGGGGGGGGGGGGGGGGGGGGGGGGGGGGGGGGGGFGGGGGGGG9FFGFEFGBFFFF,A::=FFFGGGGGGGGGGGGGCFGGGGGGFGGGGGGGGGG:CFGGGGGGGGGGGGGGGFFGGGGGGGGGGGGGGGGGGGGGGGGGGGGGGGDGGGGGGGGGGGGGGGGGGGGGGGFGGFEFGGGGGGFGGGGGGGFCEFGGGGGGGGGFFGFFFGF<DDGFFG
@M03364:396:000000000-C9LGT:1:1101:22893:9562 1:N:0:10
ACTCCTACGGGAGGCAGCAGTGGGGAATATTGCACAATGGGGGAAACCCTGATGCAGCAACGCCGCGTGAGTGATGACGGCCTTCGGGTTGTAAAGCTCTGTCTTCAGGGACGATAATGACTGTACCTGAGGAGGAGGCCACGGCTAACTACGTGCCAGCAGCCGCGGGAATACGTAGGTGGCGAGCGTTGTCCGGATTTACTGGGCGTAAAGGGAGCGTAGGCGGACTTTTAAGTGAGATGTGAAATACCCGGGCTCAACTTGGGTGCTGCATTTCAAACTGGAAGTCTAG
+
GGGGGGGGGGGGGGGGGGGGF<C6FFGGGGGGGGGGGGGGGEGGGGFGGGGGDGGGGGGGGGGGGGGGGG:FGGGGGDGGGGEFGGGGGGGGGGGGGGGG,F?<<??CCFGDGGGGEBEC,5?B5FEE,,8+,C:E+:C7F<@E+>+@@<9@FCF>7F:FFF,DC*5F**42@FFC,=<FGGFEGG*=<:*1<FGE8*/<<@<FE>FG/CC8EGG**:CE58>?EG?C5:9C<C?F?CFFFCEGCCE9C<ECC=CDGCFGFGGG?<5CDGGF*9EGFFC76F77<<F?GF=F
@M03364:396:000000000-C9LGT:1:1101:14225:9571 1:N:0:10
ACTCCTACGGGAGGCAGCAGTGGGGAATATTGCACAATGGGGGAAACCCTGATGCAGCAACGCCGCGTGAGTGATGACGGCCTTCGGGTTGTAAAGCTCTGTCTTCAGGGACGATAATGACGGTACCTGAGGAGGAAGCCACGGCTAACTACGTGCCAGCAGCCGCGGTAATACGTAGGTGGCGAGCGTTGTCCGGATTTACTGGGCGTAAAGGGAGCGTAGGCGGACTTTTAAGTGAGATGTGAAATACCCGGGCTCAACTTGGGTGCTGCATTTCAAACTGGAAGTCTAG
+
GGGGGGGGGGGGGGGGGGGGGGGGGGGGGGGGGGGGGGGGGGGGGGGGGGGGGGGGGGGGGGGGGGGGGGGGGGGGGGGGGGGGGGGGGGGGGGGGGGGGGGGGGGGCGGGGGGGG=FGCGBCF+BFG,,8+:BFFFGGGGGGGGGEGGGGGFGGGGGGGGGGGGGGGG*BFGGGGGGGGGGGGGGGGGGGGGGGGGGGGGGGGGGGGGGGGGGGGGGGGGGGGGGGGGGGGGGGGGGGGGGGGGGGGGGGGGGGGGGGGGGGGGGEDGGGGGGGGGGGGFFGGGGGFGFFG
@M03364:396:000000000-C9LGT:1:1101:23432:9600 1:N:0:10
ACTCCTACGGGAGGCAGCAGTGGGGAATATTGCACAATGGGGGAAACCCTGATGCAGCGACGCCGCGTGAGCGATGAAGTATTTCGGTATGTAAAGCTCTATCAGCAGGGAAGAAAATGACGGTACCTGACTAAGCAGCCCCGGCTAACTACGTGCCAGCAGCCGCGGTAATACGTAGGGGGCAAGCGTTATCCGGATTTACTGGGTGTAAAGGGAGCGTAGGCGGGACGGCAAGTCAGAAGTGAAAATTATGGGCTCAACTCATAACCTGCTTTTGAAACTGTTGTTCTTG
+
GGGGGGGGGGGGGGGGGGGGGGGGGGGGGGGGGGGGGGGGGGGGGGGGGGGGGGGGGGGGGGGGGGGGGGGGGGGGGGGGGGGGGGGGGGGGGGGGGGGGGGGGGGGGGGGGGGGG8DFDF>CC+BFF,:838BB,CFGEFCGFGDGGGGGGFFGGGGGGGGGGGGGGE*;FFGGGGGGGGGGGGGGGGGGGGFGGGGGGGGGGGGGGGGGGGGGGGGGGGGGGGGGGGEGGGGGGGGGGGGGGFGGGFGFGGGGGCFGGGGGGGGGGFGGGGCFGGG?FFFGGGGFFGFFG
@M03364:396:000000000-C9LGT:1:1101:19174:9608 1:N:0:10
ACTCCTACGGGAGGCAGCAGTGGGGAATATTGCACAATGGGCGCAAGCCTGATGCAGCGACGCCGCGTGCGGGATGGAGGCCTTCGGGTTGTAAACCGCTTTTGTTCAAGGGCAAGGCACGGTTTCGGCCGTGTTGAGTGGATTGTTCGAATAAGCACCGGCTAACTACGTGCCAGCAGCCGCGGTAATACGTAGGGTGCGAGCGTTATCCGGATTTATTGGGCGTAAAGGGAGCGTAGGCGGATTTTTAAGTGAGATGTGAAATACTCGGGCTTAACCTGAGTGCTGCATTTC
+
GGGGGGGGGGGGGGGGGGGGGGGGGGGGGGGGGGGGGGGGGGGGGGGGGGGGGGGGGGGGGGGGGGGGGGGGGGGGGGGGGGGGGGGGGGGGGGGGGGGGGGGGGGGFGGGGGGGGGGGGG:F>+@FG@3@5>@,DGF@FGFFGFFGGGGCGFFGGGGGGGGGGGGGGG=FGGGGGGGGGGGGGGGGGGGGGGGGGGGGGGGGGGGGGGGGGGGGGGGGGFFGGGGCEFFGGGGGGGGGGGGGEGGFFCFGGGGGGGGGGGGGGGGGGGGGGGGGGGFFG@FGGGGGFG?FGFC
@M03364:396:000000000-C9LGT:1:1101:12744:9632 1:N:0:10
ACTCCTACGGGAGGCAGCAGTGAGGAATATTGGTCAATGGGCGGAAGCCTGAACCAGCCAAGTCGCGTGAAGGATGAAGGTATTATGTATTGTAAACTTCTTTAGCAGTGGAGAAATAAGGGGCTCTTGAGCCCTGATGCTAGTACACTGAGAATAAGGATCGGCTAACTCCGTGCCAGCAGCCGCGGTAATACGGAGGATCCGAGCGTTATCCGGATTTATTGGGTTTAAAGGGTGCGCAGGCGGCCTTGCAAGTCAGCGGTCAAATCGTGGAGCTCAACTCCATTCCGCCGT
+
GGGGGGGGGGGGGGGGGGGGGGGGGGGGGGGGGGGGGGGGGGGGGGGGGGGGGGGGGGGGGGGGGGGGGGGGGGGGGGGGGGGGGGGGGGGGGGGGGGGGGGGGGGGGGFCFGGGGA<FFA-@CCFGGC,AEB=EFFGGGGFGGGGEGGGFGDGGGGGGGGGGGGGGGGFGGGGGGGGGGGGGGGGGGGGGGGGGGGGGEGGGGGGGGGGGGGGGGGEDGGGGGGGFGGGGGGGGGGGGGGGGGGGGGGGGGGGGF79FFEGGGGGGGGDGGGDGGFGGGFFGGGGGFCFFGGG
@M03364:396:000000000-C9LGT:1:1101:10267:9640 1:N:0:10
ACTCCTACGGGAGGCAGCAGTGGGGAATATTGGGCAATGGGCGAAAGCCTGACCCAGCAACGCCGCGTGAGGGAAGAAGGCCTTCGGGTTGTAAACCTCTTTTACCAGGGACGAACACAATGACAGTACATGGAGAAAAAGCAACGGCTAACTACGTGCCAGCAGCCGCGGTAATACGTAGGTTGCAAGCGTTGTCCGGATTTACTGGGTGTAAAGGGCGTGTAGGCGGAGATGCAAGTCGGGAGTGAAATCCATGGGCTCAACCCATGAACTGCTTTCGAAACTGTATCCCTT
+
GGGGGGGGGGGGGGGGGGGGGGGGGGGGGGGGCFGGGGGGGGGGGGGGGGGGGGGGGGGGGGGGGGGGGEFGGGGGGGGGGGFGGGGGGGGGGGGGGGGGGGFFGGGGGGGGGGFDEDCF98C,53CC,,9<,BDFA@<<:C<>F+:>:FFF>BCE>DCCGGGCFGCGE5:FC<AFGGB<FGCFFF@<ECFEGDFFDCCFCGGFF<<FE8AC+3<CF85?*:;FGGCE5/CCFCF:@CECEGG:EGE9+AFGGGG9CFC=C<CGCDG4C7@FF?FC>FGGF:CDDGF?DFF<D7
@M03364:396:000000000-C9LGT:1:1101:25583:9652 1:N:0:10
ACTCCTACGGGAGGCAGCAGTGGGGAATATTGCACAATGGGCGAAAGCCTGATGCAGCAACGCCGCGTGAGCGATGAAGGCCTTCGGGTCGTAAAGCTCTGTCCTCAAGGAAGATAATGACGGTACTTGAGGCGGAAGCCCCGGCTAACTACGTGCCAGCAGCCGCGGTAATACGTAGGGGGCTAGCGTTATCCGGATTTACTGGGCGTAAAGGGTGCGTAGGCCGGCTGTCAAGTCAGCGGTAAAAATTCGGGGCTCAACCCCGTAAAGCCGTTGAAACTGGCGGTCTTGAGT
+
GGGGGGGGGGGGGGGGGGGGGGGGGGGGGGGGGGGGGGGGGGGGGGGGGGGGGGGGGGGGGGGGGGGGGGGGGGGGGGGGGGGGGGGGGGGGGGGGGGGGGGGGGGG?FGGGGGGGAFGEFCFFBFGG?:8:+3@3@FGGGGGGGECFGGCECEGGGGGGGGGGGGGGG7EFGGGGGGGGGGGGGGGDGGGFGFGGGGGGGGGGGGGGGGGGGGGGGGGGGGGGFGCECGFCFGGGGGFFGEEEGFFGGGGGGGGGDFFGGGGGGGGGG=FGGGDDFGGGFFEFD<9@G?FDG7
@M03364:396:000000000-C9LGT:1:1101:2414:9653 1:N:0:10
ACTCCTACGGGAGGCAGCAGTGGGGAATATTGGGCAATGGGCGAAAGCCTGACCCAGCAACGCCGCGTGAGGGAAGAAGGTTTTCGGATTGTAAACCTCTGTCCTCAAGGACGAAGGAAGTGACGGTACTTGCGGAGGAAGCCCCGGCTAACTACGTGCCAGCAGCCGCGGTAATACGTAGGGGGCTAGCGTTATCCGGATTTACTGGGCGTAAAGGGTGCGTAGGTGGTCTCTTAAGTCAGGAGTGAAAGGCTACGGCTTAACCGTAGTAAGCTCTTGAAACTGGGAGACTTG
+
GGGGGGGGGGGGGGGGGGGGGGGGGGGGGGGGGGGGGGGGGGGGGGGGGGGGGGGGGGGGGGGGGDFGGGGGGGGEGGGGFGGGGGGGGGGGGGGGGGGGGGGGGGGGGGGGGGFGEGFFG9EF+@FFB,@,,>F:FEFGGGGGGEE@FGGFFGGGFGGGGGGGGGGGGCEFFCGGGGFFGGGGGGGGGGGGGGGGGGGGGGGGGGGGGGGCEGGGGGGGGG*CEE9EFGGG?FGGGGFGFFGGGGGGGFGEFGGGGGGCCGGGGGGCDGGCGGFFGFFFFFGD:CGFGFFC>C
@M03364:396:000000000-C9LGT:1:1101:21602:9670 1:N:0:10
ACTCCTACGGGAGGCAGCAGTGGGGAATATTGCACAATGGGCGCAAGCCTGATGCAGCAACGCCGCGTGAGGGAAGACGGTTTTCGGATTGTAAACCTTTGTCTTTGGTGAAGAAGAAAGTGACTGTAGCCAAGGAGGAAGCCACGGCTAACTACGTGCCAGCAGCCGCGGTAATACGTAGGTGGCAAGCGTTGTCCGGAATTACTGGGTGTAAAGGGAGCGCAGGCGGGACTGCAAGTTGGATGTGAAATACCGGGGCTCAACCCCGGAACTGCTTTCAAAACTGTATCCCTT
+
GGGGGGGGGGGGGGGGGGGGGGGGGGGGGGGGGGGGGGGGGGGGGGGGGGGGGGGGGGGGGGGGGGGGGGGGGGGGGGGGGGGGGGGGGGGGGGGGGGGGGGGGGGGGGGGGGGGGFFFGFFDF8CFG,,8,:BF8AFEGGGGGGGGGGGGGGGGGGGGGGGGGGGGGG>EGGGGGGGFGGGGGGGGGGGGGGGGGGGGGGGGGGGGGGGGGGGGGGGGGEGGGGGGGGGDGFGGGGGGFFGGGGFGFFFGGGGG5DGGGGGGGGDECCDGGGGGFGGGGFFGFGGGFGFFGGF
@M03364:396:000000000-C9LGT:1:1101:15143:9683 1:N:0:10
ACTCCTACGGGAGGCAGCAGTGAGGAATATTGGTCAATGGGCGGAAGCCTGAACCAGCCACGCCGCGTGAAGGAAGAAGGCCCTCTGGTTGTTAAACTTCTTCTGGCGGGGAGCAGTAAGATCTACGTGAATAGCAGTAAGAGCACTCGTTGAATAAGCATCGGCTAACGCCGTGCCAGCAGCCGCGGTAATACTGAGGATACAAGCGTTATGCAGATTGATTGGGTTTAGAGTGTGCGTAGGCTGTTTGTCAAGCCAGACGTGAAACGGCACAGCTCAACTGTGGAAGTGCCT
+
FGGGGGGGGGGGGGGGGGGGGG9FGGGGGGGGF,EFGGFDGGG7FGGGGGGG8EFGGGGG,FGGGGGGGG7FGGG,EFGGGF:F=,BE5?++,CF,CE,,<F,5B,,@CF3=@+@,,,@B,-,<@FFF,,*,33@,,,,,8DE,7D83D,>,>,@D9FC,8<1FF:7@?1C7@C*4CC,4<C+4=EG8CC*<+,+++<8+0+02+<5C:*1:+2+3<0+++2<@8*1**2++2<C<<0*//:=?8CF6C609+0:+1**:*:/*7*+*9**)1***20+*0*+2:7*/*017*0
@M03364:396:000000000-C9LGT:1:1101:5881:9685 1:N:0:10
ACTCCTACGGGAGGCAGCAGTGGGGAATATTGCACAATGGGCGAAAGCCTGATGCAGCAACGCCGCGTGAGCGATGAAGGCCTTCGGGTCGTAAAGCTCTGTCCTCAAGGAAGATAATGACTGTACTTGCGGAGGAAGCCCCGGCTAACTACGTGCCAGCAGCCGCGGTAATACGTAGGTGGCGAGCGTTGTCCGGATTTACTGGGCGTAAAGGGAGCGTAGGCGGATTTTTAAGTGAGATGTGAAATACTCGGGCTTAACCTGAGTGCTGCATTTCAAACTGGAAGTCTAG
+
GGGGGGGGGGGGGGGGGGGGGGGGGGGGGGGGGGGGGGGGGGGGGGDGGGFGGGGGGGGGGGGGGCGGGGGGGGGGGGGGGGGGGGGGGGGGGGGGGGGGGGGGGGGCFGGGGGGGGGGFF-CCABFG:5836:F>DFGGGGGGCF7@CGGG>C:@FGFFGGGGGGGGG*:FFGGGEFGGGGGGGGGGCFEGGGGGGGGGGGGGGGEGGGGGGGGGGGGGGGGDEG?8CGCGGGGCFGGGGFGGGGGGGGE9EGEGGGFGFGGGFGCGGFGGGGGGGGGGFFGGGGGFFFFG
@M03364:396:000000000-C9LGT:1:1101:27055:9702 1:N:0:10
ACTCCTACGGGAGGCAGCAGTGGGGAATATTGCACAATGGGGGAAACCCTGATGCAGCAACGCCGCGTGAGTGATGACGGCCTTCGGGTTGTAAAGCTCTGTCTTCAGGGACGATAATGACAGTTCCTATGGAGGCAGCCACGGCTAACTACGTGCCAGCAGCCGCGGTAATACGTAGGTGGCGAGCGTTGTCCGGATTTACTGGGCGTAAAGGGAGCGTAGGCGGACTTTTAAGTGAGATGTGAAATACCCGGGCTCAACTTGGGTGCTGCATTTCAAACTGGAAGTCTAG
+
GGGGGGGGGGGGGGGGGGGGGGGGGGGGGGGGGGGGGGGGGGGGGGGGGGGGGGGGGGGGGGGGGGGGGGGGGGGGGGGGGGGGGGGGGGGGGGGGGGGGGGGFG<DEFGGGGGGG+@F,,-C85:EF,,8,58++@CC@8=CFCFCFFGGGEFGGGGGGGFDGG7FGG:CGGGGGGGGGGGGGFEGGECEGGGFGGGGGGGGGGGGGGGGGGGEGGDGEGGGGGGE8ECFFFGGGGGGGGGGGGGFFGFCGGGGGDGFGGCC?GG=DDGCC4C?CFFGFF=FGFFG9C??:
@M03364:396:000000000-C9LGT:1:1101:10811:9702 1:N:0:10
ACTCCTACGGGAGGCAGCAGTAGGGAATTTTCGTCAATGGGCGCAAGCCTGAACGAGCAATGCCGCGTGGGTGAAGACGGTCTTCGGATTGTAAAGCCCTGTTGCCGGGGACAAAGGACAGCCCGAGTGAACAGCTGACTGTTTGCTGGTACCCGGCCAGAAAGCCACGGCTAACTACGTGCCAGCAGCCGCGGTAATACGTAGGTGGCAAGCGTTATCCGGAATGATTGGGCGTAAAGGGTGCGCAGGCGGCTGTGCAAGTCTGAAGCAAAAGGGACCGGCTCAACCGGTTCC
+
GGGGGGGGGGGGGGGGGGGGGGGGGGGFGCFGGGGGGGGGGGGGGGGGGFGGGGGDGGDGGEGGEGCFC:FFCFGGGGG:CFCGGGGEEFFFGGGGGGGGGFG<FGGD>FFGGG<A,>FDFGG3+6CF+,3,,:B,>BGCF@=FG,@CFGGGGGEFGG@FFFFGGGFGG1=CFGGGGGBFGGGFGGFCGG:ECE<<*:,FFBFCCCF8F8FGGCC58EGGE8?58C+<29CFGEE*1:C@CC:E=E*>8EECG=E0CGC9F0:7E*<=*9+0*:*9*9E3<D*7*9FFD>0/>7
@M03364:396:000000000-C9LGT:1:1101:16332:9703 1:N:0:10
ACTCCTACGGGAGGCAGCAGTGGGGAATATTGGGCAATGGGCGAAAGCCTGACCCAGCAACGCCGCGTGGAGGAAGAAGGTTTTCGGATCGTAAACTCCTGTCCTCAGGGAAGAGAAGGAGACGGTACCTGAGGAGGAAGCCCCGGCTAACTACGTGCCAGCAGCCGCGGTAATACGTAGGGTGCGAGCGTTAATCGGAATTACTGGGCGTAAAGGGTGCGCAGGCGGTTGAGTAAGACAGATGTGAAATCCCCGAGCTTAACTCGGGAATGGCATATGTGACTGCTCGACT
+
GGGGGGGGGGGGGGGGGGGGGGGGGGGGGGGGGGGGGGGGGGGGGGGGGGGGGGGGGGGGGGGGGGGGGGGGGGGGGGGGGGGGGGGGGGGGGGGGGGGGGGGGGGGGGGGGGGGGGGGFG-B8BFGGAFF3BFCFFGGGGGGGGGGGGGGGGGGGGGGGGGGGGGGGGCCFGGGGGGGGGGGGGGGGGGGGGGGGGGGGGGGGGGGGGGGGGGGGGGGGGGGGGGEGGGGGGGGGGGGGGGGGGGGGGGGGGGGGGGGCFGGCGGGGGGGFGGGFGGGGFFGGGGGFGFFG
@M03364:396:000000000-C9LGT:1:1101:10317:9718 1:N:0:10
ACTCCTACGGGAGGCAGCAGTGAGGAATATTGGTCAATGGGCGGAAGCCTGAACCAGCCATGCCGCGTGAAGGAATAAGGCCCTATGGGTCGTAAACTTCTTTTGAGTGGGAGCAATAAGGTTCACGAGTGGGCCGATGAGAGTACCATTCGAATAAGCATCGGCTAACTCCGTGCCAGCAGCCGCGGTAATACGGAGGATGCGAGCGTTATCCGGAATGATTGGGCGTAAAGGGTGCGCAGGCGGCTGTGCAAGTCTGAAGTAAAAGGGACCGGCTCAACCGGTTCAGGCTTT
+
GGGGGGGGGGGGGGGGGGGGGG-EFGGGGGGGGGGGGGGGGGGEEGGGGGGGGGGGGGGGGGGGGGGGGGGGGGGGGGGGGGGGFGGGGFFFCGGGGCFFGGGGF@CEFGGGG7FGF9FF9?F??EFF@+8+3+:@C7F,BEFF9FF9FGFCFGGGFGGAFGDGGG7FF=EGGGFDFFF7FEF:FEFEGGCGFBCG@GGECFFG:FDGGCEFCGGGGGGGGGCFGGFE:*:CFGEGEEEGCGGEGGGGGCEGC9EFF:C9+ACF9FCFGG5CDGGD)*<CF>GCC5<4CFF<46
@M03364:396:000000000-C9LGT:1:1101:13046:9718 1:N:0:10
ACTCCTACGGGAGGCAGCAGTGGGGAATTTTGGACAATGGGCGCAAGCCTGATCCAGCTATTCCGCGTGTGGGATGAAGGCCCTCGGGTTGTAAACCACTTTTGTAGAGAACGAAAAGACATCTTCGAAAACAGGATGTTGCTGACGGTACTCTAAGAATAAGCACCGGCTAACTACGTGCCAGCAGCCGCGGTAATACGTAGGGTGCGAGCGTTAATCGGAATTACTGGGCGTAAAGGGTGCGCAGGCGGTTGAGTAAGACAGATGTGAAATCCCCGAGCTTAACTCGGGAAT
+
GGGGGGGGGGGGGGGGGGGGGGGGGGGGGGGGGGGGGGGGGGGGGGGGGGGGGGGGGGGGGGGGGGGGGGGGGGGGGGGGGGGGGGGGGGGGGGGGGGGGGGGGGGGFFFGGGGGG+FFGGAFF9CFGB+8,,:BFCFGGFFGGGGEFGGGCFGGGGGGGGGGGGGGGGEGGGGGGGGGGGGGGGGGGGDGGGFGGGGGGGGGGGGGGGFGGGFGGGGGGGGGGGGGGGGGGGGGGGGGGGGGGGGGGGGGGGGGGGGGGFGGFGGGGGGDGGGGGGGGGFEGCCGGFGFFGG7
@M03364:396:000000000-C9LGT:1:1101:11470:9720 1:N:0:10
ACTCCTACGGGAGGCAGCAGTGGGGAATATTGCACAATGGGCGAAAGCCTGATGCAGCAACGCCGCGTGAGTGATGAAGGCCTTCGGGTCGTAAAACTCTGTCCTCAAGGAAGATAATGACGGTACTTGAGGAGGAAGCCCCGGCTAACTACGTGCCAGCAGCCGCGGTAATACGTAGGGGGCTAGCGTTATCCGGATTTACTGGGCGTAAAGGGTGCGTAGGTGGTCTCTTAAGTCAGGAGTGAAAGGCTACGGCTTAACCGTAGTAAGCTCTTGAAACTGGGAGACTTGAGT
+
GGGGGGGGGGGGGGGGGGGGGGGGGGGGGGGGGGGGGGGGGGGGGGGGGGGGGGGGGGGGGGGGGGGFGGGGGGGGGGGGGGGGGGGGGGGGGGGGGGGGGGGGGGGGGGGGGGGGGGGGGCF=3BFG9,8,,38=@DGBDGGGGG7FGGGGGGGGGGGGGGGGGGGGGBCFGGGGGGGGGGGGGGGGGGGGGGGGGGGGGGGGGGGGGGCGGGG:CGGGGGGGGGGGGGGGFGGGGGGGGGFFFGGGGGGGGGGGGGGGGGGEGGGFFFFFFFGGFCGFFFGGFDD>7BFFF:
@M03364:396:000000000-C9LGT:1:1101:23428:9739 1:N:0:10
ACTCCTACGGGAGGCAGCAGTGGGGAATATTGGGCAATGGGCGCAAGCCTGACCCAGCAACGCCGCGTGAAGGAAGAAGGTCTTCGGATCGTAAACTTCTATCCTTGGTGAAGATAATGACGGTAGCCGAGAAGGAAGCCCCGGCTAACTACGTGCCAGCAGCCGCGGTAATACGGAGGATCCAAGCGTTATCCGGATTTACTGGGTGTAAAGGGCGTGTAGGCGGAGATGCAAGTTGGGAGTGAAATGCAGGGGCTCAACCCCTGAACTGCTCTCAAAACTGTATCCCTTG
+
GGGGGGGGGGGGGGGGGGGGGGGGGGGGGGGGGGGGGGGGGGGGGGGGGGGGGGGGGGGGGGGGGGGGGGGGGGGGGGGGGGGGGGGGGGGGGGGGGGGGGGGFGGGEGGGGGGFGGGGGE-@>+BFF+6@@CGGGFGGGGGGGDE7DFGFGFGGGGGGGGGGGGGGGG*CFGGGGGGGGGGGGGGGGGGGGGGGGGGGGGGGGGGGGGGGGGFGGGGGGGGGGGGGCGFGFGGGGGGGGGGGGGGGGGGGGGGGGGGGGGGGGGCFGGGGGGGGGGFGGFFFGGGGFDFFG
@M03364:396:000000000-C9LGT:1:1101:18427:9750 1:N:0:10
ACTCCTACGGGAGGCAGCAGTGAGGAATATTGGTCAATGGGCGTGAGCCTGAACCAGCCAAGTAGCGTGAGGGATGACAGCCCTATGGGTTTTAAACCTCTTTTGTTCGGGAATAAAGTCAGGTACGTGTACCTGTTTGTATGTACCGTTCGAATAAGCATCGGCTAATTCCGTGCCAGCAGCCGCGGTAATACGGAAGATGCGAGCGTTATCCGGATTTATTGGGTTTAAAGGGAGCGTAGGCGGTCGGTTAAGTCTGCGGTAAAATGTCATGGCCCAACCTTGGCCTGCCGT
+
GGGGGGGGGGGGGGGGGGGGGGGGGGGGGGGGGGGGGGGGGGGGGGGGGGGGGGGGGGGGGGGGGGGGGGGGGGGGGGGGGGGGGGGGGGGGGGGGGGGGGFGGGGGGGGGGGGCG9FGGG<FF<CFG,BEFFFFGFGGGGGGGGGGGGGGGFGGGGGGGGGGGGGGGGFGGGGGGGGGGGGGGGGGGGGGGGGGGGGGGGGGGGGGGGGGGGGGGCEGFGGGGGGGGEGGGGGGGGGGGGGGGGGGGGGGGGGGGGGGGGGGGGGGGGGGGGGGGGGGGFFGGGGGFG@FGG*
@M03364:396:000000000-C9LGT:1:1101:22450:9753 1:N:0:10
ACTCCTACGGGAGGCAGCAGTGGGGAATATTGGGCAATGGGCGAAAGCCTGACCCAGCAACGCCGCGTGAAGGAAGAAGGCCTTCGGGTTGTAAACTTCTTTTACCAGGGGCGAAGGACGTAACTGTACGTGGGGAAAAAGCAACGGCTAACTACGTGCCAGCAGCCGCTGTAATACGTAGGTTGCAAGCGTTGTCCGGATTTACTGGGTGTAAAGGGCGTGTAGGCGGAGATGCAAGTTGGGAGTGAAATGCAGGGGCTCAACCCCTGAACTGCTTTCAAAACTGTATCCCTT
+
GGGGGGGGFGGGGGGGGGFGGFGGGGGGGGGGF@FAFFFFGGGGGGCGFFFGGGGGGGFFGCFFFEGGC@F?FFEFGGGFFGGFGGGGGGGGCFCFGFGGGDGGE<?,BFEECG:>@FD=C:B33:EC<+8,++8+@FFF7,,>>7>><>FGGGGCFFFGCFGCF:<FG*8FBGGGGFGGGGGGGGGGG7FE@<FCCFDEEEFG7CFCF@E87CEG7CEG*8:FGGFEGGGGDFG9CCFGF?=CECF<EDCGCGGC<CE7*<97F<EGGFG4:FFF7><C=F?CFF>@>4667:
@M03364:396:000000000-C9LGT:1:1101:13252:9763 1:N:0:10
ACTCCTACGGGAGGCAGCAGTAGGGAATTTTCGTCAATGGGCGCAAGCCTGAACGAGCAATGCCGCGTGGGTGAAGACGGTCTTCGGATTGTAAAGCCCTGTTGCCGGGGACAAAGGACAGCCAGAATGGAAAGCTGACTGTTTGATGGTACCCGGCCAGAAAGCCACGGCTAACTACGTGCCAGCAGCCGCGGTAATACGTAGGTGGCAAGCGTTATCCGGAATGATTGGGCGTAAAGGGTGCGCAGGCGGCTGTGCAAGTCTGAAGTAAAAGGGACCGGCTCAACCGGTTCC
+
GGGGGGGGGGGGGGGGGGGGGGGGGGGGGGGGGGGGGGGGGGGGGGGGGGGGGGGGGGGGGGGGGGGGGGGGGGGGGGGGGGGGGGGGGGGGGGGGGGGGGGGGGGGGGGGGGGDGGBDDGGG<=FGG,:C,:BFFGGGGGGGFG,FFGGFGGGGGGGGGGGGGGGGGG:CGGGGGGGGGGGGGGGGGGGGGGGGGGGGGGGGGGGGGGGGGGGGGGGGDGGGGGGEGGGGGGGEGDGGGGGGGGGGGGDGGGGGGGGGGGGGGGFGGGGGGGGGGGGGGB>*9>FGFGF>DG*
@M03364:396:000000000-C9LGT:1:1101:5161:9781 1:N:0:10
ACTCCTACGGGAGGCAGCAGTGGGGAATATTGGACAATGGGGGAAACCCTGATCCAGCGACGCCGCGTGAGTGAAGAAGTATTTCGGTATGTAAAGCTCTATCAGCAGGGAAGATAATGACGGTACCTGACTAAGAAGCCCCGGCTAACTACGTGCCAGCAGCCGCGGTAATACGTAGGGGGCAAGCGTTATCCGGATTTACTGGGTGTAAAGGGAGCGTAGACGGCGAAGCAAGTCTGATGTGAAAGGCAGGGGCTCAACTCCTGGACTGCATTGGAAACTGTTTGGCTAG
+
GGGGGGGGGGGGGGGGGGGGGGGGGGGGGGGGGGGGGGGGGGGGGGGGGGGGGGGGGGGGGGGGGGGFGGGGGGGGGGGGGGGGGGGGGGGGGGGGGGGGGGGGFGGFGGGGGGGGDFFFFCFG=BFGB38:<:>BCFGGGGGGGGGFGGGGGGGGGGGGGGGGGEGGG*BFGGGCFGGGGGGGGGGGGGGGGGGGGGCGGGGGGGGGGEFFGGGGGGGGGGEGGGGGGDGGGGGGGGGGGGFFGGGGGGGGGGGGGFGEGGGGGGGGFGGGGGGGGGGGFFGG=FCEGFFG
@M03364:396:000000000-C9LGT:1:1101:2489:9806 1:N:0:10
ACTCCTACGGGAGGCAGCAGTGGGGAATATTGCACAATGGGCGAAAGCCTGATGCAGCGACGCCGCGTGAAGGATGAAGTATTTCGGTATGTAAACTTCTATCAGCAGGGAAGAAAATGACGGTACCTGTCTAAGAAGCCCCGGCTAACTACGTGCCAGCAGCCGCGGTCATACGTAGGTGGCAAGCGTTATCCGGAATGATTGGGCGTAAAGGGTGCGCAGGCGGCTGTGCAAGTCTGAAGTAAAAGGGACCGGCTCAACCGGTTCAGGCTTTGGAAACTGCACGGCTGGAGG
+
GGGGGGGGGGGGGGGGGGGGGGGGGGGGGGGGGGGGGGGGGGGGGGGGGGGGGGGGGGCGFGGGGGGGGGGGGGGGGGGGGFGGFGG4=FGGGGGGGGGGFGFGGGGGGGGGGGEF,CEFCBCF=>?D5,,,<,CC?DGEGGEFEGEFFGGG<<FGDFGFCCGFBEFGC*=FGFCGFFGGGGGGFCFGBCFFGFGGGECEG9FFGGGGEGGFEF5CEEGGCEECGGGG5;CCFFC20<EC9CGGCFFGGDDCECE5DEFFCEDGEGEFGGF7CFC<FFFDFFECDFDDG:BCC7
@M03364:396:000000000-C9LGT:1:1101:25976:9824 1:N:0:10
ACTCCTACGGGAGGCAGCAGTGGGGAATATTGCACAATGGGGGAAACCCTGATGCAGCAACGCCGCGTGAGTGATGACGGCCTTCGGGTTGTAAAGCTCTGTCTTCAGGGACGATAATGACGGTTCCTGCGGCGGAAGCCACGGCTAACTACGTGCCAGCAGCCGCGGTAATACGTAGGTGGCGAGCGTTGTCCGGATTTATTGGGTTTAAAGGGTGCGTAGGCTGTGTAGCAAGTCAGTGGTGAAAGCCCGGTGCTCAACACCGGAACTGCCATTGATACTGTTGCGCTGGA
+
GGGGGGGGGGGGGGGGGGGGGGGGGGGGGGGGGGGGGGGGGGGGGGGGGGGGGGGGGGGGGGGGGGGGGGGGGGGGGGGGGGGGGGGGGGGGGGGGGGGGGGGGGGGGGGGGGGGG+FG<F3@8+BFE,,8++@F*@F:DGGGGGEFFGGFGGGGGGGGGGGGGGGGGGFGGGGGFGGGDGGGGGGGD:EEGGGDGGEEFFEGFGGGGGFGGGGGGEGGGGGGGGGGFGFGGGGGGGFGCFGGGGGGGGGGGGGGGCG?GGGGGGGGGGGGGGFGGGFCDFFGGGGFFGFF<D
@M03364:396:000000000-C9LGT:1:1101:24644:9837 1:N:0:10
ACTCCTACGGGAGGCAGCAGTGGGGAATATTGCACAATGGGGGAAACCCTGATGCAGCAACGCCGCGTGAGTGATGAAGGCCTTCGGGTTGTAAAGCTCTGTCTTCAGGGACGATAATGACGGTACCTGCGGAGGAAGCCACGGCTAACTACGTGCCAGCAGCCGCGGTAATACGTAGGTGGCGAGCGTTGTCCGGATTTACTGGGCGTAAAGGGAGCGTAGGCGGATTTTTAAGTGAGATGTGAAATACTCGGGCTTAACCTGAGTGCTGCATTTCAAACTGGAAGTCTAG
+
GGGGGGGGGGGEGGGGGGGGGGGGEEGGGGGGGGGFGGGGGGGGGGGGGGGGGGGGGGGGGGGGGGGGGDFFGFGGGDGGGGFGGGGGGGGGGGGGGGGGGFGGGCG,BFGBF:7?+5C,:-@C+CCF,,8+@FG+=FGA,@CFEE7FFFAFEGGFG;FFFFGGGEGGG*;F@FG<FFEBEGGGFEGFBEGGFGGGGGEGGGGGGGGGC588FCE@ECEEC?AEGG8EGGFGGGEFGGGGGG+2<FGGGGG6CEDDDA7FGFCFGGGGGGGF*A7C>DGFFBGGGDFFGFF:
@M03364:396:000000000-C9LGT:1:1101:28723:9855 1:N:0:10
ACTCCTACGGGAGGCAGCAGTGGGGAATATTGCACAATGGGGGAAACCCTGATGCAGCAACGCCGCGTGAGTGATGACGGCCTTCGGGTTGTAAAGCTCTGTCTTCAGGGACGATACTGACGGGTCCTACGTGGGAAGCCACGGCTAACTACGTGCCAGCAGCCGCGGTCATACGTAGGTGGCGAGCGTTGTCCGGATTTACTGGGCGTAAAGGGAGCGTAGGCGGATTTTTAAGTGAGATGTGAAATACTCGGGCTTAACCTGAGTGCTGCATTTCAAACTGGAAGTCTAG
+
GGGGGGGGGGGGGGGGGGGGGGGGGGGGGGGGGGGGGGGGGGGGGGGGGGGGGGGGGGGGGGGGGGGGGGGGGGGGGGGGGGGGGGGGGGGGGGGGGGGGGGGGGGGGGGGGGGGE7CFGC-@+68FE8,@,,33,@FGFGCFFEFFEGGGGFGGGGGGGGGGGGGGGGBEFGFGFGGGGGGGGGGGGGGDGGGGGGGGGGGGGGGGGGGGGGGGGGGGGGGGGGGCGGGGGGGGGGGGFGFGGFGGFFFEGGGGGGGGGGGGGGGGGGGGGGGGGGGGFFFGGGGGFGFFG
@M03364:396:000000000-C9LGT:1:1101:8691:9886 1:N:0:10
ACTCCTACGGGAGGCAGCAGTGAGGAATATTGGACAATGGAGGCAACTCTGATCCAGCCATGCCGCGTGAAGGACTAAGGCCCTATGGGTCGTAAACTTCTTTTGACGCAGAGCAATAAGGATTACGTGTAGTCTGATGAGAGTATGCGTCGAATAAGCATCGGCTAACTCCGTGCCAGCAGCCGCGGTAATACGTAGGTGGCGAGCGTTGTCCGGATTTACTGGGCGTAAAGGGAGCGTAGGCGGATTTTTAAGTGAGATGTGAAATACTCGGGCTTAACCTGAGTGCTGCAT
+
GGGGGGGGGGGGGGGGGGGGGGGGGGGGGGGGGGGGGGGGGGGGGGGGGGGGGGGGGGGGGGGGGGGGGGGGGGGGGGGGGGGGGGGGGGGGGGGGGGGGGGGGGGGGGGGGGGGGGGGGG-CEEFFF8:A<8CFGGGGGGGGGGGGGGGGGFFGGGGGGGGGGGGGGGGGGGGGGGGGGGGGGGGGGGGGGGGGFGGGFFGGGGGGGGGGEGGGGGGGGGGGGGFGGEGGGGGGGGGGCCGGGGGGGGGGGGGGGGGGGGFGGGGGGGGGGGGGGGGGGFFEGFFFFGFFGGG
@M03364:396:000000000-C9LGT:1:1101:13069:9917 1:N:0:10
ACTCCTACGGGAGGCAGCAGTGGGGAATATTGCACAATGGGGGAAACCCTGATGCAGCAACGCCGCGTGAGTGAAGAAGTATTTCGGTATGTAAAGCTCTATCAGCAGGGAAGATAATGACGGTACCTGCCTAAGAAGCCCCGGCTAACTACGTGCCAGCAGCCGCGGTCATACGTAGGGGGCAAGCGTTATCCGGATTTACTGGGTGTAAAGGGAGCGTAGGCGGCTTGGCAAGTCTGATGTGAAATGTATGGGCTCAACCCATGCACTGCATTTGAAACTATCGAGCTTG
+
GGGGGGGGGGGGGGGGGGGGGGGGGGGGFGGGGGGGGGGGGGGGGGGGGGGGGGGGGGGGFGGGGGGGGGGGGGGGGGGGFCFGGGG?EFGGGGGGGGGGFGC9EGGGGGGGGGEG<<FEEFFF<B<F5,3:,<,99FGF@FEFEE:D>>,@>FFFEGF@F@FGGGGGG*>@FGD<>F7FCFB<CEGEECCCFCFC7BB<9BFGGGGD:EEEFG>CECECC:898>EGDEEE:0;C:C<CFGCF7CCGFFGGFFCGGCFC@FGGGFGDFFG=FCCF>CFFFFFC>C*.C3<<
@M03364:396:000000000-C9LGT:1:1101:9303:9951 1:N:0:10
ACTCCTACGGGAGGCAGCAGTGGGGAATATTGCACAATGGGGGAAACCCTGATGCAGCAACGCCGCGTGAGTGATGACGGCCTTCGGGTTGTAAAGCTCTGTCTTCAGGGACGATAATGACGGTTCCTTCGGAGGAAGCCACGGCTAACTACGTGCCAGCAGCCGCGGTAATACGTAGGTGGCGAGCGTTGTCCGGATTTACTGGGCGTAAAGGGAGCGTAGGCGGATTTTTAAGTGAGATGTGAAATACTCGGGCTTAACCTGAGTGCTGCATTTCAAACTGGAAGTCTAG
+
GGGGGGGGGGGGGGGGGGGGGGGGGGGGGGGGGGGGGGGGGGGGGGGGGGGGGGGGGGGGGGGGGGGGGGGGGGGGGGGGGGGGGGGGGGGGGGGGGGGGGGGGGGG9F@FGGGCG7DFGG->=+8FG536+38++@FFGGGGCDEEGGGGGFGGGGGGGGGGGGGGGGCCGFGGGGFEGGFGGGGGGGGGGFGDECE8CFGGGG>FEGGEGGEG*CEGECEGGGGD?EGGGGGGGGG69CFFGGGGGGG?E5AECDFGGGGGGGCFCFFCFFGFGGGFGFFGFCFGFFFFC
@M03364:396:000000000-C9LGT:1:1101:25181:9964 1:N:0:10
ACTCCTACGGGAGGCAGCAGTGGGGAATATTGCACAATGGGGGAAACCCTGATGCAGCAATGCCGCGTGAGTGATGACGGCCTTCGGGTTGTAAAGCTCTGTCTTCAGGGACGATAATGGCTGTTCCTGAGGAGGCAGCCACGGCTAACTACGTGCCAGCAGCCGCGGTAATACGTAGGTGGCAAGCGTTATCCGGAATGATTGGGCGTAAAGGGTGCGCAGGCGGCTGTGCAAGTCTGAAGTAAAAGGGACCGGCTCAACCGGTTCAGGCTTTGGAAACTGCACGGCTTGAGG
+
GGGGGGGGGGGGGGGGGGGGGGGGGGGGGGGGGGGGGGGGGGGGGGGGGGGGGGGGGGGGGGGGGGGGGGGGGGGGGGGGGGGFFGGGGGGGGGGGGGGGGGGGGFGFGGGGGG@G+BE,F-B4:CFF:,A+,3++8BF=8DGFEB3DFF<FGGGGGFGGGGGGGGGGGB>FGGGGGGGCGF7CGGGGCGCGGFGGGEGGF9FFGGFGGGGGGGGGGGGEEGGGGGGCEGGGFGGGGGGGGGFGCGGGGE5EGGG=5EGGGGGGEDGG7:C><FFFGFEFF?EGFGGFD.>57F
@M03364:396:000000000-C9LGT:1:1101:2171:9979 1:N:0:10
ACTCCTACGGGAGGCAGCAGTGGGGAATATTGCACAATGGGGGAAACCCTGATGCAGCAATGCCGCGTGAGTGATGACGGCCTTCGGGTTGTAAAGCTCTGTCTTCAGGGACGATAATGACGGTACCTACGGCGGAAGCCACGGCTAACTACGTGCCAGCAGCCGCGGTCATACGTAGGTGGCAAGCGTTGTCCGGATTTACTGGGCGTAAAGGGAGCGTAGGCGGATTTTTAAGTGAGATGTGAAATACCCGGGCTTAACTTGGGTGCTGCATTTCAAACTGGAAGTCTAG
+
GGGGGGGGGGGGGGDGGGGGGGGGGGGGGGGGGGGGGGGGGGGGGGGGGGGGGGGGGGGGGGGGGGGGGGGGGGGGGGGGGGGGGGGG,BFGGGGGGGGGGGGGGGGCGGGGDEFGC<F?F-@=38FF,,8++8F+@FGGGGCEEGFFF@FFGGGCEGGCGGGGGGGGG*3?BFG@FGGGGGCFGGGGGGGEFGGGGGGGGGFFGGGGEEGGGGGGGGGGGGGFGGC5CFF?FFGGGFGGCFC7@FGFGGGFECEED86E@CDGGF5CGGGGG7CDGFEG@=9CDGFFCB?C
@M03364:396:000000000-C9LGT:1:1101:11580:10012 1:N:0:10
ACTCCTACGGGAGGCAGCAGTGGGGAATATTGCACAATGGGCGAAAGCCTGATGCAGCAACGCCGCGTGAGTGATGAAGGCCTTCGGGTCGTAAAACTCTGTCCTCAAGGAAGATAATGACGGTACTTTAGGAGGAAGCCCCGGCTAACTACGTGCCAGCAGCCGCGGTAATACGTAGGGGGCTAGCGTTATCCGGATTTACTGGGCGTAAAGGGTGCGTAGGTGGTCTCTTAAGTCAGGAGTGAAAGGCTACGGCTTAACCGTAGTAAGCTCTTGAAACTGGGAGACTTGAGT
+
GGGGGGGGGGGGGGGGGGGGGGGGGGGGGGGGGGGGGGGGGGGGGGGGGGGGGGGGGGGGGGGGGGGGGGGGGGGGGGGGGGGGGGGGGGGGGGGGGGGGGGGGGGGGGGGGGGGGBFGFGCFF:CFG,58,:B:BDFGFGGGFGGGGGGFGGGGGGGGGGGGGGGGGG1CFGGGGGGGGGGGGGGGGFGGGGGGGGGGGGGGGGGGGGGGGGFGGGGGGGGGGGGGGGGGGGGGGGGGGGGGGCGGGGGGGGGGGGGGGFGGGGGGGGGGGGGGGGGGGFFGGFDDFGFFGG:
@M03364:396:000000000-C9LGT:1:1101:3789:10012 1:N:0:10
ACTCCTACGGGAGGCAGCAGTGAGGAATATTGGTCAATGGGCGCGAGCCTGAACCAGCCAAGTCGCGTGAGGGAAGACGGTCCTACGGATTGTAAACCTCTTTTGCCGGGGAGCAACGGGCGTCCCGCGTGGCGCAGAGGCGAGTACCCGGAGAAAAAGCATCGGCTAACTCCGTGCCAGCAGCCGCGGTAATACGGAGGATGCGAGCGTTATCCGGATTTATTGGTTTTAAAGGGTGCGTAGGCGGGCTGCTAAGTCAGCGGTAAAATCGCGGGGCGCAACCCCGCCGAGCCG
+
GGGGGGGGGEFGGGGEGGFGGGFGFGFG9FGFCGGGGGGGGF@F+@FFGGFGGGGGGGGGGEGGGG7FGDGGGGGCGGGGGGGGGGGDGEGFGDGGGGGGGGGG9FGFDE7:FGCDGCCGG=FC+BCF8+5*@@F>FEFF*B<FG7FCF@F:F*C:<F:FFFGEGGGCFGGGGDFFEGCFGGFFGGGG5:88A9C:8CE58CFFGC>E>EEEGGG88ECEF?F::C+/AF@CCFGEFGEGEEGGGCED=EEEG79CFGCFGEG557CCFGGGGGGGC):C5>GGGGGFG@EGGC
@M03364:396:000000000-C9LGT:1:1101:14973:10025 1:N:0:10
ACTCCTACGGGAGGCAGCAGTGGGGAATATTGCACAATGGGCGAAAGCCTGATGCAGCAACGCCGCGTGAGTGATGAAGGCCTTCGGGTTGTAAAGCTCTGTCTTCAGGGACGATAATGACGGTACCTGAGGAGGAAGCAAAGGCTGACTACGTGCCAGCAGCCGCGGTAATACGTAGGTGGCGAGCGTTGTCCGGATTTACTGGGTGTAAAGGGAGCGCAGGCGGGACTGCAAATTGGATGTTAAATGCCGCAGCTTAACTGACGAGCTGAATCCAAAACTGTAGTTCTATTG
+
FCCFCEFFFC+C:BCDECGG@FC@CFFGGGGGDDF<CFFGCGCEGGGGGGGEGGFFEFGGG::CCEFGGDCFEFGCGGFGG8,FF,CB?CC8CFFDC?BFGF,CFFG,B,4?=>FG:FE<,-8833C58:A+,+8+8DE,>,,,@F,<<F=3+:@F@FFCF<BFD:CC>1><F>:>FBECF*<71*=FFG7E::<*111:,,C,,<+C/3::AF;AE**/1/2/8?G5>8;EGG+<7C6FG8C+0<CC7<F78C**7<7++0*3+*2)5)+**2:**2:*0)+2:****1/*20
@M03364:396:000000000-C9LGT:1:1101:18189:10054 1:N:0:10
ACTCCTACGGGAGGCAGCAGTGGGGAATATTGGGCAATGGGGGCAACCCTGACCCAGCAACGCCGCGTGAAGGAAGAAGGCTTTCGGGTTGTAAACTTCTTTTACCAGGGACGAAGACGTGACGGTACCTGGCGAAAAAGCAACGGCTAACTACGTGCCAGCAGCCGCGGTAATACGTAGGTTGCAAGCGTTGTCCGGATTTACTGGGTGTAAAGGGCGTGTAGGCGGAGATGCAAGTTGGGAGTGAAATGCAGGGGCTCAACCCCTGAACTGCTTTCAAAACTGCATCCCTTG
+
[truncated: 53,497,112 more chars]
