# Supplementary material for: Characterization of the bacterial microbiota composition and evolution at different intestinal tract in wild pigs (Sus scrofa ussuricus)
Source: PeerJ. 2020 May 26;8:e9124. doi: 10.7717/peerj.9124 (PMC7258971; doi:10.7717/peerj.9124)
Supplement: Supplemental Information 30 [file peerj-08-9124-s039.gz › D19AH661-Y8CE4_R2.fq]

@M03364:396:000000000-C9LGT:1:1101:11980:1223 2:N:0:10
GGACTACCGGGGTATCTAATCCTGTTTGCTCCCCGCACCTTCGCACCTCAGCGTCAGTCATCTGCTGGCAACCTGCCTTCGCCATTGGTGTTCTTCCAGATATCTACAGATTTCACCCCTACACCTGGAATTCCGGTTTCCCCTCATTGACTCTAGTCTTGCAGTTTCCAATGCAGTTCCGGGGTTAAGCCCCGGGCTTTCACACCAGACTTGCATGACCGCCTGCGTGCCCTTTACGCCCAGTCACTCCGGATAACGCTAGCCCCCTACGTATTACCGCGGCTGCCTGCACGTCTTTCGC
+
CCCCCGGGGGGGGGGGGGGGGGGCGGGGGGGGGGEGDGGGGGGEGGGGGGGGGGGGGGGGGGDFGCEGGGCFGGGGGGGGGGGGBFFFFGGGGGGGGGFGGGGGGGG<DFGGGGFGG8CFGGGGGGFGDFDFGGGCE+=FGCGB=8E8CDGBC=DFFFGGGGFGEGGGFGGDFGB+@@FF=>7@CGGAC<<CDGGD4BFGGCGECEA9BFED@FGEGFGGBGFF0>>B?G@FF@FEF@DCF0(/*/).9C31436<=09,4(08FGG9(.4(,)5)6<12(-(328().:72,.(0)*-9C
@M03364:396:000000000-C9LGT:1:1101:17029:1230 2:N:0:10
GGACTACTCGGGTTTCTAATCCTGTTTGCTCCCCACGCTTTCGTGCCTCAGTGTCAGTTACAGTCCAGAAAGCCGCCTTCGCTACTGGTGTTCCTCCTAATATCTACGCATTTCACCGCTACACTAGGAATTCCACTTTCCTCTCCTGCACTCAAGTCTCCCAGTTTCAAGAGCTTACTACGGTTACGCCGTAGCCTTTCACTCCTGACTTACAATACCCCCTACGCACCCTTTACGCCCAGTACATCCGGACAACGCTCGCCACCTACGTATGACCCCGGCTGCTTGCGCGTAGTTCGCC
+
CCCCCGGGGGGGFGGGGGGGGGGGGGGGGGGGGGGGGGGGGGGGGGGGGGGGGGGGG9FEFGGGGGGGEGGGGGGGGGGGGGEGGGGG6FFEGGGGGGEGGGGGGGGGGGGDGGGGGGGGGGGGF8FCFGGGGGFGG,?FG=AFCGGDFFGFGD6@CECCGGFGGFGGGGG9;A9D,:FFGDDFGE::@FED6++@+@FFEE,>FFFEFFEF5+,*+38,0C)7:6:*0?@95@=*/2CF733>;97<FG),69?=)3(637:(1;7(5:<34())5*4-1(,,44)5:((,(-(09929*
@M03364:396:000000000-C9LGT:1:1101:20814:1231 2:N:0:10
GGACTACAGGGGTTTCTAATCCTGTTTGCTCCCCACGCTTTCGTGCCTCAGTGTCAGTTACAGTCCAGAAAGCCGCCTTCGCTACTGGTGTTCCTCCTAATATCTACGCATTTCACCGCTACACTAGGAATTCCACTTTCCTCTCCTGCACTCAAGTTTCCCAGTTTCAAGAGCTTACTACGGTTGAGCCGTAGCCTTTCACTCCTGACTTACGCAACCACCTACGCACCCTTTACGCCCAGTACATCGGCATAACGCTAGCCCCCTACGTATTTCCGCGGCTGCTGGCACGTAGTTTGCC
+
C@CCCGGGGGGGGGGGGGGGGGCCF<FGGGGGGGGGGGGGGGGGGGG9F@EFEFFGCCFGGGGFGGGGE8FGGGGGGGGGGECFFGGGF<FGGGGGGGGGGGGGFGAFGGGGFEDFGGGGGGGGGGGGGGGCFFGFGGGGGGGFGFC4,;FDFDDD7,EFECFGGGGGFGFADCBFGFCADGDFGGB5D8+=+CFGFGFCFE3>FF5*:CCF***0*:FEBCBE;*-3/:@D2;4CD(=FF=FE+1<E):)4:@)62(,,(45=58/(423<)5))6*44-34(-4)(((4:22(0@*.CF
@M03364:396:000000000-C9LGT:1:1101:18906:1301 2:N:0:10
GGACTACAAGGGTTTCTAATCCTGTTTGCTCCCCACGCTTTCGTGCCTCAGTGTCAGTTACAGTCCAGAAAGCCGCCTTCGCTACTGGTGTTCCTCCTAATATCTACGCATTTCACCGCTACACTAGGAATTCCACTTTCCTCTCCTGCACTCAAGTTTCCCAGTTTCAAGAGCTTACTACGGTTGAGCCGTAGCCTTTCACTCCTGACCTAAGAAACCACCTACTCACCCCTTAAGCCCAGATCATCCGCATAACGCCAGCCCCCTACCATTTATCCCCCCTGCTAGCACGTAGTTACCC
+
CCCCCGGFEGDGGGGGGGCFFGGCF@EDFGDGGGFGGGGEGGGGGGGGFEGGGGGG9CCAFGGGGGGFEFCFCGFGEFGGFG@,CFF?FFGFFGGFGGFGGGFDGGFDEDEGGGGGGDEGGFGGA,AFGGGGGGGFGFGGGGGFDG==,;FEED+:94EGGGFGFFAD;EC,;,3+EDF,@CCGE>,19B+=+1:7+@FC,;,9:C?*)+3@)3,3;:F>>D@)),0+03:))-0*191=,-(*)09/+9*852);:6(,(/387C/6;()))11)12)-((((.5)),)4(4((09/)09
@M03364:396:000000000-C9LGT:1:1101:20822:1352 2:N:0:10
GGACTACCCGGGTTTCTAATCCTGTTTGCTCCCCACGCTTTCGAGCCTCAGCGTCAGTTACAGTCCAGAGAATCGCCTTCGCCACTGGTGTTCTTCCTAATCTCTACGCATTTCACCGCTATACTAGGAATTCCATTCTCCTCTCCTGCACTCTAGACTTCCAGTTTGAAATGCAGCACCCAAGTTGAGCCCGGGTATTTCACATCTCACTTAAAAGTCCGCCTACGCTCCCTTTACGCCCAGTAAATCCGGACAACGCTCGCCCCCTACGTATTCCCGCGGCCGCCGGCCCGGACTTGGC
+
CCCCCGGGGGGGGGGGGGGGGGGFGGGGGGGGGGGGGGGGGGGFGGGGGGGGGGGGGFGFGGGGGGGGFGGGGGGGGGGGGGGGGGGGGGGGGGGGGGGGGGGGGGGGGGGGGGGGGGGGG?AEFGGGGGGGGGGGG98FGGGFGGFDGFGFFEDDCEGGGGFGGGGGGGGGFGEDGFGC8@6@EG9CFDFCCECEDGFGGEGFFFFE;CAF*+78C@GG2DFD=>>?AG@FFE:CE=GFGFFE+.<?FGD>D>9=FB>,3:E(/:>,-4?()48)6A8>(3((-0(70;,70(-)0*)22
@M03364:396:000000000-C9LGT:1:1101:20058:1396 2:N:0:10
GGACTACCGGGGTTTCTAATCCTGTTCGATCCCCGCACTTTCGTGCATGAGCGTCATTTACGGCTTGGTCAGCTGCCTACGCAATCGGAGTTCTTCGTCATATCTATGCATTTCACCGCTACACAACGAATTCCGCCAACCTCAACCGCAATCAAGCCCGGCAGTATCAACGGCGGAATGGAGTTGAGCTCCACGATTTGACCGCTGACTTGCACGGCCGCCTGCTCACCCGTTAAACCCAATAAATCCGGATAACGCTCGGATCCTCCGTATTACCCCGGCTGCTGGCACGTATTTCGCC
+
CCCCCGGGGGGGGGGGGGGGGGGGGGGGGGGGGGGGGGGGGGGGGGGGGFFGGGGGFGGGGGGGGGGGGGGGGGGGGGGGGEFGGGGGFFGGGGGGGGGGGGGGGGGGGGGFGGGGGGGGGGGGGFGGGGGGGGFFD:DGGGG*=DFEGBF@FEGFGGGGGG>CFFCFGFGEEGFGG;CGFFGGFG86=,CFGGE=DGGDG;F;DEDFFGF7<*0-C7EG>GBF?+6/67:(4?41<3@CE14)16)6@G)(,:985>1699/(1;:2892380<B<+--494((2.01(2((,./19019
@M03364:396:000000000-C9LGT:1:1101:10571:1447 2:N:0:10
GGACTACCCGGGTTTCTAATCCTGTTTGCTCCCCGCACCTTCGCACTTCAGCGTCAGTCGTCTGCCTGCAGCCTGCCTTCGCCATTGGTATTCTTCCTGATATCTACAGATTTCACCCCTACACCAGGAATTCTGGCTGCACTTCAGCGACTCCAGTATCTTAGTTCTCAATGCAGTTCCGGAGTTAAGCCCCGGCATTTCACACCAAGCTTGAGATACCGCCTAGATGCCCTTTACGCCCAATAATTCCGAACAACGCTCGCCACTTACGTGTTACCGCGGCTGCTGGCACGTATTTAGC
+
CCCCCGGGGGGGGGGGGGGGGGGGGGGGGGGGGGGGGGGGGGGGEGGGGGGGGGGGGFGGGGGGGGGGGGGGGGGGGGGGGGGGGFGGGGGGGGGGGGGGGGGGGGGGGGGGGGGGGGGGGGGGGGGGFFFGGGGGDFDGFGF;DGGCEFEBFFGFGGGGGGFGGGGGGGGGFFCFGFGGGG+CEGECCFFGGGGGGGGGGFG?GFFFFGFGF*<7FCGG>GFD@:>FCFFFF(;)12CFG??86=EFFG4,66;(79BFF>>(9EG><D:84474<?,46;>>B65>?B7?FB(*0*):D
@M03364:396:000000000-C9LGT:1:1101:20950:1483 2:N:0:10
GGACTACTGGGGTATCTAATCCTGTTTGCTCCCCACGCTTTCGTGCCTCAGTGTCAGTTACAGTCCAGAAAGCCGCCTTCGCTACTGGTGTTCCTCCTAATATCTACGCATTTCACCGCTACACTAGGAATTCCACTTTCCTCTCCTGCACTCACGTTTCCCAGTTTCAAGAGCTTACTACGGTTGAGCCGTAGCCTTTCACTCCTGACTTAAGAAACCACCTACGCACCCTTTACGCCCAGGTAATCCGCATAACGCTAGCCACCTACGTATTAACCCGGCTGCTTGCACGTAGTTAGCC
+
CCCCCGGGGGGGGGGGGGGGFGCGGGGGGGGGGGGGGGGGGGGGGGGGGGGGGGGGGFGGGG@CFEGGGGGGGGGGGGGFGGGGGGGGFFGDGGGCFFFGGGFACFC<FGGC;FFFGGGGGGGGGGGGGGGGGGGGG,=F9?,BD=@DE5,:=8+;FGGGGGFGGFFDDFFGFCBFDFGGGDG>CD>:F,@DGDFGDEFGAC;=DAF7=FFF*370;8:@=DF::84:-?)))099:@?F1(()1184AD*22:A=52(6189/>CCEF;D))()..+.((-(-8:).(2<?:0(0=*)*0
@M03364:396:000000000-C9LGT:1:1101:8020:1514 2:N:0:10
GGACTACTGGGGTTTCTAATCCTGTTTGCTCCCCACGCTTTCGAGCCTCAACGTCAGTTACAGTCCAGTAAGCCGCCTTCGCCACTGGTGTTCCTCCTAATATCTACGCATTTCACCGCTACACTAGGAATTCCACTTTCCTCTCCTGCACTCAAGTCTCCCAGTTTCAAGAGCTTACTACGGTTAAGCCGTAGCCTTTCACCCCTGACTTAATCGACCACCTACGCACCCGTTCCGCCCAGTAAATCCGGCAACACCAGCCCCCCCCCGGTTATCCCCGGCCGCTGGGTGCGAGTTGCCC
+
CCCCCGGFGGGGGGGGGGGGGGGGGGGGGGGGGGFGGGGGGGGFFGGGGG<FGGGGGFGGGFCGGGGGGGGFGGGGGGGGGGGGGGGGFGGGGGGGGG,EGFGFGFGGGGGFGGGGGDGGGGGGFGGGGGGGGGGFG9=FGGGFGGFC8DFEFDGFFGFFEGFCGGGGFG,9@DEF8DE=FCCFE@,5DF:;6CCC7@CCC;,0@C5):@A9*+@)4:EE>D):>*-)-7:(-0(06;GG*,/)+.972))(.3;6.((,.(2,>E)2-((-1()-6+2(((((((-((((((-(87*)02
@M03364:396:000000000-C9LGT:1:1101:14108:1518 2:N:0:10
GGACTACTAGGGTTTCTAATCCTGTTCGATCCCCGCACTTTCGTGCATGAGCGTCATTTACGGCTTGGTCAGCTGCCTACGCAATCGGGGTTCTTCGTCATATCTATGCATTTCACCGCTACACGACGAATTCCGCAAACCTCAACCGCAATCAAGCCCGGCAGTATCAACGGCGGAATGGAGTTGAGCCCCACGATTTGACCGCTGACTTGCCAGGCCGCCTGCGCACCCTTTAAACCCAATAAATCCGGATACAGCCCCGATCCTCCGGATTACCCCCGCTGCCTGCACGGGCTTAGCC
+
CCCCCGGGGGGGGGGGGGGGGGGGGGGGGGGGGGGGGGGGGGGGGGGGFFGGGGGGFFFFGGGGGGGGGG<FGGGGGGGGGGDGFGGGCCFGGGGGGFFGGGFGGGGGGGGGGGGGGGGGGGGGEGFGGGGGGGGG8+=FGGG5AFG+@@:@F@CAFGFGGGFGGGGGAFGDFGBGD4CFFGF:BC:/6,39DEE*9FG+AEG>D@@>7:67)0<4C:E7,93681204D?:1:4.));E*,8)94<AF<<(4<))*.(-(4*-1A:57,(-12)3<0(,-4(,(().3,5(((-)0))*2
@M03364:396:000000000-C9LGT:1:1101:23108:1556 2:N:0:10
GGACTACAGGGGTATCTAATCCTGTTTGCTCCCCACGCTTTCGAGCCTCAGCGTCAGTTACAGTCCAGAGAATCGCCTTCGCCACTGGTGTTCTTCCTAATCTCTACGCATTTCACCGCTACACTAGGAATTCCATTCTCCTCTCCTGCACTCTAGACTTCCAGTTTGAAATGCAGCACCCAAGTTGAGCCCGGGTATTTCACATCTCACTTAAAAGTCCGCCTACGCTCCCTTTACGCCCAGTAAATCCGGACAACGCTCGCCACCTACGTATTACCGCGGCTGCTGGCCCCTCGTTCGC
+
CCCCCGGGGGGGGGGGGGGGGGGFGGGGGGGGGGGGGGGGGGGGGGGGGGGGGGGGGFGGGGGGGGGGFGGGGGGGGGGGGGGGGGGGFFGGGGGGGGGGGGGGGGFGGGGGGGGGGGGGGGGGGGFGFGGGGGG9EE9FFGGFFGG,=@FE8DGF@=DEGGCFDFGFGGGGFF9?EBGGGGGCFGCCFF@FDDCE6DGGFEGE?F+:EGFG5+33=C:F>GFA)4:BAGA=BFF9CDGFED@5B65)+8>0(6(6)(.3/3EF*;>4:?(.).4563,,(43(-1)53(((((,)0)(19
@M03364:396:000000000-C9LGT:1:1101:21735:1579 2:N:0:10
GGACTACTGGGGTATCTAATCCTGTTTGCTCCCCACGCTTTCGTGCCTCAGTGTCAGTTACAGTCCAGAAAGCCGCCTTCGCCACTGGTGTTCCTCCTAATATCTACGCATTTCACCGCTACACTAGGAATTCCGCTTTCCTCTCCTGCACTCAAGTCCTCCAGTTCGCAGGGCGAACAATGGTTGAGCCATTGCCTTAAACCCTGCGCTTACAGAACCACCTAACCACTCTTTACGCCCAATAATTCCGGATAACGCTTGCCCCCTACGTATTACCCCGGCTGCTGGCACGTAGTTCGCC
+
CCCCCGGGGGGGGGGGGGGGGGGGGGGGGGGGGGGGGGGGGGGGGGGGGGGGGGGGGFFFGGGFGGGGGGGGGGGGGFGGGGGGGGGGCFGGGGGGGGGGGFGGGGGGGGGGGGGGGGGGGGGGGGGGGGGGGGGGGGGGGGGFFGF@EDFFF<8DFFGGGGFGGGGGGGGGFG==EAGGGGG@EG::CF<CGGGGGGG77@GFGFF>ADAG9+<6*-@FBD@3),89>6>*9C)7;@GG@;33*976FG)(,:E@86-140C?GGC0:<?))5).6+,,4;,-02).-(,((,(099()1
@M03364:396:000000000-C9LGT:1:1101:15216:1586 2:N:0:10
GGACTACAAGGGTTTCTAATCCTGTTTGCTCCCCACGCTTTCGTGCCTCAGTGTCAGTTACAGTCCAGAAAGCCGCCTTCGCTACTGGTGTTCCTCCTAATATCTACGCATTTCACCGCTACACTAGGAATTCCACTTTCCTCTCCTGCACTCAAGTTTCCCAGTTTCAAGAGCTTACTACGGTTGAGCCGTAGCCTTTCACCCCTGAATTAAGCAACCACCTACCCACCCTTTACGCCCAGTCAATCCGTGTAACCCCAGCCCCCTACGTACTTCCCCGGCTGCTTGCACGTCGTTCGCC
+
CCCCCGGGCGGGGGGGGGGGGGGFGGGGGGGGGGGGGGGGGGGGGGGGGGGGFGGGGGGGGGGGGGGGGGGGGGGGGGGGGGEGGGGGGGGGGGGGGGGGGGFGFGGGGGGGGGGGGGGGGGCGGGGGGGFGGGGGGFGGGGGFGGGGGFGFGFGDEDFFDGFFGGGGGGG9@8:FGFG:DCDFEE@=DD66+ADFFFFC;C,:DFF))2;=C+,3;@GCCG@BE,:*0;>):>4655:=*/5*489CFG2(/5))*/((/:C7DG3(6(64(().5*.(-3(4:7)38,<:(((08),99
@M03364:396:000000000-C9LGT:1:1101:14709:1651 2:N:0:10
GGACTACACGGGTTTCTAATCCTGTTCGATACCCGCACTTTCGAGCTTCAGCGTCAGTCGCGATACAGTGAGCTGCCTTCGCAATCGGAGTTCTTCGTGATATCTAAGCATTTCACCGCTACACCACAAATTCCGCCTGCCTCTGCCGCACTCAAGCAGGCCAGTATCAACTGCAATTTTACGGTTGAGCCGCAAACTTTCACAACTGACTTAACCTGCCGCCTACGCTCCCTTTCAACCCAATAAATCCGGATAACGCTCGGATCCTCCGTATTACCGCGGCTGCTGGCACGGATTTAGC
+
CCCCCGGGGGGGGGGGGGGGGGGGGGGGGGFGGGGGGGGGGGGGGGGGGGGGGGGGEFGGGGGGGGGGGGGGGGGGGGGGGGGGGGGG:FGGGGGGGGGGFGGGGGFGGGGGGGGGGGGGGGGGGGGGGGGGGGGGEFGGGGGFGGGGD5FAFDGFGGGGGGFFFFGGGGGGFGF7FFDFGFGCGGB@FGGGGGG5CGGGGFGFGEF2>GFGF+<>=3FGFGFFDC?EDGBFF3=)7)@FGF(4)5AFFG33:6(4?12,2,/,*:C<7?04?(,-6C:0(4>9;:),:?(.3>(0)*);:
@M03364:396:000000000-C9LGT:1:1101:22954:1685 2:N:0:10
GGACTACTAGGGTATCTAATCCTGTTCGATCCCCGCACTTTCGTGCATGAGCGTCATTTACGGCTTGGTCAGCTGCCTACGCAATCGGTGTTCTTCGTCATATCTATGCATTTCACCGCTACACCACGAATTCCGCCAACCTCCACCGCACTCAAGCCCGGCAGTATCAACCGCTGAATGGAGTTGAGCCCCACGATTTTCCCGCCGACTTGCATGGCCGCCTGCCCACCCCTTACACCCAATTCATCCGTCTAACGCTCGGCTCCCCCGTATTACCCCCGCTGCTTGCCCGGAGTTTGCC
+
CCCCCGGFCGGFGGGGGGGGGGGFGGGD8EGGGGGGCGGGGGGDFGDEEGGGGGGG8EG<EGGGF@CG,,<FFGGGGGCDFG,==FGG,CGGGFGGCAFGGGGFGGCFGGGGGGFGGGGGGGFG8>FGEGGGGGGGG+=FGF=*@GG+@?+:F58DEGCC+@?DGA7C7C?,<:)<>0,@,2;,?,,.3,=C49C*9CGC,0?2?)8198<9)*+1;1C/(93-(0,)(9?(4:2448CG*38)/..5971((--4>9-2(,5(9C*,9((41>2.6+1-2((4())580749((0)*)02
@M03364:396:000000000-C9LGT:1:1101:16871:1711 2:N:0:10
GGACTACTCGGGTTTCTAATCCTGTTTGCTCCCCACGCTTTCGAGCCTCAGCGTCAGTAATCGTCCAGTAAGCCGCCTTCGCCACTGGTGTTCCTCCTAATATCTACGCATTTCACCGCTACACTAGGAATTCCGCTTGCCTCCCCGATACTCAAGGGATGCAGTTTTGAAAGCAGTTCAGGGGTTGAGCCCCTGCATTTCACTCCCAACTTGAATCTCCGCCTACACGCCCTTTACACCCAGTCAATCCGGACAACGCTTGCAACCTACGTATTACCGCGGCTCCTGGCACGTATTCCGC
+
CCCCCGGFGGGGGGGGGGFGFFG,FGFGGGGGGGGEEGGGGGCEGGGGGCFGGGGFCCF@FFGGGGGGGFAFGGGGGGGGGGGGGFGFFFGGGGGGGGGGGDGGDGDDFGGGGGGGGGGDEG,EF,CE<CFGGGGGG==DFGF*=EG>CBEDGF+;7@DD8D?CFGGGDGGDCGFGFCFGFFFCGGGEFC@FDFGEGGGGGEGE7;*)-@7E:*1*4/>F9D2==F2F(9<>FDE)9EGEC(3;*4.9;F5(3>21F(48?(;2*<C428(.).,-.3(472;;(((.(4,56B34<*)09
@M03364:396:000000000-C9LGT:1:1101:23440:1720 2:N:0:10
GGACTACTCGGGTTTCTAATCCTGTTTGCTCCCCACGCTTTCGTGCCTGAGCGTCAGTTATGTCCCAGGAGGCTGCCTTCGCCATCGGTGTTCTTCCACATATCTACGCATTTCACTGCTACACGTGGAATTCCACCTCCCTCTGACACACTCTAGTCGAGCAGTCACATATGCCATTCCCGAGTTAAGCTCGGGGATTTCACATCTGGCTTACTCAACCGCCTGAGCACCCTTTACGCCCAGTAATTCCGATTACCGCTCGCACCCTACGTATTCCCCCGGCTGCTGGCCCGTATTACGC
+
CCCCCGGGGGGGFDGGGGEGFGGGGFGGGGGGGGGGGGGGGGGGGGGGGGGGGGGGGGGGGGGGGGGGGGGGGGGGGGGFGGGFFGGGCFGGGGGGGGGGGGGGFGGGGGGGGGGGGGGGGGGGGGGGGGGGGGGGG??FGGGFGGGGGFGDFEFFEGGGGGFGGGGGGGGGFGB=EFGGGGGEGD<;==9CGGEE95@FDEGFCF8;*3<C);51=>FF24>56,(20;2@BB3)9;CEG@;E63?EFG;<FF;)26:,((23CED:(,(,,),)-<(-21192()5((.,379))*)1*
@M03364:396:000000000-C9LGT:1:1101:16888:1776 2:N:0:10
GGACTACAGGGGTATCTAATCCTGTTTGCTCCCCACGCTTTCGTGCCTCAGTGTCAGTTACAGTCCAGAAAGCCGCCTTCGCCACTGGTGTTCCTCCTAATATCTACGCATTTCACCGCTACACTAGGAATTCTCCTTTCCTCTCCTGCACTCTAGCTATCCAGTTTGGAATGCAGCACCCAGGTTAAGCCCGGGTATTTCACATCCCACTTAAATATCCACCTACGCTCCCTTTCCGCCCAGTAAATCCGGCCAACGCTTGCCACCTACGTATTACCGCGGCTGCTGGCCCGTAGTCCGC
+
CCCCCGGGGGGGGGGGGGGGGGGFGGGGGGGGGGGGGGGGGGGFGGGDFGGGGGGGGEGFGGGGGGGGGGGGGGGGGGGGGGGGGGGGFFGGGGGGGGGGGGGG8FGGGGGGGGGGGGGGGGGGGGGGGGGGGAFGGDDFGGF+6EDGGDF:,1+=,=DFGGFFGGGGGGGGFGFGGFGGGCG@BFB>FDGCDGCEGGGGGFGFGFFFCGCGEA33?AFFFFF=:?=B2*7B:AE449EGD==>+9@CFG30(6((267@;<G8+?>8(64,.).).<3669BB>:).((4<>>(08*-1)
@M03364:396:000000000-C9LGT:1:1101:9979:1783 2:N:0:10
GGACTACTGGGGTATCTAATCCTGTTTGCTCCCCACGCTTTCGAGCCTCAGCGTCAGTTACAGTCCAGAGAAGCGCCTTCGCCACTGGTGTTCTTCCTAATCTCTACGCATTTCACCGCTACACAACGAATTCCGCCAACCTCAACCGCAATCAAGCCCGGCAGTATCAACGGCGGAATGGAGTTGAGCTCCACGATTTTACCGCTGCCTTGCACGGCCGCCTGCGCACCCTTTACACCCAATACATCCGCATACCGCCCGGATCCTCCGTATTAACGCGGCTGCTGGCACGGAGTTAGCC
+
CCCCCFGGGECFG;<EGGGGGGGGFEFGGGGGGGGGGDGEGAF@EFGFGGGGGGGGFFFGGGGGGGGGGGG?FGGDFFGGGGGGGGGGGGGGGGGFFGFGFGFGAFFGECFFEFGFGGECEGGGGGEGGGGGGC?FC+CFGFCB?FGECDFAD=DD9=DG8C>DFFCFFCEGAG5DEFGF?9*,6;F2A?:8FGEGDEG+<=?;DDF((>;F@FC236=E;G(4?87;0>:8:>A--4EC>:05/566<D*78:)8D02(,,2(/2:-(2,(,5)66*3((41,44.(-(4-2(,0?44:4
@M03364:396:000000000-C9LGT:1:1101:15836:1793 2:N:0:10
GGACTACTCGGGTTTCTAATCCTGTTTGCTCCCCACGCTTTCGAGCCTCAGTGTCAGTTACAGTCCAGAAAGCCGCCTTCGCTACTGGTGTTCCTCCTAATATCTACGCATTTCACCGCTACACTAGGAATTCCACTTTCCTCTCCTGCACTCAAGTTTCCCAGTTTCAAGAGCTTACTACGGTTGCGCCGTAGCCTTTCACTCCTGACTTAAGAAACCACCTACGCACCCTTTACGCCCCGTAAATCCGGATACCGCTAGCCCCCTACGTATTACCCCGGCTGCTGGCCCGTCGTTCGCC
+
CCCCCGGGGGGGGGGGGGGGGGGGGGGGGGGGGGFGGGGFGGGGGGGGGGGGGGGGGGGGGGGGGGGGGGGGGGGGGGGGGGDGGGGGFFGGGGGGGGGGGGGGFGGGGGGGGGGGGGGGGGGGFGGGGGFGGGGGGGGGGGGFGGGFGFGFGF=@FFGGGGFGGGGGGGGDFGEGGFGGGEDFGG,:BF87DEGGGGGGCA=ADAFFFGFFA+3:7@GGBDF2:6:35?@(7>4C>@CF*.6(06?CAD/,/8;354-745;8DG7(3887).))6+4-4,39:))56(3(((-0)539D
@M03364:396:000000000-C9LGT:1:1101:22648:1818 2:N:0:10
GGACTACTGGGGTATCTAATCCTGTTTGCTCCCCACGCTTTCGAGCCTCAGCGTCAGTTACAGTCCAGAGAAGCGCCTTCGCCACTGGTGTTCTTCCTAATCTCTACGCATTTCACCGCTACACTAGGAATTCCCCTCTCCTCTCCTGCACTCTAGACTTCCAGTTTGAAATGCAGCACTCAGGTTAAGCCCGAGTATTTCACATCTCACTTACAAGTCCGCCTACGCTCCCTTTACGCCCAGTACATCCGGACAACGCTCGCCCCCTACGTATTACCGCGGCTGCTGGCACGTATTTCGC
+
CCCCCGGGGGGGGGGGGGGGGGGGGGGGGGGGGGGGGGGGGGGGGGGGGGGGGGGGGGGGGGGGGGGGFFFCFGGGGGGGGGGGGGGGGGGGG9EGGGGGGFGGGGGGGGGGGGGGGGGGGGGGDGGGFGGGGGF,@FDGGGGFGGGFGFGFGEFFCEFGDGFGGGGGGFFGFGFFG?F?EFF?FFC9<FF?DCEC7EGGGEGA;CFCEGFGC+,:>9EGAGFFAC4B2C@DDEFFF@GGG=B@A)9):CCB(,(6A;@;19E9*:9>FFB:2<>22@:7;(7>91)57?:?:((*0/)9D
@M03364:396:000000000-C9LGT:1:1101:8441:1836 2:N:0:10
GGACTACCCGGGTTTCTAATCCTGTTTGCTCCCCACGCTTTCGCGCCTCAGCGTCAGTTACTGTCCAGTAGATCGCCTTCGCCACTGGTGTTCTTCCTTATATCTACGCATTTCACCGCTACACAAGGAATTCCATCTACCTCTCCAGCACTCAAGAGATACAGTTTCAAATGCAGTTTATGGGTTAAGCCCATAGATTTCACATCTGACTTGCCTCCCCGCCTACGCGCCCTTTACACCCAGTAAATCCGGATCACGCTTGCCACCTACGTATTACCGCGGCGGCTTGCCCGTCGTTAGC
+
CCCCCGGGGGGGGGGGGGGGGGFFGGGGGGGGGGGGCGGGGGGGGFGGGGGGGGGGGEFGGCGGGGGGGGGGGGGGGGGGGGGGGGGGGGGGGGGGGGEAFGGGFGGCGGGGGGGGGGDGCGFG9EGFGGGGGGGGGGGFGFFFGGGGGFGE30DB:EGGGGFCADGGGGFFFGFFFFGGF:DDFEDDFF:CFGGFCFGGGFG@FFCC*=AFEF,:;:EE=GBD=2>;5D22(8=CE59FGF63+.9CFG<>DD(6A1;@F?EBDFG14????AF24A1914((,4((4:(,493)..(*2
@M03364:396:000000000-C9LGT:1:1101:17134:1874 2:N:0:10
GGACTACTGGGGTTTCTAATCCTGTTTGCTCCCCACGCTTTCGCGCCTCAGCGTCAGTTATCGTCCAGCAAGCCGCCTTCGCCACTGGTGTTCCTCCTAATATCTACGCATTTCACCGCTACACTAGGAATTCCGCTTGCCTCTCCGACACTCAAGGGATACAGTTTTGAAAGCAGTTCCGGGGTTGAGCCCCTGCATTTCACTCCCAACTTGACTCTCCGCCTACACGCCCTTTACACCCAGTAAATCCGGACCACGCTTGCAACCTACGTATTTCCGCGGCTGCTCGCCCGCAGTCAGC
+
CCCCCGGFGGGGFGGGGGGGGGEGGGGGGGGGGGGGEEGGGGGG7FGGGG@CFGGGGCFEE9DCFFGG@<FFGGDEGCFFFGGGGGGG?FFGGGGGGCFEGGGDEFGFE7CEGGFFGGGGGGGGFGGGGE8?FFFFE+?DEDF*03@CEFGBF8FF,=,@=DFGEDFGCCFFBFC67=EE:5<::85.;CFGD*DC>F@CGCFFFFF=>D3C**,/:88E297?;C;A?G?1(6@<<5;FG<?,@2<9?F36<;(370;F?:C2*<C4(.4(5)().<((-404128)-(((4,(00))09
@M03364:396:000000000-C9LGT:1:1101:11255:1887 2:N:0:10
GGACTACCCGGGTATCTAATCCTGTTCGATCCCCGCGCTTTCGTGCATGAGCGTCATTTACGGCTCGGTAAGCTGCCTACGCAATCGGGGTTCTTCCTGATATCTATGCATTTCACCGCTACACGTGGAATTCCGCCAACCTCAACCGCAATCAAGCCCGGCAGTATCAACGGCGGAATGGGGGTTAGGCCCACGGATTGACCGCCGAATTTCGAGGACGCCTGGCGAGCCCTTTAACCCCAGTAATTCGGACAAAGGCTCGCCCCCCCCGTATTACCCCGGCTCTTGGCAGGGATTTAGC
+
CCCCCGGG,FEGG+<FFGGFGGGGGGEF8FGGGGCE+@FGGGGFGG@FGGGGGGGG,F,6FEC7:,@FF,CFG9FF=F,ACG?F,AFG:FFFGFFC,,,:EFFGDG5EFGGGGGGFGGGGGCCD7,,B:FFDGA8F+++A@FG66DGG+<@=G@GF9:C>*35CF,BGGG,631(2*)*23***3**(),>/**/*1;E=+)245))((*(+.)*3D(@5()(((2-)(/((48)).)+:*3(.94:-=*24(,,()(44(-*(1?)(--(,,((.63((4((,(().).,(-(()7*)22
@M03364:396:000000000-C9LGT:1:1101:20903:1913 2:N:0:10
GGACTACTCGGGTTTCTAATCCTATTTGCTCCCCACGCTTTCGTGCCTCAGCGTCAGTTACAGGCCAGGCGGCCGCCTTCGCCGCTGGTGTTCTTCCACATCTCTACGCATTTTACCGCTACACATGGAGTTCCACCGCCCTCTCCTGTCCTCAAGCCGTGCAGTTTCCAAAGCATGAACCGGTTGAGCCGGTCCCTTTTACTTCAGACTGGCACAGCCGTCTGCCCACCCCTTACGCCCCATCAATCCGGCTAACCCCTGCCACCTACTAATTTCCCCGGCTGCTTGCACGTAATTCGCC
+
CCCCCGGGCEEGGGGGGGGFGGG,CEFGGGGGGGGG>FGGGGDFGGGGGFFGGGGG>;EFGGGGFEGGCDGGGGGGEGGGGGGDGDGGCFGGG,EEG<EGFFGFFGGGGGGGFFEFF8@DEGCGFFGC8FGFFGDFG86FCDDFGGDE;;FCD8CF@EGE*FFD=FGFFGGGFG)<=4,9CCD7CE,7A</89=EF*<FG+7?<F6A))*)*/)<803:*(2,6)+()(1((4<:((,:>8,(2?)6<4<3(-()(),(-3:8)*;*(()))))))662-4(-084..:,,,,((0/=?3>
@M03364:396:000000000-C9LGT:1:1101:23233:1922 2:N:0:10
GGACTACTGGGGTTTCTAATCCTGTTTGCTCCCCACGCTTTCGTGCCTCAGTGTCAGTTACAGTCCAGAAAGCCGCCTTCGCTACTGGTATTCTTCCTAATCTCTACGCATTTCACCGCTACACTAGGAATTCTCCTTTCCTCTCCTGCACTCTAGATATCCAGTTTGGAATGCAGCACCCAGGTTAAGCCCGGGTATTTCACATCCCACTTACATATCCACCTACGCTCCCTTTCCGCCCAGTCATTCCGGACCACGCCCGCCCCCTACGTATTTCCGCGGCTGCTTGCAAGTACTCCGC
+
CCCCCGGGDGGGGGGGGGCFFGGFGGGGGGGGGGFGGGGGGGGGGGGGGGFGFGGGGFGGGGGGGGGGGGGGGGGGGGGGGGGGGGGGGGGGGGGGGGGGGGGGGGGGGGGGGGGGGGGGGFGGGGGGFGGGGFDFGEFGGGGDFGGFGBD685+=FFDGGGFGGGGGGGFGFGEGFFGGGFF7@EF>?:@DDEEGGGFGGCFEGFF5);@AE+,;@AFGFGDC@C<9)*:50:>*0/CFGFFFFFF?AF<:19((=?0(69CBGGGF(,(..4().<41(7((-8)).4)))).*10,//
@M03364:396:000000000-C9LGT:1:1101:14119:1940 2:N:0:10
GGACTACCGGGGTATCTAATCCTGTTTGCTCCCCACGCTTTCGAGCCTCAGCGTCAGTTACAGTCCAGAGAAGCGCCTTCGCCACTGGTGTTCTTCCTAATCTCTACGCATTTCACCGCTACACTAGGAATTCCCTTCTCCTCTCCTGCACTCTAGACTTCCAGTTTGAAATGCAGCACTCAGGTTAAGCACGAGTATTTCACATCTCACTTAAAAATCCGCCTACGCTCCCTTTACGCCCAGTAAATCCGGACAACGCTCGCCACCTACGTATTACCGCGGCTGCTGGCACGTATTTAGC
+
CCCCCGGGGGGGGGGGGGFFFGGGGGGGGGGGGGGGGGGGGGGDFGGDGGGGGGGGGFGGGGGFGGGGGGGFGGGGGGGGGGGGGGGGCFGGGGGFGGFGGGGGGGGGGGGGGGEFGGGGGGGGCFFGGGGGGGGFF8DGGGGFGGGCDDGFD>GF9EDF9FFGFGGGGGGFFFE7?FGDFGG?FGC>B@,=CEGGFGGGGEGFDFFC;8AC@=98?2EC>*:A=D@B5C2BBEEFF>G@F??;+)7?FGGF0@0=F(2;;9*4*;C127<:<BBAAC49(704602)3:??F644)*)22
@M03364:396:000000000-C9LGT:1:1101:21469:1940 2:N:0:10
GGACTACTCGGGTATCTAATCCTGTTTGCTCCCCACGCTTTCGCGCCTCAGCGTCAGTTGTCGTCCAGCAAGCCGCCTTCGCCACTGGTGTTCCTCCTAATATCTACGCATTTCACCGCTACACTAGGAATTCCGCTTGCCTCTCCGATACTCAAGGGCTACAGTTTCAAATGCAGTTCCGGGGTTGAGCCCCGGGATTTCACATCTGACTTGCAGCTCCGCCTACACGCCCTTTACACCCAGTAAATCCGGACAACGCTTGCAACCTACGTATTACCGCGGCTGCTGGCACGTATTTAGC
+
CCCCCGGGGGGGGGGGGGFGGGGGGGGGGGGGGGGGGGGGGGGGGGGGGGGGGGGGGGGGGGGGGGGGGGGGGGGGGGGGGGGGGGGGGGGGGGGGGGGGGGGGGGGGGGGGGGGGGGGGGGGGGGGGGGGGGGGGGGGGGGGFGGG+@A@*=>+D@EEGGGFGGGGGGGGGFGFGGFGGGGGGGDC<FFCCDGGGGGGGGEEEFFA:?GEFEFC;F8EF@GFF@B15;D<BB;599<FFG:??=)<>BGD2<F6<F;>FF0EF7@C4:BFFFA?2:C:4406>0:308?,54,(*)*)0:
@M03364:396:000000000-C9LGT:1:1101:15807:1943 2:N:0:10
GGACTACACGGGTATCTAATCCTGTTCGCTCCCCTAGCTTTCGCGCCTCAGCGTCAGTGACGGCCCAGCAGGCTGCCTTCGCCATCGGTGTTCCTCCCGATATCTGCGCATTCCACCGCTACACCGGGAATTCCGCCTGCCCCTACCGCACTCGAGCCGCCCAGTTCGGAACCCGGCCCGCGGTTGAGCCCCGGGGTTCGAGGTTCCGCTTACGCGGCCGCCTACCCCCGCCTTACGCCCACTGACTCCGTGTAACCCCCGCCCCCTACGTGTTTCCCCGGCTGCTCTCACGTCGTCTCCC
+
CCCCCGGGGGGGGGGGGGGGGGGGGGGGGGGGGGGGGGGFGGGGGGGGGGGGGGGGGGGGGGGGGGGGGGGGGGGGGGGGGGGGGGGGCGGGGGGGGGGGGGGGGGGGGGGGGGGGGGGDEGGGGGGFGGGGGGGGG@DGGFGDDGG8EDGBGCFEGGGGGGEFGGGEGGGG?F@GGFGG*=3*=C,5AFF<C=EE/:**1.:3FFFFF3:C))27C;E*19(2(*,0-)4(4-.801EE8::)9,-6@G*(.2<2*.(4,4:9GG)3:-((,4(66+.,(-((28))))-14((0).(*2
@M03364:396:000000000-C9LGT:1:1101:19225:1968 2:N:0:10
GGACTACCAGGGTTTCTAATCCTGTTCGATCCCCGCACTTTCGTGCATGAGCGTCATTTACGGCTTGGTCTGCTGCCTACGCAATCGGGGTTCTTCGTCATATCTATGCATTTCACCGCTACACGACGAATTCCGCAAACCTCTACCGCAATCAAGCCCGGCAGTATCAACGGCGGAATGGAGTTGAGCTCCACGATTTGACCGCTGCCTTGCACGGCCGCCTGCCCACCCTTTCAACCCAATCTATCCGGACAAACCTCCCCACCCACGTATTTCCCCGGCCGCTCGGCCCTAGTGCGCC
+
CCCCCGGGGGGGGGGGGGGGGGGGGGGGGGGGGGGGGGGGGGGGGGGGGGEGGGGGAFFFGGGGGGGGGGGGGGGGGGCFGGGGGGGG+@FGGGGGC<FGDGGGGGGGGGGGGGFFGEEDGEFGC7CGGGGGGGGGG6=FC?@+?DG>GEE=DDGFGGGEEGBGGCFGGFGC?FAG5AGGGFF,BC,6=,AFC=E7CGG7+6C9DE:(,947(1+-)4:>;GFF004)4C1,4:))64CEC<1(*.)46D)-6((3.2(4((24DC*(-(-()(--<+,,--(499((((((,((1**,)9
@M03364:396:000000000-C9LGT:1:1101:14398:1979 2:N:0:10
GGACTACCAGGGTATCTAATCCTGTTTGCTCCCCACGCTTTCGTGCCTCAGCGTCAGTTAAAGCCCAGTAGGCCGCCTTCGCCACTGGTGTTCCTCCCAATATCTACGCATTTCACCGCTACACTGGGAATTCCGCCTACCTCTACTTCACTCAAGATCTACAGTTTCAAACGCAGCCCCGGAGTTGAGCCCCGGTATTTCACGTCTGACTTGCAAACCCGCCTACGCACCCTTTACCCCCCGTCATTCCGGACCACTCTCGCTCCCTACGTAATACCGCCGCCGCTGGCACGCATGTTGC
+
CCCCCGGGGGGGGGFEGGGFGGGGGGGGGGGGGGGGGGGGGGGFGGGGG8@FGFFGGFGGGGGGGGGGGGGGGGGGGGG@GGGGGGGGGGGGGGGGGGGGGGGGGFGGGGGGGGGGGGGGGDFGGGGGGF?EGGGE>FGGGFAFGGF4@DGF9)AFA@DFGGFGGGGGFGGGFGB>CFDGGCGGEFFEFD?5DGDGGGGGG*@<3*3(8=@7==,92(AE>C62,5/=(96;;;@)9)>C<(-45,4A?GF0(4-()..67(839EF(.80()(-))3(,-41(,-((3:.50((0)0)0:
@M03364:396:000000000-C9LGT:1:1101:7438:1980 2:N:0:10
GGACTACAGGGGTATCTAATCCTGTTCGATACCCACGCTTTCGTGCATCAGTGTCAGTCACGGCCTGGCAGGCTGCCTTCGCGATCGGGGTTCTGCGTGATATCTATGCATTTCACCGCTACACCACGCATTCCGCCTGCCACGTACGTACTCAAGCCAACCAGTTTCAACGGCAATTCAATGGTTGAGCCACTGACTTTCACTCCAGACGTAATCGGCCGCCTACACGCCCTTTCAGCCCAGTCATGCCGGACAACGCTTGCCCCCTACGTCTTACCGCGGCTGCTGGCCCGTATTCAGC
+
CCCCCGGGGDEGCCFGGEFGGGGGGGGGGFGGGGGGGGGGGGGGGGGGGGGGGGGGCFGGGGGGGGGGGGGGGGFGGGFFGGG>:FFGFCFGGGGFGGGGGGCFGGGGGGGGGCDFF@ECEGGGGGGGGGGGGGGEGEFGG+DDGGGEGFG8@=FF9@DEGEFGGEFGGGGEDFFGGFGG,@EGGGGEAEDGD?F<DGCCGEF*+;AB*/(=()418>EE9DBF6<4A15;;BB?)).ACE(8.?).)*97(-4(4>90(808(9CG2142(((,))3-2>>611123:001(-()0*)2>
@M03364:396:000000000-C9LGT:1:1101:15823:2014 2:N:0:10
GGACTACCCGGGTTTCTAATCCTGTTTGATCCCCACGCTTTCGTGCCTCAGCGTCAATCACTGCTTCGTGAGATGCCTTCGCAATCGGTGTTCTGAGTAATATCTATGCATTTCACCGCTACACTACTCATTCCTCCCACGGCCACAGTATTCAAGCCTGCCAGTATCAAAGGCAATTCCACAGTTGAGCTGCGGCCTTTCACCTCTGACTTCACAAACAGCCTACGCACCCTTTAAACCCAATAAATCCGGATCACGCTTGCACCCTACGTCTTCCCGCGGCTGCTGGCACGTCGTCAGC
+
CCCCCGGGGGGGGGGGGGGFFFGEGGGGEGGGGGGGGGGGGGGGGGGGGGGGGGGGGEGGGGGGGFGGGGGGGGGGGGGGGGGEFGGGFGGGGGDFGFGGGFGGGGGGGGGGGGGGGGGGGGGGGGGGGGGGGGEFGFFGGGG*=FG=EDFFGFGFGGCGGGFGGFGGGCGFFGFFGFGGGGG@FGFEFFGFGGGGGGGDG@GFGFFEEGFF*158C@FG@CB2:>2A:<@FF>==86FGGD(3A365AF<.3;05;1?D((=<FFDB<B14(424):,447>;4::)2:?F62:)874C7
@M03364:396:000000000-C9LGT:1:1101:8175:2051 2:N:0:10
GGACTACAGGGGTATCTAATCCTGTTTGCTCCCCACGCTTTCGCGCCTCAGCGTCAGTTGCTGTCCAGCAGACCGCCTTCGCCACTGGTGTTCCTCCTAATATCTACGCATTTCACCGCTACACTAGGAATTCCGTCTGCCTCTCCAGTACTCAAGAACTACAGTTTCAAATGCAGGCTTAGGGTTGAGCCCTAAGTTTTCACATCTGACTTGCAGTCCCGCCTACACGCCCTTTACACCCAGTAAATCCGGATAACGCTTGCCACCTACGTATTACCGCGGCTGCTGGCCCGGAGTTAGC
+
CCCCCGGGGGGGGGGGGGGGGGGGGGGGGGGGGGGGGGGGGGGGGGGGGGGGGGGGGFGGGGGGGGGGGGGGGGGGGGGGGGGGGGGGGGGGGGGGGGGGGGGDGGGGGGGGGGGGGGGGGGGGGFGGFGGGGGGFFGGGGGGFGGGFGFFEGFFF,@DFGGFGFGGGGGGGFGCGGFGGGFGGGGG5CFFFFGGGGGGGGEFEFFF;=FFGFF?>FEFG>CBF=B3??DFF@DF8:CGGG@D@+7CFFC<>@F(4A2;76;F,*<>4(.34?A().<:16>0041,5>:(4;(()7))?:
@M03364:396:000000000-C9LGT:1:1101:14186:2092 2:N:0:10
GGACTACCGGGGTATCTAATCCTGTTTGCTCCCCACGCTTTCGCGCCTCAGCGTCAGTTGTCGTCCAGCAAGCCGCCTTCGCCACTGGTGTTCCTCCTAATATCTACGCATTTCACCGCTACACTAGGAATTCCGCTTGCCTCTCCGATACTCAAGGGCTACAGTTTCAAATGCAGTTCCGGGGTTGAGCCCCGGGATTTCACATCTGACTTGCACCTCCGCCTACCCGCCCTTTACACCCAGTAAATCCGGACCACGCTTGCAACCTACGTATTACCGCGGCTGCTGGCACGTAGTTAGC
+
CCCCCGGGGGEGGEFGFGGGGFFGGGGGGGGGGGGGGGGGGGGGGGGFGGGGGGGGGFEFFGGGGGGGGGGGGGGGGGGFGGGGGGGGC=FGGGGGGGGGGGGGGGGGGGGGDGGGGGGGGGGGF?BF@FFGGGDFCEFGGGGFGGGE8@F7FE6:8:EGCGFGGGFGFGGABGFFF6EFE5CFCEC4ADFGGGEG4*?9C?GF7A8CCGFDFF+);6FFBGFF;B,239>>6(82>>GGGF6:=265=F79(4(8F:96?(;3*<C(((((..34:@09>-4((4)4::(31(.))*)::
@M03364:396:000000000-C9LGT:1:1101:19891:2111 2:N:0:10
GGACTACACGGGTTTCTAATCCTGTTTGCTCCCCACGCTTTCGAGCCTCAGCGTCAGTTACAGTCCAGAGAATCGCCTTCGCCACTGGTGTTCTTCCTAATCTCTACGCATTTCACCGCTACACTAGGAATTCCATTCTCCTCTCCTGCACTCTAGACTTCCAGTTTGAAATGCAGCACCCAAGTTGAGCCTGGGTATTTCACATCTCACTTAAAAGTCCGCCTACGCTCCCTTTACGCCCAGTAAATCCGGACAACGCTCGCCACCTACGTCTTACCGCGGCCGTCGGCCCGTATTTAGC
+
<CCCCGGGGGGGGDGGGG9FFGGCFFFGGGGGGGGGGGGGGGGGFDFGGGFGGGGGCCFFGGGGGGGGGGGGFFGGGGGGGGGGGGGGFGGGGFGGGGGGGGGGGGCGGEGCEGGGGGGDCGFFGGGGGGGFFFGGGFCFGGGFGGG8FDGE=DDF@FGCFGFGA=DGGFGGFGDDGFFFEDG6@@FEF,,ADFGGGGFGFCFFGF87;DCF5=D*C8AA5DDFF?D?=DA5<BFEC(AFF226FC47B<3(/6.(.6>?FB>,::>(.4,3((().<(((-4((((((-32(-1))*)2:
@M03364:396:000000000-C9LGT:1:1101:8838:2120 2:N:0:10
GGACTACAGGGGTTTCTAATCCTGTTTGCTCCCCACGCTTTCGCGCCTCAGCGTCAGTTGTCGTCCAGCAAGCCGCCTTCGCCACTGGTGTTCCTCCTAATATCTACGCATTTCACCGCTACACTAGGAATTCCGCTTGCCTCTCCGATACTCAAGGGCTACAGTTTCAAATGCAGTTCCGGGGTTGAGCCCGGGGATTTCACAGCTGACTTTCAGCTACGCCTACTCTCCCTTTCCACCCAGTGAATCCGAACAACGCTTGCAAACTACGTATTACCGCGGACGTCGGCCCGTACTTCGC
+
BCCC8@FA8FEEEGGGFGGGGGE9EFFGGGGFGGCEGGGEFFFGDGG=:FCFCGGGFGG,CFG,,CCE@,EFG@FGGFEDFCFEGFEGCFDFFCFGFDFGE9CBFFFGGGGGE?;,AE7=@F,BE=FFGGFGGGGGG88=A=EBD@CEE>C:@9FD,6===>02@CFGGGCCAG*<@BFF6CDC4*57FDDF*=**)=EGGFGC+);()2;F);+)3)+=(23=22)0.23;@EF3)9A>C13,*-6)*97((-,4>(((-,*4:+9<).(.)6:2:::6(21((-(((-.,,4()7*55*
@M03364:396:000000000-C9LGT:1:1101:22853:2127 2:N:0:10
GGACTACTGGGGTTTCTAATCCTGTTTGATCCCCACGCTTTCGTGCCTCAGCGTCAATGACGGATTCGTGAGATGCCTTCGCAATCGGTGTTCTGAGTAATATCTATGCATTTCACCGCTACACTACTCATTCCTCCCACGGCATCCGTATTCCAGCGCAACAGTATCAATGGCAGTTCCGGTGTTTAGCACCGGGCTTTCACCACGGGCTTGCTACACGGCCTACTGACCCTTTCAACCCAATCAATCCTGATAACGCTTGCATCCTACGTATTTCCGCGCCTGCTGGCCCGGCTGTCGC
+
CCCCCGGGGGGGGGGGGGGFGGG9FGGGEFCFGGGCFGGGGGGFGDGFGGCGGGGGBFF9EFGGGGFGFGFEGGGGGFG9DBCFGGGGCF,?FGGGGGGGGFGGGG9FGGGGGFFFFE@D>7EFFECEEFGGGGF,D+=FEC6*=BF@EBDD,;F7F=C8+=?DGGFGGGGGFF1+@?CCC:>>CE,;C9FFFGGGDDG658DEGF*((26=545*B3C*(:1;1*)*)*/,(/))1/>CGDFF)4))94*)).))/(42(322220,).,4<<5).34(4(-234().8((-4(0)))11
@M03364:396:000000000-C9LGT:1:1101:19211:2143 2:N:0:10
GGACTACCAGGGTTTCTAATCCTGTTCGATCCCCACGCTTTCGTGCCTCAGCGTCAGTGGCGTGCTGGAAAGCTGCCTTCGCAATCGGAGTTCTGCGTCATATCTATGCATTTCACCGCTACACAACGCATTCCGCCTCCCTCGCACGCACTCAAGCACACCAGTTTCAACGGCATCACCGGGTTGAGCCCGGAACTTTGACCGCTGACTTGGCACGCCGCCTGCTCACCCTTTAAACCCACTAAATCCGAATAACGCTCGCATCCTCCGTCTTACCGCGGCTGCTGGCCCGTAGTTAGCC
+
CCCCCGGGGGGGFGGGGGGGFGGGGGGGGGGGGGGGGGGGGGGGGGGGGGGGGGGGFFGGGGGGGGGGGGGGGGGGGGGGGGGGGGGG,FGGGGGGGGGGGGGGGGGGGGGGGCDFGGGGGGGGGGGGDGGGGGGFG7DGGGG*6@CGGFGFGDGFG8DGFGFGFGGGFFFGF<)@F5FGCGGGGG8>FGGDDCEECFG,:9>6D>39;F3+3;+7:;==@G:<:049<73(4:6528GGD0:5:4<AF3*(-:4759((-41,9E0<:61((-6)5*4,-4(((3.2(((--(45**)*2
@M03364:396:000000000-C9LGT:1:1101:7649:2159 2:N:0:10
GGACTACCGGGGTTTCTAATCCTGTTTGCTCCCCACGCTTTCGAGCCTCAGCGTCAGTTACAGTCCAGAGAAGCGCCTTCGCCACTGGTGTTCCTCCTAATCTCTACGCATTTCACCGCTACACTAGGAATTCCCCTTTCCTCTCCTGCACTCTAGCCTTCCAGTTTCAAATGCAGCACGCGGTTTAAGCCCGAGTATTTCACATCTCCCTTACCAATCCGCCTACCCTCCCTTTACGCCCAGTAAATCCGCACCACGCTGGCCCCCTACGTCTTCCCGCGGCTCCCGGCCCGTATTACGC
+
CCCCCGG87FFGGGGGGGFGGGGFGGFGGGGGGGGGGGGGGGGFGGGGGGFGGGGGEEFGGDGGGGGG9,,,,CFGGGGGGGGGGFGGGGGGG,@FGG9FGFFGGGGGGGGGGGGFGGGGGGFE>EFGGGGGGGC,=,6AFGGFGGG?8DGFGFFF=DDGFGFGGFF,6E9FFGBGE68@6+=+4@@>FGGGC**1*6?FCAFF+*1***:F)),1*0=?25=@2:(./>;?@EEEF0CCEF(.+/));47(64(,0(43((;(7>54(((4241)<?(,-,(((((-((,((-(8)*)/1
@M03364:396:000000000-C9LGT:1:1101:24271:2178 2:N:0:10
GGACTACTAGGGTTTCTAATCCTGTTTGCTCCCCACACTTTCGCGCCTCAGCGTCAGTTACAGTCCAGTACGCCGCCTTCGCCACTGGTGTTCCTCCCGATATCTACGCATTTCACCGCTACACCGGGAATTCCGCTGACCTCTACTGAACTCTCGTTATCCAGTATCCAAAGCAGTTCCCGCCTTGAATTCAGGACTTTCACATCCGACTTGCCTAGCCGCCTACGTGCACTTTCCGCCCAATGCTTCCGGACCACACTTACCACCTACGTATTACCGCGGCGGGTGGCAAGGCCTTAGC
+
C@CCCGC@,CE8;CFCCF<EFGGEC,6<EBFEFGGG7CFFGG7EFDCE@EGDCGEFE@EFGGG<EFFCGG,BFECFFGG,4:?:?AF<96F:F?EE4?+B@:BEGGFFCEGCFAD?<+6CEBFG,6688@?DFG,+6+6AFDGFFF,=,:>*C*+0+++5,@@7@EFFGGGGFC@FG+@:@*0*C@3*;,,5=,,4/>DEFEF*:A)(0/:C*+,*1(14371;0B;)(1/44@83)(=4:0(2)().0>*2(4(-5(-,4)3.*29(..((.)().<-(43(((((-(,()((())))02
@M03364:396:000000000-C9LGT:1:1101:7696:2183 2:N:0:10
GGACTACTCGGGTATCTAATCCTGTTCGATACCCACGCTTTCGTGCCTCATCGTCCGTAGGCGCCCGGTGTGCTGCCTTCGCAATCGGAGTTCGGCGTCATAGATATGCGTTTCACCGCTACACAACGCATTCCGCGCACCTCTACGCCACTCGAGACATCCAGTTTCAACGGGAATTCGAGGGTAGGCACCGCAAGTGGACCGCAGACTTGTCAGACCGCCTACTCTCCCTTGGAACGCAACAAAACGGTATAACGGTCGCAACCACCGTAGTGCCTCTGCTGCTAGCAAGGGATTTGGC
+
-8BCCGFGGF77FEGGGGGGFE<;FFFDGF<:EFGECE7@FF:,@B<FFF,CCB@,6CE,,C@CGGDCF7F7C@,FF<F9B7B>FFDFFEGE?,+4@F@=?E,,,@@?A+BBEF,<,+6+=FE,E+6CCF:+@F,=+@DF:=,*5@F:+@+),)4<,@G,,6*9@,<3,D,***);,*27F84**:85A,48)/**)52<A;C(3))(50-04992C7*5()(,(38=)*.,6((5)(**/,,8)3(4)**(,)6<)-(,(-*-7**-8(.4((,))+..),)5))))4-42(((.)*.:9
@M03364:396:000000000-C9LGT:1:1101:13048:2195 2:N:0:10
GGACTACACGGGTTTCTAATCCTGTTTGCTCCCCACGCTTTCGAGCCTCAGCGTCAGTTACAGTCCAGAGGAGCGCCTTCGCCACTGGTGTTCTTCCTAATCTCTACGCATTTCACCGCTACACTAGGAATTCCCTTCGCCTCTCCTGCACTCTAGACTTCCAGTTTGAAATGCAGCACTCAGGTTAAGCCCGAGTATTGCACACCCCACTTACTAATCCGCCTACGCTCCCTTTACGCCCAGTAAATCCGGACACCGCGCGCCCCCTCCGTATTACCGCGGCTGCTGGCCCGTCTTTTGC
+
<B8C@EF,=@F:C@@FECE,CFD@C@FGFEFFGG<@@C,B9EB,B@C@CE,CCFGF:EEC@@E@FFFDFG,47CFGCGCFDEF7F,EFCCFEB<=FFA5,AAEE=@FDEC:CCGFEAGC6=F9F,>FG<,,A9EFE9:+@+=ED=EF,60A6:5=+,7=,EFFFF;:BF8,@?FE=868,A,=FGF,0?E@CDEG@A>@,@;FF*5*5);>E;9,*+1>D4FF=DGDB28>9:4;<E@DFG@FE+7)9FGG,366(:41(49:2)?C01:040(4-6<86>691,3.).1.-2(()0*)27
@M03364:396:000000000-C9LGT:1:1101:12970:2196 2:N:0:10
GGACTACCCGGGTATCTAATCCTATTTGCTCCCCACGCTTTCGTGCCTCAGCGTCAGGTACAGGCCAGGCGGCCGCCTTCGCCGCTGGTGTTCTTCCACATCTCTACGCATTTTACCGCTACACATGGAGTTCCACCGCCCTCTCCTGTCCTCAAGCCGTGCAGTTTCCAAAGCCTGAACCGGTTGAGCCGGTCCCTTTTACTTCAGACTTGCACAGCCGCCTGCTCACCCTTTACGCCCACTCATTCCGAATAACGCTGGCCACCTACGTATTACCCCCGCTGCTGGCACGTAGTTCGCC
+
CCCCCGGGGGGGGGGGGGGGGGGFGGGGGGGGGGGGGGGGGGGGGGGGGGEGGGGGCFFGGGGGGGGGGGEGGGGGGGGGGGGGGGGGGCGGGGGGGGGFGGGGGGGGGGGGCGGGGEGGGGGGDGGGCFFGGGGGG7CGGGF5CFG8>CF7>C?FFFCEDGFGFGFFGGGGFGDFGF@FGEDCGG86ACEDGGGG=EGGF757C7F?;CCFC=97FDG76<<??06/4FBF:>A94:EG5((4@254@**,(1).)2,(-4/5DG>774.56:>FF6((47,,4))58,4,3((09*->D
@M03364:396:000000000-C9LGT:1:1101:13352:2200 2:N:0:10
GGACTACACGGGTTTCTAATCCTGTTTGCTCCCCACGCTTTCGAGCCTCAGTGTCAGTTACAGTCCAGAAAGGCGCCTTCGCCACTGGTATTCTTCCTAATCTCTACGCATTTCACCGCTACACTAGGAATTCTCCTTTCCTCTCCTGCACTCTAGATATCCAGTTTGGAATGCAGCACCCAGGTTAAGCCCGGGTATTTCACATCCCACTTAAATATCCACCTACGCTCCCTTTACGCCCAGTAAATCCGGACAACGCTTGCCCCCTACGTATTACCGCGGCTGCTGGCCCGTCGTTAGC
+
CCCCCGGGGGGGGGGGGGGGGGGGGGGGGGGGGGGGGGGGGGGGGGGGGGGGGGGGGEFGGGGGGGGGGGGGGGGGGGGGGGGGGGGGGGFGGGGGGGGGGGGGGGGGGGGGGGGGGGGGGGEGE@FGGGGGGGFGGAFGGFFFGGG8DBGEFDDFFGGFGGFGGGGGGGGGFGFGGDFGGGGGGGFEFGGGGGGGGGGGGFGEGF5@@CDGE+@=CAGGEGFFED=*5DAFFFFFFFGGG2(.+1*>FG3;;B9DF09D:28=*=C7?BB?)6?)6<2;43>>B???0::0(-(07)1DG
@M03364:396:000000000-C9LGT:1:1101:9783:2206 2:N:0:10
GGACTACTGGGGTTTCTAATCCTATTTGCTCCCCACGCTTTCGTGCCTCAGCGTCAGGTACAGGCCAGGCGGCCGCCTTCGCCGCTGGTGTTCTTCCACATCTCTACGCATTTTACCGCTACACATGGAGTTCCACCGCCCTCTCCTGTCCTCAAGCCGTGCAGTTTCCAAAGCCTGACCCGGTTGAGCCGGTCCCTTTTACTTCAGACTTGCCCAGCCGCCTGCGCACCCTTTACGCCCAGTACAGCCGGACAACGCTCGCCACCTACGTATTACCGCCGCTGCTGGCATGTAGTTCGCC
+
CCCCCGGGGGGGGGGGGGGGGGGAFGGGGGGGGGGGGGGGGGGGDGGGGGGGGGGGEDFGGGGGGGGGGGGGGGGGGGGGGGGGGGGG=FGGGGGGGGGGFG9EFAGGGGGGFDFEFGGGGEFGFGGGFGFFGDGGGCDGGGGDDGF@>FFFGFDFFFEGCF>DFEFGGFGA@FDGGF6CDEDBCC?8FG=C<E=FCGGGG=?CGFFC3>CFE)0//6C*3D124*(.9<:<BF2<<<GE8(.:*6)5>C)(716?>1-424?1DG04813)...4.*-((((,4))(,()(..-190(/*
@M03364:396:000000000-C9LGT:1:1101:20443:2227 2:N:0:10
GGACTACCGGGGTATCTAATCCTATTTGCTCCCCACGCTTTCGTGCCTCAGCGTCAGTAATAGCCCAGCAAGTCGCCTTCGCCACTGGTGTTCCTTCTAATATCTACGCATTTCACCGCTACACTAGGAATTCCGCTTGCCTCTCCGATACTCAAGGGATACAGTTTTGAGAGCAGTTTATGGGTTAAGCCCATAGATTTCACTCCCAACTTGAATCTCCGCCTACACGCCCTTTACGCCCAGTAAATCCTGACAACGCTCGCCCCCTACGTCTTCCCGCGGCTGCTGGCCCGTCCTTAGC
+
CCCCCGGGGGGGGGGGGGGGGGG;FGGGGGGGGGGGGGGGGGGGGGGGGGGGGGGGGEGFGGGAFGGGGGGGGGGGGGGGGGGGGGGGEFGGGGGEGGGGGGGGGGGGGGGGFGFGGGGGGGGGGGGGGGGGGGGGGF?FGGGFGGG>EBFD>=?BFCEDFGDGGGGGGEE8DC:FGBFFGGGCDE+9CBEDGFC6:DFGGEGFFFFFFGFG8*,*51,=7D9@=:@A@G@@>@@)6;GGGF1@F<<C7<+../4>F(6:26EF5CD>6<(.(.844@:>90>BF?)).,,,39())*)22
@M03364:396:000000000-C9LGT:1:1101:10872:2234 2:N:0:10
GGACTACTGGGGTTTCTAATCCTGTTTGCTCCCCACGCTTTCGCGCCTCAGCGTCAGTTATCGTCCAGCAAGCCGCCTTCGCCACTGGTGTTCCTCCTAATATCTACGCATTTCACCGCTACACTAGGAATTCCGCTTGCCTCTACTTCACTCAAGAATTTCAGTTTCAAAAGCAGGTTACGAGTTGAGCCCGTAATTTTCACTTCTGACTTCAAATCCCGCCTACACTCCCTTTACACCCAGTAATTCCGGACAACGCTTGCCACCTACGTATTACCGCGGCTGCTTGCACGTATTTAGC
+
CCCCCGGGGGGGGFGGGGGGGGGGGGGGGGGGGGGGGGGGGGGGGGGDGFGGGGGGGG9FGGGGGGGGGGGGGGGGEGGGGGGGGGGGCFGEGGGGGG9FGGGGGGFGGGGGGGGGGGGDGGGGGCFF8FGFGGG>EFFCGGGFFGG,@EDDFFGB8=AEGGFFGDC>EEFGDFBGFAGCFEDGGG9CAFGGG>ECGGGGG5DAFFFC7CAF*4,1=*>C7<>@@?3A4<=B=4ECFEGFGF@=A?CCFGG9(36?F2>F??G3*35(5827)62<<C?6990(3<3440.512:*08<GC
@M03364:396:000000000-C9LGT:1:1101:7495:2247 2:N:0:10
GGACTACCCGGGTATCTAATCCTGTTTGCTACCCACGCTTTCGTGCCTCAGCGTCAGTTAAAGCCCAGCAGGCCGCCTTCGCCACTGGTGTTCCTCCCTATCTCTACGCATTTCACCGCTACACAGGGAATTCCGCCTGCCTCTACTTCACTCAAGCTCTGTAGTTTCAAGTGCAGTTTATGGGTTGAGCCCATAAATTTCACACCTGACTAACCAAGCCGCCTACGCACCCTTTACACCCAGTAAATCCGGACAACGCTCGCTCCCTACGTATTACCGCGGCTGCTTGCACGTACTTCGC
+
CCCCCGGGGGGGGGFFGGEGGGCEGGGGGGGGGGGGDCFGGGGGGGGGGFGGGGGGGCCEFGGGGGGGGG8DFGGGFFGGGGGGGGGGFCGGGCEFCFCFGGFFGGGGGGGDGGFGFGGDGGCFGGGCFFFGGGGEEFGFFDD6=FF9DEFFGDC:9FCEA@CFFGGGGGGGCGFFGFGFCACDF:3:68@=C;CFDFFF7@F7CEF@C7AF3@4.C2CA)*>@=4/?2:93<8E4>EC@F?FF+9.<FGD>?@(6F90((48-9EG72((.).,)63,9>0>914)))4))444))/)1*
@M03364:396:000000000-C9LGT:1:1101:23610:2258 2:N:0:10
GGACTACCAGGGTTTCTAATCCTGTTTGCTCCCCACGCTTTCGAGCCTCAACGTCAGTTACAGTCCAGTAAGCCGCCTTCGCCACTGGTGTTCCTCCTAATATCTACGCATTTCACCGCTACACTAGGAATTCCACTTACCTCTCCTGTACTCCAGCTACACAGTTTCCAAAGCAGTCCCGGGGTTGAGCCCCGGCCTTTCACTTCAGCCTTGCCTTGCCGTCTACGCTCCCTTTGCACCCAGGAAATCCGGATAACGCTTGCCCCCTACGTATTACCGCGGCTGCTGGCACGTATTACGC
+
CCCCCGGGGGGGGGGGGGGGGGGGGGGGGGGFGGGGGGGGGGGFGGGGGFGGGGGGGEGCGGGGGGGGGGGGGGGGGGGFGGGGGGGGEFGEGGGGGGGGGGGGGGGGGGDEGGGGGGGGGGGGGFGFGG?EGGGGG,=FFGG@FGG@,?FEFDFFGGGGFGBDEC:FFEFCFGDA9*=FE>D::8+3:<@DGGGGGDGGCEFFFF6*/9>FB>,/:4:,-2629?(:>DBFFE@).)ACC=?083();DG10314=67(41C:GGD28:(.82().<8041(461)4084<::0*)*)19
@M03364:396:000000000-C9LGT:1:1101:16785:2273 2:N:0:10
GGACTACCCGGGTTTCTAATCCTGTTCGATCCCCACGCTTTCGTGCCTCAGCGTCAGTCACGACATGGAACGCTGCCTTCGCAATCGGAGTTCTGCGCGATATCTATGCATTTCACCGCTACACCTCGCATTCCGCATTCCTCTGTCGCACTCCAGCTCGGCAGTTTCAACGTCCGGACGGGCGTGAGCCCCGAAATTTTACCGCCGACTCTCCCCGCCGCCTGCTCACCCTTTCACCCCAATCATACCGGATAACGCTTGCCCCCTATGTATTCGCGCGGCTCCTAGCAAGCAATTCACC
+
<CCCCFE@EEDGECCFF@FEFGEG@<FECFF@EFE:@FECFFGGGGGGGGGGDGGEGF<<E:CE7F9EF<FC@FEGCFGGFG::CGFG,@FGGG;<FGG+846A8E<F9EG9EGFFGGGGEGGG@BAFC:?+A76BEDCFF=D?6=EFC5FAGD8D,,3@EC*=5@<@:AFE**1;*:5*98)*4=@1A@;C)5E**+241/<7C).3(C0+,.*(),/:27(((+)/)*3(,4-6))28*40())-)0/)(3()).-,8(,+)1*1()).)-.).(*-(-(--32)-4).(-((*0*-*2
@M03364:396:000000000-C9LGT:1:1101:18197:2280 2:N:0:10
GGACTACTCGGGTTTCTAATCCTGTTTGCTCCCCACGCTTTCGTGCCTCAGTGTCAGTTACAGTCCAGAAAGCCGCCTTCGCTACTGGTGTTCCTCCTAATATCTACGCATTTCACCGCTACACTAGGAATTCCCTTCTCCTCTCCTGCACTCTAGACTTCCAGTTTGAAATGCAGCACTCAGGTTAAGCCCGAGTATTTCACATCTCACTTAAAAATCCGCCTACGCTCCCTTTCCGCCCAGTAAATCCGGACAACGCTCGCCCCCTACGTATTGCCGCGGCTGCTGGCACGGCCTCTGC
+
CCCCCGGGGGGGGGGGGGGGGGGGGGGGGGGGGGGGGGGGGGGGGGGGGGGGGGGGGFGGGGGGGGGGGGGGGGGGGGGGGGCGGGGGFFGEFGGGGGGGGGGGFFDFGGGGGGGGGGGGGGGGFGGGGGGGGGGFGCFGGGFFGGG8DFGFGBFF,EFGGGFGGGGGFF9EFGFGGFGDAFF8DG,:?=FGGGGCGFGGGEGFFF+7*5:E5+,34=FGFGFFFF@B47:4):>A;(/FGFF;=7?EFG)4(6((;1;767C(*:C9084:):>).<4917629B:>0((.3(()))(29
@M03364:396:000000000-C9LGT:1:1101:13143:2296 2:N:0:10
GGACTACTCGGGTATCTAATCCTGTTTGCTCCCCACGCTTTCGAGCCTCAGCGTCAGTTACAGTCCAGAGAATCGCCTTCGCCACTGGTGTTCTTCCTAATCTCTACGCATTTCACCGCTACACTAGGAATTCCATTCTCCTCTCCTGCACTCTAGACTTCCAGTTTGAAATGCAGCACCCAAGTTGAGCCCGGGTATTTCACATCTCACTTCATAGTCCGCCTACGCTCCCTTTACGCCCAGGAAATCCGGACCACGCTCGCCCCCTACGTATTACCGCGGCTGCTGGCCCCGCGTTAGC
+
CCCCCGGEEFGGGFGGGGGGGFF<FGGGGFGGGGGGGGGGGFGCFGGGGF;FFGGDGE<<FGFGGGGG<FFDGGGGGGGGGGGEGBFGEEGGGDFFGGFGGGGGGFGGGGFFGGGGGGGDGGGG;8FFGGFGGGGEF,6EFDFFFG=FGFG:F*?@,@EFFGCFFFGFEGGGFGDDFFGG>@8:>,C;DFG6CGG77BCCGFG*CF;AAFFG*3,3?AFGAGFF=DA*4;5:>@E=E?GGG9B(0,6>FGG(,:18:39<?@GF*?D>?F(.44865C49966>>F?)41((,-()0)(7:
@M03364:396:000000000-C9LGT:1:1101:13732:2302 2:N:0:10
GGACTACTAGGGTATCTAATCCTGTTCGATCCCCGCACTTTCGTGCATGAGCGTCATTTACGGCTTGGTCAGCTGCCTACGCAATCGGGGTTCTTCGTCATATCTATGCATTTCACCGCTACACGACGAATTCCGCCAACCTCAACCGCAATCAAGCCCGGCAGTATCAACGGCGGAATGGAGTTGAGCTCCACGATTTGACCGCTGACTTGCAAGGCCGCCTGCGCACCCTTTACACCCAATAAATCCGGATAACGCCCGGATCCCCCGTATTACCCCGGGTGCTGGCACGGAGTTAGCC
+
CCCCCGGGGGGGGGGGGGGGGGGGGGGGGGGGGGGGGGGGGGGGGGGGGGGGGGGGGGGGGGGGGGGGGGGGGGGGGGFDGG@>FGGGGGGGGGGGGGGGGGGGGGGGGGGGGGGGGGGGEGGGGGGGFGFGGGGGG:DGGDFDFGGGGF7>FE+;@:FGGEFGFGGGGGGEDGAGGBFGG6C2?@,6A2>FCFGE>CGEFEGFGFF;<FBGF*+.>:FGBG:?F53.4C0(47A4:7EG8(,)0.6>@G)66022@>(-41*(1A*8>0:-(.).6+4(((-,(-52((5:>(-07*)00
@M03364:396:000000000-C9LGT:1:1101:16672:2305 2:N:0:10
GGACTACCGGGGTTTCTAATCCTGTTCGCTCCCCTAGCTTTCGCGCCTCAGCGTCAGTGACGGCCCAGCAGGCTGCCTTCGCCATCGGTGTTCCTCCCGATATCTGCGCATTCCACCGCTACACCGGGAATTCCGCCTTCCCCTACCACACTCGATCCCGCCGGTATCGGAGGCTCGCCGGGGTTGAGCCCCGGGCTTTTACCTCCGCCCTAACGGGCCCCCCACCCGCGCTTTACGCCCCATGAATCCGGCTACCCCCCGCCCCCTACGGTCTTCCCCCGCTGCTCGGACGTACTTCTCC
+
CCCCCGGGGGGGGGGGGGGGGGGFGGGGGGGGGGGGGGGGGGGGGGGGGGGGGGGGFFG9FGGGGGG8FFGGFEFGGGGGGGGGEGGG:CFGGGGGGGGGGCGGGGGFGGGFFFCGGGGGDG9FGGCFEGCFGGGGGGDGGGGFFGGFGFGFF50*@EFEGGFGG@FGGGGC5B(65:E7=CC<BE,4?CFGD*CE)ACE98C<FFE(3C(:(8/(*6E*-9(44*-)4)41186:2:EG*4((9)66FD504,(.)-19((:>D>)-4((((-)..*4(43((-.)(((-(-((7//-0:
@M03364:396:000000000-C9LGT:1:1101:9543:2314 2:N:0:10
GGACTACAGGGGTTTCTAATCCTGTTTGCTCCCCGCACCTTCGCACCTCAGCGTCAGTAATCTGCTGGTAGCCTGCCTTCGCCATTGGTGTTCTTCCAGATATCTACAGATTTCACCCCTACACCTGGAATTCCGGCTGCCCCTCAGTTACTCTAGTCATGCAGTTCTCAACGCCGTCCAGGGGTTGAGCCCCTGCCTTTCACATCAAGCTTGCACAACCGCCTACATGCCCTTTACGCCCAATACTTCCGAACCACGCTCGCAACTTACGTATTCCCTCGGCTGCTGGCACTTCCTTAGC
+
CCCCCGGGGGEG@FFGGGGGGDGGGGGGGFGGFGGGGGGCGGGGGGGGGGGG:FGGFGDFGGGGGGGGGGGGGGGGGFGGGGGGGFGGGGGGGGGGGGG<F9E?DEGGGGGGGGGGGGGCFFGGGGGGGGFGGGC=C==@FGDDDGGDDDE*4C89FGDCFGFFGGGFFGFGFG)=@@EGGFG7CEF@FG67DGGGGGGGG4;C>FAB:FEGBFF3CBGG549@@60A<FE@@1=;E0EFG1?38.?EFG5026>FF(44:0C>GGC)89,.).5)5<)47?BB9?70(,(,.))**1)*:
@M03364:396:000000000-C9LGT:1:1101:7308:2317 2:N:0:10
GGACTACCAGGGTTTCTAATCCTGTTTGCTCCCCACGCTTTCGCGCCTCAGCGTCAGTTGTCGTCCAGCAAGCCGCCTTCGCCACTGGTGTTCCTCCTAATATCTACGCATTTCACCGCTACACTAGGAATTCCGCTTGCCTCTCCGATACTCAAGGGATACAGTTTTGAAAGCAGTTCATGGGTTGAGCCCATGGATTTCACTCCCAACTTGCCACCCCGCCTACACGCCCTTTACACCCAGTAAACCCGGCCACCCCTTGCAACCTACGTATTCCCGCGGCTGCTGGCACTGATTTCGC
+
CCCCCGGGGGGGGGGGGGGGGGGGGGGGGGGGGGGGGGGGGGGGGGGGGGGGGGGGGDEGGGGGGGGGGGGGGGGGGGGGGGGGGGGGGGGGGGGGGGGGGGGGGGGGGGGGGGGGGGGGGGGGGDGGGGGGGGCFGG?FGGGFGG>+@@FDDD8D88DGGGFGGDEGD6EA<DEGGFGGEGGGGGGEFFGFGCCFGGGGGEG4;FFFDGBF4+4**(4?@G>F<F(5,>8BFF8)))>F1(6(1<))0*/-1320)((4.,+)*+2.4.4,)63))2((-(,(,(,30:,,.(.196)09
@M03364:396:000000000-C9LGT:1:1101:12605:2370 2:N:0:10
GGACTACAAGGGTTTCTAATCCTGGTTGGTCCCCACGCGTGCGCGCCTCAGCGTCAGTGATGGTCCCGCAAGCCGCCTTCGCCATTGGTGTTCCTCCTAAAATCTACGCATTTCACCGCTACACAAGGAATTCCCTTCTCCTCTCCTGCACTCTAGACTTCCAGTTTGAACTGCAGCACTCAGGTTGAGCCCGAGGATTTAACACCCCACTTAAAAATCCGCCTACGCTCCCTTTACGCCCAGTAAATCCGGCCACTGCCGGCCCCCTACGAATTACCCCGGCTGTTGACCGTTGTTCAGC
+
CCCCCGGG,FFGG8@FGGGGCGC6<EGC+6;F6-B+@:+7+66++7+,,4C@@:6CGF9,6,,CF8,C+87@=FFGF,CEFG,8,,<,,+4+:<,CB4EE,CBC=EFFD@FG9FDG9>8?EEFE,+3AFGF,AF=<=>?FB+@9D>E88;FDD0DD3@E:D,=FFCC;DA,,:E6CF9F?G,;7>C,:A@G5/***32D,,*,**)2///5498,.*(5+.9/((5(8,9;,/73;>DG>>:6.744)9CD2;093/),..(/,):)(-43((,-663.-4,-4(.,3)))(-(()014*2
@M03364:396:000000000-C9LGT:1:1101:7816:2370 2:N:0:10
GGACTACTAGGGTATCTAATCCTGTTCGATCCCCGCACTTTCGTGCATGAGCGTCATTTACGGCTTGGTCAGCTGCCTACGCAATCGGGGTTCTTCGTCATATCTATGCATTTCACCGCTACACGACGAATTCCGCCAACCTCAACCGCAATCAAGCCCGGCAGTATCAACGGCGGAATGGAGTTGAGCTCCACGATTTGACCGCTGACTTGCAAGGACGCCTGCGCACCCTTTACACCCAATAAATCCGTGTAACGCTCGGATCCCCCGTATTCTCCCGGCTGCGTGCAACGAGTTCTCC
+
CCCCCGGGFGGGGFGGGGCFFGGFGGGGGGGGGGGGGGGGGGGGGGGGFCCGGGGGGGGGGGGGGGDGGGGGGGGGGGGGGG,CCFFGGGGGGGGGFFGGGGFGGGFCGG<FGGGGGEEGGGGGCCF:FGGGGGGCE+=DFG?*A@E=BB@=DBFFGFFGBCBDGGFGG7D:BGFG=>F6CDC:BFD3A<>DFGG**=C+=9<>D>D0:FA7:*24>(2:2C<11*4)-93(4:4)-5CE53(.*..:?C*,.24:<(-477*(9C*(7((-((.6.+.--,(-((-482)),(,0)*.**
@M03364:396:000000000-C9LGT:1:1101:16110:2381 2:N:0:10
GGACTGGGTTTCTAATCCTGTTTGCTCCCCACGCTTTCGCGCCTCACCGTCAGTTACTGTCCAGTAATCCGCCTTCGCCACTGGTGTTCTTCCTTATATCTACGCATTTCACCGCTACACAAGGAATTCCGATTACCTCTCCAGCACTCAAGATCTACAGTTTCAAATGCAGTTTAGGGGTTGCGCCCCTAGATTTCACATCTGACTTGCAGACCCGGCTGCACGCCCTTTACACCCAGTACATCCGGACAACGCTTGCCACCTACGTATTACCGCGGCTGCTGGCCCGTAGTTAGCCGGG
+
CCCCCGGGFGGGGGGFGGGEGCEEFFGGGGGGGGGGGGGGGGGGGGGGGGGGGGGGGFGGGGGGGGGGGGGGGGFGGGGEGGGFGGGGFGGFGGGGGGAEGGGGGGGDFGGGGGGFCEGG,DFGCFGGGGGGGGGGGFFDGG,?FGGGGFFD,8DFAEGGGFFFFFFGGGGGFGBGGFGGGGG,BECABBFGFGFGGAFFG@;AFFF@5DBFE@DBDAEEFGEE=1:BBGF4<)73:(=FF)?EF@FF3D<1@6B651679>EB7AC:B<B<4)-31*((-848>?.31;((4>)11/())
@M03364:396:000000000-C9LGT:1:1101:20299:2387 2:N:0:10
GGACTACTAGGGTATCTAATCCTGTTCGATCCCCGCACTTTCGTGCATGAGCGTCATTTACGGCTTGGTCAGCTGCCTACGCAATCGGGGTTCTTCGTCATATCTATGCATTTCACCGCTACACGACGAATTCCGCCAACCTCAACCGCAATCAAGCCCGGCAGGATCAACGGCGCAATGGCGTTGAGCTCCACGATTTGAACGCTGACTTGCCCGGCCGCCTGCTCACCCGTTAAACCCAATAAATCCGAATACACCTCGCTTCTTCCGTATTTCCGCGGCCGCTGGGCCGGAATTTGCC
+
CCCC<FC9EGFEFFFEFFGCFGFFEFGGGGDEGFDEFCFGGFCGFF<@CFFGGFEG8FGGFGD:FGGEEA9EC6EF@FFGGG7=?EGG7FFGGFDF7ACFGC=FGGEAAFGGGGGFDE8CECFF8CFEDEFCGGDE>+@FE=6*=DC+89FAFD7?,4@9EGFC**2@EC,49C4)/2AFG:14:=1/4,>7*=?*1=F+=)B37)).(27+))0(7(?*,731(+.*-9((-.((63:?*4<4*6)))/*((4)4)((.44*(1376),.,8:2<624-39(,26((((-3(1(0)06CC
@M03364:396:000000000-C9LGT:1:1101:21186:2391 2:N:0:10
GGACTACACGGGTTTCTAATCCTATTTGCTCCCCACGCTTTCGTGCCTCAGCGTCAGGTACAGGCCAGGCGGCCGCCTTCGCCGCTGGTGTTCTTCCACATCTCTACGCATTTTACCGCTACACATGGAGTTCCACCGCCCTCTCCTGTCCTCAAGCCGTGCAGTTTCCAAAGCCTGAACCGGTTGAGCCGGTCCCTTTTACTTCAGACTTGCCCAGCCGCCTGCTCACCCTTTACGCCCAAGCATTCCGGATACCGCGTGCCACCTAAGGATTTACAGCGCTGCTGGCACGGTGTTAGCC
+
CCCCCGGGGGEGFGGGGFGGGECEFGGGGGGGGGGGGGGGGGGGGGFGGGGGGGGG@FFFGGGGGGGGGGGGGGGGGGGCGEFGGGGG<EEGDAEGGGGDFGDEAF<DFEGGGGGGGGGGEGCGGGGCGGGGGGC<D7C=CDBDGG;FFCFC,:;*EFGGGGFGECFGG@C957:CC4DCGC*1:C,0;F8DCGGGCFGGG<+7@FF)375:4)+.11:E>D::(+)16C038?2)-(1:81(4))6A*95-(3))),,--4/.95*(,(()).)).3))-4(,14:3(83:((,078)27
@M03364:396:000000000-C9LGT:1:1101:24411:2391 2:N:0:10
GGACTACTAGGGTTTCTAATCCTGTTTGCTCCCCACGCTTTCGAGCCTCAGCGTCAGTTACAGTCCAGAGAATCGCCTTCGCTACTGGTGTTCCTCCTAATATCTACGCATTTCACCGCTACACTAGGAATTCCGCTTGCCTCTACTGCACTCAAGAACAACAGTTTCAAAAGCAAGTTATGAGTTGAGCCCATAATTTTCACTTCTGACTTGCCGTCCCGCCTACGCTCCCTTTACACCCAGTAATTCCGGACCACGCTTGCCACCTACGTATTGCCGCGGCTGCTGGCACGTCGTTAGC
+
CCCCCGGDGGGGFGGGCGGGGGFGGGGGGGGGGGGGGGGGGGGGGGGGGGGGGGGGEGFGGGGGGGGGGGGFGGGGGGGGGGEGGFGGCFFGGGGGGGEGGGGGGGGGGGGGGFFGGGGGGGGFCGGGGFFFGGGGG@CFGGFFGGG,@;AD,:=FC=FF=FBDFGGGGFGFD=DGC@EGAC?CFGGFFGGGGGGDFGGGGEGECFFEEGFG*4@);5CEBDFFFD9>2@2BB=BFF<AFC@2>897@FGGB0:(3>@@<D?CE7BFD3;?:2A:)6<3;44121:7>>BFF6,(7732>F
@M03364:396:000000000-C9LGT:1:1101:14536:2402 2:N:0:10
GGACTACAGGGGTATCTAATCCTGTTTGCTCCCCACGCTTTCGTGCCTCAGTGTCAGTTACAGTCCAGAAAGCCGCCTTCGCTACTGGTGTTCCTCCTAATATCTACGCATTTCACCGCTACACTAGGAATTCCACTTTCCTCTCCTGCACTCAAGTTTCCCAGTTTCAAGAGCTTACTACGGTTGAGCCGTAGCCTTTCACTCCTGACTTAAGAAACCACCTACGCACCCTTTACGCCCAGTACATCCGGATAACGCTAGCCCCCTACGTATTACCCCGGCTGCTGGCACGTAGTTCGCC
+
CCCCCGGGGGGGG>FGGGGGGGGGGGGGGGGGGGGGGGGGGGGGGGGGGGGFFGGGGGGGGGGGGGGGGGGGGGGGGGGGGGFGGGGGGGGGGGGGGGGGGGGGGGGGGGGGGGGGGGGGGGGGGFGGGGGGGGGGGGGGGGGFGGGGGFGBFDGFFGDGGGFGGGGGGGGGFGBGGFGFGGGFGGCDFFECGGGF7EFE<;@AFFFE@CEFF8,33=E7CGFEB*:*)CABBF4C9@EGF7@*+1>CAC)2(34<>((/66?=DGD<88<3)7)<A+4(964;B?728(51:(.098(C<
@M03364:396:000000000-C9LGT:1:1101:20262:2430 2:N:0:10
GGACTACTAGGGTTTCTAATCCTGTTTGCTCCCCACGCTTTCGAGCCTCAGCGTCAGTTACAGTCCAGAGAATCGCCTTCGCCACTGGTGTTCTTCCTAATCTCTACGCATTTCACCGCTACACTAGGAATTCCATTCTCCTCTCCTGCACTCTAGACTTCCAGTTTGAAATGCAGCACCCAAGTTGAGCCCGGGTATTTCACATCTCACTTAAAAGTCCGCCTACGCTCCCTTTACGCCCAGTAAATCCGGACGACGCTCGCCACCTACGTATTACCGCGGCTGCTGTCACGTAGTTAGC
+
CCCCCGGGGGFGGGGGGGG9FGGFGGGGGFGGGGGGGGGGGGGGGGGGGGGGGGGGGFF9FGGGGGGGGGGGGGGGGGG<FECCGGGGAFFGGGGGGGGGGGGFECGGGGGG;EFEFEDGGEFD>@FEFGGFFFGGGGGGGG8=FGGFCFF<,3?DCEFGGD?DFF8EFGFGFD9=EFCGCD=FGG,;6,=DGGG:DFGGGEFE9C?*CD7FE69AF@CC9DDF@2:A:455<@E4*(;F75(.491/=DD0(3((.(6((-24127:?08,4>?)5<631(-4;()5).)61.())*)22
@M03364:396:000000000-C9LGT:1:1101:18555:2431 2:N:0:10
GGACTACAAGGGTTTCTAATCCTGTTCGCTCCCCACGCTTTCGCTCCTCAGCGTCAGTAACGGCCCAGAGACCTGCCTTCGCCATTGGTGTTCTTCCCGATATCTACACATTCCACCGTTACACCGGGAATTCCAGTCTCCCCTACCGCACTCAAGCCCGCCCGTACCCGGCGCGGATCCACCGTTAAGCGATGGACTTTCACACCGGCCGCGACGAACCGCCTACGAGCCCTTTACGCCCAATAAATCCGGATAACGCTTGCCCCCTACGTATTCACGCGGCTGCTGGCCCGTATTCCGC
+
CCCCCGGFGGGGGGGGGGGGGGGGGGGGGGGGGGGGGGGGGGGGGGGGGGGGGGGGGGGGGGGGGGGGFGGGGGGGGGGGGGGGGFGFEGGGGGGGGGGGGGGGGGGGGGGGFGGGGGGGGGGGGGGG+@FFGGG9FGGGGGGDFGGGGFGFGFGFCGGGGGFGGGGGGGGGFGAG:?EGFGG*=C<4FF=3>EGFGGGGG5FFGFE2(99E2):732CE;D>?<E<)4CBFF7?A<<GGG:04)-<BFG:931:-?:;8<6F(9@D9??BF)6?<4@8:(2>>F6230:3?>90)9*)95
@M03364:396:000000000-C9LGT:1:1101:20201:2431 2:N:0:10
GGACTACAGGGGTTTCTAATCCCTTTCGCTACCCCGACCTTCGTACCTTAGCGTCAGTTAATGTCCAGGAACCCGCCTTCGCCTCGGGTCTTCTTCTTGATATCTACGCATTTCACTGCTACACCAAGAATTCCGGTTCCCCCTCCATTACTCCAGCACCACAGTATCATGCGCACTCCAGAGGTTGAGCCCCTGCCTTTCACGCGCGACTTATGGTGCAGCCTACGTACCCTTTACGCCCAGTGATTCCGAACAACGCTTGAGACCTCTGTATTACCGCGGCTGCTGGCACAGATTTTGC
+
CCCCCGGGGGGGGGGGGGGGGGGGGGGGGGGGGGGGGGGGGGGGGGGGGGGGGGGGGFGGFGGGGGGGGGGGGGGGGGGFGGGGGGGGGGGGGGGGGGGGGGGGGGGGGGGGGGGGGGGGGGGGFGGGGGGGGGGGGGGGGGGEGGGGGFGFEDCDF=FGGGFFGEFGFD9EAFBGCFGGGCFGGGGEFFFGDCFGGGFFGEGFF>BF(:=G=FF=D<G?>GFFEB<FEGFFFFEEFFGGG(8??>B<FC73<>;?>2;F:?051AF?0)5669A26<:>62903()58B1<2<0*0/.:6
@M03364:396:000000000-C9LGT:1:1101:20706:2453 2:N:0:10
GGACTACACGGGTTTCTAATCCTGTTTGCTCCCCACGCTTTCGAGCCTCAGCGTCAGTTACAGTCCAGAGAAGCGCCTTCGCCACTGGTGTTCTTCCTAATCTCTACGCATTTCACCGCTACACTAGGAATTCCCTTCTCCTCTCCTGCACTCTAGACTTCCAGTTTGAAATGCAGCACTCAGGTTAAGCCCGAGTATTTCACATCTCACTTAAAAATCCGCCTACGCTCCCTTTACGCCCAGTAAATCCGGACCACGCTCGCCACCTACGTCTTACCGCGGCTGCTGGCACGTATTTCGC
+
CCCCCGGGGGGGGGGGGGGFGFFFGGGGGGGGGGGGGGGGGGGGGGGGGGFGGGGGFGGGGGGGGGGGGGFFGGGGGGGGGGGFGFGGFGGGGGGGGGGGGGGGFGEGGGGGGGGGGGGGCGGGGGGGGGGGGGGGGGFDFGFFGGGCFFFFGFGF,EFGGGFGGGGGGGGFFFEGGFGGFDDFGGFDFFGGGGGGGGGGGEGFB??AAFEA*+@AGCGG2FFF9?=?9CBDFE>*9@GGG914;CFEFG36(138>(,(/68>CEG7(4(((4164C:6199(-3),4:0)334*)*.*9
@M03364:396:000000000-C9LGT:1:1101:24313:2465 2:N:0:10
GGACTACTCGGGTTTCTAATCCTGTTTGCTCCCCACGCTTTCGCGCCTCAGCGTCAGTTATCGTCCAGCAAGCCGCCTTCGCCACTGGTGTTCCTCCTAATATCTACGCATTTCACCGCTACACTAGGAATTCCGCTAGCCTCTCCGACACTCAAGAACGACAGTTTCAAATGCAGTTCACAGGTTGAGCCCATGGATTTAACATCTGCCTTCCCATACCACCTACGCGCCCTTTACACCCAGTAAATCCGGCCAACGCTTGCCACCTACGTCATCCCGCGGGTGCTGGCCCGGAGTATGC
+
CCCCCCGGGGDGFGGGGGGDFFFEFFGGGGGCFGGGGDGGGGGGGGG7FGDFGGGGBCAAF9F<FGGGDGFGGGGGGGG<DCGGDEGF,BFGGGFDFFGGGEGF,EEGEGG>9E,EF@EGGFFE>,E8FFGFEFGGE78EFGF6F=ECBBG58DFDGGFCEFED,@@,@:,@8,:<C+A,,,<5DFFEF8,;CC8CF99<=*2/=*1***1=*),7+(<,*0(-5?>8:36((/6<6?0C:(6.3).7:F5>39((8(,(3(2(2+14>B14((.-4A6609(,,().((.(1((0)))2*
@M03364:396:000000000-C9LGT:1:1101:12977:2492 2:N:0:10
GGACTACAGGGGTTTCTAATCCTGTTTGCTCCCCACGCTTTCGTGCCTCAGTGTCAGTTACAGTCCAGAAAGCCGCCTTCGCTACTGGTGTTCCTCCTAATATCTACGCATTTCACCGCTACACTAGGAATTCCACTTTCCTCTCCTGCACTCAAGTCTCCCAGTTTCAAGAGCTTACTACGGTTAAGCCGTAGCCTTTCACTCCTGACTTAAGAGACCACCTACGCACCCTTTACGCCCAGTAAATCCGGATAACGCTAGCCCCCTACGTATTACCGCCGCTGCTGGCACGTCGTTCGCC
+
CCCCCGGGGGGGGGGGGGGGGGGGGGGGGGGGGGGGGGGGGGGGGGGGGGGGGGGGGFGGGGGGGGGGGGGGGGGGGGGGGGGGGGGGGGGGGGGGGGGGGGGGGGGGGGGGGGGGGGGGGGGGFFGGGGGGGGGGGFGGGGGDGGGGGFGFFDGFEGGGGGFGGGGGGGGFDGFGGFGDGGGFE+3;FFGG>EFGGGFGGC3=FAFFFGFG@?E>FDG>>D@=>>>/5DD@DE*@=>GG*7>*19@5)95(/;47B7/(,656DGC?F?3)<0646*3(49,7>22(,(582(-8@)49D
@M03364:396:000000000-C9LGT:1:1101:19100:2551 2:N:0:10
GGACTACCAGGGTATCTAATCCTGTTTGCTCCCCACGCTTTCGAGCCTCAGCGTCAGTTACAGTCCAGAGAATCGCCTTCGCCACTGGTGTTCTTCCTAATCTCTACGCATTTCACCGCTACACTAGGAATTCCATTCTCCTCTCCTGCACTCTAGACTTCCAGTTTGAAATGCAGCACCCAAGTTGAGCCTGGGTATTTCCCATCTCACTTAACAGTCCGCCTACGCTCCCTTTACGCCCAGTAAATCCGGACAACGCTCGCCACCTACGTATTCCCGCGGCTGCTGGCACGTACTTAGC
+
CCCCCGGGGGGGGGGGGGGGGGGGGGGGGGGGGGGGGGGGGGGGGGGGGGGGGGGGGCFEGFGGGGGGGGGFGGGGGGGGGGGGGGGGEFGGFGFGGGGGGGGGGGGGGGGGGGGGGGGGGGGGGFGGGGGGGGGGGFFGGGGFGGGGGFGFCDFF;FAEFGFGGGGGGGGGFGEDGFGGGGG8EGGEFFFFFGGGGGGGG*@@+*9ACDCG@5,3?EGGFGFF578?ADFBBFF6A=GGGFB@8C<CFGD@;@(:FBFFF@E@<EG=38?F):?--<414;FF9?7:?F:<BB3)8*)0:
@M03364:396:000000000-C9LGT:1:1101:19820:2555 2:N:0:10
GGACTACTGGGGTATCTAATCCTGTTTGCTCCCCACGCTTTCGTGCCTCAGTGTCAGTTACAGTCCAGAAAGCCGCCTTCGCTACTGGTGTTCCTCCTAATATCTACGCATTTCACCGCTACACTAGGAATTCCACTTTCCTCTCCTGCACTCAAGTTTCCCAGTTTCAAGAGCTTACTACGGTTGAGCCGTAGCCTTTCACTCCTGACTTAAGAAACCACCTACGCACCCTTTACGCCCAGTAAATCCGCATAACGCTAGCCCCCTACGTATTACCCCGGCTGCTGGCACGTAGTTCGCC
+
CCCCCGGGGGGEGGGGGGAGGGGGGGGGGGGGGGGGGGGGGGGGGGGGGGGGGGGGGGGFGGGGGGGGGGGGGGGGGGGGGGGGGGGGCFGGGGGGGGGGGGGGGGGGGGGGGGGGGGGGGGGGGGGGGGGGGGGGGGGGGGFFGGGFFFGFFD??CEGGFGFGGGGGGGGFFGEGFFFCGGGGGG>:FD+=87FGGGGGFC@6FFF7@F5C*478?@FGCGC@@4:::DFFDECE?DGG7(.*+109AD*61?4=>:232356DED;=(3).:)6<+147;7;62)86(4(,.()9=3CC
@M03364:396:000000000-C9LGT:1:1101:19440:2560 2:N:0:10
GGACTACCAGGGTATCTAATCCTGTTTGCTCCCCACGCTTTCGAGCCTCAGCGTCAGTTACAGTCCAGAGAAGCGCCTTCGCCACTGGTGTTCTTCCTAATCTCTACGCATTTCACCGCTACACTAGGAATTCCCTTCTCCTCTCCTGCACTCTAGACTTCCAGTTTGAAATGCAGCACTCAGGTTAAGCCCGAGTATTTCACATCTCACTTAAAAATCCGCCTACGCTCCCTTTACGCCCAGTAAATCCGGACAACGCTCGCCCCCTACGTATTACCGCGGCTGCTGGCACGTAGTTAGC
+
CCCCCGGGGGGGGGGGGGGGGGGGGGGGGGGGGGGGGGGGGGGGGGGGGGGGGGGGEEFGGGGGGGGGGGGFGGGGGGGGGGGGGGGGEFGGGGGGGGGGGGGGGGGGGGGGGGGGGGGGGGGGGGGGGGGGGGGGGGGGGGGFFFGGGFFFGFGF9EFGGGFGGGGGCFEGFGFGGFGGGEFDGGGEFF@DGGGCGGGGGFGF9CCEFGFGFC787CGGFGADA>>44;@FFFFFE?EGGFFE=CCCFGDB7>(:F9910:B9*?D1?B?4)68)6A<FB9;9>?722((.4,()0*.CD
@M03364:396:000000000-C9LGT:1:1101:9366:2560 2:N:0:10
GGACTACTCGGGTTTCTAATCCTGTTCGATCCCCACGCTTTCGTGCTTCAGCGTCAGTTACAGTCCAGTATGCTGCCTTCGCAATCGGTGTTCTGTGTCATATCTATGCATTTCACCGCTACACAACACATTCCGCATACCTCTACTGCACTCAAGGGTATCAGTTTCAACGGCAATGCTATGGTTGAGCCACACCATTTCACCACTGACTTGATGCCCCGCCTACGCACCCTTTCAACCCAATAAATCCGGATCACGCTCGGATCCTCCGTCTTACCGCGGCTGCTGGCCCGGCTTTGGC
+
CCCCCGGGGGGGGGGGGGDGFGGGGGGGGGGGGGGGGGGGGGGGGGGGGGGGGGGGGFGGGGGGGGGGGGGGGGGGGGGGGGGGGGGGGGGGGGGGGGGGGGGGGCFGGGGGGGGGGDGGGGGGGGGFGGFGGGFGGGGGGGGFGGGFFFFE?5=DFCFFGGFGGFGGGGGGFG=DGFGFGFDFGGEDFFG6DFEGFGGGGFG@C>F5*;8F59,;C@FGFGFDAC2?(5>@DBB**9CEG;338))?FGDFF@;DF@F?07*(1:D:AF0-,4?263(749666,)).3(39(-0>6)9C
@M03364:396:000000000-C9LGT:1:1101:20721:2578 2:N:0:10
GGACTACAAGGGTATCTAATCCTGTTTGCTCCCCACGCTCTCGCGCCTCAGCGTCAGTTACTGTCCAGTAGATCGCCTTCGCCACTGGTGTTCTTCCTTATATCTACGCATTTCACCGCTACACATGGAGTTCCACCTCCCTCGCCTGTCCTCAAGCCGTGCAGTTTCCAAAGCCTGAACCGGGTGAGCCTGTCCCTTTTACTTCAGAATTTCCAAGCCGCCCTCCCACCCCTTATGCCCAATCATTCCGTCTACCGCCCGCCCCCTCCGTCTCATCGCGGCCGCTAGCACGCACTTCACC
+
CCCC@FEGEFFGF8FFGFCGGG9@FGFGGGGFGGGGGGGGGFFECGGGGGGGGGGD7CEFFGGGGGGGEF<FDFGGGGGFGGGEGEFGAFCFFGGGG,6AFAFGAA<FEGGGGFGFFGGDCFGGFG9<FFFGGGGGF,=AF=85==@+70A;D6FFGDEE8FFCFFFFDGF9D:5==*,4:E++@>*);3,;5@D?:E,@,161=:9**26,*+2*2/=*8D(((6(039((6=))/1>F<(/(09<3@6>(28C))4(2(4*(98)(4(-(,(-).+(((((,(-(4:)5904(.<F)2:
@M03364:396:000000000-C9LGT:1:1101:12819:2583 2:N:0:10
GGACTACTGGGGTTTCTAATCCTGTTTGCTCCCCACGCTTTCGCGCCTCAGCGTCAGTTGTCGTCCAGCAAGCCGCCTTCGCCACTGGTGTTCCTCCTAATATCTACGCATTTCACCGCTACACTAGGAATTCCGCTTGCCTCTCCGATACTCAAGGGATACAGTTTCGAAAGCAGTTCATGGGTTGAGCCCATGGATTTCACTCCCGACTTGCCTCTCCGCCTACACGCCCTTTACACCCAGTAAATCCGGACAACGCTTGCACCCTACGTATTACCGCGGCTGCTGGGCCGTAGTGAGC
+
CCCCCGGGGGGGGGGGGGGGGGGGGGGGGGGGGGGGGGGGGGGGGGGGGGGGGGGGGGGGGGGGGGGGGGGGGGGGGGGGGGGGGGGGGGGGGGGGGGFFGGGGGGGGGGGGGGGGGGGGGGGGEGGGFGGGGGGGG:DGGGGDGGG8EFGE9DDFFDGGGGFGGGGGGGG>BFFGGFGCFGGGGCF5F>FGGGGGCGGGGEGFGFFF9D@EFF,8C=CFBGF?@BEF0)3:6@E3CCGCG136CE3<FFDFFF9?F>;?6:*2**1,.4:3>>BA><814;>090)43((33-,)8))07
@M03364:396:000000000-C9LGT:1:1101:7431:2611 2:N:0:10
GGACTACACGGGTATCTAATCCTATTTGCTCCCCACGCTTTCGTGCCTCAGCGTCAGGTACAGGCCAGGCGGCCGCCTTCGCCGCTGGTGTTCTTCCACATCTCTACGCATTTTACCGCTACACATGGAGTTCCACCGCCCTCTCCTGTCCTCAAGCCGTGCAGTTTCCAAAGCCTGAACCGGTTGAGCCGGTCCCTTTTACTTCAGACTTGGACAGCCGCCTGCCCCCCCTTTACGCCCAATCCTTCCGGATAACGCTTGCCACCCACCGTGTAACCCCGCTGCCTGCCCCTAGTTTGCC
+
CCCCCGGGGGGGGGGGGGGGGGG<FGGGGGGGGGGGEGGGGGGGFGGGGGGGGGGGG@FFGGGGGGGGFGGGGGGGGGGGGGGCGGGGEGGGGFGGGGGGGGGGGGGGGGGGGFGGGGDGGGGF9DFGFCFFGG8FD+=@FDGFFGE3EAF<;8FFGGGGGGFGFGGGGGGCAC)0C9FFGGG*B887AF:D)=EFFGGGG7+9C=@?ECE0))+6*///6C,-3*()-14(1:)444EEG00()...8*13(,4354(4,(3)2@/31((((.(..0((-7(((..50(((,-(1*/)*2
@M03364:396:000000000-C9LGT:1:1101:13949:2636 2:N:0:10
GGACTACTGGGGTTTCTAATCCTGTTTGATTCCCGCACTTTCGAGCCTCAGCGTCAATGCCACCCCAGGAGACTGCCTTCGCAATCGGAGTTCTTCGTCATATCTAAGCATTTCACCGCTACACAACGAATTCCATCTCCCTTGTGTGTATTCAAGAACGGCAGTATCAACGGCAGGACCGCGCTGGGCCCGGACATTTTACCGCTGACTTACCATTCCGCCTACGCTCCCTTTATACCCAATCAATCCGGATAACGCTCGCCTCTTCCGTATTTCCCCGGCTGCTTGCCCGGAGTTCGCC
+
CCCCCGGGGGGGGGGGGGGGGGGGGGGGGGGGGGGGGGGGGGGGGGGGGGGGGGGGGGGGGGGGGGGGGGGGGGGGGGGGGGGGGGGGCFGGGGGGGGGGGGGGGGGGGGGGGGGGGGGGGGGGGFGGGGGGGGGFFCFGGGGFGGGGGCGFGEDF>EFGGGEGGGGGGGGGFGACGFGGGGG*BE::A*;CGDG*CEG,97E@DDEBFCCFFF95D3E?7DD;3*..1CB7ABA)6<FGC8?(92:<FD982<)574(8;>829<:4A:2(.8)5<+4(49-96).5((48B((.7/2)1
@M03364:396:000000000-C9LGT:1:1101:9765:2662 2:N:0:10
GGACTACCGGGGTTTCTAATCCTGTTTGCTCCCCACGCTTTCGCGCCTCAGCGTCAGTTGTCGTCCAGCAAGCCGCCTTCGCCACTGGTGTTCCTCCTAATATCTACGCATTTCACCGCTACACTAGGAATTCCGCTTGCCTCTCCGATACTCAAGGGATGCAGTTTTGAAAGCAGTTCAGGGGTTGAGCCCCTGCATTTCACTCCCAACTTGCATCTCCGCCTACACGCCCTTTACACCCAGTCAATCCTGACCACGCTTGCAACCTACGTCTTCCCGCGGCTGCTGGCACGTCTTTCGC
+
CCCCCGGGGGGGGGGGGGGGGGGGGGGGGGGGGGGGGGGGGGGGGGGGGGGGGGGGGGGGGGGGGGGGGGGGGGGGGGGGGGGGGGGGGGGGGGGGGGGGGGGGFGGGGGGGGGGFGGGGGGGGGGGGEFDFGFGGGFFGGGGFGGG6EEGFGF@FGGGCEC5CFFGGGGGFFC);FFGGGFGGGGD@FFGGGGGGGGGGGFGFCFFB@DFGEF,9F)>F>DFFFF@F@GFFFDFFFCGFG30.*.:9F<*4)((8F19(3:F)7CG?:?:2(4:5):3237>>B63:?F???:(.5*)/9
@M03364:396:000000000-C9LGT:1:1101:11770:2752 2:N:0:10
GGACTACTAGGGTTTCTAATCCTGTTTGCTCCCCACGCTTTCGAGCCTCAACGTCAGTTATCGTCCAGTAAGCCGCCTTCGCCACTGGTGTTCCTCCTAATATCTACGCATTTCACCGCTACACTAGGAATTCCGCTTGCCTCTCCGACACTCAAGGGATACAGTTTTGAAAGCAGTTCCGGGGTTGAGCCCCGGGATTTCACTCCCAACTTGCATCTCCGCCTACACGCCCTTTACACCCAGTAAATCCGGACAACGCTTGCAACCTACGTATTACCGCGGCTGCTGGCACGTATTTCGC
+
CCCCCGGGGGGGGGGGGGGGGGGGGGGGGGGGGGGGGGGGGGGFGGGGGGGGGGGGGGGGGGGGGGGGGGGGGGGGGGGGGGGGGGGGFGGGGGGGGGGGGGGGGGGGGGGGGGGGGGGGGGGGFFGGFGGGGGGFGFFGGGGFGGGDGFGFGFGF@EGGDGFGFGFCDEG=DGFGGFGGGGGGGGGFFGGGGGDGDGFGGFGEGFFF9DFF9A>0B8CGBGFFFB1=6D?>B@FFF3CEG;=B6<)6FGD019B:@9B?<?G?>FG?:??2.6:).<8909>>>?>:?B(46(,098)*9
@M03364:396:000000000-C9LGT:1:1101:17609:2772 2:N:0:10
GGACTACCGGGGTATCTAATCCTGTTCGATCCCCGCACTTTCGTGCATGAGCGTCATTTACGGCTTGGTCAGCTGCCTACGCAATCGGGGTTCTTCGTCATATCTATGCATTTCACCGCTACACGACGAATTCCGCCAACCTCAACCGCAATCAAGCCCGGCAGTATCAACTGCAATTTTACGGTTGAGCCGCAAACTTTCACAACTGACTTAACCTGCCGCCTACGCTCCCTTTCAACCCAATAAATCCGGATACCGCTTGTATCCTCCGTATTACCGCGGCTGCTGGCCCGGATTTCGC
+
CCCCCGGGGGGGGGGGGGGGGGGGGGGGGGGGGGGGGGGGGGGGGGGGGGFGGGGGFGGGGGGGGGGGFEGGGGGGGGGFGGCGGGGGCFBEGGGGDEGGGGGGGGGGGGGGGGGFGGGGGGGGGGGGGGGGGGGGG>DGGGG*=DFD8AF@FBFAFCGGGG>DFFFGGGGGFF3:FF7F7FDCGGGEFGEGGGCEFFGGGFGFFFFE/9>A3ACEG(CF@GF?:;:51D>FFFFD<4EGG<?F6<><FG<0-33)7(7>?B0-*<:62233:104:A317;09;0).3((-9>,07*.9<
@M03364:396:000000000-C9LGT:1:1101:6864:2785 2:N:0:10
GGACTACCAGGGTATCTAATCCTATTTGCTCCCCACGCTTTCGTGCCTCAGCGTCAGGTACAGGCCAGGCGGCCGCCTTCGCCGCTGGTGTTCTTCCACATCTCTACGCATTTTACCGCTACACATGGAGTTCCACCTCCCTCTCCTGTCCTCCAGCCGTGCAGTTTCCAAAGCCTTAACCGGTTGAGCCGGTCCCTTTTACTTCAGACTTTCACAGCCGCCTGCCGACCCTTTAAGCCCCAGCCTTCCGTATAACCCTTGCCACCGTCCGATTGTCCCCGCTGCATGCCCAGAGTTCGCC
+
CCCCCGGGGGEGGCGFGGGGFGG9FCFGGGGGGGGGGGEGGGGGGGGGEGGGGDGDCCF<E<F,CCGFFGGGDGGGGGGGGGG:FGGGFGGGGGGGG9EFGGDGGGGGGGGGGGGGGGGGGGGG,>FGBDFGGGGFD6=FGGF5DFD,EFDFF5DDDG6>+C?GAAFGGFGF5FDG:;,@E*75C*,)38*87:*/4CFC93,8@@@*.29+/@9);;FC:<0((*()(1(.,8))).0;*,(()(.)0/2(44).),(4((<AFG)(,((((-().+5(-4(-((.6)).)(.(18*-)9
@M03364:396:000000000-C9LGT:1:1101:9044:2791 2:N:0:10
GGACTACCCGGGTTTCTAATCCTGTTTGCTCCCCACGCTTTCGTGCCTCAGTGTCAGTTACAGTCCAGAAAGCCGCCTTCGCTACTGGTGTTCCTCCTAATATCTACGCATTTCACCGCTACACTAGGAATTCCACTTTCCTCTCCTGCACTCAAGTTTCCCAGTTTCAAGAGCTTACTACGGTTGAGCCGTAGCCTTTCACTCCTGACTTAAGAAACCACCTACGCACCCTTTACGCCCAGTACATCCGGATAACGCTAGCCCCCTACGTATTACCCCGGCTGCTTGCCCGTACTTCACC
+
CCCCCGGGGGGGGGEGGGGGGGGGGGGGGGGGGGGGDGG@FGGGGGGGGGGGGGGGGFGGGGGGGGGGGGGGGGGGGGGGGGGGGGGGGGGGGGGGGGGGGGFFGGGGGGGGGGGGGGGGGGGGGGGGGGGGGGGGGGGGGGGFGGGGGFGFGFGFEFGFGGFGGGGGGGGFFGDCDFGGGDDDEGBDFG:?DGGGFGGFAC30996CEGEG7BA9FCF5:@B==*:/:DFB@>*6(8=C*(0*+)9?FG),/6><D@;?>EFFGGG:?:4,5:)<9+4,2742::..((.(-4(88=)22
@M03364:396:000000000-C9LGT:1:1101:15558:2806 2:N:0:10
GGACTACCAGGGTTTCTAATCCTGTTCGATACCCACGCTTTCGTGCATCAGTGTCAGTCACGGCCTGGCAGGCTGCCTTCGCGATCGGGGTTCTGCGTGATATCTATGCATTTCACCGCTACACCACGCATTCCGCCTGCCCCGTACGTACTCAAGCTCCCCAGTTTCAACGGCAGTTCAATGGTTGAGCCACTGACTTTCACCGCTGACTTAAGAGGCCACCTACGCACCCTTTAAACCCAATAAATCCGGATCACGCTCGGATCCTCCGTATTACCGCGGCTGCTGGCACGGGTTCCGC
+
CCCCCGGGGGGGGGGGGGGGGGGFGGGGGGGGGGGGGGGGGGGGGGGGGGGGGGGGGGGGGGGGGGGGGGGGGGGGGGGGGGGGGGGGDGGGGGGGGGGGGGGGGGGGGFGGGGGGGGGGGGGFG?DGGGGGGGGGG@FGGGG>GDGEEFG5ED+;3,=DFGFGGGGGGDGGFGFGGFGGCC7>FF@@F>ECCGGFFGFGGFGEGFFBFGFFE+>4D?GG?GFF(26>89>7388))/>?E:F7/54669)4<1(4?:BFFB*45CF6).4:41>2)341212(1()5(:7513()...97
@M03364:396:000000000-C9LGT:1:1101:16133:2823 2:N:0:10
GGACTACTCGGGTTTCTAATCCTGTTTGATCCCCGCACTTTCGTGCATGAGCGTCATTTACGGCTTGGTCAGCTGCCTACGCAATCGGGGTTCTTCGTCATATCTATGCATTTCACCGCTACACGACGAATTCCGCCAACCTCAACCGCAATCAAGCCCGGCAGTATCAACGGCGGAATGGAGTTGCGCTCCACGATTTGACCGCTGACTTGCCAGGCCGCCTGCGCCCCCCTTACACCCAATCAATCCGAATAACGCCCGGCTCCTCCGTATTACCCCGGCTGCTGGCCCGGAGTTCTCC
+
CCCCCGGGGGGGGGGGGGGGGGGGGGGGGGGGGGGGGGGGGGGGGGGGGGGGGGGGDFGEFGGGGGGGGGGGGDGGGGGCGG@FEGGGEFGGGGGGGGGGGGGGGGGGGGGGGGGGGGGGGGFGDDFFGGGGGGGGGCDGGGG*AFG@CBBAF5DFBGFEDGFGGFFFGAEC?GFGD>F66+25BF,(:1?DFGG=5CB:+9CBGFF>FFAC9@E?DFGC>G((.*-)->;((..()4C>*4?(<8:27)*((()))4,4>;*(9CC(8(8((,))62--2643(,.(.1169(-009)2:
@M03364:396:000000000-C9LGT:1:1101:6462:2882 2:N:0:10
GGACTACTCGGGTATCTAATCCTGTTTGATACCCACGCTTTCGTGCCTCAGCGTCAGTTGTATGCTGGTAAGCTGCCTTCGCAATCGGGGTTCTGTGACATATCTAAGCATTTCACCGCTACACGTCACATTCCGCCTACCTCGTTTACACTCAAGAACGCCAGTTTCAACGGCAATTTTACGGTTGAGCCGCAAACTTTCACCGCTGACTTAACATCCCGCCTACGCACCCTTTCAACCCAATCAATCCGGATAACGCTCGCACCCGCCGCATTACCGCGGCTGCCTGCACGGCTTCAGC
+
@BCCCGGGFGFCECFGGFF,CCECFGGGAE,EGGFDFGGGGGGEFGGGG?G86FF@GFFFGFFF9FGCG<EFGFGGGGGCD@CF7=BF@CFGGFDGG9EFGGGFFF,?FFGGGGGGGGGDEE=FGGGFGGGE?A1C=F+=,+@9D8D8;=C<E)=DAFF6EF*@FFEFFACE5@=8C?E,,49+@C+)9:D*CECCGGFCF<FECDFFAFEC=6>*:>,7@DFFFC6D;393=@F)))5=F;(6)67CFG),-11)=?9??(:9)87((1((--4>AE,((2993?().4(30;()0))2:
@M03364:396:000000000-C9LGT:1:1101:14636:2883 2:N:0:10
GGACTACAGGGGTTTCTAATCCTGTTTGCTCCCCACGCTTTCGCGCCTCAGCGTCAGTTGTCGTCCAGCAAGCCGCCTTCGCCACTGGTGTTCCTCCTAATATCTACGCATTTCACCGCTACACTAGGAATTCCGCTTGCCTCTCCGATACTCAAGGGATGCAGTTTTGAAAGCAGTTCAGGGGTTAAGCCCCTGCCTTTCACACCAGACTTATAAAACCGCCTACAGGCCCTTTACGCCCAGTAAATCCGGATAACGCTAGCCCCCTACGTATTACCGCGGCCGCCGGCACGGCTTTAGC
+
CCCCCGGCDGGGGGGGGGGGGGGFGGGGGGGGGGGGGGG,FGGGGGGGGGGGGGGGGFG<C@FDGGGGFG,::CFGGGGGGGGGGGGGEFGGGGGGGGGGGGGGGGGGGDGGGGGGGGGGGGGGGGGGGGGGGGF7EF8FGDEFGG=+6<FEFE+@,+6,@FFGGF:@@EA3<:89F8E,;CFGGG7AFGGGG>GCDGFGFCFC4?F((:>GE+,*21A:2C@FFGE)5C127@F<EFGGC((/8:64=DC><B(67((-(-34>EG70<<72)4)6C06>BB(4(((34(404(0))-:>
@M03364:396:000000000-C9LGT:1:1101:19920:2888 2:N:0:10
GGACTACAAGGGTATCTAATCCTATTTGCTCCCCACGCTTTCGTGCCTCAGTGTCAGTTACAGTCCAGAAAGCCGCCTTCGCTACTGGTGTTCCTCCTGATATCTACGCATTTCACCGCTACACTAGGAATTCCACTTTCCTCTACTGCACTCAAGTTTCACAGTTTCAAGAGCTTCCTACGGTTGAGCCGTAGCCTTTTGCTCTGTTCTTACACAACCCCCTTGTCTCCCTTTACTCCCCGTGCATCCGTACCACGCGTTCCACCTTCGTATTACCTCGGCTGCTCGCACGTGCTTTGCC
+
-ACCCGG<,,6CE<6FFF,,BE@,CEF<E<F9FFF@CCEG8EFF8CEF8,FFAE<F,,6;6CFCFEEC9FFCECFG@FGG?CB,@=FAF@FC@FGCFF,EFAFFCE6D=CEG9FCE<CEGGCF<,@<A??FFF9,54E=A9DA9=ECGF8::A)=DA,4=,CC8EE,@EF,>9D<?,09,2+8D>E,)3,==C88,2E9,,0,3+*+*5+*<7+,*<>**:5)))6.+2*0:.>;6*9,2*0(()091)4:((()))((.((*1;E*./63(/()17,7-(-,(()),((,-,((0*9)00
@M03364:396:000000000-C9LGT:1:1101:20118:2897 2:N:0:10
GGACTACACGGGTTTCTAATCCTGTTTGCTCCCCACGCTTTCGTGCCTCAGTGTAAGTTACAGTCCAGAAAGCCGCCTTCGCTACTGGAGTTCCTCCTAATATCTACGCATTTCACCGCTACACGAGGAATTCCACTCTCCTCTCCTGCACGCAAGTCGCCCAGTTTGAAGAGCTTACTACGGTTAAGCCGTAGCCTTTCACTCCTGACTTACGAGACCACCTACCCACCATTTACCCCCAGAAAAGCCGTGTACCGCCAGCCCCCTACGTATTGCGGCAGCCGCTTGTCCGAAGTTCACC
+
@BCC<F@FEBFCCBFGGG,55B@CF@C@@66@DCFCCCGG8FFFCCD4CFFCFF@E<C,C@@FF<EEEEG8<F<:F:@FCGC:F@=BF,=EF<?DGC,FF?FDFGE<A+@BF,?4CD,=C6>E<+@F@FAF,CF;FF,AFFG8+=@>,@?8)4:+*3,=++@?=FC=,@EG,;,0+,;EE95+@C@>>C,@9;E82<;F:<;,*3*315C*,::*)*/*==7((.,8A=*(*9/1))(*=4((()/612)/(/37):0(42,*(1:)((4(4<:))-*-((,,473(,()6(-,47F*47*
@M03364:396:000000000-C9LGT:1:1101:21601:2901 2:N:0:10
GGACTACTCGGGTTTCTAATCCTGTTTGCTCCCCACGCTTTCGAGCCTCAGCGTCAGTTACAGTCCAGAGAATCGCCTTCGCCACTGGTGTTCTTCCTAATCTCTACGCATTTCACCGCTACACTAGGAATTCCATTCTCCTCTCCTGCACTCTAGACTTCCAGTTTGAAATGCAGCACCCAAGTTGAGCCCGGGTATTTCACATCTCACTTAAAAGTCCGCCTACGCTCCCTTTACGCCCAGTAAATCCGGACAACGCTCGCCACCTACGTATTCCCGCGGCTGCTGGCACGTAGTCAGC
+
CCCCCFGGGGGGGGGGGGGGGGDGGGGGGGGGGGGGGGGGGGGGGDGGGGGGGGGDGEFGGGGCFGGGGGGGGGGFGGGGGGGGGGGGEFGGGGGGGGGGGGGGGGGGGGGGDGGGGGGGGEGGGGGGGGFGGFFFEFDGGGGFGF9@?FGFDDFFGFGGGFFGFGGEGCFGFGCFGFGGG6DFF83;DGDDGG6@=D>AFFGC+*+3*BACE6,0=8AFDGADA?45);AFBF@**2=FG@@E:3).@FC@@FF(56@1;(:(/;97,.84<43:AG:>1>B1>?00:F??1.(0<*):7
@M03364:396:000000000-C9LGT:1:1101:11086:2906 2:N:0:10
GGACTACTGGGGTATCTAATCCTGTTTGCTCCCCACGCTTTCGAGCCTCAGCGTCAGTTACAGTCCAGAGAAGCGCCTTCGCCACTGGTGTTCTTCCTAATCTCTACGCATTTCACCGCTACACTAGGAATTCCCTTCTCCTCTCCTGCACTCTAGACTTCCAGTTTGAAATGCAGCACTCAGGTTAAGCCCAAGTATTTCACATCTCACTTCAAAATCCGCCTACGCTCCCTTTACGCCCAGTAAATCCGGACAACGCTCGCCACCTACTGATTACCGCGGCTGCTGGCCCGTCTTTCGC
+
CCCCCGGGGGGGGDFGGGGGGGGGGGGGGGGGGGGGGGGGGGGGGGGFGGGGGGGGGGGGGGGGGGGGGFFGGGGGGGGGGGGGGGGGGGGGGGGGGGGGGGGGGGGGGGGGGGGGGGGGGGGGGGGGEGGGGGGEFC+FGGGCFGF6DDGFGEGFEGFGGGFFGGGEFDEGFFDGGFGDFCD>@D,:DFFGCCF:CGGGGEFEFFC<*=ED*+,3=*DG9FDFDD9>4DB456=CFFGGGDFF@CCCFG4,(462=9B089E9*B7(58))-6<)5C44;(-7;<:30?:39(-)0*-95
@M03364:396:000000000-C9LGT:1:1101:23393:2914 2:N:0:10
GGACTACCAGGGTTTCTAATCCTGTTCGCTCCCCACGCTTTCGCTCCTCAGCGTCAGTAACGGCCCAGAGACCTGCCTTCGCCATTGGTGTTCTTCCCGATATCTACACATTCAACCGTTACACCAGGAATTCCACTCTCCCCTACCGCACCCAAGCCCGCCCGTACCCGGCGCGGATCCACCGTTAAGCAATGGACTTTCACACCGGACCCACCGAACCGCCTACGAGCCCATTACGCCCAATAAATCCGGACAAAGCTTGCAACCAACGTCATTCCGCGGCTGTCTGACCGTATTCAGC
+
C@CCCFFGE<C@6CFFGEGGGGG,CEAFC:F:FGFEGGGGFFCG@FGGGF<FC@@EC6E<FG>FGFGFGG8EFC=EFFFCFGGGD9FC6AFCF,DF9<FEEGGD8EAF@FEEF,@DFCEG+CF5=+4+:B=,E<E,,88<E+=:D,@EEBG)+:+63=+@EB9D@>CCE7CG>>)*40=EC?**4=*6+2+0*0<9*59@C?CE;A)(.9(:2.*(/(:>;D>6:G()49630().46*/24:(0.6-9<5(4(,().826(/)*+0((,,(((().3.((4((-,)).).5,,()/*)*2
@M03364:396:000000000-C9LGT:1:1101:18293:2929 2:N:0:10
GGACTACAAGGGTTTCTAATCCTGTTTGCTCCCCACGCTTTCGTGCCTCAGTGTCAGTTACAGTCCAGAAAGCCGCCTTCGCTACTGGTGTTCCTCCTAATATCTACGCATTTCACCGCTACACTAGGAATTCCACTTTCCTCTCCTGCACTCAAGTTTCCCAGTTTCAAGAGCTTACTACGGTTGGGCCGTAGCCTTTCACCCCTGACTTAGACAACCCCCTCCGCACCCTTTACGCCCAGTACATCGGGATAACCCTAGCCCCCTTAGTACTACCCCCGCTGGTGGCCCGTCGTTTGGC
+
CCCCCGGGGGGGGGGGGGGFGGGGGGGGGGGGGGGGGGGGGGGEFEGGGGGGGGGGGFGGGGGGGGGGGGGGGGGGGGGGGGGCFFGGCFGGGGGGGFFGGGGGGGGGGGGGGGGGGGGGEGGGF8EGGGGGGGGGG,?FGFADFGGG8DGF?)+3:@FGGGFDGGGGGGF=;FD89*@,=C68CE+=D=+=C++@CEF<,3,1??>)@FEF*+,3A=>*/@A)/*-/5C@DBE*1(/:F*2;E/77))1).35)))((((.*/9:3()-.))6).7*,(49(((,(,(,3,((,)))(*2
@M03364:396:000000000-C9LGT:1:1101:22835:2937 2:N:0:10
GGACTACTCGGGTTTCTAATCCTGTTTGCTCCCCACGCTTTCGTGCCTCAGTGTCAGTTACAGTCCAGAAAGCCGCCTTCGCTACTGGTGTTCCTCCTAATATCTACGCATTTCACCGCTACACTAGGAATTCCCTTCTCCTCTCCTGCACTCTAGACTTCCAGTTTGACATGCAGCACTCAGGTTGAGCCCGAGTATTTCACATCTCACTTATAAATCCGCCTACGCTCCCTTTACGCCCAGTAAATCCGGACAACGCTCGCCACCTACGTCTTCCCGCGGCTGCTGGCACGTCGTTAGC
+
CCCCCGGGGGGGGGGGGGGGGGGGGGGGGGGGGGGGGGGGGGGGGGGGGGGGGFGGGGGGGGGCGGGGGGGGGGGGGGGGGGFGGGGGCFEFF<DFGGFGGGGGGGGGGGGGFGGGGGGGGGGEFEFGGGGGGGF<DGGGGGGFGGGD?FGFEECF,7;CBFFGGFGCE,EDFGFGFFGFG,AFFF,:DF8DDGG6:CGGGFGFFF8C<F@GE+5;9*<C5CA>)60:=DA>BEBEFFGGF9>B6><7AGGF067(=>977:=@<CF:02(.(4:)6@3999>9>F:BFF3<?61)..(1:
@M03364:396:000000000-C9LGT:1:1101:25049:2949 2:N:0:10
GGACTACCAGGGTTTCTAATCCTGTTTGCTCCCCACGCTTTCGCGCCTCAGCGTCAGTTGTCGTCCAGCAAGCCGCCTTCGCCACTGGTGTTCCTCCTAATATCTACGAATTTCACCGCTACACTAGGAATTCCGCTTGCCTCTCCGAAACTCAAGGGATGCAGTTTTGAAAGCAGTTCAGGGGTTGAGCCCCTGCATTTCACTCCCACCTTTACTCGCCGCCTTCGCGCCCTTTTCACCCAATAAACCCGGACCACGCCTGCCCCCTACGTATTTACGAGGCTTCGGGCACGAATGTAGC
+
CCCCCGGG,CFG@GGFGGEGGGGGGGGGGECFGGGGCGEFGGGGGGDGFCEGGGGGG<669,B,CFGG8CFFFGGGGGG9FGGGGFCGFGGCGGGGG,CFGGGG8EEF:EFGDGGGGCCDGGGGG,CFGG?EFF8@+++AED8DGC8++<FDFDD5,6,,@8D8E;:CFC,>9F)+@8:2,,3<BGEFF@FG;*==*,2=@/@/A?A20/:,*:1*2(*C5C0((5(8(1(((/6)91>CF((4)4)))1)371((8((4(3;3F>D>0:48)).))3((,,1((.((49(--(-)01.CF
@M03364:396:000000000-C9LGT:1:1101:18172:2956 2:N:0:10
GGACTACAAGGGTTTCTAATCCTGTTTGCTCCCCACGCTTTCGCGCCTCAGCGTCAGTTAAAGCCCAGCAGGCCGCCTTCGCCACTGGTGTTCCTCCCTATCTCTACGCATTTCACCGCTACACAGGGAATTCCGCCTGCCTCTACTTCACTCAAGCTATGCAGTTTCAAATGCAGTTTATGAGTTAAGCCCATAGATTTCACATCTGACTTGCATCCCCGCCTACGCGCCCTTTACACCCAGTAAATCCGGATAACGCTTGCCCCCTACGTATTACCGCGGCTGCTGGCACGTCGTTAGC
+
CCCCCGGGGGGGGGGGGGGGGGGGGGGGGGGGGGFGGGGGGGGGGGGGGGGGGGGGGGGGGGGGGGGGGGGGGGGGGGGGGGGGGGGGFGGGGGGGGGGGGGGGGGGGGGGGGGGGGGGGGGGGGGGGGGGGGGGGGGGGGGGFGGGGGFGFGFGFGGGGGGFGFGGGGGGGFDBFFFGGGGFGFG<CFCGGGGGGGGGGGEGFGFFFFGEFEF6AD;@FAGFF@C>8>DFFF8EEFFGGGF@E+9?EFGG>;DD./46?:?GF*;9;<B:23<:)6<8>;94;>?22>F7,44()8)(9C
@M03364:396:000000000-C9LGT:1:1101:18418:2967 2:N:0:10
GGACTACACGGGTATCTAATCCTGTTTGCTCCCCACGCTTTCGAGCCTCAGCGTCAGTTACAGTCCAGAGAAGCGCCTTCGCCACTGGTGTTCTTCCTAATCTCTACGCATTTCACCGCTACACTAGGAATTCCCTTCTCCTCTCCTGCACTCTAGACTTCCAGTTTGAAATGCAGCACTCAGGTTAAGCCCGAGTATTTCACATCTCACTTAAAAATCCGCCTACGCTCCCTTTACGCCCAGTAAATCCGGACCACGCTCGCCCCCTACGTATTCCCGCGGCTGCCGGGCCGTCGTTAGC
+
CCCCCGGGGGGGGGGGGGGGGGGFGGGGGGGGGGGGGGGGGGGGGGGGGGGGGGGGGGGGGGGGGGGGGGGGGGGGGGGGGGGGGGGGGGGGGGGGGGGGGGGGGGGGGGGGGGGGGGGGGGGGGDGGGGGGGGGGGGGGGGGFGGGGGFGFGECF=DGGGGFGGGGGGGGGFGFGGFGFFFDFGGDDFGCFGCCFGGGGGFFEEAF=EGFG;+,:C@GGFGFFFB=BAG@D2>EFF@GGGD<@679CFGDB@B08F<F6@;E;*:D>??48.)4))<39,44(2:(26(-(-40)0)-/0
@M03364:396:000000000-C9LGT:1:1101:22270:2977 2:N:0:10
GGACTACAAGGGTTTCTAATCCTGTTTGCTCCCCACACTTTCGAGCCTCAGCGTCAGTTAGAGCCCAGCAAGCCGCCTTCGCCACTGGTGTTCCTCCGAATATCTACGCATTTCACCGCTACACTAGGAATTCCATTCTCCTCTCCTGCACTCTAGACTTCCAGTTTGAAATGCAGCACCCAAGTTGAGCCCGGGTATTTCACATCTCACTTAACAGTCCGCCTACGCTCCCTTTACGCCCAGTAAATCCGGACAACGCTCGCCACCTACGTATTTCCGCGGCTGCTGGCCCGTACTTAGC
+
CCCCCGGGFGGGGGGGGFGGGGFCGGGGGGGGGGGGGGGGGGGFFGGGGGGGGGGGGGGGGGGGGGGGGGGGGGGGGGGGGGGGGGGGGGGGGGGGGGGGGGGGGGFGGGGGGGGGGGGDGGGGGGGGGGGGFGGCFGDGGGGFGGFGFFG5,:+=,7EDDGFGC;=EGFGGFGFGGFGGG8D,DDCEFF6CGDEEGGGGGFFC+94>5>EF*=,3;<EF=DFFD?9B?D2BBFECCFDFF?@F6?).@FD9(10(=09;;1E>*;9(:?:45<2))3--7039;?0:(((-,(())/)::
@M03364:396:000000000-C9LGT:1:1101:19808:2979 2:N:0:10
GGACTACTCGGGTTTCTAATCCTATTTGCTCCCCACGCTTTCGTGCCTCAGCGTCAGGTACAGGCCAGGCGGCCGCCTTCGCCGCTGGTGTTCTTCCACATCTCTACGCATTTTACCGCTACACATGGAGTTCCACCGCCCTCTCCTGTCCTCAAGCCGTGCAGTTTCCAAAGCCTGAACCGGTTGAGCCGGTCCCTTTTACTTCAGACTTGCACAGCCGCCTGCGCACCCTTTACGCCCAAGCATTCCGTATACCGCTTGCCCCCTACGTCTTATCCCCGCCTCTGGCCCGTCGTTCCCC
+
CCCCCGGGGGGGGGGGGGGGGGG9FGGGGGGGGGGGGGGGGGGGGGGGGGGGGGGGCFGGGGGGGGGGGGGGGGGGGGGGGGGGGGGGGGGGGGGGGGGGGGGGGGGGGGGGGGGGGGGGGGGGGGGGGGGGGGGGGFGGGGGFGGGCGFFEFECFFGGGGGFGGGGGGGGGCFDGGAGGGCDFE=C>FGECD5CFFFGG?=CCF7C34DE?9*0)28C/2D?<:*4.3C<4:?4>:0EG58(()664@C*,4:))84-4(-A:*?)1:04(.4)).3)(499(4()).((44((07),09
@M03364:396:000000000-C9LGT:1:1101:12773:2979 2:N:0:10
GGACTACAGGGGTATCTAATCCTGTTTGCTCCCCACGCTTTCGAGCCTCAACGTCAGTTACAGTCCAGTAAGCCGCCTTCGCCACCGGTGTTCCTCCTAATATCTACGCATTTCACCGCTACACTAGGAATTCCACTTACCTCTCCTGCACTCAAGCCCGACAGTATCCAAAGCAATTCCCACCTTGAACGCAGGACTTTCACTCCAGACTTATCAGGCCGCCTACGCGCCCTTTACGCCCAATCATTCCGGACAACGCTCGCCCCCTACGTATTACCGCGCCTGCTGGCCCGTAGTTGGC
+
CCCCCGGGGGGGGGGGGGGGGGGGGGGGGGGGGGGGGGGGGGGGGGGGGGEFGGGGGGGGGGGGGGGGGGGGGGGGGGGGGGGGGGGGGGGGGGGGGGGGGGGGGGGGGGGGGGGGGGGGGGGGGGGGGGGGGGGGGEFGGGGFGGGGGDGFFFFFGGGGBF>GGGGGGGG,@FFC7:CG9DFGGG>@F@39DGGCGGGGGFG<8AFEFGEG*3DEGEGEFGFFFGFF6>6>6=FEE0CEGF?074ADFGGF0>6:F1>:<6C,>ED>04444::9<@?>B(--84::?0(8;1-0>9)94
@M03364:396:000000000-C9LGT:1:1101:20558:2981 2:N:0:10
GGACTACTAGGGTATCTAATCCTGTTTGCTCCCCACGCTTTCGCGCCTCAGCGTCAGTTGTCGTCCAGCAAGCCGCCTTCGCCACTGGTGTTCCTCCTAATATCTACGCATTTCACCGCTACACTAGGAATTCCATTCTCCTCTCCTGCACTCTAGACTTCCAGTTTGAAATGCAGCACCCAAGTTGAGCCCGGGTATTTCACATCTCACTTAAAAGTCCGCCTACGCTCCCTTTACGCCCAGTAAATCCGGACAACGCTCGCCACCTACGTATTACCGCGGCTGCTGGCACGTAGTCCGC
+
CCCCCGGGDGGGGGGGGGGGGGGGGGGGGGGGGGGGGGGGGGGGGGGGGGGGGGGGGGGGGGGGGGGGGGGGGGGGGGGGGGGGGGGGFGGGGGGGGGGGGGGGGGGGGGGGGGGGGGGGGGGGGGGGGGGGGGGGGGGGGGGFGCFEGFGFGFCF=EEGGGFGFGGGGGGGFGEGGFGGGCFGFGGCFFGGGGGEGGCFGFGF=A>CCGEF*12*=BG?>GFFFGDE?DFFBFF9E@GGG@FF6?EFFGGFFF1;F@7<?>E9*;/,(4444<>9AF?F;BBB>B?>>?.50(.)71)17
@M03364:396:000000000-C9LGT:1:1101:12640:3021 2:N:0:10
GGACTACCAGGGTTTCTAATCCTGTTTGCTCCCCACGCTTTCGAGCCTCAGCGTCAGTAAAAGCCCAGCAAGCCGCCTTCGCCACTGGTGTTCCTCCTAATATCTACGCATTTCACCGCTACACTAGGAATTCCGCTTGCCTCTACTTCACTCAAGAACAACAGTTTCAAAAGCAGGTTATGAGTTGAGCCCATAATTTTCACTTCTGACTTGCCGTCCCGCCTACGCGCCCTTTACACCCAGTAATTCCGGATAACGCTTGCCCCCTACGTATTACCGCGGCGGCTGGGCCGTAGTTAGC
+
ACCCCFE,CFED6CFFAF,E@AA@;,<E@F<FG@DFG7FCFFF6BFE,C=@AFFFGG,ED,CFF,DFF,,CE@CFFCF,=FCBCF,EFCFF,BA@<FG9BF?EFFGFGGGGGGGFGEGGGGGGGGGGGGGGGGGGGG:DGGGGFGGG;=EGFC5DD:@@?GGFGGA:FFGG,;FEGGFF9A@7FGGFEF8FGGG,,?FCGGEGCDFFEFGFF*+,:*-@EBGFFF8=5(99@@@ECCEGF:(3=6)5<FGF:2((/;84:1384*AD44?13)659AE:9>00((-,,,((,2,()0*):C
@M03364:396:000000000-C9LGT:1:1101:13617:3052 2:N:0:10
GGACTACTGGGGTATCTAATCCTGTTCGATCCCCACGCTTTCGTGCCTCAGCGTCAGTTACGACATGGAACGCTGCCTTCGCAATCGGAGTTCTGCGCGATATCTATGCATTTCACCGCTACACCTCGCATTCCGCATTCCTCTGTCGCACTCCAGATCTACAGTTTCAACGGCCGGACGGGGTTGAGCCCCGAATTTTTACCGCTGACTTGCAGAACCGCCTGCGCACCCTTTAAACCCAATAAATCCGGATACCGCTCGCATCCTCCGTATTACCGCGGCCGCTTGCCCGGGGTTCGGC
+
CCCCCGGGGGGGGGGGGGGGGGGGGGGGGGGGGGGGGGGGGGGGGGGGGGGGGGGGGFGGGGGGGGGGGGGGGGGGGGGGGGGGGGGG7FGGGGGGGGGGGGGGGGFGGGGGGGGGGGGGGGGGGGGGGGGGGGGFCFGGGGGFGGFEGFGFGFGFBFDGGGFGFGGGGFGGFGFGG>GGEGGFGG,7AFGGGGGGGGGGGFG?G>DF;FFGF*A9DDGEBGFFFC>5>GF0<?<4<<GGC?F4=A4<FG:1?FF)8((399/4CGC<B;?2024)6*4(79((((-48()37(-0)81)/
@M03364:396:000000000-C9LGT:1:1101:8189:3055 2:N:0:10
GGACTACAAGGGTATCTAATCCTGTTTGCTCCCCACGCTTTCGCGCCTCAGCGTCAGTTACAGTCCAGTAAGCCGCCTTCGCCACTGGTGTTCCTCCCGATCTCTACGCATTTCACCGCTACATCGGGAATTCCGCTTACCTCTCCTGCACTCCAGCCCGACAGTATCCAAAGCAATTCCCACCTTGAACGCAGGACTTTCACTCCAGACTTACCAGGCCGCCTACCCTCCCCTTACGCCCAAGCATTCCGGACCACGCTCGCCCCCTACGTATTCCCGCGGCGCTCGGCCCGACTTTAGC
+
CCCCCGGGGGFGECFGGF9AF<FEFGGGGGGGGGGGGGDEDGDFGFE7FFGGECEGGFGGGGGFFGFGGGFFGCFGGGGGG:FEFGGCFFGGGGGGEGG@CCGGGFGGGCECF<=A<E7DEEFFFC@CFGGGG?=@E=+ADDF5=DFEGBBDFDFD:FGC6+@DE9@>3<8,;A)=@A9;E,;FFF@8?@539CC7CFFGGE@4CFF2*/>C4+19FDGG359@62())2,:(5,;;1C<:(-().4:F7C0(((()---3,/7DEC((.-,).().32(,((,((,(-122((-))1)**
@M03364:396:000000000-C9LGT:1:1101:23123:3065 2:N:0:10
GGACTACTGGGGTATCTAATCCTGTTCGATCCCCGCACTTTCGTGCATGAGCGTCATTTACGGCTTGGTCTGCTGCCTACGCAATCGGGGTTCTTCGTCATATCTATGCATTTCACCGCTACACGACGAATTCCGCAAACCTCAACCGCAATCAAGCCCGGCAGTATCAACGGCGGAATGGAGTTGAGCTCCACGATTTGACCGCTGACTTGCAAGGCCGCCTGCGCACCCTTTAAACCCAATGAATCCGGATAACGCTCGCATCCTCCGTTTTACCGCGGCTGCGTGCACGGGGGGTGCC
+
CCCCCGGGGGGGGGGGGGGGGGGGGGGGGGGGGGGGGGGFGGGGGGGGGFGGGEGGFFGGGGGGGGFGGGGGGGGGGGGFGGGFEGGGEEGGGGGGGGGGGGGG8EFGGGGGGGGGGGGGGFGGGGGGEGGCGGFFG@DGGGG*=DFEGA@8CCCFD8DEGGBGG9;B:EDEEFBGGFGGGC7?CG,69,>C7FE5*;*<7>G@5))4(:<96*05915C;D:2(*(.-53-(44247FGD::?F4))09)(,3)<54(((32,1<*5((().,-).*-(--((3(4<(()-((()).-**
@M03364:396:000000000-C9LGT:1:1101:22579:3066 2:N:0:10
GGACTACAAGGGTTTCTAATCCTGTTTGCTCCCCACGCTTTCGCGCCTCAGCGTCAGTTGTCGTCCAGCAAGCCGCCTTCGCCACTGGTGTTCCTCCTAATATCTACGCATTTCACCGCTACACTAGGAATTCCGCTTGCCTCTCCGATACTCAAGGGATACAGTTTTGAAAGCAGTTCATGGGTTGAGCCCATGGATTTCACTCCCAACTTGCCGCTCCGCCTACACGCCCTTTACACCCAGTAACTCCGGACAACGCTTGCAACCTACGTCTTACCGCGGCTGCTGGCACGTACTTAGC
+
CCCCCGGGGGGGGGGGGGGGGFGGGGGGGGGGGGGGGGGGGGGGGGGGGGFGGGGGGGGGGGGGGGGGGGGGGGGGGGGGGGGGGGGGGGGGGGGGGGGGGGGGGGGGGGGGGGGGGGDGEGGGGFDFGGGGGGGGGGFGGGGFGGGEC>CDF<FF,==FGGFGGCFGGGFA<F)@EFFG,@FFGGFEFGGGGGGG>FGFCEFE8A>));@G;:,/:-CE@GF??F1)(:;9(636;5CFG<;F66)9AGDF1238>;>6?1C2CFG(((,.,2465C:9(-769B07>B(,:41)5/)20
@M03364:396:000000000-C9LGT:1:1101:21303:3108 2:N:0:10
GGACTACTCGGGTTTCTAATCCTGTTTGCTCCCCACGCTTTCGTGCCTCAGTGTCAGTTACAGTCCAGAAAGCCGCCTTCGCTACTGGTGTTCCTCCTAATATCTACGCATTTCACCGCTACACTAGGAATTCCACTTTCCTCTCCTGCACTCAAGTCTCCCAGTTTCAAGAGCTTACTACGGTTAAGCCGTAGCCTTTCACTCCTGCATTAATCGACCACCTACGCACCCTTTACGCCCAGTAAATCCGGATAACGCTAGCCCCCCACGGTTTTCCGCGGCTGCTGGCCCGTGGTTTGCC
+
CCCCCGGGGGGGGGGGGGGGFGFGGGGGGGGGGGGGGGGGFGGGGGGGGGGEFFGGFFGCGGGGGGGGGFGGGGGGGGGGGGG7FGGGFGGGGGGGGGGGGGGGGGGGGGGGGGGGFGGGGEGGFFFGFGGGGGGGGFGGGGGFGGGFFFGEAD?D@@=C9FFGGGGGGDFF@D*+@DGEFEGFB8CDFFGDGGFC7EGA<*,*:8?))2;9>+719=E*8C=))*)*/9>(7>@C==:F*7B4=))7;D/(,:)/).,/2;CDDE3-((((--().1--40-3(354016>;(-070(:>
@M03364:396:000000000-C9LGT:1:1101:9489:3149 2:N:0:10
GGACTACTGGGGTTTCTAATCCTGTTTGCTCCCCACGCTTTCGAGCCTCAGCGTCAGTTACAGTCCAGAGAATCGCCTTCGCCACTGGTGTTCTTCCTAATCTCTACGCATTTCACCGCTACACTAGGAATTCCATTCTCCTCTCCTGCACTCTAGACTTCCAGTTTGAAATGCAGCACCCAAGTTGAGCCCGGGTATTTCACATCTCACTTAAAAGTCCGCCTACGCTCCCTTTACGCCCAGTAAATCCGGACAACGCTCGCCACCTACGTATTACCGCGGCTGCTGGCACGTCGTCAGC
+
CCCCCGGGGGGGGGDGGGGGGGGGGGGGGGGGGGGGGGGGGGGGGGGGGGGGGGGGGGFFGGGGGGGGGGGGGGGGGGGGGGGGGGGGGGGDGGGGGGGGGGGGGGGGGGGGGGGGGEGGGGGGFFGGGGGGGGGGGGGGGGGFGGGFGFFD@D8DAFDFDGFGGGGGGGGGFGCGGFGEGFFGGCFEFFGGGGGGGGGGEEGFGFA;*BCGA+3:CEFGFGF>=CAFFG@DFFFFFFGDG29B65<EFG<>;FF(;638;0B>CEG:4:2..<?49F87>>FFB<:?>?(8??,)0)4C4
@M03364:396:000000000-C9LGT:1:1101:14988:3161 2:N:0:10
GGACTACCGGGGTATCTAATCCTATTTGCTCCCCACGCTTTCGTGCCTCAGCGTCAGTAACAGGCCAGGCGGCCGCCTTCGCCACTGGTGTTCTTCCATATATCTACGCATTTTACCGCTACACATGGAGTTCCACCGCCCTCTCCTGTCCTCTAGCCTGCCAGTTTCCAAAGCCTGTACCGGTTGCGCCCGTACCTTTCCCTTCAGCATTAACCGGCCGCCTACCCCACCTTTACGCCCAATCATTCCGTCTACAGCCAGCCCCCTACGCATTTCCCCGGCTGCTTGCCCCTCGCTCGCC
+
CCCCCGGGGGDGGDGGGGGGFGGCEFFGGGGGGGGGGGG@FGGFGGGGGGGGGGGGFCFGGGGGGGGGFGGGGGGGGGGGGGGEGBFGFGGGGGGGGFFEFFFGGGGGGGGGGAEGGGGGGGFGE@FGFFFGGGGGGCDEGDFFGGG8>6FEGCFFFGGGFGFGFGEGGGG93@C5CA:E,=*51;,/:C*:?*AEFGG7<.2754@))+1<)101C6E:9DB??*.7(96(.465-2:E*(,89525FF0,12)-).(,,4@<GG3(42(-,3).4+3(-1,-(.48,(,(((-)0)-97
@M03364:396:000000000-C9LGT:1:1101:15280:3170 2:N:0:10
GGACTACCGGGGTTTCTAATCCTGTTCGATCCCCACGCTTTCGTGCCTCAGCGTCAATGCAGGCCCGGCCAGCTGCCTTCGCTATCGGTGTTCTGTGGCATATCTATGCATTTCACCGCTACACGCCACATTCCGCCGGCCTCGACCGCATTCAAGACCTCCAGTATCATCGGCACTGGCCCGGTTAAGCCGGGAACTTTCACCGCTGACGTCTACGCCCGCCTGCGCACCCCGTCAACCCAATGAATCCAGCTAACGCGCGGGTCTCCCGTAGTACCGCGGCTCGAGGCGAGTCGCTTTC
+
C9@CCGEF7:FFG@@E@ACF@;CFFFGG,FD@FGGCBFCFG9@CCCDFE@<@FC@F:6@8F9C+8@FGD@ECFGFGCA?,4CB=CEECC:FG9@EGFEFCGFGFAAB5:,EAEFCFGCE+=F84>8<:+EB,,A@@>+0:6=B*+6B++08),*+47@C,330;F>CC,,5?*>)3CA,;4*2*4?*8=,,21/3*:BCFG3CE*85;05(:()*./-:*(13((*4)-90(((4((-<CE:6(/699@C*.(..))-2((-*()**).,((-(,6.<(((-49-(((-((((-())0,**
@M03364:396:000000000-C9LGT:1:1101:19501:3206 2:N:0:10
GGACTACTAGGGTTTCTAATCCTGTTTGCTCCCCACGCTTTCGAGCCTCAGCGTCAGTTACAGTCCAGAGAATCGCCTTCGCCACTGGTGTTCTTCCTAATCTCTACGCATTTCACCGCTACACTAGGAATTCCATTCTCCTCTCCTGCACTCTCGACTTCCAGTTTGAAATGCAGCACCCAAGTTGAGCCTGGGTATTTCACATCTCACTTAAAAGTCCGCCTACGCTCCCTTTACGCCCAGTAAATCCGGACAACGCTCGCCACCTACGTATTCCCGCGGCGGCTGGCACGTGGTTGGC
+
CCCCCGFG<FFGFEGGGFFGFFGCGGGGFEGGGGGGGGGGFFG,BFFGGGGGGGDGGEFFG,C6C<FGEEGGGGGGGGGGGGBFCAFGCFFGGCFFFF9FFGFGGFA?FEGDGFGGFGGG>>AFAGGGGFGGGGGFGFFGDGG+8E,=8;E*,:+<,@C@EGFFGFCFDFGG@=9DF?EG6@@DGCC9?A@??FGFGDGGG<F@+;+:CFCF*+7*=@FG=GAFDFA47CAD):4/65CFG=9BC<9>B;)7@F3=A(4606B(/=>:(.44))()6<<9999B(-(((,4,4:()))(10
@M03364:396:000000000-C9LGT:1:1101:6000:3226 2:N:0:10
GGACTACTCGGGTATCTAATCCTGTTTGCTCCCCACGCTTTCGAGCCTCGACGTCAGGTATCGTCCAGTAAGCCGCCTTCGCCACTGGTGTTCCTCCTAATATCTACGCATTTCGCCGCTACACGAGGAATTCCACTTACGTTCCCGATACTCTAGCTAAACAGTTTCCAATGCAGGTCCGGCGTTGAGCCCCGGAATGTCACATCGGCCTTGCTTTGCCGTCGCCGGTCCCTTTACACCCAGGAAATCCGGATAACGCTTGCCCCCTACGAATGAGCGCGGCTGCTGGCACGCAGTTGGC
+
CCCB@FEFEFFEFGGG<F9<FGGAFG9EFFGG-6BFGDG;FGG@E;CCF,6@F@:FG,<,<,@C6CCGFEFG9CF:+8FEGGECCDFGFGE,@AAFF,=,,CE<FEDFGC:F9F,8BECGGF,?+@FG7=FGGGG<ADFG+0,*08@++<3:F7@@DA,=,@ACF;@9,=EFCE7=90D,@;*54:B5?8,;9E=*18,,19=);))3,*/+/;7)+4<:6*2((*-)-1-,-.)-<4<**-,()(,)17C004(60---(-1(281((,3((.,))+-(-4,7(4)4:6(,2(-)0*)90
@M03364:396:000000000-C9LGT:1:1101:20935:3254 2:N:0:10
GGACTACTCGGGTTTCTAATCCTGTTTGCTCCCCACCCTTTCGCGCCTCAGCGTCATTTGTCTTCCAGCAAGCCGCCTTCGCCACTGGTGTTCCTCCTAATATCTCCGCATTTCACCGCACCCCTAGGAATTCCGTTTGCCTCCCCGAACACCTAGCTTGCCATTTCCAAATCCGGCTGGGGGTTTGGGCCCCCCCCTTTCACTCCTGCCTTCCACTCCCTCCTGCCCGCCCTTTCCACCCGGCAAATCCGCTACCCACTTCCCCCATCCTCATTTCCGCGGCTGTTGTCACGTCTTCCTC
+
CCCCCGGGGGGGGGGGGGGAFGGEFGGGGGGGG;67,,CFF<,8+C@48,,;+8,,,<,,6,,<C,,6CF6,C,+@BF:C,BCB:8F,C,C,CA,C<,,,55,9@,5+?+BFFG,FA7+++46>++A4BCF8F<,5@66C:+,*646++3+)+)6+,@,,+,++@,@=FFA,*,)++3+*:*751*8)*,1?D=*>/=FCF?@)+0*/(*71)0+)1(==(*-1)+(0(/-(,47<9)CFC(((0(()1*),430(0),4))3(9:)..,)).)-).3(--((,((..()).,4(07?)*2
@M03364:396:000000000-C9LGT:1:1101:9521:3257 2:N:0:10
GGACTACTCGGGTATCTAATCCTGTTCGCTCCCCACGCTTTCGAGCCTCAGCGTCAGTTACAGTCCAGAGAATCGCCTTCGCCACCGGTGTTCTTCCTAATCTCTACGCATTTCACCGCTACACTAGGAATTCCATTCTCCTCTCCTGCACTCTAGACTTCCAGTTTGAAATGCAGCACTCAGGTTAAGCCCGAGTATTTCACATCTCACTTAAAAGTCCGCCTACGCTCCCTTTACGCCCAGTAAATCCGGACAACGCTCGCCACCTACGTATTACCGCGGCTGCTGGCCCGTCGTTAGC
+
CCCCCGGG@GGGGGGGGGGGGGGGGGGGGGFGGGGGGGGGGGGGGGGGGGGGGGGGGGGFGCFGGGGGGGGCFGGGGGGGGGGGGGGGGGGGGGGGGG9FGGGGGGGGGGGGGGGGGGGDGGGGGFFGGFGGGGFEFGGGGGGFGGGGGFGFGBDF,EFGGGFGGGGGDGGGDFBFGBE=DDFGGG9:FF@CC+@FDGGGGFGEGFCEFGFGF6,3+:FGADDAD?=BFG@FDFFEFFGGF<;EFC?);CD9<9B?F99;?>:(*AC<?04.).82<@<>((1398)8>:(411()8.-9:
@M03364:396:000000000-C9LGT:1:1101:21989:3268 2:N:0:10
GGACTACTAGGGTATCTAATCCTGTTTGCTCCCCACGCTTTCGAGCCTCAGCGTCAGTTACAGTCCAGAGAAGCGCCTTCGCCACTGGTGTTCTTCCTAATCTCTACGCATTTCACCGCTACACTAGGAATTCCCTTCTCCTCTCCTGCACTCTAGACTTCCAGTTTGAAATGCAGCACTCAGGTTAAGCCCGAGTATTTCACATCTCACTTAAAAATCCGCCTACGCTCCCTTTACGCCCAGTAAATCCGGACAACGCTCGCCACCTACGTATTACCGCGGCTGCTGGCCCGTCGTTCGC
+
CCCCCGGGGGGGGGGGGGGGGGGGGFGGGGGGGGGGGGGGGGGFGGGGGGGGGGGGGGGGGGGGGGGGGGGGGGGGGGGFFGGGGGGGFDFEFGGGGGFGGGGGGGFGGGGGGGGGGGGGGGGGGGGGGGGGGGGGGGGGGGGCDGDFGFGB?DCFAEFG=FFGGGGGGGGGFFFGGFGDG?DFFGG=F=FDGGGCGGGGFEGFGFFE7<@C5B,0;=F7=GDF98>>24>=)>@:C>DFF>B7=7<<FGGF?FF6F>14<@:(*2923:4.,-8)6::69>F>>03:>?(8>0().)(1/
@M03364:396:000000000-C9LGT:1:1101:8116:3277 2:N:0:10
GGACTACTGGGGTATCTAATCCTGTTTGCTCCCCGCACCTTCGCACCTCAGCGTCAGTCATCTGCTGGTAACCTGCCTTCGCCATTGGTATTCTTCCAGATATCTACAGATTTCACCCCTACACCTGGAATTCTGATTGCCCCTCAGTGACTCTAGTTATGCAGTTCTCAACGCAATTCCGGAGTTAAGCTCCGGCATTTCACACCAGGCTTGACAAACCGCCTACATGCCCTTTAAGCCCAATAATTCCGAACAACACTCGCCACTTACGTTTTACCGCGGCTGCCTGCACGTAGTTCGC
+
CCCCCGGGGGGGFGGGDFF@FGFGFGGGGGGGGGGEEGEFGGGGCGGG@CGGGGGGGFAEE,<CFGGGFGEFGGGG<EFGGGGGFAEFF9FEDFGCE?FGEFFAFGGFFGGGGF;,:>=DFGG8,4EEFFGGGGGFFEDGGDDDGG?E,<E*9:DFEF8DDGFG74,,6=ED@FBCGFFFGEGFE8,;B93DFEE7CGFGGFGEG>F)0*3;)*,35<CA=G4=5?5=88>::>F4**,6C7-//)/7+@*3093(.4<4(,*(*32/6<4(.(-).3((,(-(4(,)58256,(8B?<5C
@M03364:396:000000000-C9LGT:1:1101:24306:3313 2:N:0:10
GGACTACACGGGTTTCTAATCCTGTTTGCTCCCCACGCTCTCGCGCCTCAGCGTCAGTTACTGTCCAGTAGATCGCCTTCGCCACTGGTGTTCTTCCTTATATCTACGCATTTCACCGCTACACAAGGAATTCCATCTACCTCTCCAGCACTCAAGAGATACAGTTTCAAATGCAGTTTATGGGTTAAGCCCATAGATTTCACATCTGACTTGCATCCCCGCCTACGCGCCCTTTACACCCAGTCATTCCGGCCAACGCTCGCCCCCTACGTATTACCGCGGCTGCTGGCACGTAGTTCGC
+
CCCCCGGGGGGGFGGGGGFGFGGGGGGGGGGGGGGGGGGGGGGGGGGGGGGGGGGGGGGGGGGGGGGGGGGGGGGGGGGGGGGGGGGGDGGGGGGGGGGGGGGGGGGGGGGGGGGFGCGGGGGGGGGGGGGGGGGFFGGGGGGFGGGGGFGEED?6C?FGGGFG9BFGGGCFFGEGFFGCFFGGGGF=FFEGGGGGCFFGCEFFGFFFAFEF@A@AFEGG>G>DA82@@C@@=@E6>EFFF@F4;.6):7*6((,45?F(41>6<ED;(4832<?).3399>4(4:430<(8?4(08*.*9
@M03364:396:000000000-C9LGT:1:1101:15535:3322 2:N:0:10
GGACTACACGGGTTTCTAATCCTGTTTGCTCCCCACGCTTTCGCGCCTCAGCGTCAGTTGTCGTCCAGCAAGCCGCCTTCGCCACTGGTGTTCCTCCTAATATCTACGCATTTCACCGCTACACTAGGAATTCCGCTTGCCTCTCCGATACTCAAGGGATGCAGTTTTGAAAGCAGTCCCGGGGTTGAGCCCCGGTATTTCACTCCCAACTTGCACCTCCGCCTACACGCCCTTTACCCCCAGTAAATCCGGACAACGCTTGCACCCTACGTATTACCGCGGCTGCTGGCACGTATTTCGC
+
CCCCCGGGGGGGGGGGGGGGGGGGGGGGGGGGGGGGGGGGGGGGGGGGGGFFGGGGGGGGGGGGGGGGGGGGGGGGGGGGGGGGGGGGCFGGGGGGGGGGGGGGGGGGGGGGGGFGGGGGGFGGCDGGGGGGGGGGGEFGGGGFGGGGE5FEFF+;,==FEGFGGGFGGGG9?F<FGFGGGGDGEGCEFGGCDEGG5F@FGCGFGFFF;D;FEA+7F8EF@GFDFF;)//69>B:26)<CE112=)6:FG39(2>(.(6??<@57CD<(38424>4<::9B9>0(-44:?(3<1(*)1)99
@M03364:396:000000000-C9LGT:1:1101:21682:3331 2:N:0:10
GGACTACTCGGGTTTCTAATCCTGTTTGCTCCCCACGCTTTCGAGCCTCAACGTCAGTCATCGTCCAGCAAGCCGCCTTCGCCACTGGTGTTCCTCCTAATATCTACGCATTTCACCGCTACACTAGGAACTCCACTTTCCTCTCCTGCACTCAAGTTTCCCAGTTTCAAGAGCTTACTACGGTTGCGCCGTAGCCTTTCACCCCTGACTTAAGCAACCACCTACCCACCCTTTACGCCCCGTACATCCGCATACCGCTAGCCCCCTACGTCTTACCGCGGCTGCTGGCACGTACTTCCCC
+
CCCCCGGGGGGGGGGGGGFAFGGCFGGGGGGGGGGGGGGGGGGDGGGGGG@FGGGGEDCCFGGGGGGGGGDFFGGGGGGGGGGGGGGGGGGGGGGGGGGGGFGGGGGGGGGGGFGGGGGGGGGGGGGGGGGGGGGGGGGGGG;<DFG8>DFDED?DECDFGGFDFGGGGFGFDFDC8FGGGEG@=E,1?>+<DEFGGGGFG=,:CF4):F*=*+,14:C*/:@:>,828C=D=33;@0?C<2<92(95;C53:?7:;1-(34;8DE33:02(,-)-3*-,49>115).80<?8(()*/)*2
@M03364:396:000000000-C9LGT:1:1101:9618:3337 2:N:0:10
GGACTACTAGGGTATCTAATCCTGTTCGATCCCCGCACTTTCGTGCATGAGCGTCATTTACGGCTTGGTCAGCTGCCTACGCAATCGGGGTTCTTCGTCATATCTATGCATTTCACCGCTACACAACGAATTCCGCCAACCTCAACCGCAATCAAGCCCGGCAGTATCAACGGCGGAATGGAGTTGAGCTCCACGATTTTACCGCTGACTTGCACGGCCGCCTGCGCACCCTTTACACCCAATACATCCGGCTACAGGCTGGACCCTCCGTATTTCCGCGGCTGCTTGCGCGGAGTTCACC
+
CCCCCFGGGGGGGDFGGGGFGGGEFFFGGFGGGGGGEGGGGGGGGGGFFFCGGGGGGEFFGGGGGGGGEFGGFGGGGGGGGCC@FFGG7FGEGGGGGGGGGGGDFC9BFGFGGGGFGGDDECD?C+?FGE=FFGDEG:CDEDF*=FG6EFG)@8=58D+@EF>DFGEGGGFG>FBG5?FF6,?<BCC89,>CFFGEGCF+<=9()083@7??)=9(14C54C(,(*-0(18(1:2-<AFCF(..)-)-<C),(,.)0(,((-/(2C*-(,-4,()).*-(-(((,))),--((((0)1)*2
@M03364:396:000000000-C9LGT:1:1101:17776:3337 2:N:0:10
GGACTACCCGGGTATCTAATCCTGTTTGCTCCCCACGCTTTCGCGCCTCAGCGTCAGTTGTCGTCCAGCAAGCCGCCTTCGCCACTGGTGTTCCTCCTAATATCTACGCATTTCACCGCTACACTAGGAATTCCGCTTGCCTCTCCGATACTCAAGGGATACAGTTTTGAACGCAGTTCCGGGGTTGAGCCCCGGGATTTCCCTCCCAACTTGCCCCTCCGACTACACGCCCTTTACACCCCGTGAATCCGGACCACGCCTGCCACCTGCGTATTCACGCGGCTGCCGGCCCGTATTTAGC
+
C9@CCE<<FGGGGGGGGG9FGFGFFFGGGGGGGGGGGGGGGGGGGDE=CF@FGGFGFCE<EEEFGGGGGGFGGFGEEGGFFGGGGGFGCFFGGGGGGGG,A<DF4EFGGGGGE9,EFCEG8@,B@EFGCFFEGGGD>==FGGGBCGG3BAG*3*+5@CDGGGB?@@CFGCF,388?CB7<E*;54C*59CDC<EGEG5C9:)?4FB>(/8;FFF+)2(3C><;(4E,04):9(.)).6<:E(-4)((.=F59(,4:F2((.(*(2<74(.((-4())3.(-(-3361-2744;(()006C:
@M03364:396:000000000-C9LGT:1:1101:8645:3343 2:N:0:10
GGACTACAGGGGTTTCTAATCCTGTTTGCTCCCCACGCTTTCGAGCCTCAGCGTCAGTTACAGTCCAGAGAATCGCCTTCGCCACTGGTGTTCTTCCTAATCTCTACGCATTTCACCGCTACACTAGGAATTCCATTCTCCTCTCCTGCACTCTAGCCTTCCAGTTTGAAATGCAGCACCCAAGTTGAGCCCGGGTATTTCACATCTCACTTAAAAGTCCGCCTACGCTCCCTTTACGCCCAGTAAATCCGGACAACGCTCGCCCCCTACGTCTTACCGCGGCTGCTGGCACGTATTTCGC
+
CCCCCGGGGGGGGGGGGGGGGGGGGFGGEAFFGGGGGGGGFGGCGGGGCBFGGGGGGGCEGGGGGGGGGGGGGGGGGGGFGGGGGGGG<EGGGFGGGGGGGFGGGGGGGGGGGGFFGDGGDGGGG,A<FFGGGGGGFE9EGGC7?EG8B?GDFFCD,=9EDF7DEGGEG=FGFGDGFFGGGGFFGGD9?<DFDEEEDGGFECFEDFFC>8=F;+,1=9:EDGDA>>A4-*55B4BFFDGGG?FF+?3<CG)91>9@5(6(((29*:C44614(4145<(441(29-)5(1.2424*07)9*
@M03364:396:000000000-C9LGT:1:1101:11430:3361 2:N:0:10
GGACTACTGGGGTATCTAATCCTATTTGCTCCCCACGCTTTCGTGCCTCAGCGTCAGGTACAGGCCAGGCGGCCGCCTTCGCCGCTGGTGTTCTTCCACATCTCTACGCATTTTACCGCTACACATGGAGTTCCACCGCCCTCTCCTGTCCTCAAGCCGTGCAGTTTCCAAAGCCTGAACCGGTTGAGCCGGTCCCTTTTACTTCAGACTTGCACAGCCGCCGTCGCACCCTTTACGCCCAATCCTTCCGAATAACGCCTGCCACCTACGTATTACCCCGGCTGCTGGCACGTAGTTCGCC
+
CCCCCGGGGGGGG>FGGGFFFGGFGEGGGGGGGGGGGGGGGGGGGGGGGGGGGGGGEFGGGGGGGGGGGGGGGGGGGGGGGGGGGGGGFFGGGGGGGFGGFGGGGGFGGGGGDFFGGGGDGEFGFFFGGGGGGGFGGCCFGGGDFGGGGFGF,9:CGGGG>CCGFAGGGFFA6C=CGF:CGDDFEE,8AFEDGGGG7C6F@;B3@6@CEFEFE*3743E*6C(-,*-)-96:BB2),18C/4::).<>FG*,24<))((.422.9C*(81:<B?)).0((4;7468,(-472:((.1*-9>
@M03364:396:000000000-C9LGT:1:1101:15718:3362 2:N:0:10
GGACTACCAGGGTTTCTAATCCTGTTTGCTCCCCACGCTTTCGAGCCTCAGTGTCAGTTACAGTCCAGAAAGGCGCCTTCGCCACTGGTATTCTTCCTAATCTCTACGCATTTCACCGCTACACTAGGAATTCTCCTTTCCTCTCCTGCACTCTAGATATCCAGTTTGAAATGCAGCACCCAAGTTGAGCCTGGGTATTTCACATCTCACTTTAAAATCCGCCTACGCTCCCTTTACGCCCAGTAAATCCGGACAACGCTCGCCACCTACGTCTTACCCCGGCTGCTGGCACGTATTAGGC
+
BCCCC?FGDGEGG8FGFGFGGGGFEFCFEGGGGGGGGGGGDGGFGGGGGGFFGGGGFCFCFFFGGGGGCFDEGGGGGGGDFGGBFCGGGGGGGFGGGGGGGFGG;EC?FGE@FFDGGGGGGGGGGGGGGCDGGGGFFGGGGGGF?GGFF6ADEEFF,EFGGGFFFFDG8DFGFGFGGFGG=6=BEE=DFF8?GGGGGGFGGC9;?F8C*=EF*==*@<CF=GAA=@8A8;@2BF:689ECC5=7B?45BFC>DF0?A(6?DBB.*373/6;B(:82<3(,-,7>600,(4:>(.(*/0.09
@M03364:396:000000000-C9LGT:1:1101:14008:3383 2:N:0:10
GGACTACTGGGGTATCTAATCCTGTTCGATCCCCACGCTTTCGTGCCTCAGCGTCAGTAACGACATGGAACGCTGCCTTCGCAATCGGAGTTCTGCGCGATATCTATGCATTTCACCGCTACACCTCGCATTCCGCATTCCTCTGTCGCACTCCAGCTCGGCAGTTTCAACGGCCGGACGGGGTTGAGCCCCGAATTTTTACCGCTGACTTGTCCAGCCGCCTGCGCCCCCTTTACACCCCATAAATCCGGATACAGCTCGCATCCTCCGTATTTCCCGGGCCGCTGGCACGGACTTTGCC
+
CCCCCGGGGGGGGGGGGGGGGGGGGGGGGGGGGGGGGGGGGGGGGGGGGGGGGGGGGGGGGGEGGGGGGGGGGGGGGGGGGGGGGGGG7BFGGGFGGGGGGGGGGFFGGGGGGGGGGGGGGGGGGGGGGGGGGGGGG:CGGGGFGGGFGFGFG8=6==FGGGEGFFGGEGGGFGFGGFGGCGGFEG,6ACEDGCCCDFGGGAFDGFFBDGDGBB+4*8F:(7((424)(99318:)<AGG*4?(*.4)9DC0313)/)).44*(7C48:9:3:0--:+((-((-((43(.5(7((0=*)*2
@M03364:396:000000000-C9LGT:1:1101:25150:3385 2:N:0:10
GGACTACCGGGGTATCTAATCCTGTTTGCTCCCCACGCTTTCGAGCCTCAGCGTCAGTTACAGTCCAGAGAATCGCCTTCGCCACTGGTGTTCTTCCTAATCTCTACGCATTTTACCGCTACACATGGAGTTCCACCGCCCTCTCCTGTCCTCAAGCCGTGCAGTTTCCAAAGCCTGAACCGGTTGCGCCGGTCCCTTTTACTTCAGACTTGCACAGCCGCCTGCGCACCCTTTACGCCCAATCATTCCGTATATCGCTTGCCACCTACGTATTACCCCGGCTGCTGGCACGTGGTTCGCC
+
CCCCCGGGGGGGGGGGGGAFGGFGGGGGGGGGGGGGGGGGGGGGGGGGGGGGGGGGGFGGGGGGGGGGFGFGGGGGGGGGGGGGGGGGEFGGGGGGGGGGFGGGFGGGGGGGGGGGGGGGGGGGGGGGGGGGGGGGFCDGGGG6DGG@FDFCC*+;FGGEGGFGFGGGGGG,@C8@FF6EFED>CE,:@1:CCCGD8CGDG>ECGFF?EGFG*1>>FDGC::;7116)6CD<1>><,38?8((406:AFG2(.,).7,.46<+)*;7,38:)62666+4(99(704.(2(.3.(-8>9(19
@M03364:396:000000000-C9LGT:1:1101:21542:3389 2:N:0:10
GGACTACTGGGGTATCTAATCCTGTTTGCTCCCCACGCTTTCGAGCCTCAGCGTCAGTTACAGTCCAGAAAGGCGCCTTCGCCACTGGTATTCTTCCTAATCTCTACGCATTTCACCGCTACACTAGGAATTCTCCTTTCCTCTCCTGCACTCTAGATATCCAGTTTGGAATGCAGCACCCAGGTTAAGCCCGGGTATTTCACATCCCACTTAACTATCCACCTACGCTCCCTTTACGCCCAGTAAATCCGGACAACGCTTGCCCCCTACGTATTCCCGCGGCTGCTGGCACGTAGTTAGC
+
CCCCCGGGGGGGGGGGGGGGGGGGGGGGGGGGGGGGGGGGGGGFGGGGGGGGGGGGGFGGGGGGGGGGGCFFGGGGGGGGGGGGGGGGFGGGGGGGGGFGGGGGGGGGGGGFGGGGGGGGGGGGGCFGGGGGGGGGGGGGGGG9=FFEGFGEF<DFEFGGEGFGGGFGGEGFFGFFGDGGGGGGGCDDFECFGGGDGGGGGAGAFFFCBC@F7+,08AFGFGBF)6-@>D>BFFFFFFGGGFB7+<)/AFDB@F00A19;13=(*393(.4.,:26<C8714;9>:)5:?:<0:())0)2>
@M03364:396:000000000-C9LGT:1:1101:16639:3408 2:N:0:10
GGACTACAAGGGTATCTAATCCTGTTTGATCCCCACACTTTCGTGCCTCAGCGTCAATGTCGGATTCGTGAGATGCCTTCGCAATCGGTGTTCTGAGTAATATCTATGCATTTCACCGCTACACTACTCATTCCTCCCACGGCATCCGAATTCAAGTCCGCCAGTATCAACGGCAATGATCTCGTTGAGCGAAACGCTTTCACCGCTGACTTAACAAACCGCCTACGCACCCTTTAAACCCAATAAATCCGGATAACGCTTGCATCCTCCGTCTTACCGCGGCTGCTGGCACGGGTTCAGC
+
CCCCCGGGDGGGGGGGGGFGGGGGGGGGGGGDGGGGGGGGGGGGCFGGGGGGGGGG@EFFGGGGGGFGGGFGGGAGGGGGGEGGGGGGCFGEGDGFCBFGGGGFGGGGGGGFGFFGACEDDFGGGGGFFGGGGGEGG?6FE8>3@ED8+3+:;;9D;FACDFEGF9DFCGGGFGAGFFG;FCCCFG,):<CDG*@@>E8FGE@EGFBBFGF::+;8FDG5><BFFC1>()67@FE337?@GF;(/7CFFG3>F<?BF0>134CDF7C420;B(4<4<C-,,40(,12:512<B>(07)67:
@M03364:396:000000000-C9LGT:1:1101:5965:3421 2:N:0:10
GGACTACACGGGTTTCTAATCCTGTTCGCTCCCCCAGCTTTCGCGCCTCAGCGTCAGTGGTGGCCCAGAAGGCCGCCTTCGCCACCGGTGTTCTTCCCGATATCTGCGCATTCCACCGCTACACCGGGAATTCCGCCTTCCCCTACCACACTCGAGCCCGCCGGTATCGGAGGCTCGCCGGGGTTGAGCCCCGGGCTTTTACCTCCGACCTAACGGGCCGCCTACGCGCGCTTTACGCCCATTGAATCCGTATAACGCTTGCCCCCTACGTACTCCCGCGGCTGCTGGCCCGCAGTTCCCC
+
CCCCCGGGGGGGGGGGGGCFGGGGGGGGGGGGGGGGGGFGGGGGGGGGGGGGGGGG@FEFEGGGGGGGAFGGGGGGGGGGGGGGGGGGGGGGGGGGGGGDGGGGCFGGGGGGCGGGGGGGGEDGFEGEGGCFAFGGEF8FFGGFGGGFCFG5F59?EDDGDGEDGGFGECEGFG9FGFEGCGG:*:3.9;;>5CEG)A?F+5C4CF:21D>+)013C9G50C(382403)-(-4442:GD5()-*6.6F71,40-.84---2+5CE)(((.4(-).8544((,4::7??(,4(((01*)02
@M03364:396:000000000-C9LGT:1:1101:7095:3450 2:N:0:10
GGACTACCGGGGTATCTAATCCTGTTTGCTCCCCACGCTTTCGAGCCTCAGCGTCAGTTACAGTCCAGAGAAGCGCCTTCGCCACTGGTGTTCTTCCTAATCTCTACGCATTTCACCGCTACACTAGGAATTCCCTTCTCCTCTCCTGCACTCTAGACTTCCAGTTTGAAATGCAGCACTCAGGTTAAGCCCGAGTATTTCACATCTCACTTAAAAATCCGCCTACGCTACCTTTACGCCCAGTAAATCCGGACAACGCTCGCCACCTTCGTATTACCGCCGCTTCTGGCACGTAGGTTGC
+
CCCCCGGGGDECGGGGGGDDGGGAFEEGGAGCFGGGGGGGGGGGGGGGGGGGGGGGDFF,EFGGGGGGGGGGGFGDGGG@FGGGGFGGGGGCGBFGGGAEGGEF8EEFGGGGCAEFAGGDGCDGFEFFGAFGGGFGC:DGGGFDGGGF?DFDFEDFAA9D;FDFFGGGGGCFFA7?GBFD8=DFE?95B=D+=E>CFGGGCEG@FC<AEG*@>=,*3<6=@G9<=?5?(:5>*8@4@DEEGF0@8<5);C3((,6;F((;(4*9<EF0)((,4,()-3(4((-((-))4437(,,))*)21
@M03364:396:000000000-C9LGT:1:1101:8737:3461 2:N:0:10
GGACTACCGGGGTTTCTAATCCTGTTCGCTCCCCTAGCTTTCGCGTCTCAGCGTCAGTTACGGCCCAGAAAGCCGCCTTCGCCACTGGTGTTCTGCCCAATATCTGCGCATTTCACCGCTACACTGGGCATTCCACTTTCCCCTACCGAACTCAAGCCCGCCAGTTCGGGATGCGGGCCGGGGTTGAGCCCCGGGCTTTTACCTCCGACCTACCGGGCCGCCTACGCTCCCTGTACGCCCAATGACTCCGTATACCCACCCCCCCATACGTATGACCTCGGCGGCTGGCCCCTTCTTCCCC
+
CBCCCCGGGGGDGGGGGGGGGGGEFFGGGEEFGGFGDFGGGGGGGFGEFCFFEGGG@FFGGGCEGGG<@AFGGGGGGG7=FEGGCGF?FGFGFGGDGEEDFEGFDDGCGGFFGGGGGCE>6F?<D@ECFCEGGGFF,E?BFGGFGGGECBGDFBFFFGGEGGD77@FEGG5C*>:?E>EEGGGCED?(68*:C*3:CFGF72<2:>B1-90F()*(99CE1C<B:*-)()-,)5<403CE*1,57)).7C14(2).),(.((24D?C081)).()).+.-(4,(43(-((((,((1/0)09
@M03364:396:000000000-C9LGT:1:1101:23357:3475 2:N:0:10
GGACTACACGGGTTTCTAATCCTGTTCGATACCCACGCTTTCGAGCATCAGCGTCAGTCGCGCTACGGCAGGCTGCCTTCGCAATCGGAGTTCTTCGTCATATCTAAGCATTTCACCGCTACACAACGAATTCCGCCTACCTACTGCGTACTCAAGAAAAACAGTTCGCGCTGCAAGGCCGAGGTTGAGCCTCGACTTTTCACAACACGCTTATCTTCCGGCCTACGCTCCCTTTCAACCCAATAAATCCGGATCACGCCCGGACCTTCCGTATTACCGCGGCCGCTGGCACGGCAATAGC
+
CCCCCGGGGGGGGGGGGGGGGGGGGGGGGGGGGGGGGGGGGGGGGGGGGGGGGGGGGGGGGGGGGGGGGGGGGGGGGGGGGGGGGGGG7FFGGGGGGGGGGGGGGGFGGGGGGGGFGGGGGGGGGGGGGGGGGGGGGGGGGG@DGGGCGFGFGFGFE6DGGGFFCGGGGGEEBGFFGFGGGCDEGGGFFFGCDGDGCEGGGFGFGFFF@D?E?=E7;<FEBGFFF6:D?CBFBF?-6AFFGFF:F2<)8FCB62(4?B??>2*(>E5AFB::?:?:>@81(2(-(-((-224?F())))00
@M03364:396:000000000-C9LGT:1:1101:22898:3480 2:N:0:10
TAACTACACGGGTTTCTAATCCTATTTGCTCCCCACGGTTACCAGCCTCAATGTCAGTTAGAGTCCAGAGTAACGACGTTGCGACTGGCGATATTCCTCATCACAACGCATTTAACCGTTACACAAGGGATTCCATTCTCCTGCCCTACAAGCTAGACCCCAAGATTGCGGTGCAGCACCCAACGTGAGCACGGGGTGTTCACAACTCGATCTGAAGTCCGCCTCCGATCCCATTACGCTAGGTAAAGCCGGCCGCAGTAGGACAACAAATAAATCAAGAGGATGCTGTGACGGATGACGC
+
--6,,C6,,8+8666,;,CFD5F,CF@,,,;;DFBF7+C6,,,,;@,,CF,,,B,;,<<E,<;C,,;,,,65,<?6+88,,,+@+47,,@+@7+,,,,,::C,,,CF+++++,,9F,++0@+,99+,,44,4CE,,,,6EF?,*+,@,@9,*,)+337,,+60+,C=,,++@>+:+,0,:+@;++**0*,,3**;5**4*,9,0*0?*5*7,(+5889,43<8@(2.0(1((.)/9.(***(.6*)..*0/((-,()(,))-+)2**(((.)-))).2).((((,().-(..((())).**
@M03364:396:000000000-C9LGT:1:1101:22625:3485 2:N:0:10
GGACTACACGGGTTTCTAATCCTGTTTGCTCCCCACGCTTTCGCGCCTCAGCGTCAGTTGCTGTCCAGCAGACCGCCTTCGCCACTGGTGTTCCTCCTGATATCTACGCATTTCACCGCTACACCAGGAATTCCGCTTACCTCTACTTCACTCAAGAACTACAGTTTCAAATGCAGTCTATGGGTTAAGCCCATAGTTTTCACATCTGACTTGATGTCCCGCCTACGCTCCCTTTACACCCAGTAATTCCGGACAACGCTCGCTCCCTACGTATTCCCGCGGCTGCTGGCACGTCTTCAGC
+
CCCCCGGGGGGGGGGGGGGGGGGGGGGGGGGGGGGGGGGGGGGGGGGGGGGGGFGGGGGGGGGGGGGGGGGGGGGGGGGGGGGGGGGGFFGGGGGGGGGGGGGGGGGGGGGGGGGGGGGGGGGGFFGGGGGGGGGGG:>GGGGFCEG@ECFEFDFF:=EGFGFFGGGGGGEGFFFGGFGDGGGGFG::FCDGGG6FFFGGGFGFCFF@*=BGE*5:=AGGFGB@DDDFDGFFBEECFFGGGDFF+967FGGF;911A6@617:->EF:<?18,6?44C8319>FBFF??F2313(0)*):>
@M03364:396:000000000-C9LGT:1:1101:10965:3498 2:N:0:10
GGACTACTGGGGTTTCTAATCCTGTTCGATCCCCGCACTTTCGTGCATGAGCGTCATTTACGGCTTGGTCAGCTGCCTACGCAATCGGGGTTCTTCGTCATATCTATGCATTTCACCGCTACACGACGAATTCCGCAAACCTCAACCGCAATCAAGCCCGGCAGTATCAACGGCCGAATGGGGTTGGGCCCCACGACTTTACCGCCGACTTGCACGGGCGCCTGCCGCCCCCTTAAACCCCAGTAATCCGGATACCGCCCGGATCCCTCGGAATACCCCCGGTGCTCGCACGGTGTTTGCC
+
CCCCCGGGGGGGGGGGGGFGGGGGGGEGGGGGGGDG7FFGGGGFGE,FEFFGGGGG<FGGGGGGGGEGGAGGGGGGGG@FGGCGGGGG=F@FGCGGFGDGGGGGGFCFGGGGGGGGGGGGGFGGGEBF=FFGGGGGD30AFGG;?EFG8A@=F@7AFGGG6FEGGFGF7FGED*)3*2:<0,:*=:1(2*3CDCGE3==++/B@5)8((/3+)*+-9(:=;D16(*(),14(-4,))-;E*3((*.))9><31?),)(,((-*(9;5)3,(((-.).+-,4((,-.4(,(4-9(,8;),0:
@M03364:396:000000000-C9LGT:1:1101:19282:3529 2:N:0:10
GGACTACTAGGGTTTCTAATCCTGTTCGCTCCCCCAGCTTTCGCGCCTCAGCGTCAGTGGTGGCCCAGAAGGCCGCCTTCGCCACCGGTGTTCTTCCCGATATCTGCGCATTCCACCGCTACACCGGGAATTCCGCCTTCCCCTACCACACTCGAGCCCGCCGGTATCGGAGGCTCGCCGGGGTTGAGCCCCGGGCTTTTACCTCCGACCTACCGGGCCGCCTACGCGCGCTTTACGCCCAATGCATCCGGATACCGCCCGCCCCCTCCGTATTACCGCCGCTGCTGGCACGTAGTTAGCC
+
CCCCCGGGFGGGGGGGGGGGGGGGGGGGGGGGGGGGGGGGGGGGGGGGGGGGGGGGGGGGGGGGGGGGGGGGGGGGGGGGGGGFFGGGFGGGGGGGGGGGGGDFGGGGGGGGGGGGGGGGGGGGGGGGGGGGGGGGGEDGGGGF6DE8FFGFGB6<<EGGGGFGGGGGDGCEBE2?EEGGCEGFEE,4?EGGDCE=<FFFC>G<7>F>>GBC,>E>GBGGBGF(4*4.,)3431<<:0EE>(4().64?C>60,).81(316C>G59(---((.-4<*-(,43114,.418<4((09*)02
@M03364:396:000000000-C9LGT:1:1101:16736:3542 2:N:0:10
GGACTACTGGGGTTTCTAATCCTGTTTGCTCCCCACGCTTTCGAGCCTCAGCGTCAGTTACAGTCCAGAGAAGCGCCTTCGCCACTGGTGTTCTTCCTAATCTCTACGCATTTCACCGCTACACTAGGAATTCCCTTCTCCTCTCCTGCACTCTAGACTTCCAGTTTGAAATGCAGCACTCAGGTTAAGCCCGAGTATTTCACATCTCACTTACAAATCCGCCTACGCTCCCTTTACGCCCAGTAAATCCGGACCACGCTCGCCCCCTACGTATTACCGCCGCTGCTTGCACGTAGTTAGC
+
CCCCCGGGGGGGFGGGGGGGGGGGGGGGGGGGGGGGGGGGGGGGGGGGGGGGGGGGGFGGGGGGGGGGGGGGGGGGGGGGGGGGGGGGFGGGGGGGGGGGGGGGGGGGGGGGGGGGGGGGGFGGGGGGGCGGGGGGFFFGGGGFGGGGGFGFFEGF;FGGGGFGGGGGGGGGFGFGGFGGGFGGGGCDFGFGGGGGFGGGGEGFGFFFCFFGFFG7FFGGFGFFFCDFFGFFBFFCEFECGDBB+9<EFGDF?@28>1(,64=>3CD>BF:?<A>)6<:>047((()).852(3.)./)0:
@M03364:396:000000000-C9LGT:1:1101:22211:3546 2:N:0:10
GGACTACAGGGGTTTCTAATCCTGTTTGCTCCCCACGCTTTCGCGCCTCAGCGTCAGTTGTCGTCCAGCAAGCCGCCTTCGCCACTGGTGTTCCTCCTAATATCTACGCATTTCACCGCTACACTAGGAATTCCGCTTGCCTCTCCGATACTCAAGGGGAACAGTTTCAAATGCAGTTCATGGGTTGAGCCCATGGATTTCACATCTGACTTGCTCCTCCGCCTACACGCCATTTACACCCAGTAAATCCGGACAACGCTTGCAACCTACGTATTACCGCGGCTGCCGGCACGTCGTTAGC
+
CCCCCGGGGGGGGGGGGGGGGGGGGGGGGGGGGGGGGGGGGGGGGGGGGGGGGGGGGGGGGGGGGGGGGGGGGGGGGGGGGGGGGGGGGGGGGGGGGGGGGGGGGGGGGGGGGGGGGGGGGGGGFCFGGGGGGGGGGFFGGGGFGGG+BAF:CD6F,@CECGFGFEFGFDGGFFEFFFGGGGGGGCCEFFGGFFGG9;?FG?GAFFFFEGFGFA<>FEG62DD@?F6FFG;06>EFFFGGG;;E=C53AGDF?>BFFB><FFD)2A<42:04))4462:>>(,46:((-1(4:.(0853>C
@M03364:396:000000000-C9LGT:1:1101:19786:3554 2:N:0:10
GGACTACACGGGTATCTAATCCTGTTCGCTCCCCCAGCTTTCGCGCCTCAGCGTCAGTGGTGGCCCAGAAGGCCGCCTTCGCCACCGGTGTTCCACCCAATATCTGCGCATTTCACCGCTACACTGGGTGTTCCGCCTTCCCCTGCCACACTCAAGCCCGGCAGTTCGAGGTCCGGGCCGGGGTGGAGCCCCGGGCTTTGACCCCCCGCTTGCCGGGCCCCCTGCTCGCCCTTTACGCCCCCTGAATCCGGCTACCGCCCGCTCCCTACGTATTGCCGCGGGTGCTGGCCCGGGATTCCCC
+
CCCCCGGGGGGGGCGGGGGGGGGGGGGGE@FGGGGGGGGGGGGGGGGEGGGGGGGGGEEFFGGGGGGGGEFGGGGGGGGCDGGGGGGG:FGGGGGGGGGGGGGGGGGGGGGGGGGGGGDCCGEGGGGG@CFGGGGEGGGGFFGFGFG8BFGFF8AFFGGGGG5>FFGG5CCC*,-@EEGGGGGF***/;FCDDEEE5;C7<6+45)0419(*4)/,/48*-C((.+602)3430).-8CE*(347,66)/)-,22?)((,(413CE4).43<)())5*--((,41>6((.-,((()0*)*2
@M03364:396:000000000-C9LGT:1:1101:25074:3575 2:N:0:10
GGACTACTAGGGTTTCTAATCCTGTTTGCTCCCCACGCTTTCGCGCCTCAGCGTCAGTTGTCGTCCAGCAAGCCGCCTTCGCCACTGGTGTTCCTCCTAATATCTACGCATTTCACCGCTACACTAGGAATTCCGCTTGCCTCTCCGCTACTCACGGGCTACAGTTTCAAATGCCGTTCATGGGTTGAGCCCATGGATTTCACATCTGACTTAATTCTCCGCCTACACGCCCTTTACACCCAGATAATCCGGCCCACGCTTGCAACCTACGTCTTTCCGCGGCTGCTGGCCCGTATTTAGC
+
CCCCCGGGFGGG;<FGGAGFGGFEFGFGGCFFGGGGGGG@C@CGGGGGGFFGEGGGFCFEGGE@ECFGECFGGG@EGFGGDD7=FEDGEFGCFEFGGGGGF9EF=ECDEEFGCGGGG>CDGGFFGFF8FGGFGG8F@+=DFFFFGCB@=?B),:63+6@=6:?FGFGDEFGGF;)+1<@<@E;*6@58@8DGGFGFGFDFF6@ECFACAC>E*=,*:*C?25>@22353<040:@>33>::3((*))13:DB(-((070(-38)?FG:(4:730<)-+,,(413902.50229-()/*)::
@M03364:396:000000000-C9LGT:1:1101:11806:3580 2:N:0:10
GGACTACTCGGGTATCTAATCCTGTTTGCTCCCCCGACTTTCGCGCCTCAGCGTCAGTACCGTACAAGGAATCCGCCTTCGCCTCCGGTGTTCTACAGGATATCCACGCATTTCACCGCTACACCCTGTATTCCGCTTCCCTCTTCCAGACTCCAGTCCTGCAGTTTCGGACGCACTTTCCGGGTTGAGCCCGGAGATTTCACATCCTACACATCGGCCCGCCTACGCGCCCTTTACGCCCAGTTAATCCCCACCACTCTTGCGCCCTCTGTATTCCCGCCGGCGCGCGCACTGCTGTAGC
+
CCCCCGGGGGGEGGDFGF@,CBFFGGGGFAEGGGGDCFGGFGFFGGEF7,EFGFGGCGFFGEGDGGGFGEFGGGGGGGGADFCFEFDCFGGGGGGA<=@DFGGG;FFCCCFFCFGGGGGDGGFFF7CF<FAFE<?4=FDGGGD5DGGD,;=5,58DD@EG,DF6FEEFCGCGE703:99@A***>C*6>8<9):**)4>CFFG)1;;.9=@F@)+(8(=E1C@1:C(0(134;?856(;:C??>*.).=F*(.4,3@(46>2?(1893.8).).6)43((((((-(((,(((((,9)*)2:
@M03364:396:000000000-C9LGT:1:1101:16420:3582 2:N:0:10
GGACTACTCGGGTATCTAATCCTGTTTGCTCCCCACGCTTTCGAGCCTCAGCGTCAGTTACAGTCCAGAGAAGCGCCTTCGCCACTGGTGTTCTTCCTAATCTCTACGCATTTCACCGCTACACTAGGAATTCCCTTCTCCTCTCCTGCACTCTAGACTTCCAGTTTGAAATGCAGCACTCAGGTTAAGCCCGAGTATTTCACATCTCACTTACAAATCCGCCTACGCTCCCTTTACGCCCAGTAAATCCGGACAACGCTCGCCCCCTACGTATTCCCGCGGCTGCTGGCACGTGGTTAGC
+
CCCCCGFGGGGGGGGGGGGGGGGGGGGGGGGGGGGGGGGGGGGGGGGGGGGGGGGGGFGGGGGGGGGGGGGGGGGGGGGGGGGGGGGGGGGGGGGGGGGGGGGGGGGGGGGGGGGGGGGGGGGGGGGGGGGGGGGGGFGGGGGFGGGFGFGFGFGF,@FGGGFGGGGFGGGGFGFGG*3,=,D@DG9:FFDFGGGGFGGGGFGFFFF5AGEGF?@***@E5FFFDFAFFGFFFFF9C@GGGFF=A??CFFC9163=F>@<,:EF*:D9:B?4)-4)69--(-9;9?)7:?()(.()00)7?
@M03364:396:000000000-C9LGT:1:1101:14672:3595 2:N:0:10
GGACTACCAGGGTTTCTAATCCTGTTCGCTCCCCACGCTTTCGCTCCTCAGCGTCAGTTACAGTCCAGAGAAGCGCCTTCGCCACTGGTGTTCTTCCTAATCTCTACGCATTTCACCGCTACACTAGGAATTCCCTTCTCCTCTCCTGCACTCTAGACTTCCAGTTTGAAATGCAGCACTCAGGTTAAGCCCGAGTATTTCACATCTCACTTAACAATCCGCCTACGCTCCCTTTACGCCCAGTAAATCCGGACAACGCTCGCCACCTACGTATTACCGCGGCTGCTGGCACGTCGTTAGC
+
CCCCCGGGGGGGGGGGGGGGGGGGGGGGGGGGGGGGGGGGGGGGGGGGGGGGGFGGGGGGGGGGGGGGGGGGGGGGGGGGGGGGGGGGFGGGGGGGGGGGGGGGGGGGGGGGGFGGGGGGGGGGGGGGGGGGGGGGGFGGGGF?GGGGGFGFFE@D9E8@DFFGGGGGGGGGFGFGG?=EGDDGGG,>FFEFGDGCFFGGGFGFFF>7@FFGE83;FEGGBGFFFFAE=<@DBEFCEFGGGFFF=35?FGG@?B1;A912?;E9*AC:(4838<>5<E306>>0>BB2?F12:3(083(/:
@M03364:396:000000000-C9LGT:1:1101:9215:3619 2:N:0:10
GGACTACCAGGGTTTCTAATCCTGTTTGCTCCCCACGCTTTCGTGCCTCAGCGTCAGTTACAGTCCAGGCGGCCGCCTTCGCCGTTGGTGTTCTTCCACATCTCTACGCATTTTACCGCTACACCTGGAGTTCCACCTCCCTCTCCTGTCCTCAAGCCGTCCAGTTTCCACCGCCTGACCCGGTTTAGCCGGTCCCTTTTCCCTCCGGCTTGCACAGCCGCCCGCGCACCCTTTACCCCCAATCATTCCGGATAACCCCTGCCCCCCACTGCTTTCCCCTGCCGCTGGCCCGCGGTTTCCC
+
CCCCCGGE<FGGG8FGGGCGGGGFGGGGCFGGGGGGGGGGGGGECFGGGGG,@FGEBF<FGCCEFEGG8,7@F:FGGGGGGGG7+,8FFGGGGGGGG9FGGCDFGGFGGGGGE,EFGEEDGGFF,>=E,,BFFF3FE,6FE+@F8DD@70:DGFGFGGD4+8?FG;=FF:,,3F5*49<CF5**4*,*3>4)/=*;*?<CBE,)>)=(3/1*(/A<C1:*3C(((*-),C?(4?))).8C*4(.)))4=*1,4(4)0,--((2,7?7((())-62))3(.,,(,-((-((37((,0)))29
@M03364:396:000000000-C9LGT:1:1101:14179:3621 2:N:0:10
GGACTACCCGGGTTTCTAATCCTGTTTGCTCCCCACGCTTTCGCGCCTCAGCGTCAGTTATCGTCCAGCAAGCCGCCTTCGCCACTGGTGTTCCTCCTAATATCTACGCATTTCACCGCTACACTAGGAATTCCGCTTGCCTCTCCGATACTCAAGGGATGCAGTTTTGAAAGCAGTTCCGGGGTTGAGCCCCGGCATTTCACTCCCAACTTGCATCTCCGCCTACACGCCCTTTACACCCAGTAAATCCGGATCACGCTCGCACCTTCCGTCTTACCGCCGCTGCTGGCCCGTATTTTGC
+
CCCCCGGGGGGGGGGGGGFGGGGFFFFGGGGGGGGGGGGGGGGGGGG@FGGGGGGGGGGFFGGGGGGGGGGGGGGGGGGGGGGGGGGGFGGGGGGGGGGGGGGGGGGGDGGGGGGGGGGGGGGGGGGGFGGGGGGGG@DFGGGFGGG6EBGF,3+;,@DCGGFGGAFGGGGFFFEGGFGEG89CEE:6FC59DGGGGGGGGCB7:AF;;DDG<6+);)<?6:?@@<3)(:1;9BD:A<EFG((5@4<>BFC><FBFF083:78-)258>BB.((4)6<44(49((387>1(4((-))*.0*
@M03364:396:000000000-C9LGT:1:1101:16582:3624 2:N:0:10
GGACTACTGGGGTTTCTAATCCTGTTTGCTCCCCACGCTTTCGCGCCTCAGTGTCAGTTACAGACCAGGAAGCCGCCTTCGCCACTGGTGTTCCTCCATATCTCTACGCATTTCACCGCTACACATGGAATTCCACTTCCCTCTTCTGCACTCAAGTCGACCAGTTTCCAATGACCCTCCACGGTTAAGCCGTGGGCTTTCACATCAGACTTACTCAACCACCTGCGCGCCCTTTACGCCCAATTATTCCGGATCACGCTCGCCCCCTACGTATTACCGCGGCTGCCGGCACGTAGTTCGC
+
CCCCCGACDFGGG:FFGGFGGGG<6FFGFGGGGGGGGGG@FG>FFGGDGGFFGGGGFGGGE<D<FFGF@FGGEEFGGGGGGGGGGGGG<FFEGGFFGFGGGDF<@EFFG@FCFGGFGGGG>FGF9FGGFC9EFFGCDGCGGGGF=E;,@DGFG5=?=83@EFAFFFGGGGGGF,:+=6FE7F7+@E88;<D99@E>FGCEGCGFDA;=EGFG40,1B:CC=C>B(=5)5<(.78@EF;EEGFF1+77?FG*7<:(3?06?((:1*271(,2<5:2)6280(70((,(-1,(2(.(.)1)19
@M03364:396:000000000-C9LGT:1:1101:25702:3697 2:N:0:10
GGACTACCGGGGTATCTAATCCTGTTTGCTCCCCACACTTTCGAGCCTCAGCGTCAGTAAGAGCCCAGTAGGCCGCCTTCGCCACTGGTGTTCCTCCGAATATCTACGCATTTCACCGCTACACTAGGAATTCCATTCTCCTCTCCTGGACTTTAGTCTTCCAGTTTGAAATGAAGCACCAAAGTTGAGCCCGGGTATTTCACATCTAGCTTAAAAGACCGCCTACGCTCCCTTTGCGCCCAGTCATTCCAAGCCACGCTCGCCCCCTACGTCTTGCCGCCGCTGACGGCACGTATGTAGC
+
CCCCCGGF@CFGFFAFGGGGGGG9FGFGGGDGGGGGCFGGGGGFGGGGEFEFGGGGGC<F9FGCFEGGEGGGGGGGGGGCEGGGG8AFFGGGGA=FF7FFGFFAFDF@FGGGGGFFGDGDGEFGGFGG<<EFGGGFC,+CFD@7DFB=,3F*,*+=,@DAEGFGGGG9,@>E8,02@FFF,,=,5@,;C8,++*@**@EFGEE*59+**54@*1,1C)<E2D@9=:=)-131=A@3<9GGG;13*))13C+))/(3529B:>83*:7213(4(41-)34((4769((,4617B8(*)/)27
@M03364:396:000000000-C9LGT:1:1101:17816:3698 2:N:0:10
GGACTACCAGGGTATCTAATCCTGTTTGCTCCCCACGCTTTCGAGCCTCAGTGTCAGTTACAGTCCAGAAAGGCGCCTTCGCCACTGGTATTCTTCCTAATCTCTACGCATTTCACCGCTACACTAGGAATTCTCCTTTCCTCTCCTGCACTCTAGACTTCCAGTTTGAAATGCAGCACTCAGGTTAAGCCCGAGTATTTCACATCTCACTTAAAAATCCGCCTACGCTCCCTTTACGCCCAGTAAATCCGGATACCGCTCGGATCCTCCGTATTACCGCGGCTGCTTGCCCGGCGTCAGC
+
CCCCCGGGGGGGGGGGGGGGGGGGGGGGGGGGGGGGGGGGGGGGGGGGGGGGGGGGGFGGGGGGGGGGGGGGGGGGGGGGGGGGGGGGGGGGGGGGGGGGGGGGGGGGGGGGGGGGGGGGGGGGGGGGGGGGGGGGGFGGGGFFGGGGGFGFGFGFFGGGGGFGGGGGGGGGFGFGGFGGGCD=FGCDFGGFGGGGGGGGGFGEGFFE7DEGCBA>FDGGFGDFAD5>4;@D=EFFF9CGG?DB+55*BFCB6;,))(,(.3=9*3C.=D941:?)6<4949>>>B?-5:(4:>(00)-96
@M03364:396:000000000-C9LGT:1:1101:10804:3700 2:N:0:10
GGACTACAGGGGTTTCTAATCCTGTTCGATCCCCGCACTTTCGTGCATGAGCGTCATTTACGGCTTGGTCAGCTGCCTACGCAATCGGGGTTCTTCGTCATATCTATGCATTTCACCGCTACACGACGAATTCCGCCAACCTCAACCGCAATCAAGCCCGGCAGTATCAACGGCGGAATGGAGTTGAGCTCCACGATTTGACCGCTGACTTGCCAGGCCGCCTGCGCACCCTTTACACCCAATCAATCCGGATACCGCTTGCTTCCTCCGTATTACCGCGGCTGCTGGCACGGAGTTCGCC
+
CCCCCGGGGGGGGGGGGGFGGGGGGGGGGGGGGGGGGGGGGGGGGGGGGGGGGGGGGGGGGGGGGGGGGGGGGGGGGGGFGGGGGGGGFFGCGGGGGGGGGGGGGGGGGGGGGGGGGGGGGGGGGEGGFGGGGGGGCCDGGDG*=DEEGFGFFC26<EGGEGFGFF:EGFGGFE5C*?EFG65?CF8/=,><FGEE<CC++9F;DEFFFF<C<)+.C1=CBGF?::389CB?B:>)6>FCG?F(7<A<:D):?638B9;?F:+)230:?;:(:?.<<*470234<:,:<14:>96>?9477
@M03364:396:000000000-C9LGT:1:1101:9296:3707 2:N:0:10
GGACTACACGGGTTTCTAATCCTGTTTGCTCCCCACGCTTTCGAGCCTCAGCGTCAGTTACAGTCCAGAGAATCGCCTTCGCCACTGGTGTTCTTCCTAATCTCTACGCATTTCACCGCTACACTAGGAATTCCATTCTCCTCTCCTGCACTCTAGACTTCCAGTTTGAAATGCAGCACCCAAGTTGAGCCCGGGTATTTCACATCTCACTTACAAGTCCGCCTACGCTCCCTTTACGCCCAGTCAATCCGGACAACGCTCGCCACCTACGTATTACCGCGGCTGCTGGCACGTCTTCTGC
+
CCCCCGGGGGGGGEDGGGF<FGFFFEGGGGGGGGGGGGGGGGG@FDGGGGGGGEGGGFGFGGGGGGGGGFGFGGGGGGGGGGGGFFFGEGGDGGG9FFAFGGFDFGGGGGGGGGGGGGGGGFGGCGGC@CFEFGGGG;FGGGG=FGG8,;ED:D@D=DGGGGFGFGDGGGGGFGFFGFGDGGC>EFGDF@FFGDCGGGGGGEFCGFFFEGEF5+,0;EGFAD=>AC=@AG@DBFFEEFGGD@?@*))5AD)1;;0(242(3.:9CEC8,8(,.62)63(,-49>>02)4??7(.453*)*2
@M03364:396:000000000-C9LGT:1:1101:21837:3770 2:N:0:10
GGACTACCCGGGTTTCTAATCCTGTTTGCTCCCCACGCTTTCGCGCCTCAGCGCCCGTTATCGTCCAGCAAGCCGCCTTCGCCCCTGGTGTTCCTCCTAATATCTACGCATTTCACCGCTACACCAGGAATTCCGCTTGCCTCTCCGACACTCAAGGGATACAGTTTTGAAAGCCGTTCCGGGGTCGAGCCCCGGGATTTCACTCCCACCTTGCATCTCCGCCTACACGCCCTTTCCCCCCAGTCAATCCGGACACCGCTCGCACCCTCCCTATTTCCGCGGCTGTCGCCCCGTCTTTAGC
+
CCCC@@FF@CFC66B,EFC,CF@C,E<F9FFEFC,+8@F@@ECE7FFCG,,;@+@+CE<,C<F6EF,,66CFD@FGFG=,AFE,@F=F<DG7AFFE,,,:E<CEEAE7FDF=9FDGFCC>=F,4,+8C<8BFGF87C>DA8+>:=,8+B*@5C@0;>:;76F827@C,:CED?::*ABE9:ED>:**(/<:C*:C5):*+4)5/CFA((/57.<+.>)2<07814:(),9(46(.)))*:C34:*4)-9>79<99(0-3(745(1:*-(-(..).))3(119;62(),(,,(6?()0*67:
@M03364:396:000000000-C9LGT:1:1101:24290:3774 2:N:0:10
GGACTACAAGGGTATCTAATCCTGTTTGCTCCCCACGCTTTCGAGCCTCAACGTCAGTTACAGTCCAGTAAGCCGCCTTCGCCACTGGTGTTCCTCCTAATATCTACGCATTTCACCGCTACACTAGGAATTCTCCTTTCCTCTCCTGCACTCTAGATATCCAGTTTGGAATGCAGCACCCAGGTTAAGCCCGGGTATTTCACATCCCACTTAACTATCCACCTACGCTCCCTTTACGCCCATTCAATCCGGACCACGCTTGCCACCTACGTATTACCGCGGCTGATGGCCCGTATTTCGC
+
CCCCCGGGGGGGGGGGGGGGGGGGGGGGGGGGGGGGGGGGGGGGGGGGGGGGGGGGGGGGGGGGGGGGGGGGGGGGGGGGGGGGGGGGEFGGGGGGGGFGGGGGFGFGGGGGGGGGGGGGGGGGGGGGGGGGGFFFGFFGGGGFGGGFFFGFEEFFFGGGGGF?FGGGGCGGFGFFGFGGG8D:DFB>F=@DGGGGDGGGGFGFGFFD)9=C91,;CAEC4DD@26<4/;>=5@:9CDGGGF(.1111:C56(:(:F?>762CEFGF@17<224:<AA:>,7;91(--3,34;99:/*)29
@M03364:396:000000000-C9LGT:1:1101:18073:3782 2:N:0:10
GGACTACCGGGGTTTCTAATCCTATTTGCTCCCCACGCTTTCGTGCCTCAGCGTCAGGTACAGGCCAGGCGGCCGCCTTCGCCGCTGGTGTTCTTCCACATCTCTACGCATTTTACCGCTACACATGGAGTTCCACCGCCCTCTCCTGTCCTCAAGCCGTGCAGTTTCCAAAGCCTGAACCGGTTGAGCCGGTCCCTTTTACTTCAGACTTGCCCAGCCGCCTGCGCACCCTTTACGCCCAATCATTCCGCCTACCGCTTGCCACCTCCGTATTACCCCGGCTGCTGCCACGTTGTTCGCC
+
CCCCCGGGGGGGGGGGGGGGGGGAFFGGGGGGGGFGGGGGGGGGGGGGGGFGGGGGFFFGGGGGGGGGGGCFGGGGGGGGGGGGGGGGFGGGGGCGGGGFGGGGGGGGGGGEGGGGGG8==FFFCGGGDGGGGGGGGFCGGGGFGGFGGAFEFF5AFFGGGGFGGGFGGFGGAF5;CF?GGGC=:E?;A<8DGDGGGFDGC7??FAF)/85A3)068=F*3C?00*40(18?(4).81:EE(80)))6=F/(-3(3>9(4118.98*(((-.37)-)+-(-42(-).)().4((.0893/>
@M03364:396:000000000-C9LGT:1:1101:18932:3792 2:N:0:10
GGACTACCAGGGTATCTAATCCTGTTTGATCCCCACACTTTCGTGCCTCAGCGTCAATTGCGGATTCGTGAGATGCCTTCGCAATCGGTGTTCTGTGTGATATCTATGCATTTCACCGCTACACCACACATTCCTCCCACGGCCTCCGCATTCAAGCCCAGCAGTATCAACGGCACGGCCAATGTTGAGCCCTGGACTTTCACCGCTGACTTACTAAGCCGCCTACGCACCCTTTCAACCCAATCAATCCGGATAACGCTTGCATCCTCCGTATTACCGCGGCTGCTGGCACGGCTTCCGC
+
CCCCCGGGGGGGGFGGGGGGGGGFGGGGAFGGGGGGDGGGGGGGCGGGGGGDFGGGFGGFGEGG:@AFFF8CFCGGGGGGGGGGGGFGCFGGGGGC9@FFGGGGGGAFGGGGFEDFFGGDGGFGF7@,8:FFGGGGGGDGC6E*@FDE6?:8FEFF:EDEGGFFG=FGG,DCEG5CG>CCE,3,EFCEF?,@?CF>*2DCFEF@GF>AFGF7*4,*+0=F>GB;0?0=3C;F06@35)@CG@0().)66C3((-4)1,(-441)0+9223((,.(.5<4((---((44:?7<?99))).9<
@M03364:396:000000000-C9LGT:1:1101:9325:3845 2:N:0:10
GGACTACTGGGGTTTCTAATCCTGTTTGCTCCCCACGCTTTCGTGCCTCAGTGTCAGTTACAGTCCAGAAAGCCGCCTTCGCTACTGGTGTTCCTCCTAATATCTACGCATTTCACCGCTACACTAGGAATTCCATTCTCCTCTCCTGCACTCTAGACTTCCAGTTTGAAATGCAGCACCCGAGTTGAGCCCGGGTATTTCACATCTCACTTGAGAGTCCGCCTACGCTCCCTTTACGCCCAGTCAATCCGGACCACGCTCGCCACCTACGGCTTACCGCCGCTGCTTGCACGTCTTTCGC
+
CCCCCGGGGGGGGFGGGGGGGGGGGGGGGGFGFGFGGGGGGGGFGGGGGGGEGGGGFGGGGFGGGGGGDCGGGFCGGGGGGEFFGGGGFGGGGGGGGGGGGGGGGGGGGGGGGGGCGCGDGFGGGGGGGGEFEFG9E,?F:FBDDFE?CDFDF5FF8@FG9BFFF;DBFGFGFGEGGFF8C+=FGGBDFF?DGGGG>CFGGEFC@FFEEF@E5*,1?CFF=DAAD84BAD@>@EFCE=CFE=D;*7C5:537(1(3A;9;;@:>*:C?8?:,(2(,.334(-(2(33),443?F2)./.9D
@M03364:396:000000000-C9LGT:1:1101:24809:3866 2:N:0:10
GGACTACTCGGGTTTCTAATCCTGTTCGCTCCCCCAGCTTTCGCGCCTCAGCGTCAGTGGTGGCCCAGAAGGCCGCCTTCGCCACCGGTGTTCTTCCCGATATCTGCGCATTCCACCGCTACACCGGGAATTCCGCCTTCCCCTACCACACTCGAGCCCGCCGGTATCGGAGGCTCGCCGGGGTTGAGCCCCGGGCTTTTACCTCCGACCTAACTGGCCGCCTACTCGCGCTTTACGCCCACTGAACCCGGATAACCCTCGCCCCCTACGTATTCTCGCGGCTGCTTGCTCGTCTTTATCC
+
CCCCCGGGGGGGFGGGGGEFFGG@FGGGGGGGGGGGGGGGGGGGGGGGGGGGGGGGGFFGGGGGGGGGC8FGGGGGGGGGGGGGGGGGFGGGGGGGFGGGGEGEDFGEGGGGGGGGGGGGGGGGGCGECFGFGGGGG:CGGGGFFGGCEFF5@59>GGD7EF>9F*CGG5EG?:BGCAGG*881BE,492;CDECG<CCC9>C)>F349DB67F7-*.C=9C:1.+.)(14-2:<63:GG5(24*4((07)-(,)4)4(((4C:G5C(42<)44)).*(--412:8.80).8(4(0**)0:
@M03364:396:000000000-C9LGT:1:1101:19156:3885 2:N:0:10
GGACTACCCGGGTATCTAATCCTGTTTGCTCCCCAGGCTTCTGAGCATCGGCGTCGTTAACGGGCCAGTGAATCCCCTTCGCCACTGGTTTTATCCTAAATCCCAAGGCATTCCACCGCGACACAGGAAATCCCATCCCCCCCCCCGGCACTCACGCCTTCAGGTTTGAATGGCGCACCCCATGTGAGCCCGGGGGTTTTCCACCCCCATTACAAGGTCCGCCAACCCCCCCTTTCCCCCCGTCAATCCCGCTACACCCCCGCCCCCTCGGTCTTCCCCGGGCGCTTGGACGTGCTGTGGC
+
CCCC@<CC@C76C@,;FEAF@,6CCF@CFF,CF-@,6,C<E,<,,C,,,,6++8+++8,,,,+,+6,,,,C@,,,:6AE=,BB4,4B,:5::,:455,59@,,,9>,++,:5,,,,,+4+1+@+,,A4EBB,A,,53,=F:+6*04*3**5),)3*2*,4?712>,,*>9;,2,(**)31*=*+?9,)/?5)2*/:)8;C+)0)2.)4-*6+)*3,*,3<(9(((/()(14((,))),*2*,,-0(-.<**(((,47(((-(*-1*/(-(-(-445<C.((-3(1(-?0)5,3(()0*.**
@M03364:396:000000000-C9LGT:1:1101:17279:3887 2:N:0:10
GGACTACTCGGGTTTCTAATCCTGTTCGATCCCCGCACTTTCGTGCATGAGCGTCATTTACGGCTTGGTCTGCTGCCTACGCAATCGGGGTTCTTCGTCATATCTATGCATTTCACCGCTACACAACGAATTCCGCAAACCTCAACCGCAATCAAGCCCGGCAGTATCAACGGCGGAATGGAGTTGAGCTCCACGATTTGACCGCTGCCTTGCAAGGCCGCCTGCGCACCCTTTAAACCCAATCAATCCGTACACCCCTCGCCCCCCACGTACTACCCCGGCTGCTCGCACGTACTTAGCC
+
CCCCCGGGGGGGGGGGGGGGGGGGGGGGGGGGGGGGGGGGGGGGGGGFFFFGGGGGGGGGGGGGGGCGFGGGGGGGGGFGGGGCGGGGGGGGGGGGGGGGGGGGGGGGGGGGGGGGGGGGGGGGGGGGGGGGGGGGG+CFGGG5FGGGGFGAFD=F=FGGGGFGGGGGGGGGFG@GEEGCC?FE:C,6;,>FDCCEFGFEGFGFGFF0=DED?7+4<<GG;>?FF?486DBB07).:>FC*4:(04<BFG*.8:)4)4(,46::DC)3>((((-.6:*4-(-24?:)(((49:8(09*.:9
@M03364:396:000000000-C9LGT:1:1101:23688:3932 2:N:0:10
GGACTACACGGGTTTCTAATCCTGTTCGATCCCCGCACTTTCGTGCATGAGCGTCATTTACGGCTTGGTCAGCTGCCTACGCAATCGGGGTTCTTCGTCATATCTATGCATTTCACCGCTACACGCCGAATTCCGCCAACCTCAACCGCAATCACGCCCGGCAGTATCAACGGCGGAATGGAGTTGCGCTCCACGATTTGACCGCTGACTTGCACGGCCGCCTGCGCACCCTTTACACCCAATAAATCCGCATACCGCTCGGTTCCTCCGTATTTCCGCGGCTGCTGGCACGGGGTTTGCC
+
CCCCCGGGGGGGGGGGGGFGGGGFGGGGGGGGGGGGGGGGGGGGGGGGGGD<FGGGGGGFGGGGGGGFFGFGGGGGGGGFFGFEGGGGDGGGGGFFGFGGGGFFGDFGGGGGGGGFGGGGGGGGG7DFCEGGGGGDECGFGGC?DFECGF>=BC+@>@CECE5C6EFGGGGGFG@4CD8?69C<CF,6>13C6EEECGG?F<CBGD36.::94/+4>9:71C:1:89549::??D2>AGE8(4)*.4)69*(46)47;(439/(98*-:>:.8B2AA*((,1--3:04:.811(,0)03>7
@M03364:396:000000000-C9LGT:1:1101:11755:3933 2:N:0:10
GGACTACCGGGGTATCTAATCCTGTTCGCTACCCATGCTTTCGAGCCTCAGCGTCAGTTGCAGACCAGGCAGCCGCCTTCGCCACTGGTGTTCTTCCATATATCTACGCATTCCACCGCTACACATGGAGTTCCACTGCCCTCTTCTTCACTCAAGTCTGACAGTTTCCGATGCACTTCTTTGGTTAAGCCAAAGGCTTTCACATCAGACTTATCAAACCGCCTGCGCTCCCTTTACGCCCAATAAATCCGGCACACGCTTGCTCCCTCCGTATTACCGCGGCTGCTGGCCCGTACTTTGC
+
CCCCCGGGDE7FGCGGGCFGGGGFGGGGGGFGGGGGGGGGGGGGFGGGGCAFFGGDEGGGGGGGGGGGGGGGGGGGGGGGGGGGGFGGFEFGGGGGGGGGG9>EFGGGGCGGGGGGGGGGGGGGFGGGGFFGGGGFGEFFGF8?FG9,7;D*,)6DFGGG,>?FGGGGGGDGDGEGGFGGGGGGGG>9CAFGDEGGGGGGGFGFFF5**;6C61<*@4DFFG9>/:(0(2(/376;C08FGF13)763@;7(((((),--80E)2<7((,(((,5))34>((19(-820:<8(3()<*)2:
@M03364:396:000000000-C9LGT:1:1101:17746:3971 2:N:0:10
GGACTACCCGGGTATCTAATCCTGTTTGCTCCCCACGCTTTCGTGCCTCAGTGTCAGTTACAGTCCAGAAAGCCGCCTTCGCTACTGGTGTTCCTCCTAATATCTACGCATTTCACCGCTACACTAGGAATTCCACTTTCCTCTCCTGCACTCAAGTTTCCCAGTTTCAAGAGCTTACTACGGTTAAGCCGTAGCCTTTCACTCCTGACTTAAGAAACCACCTACGCACCCTTTACGCCCAGTAAATCCGGATAACGCTAGCCCCCTACGTCTTACCCCGGCTGCTGGCACGGCGTTCGCC
+
CCCCCGGGGGGGGGGGGGGGGGGGGGGGGGGGGGGGGGGGGGGGGGGGGGGGGGGGGFGGGGGGGGGGGGGGGGGGGGGGGGGGGGGGCFGGGGGGGGGGGGGGGGGGGGGGGGGFGGGGGGGGGGGGGGGGGGGGGGGGGGGFGGGGGFGFGFGFFGGGGGFGGGGGGGGGFGB?FFGGGGGGGG,;DFEDGGGGGGGGCECEGFFCBGFG5B98FCF55DB@BC5:>DF=BFEE>@C<*(8*:5<EFG3(2(;@30,4:;F;DE3=BB...:A4:+44(4(--4>0?(4-((,0<)295
@M03364:396:000000000-C9LGT:1:1101:13910:3984 2:N:0:10
GGACTACAAGGGTATCTAATCCTGTTTGCTCCCCACGCTTTCGAGCCTCAGCGTCAGTTACAGTCCAGAGAAGCGCCTTCGCCACCGGTGTTCTTCCTAATCTCTACGCATTTCACCGCTACACTAGGAATTCCCTTCTCCTCTCCTGCACTCTAGACTTCCAGTTTGAAATGCAGCACTCAGGTTAAGCCCGAGTATTTCACATCTCACTTAAAAATCCGCCTACGCTCCCTTTACGCCCAGTAAATCCGGACCACGCTCGCCACCTACGTATTACCGCGGCTGCTGGCCCGTATTTCGC
+
CCCCCGGGGGGGGGGGGGGGGGGGGGGGGGGGGGGGGGGGGGGGGGGGGGGGGGGGGFFGGGGFGGGGGGGGGGGGGGGGGGGGGGGGGGGDGGGGGGGGGGGGGGGGGGGGGGGGGGGGGGGGFGGGEGGGGGGGGFGGGGGFGGGGGFGFGF?D8@FGFGBGGGGGGGGGFADFGFGGGFGEGGDDCECFGGGGGGGGGEGAFFFFCCEC08E5;@FGFGFFFD>46C9BFFF=6>GE:;=;AE<CFG59<3,2A<B7(3:1*2>3(444,6:4<04(4>>>B0).51(-9,4)9*)99
@M03364:396:000000000-C9LGT:1:1101:21443:3988 2:N:0:10
GGACTACACGGGTATCTAATCCTGTTCGATCCCCGCACTTTCGTGCATGAGCGTCATTTACGGCTTGGTCAGCTGCCTACGCAATCGGGGTTCTTCGTCATATCTATGCATTTCACCGCTACACGACGAATTCCGCCAACCTCAACCGCAATCAAGCCCGGCAGTATCAACGGCGGAATGGAGTTGAGCTCCACGATTTGACCGCTGACTTGCCAGGCCGCCTGCCCACCCTTTACACCCAATAAATCCGGATAACGCTCGGCTCCTCCGTATTCCCCCGGCTGCTGGCCAGGAGTTTGGC
+
CCCCCGGGGGGGGGGGGGFGGGGGGGGGGGGGGGGGGGGGGGGGGGGGFEFGGGGGGGGGGGGGGGGGGGGGGGGGGGGGGGFGGGGGCGGGGGGGGGGGGGGGGGGGGGGGGGGGGGGGGGGGG7=FGGGGGGGFE@DFG?FDDGGDGEFDA@GACGGGDDFGGGGGGGGGFGFG*:FGG95<FF,/;,<FFGDCFFG7+9F9DB>;?>>9.)+.<?GGFG:2.*./4C?3<?4:<BGG82<)*69BFG)3:6AFF93:>(*-7C74(,4,(4)-4*4(19176).(((((-(,00*6*<
@M03364:396:000000000-C9LGT:1:1101:7766:3994 2:N:0:10
GGACTACACGGGTATCTAATCCTGTTTGCTCCCCACGCTTTCGAGCCTCAGCGTCAGTTACAGTCCAGAGAAGCGCCTTCGCCACTGGTGCTCTTCCTAATCTCTACGCATTTCACCGCTACCCATGGAGTTCCCCCGCCCTCTCCTGTCCTCCAGCCTGCCAGTTCCCAAAGCCTGTACCGGTTGAGCCGGTCCCTTTCACTTCATACTTAACAGGCCGCCTCACCACCCCTTTCGCCCCATCACTTCGCGTACCGCCCGCCACCCTCTCATTTCCCCCGCCGCTCGCTCGTACTTTACC
+
-8<<@CFFGC7+8+;CCF9FFFE=;;FFGGFFGGGGGD@,,EC<E7@AFF<@76BF6CCCFFFEGGFC9,C@,CCFGGC<=CE,B,,<6=,,?A>FGF,,?AEFCGGGGGGC4@@9FEE=6C,9,94BFFBFEG,?@+=FGGF5FF,,,3FE3DF*@E,@FGFC>D,EG9D,*@8+,07@<3035*81;C*9?*8?2?CC:7@*;=+768*1*;,76(=*8>10(*,*6:;(/()///*<*(38@2<)99*(-(11:--4(4>4C@C,,(,)-))-60(,23(-,(((((,(((()**)22
@M03364:396:000000000-C9LGT:1:1101:5574:4006 2:N:0:10
GGACTACTGGGGTATCTAATCCTGTTCGATCCCCGCACTTTCGTGCATGAGCGTCATTTACGGCTTGGTCTGCTGCCTACGCAATCGGGGTTCTTCGTCATATCTATGCATTTCACCGCTACACGACGAATTCCGCAAACCTCAACCGCAATCAAGCCCGGCAGTATCAACGGCGGAATGGAGTTGAGCTCCACGATTTTACCGCTGACTTGCACGGCCGCCTGCGCACCCTTTACACCCAATAAATCCGTATACCGCTTGCCCCCTCCGTATTCCCCCGGCTGCTGGCACGGGTGTGCGC
+
CCCCCGGG<EGGGGGGGGGGGGGEFGGGGGGGGGGGGGGGGGGGGGGFGCFGGGGGGGGGGGGGGGGGGGGGGGGGGGGFEGEEGGFGCFGGGGFGGGGGGGGGFCFGGGGGGGGGGGGGGGGGGCFGDGGGGGGG63+FEDD*6>FGGDFDGED5C8DGEGDGGFFFGGFG>FAGD;CG?+9CFG,/92CC<E=*CFG++)?;5))(.:4:A6<:D9GG9DB?:*404C62(4<))-;C>:?0*-649D/48..67990::+5CE)-4,4((5)-5*3794(,42.(-.3(1(,)0))*1
@M03364:396:000000000-C9LGT:1:1101:11769:4032 2:N:0:10
GGACTACTCGGGTTTCTAATCCTGTTTGCTCCCCACGCTTTCGTGCCTCAGCGTCAGTTGCATGCTGGTAAGCTGCCTTCGCAATCGGGGTTCTGTGACATATCTACGCATTTCACCGCTACACTAGGAATTCCGCTTGCCTCTCCGATACTCAAGGGATACAGTTTTGAGAGCAGTTCAGGGGTTGAGCCCCTGCATTTCACTCCCAACTTGCATCTCCGCCTACGCTCCCTTTACGCCCAGTAAATCCGGACCACGCTCGCCACCTCCGTATTACCGCGGCTGCTGGCCCGTTGTTCGC
+
CCCCCGGGGGGGGGGGGGGGGGGGGGGGGGGGGGGGGGGGGGGGGGGGGGGGGGGGGGGGGGGGGGGGGGGGGGGGGGGGGGGDFGGGCFFGGGCGFCFGGFGGGGGGGGGGGGGGGGGGGGGGGGGGFCFGGGGGGGGGGGGFGDC+>?EEF:=5FDFFDGFGGGGGGGG?DF5DGFGGGGGGGGGFFFGGGGGFFGGGGFG<DFF2);BG=F,;=AFGFGFFFG??227<;A@EF(=CG<1;173?FGC0;@(8F60(-7CB5EF(,.1(..:)6<:6>>F69B>:??(-((()0))*1
@M03364:396:000000000-C9LGT:1:1101:23585:4052 2:N:0:10
GGACTACTGGGGTTTCTAATCCTGTTCGATACCCACGCTTTCGTGCTTCAGCGTCAATCGTATCCTCGCAAGCTGCCTTCGCGATCGGTGTTCTGAATCATATCTATGCATGTCACCGCTACATGATTCATTCCGCCTGCGCCGTTTACATCCTAGTCCACCAGTTTTCAAGGCATACTCCTGTTACGCCTAAGCCTTTTACCTCCACCTTATTTAACCGCCTACGCACCCTTTACACCCAATACCTCCGCCCAACGCTTGCCCCCTACGTATTACCCCCCCTGCTGTCACGTACTTCCCC
+
CCCCCGGGGGGGGGGGGGGGGGGGGGGGGGGGGGGDGGGGGGGGGGGGGGGGGGGGGEGGGGGGGGGDGGCFGGGGGGGFGGG+>FEEGGFGGGGGFGGBFFFGFEGGGGGGGGGGGGGGGGFGG9EDFEFGGFFGGGGGB=B*=EGCFFFEFD9=FG,=3>?FFGGGG89CBF=CCFGGF7?BEF@:B*,327DCGGGGF:D>F4A:@GB,6+=*=EF/6?@(8*8/(:1(8E3.)/5<*48@))17A3/0(4(473121-3)9?72?<1))569A6:((,,-473-5)6:3((.18)09
@M03364:396:000000000-C9LGT:1:1101:22644:4072 2:N:0:10
GGACTACCCGGGTTTCTACGCCTCTTTGCTCCCCACGCTTTCGTGCCTCAGCGTCAGGTACAGGCCAGGCGGCCGCCTTCGCCGCTGGCGTTCTTCCACATCTCCACGCATTTCACCGCCACACGTGGCGTTCCACCGCCCTCTCCTGCCCTACCGCCGTGCAGTTTCCAAAGCCTGCACCGGTTGGGCCGGCCCCTTTTCCTTCAGCCTTGCGCCGCCGCCTGGCCCCCCTTTACGCCCCCTCTTGCCGTATACCGGTTCCCCCCCTCCTATTCCCCCGCGTGCCTGCACGGGCTTCGCC
+
CCCC<,6,;@FGE;FAFF@,4@E,E,6,6,CFFG,@7FG@@FGC@FD,6ACE@FFG@,CCECCE@FF@FG+@>F@CE,:E<FC+@=+8++84F<;D<,58EC=A,CFEGCE:,,,<E8@+68,B+8@F+@+@FG7DC7@GGDG*;,@8,3>),)*3<:=:*1)4,6<FGG9,2+/2*.*3*3)4=3<4ACEG)*::3;@9+-+-*74).7<+()/(1-:*(5(((*()(/4((5))(,:**(-,).).)/1-()6))((-(.<(9C3,((...4)).*(-((-((()).(41((())0,**
@M03364:396:000000000-C9LGT:1:1101:12664:4118 2:N:0:10
GGACTACCAGGGTTTCTAATCCTGTTTGCTCCCCACGCTCTCGCGCCTCAGCGTCAGTTACTGTCCAGTAGATCGCCTTCGCCACTGGTGTTCCTCCCAATCTCTACGCATTTCACCGCTACACTAGGAATTCCGCTTGCCTCTCCGACACTCAAGGGATACAGTTTTGAAAGCAGTTCCGGGGTTGAGCCCCGGGATTTCACTCCCAACTTGCATCTCCGCCTACCCGCCCTTTACACCCAGTAAATCCGGACCACGCTTGCAACCTACGTATTACCGCGGCTGCTGGCCCGTCGTTCGC
+
CCCCCGGGGGGGGGGGGGGGGGGGGGGGGGGGGGGGGGGGGGGGGGGGGGGGGGGGGGGGGGGGGGGGGGGGGGGGGGGGGGGGGGGGFGGGGGGGGGGGGGGGGGGGGGGGGGGGGGGGGFGGGGGGGGFGGGGGGBDGGGGFGGG8EBGEGB@DACFFFFFGDFFGG6B9DEEGCBAFGGDGGGG@FFGGGGGCDGGGGFC<?FF(0:BG*B:*;6CF3C@F??(=6DFFFFECCEGFG???*-6<BFC>?9(,86>68:E4:@F(2:0(.48<AC(,-4139<::F(8,42(.751C)
@M03364:396:000000000-C9LGT:1:1101:18600:4151 2:N:0:10
GGACTACTAGGGTTTCTAATCCTGTTTGCTCCCCACGCTTTCGCGCCTCAGCGTCAGTTATCGTCCAGCAAGCCGCCTTCGCCACTGGTGTTCCTCCTAATATCTACGCATTTCACCGCTACACTAGGAATTCCGCTTGCCTCTCCGACACTCCAGGGATACAGTTTTGAAAGCAGTTCCGGGGTTGAGCCCCGGGATTTCACTCCCAACTTGCCTCTCCGCCTCCACGCCCTTTACACCCAGTCAATCCGGACAACGCTTGCAACCTACGTCTTACCGCGGCTGCCGTCCCGTACTTGGC
+
A<C@AFEF<CEACCFGGEC,;;CCFAEE9;FDC@F@F6,FF9F7@+7,8?C,@FECBC<,9@FFGGGEG,6ACFGBFCFG@@==FFGF?FFGFFGGGGBFEGDGGF?DCEGGFGGFG@EGEGCFG>E@FFGFDFDEC+=FFGGFGGGC=5:D@)2;3@+@7D+=F,ECGEF>?C=CGFGG>CD@ECCEF,,79?EG4BCCFCE4?A63(/577CG);(<F9G@((*,=(8=@BD8)64C88864*6))0>56:>-,7((46(2<7<*5((,4((-):@6(,31(((,-(((-,(-))*)29
@M03364:396:000000000-C9LGT:1:1101:16773:4153 2:N:0:10
GGACTACCGGGGTTTCTAATCCTGTTTGCTCCCCGCACCTTCGCACCTCAGCGTCAGTCATCTGCTGGCAGGCTGCCTTCGCCATTGGTATTCTTCCAGATATCTACAGATTTCACCCCTACACCTGGAATTCTGCCTGCCCCTCAGTCACTCTAGTTATGCAGTTCTCAACGCAGTCCGGGAGTTAAGCTCCCGCCTTTCACACCAAGCTTGCATATCCGCCTACATGCCCTTTACGCCCAATCATTCCGAACAACGCTCGCAACTTACGTCTTACCGCGGCTGCTGGCACGTAATCAGC
+
CCCCCGGGGGGGGGGGGGGGGGGGGGGGGGGGGGGGGGGGGGGGGGGGGGGGGGGGGGGGGGGGGGGGGGGGGGGGGGGGGGGGGGGGGGGGGGGGGFGGFGGGGGGGGGGGGGGGGGGGGGGGGGGG=FGGGGGGGGGGGGGFGGGFGFGFGEGFFGDFGGFGGGGGGGGGFGFGGFGGGGCFGGFCFFGFFGEGGGGGGFGFCDA>>GFDBFFE8@ECDGFF>F3@5;@@@8EFFDECG;0;8;E?FG71;;(472;(:>E1)274))(.(4:4<F(4>>;968)).:,.,8:)71):C
@M03364:396:000000000-C9LGT:1:1101:20424:4168 2:N:0:10
GGACTACCGGGGTATCTAATCCTGTTCGATCCCCGCACTTTCGTGCATGAGCGTCATTTACGGCTTGGTCAGCTGCCTACGCAATCGGGGTTCTTCGTCATATCTATGCATTTCACCGCTACACAACGAATTCCGCCAACCTCCACCGCAATCAAGCCCGGCAGTATCAACGGCGGAATGGAGTTGAGCTCCACGATTTGACCGCTGACTTGACAGGCCGCCCGCTCACCCTTTACACCCCATCAATCCGGATAACGCTCGGATCCTCCGGTGTACCCCCGCTGCTGGCACGTAGTTCGCC
+
CCCCCGGGGGGGGGGGGGGGGGGGGGGGGGGGGGGGGGGGGGGGGGGGGGGGGGGGGGGGGGGGGGGGGGFGGGFGGGGGGGFDGGGGEGCFFEEFDFEGGGGGGGGGGGGGGGGGGGGGGGGGFFGGGGGGGGGGG>?GGCD5DGGCGEGDFBG6FFGGGGBGGGFFGGGGFGFG5AGGG6CCE+,.0,>;6=8=:BF+1;F08>)((:67)0<<F,?C>G(,1*().9:(44))62C?*1((/.5)87)4<29>.,(-44/(1A:4<2(((-)6<+4,3;49()).834((.(0**-)7
@M03364:396:000000000-C9LGT:1:1101:7036:4176 2:N:0:10
GGACTACTCGGGTATCTAATCCTATTTGCTCCCCACGCTTTCGTGCCTCAGCGTCAGGTACAGGCCAGGCGGCCGCCTTCGCCGCTGGTGTTCTTCCACATCTCTACGCATTTTACCGCTACACATTGAGTTCCACCGCCCTCTCCTGTCCTCAAGCCGTGCAGTTTCCAAAGCCTGAACCGGGTGAGCCGGTCCCTTTTACTTCAGACTTGCACAGCCGCCTGCCCCCCCTTTACGCCCCATCATTCCGGATAACGCTTGCCACCTACGTATTTCCCCGGCTGCTGGCCCGGAGTTCGGC
+
CCCCCGGGGGGGFGGGGGGAFGGAGGGGGGGGGGGGGGGGGGGGGGGGGFFGGGGGGFDFGGGGGGGGGGEGGGGGGGGGGGGCD:FGFGGGGGGGGGGGDAEGGGGGGGGGCFFGGGGGGGGGFGFGGGFFGGGGG:DGGGGFFGGFAAFFAEGFGGGE6FFFFFFGGDG9AF5*@AEEGGG7C?FDAF=C:CCEF?EGG7?5:C=?8F3+9*<.91E:1C12,*()-/(-80)-(3EG*,2:=<A<@73,,8).)-38:4<)9;*3:6:3)()26+.-4,,4,32:<(1(((,0)0()/
@M03364:396:000000000-C9LGT:1:1101:21600:4180 2:N:0:10
GGACTACTGGGGTTTCTAATCCTGTTTGCTCCCCACGCTTTCGTGCCTCAGTGTCAGTTACAGTCCAGAAAGCCGCCTTCGCTACTGGTGTTCCTCCTAATATCTACGCATTTCACCGCTACACTAGGAATTCCACTTTCCTCTCCTGCACTCAAGTTTCCCAGTTTCAAGAGCTTACTACGGTTGAGCCGTAGCCTTTCACTCCTGACTTAAGAGACCACCTACGCACCCTTTACGCCCAGTAAATCCGGATAACGCTAGCCCCCTACGTATTACCCCCGCCGCCTGCCCGTCGTTTGCC
+
CCCCCGGGGGGGGGGGGGGGGGGGGGGGGGGGGGGGGGGGGGGGGGGGGGGGGGFGGGGGGGGGGGGGGGGGGGGGGGGGGGGGGGGGGFGGGGGGGGGGGGGGGGGGGGGGGGGGGGGGGGGGGGGGGGGGGGGGGGGGGGGFGGGGGFGFGF?F9EFGGGFGGGFAEFGGFGEGGFGGGGGGDG,:FDC=CEGGGCEFAE@AAFACFGCF51,:*:DF=@8<>6:*:DA):B485(?F78.*+88?FD)67;EF39,305BDGGC@D(.)-5.64+((-3(46(8-.(,1(((07)(*2
@M03364:396:000000000-C9LGT:1:1101:9203:4186 2:N:0:10
GGACTACAGGGGTATCTAATCCTGTTCGATCCCCGCACTTTCGTGCATGAGCGTCATTTACGGATTGGTCAGCTGCCTACGCAATCGGGGTTCTTCGTCATATCTATGCATTTCACCGCTACACAACGAATTCCGCCAACCTCCACCGCAATCAAGCCCGGCAGTATCAACGGCGGAATGGAGGTGCGCTCCACGATTTGACCGCTGACTTGCCAGGCCGCCTGCGCACCCTTTAAACCCAATAAATCCGTATAACGCTCGGACCCTCCGTATTTCCCCGGCCTCTTGCCCGGGGTTTGCC
+
CCCCCGGGFGGCFFEGGFGGGGGGGGGGGFFFGGDGEGGGGGGGGGGFGGGGGGGGCFGGGGD:FEGGGGFFGGGGGGGGGG@FGGGG7FGGGGGGFFFGGGFDGGGGGGGGGGGGGGGGGGGGF@=CCFGGGGGGGF6CFFF*+@FED?>AGB85FFGD>FFGGFGGGFGDDGBGD>8E,,;1=*,08:CCCGC5CGG7:9B>CB>02D<7:)+.90CC(/4<:*-)4D?:7:4)65FC*(45*4:2?C*31).-)431(,*(1;736,3(.8.).+,(476(((-5)3)((((0))-7>
@M03364:396:000000000-C9LGT:1:1101:12809:4207 2:N:0:10
GGACTACAGGGGTATCTAATCCTATTTGCTCCCCACGCTTTCGTGCCTCAGCGTCAGGTACAGGCCAGGCGGCCGCCTTCGCCGCTGGTGTTCTTCCACATCTCTACGCATTTTACCGCTACACATGGAGTTCCACCGCCCTCTCCTGTCCTCAAGCCGTGCAGTTTCCAAAGCCTGAACCGGTTGAGCCGGTCCCTTTTACTTCCGACTTGCACAGCCGCCTGCGCCCCCTTTACGCCCCATAATTCCGAATACCGCTCGCTCCCTACGTATTCTCCCGGCTGCTGGCCCGGAGTTAGGC
+
CCCCCGGGGGGGGEGGGGGGGGGFGGGGGGGGGGGGGGGGGGGFGGGGGGGGGGGGGGGGGGGGGGGGGGGGGGGGGGGGGGGGGGGGFGGGGGGGGGGGGGGGGGGGGGGGGGFGGGGGGGGGGGGGFGGGGGFFDFDGGGG?FGFAGFGFFACFGGGGGGAGGGGGGGFGFGDCF46CFEDFGG87ACGCDGGGGGGGF=9?G*:047?G4*5)>@G5:C1?B*4)4144:?42::EE83?7FFF<@D*(464).4((,3*39E7)46.))5)).+.--3,-225>6(4((-(.7/5*2
@M03364:396:000000000-C9LGT:1:1101:14818:4218 2:N:0:10
GGACTACCCGGGTTTCTAATCCTGTTTGCTCCCCACACTTTCGCGCCTCAGCGTCAGTTACAGTCCAGTAAGTCGCCTTCGCCACTGGTGTTCTTCCTAATCTCTACGCATTTCACCGCTACACTAGGAATTCCATTCTCCTCTCCTGCACTCTAGACTTCCAGTTTGAAATGCAGCACCCAAGTTAAGCCCGGGTATTTCACATCTCACTTAAAAGTCCGCCTACGCTCCCTTTACACCCAATCATTCCGGATAACGCTCGCCACCTACGTATTACCGCGGCTGCTGGCACGTAGTTCGC
+
CCCCCGGGGGGGGGGGGGFGGGGGGGGGGGGGGGGGGGGGGGGGGGGGGGGGGGGGGGGGGGGGGGGGGGGGGGGGGGGGGGGGGGGGGGGGGGGGGGGGGGGGGGGGGGGGGGGGGGGGGGGGGGGGFGFGGGGAEFGGGFG?FGGDFFGEC6DD4@EDEGFGGDGGGGGGFCBFGFGGGGFGGGGEFGDGGGGEGGGFG@FFGFBCEFEFA+78C@GGDGDF=D@B@D@DFFFCFEGGGD=@AEEEFGG90?FEF<BF<:=65EF77?18))4):F1499>0>??08:0<?B(7>B9D3
@M03364:396:000000000-C9LGT:1:1101:25811:4228 2:N:0:10
GGACTACTCGGGTTTCTAATCCTGTTTGCTCCCCACGCTTTCGAGCCTCAGCGTCAGTTACAGTCCAGAAAGCCGCCTTCGCTACTGGTGTTCCTCCTAATATCTACGCATTTCACCGCTACACTAGGAATTCCACTTGCCTCTCCGACACTCTAGTTCGACAGTTTCCAAAGCGGTCCCGGGGTTGAGCCCCGGGCTTTCACTTCAGTCTTTCAATGCCGTCTATGCTCCCTTTCCACCCGGTCACTCCGGATAACGCTCGTGCCCTACGTATTACCTCCGTCGCTTGCCCGTTTGTAGC
+
CCCCCGGG,B@FEB@FGF<<<F<FGF<EEEGGGG8FGEC;F9,6@FGEAF,FECFG:EA@@DFGGGGGG@FFGGGCE:F=FDBFEDGGCFFGGFG9CAFGGGC98EFGGEGGGGGGFEEGEFGGAFGGGGGGFGGDF,=?FG@66E+=+<F>,8=D==EG@FBC3DGFGGGAD?)CG9EEE6>*@:*:F@8CG5CECEFFG*21=A+8>8C7*++):)+3./(3,+/+11.,(7)77<@<:((-)-))0><90-(-7:B0(-*(9A4(((,.))(-42))(-(((-,(31,.(-.)).)00
@M03364:396:000000000-C9LGT:1:1101:11097:4238 2:N:0:10
GGACTACCCGGGTATCTAATCCTGTTTGCTCCCCACGCTTTCGTGCCTGAGCGTCAGTTATGTCCCAGGAGGCTGCCTTCGCCATCGGTGTTCTTCCACATATCTACGCATTTCACTGCTACACGTGGAATTCCACCTCCCTCTGACACACTCTAGTCGAGCAGTCACATATGCCATTCCCGAGTTAAGCTCGGGGATTTCACATCTGTCTTACTCAACCGCCTGCGCACCCTTTACGCCCAGTAATTCCGATTCACGCTCGCACCCTACGTATTGCCGCGGCTGCTGGCACGTAGTTCGC
+
CCCCCGGGGGGGGGGGGGGGGGGGGGGGGGGGGGGGGGGGGGGGGGGGGFGGGGGGGFGGGGGGGGGGGGGGGGGGGGGGGGGGGGGGFGGGGGGGFGGGGGGGGGGGGGGGGGGGGGGGFFGGGGGGGGGGGGGGGFFGGFFFGFCDFFGBFDFDFGGGGGBGGGCFGGFGFGFGGFGGGG>FDE<;BE@CCEGG>CFFGCCEDFFEAFEGFF7>7;FGFGFFF8=;-89?@FE64;GEGDDEA6<CFG6,;D)6F<BB?F:4DGG?((3..48).<2449;99<))5118??0)872C5
@M03364:396:000000000-C9LGT:1:1101:12114:4279 2:N:0:10
GGACTACTGGGGTTTCTAATCCTGTTTGCTCCCCACGCTTTCGTGCCTCAGTGTCAGTTACAGTCCAGAAAGCCGCCTTCGCTACTGGTGTTCCTCCTAATATCTACGCATTTCACCGCTACACTAGGAATTCCACTTTCCTCTCCTGCACTCAAGTTTCCCAGTTTCAAGAGCTTACTACGGTTCAGCCGTAGCCTTTCACCCCTGACTTAATCAACCCCCTACCCACCCTTTACGCCCAGTAAATCCGTAAACCGCCAGCCCCCCACCTATTACCCCCGCCGCTCGCCCGTGTTTTCGC
+
CCCCCGGGGGGGGGGGGGGGGGGGGGGGGGGGGGGGGGGGGGGGGGGGGGGFGGGGGFGGGGGGGGGGFGGGGGGGGGGGGGGGGGGGFGGGGGGGGG<FGGGGGGGGGGGGGGGGGGGGGGGG9EFGGGGGGGCCE?DGGGGFFGGGGFGFGD8DA;EFGGFGGGGGFGG9;FB?DDF8DGGDE+,0?D+CD76EDGGAC;,:;@C)8C*,*+,3;CF1=D)55,/*/@A25@;C@@GG*73*+10)6C*(,/)/)((../;@DG)(((.(.6)..+4(--(-(-(-7(8(,(,)0))/7
@M03364:396:000000000-C9LGT:1:1101:14992:4314 2:N:0:10
GGACTACTGGGGTTTCTAATCCTGTTTGCTCCCCACACTTTCGAGCCTCAGCGTCAGTTAAAGCCCAGTAGGCCGCCTTCGCCACTGGTGTTCCTCCGAATATCTACGCATTTCACCGCTACACTCGGAATTCCGCCTACCTCTACTTAACTCAAGAACTACAGTTTTGGATGCAGCCCCGGGGTTAAGCCCCGGTATTTCACATCCAACTTGCAGTCCCGCCTGCGCTCCCTTTACACCCGGTAATTCCGGACACAGCTTGCCACCTACGTGTTACCGCGGCTGCTTGCACGTCTGTAGC
+
CCCCCGGEFGGGFGEEFGGFGGGF6FFGFGFGGGGEGEGFGGGF,BFEFF6FCBF7@CF<FGFGFFFGEFCC?,@ECCFFDC7FFFGGGCE@FG9FFC7C,FE@,C9<FEFGFF,CB8>8CFGGE@F7FGFEGGF:CFD84A9+?FEF,=DE,6=@3@FDGF6D@D8FE+@E0=8D8931@+=F@CG5B,,3@CECD*,110@0=?F3>4@?C+5*+(53:3903*:A;*4(/)5;;)0??(-37:><77*2((-,),4:71C57<744(-1(..).+4(-(11(-))56?8(((0)*)2:
@M03364:396:000000000-C9LGT:1:1101:17519:4316 2:N:0:10
GGACTACAGGGGTTTCTAATCCTGTTCGCTCCCCCAGCTTTCGCGCCTCGGCGTCAGTGGTGGCCCAGAAGGCCGCCTTCGCCACCGGTGTTCTTCCCGATATCTGCGCATTCCACCGCTACACCGGGAATTCCGCCTTCCCCTACCACACTCGAGCCCGCCGGTATCGGAGGCTCGCCGGGGTTGAGCCCCGGGCTTTTACCTCCGACCTAACGGGCCGCCTACCCGCGCCTTACGCCCCATGCATCCGGATAACGCCCGCCCCCTCCGTATTACCGCGGCCGCTTGGCCGTATTTCGCC
+
CCCCCGGFGGDGGGGGGGDFGGGGGGGGGGGGGGGGGGGGGGGGGGGGGGGGGGGGFFCFGGGGGGGGFDGGGGGGGGGGCGGGGGGGGGGGGFGGGGGGGGGGGGGGGGGGEGGGGGGGGGFGGGGGGGGGGGFEG@DGGGGFDGD<B?GBGFG>CEGGGGFGG7CGGE5CDG?FDEGGGGG>C=<7FGGGD=EGCCCG+5@):<@((>>C0)*-C>G=>G::<*4.4/1(-,)43?GE5801)5:9F</((().87(-((:9DE9,-3408>A9A*419B9(1(3--82611(/9*(99
@M03364:396:000000000-C9LGT:1:1101:18197:4338 2:N:0:10
GGACTACTCGGGTTTCTAATCCTGTTTGATCCCCACACTTTCGTGCCTCAGCGTCAATGTCTGATTCGTGAGATGCCTTCGCAATCGGTGTTCTGTGTAATATCTAAGCATTTCACCGCTACACTACACATTCCTCCCACGGCATCAGAATTCTAGTACGACAGTATCAATGGCACGTTCTCCGTTGAGCGGAGACATTTCACCACTGACTTACCATACCGCCTACGCACCCTTTCAACCCAATAAATCCGGATCACGCTTGCATCCTCCGTATTACCGCGGCTGCTGGCACGGAGTCGGC
+
CCCCCGGGGGGGGGGGGGGGGGGGGGGGGGGGGGGGGGGGGGGGGGGGGGGGGGGGDGGGGGGGGGGGGGGGGGGGGGGGGGGGGGGGCFGGGGGGGGGGGGGGGGGGGGGGGGGGGEGGGFGGGGGGGGGGGGGFGDGGGDG5>FGFDDFEFBDFGFGGGGFGGGGGGGGGFGFGGFGGGFGGGGGFFFGGDEGGGGGGGCFEGFFFECCGF4DEG6FGFGFF=E@;@<@F=BE6?EGGGFDD8=)7C<D@DF2@F;?@??C?C9><AFF?0:?)6<(410;>>B2)5:(2:;-00)(99
@M03364:396:000000000-C9LGT:1:1101:17545:4348 2:N:0:10
GGACTACCAGGGTTTCTAATCCTGTTCGATCCCCGCACTTTCGTGCATGAGCGTCATTTACGGCTTGGTCAGCTGCCTACGCAATCGGGGTTCTTCGTCATATCTATGCATTTCACCGCTACACAACGCATTCCGCCAACCTCCACCGCAATCAAGCCCGGCAGGATCAACGGCGGAATGGGGTGGAGCTCCACGATTTTACCGCTGACTTGCCAGGCCGCCTGCGCACCCTTTACACCCAATAATTGCGTATACTGCTCGCATCCTCCGTATTATCCCTGCCGCTGTCCCGGTATTAGCC
+
<BCC@EGGFGGGFEGDFG<FFGGGGGFGGDGEFC@EGCGGGGEFGF@96EFFGGGG,C<<<:@C@ECCGG,EF9=FGG<FCCCCFEC7+@@FFFGFGA,FFEGGGGGFDGGGG<F@F@CC>FFFD+CF7FCF9E8FC@=3CD8*+,6++*813)6+CF+4+5<C**<DF9839*4)48*=F021**8(;,>74:?**=;++7C;57>(3CBGA)+25(/22C((4/,),9?0:76)<>F*2(.59)))99568:))/.)489:(/098(((373)))+.,).((,,(,4)),23(88*6D*
@M03364:396:000000000-C9LGT:1:1101:15220:4361 2:N:0:10
GGACTACTCGGGTTTCTAATCCTGTTTGCTCCCCACGCTTTCGCTCCTCAGCGTCAGTTAATGTCCAGCAGGCCGCCTTCGCCACTGGTGTTCCTCCCGATATCTACGCATTCCACCGCTACACCGGGAATTCCGCCTGCCTCTCCATCACTCAAGGTCTGCAGTTTCAAATGCAGTTCCGGAGTTGAGCTCCGGGATTTCACATCTGACTTGCAGATCCGCCTACTCGCCCTTTACGCCCAGTACATCCGGACCACGCTCGCCCCCTACGTATTACCGCGGCGGCTGGCCCGCATTTAGC
+
CCCCCGGGGGGGGGGGGGGGGGGGGGGGGGGGGGGGGGGGGGGGGGGGGGGGGGGGGGGGFGGGGGGGGGGGGGGGGGGGGGGGGGGGGGGGGGGGGGGGGGGGGGGGGGGGGGGGFGGGGGGGGGGGGGGGGGGGGCDFGGGDGGGGGFGEE5FFEGGGGGFGGFGGGGGGFFEG@BEGGCDFGG>;CB9CFGG>*>FGGEGFFF=45FBF3=,*:@GGBGFFFG768DFDBFE)16EFG?@:F).4B45-:>B?F<9,-4C3/:<9:1(.2<:).<3334((41((3:0((((0)*)2:
@M03364:396:000000000-C9LGT:1:1101:17925:4362 2:N:0:10
GGACTACTGGGGTATCTAATCCTGTTTGCTCCCCACGCTTTCGAGCCTCAATGTCAGTTACAGTCCAGTAAGCCGCCTTCGCCACCGGTGTTCCTCCTAATATCTACGCATTTCACCGCTACACTAGGAATTCCCTTCTCCTCTCCTGCACTCTAGACTTCCAGTTTGAAATGCAGCACTCAGGTTAAGCCCGAGTATTTCACATCTCACTTAAAAATCCGCCTACGCTCCCTTTACGCCCAGTAAATCCGGACCACGCTCGCCACCTACGTCTTACCGCGGCTGCTGGCACGTAGTTAGC
+
CCCCCGGGGGGGGGGGGGGGGGGGGGGGGGGGGGGGGGGGGGGGGGGGGGGGGGGGGFGFFGGGGGGGGGGGGGG@FGGEFGGGGGGGFFGEGGGGGGFGGGFGGGGGGGGGGGGGGGGGGGGGGGGGGGGGGGGEFF8FFGGFGGGFGFGFFEFF79EADGFGGGGGGGGGFGFGGFF??=A:EF99FEDDD7:@DGGGGFGF?9CAEFFGF8,3;=FGAF>DAD>DAG=DFFFC:DGCE@D>6<<CFGG((3(6:16;D1:2/;9(4::?(4:4:<(,(-77282?>18?0(,.)*-*0
@M03364:396:000000000-C9LGT:1:1101:14594:4365 2:N:0:10
GGACTACTAGGGTTTCTAATCCTATTTGCTCCCCACGCTTTCGTGTCTCAGCGTCAGTAACAGCCCAGCAAATCGCCTTCGCCACTGATGTTCCTCATAATATCTACGCATTCCACCGCTACACTATGAATTCCATTTGCCTCTACTGCACTCTAGTCTACCAGTTTCCGAAACAAACTATGGTTAAGCCATAGCCTTTCATCTCAGACTTAATAAACCGCCTACACACGCTTTACGCCCCATAAATCCGGATAACGCCCGCCCCCTACGTCTTACCGCGGCTGCTGGCACGTAGTTCGCC
+
CCCCCGGGGGGGGGGGGGGGGGGGGGGGGGGGGGGGGGGGGGGFGGGGGGGGGGGGGGGGGGGGGGGGGGGGGGGGGGGGGGGGGGGDGGEFGGGGGGCGGGGGGGGGGGGGGGGGGGGGGGGGGFFGGGGGGGGFFGFFGGGFGGGGGFGEFFFFFGGGGGFGGGGGGGDGFDDFFFGGGGGFGG<DFGGGGGGGGGGGD9D;<;79@GFG*CFCGEGGFGFD@7:;<;>:@D48:):=*6:(;>?FFGD@1474=6,36:E4CG33?11((-).5/((-(-7:?47?3<<411>F*()/
@M03364:396:000000000-C9LGT:1:1101:24958:4388 2:N:0:10
GGACTACTAGGGTATCTAATCCTATTTGCTCCCCACGCTTTCGAGCCTCAGCGTCAGTTACAGTCCAGAGAATCGCCTTCGCCACTGGTGTTCTTCCTAATCTCTACGCATTTCACCGCTACACTAGGAATTCCATTCTCCTCTCCTGCACTCTAGCCTTCCAGTTTGAAATGCAGGACCCAACTTGAGCCCGGGTATTTCACATCTCCCTTCACAGTCCGCCTACGCTCCCTTTACGCCCAGTAAATCCGGACCCCGCTCGCCCCCTACGTATTGCCGCGGCTGCTTGCCCGTTGTTAGC
+
CCCCCGGGFFGGFFGGGGABFFGCCGFGC<FGGGDFECGGDFE@EFFGGGFFGEGGFFFFGCFGGFEFCF,BEFGGGGGGGGGGEEFGFFFGGGGFGCFCFG;FF,CFD@CCEFDGG8+=E@GG9@EFGGFFEFG,4@=FGFGD8D9@CFEDFEDF,@=EGG?DEEDCFG9DFGDG,*@+@@++@9BDD<DFGGE9+D9EC*8*5@;:3AC7)*,1=04A=DF>>F=>9>7>:EB*828FF=BE84)7:FC9199(8399;>C0*29-4??34>(-6+46,31(4<7)4(:)(-()0).2:
@M03364:396:000000000-C9LGT:1:1101:8696:4416 2:N:0:10
GGACTACAGGGGTTTCTAATCCTGTTTGCTCCCCACGCTTTCGTGCCTCAGTGTCAGTTACAGTCCAGAAAGCCGCCTTCGCCACTGGTGTTCTTCCTAATCTCTACGCATTTCACCGCTACACTAGGAATTCCATTCTCCTCTCCTGCACTCTAGACTTCCAGTTTGAAATGCAGCACCCAAGTTGAGCCCGGGTATTTCACATCTCACTTACAAGTCCGCCTACGCTCCCTTTACGCCCAATGAATCCGGACAACGCTTGCAACCTACGTCTTACCGCGGCTTCTGGCCCGTAGTTTGC
+
CCCCCGGGGGGGCFGGGGGGGGGGGGGGGGGFGGGGGGGGGGGGGGGGGGGGGGGGGCFGGGGGGGGGGFGGGGGGGGGGGGGGGGGGFGGGGGGFGGGGGGGGFGGGGGGGGGGFGGGGEGGGGGGGGFGGGGCFFGGGGGGFFCGGGFGEFD?F=FFGGGFFGEDFDGGGFBEGGFGGGGGGFGBCDDGCDGGGGGGGGFGEFC8C5@EF8+79CEGGAGAADFDFFG9BDEFEFDEFG@B@4*7?FFCB<B0=A4>;3?C7:8D=43:1(,4):C19(4(((.-)))(-(3().*)**
@M03364:396:000000000-C9LGT:1:1101:24278:4418 2:N:0:10
GGACTACAGGGGTTTCTAATCCTGTTCGATCCCCGCACTTTCGTGCATGAGCGTCATTTACGGCTTGGTCAGCTGCCTACGCAATCGGGGTTCTTCGTCATATCTATGCATTTCACCGCTACACGACGAATTCCGCCAACCTCCACCGCAATCAAGCCCGGCAGTATCAACGGAGGAATGGCGTTGAGCTCCACGATTTGACCGCTGACTTGCACGGCCGCCTGCGCACCCTTTAGACCCATGAAATTCGGATAACGCTCGGGTCCTCCGTATTACCGCTGCCGTCTGCCCCGGGCTGTCC
+
CCCCCGGGGGGGFGGGGGCGFGGDFDFGGGGGGGGGGGGGGGGGGGGGGDEFGGGGGGGGGGGGGGGGFFFGGGGGGGGGGGGGGGGFGGFGGGGFGGGGGFGGFGGFF;FGGFGGGEGGGGGFGCFFCGGGGGCB==CFDD6*6>DEG?@><CAFGGGGGGDGGGACGDGGF*-946:?E,948?*06<CFGGE5CGFCFEF@GFE9@FFGF*>(<9C=;G:?3:(),14117453>GG*(,)*64)*/*-(,)))---3(2(1/0.42(.,.--.*-(-4(4(-(-))((,(()0).*2
@M03364:396:000000000-C9LGT:1:1101:15485:4435 2:N:0:10
GGACTACTGGGGTTTCTAATCCTGTTTGCTCCCCACGCTTTCGTGCCTCAGTGTCAGTTACAGTCCAGAAAGCCGCCTTCGCTACTGGTGTTCCTCCTAATATCTACGCATTTCACCGCTACACTAGGAATTCCACTTTCCTCTCCTGAACTCAAGTTTCCCAGTTTCAAGAGCTTACTACGGTTGAGCCGTAGCCTTTCACTCATGACTTAAGAAACCACCTACGCACCCTTTACGCCCAGTCAATCCGGATAACGCTAGCCCCCTACGTATTACCGCGGCTGCTGGGCCGTAGTTCGCC
+
CCCCCGGGGGGGGDGGGGGGGGG,EFFFGGGGGGGGGGGGGGGGGDGDFG@FGGFGCFFGFGGFGGGGGGGGGGGGGGGAGGEGGGGGCFFEGGGGGGGGGGGE;FGGDGDGCGFFGGGGC@EGFGGGGG@FGGGGF:DFAD=1?EFGB?FE,=GFFFGF,C;DGGGGGGG=D=>68DFDDCDFEG>8F>+=0ACFFFGCFC@C+1?CE9>C*+<=*05:=DBF2*-*//7--;<;5=C=*8>*494>6D32;D;E5(,((4<;GGG0;,,4284).23(3(,4())((((4,--5*9(19
@M03364:396:000000000-C9LGT:1:1101:12489:4445 2:N:0:10
GGACTACCGGGGTTTCTAATCCTGTTTGCTCCCCACGCTTTCGAGCCTCAGCGTCAGTTACAGTCCAGAGAAGCGCCTTCGCCACTGGTGTTCTTCCTAATCTCTACGCATTTCACCGCTACACTAGGAATTCCCTTCTCCTCTCCTGCACTCTAGACTTCCAGTTTGAAATGCAGCACCCAAGTTAAGCCCGGGTATTTCACATCTCACTTAAAAATCCGCCTACGCTCCCTTTACGCCCAGTAAATCCGGACCACGCTTGCCACCTACGTATTACCGCGGCTGCTGGCACGTAGTTAGC
+
CCCCCGGGGGGGGEGGGGGGGGGGGGGGGGGGGGGGGGGGGGGFGGGGGGGGGGGGGFGGGGGGGGGGGG<FGGGGGGGGGGGGGGGGFGFFFGGGGGGGGGGGGGGGGGGGGGGGGGGGGGGGGGGGGGGGGGGGGGGGGGGFGGGGGFGFGFFF@FGGGGBDDFGGGGGGFGEGGFGGGGFGGF9;BCGGGGGGGGGFGFGFFFFEEGFG4+>AGBGGAGFFFF?D@CBFBFFFF?GGG?F@CEEFFGGFFB@DFBF<:?CB7FG?FF?:)6?).<44,46060,8(84<<60)8*.::
@M03364:396:000000000-C9LGT:1:1101:14727:4457 2:N:0:10
GGACTACTGGGGTTTCTAATCCTGTTTGCTCCCCACGCTTTCGAGCCTCAATGTCAGTTACAGTCCAGTAAGCCGCCTTCGCCACCGGTGTTCCTCCTAATATCTACGCATTTCACCGCTACACTAGGAATTCCACTTTCCTCTCCTGCACTCAAGTTTCCCAGTTTCAAGAGCTTACTACGGTTGAGCCGTAGCCTTTCACTCCTGACTTAAGAAACCACCTACGCACCCTTTAGACCCAATAAATCCGGATAACGCTCGCATCCCCCGTTTTACCGCGGCTGCTTGCACGGAGTTAGCC
+
CCCCCGGGGGGGFGGGGGGGGGGEGGGGGGGGGGGGGGGGGGGFGGGGGG8EFGGGGGGGGGGGGGGGGGGGGGGGGGGGGGGEGFFG@FFGGGGGGGGGGGGGGGGGGGGGGGGGGGDCGGGGC8FFGFGGGGGFGFGGGD,+=EF8?DFBFFGFF=EEGGFFGGGGGGGADFE?EFGG8@DFGGBDFF>7=>DFFGFCFA@C>C>;57>CA+@:C:>7:?D2>8>59C@B=EF*)7ABCBDB=;?)6C/20;EFF9(69;*/98*4>F:((--)51-(-4(4:8)5?),2;917)1.00
@M03364:396:000000000-C9LGT:1:1101:4958:4474 2:N:0:10
GGACTACTAGGGTTTCTAATCCTGTTTGCTCCCCACGCTTTCGAGCCTCAGCGTCAGTTACAGTCCAGAGAAGCGCCTTCGCCACTGGTGTTCTTCCTAATCTCTACGCATTTCACCGCTACACTAGGAATTCCCTTCTCCTCTCCTGCACTCTAGACTTCCAGTTTGAAATGCAGCACTCAGGTTAAGCCCGGGTATTTCACATCTCACTTAAAAGTCCGCCTACGCTCCCTTTACGCCCAGTAAATCCGGACAACGCTCGCCACCTACGTATTACCGCGGCTGCTGGCCCGTCGTTAGC
+
CCCCCGGGGGGGGGGGGGGGGGGGGGGFGGGGGGGGGGGGGGGEGEGGGGGGGGGGGGGGGGGGGGGGFGGFGGGGGGGGGGGGGGGGFGGGFDFFGGGGGDGGGGGGGGGGGGGGGGGGGGGGGGGGGGGGGGGCGFFFGDEDGGGGGFGFD<FFFGGGGGFGGGGGGGFGFEDGGFGGG8AFGGGEFGGGGGGG>FGGGFGEF>;57DEF59,3:@FGDGDF24>37DFDDBFEE@GGG5@(1<?<FGGFFF((;;9;12:39EF08:(...5).A:909;9BB0:?B(,721>B)(9:
@M03364:396:000000000-C9LGT:1:1101:14345:4476 2:N:0:10
GGACTACTAGGGTATCTAATCCTGTTCGCTCCCCACGCTTTCGCGCCTCAGCGTCAGTTACGGCCCAGTAAGTCGCCTTCGCCACTGGTGTTCCTCCCAATCTCTACGCATTTCACCGCTACACTAGGAATTCCGCTTGCCTCTCCGACACTCAAGGGATACAGTTTTGAAAGCAGTTCCGGGGTTGAGCCCCGGGATTTCACTCCCAACTTGCATCTCCGCCTACACGCCCTTTACACCCAGTAAATCCGGACCACGCTTGCCACCTACGTATTCCCGCGGCTGCTGGCACGTAGTTAGC
+
CCCCCGGGGGGGGGGGGGFFGGGGGGGGGGGGGGGGGGGGGGGGGGGGGGGGGGGGGGGGGGGGGGGGGGGGGGGGGGGGGGGGGGGGGGGGGGGGGGGGGGGGGGGGGGGGGGGGGGGGGGGGGGGGGGGGGGGGGGFGGGFFGGG=EEGFGDFF:E8DGGFGGFFGF7DFCFFGGFGFGGGGGGG2FCFGGGGGDGCFGFGFFFFF3DDF3C+)36CGBGF??F(;;C@F;?BFA)CFGFB?/6>>FGGF?B08F?>F6?D(*<C48?0,4<?)4A?9>((-2243:<0?<((0)/4:*
@M03364:396:000000000-C9LGT:1:1101:21963:4498 2:N:0:10
GGACTACCCGGGTTTCTAATCCTGTTTGCTCCCCACGCTTTCGCGCCTCAGCGTCAGTTGTCGTCCAGCAAGCCGCCTTCGCCACTGGTGTTCTTCCTAATCTCTACGCATTTCACCGCTACACTAGGAATTCCCTTCTCCTCTCCTGCACTCTAGACTTCCAGTTTGAAATGCAGCACTCAGGTTAAGCCCGAGTATTTCACATCTCACTTAAAAATCCGCCTACGCTCCCTTTACGCCCAGTCAATCCGGACAACGCTCGCCACCTACGTATTACCGCGGCTGCTGGCACGTAGTTAGC
+
CCCCCGGGGGGGFGGGGGGGGGGGGGGGFGGFGGGGGGGGGGGGGGGGGGGGGGGGGCGGGGGFGGGGGGGGGGCFFGGGFGGGFGGGEFFEGGGGGGGGGGGGGGGGGG>F9FFFGGGGGGGGGGGGGGGGGGGGGGGGGGGFGFGGGFGFGFDFFGGGGGFGGGFGFGGGFFEGGFGGGEA@EGF@AF8CDDGAFGGGGEGFGFFCEGEFE6<:C5D7@GFFF<:;@DBFFFFFFFGEE1==*79?FGGF;>(/<99017C9<CD8>F?34A:)-<,492>FBB7:BF02:80)8*)2:
@M03364:396:000000000-C9LGT:1:1101:20356:4501 2:N:0:10
GGACTACAGGGGTTTCTAATCCTGTTTGCTCCCCACGCTTTCGCGCCTCAGCGTCAGTTGTCGTCCAGCAAGCCGCCTTCGCCACTGGTGTTCCTCCTAATATCTACGCATTTCACCGCTACACTAGGAATTCCGCTTGCCTCTCCGATACTCAAGGGATACAGTTTTGAGAGCAGTTCAGGGGTTGAGCCCCCGCATTTCACTCCCAGCTTTCACCTCCGCCTACACGCCCTTTACACCCAGTAAATCCGGACCACGCTTGCAACCTACGTATTCCCGCGGCTGCTGGCCCGTCGTTAGC
+
CCCCCGGGGGGGFGGGGGGGGGCFGGGGGGGGGGGGGGGGGGGGGGGGGGGGGEGGGGGGGGGGGGGGGGGGGGGGGGG9DGGGGGGGCFGGGGFGGGGGGGGGGGFGGEEGGGGGGGG>+8=EE=FGFGGGGGGGGFF?FGEDDFE+@@@EGEAFCEC@8,=BFGGDGGGFA@0AFFFAEAFGGG@CFG,@D7CED*BEG?B*;?FB)8>?)81);@FGBGD;684A?DF@FFEFFFGGG0<B4<):FGDB:028>39::?84*<C4,83??DF4)<44-4499<0?F:4((((0<5(92
@M03364:396:000000000-C9LGT:1:1101:10867:4507 2:N:0:10
GGACTACACGGGTTTCTAATCCTGTTTGATACCCGCACTTTCGAGCATCAGCGTCAGTTACGGTCCAGCAGGCTGCCTTCGCAATCGGGGTTCTTCGTGATATCTAAGCATTTCACCGCTACACCACGAATTCCGCCTGCCTCTGCCGCACTCAAGGTCACCAGTATCAACTGCAATTTTACGGTTGAGCCGCAAACTTTCACAACTGACTTAATGACCGGCCTACGCTCCCTTTCAACCCAATAAATCCGGATCACGCTCGCATCTTCCGTCTTTCCGCGGCTCCTTGCACGGGATCAGC
+
CCCCCGGGGGGGGGGGGGGGGGGEFGGGGGCFGGGGGGGGGGGFGGGGGGGGGGGGGGGGGGGGGGGGGGGGGGGGGGGGGGGGGGGGGGGGGGGGGGGGGGGGAFGGGGGGFFEFGGGGGGGGGGGGGGGGGFGGGGGGGGGFGGGCGFGFFDDFGG8?EGFGGGGGGGGGFGBFGFAFEGGGGG:@ACGGGGGGGGGFGEGEFFFEFGFG*+>>:BGE=C9@@:;5(::@@A@)17CCF0287<4>FGD03:(.51:0<BG(*/*5:<6,..8))<(-4;F0(.()6822(4,)0).29
@M03364:396:000000000-C9LGT:1:1101:6446:4543 2:N:0:10
GGACTACCCGGGTATCTAATCCTGTTTGCTCCCCACGCTTTCGAGCCTCAGCGTCAGTTACAGTCCAGAGAAGCGCCTTCGCCACTGGTGTTCTTCCTAATCTCTACGCATTTCACCGCTACACTAGGAATTCCCTTCTCCTCTCCTGCACTCTAGACTTCCAGTTTGAAATGCAGCACTCAGGTTAAGCCCGAGTATTTCACATCTCACTTAAAAGTCCGCCTACGCTCCCTTTACGCCCAGTCAATCCGGACAACGCTCGCCACCTACTAATTACCGCGGCTGCTGGCCCGTATTTGGC
+
CCCCCGGGGGGGGDFGGGAFGGGGGGGGGGGGGGGGGGGGGGGGGGGGGGGGGGGGGGGGFGGGGGGGGGGFFGGGGGGGGGGGGFGGEF<FGGGGGGFFGGGGGGGCFECFAFFGGGGGGGGGGGGGGDFGGGGFGGGGGFC7=EFGGFFFGFGFAEFGGGFGGGGFGGFGFGF?FFGFG,A@EFDEFEFFGGGGGFGGGFGF@AAEFGFGEB,*=8CF=GD4)655>D(6@EFEFFGGG@;;*7??FGC0(:>?F@0,/(247CC???))))66:F1(-(29900)3:((-4()01)**
@M03364:396:000000000-C9LGT:1:1101:11902:4548 2:N:0:10
GGACTACACGGGTTTCTAATCCTGTTTGATACCCGCACTTTCGAGCCTCAGCGTCAATCATGCTCCAGAAGGCTGCCTTCGCAATCGGTGTTCTTCGTCATATCTAAGCATTTCACCGCTACACGACGAATTCCACCTTCCTTGTGCTCATTCAAGTCGGACAGTATCCACGGCAGGCCAAGGTTGGGCCCTGACATTTTACCGCCGACTTAACCGACCGCCTACGCTCCCTTTACGCCCAGTCAATCCGGACACCGCTCGCCACCTACGTCTTACCCCGGCTGCTTGCCCGTATTTCGCC
+
CCCCCGGGEGGGGGGGGGGGGGGGGGGGAFGGGGGGGGGGGGG@FGGGGGGGGGGG7FEGGGFGGGGGGGGFGGGGGGGGGGGGGGGG,?FGGGGGFBFFGGGGGG,AEFGGGGGGGGGGGGGG=++@FEFGGGGGGF?GGGF+?E9,@?;;FDGFGGGD>F?GGDDDGFCB@FF+75>F,DC3@83:?F84C,>,5DGC:6EDG4/>>DDE)9<(/::*(91(/*(04DF090--3:GG*(()16-6?C3(,6(45,((--235;70((4(46.4:6:1;0(3(.).((.43((/9B:C7
@M03364:396:000000000-C9LGT:1:1101:7681:4557 2:N:0:10
GGACTACTCGGGTATCTAATCCTGTTCGCTCCCCACGCTTTCGCTCCTCAGCGTCAGTAACGGCCCAGAGACCTGCCTTCGCCATTGGTGTTCTTCCCGATATCTACACATTCCACCGTTACACCGGGAATTCCAGTCTCCCCTACCGCACTCAAGCCCGCCCGTACCCGGCGCGGATCCACCGTTAAGCGATGGACTTTCACACCGGACGCGACGAACCGCCTACGATCCCTTTACGCCCAATACATCCGGAGTACGCTTGCACCCTACGTACTCCCGCCGCTGCTGTCACGGATTTAGC
+
CCCCCGGGGGGGGGGGGGFGGGGGGGGGGGGGGGGGGGGGGGGGGGGGGGGGGGGGGGGGGGGGGGGGGGFGGGGGGGGGGGGEEDGGEFGGGGFFFGGGGDEGGGGGGGGGGGGGGGGGGGFGFGGG>FCFGGGGGGFGGCCFGGGEGFGFFFDDFGGGGGBDGEDGGGGGFGFG5?EC9E>:=E7;FFEGCGG?DFGGEEGFGFEBFG;:40?6D(1>>GF0383.(/482<2)-0=EG66(<2>9FF3364(.@:9???C)7AC8<F?07(45:F19(,(((()...6A<((0)/)22
@M03364:396:000000000-C9LGT:1:1101:13717:4561 2:N:0:10
GGACTACTCGGGTTTCTAATCCTGTTTGCTCCCCACGCTTTCGAGCCTCAGCGTCAGTTACAGTCCAGAGACGCGCCTTCGCCACTGGTGTTCTTCCTAATCTCTACGCATTTCACCGCTACACTAGGAATTCCCTTCTCCTCTCCTGCACTCTAGACTTCCAGTTTGAAATGCAGCAATCAGGTTAAGCCGGAGGATTTCACATCTGACTTAAAAATCCGCCTACGCTCCCTTTTCGCCCCGGCAATCCGGACCACGCTCGCCACCTCCGTAATGCCGCGGCGGCTGGTCCGTCTTTCGC
+
CCCCCGGG8CFGGCFGGGGGGGCGGGGGGGGGGGGGGGGGGGG<FEGG@FGGGGGGGEEFG9E6EFGGC@F,B+@FGGFFGGCF:FFGFGFGGGGGGF<FGFGGGGGG@GGGGGFFF8EGGGGFDGGGGGGGGG9,@?+CFDF7DE=FC6FDDDBF,@,:,ADFDFGF,@DE8>*+=D,6@,=FDG,:BDF++9**3DCEG@G7@F>*:B>:*+,1*)>C=4>@2?:A(28B(8@*97:FF((.).6;FD<;(-(4;:90418-9EG7(:-4((-).<20(30(,(-91(6)(.())*-77
@M03364:396:000000000-C9LGT:1:1101:7776:4562 2:N:0:10
GGACTACAAGGGTATCTAATCCTGTTTGCTCCCCACGCTTTCGTGCCTCAGTGTCAGTTACAGTCCAGAAAGCCGCCTTCGCTACTGGTGTTCCTCCTAATATCTACGCATTTCACCGCTACACTAGGAATTCCACTTTCCTCTCCTGCACTCAAGTCTCCCAGTTTCAAGAGCTTACTACGGTTGAGCCGTAGCCTTTCACTCCTGACTTAAGCAACCACCTACGCACCCTTTACGCCCAGTAAATCCGTATAACGCTAGCCCCCTACGTATTACCTCGGCTGCTGGCACGGACTGCGCC
+
CCCCCGGGGGGGFGGGGGGGGGGGGGGGGGGGGEFEGGGGGGGGGGGGGGGGGGGGGGGGGFGGGGGGGGGGGGGGGGGEGGGGGGGG<FEGGGGGFGFGGGGGGGGGGGGGGGGGGGGGGGGGCFGCGC,EDACFG:=FEGADC@FDFFGDFF?DEFGGGFFGGFGFGGGFFGDD,;FGG=CFGEB8F>EDD6DFGGGF7;@>CA?=ECEE;@,:AC@C=GFBC*)*0;A=@EEE2>*CF(748488FG:;333;)1,224?5DGC=@F@)13).9+)(-(49<)).4(48>F(.).()/
@M03364:396:000000000-C9LGT:1:1101:8477:4562 2:N:0:10
GGACTACCGGGGTATCTAATCCTGTTTGCTCCCCACGCTTTCGAGCCTCAGCGTCAGTTACAGTCCAGAGAAGCGCCTTCGCCACTGGTGTTCTTCCTAATCTCTACGCATTTCACCGCTACACTAGGAATTCCCTTCTCCTCTCCTGCACTCTAGACTTCCAGTTTGAAATGCAGCACTCAGGTTAAGCCCGAGTATTTCACATCTCACTTAAAAATCCGCCTACGCTCCCTTTACGCCCAGTCAATCCGGACAACGCTCGCCACCTACGTCTTACCGCGGCTGCTGGCACGTCGTTAGC
+
CCCCCGGGGGGGGGGGGGGGGGGGGGGGGGGGGGGGGGGGGGGGFGGGGGGGGGGGGGGGGGGGGGGGGGGGGGGGGGGGGGGGGGGGGGFCGGFGGGFGGGGGGGGGGGGGGGGFGGGGGGGGGGGGGGGGGGGGGGGGGGGFGGGGGFGFGFGFDFGGGGFGGGGGEGGGFGFGGFGDFDDC,@@CFAFFGGGCGFGGGFGFGFACEFFGEB?AFBGGAFDF>?>A>DBDDFFCFDEFGFF=*7C?FGG>?F6?F@@(8>8><CF?7??4(.:AAF27,7>B;B,)4<7>B:()8)-9:
@M03364:396:000000000-C9LGT:1:1101:19405:4578 2:N:0:10
GGACTACTCGGGTATCTAATCCTGTTTGCTCCCCACGCTTTCGCGCCTCAGCGTCAGTTGTCGTCCAGCAAGCCGCCTTCGCCACTGGTGTTCCTCCTAATATCTACGCATTTCACCGCTACACTAGGAATTCCGCTTGCCTCTCCGGTACTCAAGTGATGCAGTTTTGAATGCAGTTCAGCGGTTGAGCCCCTGCATTTCACTCCCGACTTGAATCTCCGCCTACGCGCCCTTTACACCCAGTAAATCCGGACAACGCTTGCCACCTACGTATTACCGCGGCTGCTGGCACGTATTTAGC
+
CCCCCGGF,FGGGFGGGGGGGGGGGGGGGGGGGGGGGGGGGGGGGGGGGGGGGFGGGGF96,BCFGGGAFEFGGGGGGGGGGGGGGGGEGGGGGGGGG,?F?FGGGGGGGGGGGGGGGGGGGGG;>FGGGGGGGGGGC8FGCFF6DE?EEGDFEGF,3,@=FDG>FG984E,?7027BF:,,=FEG75CFG*3*=19;CFGFG?89>5AG@E3*,/4*>F>DFF(?(8.5,261=<C)>CFF(5@9)6=GGB:B>?F>B16BC(0<7(5:3.3<BAAF?1(4;>FF???<()844*)*)2:
@M03364:396:000000000-C9LGT:1:1101:16786:4589 2:N:0:10
GGACTACAGGGGTTTCTAATCCTGTTCGATCCCCGCACTTTCGTGCATGAGCGTCATTTACGGCTTGGTCTGCTGCCTACGCAATCGGGGTTCTTCGTCATATCTATGCATTTCACCGCTACACGACGAATTCCGCAAACCTCAACCGCAATCAAGCCCGGCAGTATCAACGGCGGAATGGAGTTGAGCCCCACGATTTGACCGCTGACTTGCACGGCCGCCTGCGCACCCTTTACACCCAATCAATCCGCACAACGCGCGCCACCTACGTATTACCGCGGCTGCTTGCACGTAATTCTCC
+
CCCCCGGGGGGGGGGGGGGGGGGGGGGGGGGGGGGGGGGGGGGGGGGGGFGGGGGGFFGGGGGGGGGGFCGGGGGGGGFGGGEGGGGGDGGGGGGGGGGGGGGGGGGGGGGGGGGGGGGGEGGFGEGGGGGGGGGG>FDGGGG*=FGGGFE>FFGFGFFGGFFGGG:FDAFGEGBGD4F?6+;CFG26;,=8>5E5CFCCD>9:C@E9(06E<6+3<(:C2)-4<C651>:?0544<7@E>??(/).6;D*(961<37(,-0:>GG<44<426>6<A>94;>(4(,)53,5:1((09=):C
@M03364:396:000000000-C9LGT:1:1101:21379:4590 2:N:0:10
GGACTACAGGGGTTTCTAATCCTGTTTGCTCCCCACACTTTCGCGCCTCAGCGTCAGTTGTCGTCCAGCAGGCCGCCTTCGCCACTGGTGTTCCTCCTAATATCTACGCATTTCACCGCTACACTAGGAATTCCGCTTGCCTCTCCGATACTCCAGGGAAACAGTTTCAAATGCAGGTCCGGGGTTGGGCCCCGGGATTTCACATCTGACTTGCCCCTCCGCCTACCCGCCCTTTACACCCAGTAAATCCGGACTACGCTTGCAACCTACGTATTACCGCCGCTGTTGGCCCGTACTTCGC
+
CCCCCGG8FGDGGCGGGFGGGFGGGGCEGGGGGGGG7FGGGGG;FGGGGGGGGGGGGGGDE6CFFGGFGG,FFGGGGGGGGGEEGGGGFGAFGGGGFFFGGGAFGGFFGGGGA?FGGGGGDE?FFGGGGGGGGF?FGGGGCDGFGG>@>@CE,0+;F8+=,DDDFCCGEGGGF9:?,;AFEGC7*=>)::>7<E?C)B:FG?FED);?);3<71345(=E@D;@;*(;(74;9<29><EFE618=:26=C),(4(,9832:?8)*39.((-.)).-)+,-((,-(().,(.((-())*.**
@M03364:396:000000000-C9LGT:1:1101:19012:4592 2:N:0:10
GGACTACCCGGGTTTCTAATCCTGTTTGCTCCCCACGCTTTCGTGCCTCAGTGTCAGTTACAGTCCAGAAAGCCGCCTTCGCTACTGGTGTTCCTCCTAATATCTACGCATTTCACCGCTACACTAGGAATTCCACTTTCCTCTCCTGCACTCAAGTTTCCCAGTTTCAAGAGCTTACTACGGTTAGGCCGTAGCCTTTCACTCCTGACTTAAGCAACCACCTACGCACCCTTTACGCCCAGTAAATCCGGATAACGCTAGCCCCCTACGTATTTCCCCGGCTTCTGGCCCGTAGTTCGCC
+
CCCCCGGGGGGGGGGGGGGFGGGGGGGGGGGGGGGGGGGGGGGGGGGAFFGGGGGGGCFDEFGGGGGGGGGGGGGGGGGGGGGGGGGGEGGGGGGGGGFGGFGGGGGGGGGEGGGFGGEGGGGGGCFGGGGGGGGGGADEGGGFGGG8?DGFGF?F4CFGFGFGGGGGFGGFDFDGFFGFGECFG6,8?F:DDGDEFGGGCC9CCFF*8AA9*490;@F9>C=4)*73-@9=DFC;@@GC*0;*+19C=D)3(6//51((,6?;DE3(31:3>F))6+((-(,((-).).8999(7760)/
@M03364:396:000000000-C9LGT:1:1101:22236:4596 2:N:0:10
GGACTACACGGGTTTCTAATCCTGTTTGATACCCGCACTTTCGAGCCTCAGCGTCAATCATGCTCCAGAAGGCTGCCTTCGCAATCGGCGTTCTTCGTCATATCTATGCATTTCACCGCTACACTACTCATTCCTCCCACGGCCACAGTATTCAAGCAGGACAGTATCAAAGGCAGTTCCGGAGTTGAGCACCGGGATTTCACCTCTGAATTGCCCGACAGCCTACGCACCCTTTAAACCCAATGATGCCGGAACACGCTCGCCACCTCCGTATTCACGCGGCTTCTGGCACGTGTTTAGC
+
CCCCCGGGGGGGGGGGGGGGGGGGGGGGGGCFGGGGEGGGGGG,AFFGGGGGGGGE7CFGGGGEGGGGGGGGGGGGGGGGGG@=CFGG7FFGGGGGGGGGGGGDCFGGGGGGGGGGGGGGGGGGGGGGGGGGGGGGG@FGGDC*?FG?FBDDDF+?D,@F@FDDCEA=D8BAAF5+:B7EECDFEFF<F89CGEEE>>,,:;@B*A*.>+*4*+,7C2:C3C@()26:17(3=6@)/)5+C?<0).).*21(-((45(41((2,*2141:>(((..)3.((4((,()-)),538(/7))0:
@M03364:396:000000000-C9LGT:1:1101:22588:4597 2:N:0:10
GGACTACAGGGGTTTCTAATCCTATTTGCTCCCCACGCTTTCGTGCCTCAGCGTCAGGTACAGGCCAGGCGGCCGCCTTCGCCGCTGGTGTTCTTCCACATCTCTACGCATTTTACCGCTACACATGGAGTTCCACCGCCCTCTCCTGTCCTCAAGCCGTGCAGTTTCCAAAGCCTGAACCGGTTGAGCCGGTCCCTTTTACTTCAGACTTGCACAGCCGCCTGCCCCCCCTTTACGCCCAATCATTCCGGCTACAGCTTGCCACCCACGTATTCCCCCCGCTGCTGGCACGTATTTCGCC
+
CCCCCGGGGGGGGGGGGGGGGGGCGGFFGFGGGGGGGGGGGGGGGGGGGGGGGGGGGEFGGGGGGGGGGGGGGGGGGGGGFGGGGGGGCGGGGFGGGGGGCEFCCEGGGGGGGGGGFGGGGGGG@FFF<DGGGGFGG:CGGGGBFGGD9;@CF*=AGGGG>FFGGGGGGGGAFGBGG*>FFE><EE376C8DDGGCCFGGG<CCGFF3;GFG;6C<DDC*6D1:8*,)(17,:0)68?GG><12/-:AFG3((47)).42,(<)9>*4:9(.64-)566(4929B?)20(5?:()08*,9/
@M03364:396:000000000-C9LGT:1:1101:10017:4615 2:N:0:10
GGACTACAGGGGTATCTAATCCTGTTTGCTCCCCACGCTTTCGAGCCTCAGCGTCAGTTAGAGCCCAGTAAGCCGCCTTCGCCACTGGTGTTCCTCCGAATATCTACGCATTTCACCGCTACACTCGGAATTCCGCTTACCTCTGCTCCACTCAAGAACTACAGTTTTGGATGCAGTTCCGAGGTTGAGCCTCGGATTTTCACATCCAACTTGCAGTCCCGCCTGCGCACCCTTTACACCCAGTAAATCCGGATCACGCTTGCATCCTCCGTATTACCGCGGCGGCTGGCGCGGGTTTAGC
+
CCCCCGGGGGGGGGGGGGGGGGGGGGGGGGGGGGGGGGGGGGGGGGGGGGGGGGGGGGGGGGGGGGGGGGGGGGGGGGGGGGGGGGGGGGGGGGGGGGGGGGGGGGGGGGGGGGFGGGGGGGGGGGGGGGGGGGGGGGGGGGGFGGGGGFGFGF?D:EGGFGFGGGGGGGGGFFEGGFFGG:CFGG>@FGGGGGGGGGGGGFGFGFFE=GFGFF>5CBGG@GFFD=9B>G;D?@E3CEGGGDDF@CCEFGG;F:(4F<<?FBC47CF<A?;433?AAG:9119((,6(46(42>(0)0(:7
@M03364:396:000000000-C9LGT:1:1101:13239:4675 2:N:0:10
GGACTACAGGGGTATCTAATCCTGTTTGCTCCCCACGCTTTCGTGCCTGAGCGTCAGTTATGGTCCAGAAAGCCGCCTTCGCTACTGGTATTCCTTTGAATCTCTACGCATTTCACCGCTACACTCAAAGTTCTACTTTCCTCTCCCACACTCTAGCCTAGCAGTTTCAAAAGCAGCTCCGAAGTTGAGCCTCGGAATTTCACTTCTGACTTGCTTGGCCGCCTGCGCACCCTTTACACCCAGTAAATCCGGATACCGCTTGCTCCCTACGTATTACCGCGGCTGCTGGCCCGTAGTTAGC
+
CCCCCGGGGGGGGGGGGGGGGGGGGGGGGGGGGGGGGGGGGGGGGGGGGGGGGGGGGEFFGGGGGGGGGGGGGGGGGGGGGGGGGGGGGGGGGGGGGGFGGGGFGGGGGGGGGGGGGGGGGGGGGGGGGGGGGGGGGGGGGGGFGGGGGFGFGFGFGGGGGGFGGFGGGGGGFGFGGFGGG+@FFGGEFGGGGGG>DGGGGFGEGFF@7CEE@FF5F=FGFGFFBD@B9C@@BDFEFCCEGFF36<EFFFC>010);:>BFDE<FGG<7?:4)5:2)<-341>9;?0)7:,491(.0*);:
@M03364:396:000000000-C9LGT:1:1101:8779:4681 2:N:0:10
GGACTACCAGGGTATCTAATCCTGTTTGATTCCCGCACTTTCGAGCCTCAGCGTCAATGCCACCCCAGGAGACTGCCTTCGCAATCGGAGTTCTTCGTCATATCTAAGCATTTCACCGCTACACAACGAATTCCATCTCCCTTGTGTGTATTCAAGAACGGCAGTATCAACGGCATGACCGCGTTGGGCACGGACATTTGACCGCTGACTTACCATTCCGCCTACGCTCCCTTTAAACCCAATAAATCCGGATAACGCTCGCATCTTCCGTATTACCGCGGCTGCTGGCTCGGACTTCGCC
+
CCCCCGGGGGGGGGGGGGGGGGGGGGGGGGGGGGFFGGGGGGGGGGGGGGCGGGGGGGGGGGGGGGGGGGGGGGGGGGGGGGGGGGGGBFGGGGGGGGGGGGGGGGGGGGGGGFGGFGGGGGGGGGGGGGGGGGGGGGGGGGGFDFGGGFGFFDFFFGGGGGFGFDGGGGGGFGFGGFFGGGGF>EF:A,@?DEE9:?GGGECBGEF>@GFGFF78@?<??GF<633.(>?@EFE)9=EFG0?7=AB9:D78:0<?>>:<F>*(1<C-<::,3:464*-(-(,40:,:B(.469(8@*4*9
@M03364:396:000000000-C9LGT:1:1101:5391:4715 2:N:0:10
GGACTACAAGGGTTTCTAATCCTGTTCGCTCCCCACGCTTTCGCTCCTCAGCGTCAGTAACGGCCCAGAGACCTGCCTTCGCCATTGGTGTTCTTCCCGATATCTACACATTCCACCGTTACACCGGGAATTCCAGTCTCCCCTACCGCACTCAAGCCCGCCCGTACCCGGCGCGGATCCACCGTTAAGCGATGGACTTTCACACCGGACGCGCCGAACCGCCTACGAGCCCCTTACGCCCAATAAATCCGGATCACGCTTGCGCCCTACGTATTCCCGCGGCCTCTGGCCCGTATTTCGC
+
CCCCCGGGGGGGFGGGGGFGGGFEGGGGGGGGGGGGGGGGGGGGGGGGGGGGGGGGG@FGGGGGGGGGGGDGGGGGGGGGGGGDGGGGGGGGGFFEFGGGGGGGGGGFGGGGEGGGGDGGGGGGFEFG@4BFFGCFGGGGFFGFFGF8BAFBF5@9:@FEGGEDGGGGGGGGFGFC*8EF?GF:FG7/;CE*;CE?>GGGG)B3C>>69G>E9):6D9EG>D;8:EB)3/4,(-4),8EGG247/5)67C)10(,45(8<F1*(/;C0((-4.6?2)2-((-((((5205(442,./7)91
@M03364:396:000000000-C9LGT:1:1101:20534:4719 2:N:0:10
GGACTACAGGGGTATCTAATCCTGTTTGCTCCCCACGCTTTCGAGCCTCAGCGTCAGTTACAGTCCAGAGAATCGCCTTCGCCACTGGTGTTCTTCCTAATCTCTACGCATTTCACCGCTACACTAGGAATTCCATTCTCCTCTCCTGCACTCTAGACTTCCAGTTTGAAATGCAGCACCCAAGTTGAGCTCGGGTATTTCACATCTCACTTAACAGTCCGCCTACGCTCCCTTTACGCCCAGTAAATCCGGACAACGCTCGCCACCTCAGTATTACCGCGGCTGCTTGCACGTCGTTAGC
+
CCCCCGG8<EECE7CFGDGE9@ECFFCFGGEEDCFFFGE;<CFFGEEGG8CFGGGGF;CEACE@<@FFFCFG,EFG:FG,ABFF@8FD?ACFBEFEGGE?D?>FGGFGGEDC,A@FFGGGGC?EB,,AEECFCCFA8=ECEC43+@46=6::8*?9,@4,=A=FGGADDAFF9=9=8DF8@DDABA,*53@AC6:FGFGGE*@C2:@7CFFA*+33=E,C8C=A@D)@)355B@F41/=FC29;=<?<AF31<>(/=:,2(,5,*;C2.(,-.66<:3490,(((3)))-..-4(07),9F
@M03364:396:000000000-C9LGT:1:1101:7485:4767 2:N:0:10
GGACTACCCGGGTTTCTAATCCTGTTTGCTCCCCACGCTTTCGTGCCTCAGTGTCAGTTACAGTCCAGAAAGCCGCCTTCGCTACTGGTGTTCCTCCTAATATCTACGCATTTCACCGCTACACTAGGAATTCCGCTTGCCTCTCCGATACTCGAGGGCTACAGTTTCAAATGCAGTTCCGGGGTTGAGCCCCGGGATTTCACAGCTGACTTTCAGCTCCGCCTACACGCCCTTTACACCCAGTGAATCCGGACAACGCTTGCACCCTACGTAGTACCGCGGCTGCTGGCCCGGAGTCTGC
+
CCCCCGG8,@FFCFGGGGGGGGGGGGGGGGGGGGGGGGG@FGGEFGGGGGG@FFGGG<CFGGGFGGGGDEEGGGGGGGGGGG7FEGGGFGGGGGGGGFFGGGGGGGGGGGGGGGGGGGGGGGGG=>FGGGGGFGFGG+=FGGG?DG6+@0F9F)=B:+@,DDFDFEFGFG9,=E975?ECEGDFCCEEFGGGGD85;C?GGCFF+A)7*2>:*=,9+*>A;G<F;C;F?D@>0@F<E6FGG??F42):?GDB-421)-734:E7CCD228(.)(-)624(-44(,2):??(,(3()0))2*
@M03364:396:000000000-C9LGT:1:1101:25053:4775 2:N:0:10
GGACTACTGGGGTATCTAATCCTGTTTGCTCCCCACGCTTTCGCGCCTCAGCGTCAGTTGTCGTCCAGCAAGCCGCCTTCGCCACTGGTGTTCCTCCTAATCTCTACGCATTTCACCGCTACACTAGGAATTCCCTTCTCCTCTCCTGCACTCTAGACTTCCAGTTTGAAATGCAGCACTCAGGTTAAGCCCAAGTATTTCACATCTCACTTAACAATCCGCCTACGCTCCCTTTACGCCCAGTAAATCCGGACCACGCTCGCCCCCTACGTATTCCCGCGGCTGCTGGCACGTACTTCGC
+
CCCCCGFGGGGGGGGGGGGGGGGGGGGGGGGGGGGGGGGGGGGGGGGGGGGGGGGGGGGGGFGCGGGGGGGGGGGGGGGGGGGGGGGGCFGGGGGGGGGGGGGGGGGGGGGGGGGGGGGGGGGFGGGGGGGGGGGGGGGGGGGFGGGGGFGFGFFFCEFGGGFGGGGGGGGGFGFGGFGFG6CFFG>8FGCDGGGGGGGGGEGFCFFCAFFG*43;@6FGFGFFDDAE@D>=DFF*1:GGGFFF+<CCCGC1;9(3>;@;D;8;**>91:::<)()6<8,(719>?)40<,5<<())*.>C
@M03364:396:000000000-C9LGT:1:1101:20302:4798 2:N:0:10
GGACTACTGGGGTATCTAATCCTGTTTGATTCCCGCACTTTCGAGCCTCAGCGTCAATACCACCCCAGGAGACTGCCTTCGCAATCGGAGTTCTTCGTCATATCTAAGCATTTCACCGCTACACAACGAATTCCATCTCCCTTGTGTGTATTCAAGAACGGCAGTATCAACGGCATGACCGCGTTGGGCCCGGACATTTGACCGCTGACTTACCATTCCGCCTACGCTCCCTTTACACCCAATACATCCGTATAACGCTCGCATCTTCCGTATTACCCCGGCTGCTGGCACGGACTTCGGC
+
CCCCCGGGGGGGGGGGGGGGGGGGGGGGGGGGGGGGGGGGGGGGGGGGGGGGGGGGGGGGGGGGGGGGGGGGGGGGGGGGGGGGGGGG?FGGGGGGGGGGGGGGGGGFGGGGGGGGGGGGGGGGGGGGGGGGGGGGGDGGGGGFFFGFG?FEEF=FFFGGGGFGGGGGGGGGFGBDGFGGGGD@CEF>A*=DGGGGGGG77>EBGFF6DGEGEF+9;CFGFGFFF*6:<D@(;4</:BGGFBF2)5ADFG/8B:):B98?B9*49<>4:64.:B:-9+3(4;69??)52(8:20(7=6(*1
@M03364:396:000000000-C9LGT:1:1101:15305:4823 2:N:0:10
GGACTACAAGGGTTTCTAATCCTGTTCGATCCCCGCACTTTCGTGCATGAGCGTCATTTACGGCTTGGTCAGCTGCCTACGCAATCGGGGTTCTTCGTCATATCTATGCATTTCACCGCTACACAACGAATTCCGCCAACCTCAACCGCAATCAAGCCCGGCAGTATCAACGGCGGAATGGAGTTGAGCTCCACGATTTGACCGCTGACTTGCAAGGCCGCCTGCGCACCCTTTACACCCCATAAATCCGGATAACGCTCGGATCCTCCGTATTACCGCCGCTGCTGGCACGGAGTGCGCC
+
CCCCCGGGGGGGGGGGGGGGGGGGGGGGGGGGGGGGGGGGGGGGGGGGGGGGGGGGGGGGGGGGGGGGGGGGGGGGGGGGGGGDEGGGGGEEFGGGGGGGGGGGGGGGGGGGGGGGGGGGGGGGGGGGGGGGGGGGG:CFGGG5DFGGGBGDGED5F@EGGE?DGGFGGGGGEG@GC>FGG<?CFGEBFAFFGGGGFGGCGCFBDBE@@F?DE*3-C:FG6C<:?*25>GB:::<.68C>*42(/66>FDC03?47.712,7*4<@75:>?0:0.4<*-(4>029>)4:32<9((00*457
@M03364:396:000000000-C9LGT:1:1101:11128:4849 2:N:0:10
GGACTACTAGGGTTTCTAATCCTGTTTGCTCCCCACGCTTTCGCGCCTCAGCGTCAGTTGTCGTCCAGCAAGCCGCCTTCGCCACTGGTGTTCCTCCTAATATCTACGCATTTCACCGCTACACTAGGAATTCCGCTTGCCTCTCCGATACTCAAGGGATGCAGTTTTGAAAGCAGTTCCGGGGTTGAGCCCCGGGATTTCACTCCCACCTTGCATCTCCGCCTACACGCCCTTTCCACCCAGTCAATCCGGACCCCGCTTGCACCCTACGTCTTACCGCGGCTGCTGGCCCGTTCTCAGC
+
CCCCCGGGEGGGGGDGGGGGGGGGGGGGGGGFGGGGGGGGGGGGGGGGGGGGGGGGGGGGGGGGGGGGGGCFGGGGGGGGGGGGGGGGEFGGGGGGGGCEFGGFDGGGGCGGGGGGGGGGGDGGGDGGGGGGFGFGGEFFDGGFF8C+CEGFFCG5=CCFEFFGGFGGGGGGAF@FFFGGDDCFGCFFFGGGGGGGG*?FFCFC:AFB(>;=>A>);6CG@GFD3?(01512:80592AFG1(8*9)-9C56:B((89>9B18>**9(4:11(4(-6@69>90;010:?02(74())/6:7
@M03364:396:000000000-C9LGT:1:1101:6589:4863 2:N:0:10
GGACTACTAGGGTTTCTAATCCTGTTTGCTCCCCACGCTTTCGAGCCTCAGCGTCAGTTACAGTCCAGAGAAGCGCCTTCGCCACTGGTGTTCTTCCTTATATCTACGCATTTCACCGCTACACAAGGAATTCCATCTACCTCTCCAGCACTCAAGAGATACAGTTTCAAATGCAGTTTATGGGTTAAGCTCATAGATTTCACATCTGACTTTCATCCCCGCCTACGCGCCCTTTACACCCAGTAAATCCGGATAACGCTTGCCACCTACGTATTACCGCGGCTTCTGGCCCGTCGTCTGC
+
CCCCCGGGFGGGGGGGGGGGGGGGGGGGGGGGGGGGGGGGGGGGCGGGF,EGGGGGEGGFG9FGGGGGAFFGGFDGGCGGGGGGGGGGFFFGGGFGGEFFGEFAEEGGGGGGGGGGG7EGCFGG9=FGFFFFGGGED9EGGGD6DFFC=6FEFDGFFF8A,ADFGDF9=DFF@FECGFG8=ECCFC<DFG,=6=@ECDFGGEF7ECA7=DCC*?3*?8:F=DAFFFA>=C@@>2>:ECGGG=2>1<6CFGD;0;(7A;:?;6B@+BF:(6:<2)5)6@:9(470(,6438((2(-)8.(92
@M03364:396:000000000-C9LGT:1:1101:12645:4912 2:N:0:10
GGACTACTCGGGTTTCTAATCCTGTTTGCTCCCCACGCTTTCGAGCCTCAGCGTCAGTTACAGTCCAGAGAATCGCCTTCGCCACTGGTGTTCTTCCTAATCTCTACGCATTTCACCGCTACACTAGGAATTCCATTCTCCTCTCCTGCACTCTAGACTTCCAGTTTGAAATGCAGCACCCAAGTTGAGCCCGGGTATTTCACATCTCACTTAAAAATCCGCCTACGCTCCCTTTACGCCCAGTAAATCCGGATAACGCTCGCCCCCTACGTATTACCGCGGCTGCTGGCCCGTATTTCGC
+
CCCCCGGGGGGGGGGGGGGGGGGGGGGGGGGGGGGGGGGGGGGGGGGGGGGGGGGGGGGGGGGGGGGGGGGGGGGGGGGGGGGGGGGGGGGGGGFGGGGGGGGGGGGGGGGGGGGGGEGGGGGGGFGGGGGGGGGGGGFGGFGFGGGGGBGFGEGF9DCDCGFGGGGGGGGGFGEGFDGGGDGFFGFDFGGGGGGGDGGGGCGECAAA*=EGC9D>DDGGFFAFA>AEAG@FFFF9CDGGGDBF8C5CFGG9;;0>F69/6>E;GGG>(8:852:)5<861;F(4:7)32(89-4)/*)9/
@M03364:396:000000000-C9LGT:1:1101:8295:4944 2:N:0:10
GGACTACTGGGGTATCTAATCCTGTTTGCTCCCCACGCTTTCGTGCCTCAGCGTCAGGTACAGGCCAGGCGGCCGCCTTCGCCGCTGGTGTTCTTCCACATCTCTACGCATTTTACCGCTACACATGGAGTTCCACCGCCCTCTCCTGTCCTCAAGCCGTGCAGTTTCCAAAGCCTGAACCGGTTGAGCCGGTCCCTTTTACTTCAGACTTGCCCAGCCGCCTGCCCACCCTTTACGCCCAATCCTTCCGTATAACGCTTGCCCCCTACGTATTACCCCCGCTGCTTGCCCGTAGTTCGCC
+
CCCCCGGGGGGGGGGGGGCCFGGGGGGGGGGGGGGGGGGGGGGGGGGGGGGGGGGGGGEFGGGGGGGFGGGGDGGGGGGGGGGGGGGGFGGGGGGGGGGGGGCAFGGGGGGGCGGGGGGGCFGGFGGF8FFFFGFAE>>=FDGFGGGGGFCEGFFFFGGGDFAGGCFGFGGFFFFGGFGFGGGED8,09CCCGGGG7FGF@;C5@AF)5FEGFAGFG(=11>81?*,)-9:4(84:-8EG5(2756)9?D0(,46A)((4:,2)*:7(,447),-6<63,41(708-4(4.3(-2;B=(1/
@M03364:396:000000000-C9LGT:1:1101:26523:4957 2:N:0:10
GGACTACTGGGGTATCTAATCCTGTTTGCTCCCCACGCTTTCGTGCCTCAGCGTCAGTAACAGTCCAGCAGGCCGCCTTCGCCACTGGTGTTCCTCCTAATATCTACGCATTTCACCGCTACACTAGGAATTCCGCTTGCCTCTCCGATACTCAAGGGATACAGTTTTGAGAGCAGTTCATGGGTTGAGCCCATAGCTTTCACATATGACTTGCCTTCCCGCCTACACACCATTTACACCCAGTCAATCCGGATTACGCTTGCCACCTACGTATTACCGCGGATGCTCGCACGTGTTTCGC
+
CCCCCGGGGGGGGGGGGGGGGGGCEFCFG9EFGGGGGGGGGGGGGGGGGGCFGGGGGGGGGGGGGGGGGGGGGGGGGGGEGGGGGFFGFGFGGGFF@FGDFGGDCFC=CEEGGGGGCGGDGFFGGGGGGGGGGGGGGE=DDGD6FG>+8@FBA*=FGEGGGGFFGGG9FGF?@7@DF8DG7:?+::+0A8,*;,@@*,@9FADE<+1//C?G:8,:B:EE2?@@>8@A*99(0>E4*<GGGD0;*/9)1<C(6;();((6;DGF>@CB?><,.)5).+(-(4((,(.)461444(074)97
@M03364:396:000000000-C9LGT:1:1101:22724:4964 2:N:0:10
GGACTACACGGGTTTCTAATCCTGTTTGATTCCCGCACTTTCGAGCCTCAGCGTCAGTCGCACCCCGGATGGCTGCCTTCGCAATCGGAGTTCTTCGTGATATCTATGCATTTCACCGCTACACCACAAATTCCACCATCCTTCTGTGAACTCAAGACAAACAGTTTCAACTGCAATTTTACGGTTGAGCCGCAAACTTTCACAACTGACTTGCTCGTCCGCCTACGCTCCCTTTAAACCCAATAAATCCGGATCACGCTCGCATCTTCCGTCTTACCGCGGCGGCTGGCACGGGATTAGC
+
CCCCCGGGGGGGGGGGGGGGGGGGGGGGGGGGGGGGGGGGGGGGGFGGGGGGGGGGGGGGGGGGGGFFCGGGGGGGGGGGGGGGGGGG=FGGGGGGGGGGGGGGGGGGGGGGGGGGGGGGGGGGGGFGGGGGGGGGGDGGGFG9FGGDAFFEFEGFFGGG?FFGFFGGGGGGFGFFGFGFCFD>DEFCFFFGDGCEFFFGGFGEDFAB@GFGFFG49>5C@C@@?C?E(79@FEE)7)>FG1:;6;CCAGDFBF9(.162<7*,/::6AD<>(864:<437(3((--63:(5:>()07)77
@M03364:396:000000000-C9LGT:1:1101:22891:4969 2:N:0:10
GGACTACTGGGGTATCTAATCCTGTTTGCTCCCCACGCTTTCGCGCCTCAGCGTCAGTTATCGTCCAGCAAGCCGCCTTCGCCACTGGTGTTCCTCCTAATATCTACGCATTTCACCGCTACACTAGGAATTCCGCTTGCCTCTACTTCACTTCAGAACAACAGTTTCAAACGCAGGTTATGAGTTCAGCCCATAATTTTCACTTCTGACTTGCCGTCCCGCCTACGCTCCCTTTGCCCCCCGTAATTCCGCACCACGCTTGCCCCCTACGACTTCCCGCGGCGGCTGGCCCGTCTTTGCC
+
CCCCCGGGFFCGGEFGGGCFGGGFFGGGGGGGGGFGGGGGGGGFGDGGG8<FFGGGGEAEEFFFGGGGFGDFGGGGGGG9,:E:FFGGAFGGGGGGGG,EC,@FCCFFGGGGGGFGGEGD6=@FG=FE8FFGG?,+640AF98;DB9,@?E03*+47@=8FDFDFCFFG8;,:FBG+;EE7@27@F33?<8D776,2@ED:7DEDFFCEGFG.8,7CAGE2C>>28(8(13684;/.)>CC(28)62AFC<(-(-4549B?25(*;34,.(((--4>8497B>2(36(,(3?6-,7>6.*2
@M03364:396:000000000-C9LGT:1:1101:6977:4988 2:N:0:10
GGACTACTGGGGTTTCTAATCCTGTTTGCTCCCCACGCTTTCGAGCCTCAGCGTCAGGTACAGGCCAGGCGGCCGCCTTCGCCGCTGGTGTTCTTCCACATCTCTACGCATTTTACCGCTACACATGGAGTTCCACCGCCCTCTCCTGTCCTCAAGCCGTGCAGTTTCCAAAGCCTGAACCGGTTGAGCCGGTCCCTTTTACTTCAGACTTGCACAGCCGCCTGCGCACCCTTTACGCCCAGTAAATCCGTCCACCGCTCGCCACCTACGTATTACCCCGGCCGCGTGCCCGTAGTTCGCC
+
CCCCCGGGGGGGBFGGGGGGGGGGGGGGGGGGGGGGGGGGGGGGGGGGGGGGGGGGGGGGGGGGGGGGGGGGGGGGGGGGGGGGGFGGFGGGGGGGGGGGFGDFGGGGGDGGGDFGGGGGGGGGGGG<FGGGGGGGGGGGGGGFGGGFGFGFGFGFGGGGGGFGEF;DFGGGFG@7CFGGGGGFEG<>FFGGGGCFFFGGG=B?>FC?EFCFF=F7FDGD9DFFF:781C6??FF4:?:C*(.)16)6FG*(,4)4<4--4;?:GG43:3.).4)-6+-(-4(4;(-4(((43(47@68>D
@M03364:396:000000000-C9LGT:1:1101:15127:5019 2:N:0:10
GGACTACCGGGGTATCTAATCCTGTTTGCTCCCCACGCTTTCGAGCCTCAACGTCAGTTACAGTCCAGTAAGCCGCCTTCGCCACTGGTGTTCCTCCTAATATCTACGCATTTCACCGCTACACTAGGAATTCCATTCTCCTCTCCTACACTCTAGCCTTCCAGTTTGAAATGCAGCACCCAAGTTGAGCCCGGGTATTTCGCATCTCACTTAAGAGTCCGCCTACGCTCCCTTTACGCCCAGTAAATCCGTACAACGCTCGCAACCTCCGTATTACCGCGGCTGCTGGCACGTAGTTAGG
+
CC<@<C,;CFEGG7CEEGGGG9E<FCCEFGFFGG?:F@7FFF7CFC@?@,CFGF@,BCE<96CF9@F<FECFA@>CCCC<,86??F?=EEE?BC@F,99<F,EEA@,,44BFGGDDFE+6+@FGGGGCFA8=EDDFG9DECD=<D,4,@9::3*+4,6@8>D+=FACFC8EFD9*+6*DF8+633,EC@8,9;EG55DFG;)4195+/9=E=8C,*?<EG@C@?>658>D2>:4=<9;C*C<DEF55);;C(,8<3A;F669?(1:44(47??B?<><(-266046::?F?FF<(.86)0*
@M03364:396:000000000-C9LGT:1:1101:12652:5039 2:N:0:10
GGACTACAAGGGTTTCTAATCCTGTTTGCTCCCCACGCTTTCGCGCCTCAGCGTCAGTTGTCGTCCAGCAAGCCGCCTTCGCCACTGGTGTTCCTCCTAATATCTACGCATTTCACCGCTACACTAGGAATTCCGCTTGCCTCTCCGATACTCAAGGGATACAGTTTCGAAAGCAGTTCATGGGTTGAGCCCATGGATTTCACTCCCGACTTGCATCTCCGCCTACACGCCCTTTACACCCAGTAAATCCGGACAACGCTCCCAACCTACGTATTACCGCGGCTGCAGGCACGTAGTTCGC
+
CCCCCGGGGGGGGGGGGGGGGGEGGGGGGGGGGGGGGGGGGGGGGGGGGGGGGGGGGGGGGGGGGGGGFFGGGGGGGGGGGGGGGGGGGGGGGGGFGGDGGFGGGGGGGGGGGGGGGGGGGGGGGGGGFFFGGGFEGEGGGGGFGGG+@9EEDF?F,@FCGGFGFGFGGGGGBFFGECEACFGGGGF@AB:DFFFFCDCFGFGFGFFBFGFG*B9?@4EG@DFD?C.;7CDF;DEEC)>CF(2=+<35@F5><9(27(((-(*(2*5(.86:2-:))+4346(,40((314:?(().*-9<
@M03364:396:000000000-C9LGT:1:1101:24704:5049 2:N:0:10
GGACTACTGGGGTTTCTAATCCTGTTTGCTCCCCACGCTTTCGCGCCTCAGCGTCAGTTGTCGTCCAGCAATCCGCCTTCGCCACTGGTGTTCCTCCTAATATCTACGCATTTCACCGCTACACCAGGAATTCCATTCTCCCCTCCTGAACTCTAGACTTCCAGTTTGGAATGCAGCCCCCAGGTTAAGCCCCAGGATTTCACATTCCACTTGACAATCCGCCTACGATCACTTTTCGCCCAGTAAATCCGGACTACGCTCGCCCCCTACGTATTACCGCGGCTGCTGGCTCGTGTTTCGC
+
CCCCCGGGGGGGFGGGGGFGGGGFGF,CFGGGGGGG:FGGGGGG+FGGGG,FGGGGGG9,6,BCFFGG@8F9FEGGGGGGGGGGGAGGFGGGGGGGGG9FG,@FG=FFGGGGGGGGGGGGGGGG8DFGGGGGGG8,67=FG6@?6C,,,;FDFDCF,@E8;F9=FAF9+@9DDFDG,*@=++0+@DCAFC,;**@*<FFGGEG@+++*;>696*26D3DGFG2@DC5)-;(8*97*9(8BGF;EF<C<CGDB8>(4;1@:?0C13CD01:?B24:6-0413>F03<:???(,24(0.).99
@M03364:396:000000000-C9LGT:1:1101:25813:5054 2:N:0:10
GGACTACTAGGGTTTCTAATCCTGTTTGCTCCCCACGCTTTCGAGCCTCAGCGTCAGTTACAGTCCAGAGAATCGCCTTCGCCACTGGTGTTCTTCCTAATCTCTACGCATTTCACCGCTACACTAGGAATTCCATTCTCCTCTCCTCCACTCTCGCCTTCCAGTTTGAAATGCAGCACCCAACTTGAGCCCGGGTATTTCACATCTCCCTTCACAGTCCGCCTACGCTCCCTTTACGCCCAGTCACTCCGGACACCGCTCGCCCCCTCCGCACTACCGCCGCTGCCTGCACGTCTGTCGC
+
CCCCCGGGGGGGEFGGGGGGGGGGGGGGGGGGGGGGGGGGGGGGFGGGGG@GGGGGEFG<FGGGGGGGGGFGGGGGGGG,?FGGGFGFFFGEFGGGGGGGGGGGF;<FEDGG;FGGGEDDGGGGG8FCCGGGGEEGGGGGGGF?FGG,>6FD8D+:+4@ECGDDFFGGGG9FFGEFGFFGE?D+DFC:?8@?CE6CDFGGGFGC9>8:*CCG)*,0:>FF=G=A4,0?=5>6>B=*95?EG6;;A>)9=F7:1:0/>2>093*4*:C61:>((-4)4;>9(-93((()-.(.4<())*)19
@M03364:396:000000000-C9LGT:1:1101:21920:5054 2:N:0:10
GGACTACTAGGGTTTCTAATCCTGTTCGATACCCACGCTTTCGTGCATCAGTGTCAGTCACGGCCTGGCAGGCTGCCTTCGCGATCGGGGTTCTGCGTGATATCTATGCATTTCACCGCTACACCACGCATTCCGCCTGCCCCGTACGTACTCAAGCCAACCAGTTTCAACGGCAGTTCAATGGTTGAGCCACTGACTTTCACCGCTGACTTAAGAGGCCACCTACGCACCCTTTAAACCCAATGAATCCGGATAACGCTCGCATCCTCCGTATTACCGCGGCTGCTGGCACGGATGTCGC
+
CCCCCGGGGGGGGGGGGGGGGGGFGGGGGGGGGGGGGGGGGGGGGGGGGGGGGGGGGGGGGGGDGGGFFGGGGGGGGGGGGGGGGGGGGGGGGGGFGGGGGGGGFGGGGGGGGGGGGGEGGGGFGFGGGGGGGGGGGGGGGGGFGDGGGFG5FEGFFGFFGGFGGGGFGGGGFF=DGFGFCFGGGG:.@@DFG??EDGGGGFGFGFFB=FEGF658>0CF@FFFFC@B6D>?(=E3?3FGG?<?6<9>FFDF10,4?:23:;CFC><?<:0(41:5<C3--(-,43)5?60<?>(.)))11
@M03364:396:000000000-C9LGT:1:1101:13609:5074 2:N:0:10
GGACTACCGGGGTATCTAATCCTGTTTGCTCCCCACGCTTTCGTGCCTCAGTGTCAGTTACAGTCCAGAAAGCCGCCTTCGCCACTGGTGTTCCTCCCAATCTCTACGCATTTCACCGCTACACTGGGAATTCCACTTACCTCTTCCGCACTCAAGCCTTCCAGTCTCCAAAGCAATTCCCACCTTGAACGCAGGACTTTCACTTCAGACTTGAAAAGCCGCCTACACGCCCTTTACGCCCAGTCATTCCGGACAACGCTCGCCCCCTACGTATTACCGCGGCTGCTGGCACGTAGTTAGC
+
CCCCCGGGGGGGGEGGGGGGGGGFGGGGGGGGGGGGGGGGGGGGGGGGGGGGGGGGGGGGGGGGGGGGFGDFGGGGGGGGGGEGGGGGGGGGGGGGFEGGGGFGGGGGGGGGGGGGGGGGGGGGGGGGGGGGGGCGGGFGGGGFF>;8CAGFFF+;FFGGGGFGGEGGGFF9?FD+A?=DFAF:DF98AF:?CEG5*@EGGFGEFFFFEGFG**5*5:FE:CBD@F3?5C=@9@E9C1EFG;?EA<3<FGFB761(719(,4?1DGD9(883,6:<BE<BF9B(--25?:(43:()76-::
@M03364:396:000000000-C9LGT:1:1101:10726:5090 2:N:0:10
GGACTACTAGGGTATCTAATCCTGTTCGCTCCCCCAGCTTTCGTGCCTCAGCGTCAGTGTTGGCCCAGAAGGCCGCCTTCGCCACCGGTGTTCTTCCACATATCTGCGCATTCCACCGCTACACCGGGAATTCCGCCTTCCTCTTCCACACTCTAGCCCGCCGGTATCGGAGGCTCGCCGGAGGTGCAGCCCGGGGTTTTCCCCTCGACCTTACGGGCCGACCACGCGCGCGTTTCGGCCCATGAATCCCGATAACCCCTGCCCCCCACCGTCTTACCCGGTCGCTGGCACGTAGTGCAGC
+
CCCC<FGFCFFGG8CEGGGFGFCGGG,BFEGDCC7+,CFGFGG<FG8F6AC<:6BFEEC<CFEGGFGD<<FCF,@FEC@FFEGG,EFG=FFEF,@CE,,:A5@FC9FCFDGG9F;D@@8C@F9FDEGG+F=F<FD:C3+C=+@D6EE8,;78@*2==DF+3C*0@31@**8*355C5*85*4:*=*,)+8;CCCG*)3=C74<(08.12D>+6952)(**(13((*,0416(4(-)((:/?,,.*-.)0*9(-((.)4(2((2(11/490(.(4().3,,,,,23(((-(514.(09*-*2
@M03364:396:000000000-C9LGT:1:1101:7330:5099 2:N:0:10
GGACTACTCGGGTATCTAATCCTGTTTGCTCCCCACGCTTTCGAGCCTCAGCGTCAGTTACAGTCCAGAGAAGCGCCTTCGCCACTGGTGTTCTTCCTAATCTCTACGCATTTCACCGCTACACTAGGAATTCCCTTCTCCTCTCCTGCACTCTAGACTTCCAGTTTGAAATGCAGCACTCAGGTTAAGCCCGAGTATTTCACATCTCACTTAAAAATCCGCCTACGCTCCCTTTACGCCCAGTCAATCCGGACCACGCTCGCCACCTACGTCTTACCTCGGCTGCTGGCACGTATTTCGC
+
CCCCCGGGGGGGGGGGGGFGGEFGGGGGGGGGGGGGGGGGGGGGGGGGGGGGGGGGGFFGGGGGGGGGGGGGGGGGGGGGGGGGGGGGGGGGGGGGGGGGGGGGFGGGGGGGGGGGGGGGGGGGFFGFGGGGGGGGGGGGGGGFGGGFGFGEFD=?AEGGGFFGGGGGGGGGFGFDGFGGGGGFGG9>DFFFGE:EGGGGGFGFFAFF7CEG;<9:FDGG=FDDFFDFAGFFFFF4@=EGG9BB*49CFGC6<;(25;>;?9EBCGGF:F:1(4<A<E4A44(-21,58?38(4(/9*.>G
@M03364:396:000000000-C9LGT:1:1101:18245:5110 2:N:0:10
GGACTACACGGGTATCTAATCCTATTTGCTCCCCACGCTTTCGTGCCTCAGCGTCAGTGATGGCCCAGCAAGTCGCCTTCGCCACTGGTGTTCCTTCTAATATCTACGCATTTAACCGCTACACTAGAAATTCCACTTGCCTCTACCATACTCACGTAAAACGGTTTCTATGGCGAACCGAAGTTAAGCTTCGGAATTAGACCATAGACCTGTTGAACCGCCTACGCACCCCTTACACCCAATAAATCCGGATAACGCTCGCTCCCTACGTCTTACCCGGGCTGCTGGCCAGTAGTTCGCC
+
CCCCCGGGGGGGGGGGGGGGGGGEGGGGGGGGGGGGGGGGGGGGGFGGGGGGGGGGEFGGGGGFGGGGGGGGGGGGGGGGGGGGGGGGGGGGGGGGGGGGGGGGGGGGGGGGCFGGGGEGGGGGGFGGGGGGGGGGF:FGGGGFGGG,@DFEFC+;F8F@FGEGGGGFFGGGFG>6@BEGECDBDF,;9=CGGGC9>F@<:@GDGAFE37:FC+22+7CC(9(0(*(06)((636;488C*2=)297?FG8<<F22)((-,3*.<@*3?6?(.4.).+((-4(8(,),(((,,-.001()*
@M03364:396:000000000-C9LGT:1:1101:4748:5139 2:N:0:10
GGACTACACGGGTATCTAATCCTGTTCGCTTCCCCAGCTTTCGCGCCTCAGCGTCAGTGGTGGCCCAGAAGGCCGCCTTCGCCACCGGTGTTCTTCCCGATATCTGCGCATTCCACCGCTACACCGGGAATTCCGCCTTCCCCTACCACACTCGAGCCCGCCGGTATCGGAGGCTCGCCGGGGTTGAGCCCCGGGCTTTTACCTCCGACCTAACGGGCCGCCTACGCGCGCTTTACGCCCCATGCATCCGGACACCGCTTGCCACCTACGTATTACCCCGGCTGCTGGCCCGTAGTTCGGC
+
CCCCCGGGGGGGFGGGGGGGGGGGGGGGGGGGGGGGGGGGGGGGGGGGGGGGGGGGGGGGGGGGGGGGGGGGGGGGGGGGGGGGGGGGGGGGGGGGGGGGDGGGGGGGGGGGGGGGGGGGGGGGGGEGCFGGGGGCCFDGFGGFCGG,DFG)@CCDFGGGGGDDGCFFGGGGEFBG=AEGG=D<*2,5<@CDDGCE3CCE9>@6DFF1(99C3>56DBE*3<(42/4)414(46))(0EC*((.).).<*9(-2(3544(((+)2;5:::?)<()62+-419(-840,(.42,((0@=1)1
@M03364:396:000000000-C9LGT:1:1101:19219:5154 2:N:0:10
GGACTACCCGGGTATCTAATCCTGTTCGATCCCCGCACTTTCGTGCATGAGCGTCATTTACGGCTTGGTCTGCTGCCTACGCAATCGGGGTTCTTCGTCATATCTATGCATTTCACCGCTACACGACGAATTCCGCAAACCTCAACCGCAATCAAGCCCGGCAGTATCAACGGCGGAATGGAGTTGGGCTCCACGATTTGACCGCTGACTTGCAAGGCCGCCTGCGCACCCTTTACACCCAATAAATCCGGATAACGCTCGGCTCCTCCGTATTACCGCGGCTGCTTGCCCGGAGTTCGGC
+
CCCCCGGGGGGGGGGGGGGGGGGGGGGGGGGGGGGGGGGGGGGGGGGGGFFGGGGGGGGGGGGGGGGGGGFGGGGGGGGGGGFEGGGGGGGGGGGGGGGGGGFGGGGGGGGGGGFCFGGGGGGGGGGGGGGGGGGGC:CFGGG5DFGGGFF=DC6@FFGGEF>CFFFGCFGEBF>D5>FGFFFFGF,.42CDGFG=CGGFFCF>GEFFFGFGB6:5C6FGFGFF?*4)776(3:9-67EECB(492<AFG31:B9<D7009>*4DE6:19:0:?24<*4(20-((,).((.16-47)*(11
@M03364:396:000000000-C9LGT:1:1101:10482:5168 2:N:0:10
GGACTACTGGGGTTTCTAATCCTGTTCGCTACCCACGCTTTCGCACCTCAGCGTCAGTGACGGCCCAGCAAGCTGCCTTCGCCATCGGTGTTCTTCCATATATCTGCGCATTCCACCGCTACACACGGAATTCCGATTGCCTCTCCAGCACTCAAGAACTACAGTTTCAAATGCAGGCTCGAGGTTGAGCCCCGAGTTTTCACATCTGACTTGCAGTCCCGCCTACACGCCCTTTACACCCACTAAATCCGGATACCGCTTGCCCCCTCCGTATTACCCCGGCTGCTGGCCCGGAGTCAGC
+
CCCCCGGGGGGGGDCGGFGGGGGGGGGGGGGGGGGGGGGGGGGGGGGGGGGGGGGGEFG9FGGGGGDFGGGFDGGGGGG<FGGGGGGGBFFGGGFEGGGGFFFGGGGGDEGGGG8CEEED++@=,BFGGDGGGFGCEEDFGGDFGGG8D?E5>8+;>DDADFFGFFCEGCFGFGFFFBECGCDGGDGEFCFFDG59*4BFG<B?GFC6*45F=AC5C3C627>;25;F?D@16;34>9?:@((.)53>FGD1,82044>6::>(*/1(,808(3())2((4((-(,,)2-(4((()00)*2
@M03364:396:000000000-C9LGT:1:1101:19457:5174 2:N:0:10
GGACTACTCGGGTTTCTAATCCTGTTTGCTCCCCACGCTTTCGAGCCTCAACGTCAGTTACAGTCCAGTAAGCCGCCTTCGCCACTGGTGTTCCTCCTAATATCTACGCATTTCACCGCTACACTAGGAATTCCGCTTGCCTCTCCGACACTCAAGGGATACAGTTTTGAAAGCAGTTCCGGGGTTGAGCCCCGGGATTTCACTCCCAACTTGCATCTCCGCCTACACGCCCTTTACACCCAGTAAATCCGGACCACGCTTGCAACCTACGTATTCCCGCGGCTGCTGGCCCGTCTTTAGC
+
CCCCCGGGGGGGGGGGGGGGGFGGGGGGGGGGGGGGGGGGGGGFGGGGGGFCEGGEDGGGGFGGGGGGGGAFGFGGGGGGGGEEGGGGFFGGGGGGGGGGGGGFGFFGGGGGGGGGGGGGGGGGGGGGGGGGGDGGGGGGGGGFGGGCGEGFGBF?FGFGFF@FGGFGGGGGFFDGGFGGGCDCE5<=FF?FDEGG4EGG7CF<FFF2BGBCFFF4B*>C3C;;/5/;6C?FF@EEFCGGGFBFFF9)97<>BF0154-3::CB>C4(5((..4,))04296(1;B:>::2(342)7*)20
@M03364:396:000000000-C9LGT:1:1101:20313:5186 2:N:0:10
GGACTACAGGGGTTTCTAATCCTGTTTGCTCCCCACACTTTCGCGCCTCAGCGTCAGTTACAGTCCAGTAAGTCGCCTTCGCCACTGGTGTTCCTCCCAATCTCTACGCATTTCACCGCTACACTGGGAATTCCACTTACCTCTCCTGCACTCAAGCCCGTCCGTATCCAAAGCAATTCCCACCTTGAACTCAGGACTTTCACTCCAGACTTAACAAGCCGCCTACGCGCCCTTTACGCCCAATGATTCCTGACAACGCTTGCACCCTACGTATTACCGAGGCTGCTGCCACGTATTTCGC
+
CCCCCGGGGGGGGBFGFGEFGGGCF<@FGGGEFGGGGGGGGGGGGGG,BFEGGGCF@@FGGGGGGGGGGFFGGGGGDFFCDFEGGGGGGFCFCFGFGGGGGGGGGGFFEEGGCFFGFGDGGGF@EF<CF8E,CAFFGADE:F96D@94>DF86)6+8=DGGG*=F@FEGF?EFFBGGF,@69?FFG3*A,,=:@?,9BFFEA;7F*9)8CBG44,*30,*);9@@,/)>5((.=5<.,;BF0;3)9CCA++)/()95246((/)*29(2:(,)..-<+(((314((),).),((.106)29
@M03364:396:000000000-C9LGT:1:1101:9988:5194 2:N:0:10
GGACTACCCGGGTATCTAATCCTGTTTGCTCCCCACGCTTTCGAGCCTCAGCGTCAGTTACAGTCCAGAGAAGCGCCTTCGCCACTGGTGTTCTTCCTAATCTCTACGCATTTCACCGCTACACTAGGAATTCCATTCTCCTCTCCTGCACTCTAGACTTCCAGTTTGAAATGCAGCACCCAAGTTGAGCCCGGGTATTTCACATCTCACTTACAAGTCCGCCTACGCTCCCTTTACGCCCAGTAAATCCGGACAACGCCCGCCACCTACGTATTGCCGCGGCTGCTGGCACGTATTTGGC
+
CCCCCGGGGGGGGDFGGGDGGGG9FGGGGGGGGGGGEGGGGGGCFGGGGGGGGGGGECEGGGGFGGGGGGFGGGGGGGGGGGGGDGGGGGGGGGGGCGGGGGGGGGGGGGGGGGGFGGGGGGGGGGGGGGGGGGGGGGGGGGGFGGGFGFF5:=DD7@FGGGFDFFGGGGGGFFBDGFGGGF?CDE,;CFFGGGGGDGGGGAFFFFBECFEFA+,/AAG7AGFFA?)8=456BBEF==EGG@14=C<5FGDBDF@@F69(4-:()/5(4?B7)6,--<20301((442:02>?64*)/)29
@M03364:396:000000000-C9LGT:1:1101:24860:5203 2:N:0:10
GGACTACTCGGGTATCTAATCCTGTTTGCTCCCCACGCTTTCGCGCCTCAGCGTCAGTTGTCGTCCAGCAAGCCGCCTTCGCCACTGGTGTTCCTCCTAATATCTACGCATTTCACCGCTACACTAGGAATTCCGCTTGCCTCTCCGATACTCAAGGGATGCAGTTTTGAAAGCAGTTCAGGGGTTGAGCCCCTGCATTTCACTCCCAACTTGCCTCTCCGCCTACACGCCCTTTACACCCAGTAAATCCGGACAACGCTTGCAACCTACGTATTTCCGCGGCTGCTTGCCAGTATTTCGC
+
CCCCCGGGGGGGGGGGGGGGGGGGGGGGGGGGGGGGGGGGGGGGGGGGGGGGGGGGGGGGGGGGGGGGGGGGGGGGGGGGGGGGGGGGFGGGGGGGGGFGGGGGGGGGGGGGGGGGGGGGGGGGGGGGGGGGFGFGGGGGGGGFGGG=EFGFGFFFFEGGGGFGGGGGGGGCFGFGGFGGGFGEGG@CFFCGGGGGGGGGGEFFFFFF27>C6C,1?28F@DF@;?@FD<?@F16>CEGGG??E;37?FGDB?B0:F>>BFFE7>FG??B:<25:)6<(1(41>9:)),(5),,.***)95
@M03364:396:000000000-C9LGT:1:1101:17059:5231 2:N:0:10
GGACTACAGGGGTATCTAATCCTGTTTGCTCCCCACGCTTTCGCGCCTCAGCGTCAGTTATCGTCCAGCAAGCCGCCTTCGCCACTGGTGTTCCTCCTAATATCTACGCATTTCACCGCTACACTAGGAATTCCGCTTGCCTCTCCGACACTCAAGGGATACAGTTTCAAAAGCAGTTCCGGGGTTGAGCCCCGGGATTTCACTCCTGACTTGCATCTCCGCCTACACGCCCTTTACACCCAGTAAATCCGGACAACGCTTGCAACCTACGTAGTACCGCGGCTCATGGCACGTAGTAAGC
+
CCCCCGGGGGGGGGGGGGGGGGEGGGGGGGGFGGGGGGGGGGGFCGGEGGGGGGGGGGCFGGGFGGGGGFGGGGEGGEGGFFEGGGGGGGGGGGGGGFFEFGFFDEFGGGGFGGFGGGDGGGFEEFF<<FFGGGGE=+=@:==9DGECCBEDDD89,@=FGGFD@,@CF,;EF7@9ACFGG>;FC8F=>CE>;CEG41BEE<C?CAABE74EAF0?FCFF>G0<@8;A?G?6,644<>F6:3(5*.62@CDB6,(3@1((-(2)*<743>(.).422<44(,34().)44(.44(08*)2*
@M03364:396:000000000-C9LGT:1:1101:19616:5266 2:N:0:10
GGACTACACGGGTATCTAATCCTGTTTGCTCCCCACGCTTTCGCGCCTCAGTGTCAGTTACAGACCAGGAAGCCGCCTTCGCCACTGGTGTTCCTCCATATCTCTACGCATTTCACCGCTACACATGGAATTCCACTTCCCTCTTCTGCACTCAAGTCGACCAGTTTCCAATGACCCTCCCCGGTTAAGCCGTGGGCTTTCACATCAGACTTAACCAACCACCTGCGCGCCCTTTACGCCCAGTAAATCCGGACAACGCTCGCCCCCTACGTATTTCCGCGGCTGCTGGCCCGTCGTTAGC
+
CCCCCGGGGGGGGCGGGGGGGGFGGGGGGGGGGGGGGGEGGGGGGGGGGGGFAFGGGGGCFGGDFGGGGFGGGGGGGEGGGGGGGGGGGGGGGGGFG8FFGGGGGGFGGGEGGGGGGGGGGGGG=,FGFGGGGG;FFFGGGGGFGG=@DFGFFDGF3=CCCC?FFGGGFGGGF,9?8@EC+5CEGG*:FCF539@E4>EGGEGF=AAE*;4FE8,.*8CE2D@FFC>D(9(63=@CC?EGG<676-:2@FD>?9(8>(-6<>C9*:D94113)67)-:,437123:07??(30,(..5-7:
@M03364:396:000000000-C9LGT:1:1101:20801:5284 2:N:0:10
GGACTACTCGGGTTTCTAATCCTGTTTGCTCCCCACGCTTTCGAGCCTCAGCGTCATTTACAGTCCAGAGAAGTGCCTTCGCTACTGGTGTTCTTCCTAATCTCTATGCATTTCACCGCTACACTAGGTATTCCCTTCTCCTCTCCTTCACTCTTGTCATTCAGTTTGAAATGCTGCATTTAGCTTAAGCCCGAGTATTTCACACCTCCCTTTAAAATCCGCATACTCTTCCTTTACGCCCAGTAAATCCTGTCAACTCTCACCCCCCCTGTATTTCCCCACCGCATGGCCCTGTTGCCGC
+
A@<@@<EF8B;FEFFFGF9EF<,,CF@FEFFCDE,@@CEGDGE,BCGGD<@EBFGD,,<E@A<CEFGF,C,:C,C99EEFEC,@6:@BF<CFEGGDFF,CF9DD=;,AF,CFB,E?<6+0182<=E9F,<BF<,25D,2596,<=,,,9;,;9:++,4,@,,+6C;D;,E9EBF*=,*,7,6+,3,C9D9,+06+@+@EE@;,;+*5))0:F)+,:+2,,)*))86***+*1>AE*/741*):7+9**10=3;65*/076B*?2**)(,(/))./)17),(((,(((-.(,(,()1/*))1
@M03364:396:000000000-C9LGT:1:1101:16524:5327 2:N:0:10
GGACTACTAGGGTTTCTAATCCTGTTTGCTCCCCACGCTTTCGCGCCTCAGCGTCAGTTACTGTCCAGTAGATCGCCTTCGCCACTGGTGTTCTTCCTTATATCTACGCATTTCACCGCTACACTAGGAATTCCCTTCTCCTCTCCTGCACTCTAGCCTTCCAGTTTGAAATGCAGCACTCAGGTTAAGCCCGAGTATTTCACATCTCACTTAAAAATCCGCCTACGCTCCCTTTACGCCCAGTAAATCCGGACAACGCCCGCCACCTAAGTATTACCGCGGCTGCTGGCACGTATTTAGC
+
CCCCCG,FEGGGGGGGGG9EFGGGGGGGGGGGGGGGGGGGGGGDFFGCEGGGGGGGGGGEGGGGGGGGGGFFGCFGEGGFFGGEG<FGCFFGGGGGGGGGGGGGGFCGGGGEGCCCFGE?EGGGGFGGGGGGGGGGGG7EFFFCFGGG8DFE=0?D,@DGFFFFGGGGFGGGFGEGD5FGGED,7D,:F9EGGGGCGGGGGFFC7AFEFGFG@+ECFB8@=5@=D?>*43:=DFF=>>8*<(/7+95?CGD;;6((=6(((.:9)1>2()(-)-.)6<4(-99170))30(,:<:6)6<G>
@M03364:396:000000000-C9LGT:1:1101:5723:5344 2:N:0:10
GGACTACAAGGGTTTCTAATCCTGTTCGATCCCCGCACTTTCGTGCATGAGCGTCATTTACGGCTTGGTCAGCTGCCTACGCAATCGGGGTTCTTCGTCATATCTATGCATTTCACCGCTACACGACGAATTCCGCAAACCTCAACCGCAATCAAGCCCGGCAGTATCAACGGCGGAATGGAGTTGAGCCCCACGATTTGACCGCTTACTTGCAAGGACGGCTGTGGACCCTTTATACCCAATAAATCCGGATAACGCCCGGAACCTCCGGATTACCGCGGCCGCTCGGCCGGGGTGCGCC
+
CCCCCGGGGGGGFFGGGGGGGGGGGGGGGGGGGGGGGGGGGGGGGGGGGGGGGGGG8FFGGGGGGGGGGGGGGGGGGGGGGGGGGGGDFFEGGGGGFFGGGGGEFGDFGGGGFFGGGGGGGFGGGGDG7FBFGGGG>@CGFG8*6=D>6@GAFEGF,@DCCF>DGB=372@*9:5:*)4<,+;4?+,/;,=99CEC3CG7:>CBG;)28::79?+49,;E(>3>(+(*.>:(,4<)6>GGG6?BFF92?C)461).<9(-,42(1A721((--4)-6*4(49((,4(-(-1,((-.))-)/
@M03364:396:000000000-C9LGT:1:1101:21968:5373 2:N:0:10
GGACTACTGGGGTTTCTAATCCTGTTTGCTCCCCACGCTTTCGTGCCTCAGTGTCAGTTACAGTCCAGAAAGCCGCCTTCGCTACTGGTGTTCCTCCTAATATCTACGCATTTCACCGCTACACTAGGAATTCCACTTTCCTCTCCTGCACTCAAGTCTCCCAGTTTCAAGAGCTTACTACGGTTAAGCCGTAGCCTTTCACTCCTGACTTAAGAGACCACCTACGCACCCTTTACGCCCAGTCAATCCGGATAACGCTAGCCCCCTACGTATTACCGCGGCTGCTGGCACGTAGTTCGCC
+
CCCCCGGGGGGGGGGGGGGGGGGGGGGGGGGGGGGGGGGGGGGGG@FGGGGGGGGGGEFGGGGGGGGGGGGGGGGGGCFGGGGGGGGGFGEGGFGGGFGGGGGGGGFGGGGCFFDFGGGGGGFGG@FGGG8FFGGGGGGFGGGFDEGGGFGFFFCFFGGGFFFGGGGGGFGDFFEDGBGGGGGGGG,;?BCGGEFGGGGGGC;ADFFEFGFG*4@870DGCD5>>>59=CD=>EEEF@CFF5;*41<C4D)(3?AEF>;0.3?(9B8(4<,46?).62442;241:)4:(5:.(4>@*119
@M03364:396:000000000-C9LGT:1:1101:12419:5380 2:N:0:10
GGACTACTGGGGTTTCTAATCCTGTTCGCTCCCCCAGCTTTCGCGCCTCAGCGTCAGTGGTGGCCCAGAAGGCCGCCTTCGCCACCGGTGTTCTTCCCGATATCTGCGCATTCCACCGCTACACCGGGAATTCCGCCTTCCCCTACCACACTCGAGCCCGCCGGTATCGGAGGCTCGCCGGGGTTGAGCCCCGGGCTTTTACCTCCGACCTAACGGGCCGCCTACGCGCGCTTTACGCCCAATGAATCCGGCTACCGCTCGCCCCCTACGTATTACCCCCGCTGCTGGCGCGTATTTCCCC
+
CCCCCGGGGGGGGGGGGGGGGGGGGGGGGGGGGGGGGGGGGGGGGGGGGGGGGGGGGGGGGGGGGGGGGGGGFGGGGGGGGGGGGGGGGGGGGGGGGGGGGGGGGGGGGGGGGGGGGGGGGGGGGGGGGGGGGGGGGGGGGGGFGGG6>CGDFFGFGGGGGGFGGGGFGGGGFFBGGFGGGGGGGG05?EGGGGGGGGGGC>FAFFF0(9>C2>=>G>G59D?04278;<;(4,<:?(:?A0050)64?D3((((()4,360:3C5944-.5)4):9+((-7(4().5:(4;4-(06*)29
@M03364:396:000000000-C9LGT:1:1101:13277:5403 2:N:0:10
GGACTACTCGGGTATCTAATCCTGTTTGATTCCCGCACTTTCGAGCATCAGCGTCAGTTACGGTCCAGCAAGCTGCCTTCGCAATCGGGGTTCTTCGTGATATCTAAGCATTTCACCGCTACACCACGAATTCCGCCTACCTCCGGCGCACTCAAGTCATCCAGTTCGCGCTGCAGTGCCACGGTTGAGCCGCGGCATTTCACAACACGCTTAACCGACGGCCTACGCTCCCTTTAAACCCAATAAATCCGGATAACGCCCGGCCCTTCCGTCTTCCCGCGGCTGCCGGCACGGCATTTGC
+
CCCCCGGGGGGGGGGGGGGGGGGGGGGGFGFGGGGGGGGGGGGFGGGGGGGGGGGGGGGGGGGGGGGGGGGGGGGGGGGGGGGGGGGGFGGGGGGGGGGGGGGGGGFGFGGGGGGGGGGGGGGGGBFGGGFGGGGGGGGGGGGFGEGCE>FFFD6;EFFGCGFGGGGCEGGGFGEGGFGG7DD7D5>:FGGGGGGGGGGGGEGEFDF@FG6EF++/>7E=2DFFBC?FFGBB?AD):4CGGBF?)499FG<>601>F<;>FFE>GG5:BF03(.42);,2-29(1:(39>((47().1)2*
@M03364:396:000000000-C9LGT:1:1101:23319:5436 2:N:0:10
GGACTACTCGGGTTTCTAATCCTGTTCGATCCCCGCACTTTCGTGCATGAGCGTCATTTACGGCTTGGTCAGCTGCCTACGCAATCGGCGTTCTTCGTCATATCTATGCATTTCACCGCTACACAACGAATTCCGCCAACCTCCACCGCAATCAAGCCCGGCAGTATCAACGGCGGAATGGGGTTGCGCCCCACGATTTGACCGCTGACTTGCCAGGCCGCCTGCCCACCCTTTACACCCACTCAATCCGCATACAGCTCGCCCCCTACGTATTTCCCGGGCTGCCTGCCCGGTCTTCGCC
+
CCCCCGGGGGGGFGGGGGGGGGGGGGGDGGGGGGGGGGGGGGGGGGGFGGGFGGGGGGGGGGGGGGGGEFEGGGGGGGFGGGGGGGGG7F>FGGGGGGGGGGGFGGGFFGGGGGGGGGGDGGGGGGGGGGGGGGGGG+=FGGF5DGG8C>:=@E29:?EE>:>7,@CFGGFGF:)9:)=FG,:FCE*68*=>*=*5DFG7?<FFDFFFFGB96/+5D8EE>D((,*4)(7:<772)-4:CC:(()5):FG/26:2)*5.5(4:?7:C(,(43-()6.0((-(-(,()-((42(-(.9*(*1
@M03364:396:000000000-C9LGT:1:1101:19818:5442 2:N:0:10
GGACTACTCGGGTATCTAATCCTGTTTGCTCCCCACGCTTTCGAGCCTCAACGTCAGTTATCGTCCAGCAAGCCGCCTTCGCCACTGGTGTTCCTCCTAATATCTACGCATTTCACCGCTACACTAGGAATTCCACTTGCCTCTCCGACACTCTAGTCAAACAGTTCCAAATGCAGTCCCGGGGTTGAGCCCCGGGCTTTCACATCTGGCTTGCTAAACCGTCCACGCTCCCTTTCCACCCAGTAAATCCGGGTCACGCTTGCCCCCTACGTATTACCGCGGCGGCTTGCCCGTCTGTAGC
+
CCCCCGGGGGGGGGGGGGGGGGGGGGGGGGGGGGGGGGGGGGGFFGGGGFDGGGGGGGGGGGGGGGGGGGGGGGGGGGGGGGGGGGGGGGGGGGGGGGGGGGGGGGGGGGGGGGGGGGGGGGGGGFGGGGGGGGGGGGGGGGGBFGG+@BEDFEGFGGGGGGFGGGGGGGGGFGFGGFGGEEDGGD38@FFGGGGGDGGGF4CCCFB?*276(/=8FEGGFC((/5/2;DBF@EE).1CFG(6=@AA2@F3(((,46,3323CBGGGB<4-.).85:A(-(-4,((((444711(.)*)22
@M03364:396:000000000-C9LGT:1:1101:5569:5446 2:N:0:10
GGACTACTGGGGTTTCTAATCCTGTTCGATACCCACACTTTCGTGCTTCAGTGTCAGTTATGGCTTGGCAAGCTGCCTTCGCGATCGGAGTTCTGCGTGATATCTATGCATTTCACCGCTACACCACACATTCCGCCTGCCCCAAACATACTCAAGCCCTCCAGTTTCAACGGCAATTTTATGGTTGAGCCACAAACTTTCACCGCTGACTTAAATGGCCACCTACGCACCCTTTAAACCCAATGAATCCGGATAACGCTCGCATCCTCCGTATTACCGCGGCTGCTGGCACGTACGTAGC
+
CCCCCGGGGGGGGGGGGGGGGGGGGGGGGGGGGGGGGGGGGGGGGGGGGGGGGGGGGGGGGGGGGGGGDFGGGFGGGGGGGGGGGGGGBFFGGGGGGGGGGGGGGGGGGGGGGGGGGGGGGGGGGCGGGGGGGGGGGGGGFDF*CGG8DD?DFDFFDGGGGGFGGGGFGFE=@FFDFFGDFFFFGGGFFFGGGGF5CBFGFF;:<ADFFGEFE897:*:EFGFF=?@>5D9=9@FCCCGGGF?;)7).AFC0(6(4*:9609>(/:C?8?93(8:<9C:4110,314,56:2:.())).1*
@M03364:396:000000000-C9LGT:1:1101:21134:5448 2:N:0:10
GGACTACCCGGGTTTCTAATCCTATTTGCTCCCCACGCTTTCGTGCCTCAGCGTCAGGTACAGGCCAGGCGGCCGCCTTCGCCGCTGGTGTTCTTCCACATCTCTACGCATTTTACCGCTACACATGGAGTTCCACCGCCCTCTCCTGTCCTCAAGCCGTGCAGTTTCCAAAGCCTGAACCGGTTGAGCCGGTCCCTTTTACTTCAGACTGGCCCAGCCGCCTGCTCACCCTTTCCGCCCAATCGTTCCGCATACCGCTTGCCCCCTACGTATTTCTGCGGCTGCTGGCTCGTGGTTCTGC
+
CCCCCGGGGGGGGGGGGGFGGGG,FGGGGGGGGGGGGGGGGGGGGGGGGGGGGGGGGFGGGGE<FGGFEFEGGGGGGGGGGGEGGGGGGGGGGGGGGGGGGFGGFFFGGGGGGFFGGGGGGGGGFGGGGGGGGG8F8@=FGGGFGGGGFFF;@>;CEGG1BFFDFFCFCEGGAD5CF>CCFCGF5E,0;<=5?CEG=FGGF=C3:3@3;8)*();2C?857D1<BC2*.14:<)))-1;:1(47)48:5>*(4:22)2(-:??)>874?(()-()))+.((((-()),((,-(((009)0*
@M03364:396:000000000-C9LGT:1:1101:8570:5449 2:N:0:10
GGACTACCGGGGTTTCTAATCCTATTTGCTCCCCACGCTTTCGTGCCTCAGCGTCAGGTACAGGCCAGGCGGCCGCCTTCGCCGCTGGTGTTCTTCCACATCTCTACGCATTTTACCGCTACACATGGAGTTCCACCGCCCTCTCCTGTCCTCAAGCCGTGCAGTTTCCAAAGCCTGAACCGGTTGCGCCGGTCCCTTTTACTTCAGACTTGCCCAGCCGCCTGCGCACCCTTTACGCCCAATCATTCCGGCTACCGCTTGCCACCTACGTATTACCGCGGCTGCTGGCACGTAGTTCGGC
+
CCCCCGFGGGGGGGCDGGFGGFGFEGGGGFGGGGCFGGEGGGGGGGFFGGGGGGGB,:CDGGGGGCGFG7FGGGGF@FBFGGEGGGGGAEGGGGFGEGGG,BF9DFGEFGEG;B=FGGG>CGGGGGFGCFFFFGFGFCCCFC?3?FAEEFFCF@FAFGE?8C5@>EC@F:,?AF=DG44?FEG4CC,/::?<:C*;CBCF77?CG=C34>9+5)0,*3CE2D0822(04C128494(2:?82.3/--:FG/((((4>1(403:4=F4?(,.).5)-.*,(3;6,42)(-(,,,(,0**()1
@M03364:396:000000000-C9LGT:1:1101:10245:5458 2:N:0:10
GGACTACAAGGGTTTCTAATCCTGTTCGCTCCCCACGCTTTCGCGCCTCAGCGTCAGTTACGGCCCAGTAAGTCGCCTTCGCCACTGGTGTTCCTCCATATCTCTACGCATTTCACCGCTACACTAGGAATTCCACTTACCTCTCCTGCACTCTAGCCAGACCGTTTCCAAAGCAGTTCCAGGGTTAAGCCCTGGCATTTCACTTCAGACTTGCCTTGCCGTCTACGCTCCCTTTACACCCAGTACATCCGGCCAACGCTTGCAACCTACGTATTACCGCGGCTGCTGGCCCGTCTGTAGC
+
CCCCCGGGGGGGGGGGGGGGGGGGGGGGGGGGGGGGGGGGGGGGGGGGGGGGGGGGGGGGGGGGGGGGGGGGGGGGGGGGGGGGGGGGFGGDGGGGGGGGGGGGGGGGGGGGGGGGGGGGGGGGGGGGGFGGGGGGGGGGGGGFGGGGGFGDFFGFGGGGF@*=8@FGGGGGFF=FGFGGGGGEGGCCFGGGGGGGGGGGG<EEGFFCEGFG3:D>85DG@DBFFC=AFGFDD@E3>?G<FFFFF9CCFG3;2;(4F@FF:682:CF85>:B?B?<A:42396(,434::(((-())/.:C
@M03364:396:000000000-C9LGT:1:1101:21565:5471 2:N:0:10
GGACTACTCGGGTATCTAATCCTGTTCGATCCCCACGCTTTCGTGCATGAGCGTCAGTTGCGGATTAGCGAGCTGCCTTCGCAATCGGTGTTCTGTGACATATCTAAGCATTTCACCGCTACACATCACATTCCGCCCGCTTCATCCGTACTCGAGCTCGCCAGTTTCAACGGCAGTGACGGGGTTGAGCCCCGACATTTCACCGCTGACTTAACAAACCGCCTACGCTCCCTTTACGCCCAGTAAATCCGGACAACGCTCGCCACCTACGTATTCCCGCGGCTGCTGGCCCGTATTTCGC
+
CCCCCGGGGGGGGGGGGGGGGGGAFGGGDGGGGGGGGGGGGGGGGGFEFAFFGGGGGFGGGGGGGGGGGGCFGGGGGGGCGGGGGGGGEEGGGGFFGGGGGGGGGGFGGGGGAFGGGGGGEEEFCFGGGGGGGGGGGGGGGGE5DGGGGFCDGDDEFGGG6FEGGFGGFGGGFGFGGFFFEEG*C>>>FC@<DEDGGGGGGCEFGFFB68<G<1C?G@GG9G(-22454>>BF4><AFDEE((,1-.<FGGB?>((73>:?9C95?C:3B08)6>)4<20,463917)(14:FB>))*.>D
@M03364:396:000000000-C9LGT:1:1101:6234:5478 2:N:0:10
GGACTACTCGGGTTTCTAATCCTGTTTGATACCCGCACTTTCGAGCCTCAGCGTCAATCGCACCCCAGAAGGCTGCCTTCGCAATCGGAGTTCTTCGTCATATCTATGCATTTCACCGCTACACGACGAATTCCGCAAACCTCAACCGCAATCAAGCCCGGCAGTATCAACGGCGGAATGGAGTTGAGCTCCACGATTTGACCGCTGACTTGCAAAGCCGCCTGCGCACCCTTTAAACCCAATACATCCGGATAACGCTCGGATCCTCCGTATTACCGCGGCTGCTGGCACGTAGTTCCCC
+
CCCCCGGGGGGGFGGGGGGGGGGGGGGGGGGGGGGGGGGGGGGGGGGGGGGGGGGGGGGGGGGGGGGGGGGGGGGGGGGGGGGGGGGG=FGGGGGGGGGGGGGGGDFGGGGGGGGGGGGGGGGGGGGGGGGGGGGGGCDGGFGDFGGGGFGFGFGFGGGGGGFGGGGGGGGGFGBGEDGGG9DFFG,6;<EGFGGGGFF?F9G@DDF6@GCGA69<<:CE;GBF::9<>GB0:224<<GG><12)55>5<1(36A?E((,44*(9A754>:1(8)-)*4316;96:,70(5644:<B7)29
@M03364:396:000000000-C9LGT:1:1101:17020:5528 2:N:0:10
GGACTACACGGGTTTCTAATCCTGTTTGCTCCCCACGCTTTCGAGCCTCAGCGTCAGTACAGTCCAGAGAAGCGCCTTCGCCACTGGTGTTCTTCCTAATCTCTACGCATTTCACCGCTACACTAGGAATTCCCTTCTCCTCTCCTGCACTCTAGACTTCCAGTTTGAAATGCAGCACTCAGGTTACGCCCGAGTATTTCACATCTCACTTAAACATCCGCCTACGCTCCCTTTACGCCCAGTAAATCCGGACAACGCTCGCCACCTACGTATTACCGCGGCTGCTGGCACGTAGTTCGCC
+
CCCCCGGGGGGGGFGGGGGGGGGGGGGGGGGGGGGGGGGGGGGGGGGGGGGGGGGGGGGGGGGGGGGGGGGGGGGGGGGGGGGGGGGGGGGGGGGGGGGFFEAFDGGGGDGGGGGGGGGDGFG9EFGEGGGGGGGGGFFGFFFFGGGG8D?5ED?7DDGGGG9DFCECF,EGFG<FFF8F=EFFFG,8@CECDGGGGFGGGEDCFFFFEFEGE9,:AEGGBGAF@*>?@DDDFBECDFGGD2=435?EFG/,6;(6823099:,>@03:6786,).6*329993?:8??(40(((0**-)1
@M03364:396:000000000-C9LGT:1:1101:5873:5538 2:N:0:10
GGACTACTCGGGTATCTAATCCTGTTTGCTCCCCACGCTTTCGAGCCTCAGCGTCAGTTACAGTCCAGAGAAGCGCCTTCGCCACTGGTGTTCTTCCTAATCTCTACGCATTTCACCGCTACACTAGGAATTCCCTTCTCCTCTCCTGCACTCTAGACTTCCAGTTCGAAATGCAGCACTCAGGTTAAGCCCGAGTATTTCACATCTCACTTACAAATCCGCCTACGCTCCCTTTACGCCCAGTCAATCCGGACCACCCTCGCCACCTACGTATTCCCGCGGCTGCCGGCCCGTTGTTAGC
+
CCCCCGGGGGGGGGGGGGGGGGGGGGGGGGGGGGGGGGGGGGGGGGGGGGGGGGGGGGGGGGGGGGGGGGGGGGGGGGGEFGGFGFGGGGGGGGGGGGGGGGGGGGGGGGGGGGGGGGGGGGGGGGGGGGGGGGGGGFGGGGGCGGGGGFGEEED7@EGGGGFGGG,BEFDGFGFCGFGDGDD8DFCEF9DFG6EFGGGGGCGE<CCE0=>E5+,3;CGE5?@A)6/95D@DDEECE>EGEFF@*7666CC01((6:(/6=98>5EF?>04.).:)6<-(-4>9>((-496,2(()0).:7
@M03364:396:000000000-C9LGT:1:1101:22620:5544 2:N:0:10
GGACTACAGGGGTTTCTAATCCTGTTTGCTCCCCACGCTTTCGTGCCTGAGCGTCAGTTATGTCCCAGGAGGCTGCCTTCGCCATCGGTGTTCTTCCACATATCTACGCATTTCACTGCTACACGTGGAATTCCACCTCCCTCTGACACACTCTAGTCGAGCAGTCACATATGCCATTCCCGAGTTAAGCTCGGGGATTTCACATCTGTCTTACTCAACCACCTGCGCACCCTTTACGCCCAGTCATTCCGATTAACGCTCGCACCCTCCGTATTACCGCGGCTGCTGGCCCGTACTTCGC
+
CCCCCGGGGGGGGGGGGGGGGGGGGGGGGGGGGGGGGGGGGGGGGGGGGGGGGGGGGGGGGGGGGGGGGGGGGGGGGGGGGGGGGGGGGGGGGGGGGGGGGGGGGGGGGGGGGGGGGGGGGGGGGGGGGGGGGGGGGGFGGGGFGCF=EFGFFEGFGGGDGGFGFBDFGGGGFGFGGFGGGGGGGG9CFF;ADGGGDGGGG@G@=C+><FFG<>;:=7FFDG=D=C@;=D=@F=E3<;GFGF7E*>CEFG6(3;(6AD9(-,2-CED<(,-3.,84>C6>07964(0,81<(44())*.7C
@M03364:396:000000000-C9LGT:1:1101:22117:5549 2:N:0:10
GGACTACCCGGGTTTCTAATCCTGTTTGCTCCCCACGCTTTCGCGCCTCAGCGTCAGTTTCAGTCCAGAAAGCCGCCTTCGCCACTGGTGTTCCTACCGATCTCTACGCATTTCACCGCTACACCGGTAATTCCGCTTTCCTCTCCTGCACTCAAGCCCAGCAGTATCCAAAGCAATTCCCACCTTAAAAGCAGGACTTTCACTCCAGACTTACCAGGCCGCCTACGCGCCCTTTCCGCCCAATCATTCCGGACCACGCTCGCCCCCTACGTATTGCCGCGGCTGCTGGCCCGTATTTCGC
+
CCCCCGGGGGGGGGGGGGGGGGGGGGGGGGGGGGGGGGGGGGGGGGGGGGGGGGGGGGGFGGGGGGGGFFFFDFGGGGCFGGGGGGGGFGGGGGGFFGGGGGGGGGGGGGGGGGGGGGGGGFGGGGGFGGGGGGGGGC=FFDDD+@>,@DFDFDFFFDGGGGFGGFGCFGGGAE8FGFGGCCFFFG=>F,3;7CDCGGGGG<DED>A>3C@GFF:@FFGG>G@FFGDFFG1;F;8)63;?GB6:?BAFFGGB?F6:F?9,-489DEG>(.-.,-:)6C91-499>B7:??(49-())/)29
@M03364:396:000000000-C9LGT:1:1101:19461:5564 2:N:0:10
GGACTACTCGGGTTTCTAATCCTGTTTGCTCCCCACGCTTTCGCGCCTCAGCGTCAGTTACTGTCCAGTAGATCGCCTTCGCCACTGGTGTTCTTCCTTATATCTACGCATTTCACCGCTACACAAGGAATTCCATCTACCTCTCCAGCACTCAAGAGATACAGTTTCAAATGCAGTTTATGGGTTAAGCCCATAGATTTCACATCTGACTTGCATCCCCGCCTACGCGCCCTTTACACCCAGTAAATCCGGATAACGCTTGCCACCTACGTATTACCGCGGCTGCTGGCACGTACTTAGC
+
CCCCCGGGGGGGGGGGGGFGGGGGGGGGGGGGGGGGGGGGGGGGGGGGGGGGGGGGGGGGGGGGGGGGGGGGGGGGGGGGGGGGGGGGGGGGGGGGGGGGGGFGGGGGGGGGGGGGGGGGGGGGGGGGGGGGGGGGGFGGGGFDFGGGGFGBFDDFCGGGGGFGGFGGGGGGFGFGGFFGAFGGFGFDDFFGGGGGGGGGGFGEFFFFEGFFEF,;BCCGAGAAA>A?9C@BFFFFFFGGGFDE1<9CFG)4(//.=396(6C;+<D<42-4)4:)6<39>9>(-8>0>:??142).*):*
@M03364:396:000000000-C9LGT:1:1101:4614:5594 2:N:0:10
GGACTACCGGGTTTCTAATCCTGTTTGCTCCCCACACTTTCGCGCCTCAGCGTCAGTTACAGTCCAGTAAGTCGCCTTCGCCACTGGTGTTCCTCCCAATCTCTACGCATTTCACCGCTACACTGGGAATTCCACTTACCTCTCCTGCACTCCAGCTCAGCAGTATCCAAAGCAATTCCCACCTTGAAAGCAGGACTTTCACTTCAGACTTAACAAGCCGCCTACTCGCCCTTTACGCCCAATCATTCCGTACAACGCTAGCCCCCTAAGTATTACCGCGGCTGCTGGCCCGGAGTTCGCC
+
CCCCCGGGGGGCCEFDFGG,EFGFFFEGGFGGG9FCGGGGFEEFCF,@CFCFGGGGCFCC,EFFFGGCE<FFGGGD:F<FDGEFEAEG<FFFG<DCGFGFGAFFFG?E,>FF,CEG:@@8+<=598?CGDF;<B=,@,=F9=BDD,7D8@,5,3+@,D=8=D*?DFEGFDFD?88+@DEGFCCBFFFEF,@+:CGCFDGGGE@AF9+*3;A:08,:?CFG:35<4,8)5C@F:@@ED=5F<(6(/99CFF0,2(7=50(,((?(5CC(((.).)-44*--(-(3442((.4(((-0)*,)1
@M03364:396:000000000-C9LGT:1:1101:21851:5612 2:N:0:10
GGACTACACGGGTATCTAATCCTGTTTGCTCCCCACGCTTTCGAGCCTCAGCGTCAGTTACAGTCCAGAGAAGCGCCTTCGCCACTGATGTTCCTCCTAATATCTACGCATTTCACCGCTACACTAGGAATTCCGCCAACCTCTACTTCACTCAAGAACAGCAGTTTTAAGTGCAGTCTATGGGTTGAGCCCATAGTTTTCACACCTAACTTACAATCCCGCCTACGCTCCCTTTACACCCAGTAATTCCGGACCACGCTCGCCCCCTACGTATTCCCGCCGCTGCTGGCCGCGACTTAGC
+
CCCCCGGGGGGGGGGGGGGFGGGGGGGGGGGGGGGDGGGGGGGGFFGGGGFGGGGGGFGGGGGFGGBFFGFGGGGGGGGGGGGGDFGGGGGGGGGGGFDGGGGGGGGGGGGEGGGGGGGGGGGGGFGGFFGGGFGCEGGGGGGDFGG,EFGFD)=@:@DFGGFGGFDFFFCFFD*9=DFGFGF8DG7=A@8?FFDFGGGGGA@;C>FEFGFGFF,:C48<>GADFEDBDC@9B4>*//<FE8@;8?ECFGF0((,6>;B141*(7:C9:B0()).)-2(((4(-((.,3(((((,)0).22
@M03364:396:000000000-C9LGT:1:1101:7445:5624 2:N:0:10
GGACTACTGGGGTTTCTAATCCTGTTTGCTCCCCACGCTTTCGAGCCTCAGCGTCAGTTACAGTCCAGAGAATCGCCTTCGCCACTGGTGTTCTTCCTAATCTCTACGCATTTCACCGCTACACTAGGAATTCCATTCTCCTCTCCTGCACTCTAGACTTCCAGTTTGAAATGCAGCACCCAAGTTGAGCCCGGGTATTTCACATCTCACTTAAAAGTCCGCCTACGCTCCCTTTACGCCCAGTAAATCCGGACAACGCTCGCCACCTACGTATTCCCGCGGCTGCTGGCACGTCGTCCGC
+
CCCCCGGGGGGGFFGGGGGGGGGGGGGGGGGGGGGGGGGGGGGGGGGGGGGGGGGGGFFGGGGGGGGGGGGGGGGGGGGGGGGGGGGGGGGGGGGGGGGGGGGGGGGGGGGGFGGGGGGGGGGGGGGGGGGGGGGGGGGGGGGFGGGGGFGFGFGFCFFFGGFGGGGGGGGGFGFGGFGGGGGGGGFEFGGGGGGGGGFGGFGFGFCE@GEFA+<AGCGGAGDFFDAA=DBFFFEEFFGGGDFE;?EEFDG0;>(1A>B;D;C01:DB(::8)6?24F27>9329B:?:318:2(.8)-95
@M03364:396:000000000-C9LGT:1:1101:21370:5668 2:N:0:10
GGACTACAGGGGTTTCTAATCCTGTTTGCTCCCCACGCTTTCGAGCCTCAGCGTCAGTTACAGTCCAGAGAATCGCCTTCGCCACTGGTGTTCTTCCTAATCTCTACGCATTTCACCGCTACACTAGGAATTCCATTCTCCTCTCCTGCACTCTAGACTTCCAGTTTGAAATGCAGCACCCAAGTTGAGCCCGGGTATTTCACATCTCACTTAAAAGTCCGCCTACGCTCCCTTTACGCCCAGTAAATCCGGACCACGCTCGCCACCTACGTATTACCGCCGCTGCCGGCACGTATTTAGC
+
CCCCCGGGGGGGGGGGGGGGGGGGGGGGGGGGGGGGGGGGGGGGFGGGGGGGGGGGCFGGGGGGGGGGGGGGGGGGGGGGGGGGGGGGFFGGGGGGGGGGGGGGGGGGGGGGGGGGGGGGGGGGGGGGGGGGGGGGGGGGGGFFGGGGFFGEGFGFFGGGFGFGGGGGGGGGFGDFGFGGGFFDFFD>DFGGDGGGGGGGGFF5C?AC7CCFC+,:DEGGFG=AAD795;=@BEEFFFGGG?DFF<<CFG3>((1=F(1;36*37AF72:?7<::)6<:B(-3(3(((4419?B(1/*)2:
@M03364:396:000000000-C9LGT:1:1101:13759:5720 2:N:0:10
GGACTACTCGGGTTTCTAATCCTGTTTGCTCCCCACGCTTTCGAGCCTCAGCGTCAGTTACAGTCCAGCGAATCGCCTTCGCCACTGGTGTTCTTCCTAATCTCTACGCATTTCACCGCTACACTAGGAATTCCATTCTCCTCTCCTGCACTCTAGACTTCCAGTTTGAAATGCAGCACCCAAGTTGAGCCTGGGTATTTCACATCTCACTTAAAAGTCCGCCTACGCTCCCTTTACGCCCAGTAAATCCGGACCACGCTCGCCCCCTACGTATTACCGCGGCTGCTGGCCCGTCGTTAGC
+
CCCCCGGGGGGGGGGGGGGGGGGGGGGGGGGGGGGGGGGGGGGCFGGGGGGGGGGGGFGGGDGGGGGG,@C76FFFGGGGGGGGGGGGFGGGGDFGGGGGGDGGGGGGGGGGGGGGGGGGGGGGGGGGGGGGGGF<CADFGGGFGGDFDDFEFDGFA@AAAGDGGGGGFG,@<FEGF?ECC+6D9EEEFFGFDGG,+BFGGEGE7AC*>FEG*8,0<>FG@DAFFFFFFGFFFFFECFGGG@>E=5?EFGGFFF(8>?FD(.=,*:>9(::42<:22:4>071(3:?F?:(8>;()0)(1:
@M03364:396:000000000-C9LGT:1:1101:18668:5727 2:N:0:10
GGACTACAAGGGTATCTAATCCTGTTTGCTCCCCACGCTTTCGAGCCTCAGCGTCAGTTACAGTCCAGAGAAGCGCCTTCGCCACTGGTGTTCTTCCTAATCTCTACGCATTTCACCGCTACACTAGGAAGTCCCTTCTCCTCTCCTGCACTCTAGGCTTCCAGTTTGAAATGCAGCACTCAGGTTAAGCCCGAGTATTTCACATCTCACTTAAAAATCCGCCTACGCTCCCTTTCCGCCCAGTAAATCCGGATAACGCTGGCCCCCTACGTATTCCCGCGGCTGCTGGCACGTAGTTGGC
+
CCCCCGEFGFGGGGGFGF95EEEFEFFGDFGGFG,@CBCF<FG@FGDCF<FGG@FGGECFFDFCFGAEC<9,CECGGECEFFBFGGGG,EFGD?DGGG9CCF=?DFEFGDEGGGFGFG@8=+,BE@FGED8FECFEC,6FGFF7=E,@=?EDFF8D,6@,@F7?CEFCDFA;+>D?E58,D8A>FE38DA@8C6:+=DFGG7F7DA+9;CAAE+30C5DCAGF)7>>@444BDFE4*6C=F2@3+9)9A9C@6?24*66;((;3<8<916<?2)()6<441>>>B0.4:?<<:4(..*)2*
@M03364:396:000000000-C9LGT:1:1101:25913:5728 2:N:0:10
GGACTACAAGGGTTTCTAATCCTGTTTGCTCCCCACGCTTTCGAGCCTCAGCGTCAGCTACAGTCCAGAGAAGCGCCTTCGCCACTGGTGTTCTTCCTAATCTCTACGCATTTCACCGCTACACTAGGAATTCCCTTCTCCTCTCCTGCACTCTAGACTTCCAGTTTGAAATGCAGCACTCAGGTTCAGCCCGAGTATTTCACATCTCTCTTAATAATCCGCCTACGCTCCCTTTACGCCCAGTAAATCCGGACAACGCTCGCCACCTACGTATTACCGCGGCTGCTTGCACGTAGTTGGC
+
CCCCCGGGGGGGGGGGGGGGGGGFGGGGGGGGGGGGGGGGGGGGGGGCGGGGGGGGCFGGGGGGGGGGGGFFGGGGGGGGGGGGGGGGFFGGGGGGGGGGGGGGGGGGGEGGGGGGGGGGGGGGGGGGGGGGGGGGGFGGGGGCGGG,DFGFCE+9EEFCAFFGGGGGGGGGFGFGGFGCFGG8DA,:9C@CGDGGFGGGGEE@;A;A*;CB*+,35;FF=GFFFGA>4;::(8B*9>GGGDFF=E*9AG)3?B1?A9FFF6C2*;C??FB44>?).2440;>F9(443?3?044)8*)2>
@M03364:396:000000000-C9LGT:1:1101:6075:5738 2:N:0:10
GGACTACACGGGTTTCTAATCCTGTTCGATCCCCGCACTTTCGTGCATGAGCGTCATTTACGGCTTGGTCAGCTGCCTACGCAATCGGGGTTCTTCGTCATATCTATGCATTTCACCGCTACACAACGAATTCCGCCAACCTCAACCGCAATCAAGCCCGGCAGTATCAACGGCGGAATGGAGTTGAGCTCCACGATTTGACCGCTGACTTGCACGGCCGCCTGCGCACCCTTTAAACCCAATAAATCCGTATAACGCTCGGATCCTCCGTCTTACCGCTGCTGCTCGCACGGAGTTCGCC
+
CCCCCGGGGGGGGGGGGGGFGGGGGGGGGGGGGGGGGGFGGGGGGGFGGGGGGGGGGGGGGGGGGGGGGGGGGGGGGGGFFGGDFFGDGGGGGGGGGGGDGGFGGFGGGGGGGGGGGGGGGGGGGGGCFDGGGGDGGFDGGGG5AFGEEEGFEEGFFGGGCC>CFDFGCGGDBCADEFGG696CF+,.;<>CC=;CFCF7ACGFG::(5C<G<9+4C(:C>GB?4/4)4)--7:))6>GGEF:)/4:4)/*,,,).)-2146*29F>)4,((1:)),*4.493:??)-34114-10)*.9C
@M03364:396:000000000-C9LGT:1:1101:12868:5745 2:N:0:10
GGACTACAAGGGTTTCTAATCCTGTTTGCTCCCCACGCTTTCGCGCCTCAGCGTCAGTTGTCGTCCAGCAAGCCGCCTTCGCCACTGGTGTTCCTCCTAATATCTACGCATTTCACCGCTACACTAGGAATTCCGCTTGCCTCTCCGATACTCAAGGGATACAGTTTTGAGAGCAGTTCAGGGGTTGAGCCCCTGCCTTTCACACCAAGCTTATATAACCGCCTACGTGCCCTTTACGCCCAATAATTCCGAACAACGCTCGCAACTTACGTATTACCGCGGCTGCTGGCACGTACTTGGC
+
CCCCCGGCDGGGGFGGGGGGGGGGGGGGGGGGGGGGGGGGGGGGGGGGGGGGGGGGGGGGGGGGGGGGGGFFGGGGGGGGGGGGGGGGGGGGGGGGGGGGGGGGGGGGGGGGGGGGGGGGGGGGGFGGGGGGGGGGGCFGGGGFGGGG6?FEGFFF=EDFGGFGFGEGGGGEAFEGGFGCGGGEGGGFFGGGDDF>FGGGGFGFGFF(-?EC=+18DEGGFDBF@F(06F<@@DF3>;A@F;1=;AFEBDD?6>97>>BF?;C7)?<92>68)-54AF:32>FB>0284:(4:(4)7*)27
@M03364:396:000000000-C9LGT:1:1101:22289:5755 2:N:0:10
GGACTACAAGGGTTTCTAATCCTGTTTGCTCCCCACGCTTTCGAGCCTCAGCGTCAGTTACAGTCCAGAGAAGCGCCTTCGCCACTGGTGTTCTTCCTAATCTCTACGCATTTCACCGCTACACTAGGAATTCCCTTCTCCTCTCCTGCACTCTAGACTTCCAGTTTGAAATGCAGCACTCAGGTTAAGCCCGAGTATTTCACATCTCACTTAAAAATCCGCCTACGCTCCCTTTACGCCCAGTAAATCCGGACAACGCTCGCCACCTACGTATTCCCGCGGCTGCTGGCCCGTCGTTCGC
+
CCCCCGGGGGGGGGGGGGGGGGGGGGGGGGGGGGGGGGGGGGGGGGGGGGGGGGGGGGGGGGGEGGGGGGGGGGGGGGGGGGGGGGGGGGGGGGGGGGGGGGGGGGGGGGGGGGGGGGGGGGGGGDGGGFGGGGGGGCGGGGGFGGGGGFGFGFDDEFGGGGFGGGFDEEFDDFEFGFGGG=A>FGADFEGGGDGGGGGGGFGFFAFEFGFGC9;:>@GGFGFDFG)92?ABBFF:E>GFG(7E8C?EFGG9((((2,0,((34*;<<5??:)6:22:19;>F>>?::?008>(107)(17
@M03364:396:000000000-C9LGT:1:1101:25166:5789 2:N:0:10
GGACTACACGGGTATCTAATCCTGTTCGATCCCCGCACTTTCGTGCATGAGCGTCATTTACGGCTTGGTCTGCTGCCTACGCAATCGGGGTTCTTCGTCATATCTATGCATTTCACCGCTACACGACGAATTCCGCAAACCTCCACCGCAATCAAGCCCGACAGTTTCAACTGCGGATTGGAGGTTAACCCCCCGCTTTGATCGGTGCCTTGCAAGGACGCCCGACCCCCCTTTTCACCCCAGAAATTCGGGAAAACTCCGGATCCTCCCTTATACCCGCGCCGCCTGGAAGGGGTGCGGC
+
CCCCCFGGFFDGGCEFGGGGGGGFGGFGGFFGGGGCEGGGGGGD8CC=6AEFFFGGGF@FGGCC76+8F9FEFF<FFGFGFC,6BFGG=>FFGFGDCGCFGGGGG;,@AEFGGGGGFE@DECFF8EEGEGCGGG8B6++AC+,3=DCCEA+:@52;FFC6+@5?>,,7,7>,37)**/;9CFD*6,8*+,,2)*3//=F+1)?(/8)(,+67(*+)9(;5(C(((*()(16(.)-)-)<813((..)-/10-((.,))),(-*(92:<<(.)))).-0((-((,(-(((,(((((0))())
@M03364:396:000000000-C9LGT:1:1101:7429:5793 2:N:0:10
GGACTACTCGGGTTTCTAATCCTGTTTGCTCCCCACGCTTTCGAGCCTCAACGTCAGTTACAGTCCAGCAAGCCGCCTTCGCCACTGGTGTTCCTCCTAATATCTACGCATTTCACCGCTACACTAGGAATTCCACTTGCCTCTCCTGCACTCTAGCGCTACAGTTTCCAAAGCAGTCCCGGAGTTGAGCCCCGGGCTTTCACTTCAGACTTGCCATGCCGTCTGCGCTCCCTTTACACCCAGTAAATCCGGATAACGCTTGCCCCCTACGTCTTACCGCGGCGTCTGGCCCGTCTTTAGC
+
CCCCCGGGGGGGFGGGGGGGGGGGGGGGGGGGGGGGGGGGGGGGGGGGGGGGGGGGGGGGGGGGGGGGGGGGGGGGGGGGGGGGGGGGFGGEGGAFGGGGGGGFGGGGGGGGGGGGGGGGGGGGGGGGGGGGGFGGGGGGGGGFGGGDFBFFFFG7FDGGGGFGGFFGGGGFFGFFGFFGGGDCEF,;AFGGGGGGCEGGGEGFGF66*7>E3C,8D@GC>:>B>,681C9@8EFFF3;FFD;3:56)@FGF0:226:>??0;8FGD;060:(4?<>F6911>((---3:?(17(0)*-0:
@M03364:396:000000000-C9LGT:1:1101:8062:5797 2:N:0:10
GGACTACAAGGGTATCTAATCCTGTTTGATTCCCGCACTTTCGAGCATCAGCGTCAGTTACGGTCCAGCAAGCTGCCTTCGCAATCGGGGTTCTTCGTGATATCTAAGCATTTCACCGCTACACCACGAATTCCGCCTGCCTCTGCCGCACTCAAGAAAGCCAGTATCAACTGCAATTCTACGGTTGAGCCGCAGACTTTCACAACTGACTTAACTTCCCGCCTACGCTCCCTCTCAACCCAATAAATCCGGATAACGCTCGCATCCTCCGTATTACCGCGGCTGCTGGCACGGACTTAGC
+
CCCCCGGGGGGGGGGGGGGGGGGGGGGGGGGGGGGGGGGGGGGGGGGGGGGGGGGGGGGGGGGGGGGGGGGGGGGGGGGGFGGGGGGGGGGEGFGGGGGGGG9FGGGGGGGGGGGFGGGGGGGGGGGGGGGGGGFGGGGGGGGFGGG>DEGFGD?FEFGGGGFGGGCGGFFFFGF:FFEFGGG<FGGEFGFCDGGDGGGGFFGCFEF26CBG8:F@GE;F@C>5@4;EFGF@:@@(7<EFGD@@A<EFFF<;??14?29281C>DCF5>?>B(.:)-<19>>93>:)4:B<<?>9))*.;0
@M03364:396:000000000-C9LGT:1:1101:11197:5804 2:N:0:10
GGACTACACGGGTTTCTAATCCTGTTTGCTCCCCACGCTTTCGCGCCTCAGCGTCAGTTGTCGTCCAGCAAGCCGCCTTCGCCACTGGTGTTCCTCCTAATATCTACGCATTTCACCGCTACACTAGGAATTCCGCTTGCCTCTCCGATACTCAAGGGATACAGTTTTGAAAGCAGTTCCGGGGTTGAGACCCGGGATGTCACTCCCAACTTGCCCCTCCGCCTACACGCCCTCTACACCCAGTAAATCCGGACAACGCTTGCAACCTCCGTATGTCCCCGGCTGCTGGCACGTGTTTAGC
+
CCCCCGGGGGGGGG7FFFFGGG@EG6FGGGCGFFGGGDFFGGFFGGGGGGGFGGGGGGGFFGGGG7FFFGGFGGFGGGG?FGGCEDEGGGGGGGGGCFFAFCFF@EEEGGGDFFF<DCEDGFGFF8FGGGFGGGGGGFFCGGCDFGGGG?C*8D?DGGGECDFGGGCFGDFC+,5C,;;2@*<@C**.;,>C7EEGGG8,B*<>G6;;@D1CEF+)22EG9D;?(5(;2<=17(454);C831?*6:4@7)(-(-,.3(-((;)2003((,3(1(-.2).4(,(((,,42(41.(08)->*
@M03364:396:000000000-C9LGT:1:1101:14929:5807 2:N:0:10
GGACTACACGGGTATCTAATCCTGTTCGCTCCCCCAGCTTTCGCGCCTCAGCGTCAGTGGTGGCCCAGAAGGCCGCCTTCGCCACCGGTGTTCTTCCCGATATCTGCGCATTCCACCGCTACACCGGGAATTCCGCCTTCCCCTACCACACTCGAGCCCGCCGGTATCGGAGGCTCGCCGGGGTTGGGCCCCGGGCTTTTACCTCCGACCTAACGGGCCGCCTACGCGCGCTTTACGCCCCACGGATCCGGCTAACGCCCGCCCCCTCCGTACTACCGCTGCCGCTAGTCCCGCTTTCGCC
+
CCCCCGGGGGEGG7FGGGGGGGGGGGGGGGGGGGGGGGGFFGGGGGGGGGGGGGGGGEFGGGGGGGGGGFFGGGGGGGGGGGGGGGGGFGGGGGEGGGGDGCCFGGGGGGGGGGGGGGGDEFGGGGGGGGGGGGGGEGDGGFGFGGF68?F5F8F>EDGEGGFGGEFG;=8:;FDGGAGCC5D1?E54F5EGGDG=<CFG+.<4*75((>9<27*,/-:/6D(3:/25>),,-3648:EE*4(()(42F4)-4(5:)4(479>6C51(,--.(4)),2-(4712(((()).)(((001(*1
@M03364:396:000000000-C9LGT:1:1101:14551:5808 2:N:0:10
GGACTACAGGGGTTTCTAATCCTGTTTGCTCCCCACGCTTTCGCGCCTCAGCGTCAGTTGTCGTCCAGCAAGCCGCCTTCGCCACTGGTGTTCCTCCCTATCTCTACGCATTTCACCGCTACACAGGGAATTCCGCCTGCCTCTACTTCACTCAAGCTCTGCAGTTTCAAATGCAGGTTATGGGTTGAGCCCATAATTTTCACATCTGACTTGCAAAGCCGCCTACGCACCCTTTACACCCAGTCAATCCGGCTCACGCTTGCCCCCTCCGTATTTCCGCGGCTGCTTGCCAGTCTTTCGC
+
CCCCCGGGGGGGGCFGGGGGGGGGGGGGGGGGGGGGGGGGGGGGGGGGGGGGGGGGGGGGGFGGGGGGGGGGGGGGGGGGGGGGGGGGGGGGGGGGGGGGGGGGGGGGGGGGGGGGGGGGGGFGDEFD7FFGGGGGGEGGGGGFGGG@BFGEGDGFE=CC9FFG:FGGGAD,BE*<C?D,EGGFEG@)ADGDF9DCCFFGGEFFGFFF*=:7:C,8BBFE25@@FG(02C@FF;54>CEFG@@E*7<58FC0,(4<@24<:(:(2;C9(49:2(.)-220(41270)6<(:).4)*1*)11
@M03364:396:000000000-C9LGT:1:1101:10572:5833 2:N:0:10
GGACTACAGGGGTTTCTAATCCTGTTCGATCCCCACGCTTTCGTGCCTCAGCGTCAATAGCGGATTTGTGAGATGCCTTCGCAATCGGTGTTCTGAGTGATATCTATGCATTTCACCGCTACACCACTCATTCCTCCCACAGCATCCGCATTCCAGCCTCACAGTATCAACGGCACTTTCCGGGTTGAGCCCGGGCCTTTCACCGCTGACTTGCCAAGCCGCCTACGCACCCTTTCAACCCCATGAATCCGGATAACGCTCGCATCCCCCGTATTACCGCGGCTGCTGGCTCGGCGTTAGC
+
CCCCCGGGGGGGGDFGGGGGGGGGGGGGGGGGGGGGGGGGGGGFGGGGGGGGGGGGFFGGGGGGGGGGGGGGGGFGGGGGGGGGGGGGGGGGGGGFGGGFGGGGGFGGGGGGGGGGGGGGGGGGGGGGGGGGGGGG8EFGGGGFGGGGGFGAFEGFFGGGDFFGGGGGGGFEEGFGG?FGFGGGGGFEADFGGGGGGGGGF?FEGFDF2CEGEA,86@G=0>@03?7DDGFF;@@)95EFC(437)-)=FG(24:2??BF?9EB:E76:>BFF:4)6<16106>1633:6(.,7-00)(1?
@M03364:396:000000000-C9LGT:1:1101:18043:5833 2:N:0:10
GGACTACCGGGGTTTCTAATCCTGTTTGCTCCCCACGCTTTCGTGCCTGAGCGTCAGTTATGTCCCAGGAGGCTGCCTCCCGTAGGAGTATGTCTG
+
CCCCCGGGGGGGGGGGGGGGGGGGGGGGGGGGGGFGGGGGGGGGGGGGGGGGGGGGGGGGGGGGFGGGGGGGGGGGGGG,CFEFGGFFCFFGGGGG
@M03364:396:000000000-C9LGT:1:1101:18181:5848 2:N:0:10
GGACTACAGGGGTTTCTAATCCTGTTTGCTCCCCACGCTTTCGTGTCTCAGCGTCAGTTGTGGTCCAGTAAGCCGCCTTCGCCACTGGTGTTCCTCCCGATATCTACGCATTTCACCGCTACACCGGGAATTCCGCTTACCTCTCCCACACTCCAGAATCGCAGTTTCAAATGCAGGTTATGAGTTGAGCCCATAATTTTCACATCTGACTTGCAATCCCGCCTACACACCCTTTACACCCAGTAATTCCGGATAACGCTCGCCACCTACGTATTACCGCGGCGGCTGGCCGGTCTGTAGC
+
CCCCCGGGGGGGFGGGGGGGGGGGGGGGGGGGGGGGGGGGGGGGGGGGGGGGGGGGGFGGGGGGGGGGGGGGGGGGGGGGGGGGGGGGGGGGGGGGGGGGGGGGGFGGGGGGGGGGGGGGGFGGGGGG@FGGGGGGDGGGGGGBGFGDFFGDC)=D@=DGGGDG@FGGGGGGFFCGGFGFGGGFGGGFFGGFFGGFGGGGGEGFGFFFFGFG=F49C>CGFDFFFC>FFGDBF@@CEFGFG@DEA6CEFGFF((:<FF>(63>(*;C:37(()-5)-<8>14(-4(,4(,((-34))/)22
@M03364:396:000000000-C9LGT:1:1101:11225:5864 2:N:0:10
GGACTACTGGGGTATCTAATCCTGTTTGCTCCCCACGCTTTCGTGCCTCAGCGTCAGTAACAGTCCAGCAGGCCGCCTTCGCCACTGGTGTTCCTCCTAATATCTACGCATTTCACCGCTACACTAGGAATTCCGCCTGCCTCTCCTGTACTCCAGCCAGACAGTTTCAAATGCAGCCCCGGGGTTGAGCCCCGGTCTTTCACATCTGACTTGCCTCGCCGCCTACGCACCCTTTACACCCAGTAAATCCGGATCACGCTTGCTCCCTACGTATTACCGCGGCTGCTGGCACGTATTTCGC
+
CCCCCGGGGGGGGGGGGGGGGGGGGGGGGGGGGGGGGGGGGGGGGGGGGGGGGGGGGGGGGGGGGGGGGGGGGGGGGGGGGGGGGGGGFGGGGGAFGGGGGGGGGGGGGGGGGGGFGGGGGFGGGGGGGGGGGGFGGGGGGGGFFGGGCEGEFFGFGGGGDGFGGGGGGGGGFFEGG5EGGGGGGGGFFCF>DGG:DGGGGFGE@FFCCGFF388CC(:C9<98;FDE@GF0(8@<C)<CE:??7)49FGGF(4(4?1(48:C2FG548614)63))34-(327;()32((.3((099)7/
@M03364:396:000000000-C9LGT:1:1101:7604:5866 2:N:0:10
GGACTACTGGGGTTTCTAATCCTGTTTGCTCCCCACGCTTTCGAGCCTCAGCGTCAGTTATCGTCCAGTAAGCCGCCTTCGCCACCGGGGTTCTTCCTAATCTCTACGCATTTCACCGCTACACTAGGAATTCCGCTTACCTCTCCGACACTCTAGACCTCCAGTTTGAAATGCAGCACCCAAGTTGAGCTCGGGTATTTCACATCTCACTTAAAGGTCCGCCTACGCTCCCTTTACGCCCAGTAAATCCGGACAACGCTTGCCACCTCCGTTCTCCCGCGGCTGCTGGCCCGGCGTTAGC
+
@CCCCGGGGGGGGGGGDGFGGGGFGDGGFGGGGGFF7FEGGGGGGGGGC=FFEGGGGGGGGGGGGGEFFGGGGGGGFGGGFGEGG8FGFGG7FG;FGAFFGGFCEFEFECEG,FFFGGGGGFGGDDFGEG@FGDGGEFCDCCGFG@8+BAC5>D@D93DFF@9CCF,EEGFGFGFFGFCFGFCFEG90;CFFGGEEDGC=@AGA=F8@*=>C:15987@F=D>;?FFF;DB(/)5CE@CFF<(.+945FDD0(((,.(-44:C?*<C0((,2)(,))*4(3311><2)3:(,(((00.(9:
@M03364:396:000000000-C9LGT:1:1101:14146:5872 2:N:0:10
GGACTACCGGGGTATCTAATCCTGTTTGCTCCCCACGCTTTCGCGCCTCAGCGTCAGTTGTCGTCCAGCAAGCCGCCTTCGCCACTGGTGTTCCTCCTAATATCTACGCATTTCACCGCTACACTAGGAATTCCGCTTGCCTCTCCGATACTCAAGGGCTACAGTTTCAAATGCAGTTCCGGGGTTGAGCCCCGGGATTTCACTCCCAACTTGCCTCTCCGCCTACACGCCCTTTACACCCAGTAAATCCGGACAACGCTTGCAACCTACGTATTACCGCGGCGGCTGGCCCGTAGGTCGC
+
CCCCCGGGGGGGGGGGGGGGGGGGGGGGGGGGGGGGGGGGGGGGGGGGGGGGGGGGGGGGGGGGGGGGGGGGGGGGGGGGGGGGGGGGGGGGGGGGGGFFFGGGGGGGGGGGGGFGGGGGGGGGGGGGGGGGGGGGGGGGGGGFGGG6EFGFGFGFFGGGGGFGGBFGGGGGFFEFGFFGGGGGGGG@FFFGGGGGG5CFGEGFFFFFDDFC3A+.C;@C:*:@@C3A;DBF6?F>A<FGGFB?445<FGGFBFB(87;::?F27@C7(44.).,)6C?07>>99669?:((,,,))*)1)
@M03364:396:000000000-C9LGT:1:1101:5254:5875 2:N:0:10
GGACTACTAGGGTATCTAATCCTGTTTGCTCCCCACGCTTTCGTGCCTGAGCGTCAGTTATGTCCCAGGAGGCTGCCTTCGCCATCGGTGTTCTTCCACATATCTACGCATTTCACTGCTACACGTGGAATTCCACCTCCCTCTGACCCACTCTAGTCGAGCAGTCACATATGCCATTCCCGAGTTAAGCTCGGGGATTTCACATCTGTCTTACTCAACCGCCTGCGCACCCTTTACGCCCAGTCATTCCGATTCACGCTCGCCCCCTACGTATTGCCGCCGATGCTGGCACGTATTTCGC
+
CCCCCGGGEGGGGGGGGGGGGGGGGGGGGGGGGGGGGGGGGGGGGGGGGGGGGGGGGGGGGGGGGGGGG?GGGGGGGGGGGGGGGGGGGEGGGGGGGGGGGGGGGGGGGGGGGGGGGGGGGGGGGFGGGGGFGGDGG:DGGGGFGGF,>FEDDFGFFF6EGGFGGGFFGE9ADFEDFFFGGED@GC,;DA,=CGCEDEGGGCG*2@BE7CEF<F;*=<GDBGFF===>=D2(/=@<FFGGG?FF*/?CFG*(3;)7A?D;8>C01:93((38767)-:1(((-(--))4?18:(.*)*)25
@M03364:396:000000000-C9LGT:1:1101:5704:5885 2:N:0:10
GGACTACCGGGGTATCTAATCCTGTTTGCTCCCCACGCTTTCGAGCCTCAGCGTCAGTTACAGTCCAGAGGAGCGCCTTCGCCACTGGTGTTCTTCCTAATCTCTACGCATTTCACCGCTACACTAGGAATTCCCTTATCCTCTCCTGCACTCTAGCCTTCCAGTTTGAAATGCAGCACTCAGGTTGAGCCCGAGGATTTCACATCGGACTTCCCAATCCGCCTACGCTCCCTTTACGCCCAGTCAATCCGGACAACGCTTGCCACCTACGTCTTACCGCGGCTGCTGGCACGGTGTTCGC
+
CCCCCGGCCFGGGFGGGGGGGGGGGGGGGGGGGGGGGGGGGGG,FGBF6EFGGGGG:C,,66C<FGFGAE,98DFGGGGGGGGGGGGGCFGGG,EEG,,BF9EGGFGGGGFGDFGGFEGGGGFGC,CBF9FFGG,,6,6EAFGFCGC=D6,:FEGF9=A,>AFFGCDB=8,3DFD789=,6,:>DF,8A<F+=7;*3@ACGEGCCA*))3)4**49*(=:6<@==F>>@GFFFFFFE;GGF(:;*7.9FGG6(-(4774:8?G:*<94(548((-45<:966969B???:()41(07))9/
@M03364:396:000000000-C9LGT:1:1101:22385:5899 2:N:0:10
GGACTACTCGGGTTTCTAATCCTGTTTGCTCCCCACGCTTTCGAGCCTCAGCGTCAGTTACAGTCCAGAGAATCGCCTTCGCCACTGGTGTTCTTCCTAATCTCTACGCATTTCACCGCTACACTAGGAATTCCATTCTCCTCTCCTGCACTCTAGACTTCCAGTTTGAAATGCAGCACCCAAGTTGAGCCCGGGTATTTCACATCTCACTTAACAGTCCGCCTACGCTCCCTTTACGCCCAGTAAATCCGGACCACGCTCGCCACCTACGTCTTACCGCGGCTGCTGGCACGTCTTTCGC
+
CCCCCGGGGGGGGGGGGGGGGDGGGGGGGGGGGGGGGGGGGGGFGFGGGGGGFGGGGGGGGGGGGGGGCGGGGGGGGGGGGGGGGGGGFGGGGGGGGGFGGGGGGGGGEGGGGGGGGGGGGGGGFFFGGGGGGGGGGGFGCDDFGGGFFFGFGFGF9EGFFGFGGGGGGAEFFGFGFFGGGGGGGC,0;B8DDGEE>FGCEEF7+3?>EGFGE6,3@AFFFGFFFCAAAD>/5>EEFDCFC22(=?C?FC31;>(2;?B(66:6/AC?>B6,(((.<C?99>F>(32:>:(,3.()0/)99
@M03364:396:000000000-C9LGT:1:1101:23603:5907 2:N:0:10
GGACTACAAGGGTATCTAATCCTGTTTGCTCCCCACGCTTTCGTGCCTCAGTGTCAGTTACAGTCCAGAAAGCCGCCTTCGCTACTGGTGTTCCTCCTAATATCTACGCATTTCACCGCTACACTAGGAATTCCACTTTCCTCTCCTGCACTCAAGTCTCCCAGTTTCAAGAGCTTACTACGGTTACGCCGTAGCCTTTCACTCCTGACTTACGAAACCACCTACGCACCCTTTACGCCCAGTAAATCCGGACAACGCTCGCCACCTCCGTATTACCCCGGCTGCTGGCACGTAGTTACCC
+
CCCCCGGGGGGGFFGGGGGGGGGGGGGGGGGGGGGGGGGGGGGGGGGGGGGGGGGGGGGGGGGGGGGGGGGGGGGGGGGGGGGEGGGGFGFGGGGGGGGGGGGGGGGGGGGGFGGGGGGGGGGGGGGGGGGGGGGGGGGGGGGFGGGGGFGFFFGFGGGGGGFGGGGGGGGGFGFGGFGFFGGGGG,:?@8DGGGGGGGGGC@CFFF*8C<E***:DAGG>CDEB443:DDFDFE@@=?FC9;3+/9?4D)(.:(88(/(10::GGG(244,2?2<>+3(9>24?:0,38<BF74>8*)29
@M03364:396:000000000-C9LGT:1:1101:12741:5927 2:N:0:10
GGACTACAGGGGTTTCTAATCCTGTTTGCTCCCCACACTTTCGTGCCTCAACGTCAGTTACAGTCCAGAAAGTCGCCTTCGCCACTGGTGTTCCTCCTAATATCTACGCATTTCACCGCTACACTAGGAATTCCACTTTCCTCTCCTGCACTCAAGAAAATCAGTTTTAGTTGCAGTTCCTCAGTTGAGCCGAGGGATTTCACAACTAACTTACTTTCCCGTCTACGCACCCTTTACACCCAATAAATCCGGACAACGCTTGCTCCCTACGTATTACCGCGGCTGCTGGCACGTAGTTAGC
+
CCCCCGGGGGGGGEGGGGGGGGGGGGGGGGGGGGGGGGGGGGGGGGGGGGGGGGGGGGGGGGGGGGGGGDGGGGGGGGGGGGGGGGGGFGGGGGGFFFGGGGGGGGGGGGGGGGGGFGGGGGGGGCGGFGFGGGGGGFGGGFGBFGGGGDGFDD=?C@FGGGFFFGGGGGFGFFFFGFGFEGGCFGGEFB@CCEGGDFGGGFGFCBF@8;:F5+7>F;EGDGF99D5B>D=7B:7CEEFFC:=D)7>EFG39?B9DF;>?D<C;FFF:7?::228AF:822>99>B7)5:7<BB4)8*6>*
@M03364:396:000000000-C9LGT:1:1101:5589:5928 2:N:0:10
GGACTACACGGGTATCTAATCCTGTTTGCTCCCCACGCCTTCGAGCCTCAACGTCAGTTACAGTCCAGTAAGCCGCCTTCGCCACTGGTGTTCCTCCTAATATCTACGCATTTCACCGCTACACTAGGAATTCCCTTCGCCTCTCCTGCACTCTAGACTTCCAGTTTGAAATGCAGCACTCAGGTTAAGCCCGAGTATTTCACATCTCACTTACTAATCCGCCTACGCTCCCTTTACGCCCAGTAAATCCGGACCACCCCCGCCACCTACGTTTTGCCGCGGCTGCTGGCACGTAGTTGGG
+
CCCCCGGGDGGGEEGCGEE@FGGFFE@CFGGGFGG:BFGGGGFFFGGGGGGGEFFGGFC<FGGGGGGGGFCBFDFGG@FGG7FFGGGGFFDFGGGGGGGG9F9FGGGFGDGEFFDFGGGGGF8EFGF8FGGFGGG,@4++C68*=,E,@FE=,6DF9DGADGF?FFFGG8EGBCE62:DFF8==B8D:F,DFDGD+=FGFC=DEC>@*>@*@>+,35*,54445>>2@2*-67>=4@@GDF?2;+<76AGC>(,6?A(((.45498977?(.(.3(,0-(-4(((4423:(548?)09)9)
@M03364:396:000000000-C9LGT:1:1101:26344:5936 2:N:0:10
GGACTACTCGGGTATCTAATCCTGTTCGCTCCCCCAGCTTTCGCGCCTCAGCGTCAGTGCTGGCCCAGAAGGCCGCCTTCGCCACCGGTGTTCTTCCCGATATCTGCGCATTCCACCGCTACACCGGGAATTCCGCCTTCCCCTACCACACTCGAGCCCGCCGGTATCGGAGGCTCGCCGACGTTGAGCCCCCGGCCTTTCACTCCGATCTAACAGGCCCCCTTCTCCTGCCTTACGCCCCATGAATCTGGATAGCCTCCCCCCCCCACTGTTTTCCCCCGCCGCTGGACTGTGACTCGCC
+
BCBCCGG<EFECE@DFFFFGGGGEFGGEF7FGGGGDEGGGGGGC@EFGFCCA:CFE@C,,CC<:FGGFFFFFFGCFGCEFFGGGD@:>@FGGGA>EGF7:@GEGGGGDGGGGD,=EFDGGGGFFCEEGGEFFGGDCA+6FFDEF?FG,8:F@F57>EEGGGG*9F7A?C78*8C26/=CC**24B8:4AFF7):5:3;<?+)3)2804(989<F+./(;*2C0((3)/)2.(4))4(4E8*-(,*)64***)...)).(((-*3CC)-,()))-,640.(((((((((,4)()))/9B15D
@M03364:396:000000000-C9LGT:1:1101:23190:5945 2:N:0:10
GGACTACAAGGGTTTCTAATCCTGTTTGCTCCCCACGCTTTCGAGCCTCAGCGTCAGTTACAGTCCAGAGAATCGCCTTCGCCACTGGTGTTCTTCCTAATCTCTACGCATTTCACCGCTACACTAGGAATTCCATTCTCCTCTCCTGCACTCTAGACTTCCAGTTTGAAATGCAGCACCCAAGTTGAGCCCGGGTATTTCACATCTCACTTCAAAGTCCGCCTACGCTCCCCTTACGCCCAGTCAATCCTGACCACGCTCGCGACCTACGTATTGCCGCGGACACTGGCCCGTATGTGAC
+
CCCCCGGGGGGGFGGGGGGGGGG9FGGGGGGGGGGGGGGGGGGFGGGGFFFGGGGGGFGGGGGGGGGGGGFGGGGGGGGGGGEGGGGGFGGGGGGGGGGGGGGGGGGG>CGGEADEGGGGEFGGGGGG,FEGGGGGFEGGGG,10EF8DDEDE>DFAEGF9F?DAEF9FGFEBAECCFFFG66>DD9;?EDDDGGE6FGGGFG@?F7*;DEG=95*2;D@>C5>@D)/)*0)(07)82:CB27(*8)9@C78CE(;>,3((6:():C95?44,-.)4+,-(,(((.5)4230(,(0)*.**
@M03364:396:000000000-C9LGT:1:1101:24230:5948 2:N:0:10
GGACTACAAGGGTTTCTAATCCTATTTGCTCCCCACGCTTTCGTGCCTCAGCGTCAGGTACAGGCCAGGCGGCCGCCTTCGCCGCTGGTGTTCTTCCACATCTCTACGCATTTTACCGCTACACATGGAGTTCCACCGCCCTCCCCTGTCCTCAAGCCGTGCAGTTTCCAAAGCCTGAACCGGTTGAGCCGGTCCCTTTTACTTCAGCCTTGCCCAGCCGCCTGCCCACCCTTTACGCCCAATCATTCCGGATACCGCTTGCCACCTACGTGTTACCCCCGCTGCGTGCACGTATTTCGCC
+
CCCCCGGGGGGG@FGGGGEFGGGCEGGGGGGGGGGGGGGGGGGEFGFGFEFFGGGGG<FDGGGCF7FGFGGDGEGGGG@EFGCFEGGGGGGDGGGGCFGGGGGGGGGGE8CGGFGGFECCGCFFEFFG<FGGGEFGE=CGGGD*0B?+:AFCGCACCFGGGDFFFGGGGGGF;F:*CF6C7C4>C=,0A?*::ECFDGGGEEGFGF6)1>3+()>4DFGD>),3(*.),9:47?<)-:EE8:<?04<AFFG(-8)4>61(38EDGD4(4:2(54).6+((-1(,4,43((.2(4)9@1(19
@M03364:396:000000000-C9LGT:1:1101:10797:5977 2:N:0:10
GGACTACAGGGGTATCTAATCCTGTTTGCTCCCCACGCTTTCGCGCCTCAGCGTCAGTTGTCGTCCAGCAAGCCGCCTTCGCCACCGGTGTTCCTCCTAATATCTACGCATTTCACCGCTACACTAGGAATTCCGCCTTCCCCTACCACACTCGAGCCCGCCGGTATCGGAGGCTCGCCGGGGTTGCGCCCCGGGCTTTTACCTCCGACCTAACGGGCCGCCTACGCGCGCTTTACGCGCCATGAATCCGGATAACGCTCGCCCCCTGCGTATTCCCGCGGCCGCTGGCACGTCGTTCGCC
+
CCCCCGGGGGGGGDEGGGGGGGGGGGGGGGGGGGGGGGGGGGGGGGGGGFGGGGGGGFFGGGGGGGGGGGGGGGGGGGGGGGGGGGDGFGGGGGGGGGGFFFGGGGGGGGCGDFFFGGCDEFGGGGGGGGFGGGGGGG+73@EDGGG8DF@5:)=?GEGGEE>DGGGGGGEGFG=CEFGCEEC=CE*65<?DGEGGDGGGF>E4FFF9;D9?4@;9G6CE>CBB72384C>1(8)4?6*2*-:4/)5)/>/,12<?E>1029??D*)(42,-(.).4*(-4((461(4:(),,(-0..4<7
@M03364:396:000000000-C9LGT:1:1101:25164:6017 2:N:0:10
GGACTACACGGGGTTCTAATCCTTTTTGCTCCCCACACGTTCGCGCCTCAGCGTCAGCTACCGCCCAGAAAGCCGCCTTCGCCACTGGTGTTCCTCCTAATATCTACGCATTTCACCGCTACACTCGGAATTCCGCTTCCCTCTCCGGCACTCAATGTCTGACGTTTCAAGCGCAGCCCCGAAGTTCGGCTGCGGGATTTCACGCCTGACTTTCTAATCCGCCTACCCGCGCTTTCCACCCATGCAGTCCGGACCACGCTTGCCCCCTACGGATGCCCCCGTGTGCTGGCCCGTATGTCGG
+
BA<,A,,C,@+++@FCEC,,CF,66;6@,@6C<FF+,6+;CEFE+@FC7,,C78@,B,,,CEC+@::F<,CEG@BFG74,9BFCF,=F5F?BE<;,BECBFF>FEE,9+8?+CC9CFGEDDF,B,,A?4+BBEF,+A7=<D?,;FE6@>*+),)01E=<2;,+3@*@D;ECG>78796?:>*2:;,,(0<*?9E5*9C601<E?4).((0)2.++.35?:1/(,32()4/((,4:4)-:@>((.).)-0**4:B(,)-3(82*4*19;6?(((,((.*((-4((-)))((.42(,))*./)
@M03364:396:000000000-C9LGT:1:1101:21728:6020 2:N:0:10
GGACTACCGGGGTTTCTAATCCTGTTTGCTCCCCACGCTTTCGTGCCTCAGTGTCAGTTACAGTCCAGAAAGCCGCCTTCGCTACTGGTGTTCCTCCTAATATCTACGCATTTCACCGCTACACTAGGAATTCCACTTTCCTCTCCTGCACTCAAGTTTCCCAGTTTCAAGAGCTTACTACGGTTGAGCCGTAGCCTTTCCCTCCTGACTTAAGAAACCACCTACGCACCCTTTACGCCCAGTAAATCCGGATACCGCTAGCCCCCTACGTATTACCGCGGCTGCTGGCACGTAGTGCGCC
+
CCCCCGGGGGGGGGGGGGGGGGGGGGGGGGGGGGGGGGGGGGGGGGGGGGGGFGGGAFGGGGGGGGGGFGGGGGGGGGGGGGGGGGGGCFFEGGGGGFFGGGFAFGCGGGGGCGGGGGGGGGGGGGGGGGGGFGGGGGGG:9,4=ECEFFGBGDD;FEGGGGFGGGGGDFFEFFFGFFGGGGGFGGF@FACGGGDDGGGD,:@=CAF@C8>@7@,*0>6;=DDB7>269?52:B:99@E@=/;3+.1?4C318;)6A6616?GBCED2:?7))5)-)2-(491>B?),23233265)*,//
@M03364:396:000000000-C9LGT:1:1101:7201:6026 2:N:0:10
GGACTACACGGGTTTCTAATCCTGTTCGATACCCACGCTTTCGTGCATCAGTGTCAGTCACGGCCTGGCAGGCTGCCTTCGCGATCGGGGTTCTGCGTGATATCTATGCATTTCACCGCTACACCACGCATTCCGCCTGCCCCGTACGTACTCACGCTTCCCAGTTTCAACGGCAGTTCAATGGTTGAGCCACTGACTTTCACCGCTTACTTAAGAGGCAACCGACGCACCCTTTAAGCCCACTGACTCCGGAAAACGCTCGCATCCTACGTATTACCGCGGCTGCTTGCACGGAGGTCGC
+
CCCCCGFFFGGG@;FGGGGGGFD<CEFGGGGGGGGGGGGGGGGGGGGGGGGGGGGFGFGGGGCCCGGFCC@EEEFEFGGFGGCBB7BF:=@>=FEFCFGGGG9FFGGGGAFGGGGDFEGGE:DFFGGGGG+FFGFGG:D@A8D>CGGG8D+5,:+*85A6>FCGFGFG7@FEB@)?F6::,,5,6DF:A@CCG?>7DGGGC*63C6?(-;;C);+)06E5(*5((1(24912(4:)4)+<C10(/8()07921(-,)--229C6*22)))-().())+(-(((((-.)46))((-0)),/)
@M03364:396:000000000-C9LGT:1:1101:7331:6027 2:N:0:10
GGACTACAGGGGTTTCTAATCCTGTTTGCTCCCCACACTTTCGCGCCTCAGCGTCAGTTACAGTCCAGTAAGTCGCCTTCGCCACTGGTGTTCCTCCCAATCTCTACGCATTTCACCGCTACACATGGAGTTCCACCGCCCTCTCCTGTCCTCAAGCCGTGCAGTTTCCAAAGCCTGAACCGGTTGAGCCGGTCCCTTTTACTTCAGACTTGCACAGCCGCCTGCGCACCCTTTACGCCCAATCATTCCGGATAACGCTGGCCACCTACGTATTACACCGGCGGCTGGCCCGTAGTGCGCC
+
CCCCCFGGGGGG@@FCCFFGGAFFGFGGGGGGGGGGGGGGGGGGGGGGGGEFCFEGFGFFGEFFGGGGGGGGEGFGBFGDGGGGGGGGEGGGGGGGGGDF8FFGDFGGGGGGGGGGGGGGGGGGGGGGGCGGFFFBF78CGGGFGG9,@;ACFEFFGGGEDF5=FGCGGGFGFG@C?0@FGCDFGG@=5@@D7CEF8D,<:>@:@+=*8FEFE6F*;5852C;1=3:):D?(8=366@EG:814/)64=>/41<23>48((4::FC4::14..(64)+((4((-(,3(1((,404>)0,)/
@M03364:396:000000000-C9LGT:1:1101:18378:6046 2:N:0:10
GGACTACTAGGGTTTCTAATCCTGTTTGCTACCCACACTTTCGTGCCTCAGCGTCAGTTAAAGCCCAGTAGGCCGCCTTCGCCACTGGTGTTCCTCCCGATCTCTACGCATTTCACCGCTACACCGGGAATTCCGCCTACCTCTACTTCACTCAAGACTAACAGTTTCAAAAGCAGTTCATGGGTTAAGCCCATGGATTTCACTTCTGACTTGCCAATCCGCCTACGCACCCTTTACACCCAGTAAATCCGGATAACGCTTGCCCCCTCCGTATTCCCGCGGCTGCTGGCACGTAGTTCGC
+
CCCCCGGGFGGGGGGGGGGGGGGDGGGGGGGGFGGGGGGGGGGGGGFGGGGGGGGGGGGFGGGFGGGGGGGGGGFFFGGGGGFFGGGGCFGGGGGFFGGDFGFCFEFGGGGGGGGGGGD8CEDFGGFGBFGGGGFEG7=F:DFF=EEFCDFF:5AD,3EDFFFFGGGG8EFFFF50@BF:AGGFGG3:C>8??EGG5DCGGEGE=A>AAFF7*=<<?)=C=7>46?@4(85@5>E9CECFE@FF+95?FGGF02(4632;<?C(9A54(,-4,(4)6<,4(1642:::41(.(,.)0*)1)
@M03364:396:000000000-C9LGT:1:1101:5954:6062 2:N:0:10
GGACTACCCGGGTATCTAATCCTGTTTGCTCCCCACACTTTCGCGCCTCAGCGTCAGTTACAGTCCAGAAAGCCGCCTTCGCTACTGGTGTTCCTCCTAATATCTACGCATTTCACCGCTACACTAGGAATTCCACTTTCCTCTCCTGCACTCAAGTTTCCCAGTTTCAAGAGCTTACTACGGTTGAGCCGTAGCCTTTCACTCCTGCCTTACGAAACCACCTACGCCCCCTTTACGCCCAGTACATCCGTATAACGCTAGCCCCCTACGTATTACCGCGGCTGCTGGCACGTAGTTCGCC
+
CCCCCGGGGGGGEGGGGGGGGGGGGGGGGGGGGGGGGGGGGGGGDGGGGGGGGGGGGFFGGGGGGGGGGGGGGGGGGGGFGGGGGGGGFGGGGGGGGGGGGGGGGGGGGGDGGGGGGGGGGGGGGGGGGGGGGGFGGGGGEFFFGGGCGFGFGFFFGG:DGGFGGGGGGGGGFFEFGFGFGGGFEG3:A@C;DEGC7EGGGFC5DFF)0A;F)347CBFGBD:B>65)/:>B;;3CD?GEC16>+77?FG*/1=.43(((4323DEC:(48)6,)6623199(4<0)5:3<0,.(0**()1
@M03364:396:000000000-C9LGT:1:1101:5481:6065 2:N:0:10
GGACTACTCGGGTATCTAATCCTGTTTGCTCCCCACGCTTTCGAGCCTCAGCGTCAGTTACAGTCCAGAGAATCGCCTTCGCCACTGGTGTTCTTCCTAATCTCTACGCATTTCACCGCTACACTAGGAATTCCATTCTCCTCTCCTGCACTCTAGACTTCCAGTTTGAAATGCAGCACCCAAGTTGAGCCCGGGTATTTCACATCTCACTTAACAGTCCGCCTACGCTCCCTTTACGCCCAGTCAATCCGGCCAACGCGCGCCCCCTACGCATTACCGCGGCTGCTGGCACGTAGTTAGC
+
CCCCCGGGGGGGGGGGGG9FFGGDGGGGGGGGGGGGGGEGGGGFEGGGGGGGGGGGGFGGGGGFGGGGGGGGGGGGGGGFGEGGGGGGFGGGGGGFGGGGGGGGGGGGGGGGGGGGGGGGGEGGFGGGGGGGFGGDGGGGGGGFGGCDFFGEFECFFGGGFGFFGGGGGGGGFFFGGFGFCDFGDGCCDBDDGGG7DFGGGEDEFF+*;F=7*1,;A=G6=DA9)2:5>DA>@EB=E?GEF@2=6.)1@FG2(,(6><0((4:():>9?F((-(,).+(-44;11:),(1(52,()00<>:
@M03364:396:000000000-C9LGT:1:1101:5337:6099 2:N:0:10
GGACTACAAGGGTTTCTAATCCTATTTGCTCCCCACGCTTTCGTGCCTCAGTGTCAGGTACAGGCCAGGTGGCCGCCTTCGCCGCTGGTGTTCTTCCACATCTCTACGCATTTTACCGCTACACAGGGAGTTCCACCGCCCTCTCCTGACCTCAAGCCGTGTAGTTTCCAAAGCCTGAACCGGTTGAGCCGGTCCCTTTTACCGCAGACTTGAACAGCCGACCGCCCACCCTTTACGCCCAATCCTTCCGGATAAAGCTTGCCACCTACGGATTACCTGGGCTGCTTGCCCGGAGTTGATC
+
@CCCCGG<FEGDEFCCFFGGGAAFFGADFGAFFDA+C+8@CE@;DC@;@=F6<FA?C,CEFGGD8FE@8,C<8,8+6@F9A:@FC:FGGECB,E9<<<,BEG,EDFEDFCGGE9DC?@8DEFFFE,A:=7CFF9F:4>8+C?8D6DA3,33DF5=D@=CCE,@FGFG,;:,,;C)+1039E:C:B8,068;*;*;42,?9C.,():42789?3/A7*(3*(2(,(*.82*(,2).-41EE>8(()).-5/7:2(6<6))63(2-9F4.(,(,(-)).+).44.((.),-(437(,85*)**
@M03364:396:000000000-C9LGT:1:1101:24388:6102 2:N:0:10
GGACTACACGGGTTTCTAATCCTGTTTGCTCCCCACGCTTTCGTGCCTCAGTGTCAGTTACAGTCCAGAAAGCCGCCTTCGCTACTGGTGTTCCTCCTAATATCTACGCATTTCACCGCTACACTAGGAATTCCACTTTCCTCTCCTGCACTCAAGTTTCCCAGTTTCAAGAGCTTACTACGGGTAGGCCGTAGCCTTTCACTCCTGACTTACGCAACCCCCTACCGACCCTTTACGCCCAGTCAATCCGGATACCGCTAGCCCCCTACGTATTTACGCGGCCGCTTGCCCGTAAGTCGGC
+
CCCCCGGGGGGGCGGGGGG,FGGGGGGGFGGGGGGGGGGGGGGFGGGG<FGCEGGGGGGGGGG@FGGGDFGGGGFGGEGGGGEDGGGGDFFGGGGGGGGGGGGGGGGGBEGGGGFGGGGGGGGGD8FGGGGGGGGGGA7EGGGFGGF8>FGDGBDD:@@FDGFGGGGGGGGEFGF6DFFGDGD:E>3:?B@?6@CFFCCFGE@=7*A85<AG*@*:D5D7<CA=)2()/25(-09@<?CF:(6)0<EFAD3?@?3)81(4,(28DE7186??A()).*-,41,,((--((),-1(.=/()1
@M03364:396:000000000-C9LGT:1:1101:7065:6107 2:N:0:10
GGACTACTAGGGTATCTAATCCTGTTTGCTCCCCACGCTTTCGAGCCTCAGCGTCAGTTACAGTCCAGAGAATCGCCTTCGCCACTGGTGTTCTTCCTAATCTCTACGCATTTCACCGCTACACTAGGAATTCCATTCTCCTCTCCTGCACTCTAGACTTCCAGTTTGAAATGCAGCACCCAAGTTGAGCCCGGGTATTTCACATCTCACTTAACAGTCCGCCTACGCTCCCTTTACGCCCAGTAAATCCGGACAACGCTCGCCACCTACGACGTACCGCGGCGGCTGGCACGGATTTCGC
+
CCCCCGGGGGGGGGGGGGGGGGGGGGGGGGGGGGFGGGGGGGGGGGGGGGGGGGGGGDFGGGGGGGGGFGFGFGGGGGGGGGGGD8FGGGGGGGGGFGGGGGGGGGFFGGGGGGGFFGGGGGGGGGGGGGFGGFGFFGGGGGGFFCFGGDFDGEFF;EGGGGCFFAEFDFGGDDDDFFGGGG6FFCFDDBECDGGCGCFGGEGF7AFCEGFA;B,0=>FFFG>F26<AA45>2>=;EF8<FDDF6<<CFGGF<(12=>F(8:B@*;F?F??(((4<?8:>>09(399><1..-((08*.97
@M03364:396:000000000-C9LGT:1:1101:21946:6115 2:N:0:10
GGACTACTCGGGTTTCTAATCCTGTTCGATCCCCGCACTTTCGTGCATGAGCGTCATTTACGGCTTGGTCTGCTGCCTACGCAATCGGGGTTCTTCGTCATATCTATGCATTTCACCGCTACACGACGAATTCCGCAAACCTCAACCGCAATCAAGCCCGGCAGTATCAACGGCGGAATGGAGTTGAGCCCCACGATTTGACCGCTGACTTGCAAGGCCGCCTGCGCTCCCTTTAAACCCAATAAATCCGGATAACGCCCGGACCCTCCGTATTACCGCGGCTGATTGCACGGACTTCGCC
+
CCCCCGGGGGGGGGGGGGGFGGGGGGGFGGGGGGGGGGGGGGGFFFGCFFEGGGGG8CFGFGGGGDGGFFDFGGGGGGGGGGFF7EGGCFFEEAFFGGGGGG9FGGCFGFGG9ED@FGGGGEFECEGGGGFGGGFF@+=FFGG*=FGGEBG5FCCFFFG6>EEC@CAFFFG8:F))/?*=E+>5:C,68,37*:C*/;CFCCE9D:>60:)A9/75>1C59G6?B>()-9:4454)68EE81??F>AB:9>(4<BFB>0(33/(1;*-:;?432)6683(49,-()-.).529((0**,/9
@M03364:396:000000000-C9LGT:1:1101:26047:6121 2:N:0:10
GGACTACCGGGGTATCTAATCCTGTTTGCTCCCCACGCTTTCGAGCCTCAACGTCAGTTACCGTCCAGTAAGCCGCCTTCGCCACTGGTGTTCCTCCTAATATCTACGCATTTCACCGCTACACTAGGAATTCCGCTTGCCTCTCCGACACTCAAGGGATACAGTTTTGAAAGCAGTTCAGGGGTTGAGCCCCTGGATTTCACTCCCAACTTGCTGCTCCGCCTACACGCCCTTTACACCCAGTCAATCCGGACAACGCTTGCCACCTCCGTATTACCGCGGCTGGTGGCACGTACTTCGC
+
CCCCCGGGGGGGFGGGGGGGGGGGGGGGGGGGGGFGGGGGGGGGGGGGGGGGGGGGGEFGGGGGGGGGGGGGGGGGGGGGGGGGGGGGEGGEFGGGGGDCGFFGGGGGGCFGGGGGGGGGGGGGGGGGGGGGGGGGGGGGGGGFGGGDCDG0C8D9>EDFEGFGFFGEE>ACAFBDGFGGGGGGBCC@F,:CGGGGFCFGGEFEGFFF2DBGFF,*26<F@DFF1?4A;C39(53)9CFAE03;*)))1>9906((0322((;(*<C(((4((,45)<(-2769(,(.43.4<(.))*)1*
@M03364:396:000000000-C9LGT:1:1101:19331:6124 2:N:0:10
GGACTACACGGGTTTCTAATCCTGTTTGCTCCCCACGCTTTCGAGCCTCAGCGTCAGTTACAGTCCAGAGAAGCGCCTTCGCCACTGGTGTTCTTCCTAATCTCTACGCATTTCACCGCTACACTAGGAATTCCCTTCTCCTCTCCTGCACTCTAGACTTCCAGTTTGAAATGCAGCACTCAGGTTAAGCCCGAGTATTTCACATCTCACTTAAAAATCCGCCTACGCTCCCTTTACGCCCAGTAAATCCGGACAACGCTCGCCACCTACGTATTACCGCGGCGGCTGGCACGTACTTAGC
+
CCCCCGGGGGGGGDGGGGGGGGGGGGGGGGGGGGGGGGGGGGGFGGGGGGGGGGGGGCFFGGGGGGGGGGGGGGGGGGGGGGGGGGGGFFFFGFGGGGGGGGGGGGGGGGGGGGGGGEEGGGGGGFGGGGGGGGGGG@DGGGGFGGEGGFGFGFGF9EGGGGFFGCEFFGAGFDD?DBE,A@FGDFDDFCF6DEGFGGGGG=FFGF>=;FEGF8A0*0DFBGFFA?=>@DBF(>E4>DGEE@068<)77>D;(66@F0:786:,*;>1:>8...4)6<:9;BB1;0(42047<4.))76:C
@M03364:396:000000000-C9LGT:1:1101:5320:6145 2:N:0:10
GGACTACTAGGGTATCTAATCCTGTTTGCTACCCACACTTTCGTGCCTCAGCGTCAGTTAGAGCCCAGTAAGCCGCCTTCGCCACTGGTGTTCCTCCGAATATCTACGCATTTCACCGCTACACTCGGAATTCCGCTTACCTCTACTCCACTCAAGAACTACAGTTTTGGATGCAGCTCCGGAGTTAAGCTCCGGTATTTCACATCCAACTTGCAGTCCCGCCTGCGCACCCTTTACACCCAGTAATTCCGGACAACGCTTGCCACCGACGTATTACCGCGGCTGCTGGCACGTAGTTAGC
+
CCCCCGGCFGGGGGGGGGGGGGGGGGGGGGEGGGGGGGGGGGGGGGGGGGGGGGGGGFGGGFGEGGGGGGGGGGGGGGGGGGGGGGGGGGGGGGGGGGGGGGGGGGGGGGGGGGGGGGGGGGGGGGGGGGGGGGGGDEDGGGGFGGG=BDFEGD8D,6DGBFDGGGGFGGGGFFE?EFGGGG8FEF<CFF9@CEG*<DGGGEGFGFA@@DDGF>F6D5FGFGF>>C>89D2@18@<E<EFG;8;@?EFFGG3;@FD.64::?C02A>((4(-4):>D@?>17>BF?3)8:BFF?(7>66DF
@M03364:396:000000000-C9LGT:1:1101:13438:6152 2:N:0:10
GGACTACTCGGGTATCTAATCCTGTTTGATACCCGCACTTTCGAGCCTCAGCGTCAGTAGTACCCCGGACACCTGCCTTCGCGATCGGAGTTCTTCGTCATATCTACGCATTTCACCGCTACACTAGGAATTCCACTTTCCTCTCCTGCACTCAAGTCTCCCAGTTTCAAGAGCTTACTACGGTTAAGCCGTAGCCTTTCACTCCTGACTTAAGAGACCACCTACGCACCCTTTACGCCCAGTAAATCCGGATAACGCTAGCCCCCTACGTATTTCCCCGGCTGCTGGCACGTAGTTCCGC
+
CCCCCGGGGGGGGDFGGGGGGGGGGGGGGFGGGGGGGGGGGGGCFGGGGGGGGGGGGGGGGGGGGGGGGGGGGGGGGGGGGGGGGGGGBFEGGGGGGGGGGGGGGGGGGGGGGGGGGGGGGGGGGGGGEGGGGGGGGGGGGGGFGGGGGFGFGF8FFGGGGGFGGFGGGGGCFFFCGAGGGGD@CE,;CFGCDGGG>EGGGEF@FFF=:DEG=C;:CBF6>GBE;*5?>CD?@EEEDD=C*6;);)7CFGC;?F43@>1((5;:CE)(4?3)).).6+,(42(-:?4?1()-(48>F*)*1
@M03364:396:000000000-C9LGT:1:1101:9761:6173 2:N:0:10
GGACTACAGGGGTTTCTAATCCTGTTCGCTCCCCCAGCTTTCGCGCCTCAGCGTCAGTGGTGGCCCAGAAGGCCGCCTTCGCCACCGGTGTTCTTCCCGATATCTGCGCATTCCACCGCTACACCGGGAATTCCGCCTTCCCCTACCACACTCGAGCCCGCCGGTATCGGAGGCTCGCCGGGGTTGAGCCCCGGGCTTTTACCTCCGACCTAACGGGCCGCCTACTCGCGCTTTACGCCCCATGCATCCGGATACCGCTCGCCCCCTACGTATTACCCCGGCCGCTGGCGCGTATTTCGCC
+
CCCCCGGGGGGGGGGGGGGGGGGGGGGGGGGGGGGGGGGGGGGGGGGGGGFGGGGGGGGGGGGGGGGGGGGGGGGGGGGGGGGGGGGGGGGGGGGGGGGGGGGGGGGGGGGGGGFGGGGGGGGGGGGGGGGGGGGGG7CDGGGFGGG:FFGFGDFFGGGGEGFDG7CFEGGGFGFGGFGGCGG1CG24?FGGGGEG:FGGC<F>FF>99G>F?>E(99C:>G??3+5)()41286:?BGG*-7<)..)995,(-)572-4((:?D55(:63)),.:<64(46(,9;(4<(-79(-/=94CD
@M03364:396:000000000-C9LGT:1:1101:23701:6179 2:N:0:10
GGACTACTAGGGTATCTAATCCTGTTTGCTCCCCACACTTTCGCGCCTCAGCGTCAGTTACAGTCCAGTTAGTCGCCTTCGCCACTGGTGTTCCTCCCAATCTCTACGCATTTCACCGCTACACTGGGAATTCCACTAACCTCTCCTGCACTCAAGCCCGACAGTATCCAAAGCAATTCCCAACTTGAATCCAGGACTTTCACTTCAGACTTACCGGGCCGCCTACGCGCCCTTTACGCCCAACAATTCCGGACACCGCTTGCCCCCTACGTCTGACCGCGGCTGCCGCGACGTATTTAGC
+
CCCCCGGGGGGGGGFGGGGGGGGGGGGGGDGEFGFGGGGGGG:FGGGGGGFFGGGGFCFFGGFFFFGGGFFGGGGGGGGFGGGGGGGGF8EFFGGGGGGGGGGGGGGGGG>FGGGGGGGGGGGF;EFDGC8EFGGGDFGGGG?D@BF?D9:DFD=?DFGG>FBGGFGFFGGFF@8DAFAFFAFEFG,0*,3:3E8@CFG790ECFF+*AFFGCF88;>EE9D9==:-51C0;>6)7>2?FG@;(2(,6@F*(,--(049948EBDFG><((.(4(-.3(,-4236((3((((-,-//*)0:
@M03364:396:000000000-C9LGT:1:1101:25658:6188 2:N:0:10
GGACTACAGGGGTTTCTAATCCTGTTTGCTCCCCACACTTTCGAGCCTCAGCGTCAGTTAAAGCCCAGTAGGCCGCCTTCGCCACTGGTGTTCCTCCGAATATCTACGCATTTCACCGCTACACTCGGAATTCCGCCTACCTCTACTTCACTCACGAACAACAGTTTCAACTGCAGTCCACAGGTTAAGCCCGTGGTTTTCACAGCTGACTTGCTGTCCCGCCTGCGCTCCCTTTACACCCAGTCAATCCGGATAACGCTTGCCCCCTACTTCTTTCCGCGGCCCCTTGGCAGGATTTCGC
+
CCCCCFFGDGFG;FEGFECFGFG<FAEFFCEGGGGEEGGGGGGGGGG?FGFFGGGG7CF6CFFGGGGGGCCEFGGGEGGEEGGGGEGFFGGGGEADCE7FF7DFEFFGGGGGGGFFACEGGGGGGGGGGGGGGGEFD@CEFGGFGGF8@<:C3)+5+@?8@FFGGGGGGDFC9C@FCF<B<,+,6E,:BAE>*4AEGFGGGEG?C?/>3DBGB>,*=7AGFD@@=5()439@;@E);3><F16(*..<CF3(,4()9?;2(35:FED;1,,)).<).9(,-,-((,((.5>)-(4)8*)2*
@M03364:396:000000000-C9LGT:1:1101:26774:6199 2:N:0:10
GGACTACCCGGGTTTCTAATCCTGTTTGCTCCCCACGCTTTCGAGCCTCAGCGTCAGTTACAGTCCAGAGAATCGCCTTCGCCACTGGTGTTCTTCCTAATCTCTACGCATTTCACCGCTACACTAGGAATTCCATTCTCCTCTCCTGCACTCTAGACTTCCAGTTTGAAATGCAGCACCCAAGTTGAGCCCGGGTATTTCACATCTCACTTAAAAGTCCGCCTACGCTCCCTTTACGCCCAGTAAATCCGGACAACGCTCGCCACCTACGTATTACCGCGGCTGCCGGCCCGTAGTCCGC
+
CCCCCGGGGGGGEGGGGGGGGGGGGGGGGGGGGGGGGGGGGGGGGGGGGGGGGGGGGFGGGGGGGGGGGGGGGGGGGGGGGGGGGGGGFGGGGGGFGGGGGGGGGGGGGGGGGGGGGGGGGGGGFGGGGGGFGGGFGCDFGGGFGGG?FFGEGD?9=EGGGGFGGFGGCEGFFGC?FFGGGDDGGD<;FCFGGGGGGGGGGFGFCAFFEGEG@+30=8EEDGDFDCA>@G25BEFFF@GGG@==1)9?FGG>;@00A:9;D>EFCEGB2:(.)<?)6@:;9691(,,,01(41,()0*)11
@M03364:396:000000000-C9LGT:1:1101:21214:6210 2:N:0:10
GGACTACCGGGGTATCTAATCCTGTTTGCTCCCCACGCTTTCGAGCCTCAGCGTCAGTTACAGTCCAGAGAAGCGCCTTCGCCACTGGTGTTCTTCCTAATCTCTACGCATTTCACCGCTACACTAGGAATTCCCTTCTCCTCTCCTGCACTCTAGACTTCCAGTTTGAAATGCAGCACTCAGGTTAAGCCCGAGTATTTCACATCTCACTTAACAATCCGCCTACGCTCCCTTTACGCCCAGTAAATCCGGACAACGCTCGCCCCCTACGTATTCCCGCGGCTGCTGGCACGTAGTTCGC
+
CCCCCGGGGGGGGGGGGGGGGGGGGGGGGGGGGGGGGGGGGGGGGGGGGGGGGGGGGGGGGGGGGGGGGGGCFGGGGGGGGGGGGGGGEFGGGGGGGGGGGGGGGGGGGGGGGGGGGGGGGGGGGGGGGGGGGGGGGGGGGGGFGGGGGFGFGFGFFGGGGGFGGGGGGGFGFGFGGFG,=@D@FGFEFGGGG>EGFFGGGFGFFF6CCGEG5=,::;EGAGFFAE@D@DFF:BF4>?GGGF?(+9<CFGDB0>F?FFB;?>E3/?D9???126?92C3;(7>B11:2((,53<()8*)/9
@M03364:396:000000000-C9LGT:1:1101:12500:6211 2:N:0:10
GGACTACAAGGGTATCTAATCCTATTTGCTCCCCACGCTTTCGTCCCTGACCGTCAGTGATGGCCCAGTAAGCCGCCTTCGCCACTGGTGTTCCTTCTAATATCTACGCATTGTACCGCTACACCAGAAATTCCACTTACCTCTACCACACTCTAGATTATCAGTTTATAGAACGAGACGGGGTTGAGCCCCGAAGTTTTATTCTATACTTAATAAACCGGCTGCGGACGCTTTACGCCCAATACATCCGGATAACGCTCGCCACCTACGTATTACCCCCGCCGCTGGCACGTGGTTTGGC
+
CCCCCGGGGGGGGGGGGGGGGGGCFFGGGGGGGGGGGGGGGGGGGGGFGGFGGGGGGFGGGGGGGGGGGGGGGGGGGGGGGGGGGGGGGGGGGGGGGGGGGGGGGGGGGGGGGGGGGGGDCFGGGGGFGGGGGGGGGGGGGFFFGGG?FFGFFD8D@@@FFGFGGGGGGGGGFGF8EEGDEGGFEG,@F<CDG>:C?FGGG@G<:BBEEGFGEF7AFF:@@GBF5*82:76(8;66?FGGE033)5:A@D9???B<@6,2;9:47F*.8443:74:A63(39(269((,.464(-8))(*0
@M03364:396:000000000-C9LGT:1:1101:26303:6233 2:N:0:10
GGACTACTGGGGTTTCTAATCCTGTTCGATACCCGCACTTTCGAGCTTCAGCGTCAGTAACGCTACGGTAAGCTGCCTTCGCAATCGGGGTTCTTCGTGATATCTAAGCATTTCACCGCTACACCACGAATTCCGCCTACCTCCAGCGCACTCAAGTCATCCAGTTCGCGCTGCAGTGCCACGGTTGAGCCGCGGCATTTCACAACACGCTTACACGACGGCCTACGCTCCCTTTCAACCCAATAAATCCGGATTACGCCCGTACCCTCCGTATTTCCGCGGCTTCTGCCCCGGACTTAGC
+
CCCCCGGGGGGGBFGGGGGGGGGGGGGGGGEGGGGGGGGGGGGGGGGGGGGGGGGGGCCFGGGGGGGGGGGGGGGGGGGGGGFFGGGGCGGGGGGGGGGGGGGGGG<FGGGGGGFGFGGGEGGGECFDFDGGGDGGGEDFGGGFC@G=>BGFGD=DCEFGFGFGGFEEGGGCBG@FGCGGFGG7DG:5AC@<DGEE<EGGG<FE4AA@?C1=1)+7>1C:7G;<0A15(996(6:).6EGGF(4/5-6=F3;31()9((4;B*-CE*4(41?(.().<(81107(.-6).,39F3))/):*
@M03364:396:000000000-C9LGT:1:1101:19032:6244 2:N:0:10
GGACTACACGGGTATCTAATCCTGTTTGCTCCCCACGCTTTCGAGCCTCAGCGTCAGTTACAGTCCAGAGAATCGCCTTCGCCACTGGTGTTCTTCCTAATCTCTACGCATTTCACCGCTACACTAGGAATTCCATTCTCCTCTCCTGCACTCTAGACTTCCAGTTTGAAATGCAGCCCCCAAGTTGAGCCTGGGTATTTCACATCTCCCTTAACAGTCCGCCTACGCTCCCTTTACGCCCAGTAAATCCGGACCACGCTCGCCCCCTACGTATTCCCGCCGCTGCTGGCACGTACTTCGC
+
CCCCCGGGGGGGGGGGGGGGGGGGGGGGGGGGGGGGGG@GGGGCGGGGGFGGGGGGGGGGGGGGGGGGGGFGFFGGGDFFFGGGGGGGGFECFGGGGGGFGGE<FGGGGGGGGGFGFGGGGGGGGGGGGGGFGGGGAA+CEDEDFGGFGDFEF=+<4EDFGGFGFGGGAFAEFGFCF*C>@ED@EF@;DGGGGGG:8FGGFC@C9AF**;@784,;C=EGDGFFDD)?@GFB@4>:C?DFG@F@+8/7AF<>((2=F<@??@GB*:DBFF:3)684<:1>(-4234238?1?0::))/)9>
@M03364:396:000000000-C9LGT:1:1101:20627:6248 2:N:0:10
GGACTACAGGGGTATCTAATCCTGTTTGCTCCCCACGCTTTCGCGCCTCAGCGTCAGTTGTCGTCCAGCAAGCCGCCTTCGCCACTGGTGTTCCTCCTAATATCTACGCATTTCACCGCTACACTAGGAATTCCGCTTGCCTCTCCGATACTCAAGGGATGCAGTTTTGAAAGCAGTTCCGGGGTTGAGCCCCGGGATTTCACTCCCAACTTGCACCTCCGCCTACACGCCCTTTACACCCAGTAAATCCGGACCACGCTTGCAACCTACGTATTCCCGCGGCTGCTGGCACGGATTTGGC
+
CCCCCGGFFGGGGGGGGGGGGGGGGGGGGGGGGGGGGGGGGGGGGGGGGGGGGGGGGGGGGGGGGGGGGGGGGGGGGGGGGGGGGGGGCFGGGGGGGGGGGGGGGGGGGGGGGGGGGGGGGGGGGGGGGGGGGGGGGGGGGGGFGGGCGAGE>*=@3+=EEGFGEFGGGGGGFFEGGFGGGGGGGGGFFFGGGGGGDGDGGCEEGFF@3CDCEF97F8GG@GFFFD;F?CDFBFF2>AGGG6?B45<4FFD>0902FFF?FBC27CF:2:<8).5-6<8;7;7122230<?F6((0)*)22
@M03364:396:000000000-C9LGT:1:1101:24117:6249 2:N:0:10
GGACTACTGGGGGTTCTAATCCTGTTCGCTCCCCACGCTTTCGCGCCTCAGCGTCAGTTACGGCCCAGTAAGCCGCCTTCGCCACTGGTGTTCCTCCCAATCTCTACGCATTTCACCGCTACACTGGGAATTCAACTTTCCTCTCCTGCACTCCAGTCTCCCAGTTTCAAATGCTTTCTCCGGTTCTGCCTTAGCCTTTCACTCCTGGATTAAATGCCCCCATAGTCACCCTTTACGCCCCGTACACCCGTATACCGACAGCCTCCTTCGCTATTACCGCGCTGGCTGCACGAAAGTCACC
+
66A,,=C,6;,@+@FFGGEEEFGACFCF@FD@CCFFBB@CF9C@7@E7CF,678@=,FF@@CE7+CFDGCC?,6+7@@=9<,=,8A=,54BFF<FE,6AF=49AEGG@:BF=F<;?D=>=CB8=3633FFD:F,@F,9=FF=BD6==3,3@D,0DD;97@>>AG:F73,@,,+7*+,<,,7*054*,*+>>C*4;9DG?,=6@*79)((1*,*4,/+)5*/)((.5)1)*,(/44941/**.,(),),0C9,:4:)8-(470*(02*)4(-40,-).+3-2,-(((.,,(((((()0*)2*
@M03364:396:000000000-C9LGT:1:1101:26686:6283 2:N:0:10
GGACTACACGGGTATCTAATCCTGTTCGATCCCCGCACTTTCGTGCATGAGCGTCATTTACGGCTTGGTCTGCTGCCTACGCAATCGGGGTTCTTCGTCATATCTATGCATTTCACCGCTACACAACGAATTCCGCCAACCTCAACCGCAATCAAGCCCGGCAGTATCAACGGCGGAATGGAGTTGAGCTCCACGATTTGACCGCTGACTTGCATGGCCGCCTGCGCCCCCTTTACACCCAATAAATCCGGATAACGCTCGCCTCCTCCGTATTACCCCGGCTGCTCGGCCGGAGTTCGCC
+
CCCCCGGGGFEGGGGGGGGGGGGGGGGGGGGGGGGGGGGGGGGGGGGGFFGGDGGGFFGGGGGGGGCGFFFGGGGGGGCFEG,CFGGGEEGGGGGGGGGFEEGGGGGGGGGGGGGGGGGGGGGGGGGGEFGGGGCFE@0FFDD*AFG+@>=@CE+6CEDEBFDGGGFFGGG5?FBGE)CCC9C6BE,4A2>F7FGGGGGG79C9DBB@@F6:<4+.C0CEBGB6:*3.454447))-5FGC<2)0.6:F<9((4>3)4(-47*,*;*7?>((,,))6+--,42(:>)4((-(-((0)*-)1
@M03364:396:000000000-C9LGT:1:1101:25078:6295 2:N:0:10
GGACTACAAGGGTATCTAATCCTGTTTGCTCCCCACGCTTTCGCGCCTCAGCGTCAGTTGTCGTCCAGCAAGCCGCCTTCGCCACTGGTGTTCCTCCTAATATCTACGCATTTCACCGCTACACTAGGAATTCCGCTTGCCTCTCCGATACTCAAGGGATACAGTTTTGAGAGCAGTTCAGGGGTTGAGCCCCTGCATTTCACTCCCAACTTGCCTCTCCGCCTCCACGCCCTTTACACCCAGTAAATCCGGACAACGCTTGCAACCTACGTATTACCGCGGCTGCTGGCACGTAGTTAGC
+
CCCCCGGGGGGGGFGGGGFFFGGEGGGGGGGGGGGGGGGGGGGGGGGDGGGGGGGGGGGGGGGGGGGGGGGGGGGGGGGGGGGGGGGGDFGGGGGGGGGGGGGGGGFGGGGGGGGGGGGGGGGGFCFGGGGGGGGGGCGGGGD*DFGGGFGEDFCDDCGCGG7DGGGGGDGGFF@FGFGGGGGGGG@CA:DGGD5CGCFGG?D*:AF4>GDG=F,>FEGF2?D2(3:F;<<@@FFCE?GCGF;=+.<EFGC(:>,,>6>?<BG>GGG>?B?4))(.<E:0701;0(,,:?17<8:4>9):>
@M03364:396:000000000-C9LGT:1:1101:7197:6321 2:N:0:10
GGACTACCGGGGTTTCTAATCCTGTTCGCTCCCCCAGCTTTCGCGCCTCAGCGTCAGTGGTGGCCCAGAAGGCCGCCTTCGCCACCGGTGTTCTTCCCGATATCTGCGCATTCCACCGCTACACCGGGAATTCCCTTCTCCTCTCCTGCACTCTAGACTTCCAGTTTGAAATGCAGCACTCAGGTTAAGCCCGAGTATTTCACATCTCACTTAAAAGTCCGCCTACGCTCCCTTTACGCCCAGTCAATCCGGACCACGCTTGCCCCCTACGTATTACCGCGGCTGCTTGCCCGTCTTTCGC
+
CCCCCGGGGGGGFCGGGGGGGGGGGGGGGGGGGGGGGGGGGGGGGGGGGGGGGGGGGFGFGGGGGGGGGCGGGGGGGGGGGGGGGGGGGGGGGGGGGDFCGGGGGGGGGGGGDFFGGGGGGGGGGGGGDGGGGG?>EGGGGGGFGGF8EFGFGFGF@E7EFGFGCGFFGFGGFGFFGFGFCDD:5DC>FFGGGGG:FFG@F?FEFFFFED6C)1;>FFGGFGD??E?B196?F<B<DBGGE(4>4)44BGGF61(45<9:?:C:*CC6<?:<):?BFG:2(4202?3).4(4:4-))0)9/
@M03364:396:000000000-C9LGT:1:1101:4540:6327 2:N:0:10
GGACTACAAGGGTTTCTAATCCTGTTTGCTCCCCACGCTTTCTAGCTTCAGTGGCAGTTACAGTCCAGAAAGTCCCCTTCGCCTCTGGTATTCTTCCTAATCTCTACGCTTTTCACCGCGACACTGGGAATTCTCCTAGCCTTCCCTACACGCTAGCTATCCAGTGTTGACTGCAGCACCCAGGTGAAGTCCGGGTATTTCACATCCCACTTGATTATCCACCTATTCTCTCTTTACTCCCAGTAACTCCGGACAACGCTTGCCACCTACGTATCACCGCGGTCGCTGTCACTTAGGTTCC
+
CCCCC8@,6,,,,C6<C6C,,;C,;<FFA<F@FEFB@@F7,C,6;C,,6C@F<,B,6;6<FGGEGGG8C,,4,<,,C,9,,B,,,,99,,<F@CE99?,A?A9<,@CDF,BC=EDC,4++6++7@,,:4=FF95=?@,3A=8,+0@9,,*85+5D5,,,6@,++9,E;DD>E9,*+@63,++6+7,,*93@+;@+4+63C:*5>G>;))00@**7*5A,<**)))2*4*+**1/*/*1DCF()04097B4*0/8(/5,(/:?*/+373.3(/)/(.72(((-((-(4-().6)).**/)*2
@M03364:396:000000000-C9LGT:1:1101:16431:6333 2:N:0:10
GGACTACTGGGGTTTCTAATCCTGTTCGATCCCCGCACTTTCGTGCATGAGCGTCATTTACGGCTTGGTCTGCTGCCTACGCAATCGGGGTTCTTCGTCATATCTATGCATTTCACCGCTACACGACGAATTCCGCAGACCTCAACCGCAATCAAGCCCGGCAGTATCAACGGCGGAATGGAGTTGAGCTCCACGATTTTACCGCTGCATTGCCAGGCCCCCTTCGCACCCTTTAACCCCAATGAATCCGGATACCGCTCGGCCCCTACGTATTGCCCCGGCTACTTGCACGTCGTTCACC
+
CCCCCGGGEEFGGGGGGGFGGGGFFGGGGGGGGGGGGGEGGGGGGGGGDGGGGGGGFFGFGGFED:@FFFFFGGGGGG9BFG,:FFFG:BFGGGGGGGDFGGGGGF9FAAFGGGFGGEGDC@EGE7FEGFFFG?DG++=DFD=;DFG6EA@=F5F6@D8CEEBCACCGGG,6@FF<*)*+=9;5BC>;F9C<7C/*:EGC+7C;83;((*6<4*<:G28*(1((.*4.(/,-.).6)5=8><<(@A249CC6,2:).3(3(4*-):/(2(4)-.))5+((((((.)).4))44((.77.2:
@M03364:396:000000000-C9LGT:1:1101:17818:6339 2:N:0:10
GGACTACAAGGGTTTCTAATCCTGTTCGATACCCGCACTTTCGAGCTTCAGCGTCAGTTACGCTACAGTAAGCTGCCTTCGCAATCGGAGTTCTTCGTGATATCTAAGCATTTCACCGCTACACCACGAATTCCGCCTACTTCCTGCGCACTCAAGCCTGCCAGTTCGCGCTGCAAGTCAACGGTTGAGCCGTTACATTTCACAACACGCTTAACAGACCGCCTACGCTCCCTTTACACCCAATAAATCCGGATCACGCTCGGATCCTCCGTATTACCGCGGCTGCTGGCCCGGTGTTGGC
+
CCCCCGGG@FGGFGGGGGGGGGGGGGGGGCFGGGGGGGGCFEFGGGGGCGFGGGGGGFGGGGGC:FGGGGGGGGGGGGGGGGGGGGGG,@FGGGGCGGGGGGFGGGGGGEGGGGGGGGGGDGGG8DGGGGGGGGGGGEGGFGGFGFGECE:AGDFD,@DFGGFGGFGGGGGGFGFF9BEEGFD*BE@=FEGDGEEGGGGGGCC/8?FD6<@:(B9?>>FF(:>?<?;E;C90=<E))6<C>1(,)-)6FFD(,4237-:081*-**24.4731(,..<-,((-42,),(,(4,4()0).56
@M03364:396:000000000-C9LGT:1:1101:12049:6365 2:N:0:10
GGACTACCAGGGTTTCTAATCCTGTTCGCTCCCCCAGCTTTCGCGCCTCAGCGTCAGTGGTGGCCCAGAAGGCCGCCTTCGCCACCGGTGTTCTTCCCGATATCTGCGCATTCCACCGCTACACCGGGAATTCCGCCTTCCCCTACCACACTCGAGCCCGCCGGTATCGGAGGCTCGCCGGGGTTGAGCCCCGGGCTTTTCCCTCCGACCTAACGGGCCGCCTACGCCCGCTTTACGCCCCATGCATCCGGATAACGCTCGCCCCCTCCGTATTCCCCCCGCTGCTGGCCCGTATTTCGCC
+
CC@CCGGGFGEGGGFGGGCGGGGGGGGGGGGGGGGGGGGGGGGGGGGGGGGGGGGGGFFFEFEGGGGGFGGGGGGGGGGGGGGGGGGGFEGGGGGGGGGDG=BFGGGGGGGGFGGGGGGGGGFGGGGGEEGGGGGGG>DGGGGF6FGGGFGFG575EEGGGGADC8FFE58B?F=C*=C51?C*18,.00;9<=:CC5CG78G>GF>;(>;6:FE9C6E*4C2::27)4/1(,4))34?E86(.<74<F*/((84<B2(89>::<//(---(.().5*4(31--3.)4<(4(((()1/(9C
@M03364:396:000000000-C9LGT:1:1101:16155:6376 2:N:0:10
GGACTACCAGGGTATCTAATCCTGTTTGATCCCCACACTTTCGTGCCTCAGCGTCAATGTCGGATTCGTGAGATGCCTTCGCAATCGGTGTTCTGAGTAATATCTATGCATTTCACCGCTACACTACTCATTCCTCCCACGGCATCCGAATTCAAGTCCGCCAGTATCAACGGCAATGATCTCGTTGAGCGAAACGCTTTCACCGCTGACTTAACAAACCGCCTACGCACCCTTTCAACCCAATAAATCCGGATAACGCTTGCATCCTCCGTATTACCGCGGCTGCTGGCACGGAGTTCGC
+
CCCCCGGGGGGGGGGGGGGGGGGGGGGGFGGGGGGGGGGGGGGGGGGGGGGGGGGGDFGGGGGGGGGGGGGGGGGGGGGGGGGGGGGGFGGGGGGEFGGGGGGGGFGGGGGGGGGGGGGGGGGGGGGGGFGGGGGGGEGGGGGBDGGGE>FDFEFFGGFGGGFGGGGGGGGGFGFGGFGGGCFGGGGFFFGGGDGGGGGGGFGEGFFA=GFG9=FCFDGGBGBF?B?F;DFFFFE3CCFFG@03074);FD>0::A=:>?BBC7>CC<>FB?::?4>A492;>BFF235?0<?B1)0))11
@M03364:396:000000000-C9LGT:1:1101:12855:6383 2:N:0:10
GGACTACCGGGGTTTCTAATCCTGTTTGCTCCCCACGCTTTCGCGCCTCAGCGTCAGTTATCGTCCAGCAAGCCGCCTTCGCCACTGGTGTTCCTCCTAATATCTACGCATTTCACCGCTACACTAGGAATTCCGCTTGCCTCTCCGACACTCAAGGGATACAGTTTTGAAAGCAGTTCCGGGGTTGAGCCCCGGGATTTCACTCCCAACTTGCATCTCCGCCTACACGCCCTTTACACCCAGTAAATCCGGACCACGCTTGCAACCTACGTATTACCGCGGCTGCTGGCCCGTCTTTCGG
+
CCCCCGGGGGGGGGGGGGGGGGGGGGGGGGGGGGGGGGGGGGGGGGGGGGGGGGGGGFFDGGGGGGGGGGGGGGGGGDGFGGGGGGGGGGGGGGGGGGGGGGGGGGGGGGGGGGGFGGGCCFGGGGGGGGGGGGGGGFFFGGDDGGGGGFGFFBFFGGGGGGFGGDFGGCFGFGFFGFGGGGGGGGGEF>EDCEGGDG?FF?CCFFF8@D@GFFE?D>FG;GFF?B@F038,3:3A>DGGE18?*)-49CD9?B1:F1;?<6:278C:?4-.55:-6<:9>FB>F:3?BF88>(40)757)
@M03364:396:000000000-C9LGT:1:1101:25594:6390 2:N:0:10
GGACTACTAGGGTATCTAATCCTGTTCGCTCCCCGCACTTTCGTGCATGAGCGTCATTTACGGCTTGGTCCGCTGCCTTCGCCATCGGGGTTCTTCGTCATCTCTACGCATTTCACCGCTACACGACGAATTCCGCAACCCCCCACCACAATCCAGCCCGGCAGTATCCACGGCGGACTGCAGTTGAGGCCCACGGTTTTCCCGCTGAACTGCACGGACGCCTGCCCACCCGTTATACCCCCTGCATCCGGATACAGCTCGGATCCCCCGGTGTTCCCCCGCTGCTTGCCCGGTGTCGCGC
+
CCCCCGGA,CDGG@GGGGGGGGAEFGGG7FGGGG:C+@FFGGG@DF<F<FFGGGGGCFC,CBFC+++@,,,8@,@FFF,CFG7F,AFG>FGGG,@@+484E,>FAE,DFEGGGGGGGGGGDGGGEC=FC7FFGG8:+@+@F+639C:,+0,9,)4A75@1@C*;FDFGFEGE6C=3*)***0;2?+8.)*=7*:C//;C*0)3,))0()*-+)13(5-8/2C(4(*44:C?(-4,,-59C*,2:),)67*)(,3)-*.,.((*,1;*(,((,(--6.+,(-,-(()))(,)(4(-84)4)9
@M03364:396:000000000-C9LGT:1:1101:15707:6392 2:N:0:10
GGACTACTAGGGTATCTAACCCTGTTTGCTCCCCACGCTTTCGAGCCTCAGCGTCAGTTACAGTCCAGAGAAGCGCCTTCGCCACTGGTGTTCTTCCTAATCTCTACGCATTTCACCGCTACACTAGGAATTCCATTCTCCTCTCCTGCACTCTAGACTTCCAGTTTGAAATGCAGCACCCAAGTTGAGCCCGGGTATTTCACATCTCACTTAAAAATCCGCCTACGCTCCCTTTACGCCCAGTAAATCCGGACCACGCTCGCCCCCTACGTATTACCCCGGCTGCTGGCCCGTACTTCGC
+
CCCCCGGGGGGGGDGGGGGGGGGGGGGGGGGGGGGGGGGGGGGGGGGGGGGGGGGGGGGGGGGGGGGGGGFGGGGGGGGGGGGGGGGGGGGGGGGGGGGGGGGGGGGGGGGGGGGGGGGGGGGGGGGGGGGGGGGGGGGGGGGFGGGCGFGFFEDF4EFGGGFGGGGGGGGGFGFGGFGGGDF@EGFEFFGGGGGGGGGGGFGFGFAE7FEFA+5:CCFGFGFFDDAEFGFFDFF9@(=FGFFF+<5<FGC><9(3>1;2;>G9*?D;(4:4,-:)6<(-47;((3)5:?:199()./475
@M03364:396:000000000-C9LGT:1:1101:8846:6403 2:N:0:10
GGACTACACGGGTTTCTAATCCTGTTTGCTCCCCACGCTTTCGCGCCTCAGCGTCAGTTGTCGTCCAGCAAGCCGCCTTCGCCACTGGTGTTCCTCCTAATATCTACGCATTTCACCGCTACACTAGGAATTCCGCTTGCCTCTCCGATACTCAAGGGATACAGTTTTGAGAGCAGTTCAGGGGTTGAGCCCCTGCATTTCACTCCCAACTTGCATCTCCGCCTACACGCCCTTTACACCCAGTAAATCCGGCCAACGCTCGCCCCCTACGTATTACCGCGGCTGCTGGCACGTATGTAGC
+
CCCCCGGGGGGGGGGGGGGGGGGGGGGGGGGGGGGGGGGGGGGGGGGGGGGGGGGGGGGGGGGGGGGGFGGGGGFGGGGGGGGGGGGGGGGGGGGGGGGGGGGGGGGGGGGGGGGGGGGGGGGGG8FGGGGGGGGGGGGGGGGFDGG+BAGFFBDFFDGGFGFCFEFGFGGC@FEGGFGGGCDGGGGCF>FGGCC5DGGGGFG*;F;3BGFC41,*==FG@C??DC(=@D6@B1;4CEGGGF?1;?<?FGG>(1((8431<>EB*CC62??:3>?FAC89719>9?0:0127<?,0)/);:
@M03364:396:000000000-C9LGT:1:1101:4204:6406 2:N:0:10
GGACTACTGGGGTTTCTAATCCTGTTTGCTCCCCACGCTTTCGAGCCTCAGCGTCAGTTACAGTCCAGAGAAGCGCCGTCGCCACTGGTGTTCTTCCTAAGCTCTACGCATTTCACCGCTACACTAGGAATTCCCTTCTCCGTTCCTGCACTCTAGGCTTCCAGTTTGAAATGCATCACTCAGTTTCAGCCCGAGTATTTCACATCTCCCTTACAACTCCGCCTACGCTCCCTTTCCCCCCAGTCATTCCTGCCCCCGCTCGCCCCCTCCGTATTACCTCCGCTTCCTGCCCCTCCTTGCC
+
CB,ABFA@FFFG@@F@FEGGGGGGGGGFA<FGFEEBGGGFGFGDFE:FFGGGGGBF,,CC@@FFGFGFFF,BFGGEG744C=FC?FGGC8CCFBCGDGGF,4@AAFGF:BF4EB;FFC+CEFGEAEFCEFFGFGFGFA89,++*6E;7,;36D=++,6=E?A?FGGGGD8=D5F*+,*3@E,+,73,5;<FGD7*10@BAF5BECCAA5A5F4*,1*5;?);9756(:-C@288:*8*3CF>(6*)))3@+)(/((:(4(-48;5>D;2?(3,.3.5<)8:1<,,3)642(4((()0*-*9
@M03364:396:000000000-C9LGT:1:1101:18164:6414 2:N:0:10
GGACTACCAGGGTTTCTAATCCTGTTCGATACCCACGCTTTCGTGCATCAGTGTCAGTCACGGCCTGGCAGGCTGCCTTCGCGATCGGGGTTCTGCGCAATATCTAAGCATTTCACCGCTACACTGCGCATTCCGCATACTTCTCTCGAACTCAAGCCCGCCAGTTTCAACGGCTCGCCGGGGTTGAGCCCCGGGCTTTTACCGCTGACTTACCATCCCGCCTGCCCCCCCTTTAAACCCAATAAATCCGGAAAAAGCTTGCCCCCTACAGCTTCCCCCGGCTGCTGGCCCGTTGTTCGCC
+
CCCCCGGFGGGGGGGGGGGGDEFGGCEEFGGGGGGCFGGCFDFEGGGGAFGFGFFGGFG9CEG7FG@D@FGGDFEGF<FFFEFGGGGGBCGGGGFCGECFGGGGGA9FGFGGGGGGGDGGGFFGGEG:FGGGGGC@3FDFFFGFFDD+,;8:CD8?,@+=EGFGFFEFGGGC?F5CC*@>75)=C*3()<8<DEGGCFGGGAC17)7(.7:F)9+-01C*7712.*()(14(47<:).6:5,149))6<<51(((().)..1A)9*)(.,)),4-).*-(-((,4)).((((-(-00*,/7
@M03364:396:000000000-C9LGT:1:1101:9152:6429 2:N:0:10
GGACTACAGGGGTTTCTAATCCTGTTTGCTCCCCACGCTTTCGCGCCTCAGCGTCAGTTGTCGTCCAGCAAGCCGCCTTCGCCACTGGTGTTCCTCCTAATATCTACGCATTTCACCGCTACACTAGGAATTCCGCTTGCCTCTCCGATACTCAAGGGATACAGTTTTGAAAGCAGTTCAGGGGTTGAGCCCCTGCATTTCACTCCCAACTTGCATCTCCGCCTACACGCCCTTTACACCCAGTAAATCCGGACCACGCTTGCAACCTACGTCTTACCGCGGCTGCTGGCCCGTAGTTAGC
+
CCCCCGGGGGGGGGGGGGGGGGGFGGGGGGGGGGGGGGGGGGGGGGGGGGGGGGGGEGGDGGGGGGGGGGGGGGGGGGGGGGGGGGGGGGGGGGGGGGGGGFGGGGGGGGGGGGGGGGGGGFFGGDFGGGGGGGGDECFGGGEFGGD+@@GF:*0;,AFG=FFGGGGFD@;CCFFGGFGGGGFEGG75AEC7*ACCFGGGGFCEGFF23CBC=CF7C>GGBGF??C8;;DFFBD@EFFGGF@?FA<)7CFC(369?FFFFF?G?*<C8,48?0(369C?01>B((-).:0(--3,8>*.2C
@M03364:396:000000000-C9LGT:1:1101:8443:6434 2:N:0:10
GGACTACACGGGTTTCTAATCCTGTTTGCTCCCCACGCTTTCGTGCCTCAGTGTCAGTTACAGTCCAGAAAGCCGCCTTCGCTACTGGTGTTCCTCCTAATATCTACGCATTTCACCGCTACACTAGGAATTCCACTTTCCTCTCCTGCACTCAAGCCTCCCAGTTTCAAGGGCGTACCACAGGTGTGCCGTAGCCTTTCACTCCTGACCTAAGCGACCCCCTACCCACCCTTCGCGCCCCGTCAATCCGCATACGCCCAGCCCCCCCCGTCTTGCCCCTGCGGCTGGCCCCTCCGTCACC
+
A@AC<FDFAFDGG;B<C6;FFFD9@CCCFDFDFCBFGEGGCCFC,6DFGGF@6;CEEEF,CE9FEFFG9,6:6@CCFFEGGG7=6EEEGF,?EF>CFC<FFFDGG9EDFGGCGA=FG,>0=>=F,,9EFG8,CFEEEFGGG=,BDE,6@:E*A5+;,@@E>C*=3CA,D,7,3@)==@+,@8+37,3)534=?78CFC,,7;39****)*14)3,)/-418C=(-28*(2(/,(((613=*(/(23)).>*(--)()(-((,/(1:)(,,(-(,)-52((-,(-(4,(,(---(()))(/2
@M03364:396:000000000-C9LGT:1:1101:26244:6462 2:N:0:10
GGACTACCGGGGTTTCTAATCCTGTTTGCTCCCCACGCTTTCGAGCCTCAGCGTCAGTTACAGTCCAGAGAAGCGCCTTCGCCACTGGTGTTCTTCCTAATCTCTACGCATTTCACCGCTACACTAGGAATTCCCTTCTCCTCTCCTGCACTCTAGACTTCCAGTTTGAAATGCAGCACTCAGGTTAAGCCCGAGTATTTCACATCTCACTTAAAAATCCGCCTACGCTCCCTTTACGCCCAGTAAATCCGGACAACGCTCGCCACCTACGTATTCCCGCGGCTGCTGGCACGTAGTTCGC
+
CCCCCGGGGGGG@FGGGGGGFGGGGGGGGGGGGGGGGGGGGGGGGGGGGGGGGGGGGCFEGFGGGGGGGGGGGGCGGGGCDGGGGGGGEGFGGFGGGFGGCFGFCGGGGGGGGGGGGGGGGGGGGGGGCFGGGGGGGGGGGFFFGGGAFFFEGFF?AFFDBFFGGFGGGGGCFG*DGFGFGFG7EFG:A=DCGDGGGGGCCEGFGF6A5CEGF8=6?:EDBGFF@?5BDD225BF4@?EGGF;;A<5CFG99?>:?FBFBFFE>5:984414)).))3,3(-6>BF73::()4?3)0*-/9
@M03364:396:000000000-C9LGT:1:1101:11029:6462 2:N:0:10
GGACTACCCGGGTTTCTAATCCTGTTTGCTCCCCACGCTTTCGAGCCTCAGCGTCAGTTACAGTCCAGAGAATCGCCTTCGCCACTGGTGTTCTTCCTAATCTCTACGCATTTCACCGCTACACTAGGAATTCCATTCTCCTCTCCTGCACTCTAGACTTCCAGTTTGAAATGCAGCACCCAAGTTGAGCCCGGGTATTTCACATCTCACTTACCAGTCCGCCTACGCTCCCTTTACGCCCAGTAAATCCGGACAACGCTTGCCACCTACGTCTTACCGCGGCTGCTGGCCCGTCTTTCGC
+
CCCCCGGGGGGGGGGGGGGGGGGGGGGGGGGGGGGGGGGGGGGCGGGGGGGGGGGGGFGGGGGGGGGGGGGGGGGGGGGGGGGGGGGGGGGGGGGGGGGGGGGGGGGGGGGGGGGGGGGGGGGGGGGGFGGGGGDFDFGGGGEFGGGGGFGFGFFF4EDFGGFGGGGGG8DGFGEGGFGGGGFGGG@;DGGGGGGGGGGGGEGFGFFF>CEFE+,3CEGGFGFFFEFDDGFFFFF=FFGFGFFF+<37FC30<B1=F96?@@FF7CF?438340659F464729>?:::?(369()87)99
@M03364:396:000000000-C9LGT:1:1101:20610:6531 2:N:0:10
GGACTACCCGGGTTTCTAATCCTGTTTGCTCCCCACGCTTTCGAGCCTCAGCGTCAGTTACAGTCCAGAGAATCGCCTTCGCCACTGGTGTTCTTCCTAATCTCTACGCATTTCACCGCTACACTAGGAATTCCATTCTCCTCTCCTGCACTCTAGACTTCCAGTTTGAAATGCAGCACCCAAGTTGAGCCCGGGTATTTCATATCTCACTTAACAGTCCGCCTACGCTCCCTTTACGCCCCGTAAATCCGGACAACGCTCGCCACCTACGTATTGCCGCGGCTGCTGGACCGTATTTAGC
+
CCCCCGGGGGGGGGGGGGFGGGGGGGGGGGGGGGGGGGGGGFGGGGGGGGGGGGGGGGFFGFCFGGGGFGGGGGGGGGGGGGGGGGGGFGGGGGGGGGGGGGGGGGGGGGGGGGGGGGGDGGFGFGGGGGFFGGGGFF@GFGG?GGGFGFGEFEFF,EFFGGFGGFGFFGGGFFEGGFGGGGGGEG=FFGFFGGEGDFGFGEF@<BFEEGEG5=EAGEGG>GFFFEFF29>90>:=C>E:F(26)6=?FF)3(218F07:6>E9CEG7((((.6:).0479>>>>BF??(,49<8)9*)::
@M03364:396:000000000-C9LGT:1:1101:10225:6536 2:N:0:10
GGACTACTAGGGTATCTAAACCTGTTTGCTCCCCGCACCTTCGCACCTCAGCGTCAGTACATGGCCAGATATTTGCCTTCGCCATCGGTGTTCTTCCAGATATCTACACATTTCACCCCTACACCTGGAATTCCACTATCCCCTCCTGTACTCACGCCCAGCAGTTTCCAACGCCAGCCAGGGTTGAGCCCTGAATTTTTCCATCAGCCTTGCGCAGCCGCCTGCCTCCCCTTTCCGCCCACTAATTCCGCACAACGCCCGCCCCCCACGGGTTACCGCTGGCGCTGGCACGTCGTGTGCC
+
CCCCCCEFAEF<F@CCCF9,;,,EEF@FGFEGGGFD@F7CFFEC:F:4EF<FFGGG76<F,,<FFAFF,E<@6CFF<EEEDFF@:=,F?7FCG,>@EFEEFFGGAFF?,4BC,A;FGFGGCF,B,948BB<?EFG,@,+9ADG?DG,D,+70FD+;F+@68FD6D,,ED=A=::@0+*@,6+8@>:,0:<+3?9:C+;>A,37*=;F)8?6C5**)3:F72C>(/,0)/9=0:3)7(/AF*(((2/).;61(,,3?>>((40?(9C)(31((-,().*((--(,14(48(5,.(-7).(*2
@M03364:396:000000000-C9LGT:1:1101:9593:6543 2:N:0:10
GGACTACCGGGGTTTCTAAGCCTGTTTGATCCCCACGCTTTCGTGCCTGAGCGTCAGTTGCGAGCTCGTGACCTGCCTTCTCGATCGGTGTTCTGTGACATATCTAAGCATTTCACCGCTACACATCACATTCCAGCCACGCCTATCGCACTCTAGTCCGGCAGTATCAAAGGCACGATTGGCGTTGAGCCCCAACTTTTCACCCCTGACTTACCGATCCGCCTGCGCACCCTTTAAACCCAATCAATCCGGATAACGCTCGTATCCTCCCGCTTACCGCGGCTGCTCGCCCGTCTTTCGC
+
CCCCCGGGGGGGGGGGGGGGGGGGGGGGGGGGGGGGGGGGGGGGGGGGGFGGGGGGGGGGGGGGG:FGGGGGGGG<FGGGGGGGGGGGEGFGGGGEFGGGGGFFGGAGGGGGGGGGGGGGGGGGGFFGGGGGGGGFGFCFGGGFGGGGG>FAGFGFGGGGGGFGDCFFCCFEFGFGG>*9C@*3@EFBFFFGGG8>CGFGGEG=FFA=5C@FEF8192EGFGFF;*:DFG@B08:).4EFGF08??FAFGGF?6:<F891:02(*A:<A3((((-,53(-(1;6(2.)3;0(734.)0)*1
@M03364:396:000000000-C9LGT:1:1101:23159:6545 2:N:0:10
GGACTACTAGGGTTTCTAATCCTGTTTGCTCCCCACGCTTTCGAGCCTCAGCGTCAGTTACAGTCCAGAGAAGCGCCTTCGCCACTGGTGTTCTTCCTAATCTCTACGCATTTCACCGCTACACTAGGAATTCCCTTCTCCTCTCCTGCACTCTAGACTTCCAGTTTGAAATGCAGCACTCAGGTTAAGCCCGAGTATTTCACATCTCACTTAACAGTCCGCCTACGCTCCCTTTACGCCCAGTAAATCCGGACCACGCTCGCCACCTACGTATTACCGCGGCTGCTGGCACGTACTTAGC
+
CCCCCGGGGGGGFGGGGGGGGGGCGGGGGGGGGGGGGGGGGGGGGGGGGGGGGGGGCFGGGGGGGGGGGGFGGGGGGGGGGGGGGGGGGGGGGGGGGGGGGGGGGGGFGGGGGGGGGGGGGGGGGFGGGGGGGGGFGGGGGGGFGGGDFFGFGEDFEFGFDGFGFGGGGGFGFGEFGFGFGFG,@FB:FFDGGGGGGGGGGFGFFFF7;DEG;+,;AEGGAGFFFGFAADAF9>@*@9EFEDFB88@FFGDFD;1()290;9C6*;C8?F::?DB>2C(((490710)428<:<:)7*);>
@M03364:396:000000000-C9LGT:1:1101:14801:6550 2:N:0:10
GGACTACTCGGGTTTCTAATCCTGTTTGCTCCCCACGCTTTCGTGCCTCAGTGTCAGTTACAGTCCAGAGAGCCGCCTTCGCAACTGGTGTTCCTCCTAATATCTACGCATTTCACCGCTACACTAGGAATTCCACTCTCCTCTCCTGCACTCAAGTTTCCCAGTTTCAAAGGCTTACTACGGGTGAGCCGTAGCCTTTCACCTCTGACTTAAGAAACCCCCCACGCCCCCTTTACGCCCCGTAATTCCGGATAACGCTACCCCCCCACCTCTTACCGCCGCCGCTGGCCGCTAGTTCGCC
+
CCCCCGGGGGGGFGEGGGGGGGGGGGCFGGGAFGGGGGGGGGGFFGGGGGGGGGGGGFAFEAFFGGGGGGD:FFGGGGGGGG7FFGGGFFGGGGGGGGGGGGGGGGGGGGGGGGGGGGGGGGGG9EGGGGGGGGGBFGFGGGGFFG9A8DGFGFGF:6@=FG5AFGGGGCC>?C)=@;FAEEC+@C+5@D8091@CC>E,,3@*4?FA=+2,*+,37@,7>C)((48)87>2;@4E<;EEC;3(535CF*:(-8))0((,(,;4CE<>;((.4>465/3(4;(((((-4:((((,190,)1
@M03364:396:000000000-C9LGT:1:1101:26746:6556 2:N:0:10
GGACTACTGGGGTATCTAATCCTGTTCGCTCCCCCAGCTTTCGCGCCTCAGCGTCAGTGGTGGCCCAGAAGGCCGCCTTCGCCACCGGTGTTCTTCCCGATATCTGCGCATTCCACCGCTACACCGGGAATTCCGCCTGCCCCTACCGCACTCGAGCCGCCCAGTTCGGAACCCGGCCCGCGGTTGAGCCCCGGGGTTAGAGGTTCCGCTTAGGCGGCCGCCTACGCGCGCTTTACGCCCAATGAATCCGGATAACGCTCGCCCCCTACGTGTTACCGCCGCTGCTTGCCCGGTGTTACCC
+
CCCCCGGGGGGGGGGGGGGGGGGFGGGGGGGGGGGGGGGGGGGGGGGGGGGGGGGGGFGGEFGGGGGGFGGGGGGGGGGGGGGGGGGGFGGGGGGGGGGGGGGGGFGGGGGGFFGGGGGGGGGGGGGDGE8FFGDFGFCGGGG59FDCEFGFG>FFDGGGGGFFFFGEGGGGFG9CC;C=*/:*==,/9EC79:CG)2*0<<8:DFFFFG(:2*<-9;EEBG?6.24)4)-3(4<<6?EE*(437)66)C)80(.474-436:3CE36?B:(484AB*-(47(-4))5:(.(-(-0.*)22
@M03364:396:000000000-C9LGT:1:1101:27704:6563 2:N:0:10
GGACTACCAGGGTTTCTAATCCTGTTTGATCCCCATGCTTTCGTGCCTCAGCGTCAGTTGATAGCCAGATACTCGCCTTCGCCACCGGTGTTCTACCCAATATCTACGCATTTCACCGCTACACAGGGAATTCCGCCTGCCTCTACTTCACTCAAGCTCTGCAGTTTCAAATGCAGGTTATGGGTTGAGCCCATAATTTTCACATCTGCCTTGCAAAGCCGCCTACGCACCCTTTCCACCCAGTAAATCCGGACCACGCTTGCCACCTACGTCTTACCGCGGCTGCTGGCACGTCGTCCGC
+
CCCCCGGGGGGGFFGGGGGGGGGGGGGGGGGGGGGGGGGGGGGGGGGGGGGGGGGGGCFGGGGGGGGGGGGGGGGGGGGGGGGGGGGGGGGGGGGGGGGGGGGGGGGGGGGGGGGGGGGGGGGGGGGGGGGGGGGGGFDFGGGFGGGAFFGFGBFFGFGGDGFGDFGGGGGGFGCGGFGGGGGFGGGEFDFFGGFFCGGGGFGFGFFE7;CG59E@GFGC>GB2-40:5C==2@E*85CFE2@EF?<6@C7:12((>DFFF<>(:CF?>B0:(4?46<8>>BFFBF5208(51.(08),17
@M03364:396:000000000-C9LGT:1:1101:23947:6567 2:N:0:10
GGACTACTGGGGTATCTAATCCTGTTTGCTCCCCACGCTTTCGAGCCTCAGCGTCAGTTACAGTCCAGAGAATCGCCTTCGCCACTGGTGTTCTTCCTAATCTCTACGCATTTCACCGCTACACTAGGAATTCCATTCTCCTCTCCTGCACTCTAGCCTTCCAGTTTGAAATGCAGCACCCAAGTTAAGCCCGGGTATTTCACATCTCACTTACCAGTCCGCCTACGCTCCCTTTACGCCCAGTCAATCCGGACCACGCTCGCACCCTCCGTATTGCCGCGGATGCTGGCACGTCGTTCGC
+
CCCCCGGGFGGGGGGGGGGGGGGGGGGGGGGGGGGGGGGGGGG@FGGGGGGGGGGGGCFGGGGGGGGGFGDFGGGGGGGGGGGGGGGGGGGGGGGGGGGGGGGGGGGGGGGGGGGGGGGGGGGGGGGGGGGGGGGGFFFFGGGFGGG8BDGEFDGF,DGFDGFGGGGGGGGGFFDGGFFGGD6=FF9;DEGGGGGECGFGGCFE;F8=CDFGC0,3;>GGFGFD>>799@AFBEF4CDGGE(((*/)7AF<9<B(=F?@(6;G(1:C?(42,4(3).3(-4(((-(-67218?,()0)(19
@M03364:396:000000000-C9LGT:1:1101:9806:6623 2:N:0:10
GGACTACCAGGGTATCTAATCCTGTTCGATCCCCGCACTTTCGTGCATGAGCGTCATTTACGGCTTGGTCAGCTGCCTACGCAATCGGGGTTCTTCGTCATATCTATGCATTTCACCGCTACACAACGAATTCCGCCAACCTCAACCGCAATCAAGCCCGGCAGTATCAACGGCGGAATGGAGTTGAGCTCCACGATTTGACCGCTGCCTTGCAAGGCCGCCTACGCTCCCTTTACGCCCAGTAAATCCGGACAACGCTCGCCACCTACGTATTACCCCGGCTGCTTGCCCGTAGTTACCC
+
CCCCCGGGGGGGGGGGGGGGGGGGGGGGGGGGGGGGGGGGGGGGGGGGFDGGGGGGGGGGGGGGGGGGGGCFGGGGGGFGGGGGGGGGGGGGGGGGGGGGGGGGGGCGGGGGGGGGGGGGGGGGGFGGGGGGGGGGGEGGGGG?DGGGGBGFGFDFFGGGGGDGGFAFFGGGFGFGGBFGGFGCFFC@F2CFFGGC>FFC?7EFGDF(29?FE9+5C:GGFD???2751C?0AB<A??GG*4,)066<FG:19>(8)4,:>9C(>F5:B?,..4)69+4,3((36,).3(5(2(,8*/)09
@M03364:396:000000000-C9LGT:1:1101:10616:6645 2:N:0:10
GGACTACCGGGGTTTCTAATCCCGTTTGCTCCCTACGCTTTCGTGCCTTAGTGTCAGAAACGCCCCAGTAACCTGCCTACGCTATCGGTGTTCCTTCTAATATCTACGGATTTCACCCCTACACTAGAAATTCCAGTTACCCCTGACGCCCTCGAGTATCCCAGTTTAGCTAACAGTCTGAATGGTTGAGCCACCAGATTTCACTAGCTACTGAAGACACCACCTCCGCACCCCTTTACACCACGGCACCCCGGATAATGCTCGGACCCTACGTCTGCCCCCGTCTCCGGGCACGTTTAT
+
CCCCCGGGGGGGGGGGGGGGGGGGGGGGGGGGG<EGGGGGGGGGGGGGDFGEFGGGG,<EFFGGGGGGGGDGGCFGGGGGGG,@BFGGFFFEFGGCFD<FGEFGGGGG=EGGGGG,F,BFGGGGG8F?FGGGGGG94?=EF8DDG@DEE*C@FADFC==:DF?DGFF,EFG9?FBF;A7,7=+@CF,0*,@??CG,;@ECF;,;@;AC9+>F*1,78:,=>*<422/281/5((/6))A,F@(()(.,589>6-9:5)-6>4:3)*),32((,...-<<:2,,4:(()(-(44((0))(0
@M03364:396:000000000-C9LGT:1:1101:19370:6662 2:N:0:10
GGACTACTGGGGTTTCTAATCCTGTTCGATCCCCGCACTTTCGTGCATGAGCGTCATTTACGGCTTGGTCAGCTGCCTACGCAATCGGGGTTCTTCGTCATATCTATGCATTTCACCGCTACACGACGAATTCCGCCAACCTCCACCGCAATCAAGCCCGGCAGTATCAACGGCGGAATGGAGGTGAGCCCCACGATTTGACCGCTGACTTGCACGGCCGCCTGCGCACCCTTTAAACCCAATACATCCGGCTAACGCCCGGCTCCCCCGTATTACCCCGGCCGCCTGCACGGGGTTTGCC
+
CCCCCGGGGGGGGGGGGGGGGGGGGGGGGGGGGGGGGGGGGGGFGGGGGGGGGGGGEFFGGGGGDCFGGFFGFCFGGGCFGG:FDGGGGGGGGCFGFFGGGGGGGGFGGGGGGGGGGGEGGGGGEEEG:FGGGGGGC+@GGFG*AGGEG>CAGF:AFGF68FDDFGGGFE6@:>2D70C67<>*=;,/)2AGGGGC3:B7A>FBG3;9FF<7<6@:D;EE7923?*6)4D:(4::6)2AE*118)546F7)(,-47)4(7>9*(9;3-4(4-20.).+4(31((-((-((4,4(()7),02
@M03364:396:000000000-C9LGT:1:1101:6919:6681 2:N:0:10
GGACTACCGGGGTATCTAATCCTGTTTGCTCCCCACGCTTTCGAGCCTCAGTGTCAGTTTCAGTCCAGAAAGCCGCCTTCGCCACTGGTATTCTTCCTAATCTCTACGCATTTCACCGCTACACTAGGAATTCTACTTTCCTCTCCTGCACTCTAGCTAGCCAGTTTGGAATGCAGGACCCAGGTTGAGCCCGGGTATTTCACATCCCACGTACCTATCCACCTACGCTCCCTTTACGCCCAGTAAATCCGGACGACGCTCGCCCCCTACGTATTACCGCGGCTGCTGGCACGGAGGTAGC
+
CCCCCGGG+CCGGEDGGGGGFCGGFGEFGGGGGG6@FFEGGGG,;CFFGGF,CFEF@ED,CFFCFGGGG,C8,CFDGGGGGEEEEGGGGDGGG,EGCF,FF?EFC4FFGGECGCGGGGCGGGFG9EFGEFGGG9,5@,?FFGGFGE,6434>F<9D;=D=DFFG,,==3@,@D>98,*D?+,=FBF,:ADED>+513>@@B@@>+;*)33)4-**25*>C*;>F>E@65C9>@=EEFFGGD;@E@5)9AFD0(((.89>?,1*,*:),-34439().<(-(-27>?020,(.4-(.)0,0*
@M03364:396:000000000-C9LGT:1:1101:5578:6699 2:N:0:10
GGACTACTAGGGTATCTAATCCTGTTTGCTCCCCACGCTTTCGCGCCTCAGCGTCAGTTGTCGTCCAGCAAGCCGCCTTCGCCACTGGTGTTCCTCCTAATATCTACGCATTTCACCGCTACACTAGGAATTCCCTTCTCCTCTCCTGCACTCTAGACTTCCAGTTTGAAATGCAGCACTCAGGTTAAGCCCGAGTATTTCACATCTCACTTAACAATCCGCCTACGCTCCCTTTACGCCCAGTAAATCCGGACAACGCTCGCCACCTACGTATTACCGCGGCTGCTGGCACGTAGTCAGC
+
CCCCCGGGGGGGGGGGGGCGGGGFGGGGGFGGGGGGGGGGGGGGGGGGGGEGGGGGGFFGGGGGGGGGGGDGGGGGGGGGGGGGEGGG?FFGGGGGGGGGGGGGGCFGGEGGGGGGGGGGGGGGGGGGGGGGGGGFE87FGGFDGGA=8;FDDDDFADAECFFGGGGGGFGGFGF7=DF?FEGFGGGCFA@CDCE79CFFGEGFGF@>AG5E*3,1;;FGBFD9>?@A(?@9D=EEF=EFE,(666))3>327664F>@D?9G15CD7:?<<5::>AC?969;;;?0:03:B?1(08*):6
@M03364:396:000000000-C9LGT:1:1101:19488:6699 2:N:0:10
GGACTACAGGGGTATCTAATCCTGTTTGCTCCCCCGACTTTCGCGCCTCAGCGTCAGTGCTGTTCAAGGAATCCGCCTTCGCCTCCGGTGTTCTATAGGATATCAACGCATTTCACCGCTACACCCTATATTCCGATTCCCTCTCCCAGACTCGAGTCCTGTAGTTTCCGACGCACTTTCCGGGTTGAGCCCGGAGATTTCACATCTGACACGCAAGACCGCCTACGCGCCCTTTACGCCCAGTAAATCCGAACAACGCTTGCGCCCTACGTATTACCGCGGCTTCTGGCCCGTACTTAGC
+
CCCCCGGGGFFGFGGGGGGFFGGGGG<EFGGGGGDC7@FGGGGCFGGGGGFGGGGGGEFA<EFCFC,C6FF?F,@FGGGGGGCC:ECF6CFEGGF,C,?FFGGG,CFEGGGGGGGGGGGCEGGG@74,:FFGEGF+@@DFGCFDGG,,6;FEFDFFDDF,,,?DFD=@,6BE@GFDEF7;7EC7EGB:AADCD=*4)?CGG@FC8886CF@G;A/6)/C=:D@;(52.-9311:4<<1EGG6?29<A5FGC(4((47(4183;();D1((445:7)6C1>BF;(3()..)3?(-()0*)::
@M03364:396:000000000-C9LGT:1:1101:20284:6719 2:N:0:10
GGACTACTGGGGTTTCTAATCCTGTTCGATCCCCGCACTTTCGTGCCTCAGCGTCATTTACGGCTTGGTCAGCCGCCTTCGCCACCGGGGTTCTTCCTCATATCTACGCATTTCACCGCTACACAACGAATTCCGCCCACCTCCACCGCACTCAAGCCCGGCAGTATCCACGGCAGAATGGCGTTTAAGCCCACGGCTTTACCACTGACCTTCCAGGCCCCCCTGCCCCCCCTTCACCCCCATAAATCCGGCACACGCCCGGCCCCCCCCGTCTTCCCCGGCCGTCTGCACGGGATGTACC
+
CCCCCGGC,CEGGGGGGG9FGGGFGGGG8FFGGG77+@FFFGG@FG,E,AFGGGGG;CF9F:F7+++B96CFG,@FGG,FGG,=,,>F+CFGGGGG,,59FGGGGG<FGGGG9FFGGGGGGGGG944>C:FGFG8C==>FEDD:+==@E?+885;AFC55*@A9?,=E:,,*:F)C*)1,4,268/8)+,>5*/:*/BE6+.C)*)).607+()+)*(;*(9-,(*.),1((-4(,).::*-(,/)).<1)(-,23)((-(4*():5((-2(-2()62.(,((44>1:)).(-(()0)-*2
@M03364:396:000000000-C9LGT:1:1101:18544:6734 2:N:0:10
GGACTACACGGGTTTCTAATCCTGTTTGCTCCCCACGCTTTCGAGCCTCAGCGTCAGTTACAGTCCAGAGAAGCGCCTTCGCCACTGGTGTTCTTCCTAATCTCTACGCATTTCACCGCTACACTAGGAATTCCCTTCTCCTCTCCTGCACTCTAGACTTCCAGTTTGAAATGCAGCACTCAGGTTAAGCCCGAGTATTTCACATCTCACTTAAAAATCCGCCTACGCTCCCTTTACGCCCAGTAAATCCGGACAACGCTCGCCCCCTACGTATTACCGCGGCTGCTGGCACGTAGTTCGC
+
CCCCCGGGGGGGGGGGGGGGGGGGGGGGGGGGGGGGGGGGGGGGGGGGGGGGGGGGGGGGGGGGGGGGGGGGGGGGGGGGGGGGGGGGFFGGGGGGGGGGGGGGGGGGGGGGGGGGGGGGGGGGGGGGGGGGGGGGGGGGGGE9FGGGGFGFGFGF,DFGGGFGGGGGGGGGFGFGGFGGGGGFGGDDFGGGGGGCFGGGGFGF>C;EFGFG>CA:?@FGFGFF=>AF=GFFFFFCFFGGG9@@FF)6@FD6(6:(0,33;6EF*?CB(3,..4?)<A,-73496<0:00(8:::)7*)9>
@M03364:396:000000000-C9LGT:1:1101:13857:6756 2:N:0:10
GGACTACTCGGGTTTCTAATCCTATTTGCTCCCCACGCTTTCGTGCCTCAGCGTCAGGTACAGGCCAGGCGGCCGCCTTCGCCGCTGGTGTTCTTCCACATCTCTACGCATTTTACCGCTACACATGGAGTTCCACCGCCCTCTCCTGTCCTCAAGCCGTGCAGTTTCCAAAGCCTGAACCGGTTGAGCCGGTCCCTTTTACTTCAGACTTGCACAGCCGCCTGCCCACCCTTTACGCCCAATCATTCCGGACACCGCTCGCCACCTACGTATTTCCCCGGCTGCTTGCACGTAGTTCGCC
+
CCCCCGGGGGGGGGGGGGGGGGGFGGGGGGGGGGGGGGGGGGGGGGGGGGGGGGGGGGGGGGGGGGGGGGGGGGGGGGGGGGGGGGGGGGGGGGGGGGGGGGGGGGGGGGGGGFGFGGGGGGGGGGGGGGGGGGGGGGGGGGGFGGGFGFGFGEGFGGGGDGFGCGGGGGAFFFCFGF2=CGGFDG88?FEGGGGGGGGGGACCG=ACFGEFE*5);?GGFG<;8*4)8DB0:B<286EEC08:):<9F41(313:@9(-29:,CF44:682A8)6<+.(-(,4??44<>??:44)7*()9
@M03364:396:000000000-C9LGT:1:1101:27335:6759 2:N:0:10
GGACTACTCGGGTTTCTAATCCTGTTTGCTCCCCACGCTTTCGAGCCTCAGCGTCAGTAATCGTCCAGTAAGCCGCCTTCGCCACTGGTGTTCCTCCTAATATCTACGCATTTCACCGCTACACTAGGAATTCCACTTACCCCTCCGACACTCTAGCACTACAGTTTCCAAAGCAATCCCGAGGTTGAGCCCCGGGCTTTCACTTCAGACTTATCTTGCCGCCTGCGCTCCCTTTACACCCCGCAAATCCGGATAACGCTAACCCCCTACGTATTACCGCCGCTGCTGGCCCGGCTTTAGC
+
CCCCCGGGGGGGGEFGGGGGGGGGGFGGFGGGGGGGGGGGGGG?FEGG<EFGGGGGGGA9FGGEGGGGFG,FGGGGGGGGGGGGGFGGFFFEFGGGGGFGGGGGEFGFGGGGGGGGGGGGGGGGGDFGGFGGGC8FG==FGGG?CGGDE5==DD8FGDEC,:6DFD@FFGG@?FE8DDF@4+38@E<8ACCG@ECE*BDEGFG*+34*/CBGE:C04*14:DBF(2656960,7@3>?FF>99(0-()9CC4(184?--8((<,7AD>(,(,).5<2C(4(4((493,46(4(((00).:C
@M03364:396:000000000-C9LGT:1:1101:24000:6759 2:N:0:10
GGACTACTAGGGTTTCTAATCCTGTTTGATCCCCACGCTTTCGTGCATCAGCGTCAATCGCGGATTCGTCAGATGCCTTCGCAATCGGTGTTCTGTGTGATATCTATGCATTTCACCGCTACACCACACATTCCTCCAACGGCATCCGCATTCAAGCCCACCAGTATCAACGGCACTTTCCTCGTTGAGCGAGGACATTTCACCGCTGACTTAACAGGCCGCCTACGCACCCTTTGAACCCAATAAATCCGGCTCACGCCCGCCTCCCCCGTATTTCCGCGGCTGCTGGCACGGAGTTAGC
+
CCCCCGGGGGGGGGGGGGGGGGGGGGGGGGGGGGGGGGGGGGGGGGGGGGGGGGGGFEFFGGG@B7FGFGGGGGGGGGGGGGCGGGGGFGGGGGGGGGGGGGGGGGFGGGGGGGGGGGGGGGGFGDGFGGGGGGCDG:DFEGE*=DFGGF@8EECD9DFGGGFFGCGGFGGGFG)?FF,A7@FFGG@=FGE*;>>FFGGGGFGEGFE=(?B?44A8C0FE@G>D69;=1C9DDDF)-:GGG???:<:AFGD>(((.=<(-41E(/AF<?B1868()6C304>B93()).3.4:0-)7))2:
@M03364:396:000000000-C9LGT:1:1101:26990:6785 2:N:0:10
GGACTACTGGGGTATCTAATCCTGTTTGATCCCCACACTTTCGTGCCTCAGCGTCAATGACGGATTCGTGAGATGCCTTCGCAATCGGTGTTCTGAGTAATATCTATGCATTTCACCGCTACACTACGCATTCCTCCTACGGCTTCCGAATTCAAGTCCGCCAGTATCAACGGCAATGATCCCGTTGAGCGAAGCGCTTTCACCGCTGACTTAACAAACCGCCTACGCGCCCTTTCCACCCAATAAATCCGGATCACGCTTGCCACCTACGTATTGCCGCGGCTGCTGGCACGTCGTTAGC
+
CCCCCGGGDGGGGGGGGGGEGGGGGGGFFGGGGGGGGGGGGGGGFGGGCFGGGGGG,6C,CCF7B@@F,CFG<@FGGGGGGGFE@FGG8BFFGFG<C<FGDEFFAF6FFGGFCGGGGEGGGGFGGF@=7FG@FGGFG,8EFGG*=FEG40@DFFDFDFFGEGEGG9EFEGEGB7)+13A,7,3C3DFFFEC*9*5CDEEFFCF;CB4=5DBG4+,**(=A>DF@;FDE(<(63=3)).<FG?<?)8)6=DD0:<(8F::B<?GF*<C(044.))5)6<2332(-3??:?F3<F0,.7)(9:
@M03364:396:000000000-C9LGT:1:1101:19880:6797 2:N:0:10
GGACTACTCGGGTATCTAATCCTGTTTGATCCCCGCACCTTCGCACCTGAGCGTCAGTCATATGCTAGAAACCTGCCTTCGCCATTGGTGTTCTTCCAGATATCTACAGATTTCACCCCTACACCTGGAATTCCGGTTTCCCCTCATTGACTCTAGTCTTGCAGTTTCCAATGCAGTTCCGGGGTTAAGCCCCGGGATTTCACACCAGACTTGCATGACCGCCTGCGTGCCCTTTACGCCCAATAATTCCGAATAACGCTCGCACCTTACGTGTTACCGCGGCTGCTGGCACGTATTTCGC
+
CCCCCGGGGGGGGGGGGGGGGGGGGGGGGGGGGGGGGGGGGGGGGGGGGGGGGGGGGGGGGGGGGGGGGGGGGGGGGGGGGGGGGFFGGGGGGGGGGGGGEFGGGGGGGGGGGGGGGGGGGGGGGCGGGFGFGGGEGG8FGGGFGFGCFFGFGFGFGGGGFGFGFGGGCFFGFGFGFFGGG>CFGG@CCFEGGGGG5@FGGCFEFDFF=FFGFF,;CECG@GF>BG=/>CDFF@EFFDGGG@0=)7?CFGG;DF(99(3419:(>C58AFFB(4:)6<239>>09?>)5?:20.3*9/)97
@M03364:396:000000000-C9LGT:1:1101:4308:6808 2:N:0:10
GGACACTGGGGTATCTAATCCTGTTTGATACCCGCACCTTCGAGCATGAACGTCAGTAACGGCTTGGCACGCTGCCTTCGCAATCGGGGTTCTTCGTGATATCTAAGCATTTCCCCGCTACACCACGAATTCCGCATGCCTCAACCGCACTCAAGGCAACCAGTATCCACTGCAAGTCCACGGTTGAGCCGCGGCCTTTCACAACTGACTTAATCGCCCGTCTGCCCTCCCTTTACACCCAATAAATCCGCATAACGCTCGCCTCCTCCGTATTACCCCCGCCGCTTGCACCTACTTCGCC
+
CCCCCGGFFGGGCGGGGGGGGGGGGGGAFFGGGGFGGGGFGG,EFGGFCFGGGGGGGEFGGGGGGGGGGGGGGGGGGCGFFGDGGGGGDFDGGGGGE@DFCDECFGDGFGGGG,=FGGGGGFGGGGGDGCFGGGG+@3=F>=60=DEGGB@D,=DFG8DGG>AACFC,@CCFF=@GGFGGGGG*B?8>FG=@<EG55CGFFC;@DFF.=C?C9+>25?G56C,6)+./.C<1<><9>BGG5(8.7:94@D*,-,<359(-22*(9E*42(,.(8)6<+309>(40((48<?(,((19*(9>
@M03364:396:000000000-C9LGT:1:1101:6180:6811 2:N:0:10
GGACTACTGGGGTTTCTAATCCTGTTTGCTCCCCGCACCTTCGCACCTCAGCGTCAGTCGTCTGCTGGAAACCTGCCTTCGCCATCGGTGTTCTTCCTGATATCTACAGATTTCACCCCTACACCAGGAATTCCGGTTCCCCCTCAGCGACTCCAGTCCGCCAGTTCCAAGCGCAGTTCAGGGGTTGAGCCCCTGGCTTTCACGCCTGGCTTGACAGACCGCCTACATGCCCTTTACGCCCAATGATTCCGAACCACGCTCGCACCTTCCGTGTTCCCGCGGCGGCTGGCACGTACTTAGC
+
CCCC@GGGGGGG@FGGGGGGGGGGGGGFGGGGGGGGGGGGGGGGGGGGGGGGGGGGGFFGGGGGGGGGGGGGGGGGGGGGGGGGGGGGGGGGGGGGGGGGGGGGGGGGGGGGGGGGGGGGGGGGGGGGGGGGGGGGGGGGG?EBG8D?GFGFGEGFFGGGGGFGFGGGG7EFEGFGGFC;FGD>C:CCFGG@C7DEGGGGGFGFGFA=(;>C>4>=6(==;GFF(<;A?FFFFFEEEDGGG?(206><BFF:?9;?F<>::>C0DGC?(448,4:)6244-41,4969::1><8(05*)2:
@M03364:396:000000000-C9LGT:1:1101:26120:6833 2:N:0:10
GGACTACTCGGGTTTCTAATCCTATTTGCTCCCCACGCTTTCGTGCCTCAGCGTCAGGTACAGGCCAGGCGGCCGCCTTCGCCGCTGGTGTTCTTCCACATCTCTACGCATTTTACCGCTACACATGGAGTTCCACCGCCCTCTCCTGTCCTCAAGCCGTGCAGTTTCCAAAGCCTGAACCGGTTGCGCCGGTCCCTTTTACTTCAGACTTGCACAGCCGCCTGCGCCCCCTTTACGCCCAATCATTCCGGATATCCCTTGCCACCTACGTATTCCCCCGGCGGTTGGCACGTAATTCGCC
+
CCCCCGGGGGGECFGGGGFGGGGFGGGGGGGGGGGGGGGGGGGGGGGFGFGGGGGGCFFGGGGFGGGGGGGGGDGGGGGGGGGECFGGGGGGGCEFGGGEEGGGEGGGGEGGGG8FGGGGGG,FFDGGCFGGGGGGGGGGGGGBFGGEDAFFB*2;FFGEEGFGGGGGGGGGFGFDG6FFEGD>EE,-8FEDGEGC7CGG?757DFF?4CC7>207FFFC9GFB?*4.47>6756282C?*4<7)6<BFG)-4:)<*82<?BDAGG42:B4,-()),*(,39((,-((..4:4,()9*(**
@M03364:396:000000000-C9LGT:1:1101:27832:6864 2:N:0:10
GGACTACAGGGGTTTCTAATCCTGTTCGATACCCACGCCTTCGTGCTTCAGCGTCAGTTGAGCGCCGGTATGCTGCCTTCGCAATCGGCGTTCTGCGTGATATCTATGCATTTCACCGCTACACCACGCATTCCGCATACTTCTCGCTCACTCAAGAACGGCAGTTTCAACGGCTCGACGCAGTTGAGCCCCGCATTTTTACCGCTGACTTACCATCCCGCCTACCCACCCTTTTCACCCCATAGATCCGGAACACGCCCGCCTCCCACGTATTACCCCCGCCGCTTGCCCGGAGTTCACC
+
CCCCCGGGEGGGFGGGGGGGGGGGGGGGGGGGGGGGFGGGGGGGGGCGGGGGGGGGEGFCEFFEGGGGGGGGGGGGGGGGGGGGGFGG+@FGGGGGGGGGGGGGGGFGGGGGGGGGGGGGGGGGFCGCCEGGGGGGGGGGCDF;D8B=>@FFFDFF>8DEEGEGG>CFFGGGFG9DG*=9**)16>;6A,;CGCG=DGGFC3F?D)).32997A96<BG:29462*.*4C:00:)-6AGG*,(()-)6?5),((,.0((,-(::DF*(.,(,-5).6+((-4(34((,-(.(,1,00/)*2
@M03364:396:000000000-C9LGT:1:1101:13132:6866 2:N:0:10
GGACTACCAGGGTTTCTAATCCTGTTTGCTCCCCACGCTTTCGAGCCTCAGCGTCAGTTACAGTCCAGAGAATCGCCTTCGCCACTGGTGTTCTTCCTAATCTCTACGCATTTCACCGCTACACTAGGAATTCCATTCTCCTCTCCTGCACTCTAGACTTCCAGTTTGAAATGCAGCACCCAAGTTGAGCCCGGGTATTTCACATCTCACTTACAAGTCCGCCTACGCTCCCTTTACGCCCAGTAAATCCGGCCAACGCTCGCCACCTACGTCTTACCGCGGCTGCTGGCACGTCGTTCGC
+
CCCCCGGGGGGGGGGGGGGGGGGGGGGGGGGGGGGGGGGGGGGGGGGGGGGGGGGGGGGGGGGGGGGGGGGGGGGGGGGGGGGGGGGGGGGGGGGGGGGGGGGGGGGGGGGGGGGGGGGDGGGGGGGGGGGGGGGGGGGGGGGFGGGGGFGFGFFF;EFGGGFGGGGGGFGGFGEGGFGGGGFFGGFCFFGGGGGGGGGGGFGFFFFFEGFGF5,:7EFGFGFFADDA<DBBD@EEEFGGE9B@FC?EFGG>(:@;F?FFFFG9/AFF0284,4?4:C1999>>B0),3:(8BB(.8)(91
@M03364:396:000000000-C9LGT:1:1101:9995:6868 2:N:0:10
GGACTACTCGGGTTTCTAATCCTGTTTGATCCCCACGCTTTCGTGCCTCAGCGTCAATGACGGATTCGTGAGATGCCTTCGCAATCGGTGTTCTGAGTAATATCTATGCATTTCACCGCTACACTACTCATTCCTCCCACGGCATCCGTATTCCAGCGCAACAGTATCAATGGCAGTTCCGGTGTTGAGCACCGGGCTTTCACCACTGACTTGCTACACAGCCTACGCACCCTTTAAACCCAATAAATCCGGATAACGCTTGCATCCTCCGTATTACCGCGGCTGCTGGCACGGAGTTAGC
+
CCCCCGGGGGGGGGGGGGGGGGGGGGGGEGGGGGGGGGGGGGGGGGGGGGGGGGGGBFFGGGGDGGGGGGGGGGGGGGGGGGGGGFGG6FFGGGGGGGGGGGGGGGGGGGGGGGGGGGGGGGGGGFGGGGGGGGGGGGGGGGG5CGGGGBFFGFGFGGGGCGFGGGGGGGGGFGFGGFGGGE7FGGGEFGFGFGDDGEFGGFGEFFFFFGFFFFF?GBG,:DBF=B=E1DBFF@E)?EGGGF;@6=C5FGG>@B0AF<>BFBF):FF7AFFB(4?>AF?B;;B9>F0?FF034>1)7)-?:
@M03364:396:000000000-C9LGT:1:1101:7681:6870 2:N:0:10
GGACTACCGGGGGTTCTAATCCTGTTTGCTCCCCACGCTTTCGAGCCTCAGCGTCAGTTACAGTCCAGAGAAGCGCCTTCGCCACTGGTGTTCTGCCTAATCTCTACGCATTTCACCGCTACACTAGGAATTCCCTTCGCCTCTCCTGGACTCTAGACTTCCAGTTTGAAATGCAGCCCGCAGGTTAAGCGCGAGTAGTTCACAGCTCGCGTTACAATCCGCCTACGCTCCCTTTACGCCCAGTCAATCCGAACACGGCTCGCCCCCTACGTAGTGCCGCCGCTGCAGGCACGTAGTTAGC
+
8ACCCGFDCCEE77@FFCGGGGFCFGFGFG<CFDGGGECFGFGGGGGGF,,97CCFCCCCEEFGF=FFFFGGCE@C=?F<7,FFC??<FCFFFG9FBFBEEEEFCEBF7>FFEFGFAECDE=DF,65ADCFDF9,5@A+@>=8D=D9,,33*8:DC,7@CF,987E73;:E;?BA:C9**@*;16A,*4?**1*4*;,,=:)+608A)(2(=(:*)39<73F??(;25:G>0(63)6(:EG8((*.)6**9((4(()(-423*(**14??,,,(,(.<(2--9(-((.49?B6(,).*)20
@M03364:396:000000000-C9LGT:1:1101:16834:6881 2:N:0:10
GGACTACTCGGGTTTCTAATCCTGTTTGCTCCCCACGCTTTCGCGCCTCAGTGTCAGTTACAGACCAGGAAGCCGCCTTCGCCACTGGTGTTCCTCCATTTCTCTACGCATTTCACCGCTACACATGGAATTCCACTTCCCTCTTCTGCACTCAAGTCGACCAGTTTCCAATGACCCTCCACGGTTAAGCCGTGGGCTTTCACATCAGACTTAATCAACCACCTGCGCGCCCTTTACGCCCAGTAAATCCGGACCACGCTCGCCCCCTCCGTTTTCCCGCGGCGTCTGGCACGTCGTTCGC
+
CCCCCGGGGGGGGGGGGGGGGGGGGGGGGGGGGGGGGGGGGGGGGGGGGGGGGGGGGGGGGGGGGGGGGGGGGGGGGGGGGGGGGGGGFFGGGGGGGGGGGGGGGGGGGGGGGGGGGGGGGGGGGFGGFGGGGGGGG:DGGGGFGGGGGFGFGF=DFGG>GGFGFFGGGGGGFCDGGFGD,<D7DE:AFEGGGGGGGGGGGFGEFFFE*CEG48,1B>GGFGFFFE@?9C(6>;EEFDGDGFFF6?CEF4)3(47?F?>BBBGF3CD9(42().4)5<(121>(,-2(3:(5:<-)0)3C<
@M03364:396:000000000-C9LGT:1:1101:24401:6889 2:N:0:10
GGACTACAGGGGTATCTAATCCTGTTTGCTCCCCACGCTTTCGCGCCTCAGCGTCAGTTATCGTCCAGCAAGCCGCCTTCGCCACTGGTGTTCCTCCTAATATCTACGCATTTCACCGCTACACTAGGAATTCCGCTTGCCTCTCCGACACTCAAGGGATACAGTTTTGAGAGCAGTTCAGGGGTTGAGCCCCTGCATTTCACTCCCAGCTTGCCTCTCCGCCTACCAGCCCTTTACCCCCAGTAAATCCGGACAACGCTTGCAACCTACGTATTACCGCGGCTGCCGGCACGTCCTTTGC
+
CCCCCGGGGGGGEEGGGGGGGGGGGGGGGGGGGGGGGGGGGGGGGGGGGGGGGGGGGFG<FFGGGGGGGGGGGGGGGGGGGGGGGGGG?FFGGGGGGGGGGGGGGGGGGGGGGGGGGGGGGGGGFFFGGGGGGGGGGGGGGGGFGGE8EBGFCDGF8E?FGGFGGFDFGGG:CGFFGFGGCGF7BE7:A@8CD*;CCFGGG6B<FFF2)23C=?84C:FFFGFFDF(0)1(/:8@)9)9FG@FE+9<?CG5((((,7((--(2.0<F0,411,.4..3-349>(,4(,361;::(.7*):C
@M03364:396:000000000-C9LGT:1:1101:7895:6902 2:N:0:10
GGACTACCGGGGTATCTAATCCTGTTTGCTCCCCACGCTTTCGAGCCTCAGCGTCAGTTGCAGTCCAGAGAAGCGCCTTCGCCACTGGTGTTCTTCCTAATCTCTACGCATTTCACCGCTACACTAGGAATTCCCTTCTCCTCTCCTGCACTCTAGACTTCCAGTTTGAAATGCAGCACTCAGGTTGAGCCCGAGTATTTCACATCTCGCTTCCAAATCCGCCTACGCTCCCTTTACGCCCAGTCACTCCGGCCAACGCTCGCCACCACCGTATTACCGCGGCTGCTGGCACGTCTTTGGC
+
CCCCCGGGGGCGFGGCGGAEFFGAFAEGGFFEGGFEGGGGFGGCFGGGGGGGGGGGDEF,CE96CEFG@C,@@C>CCFFFGGGGGGGGEFEGGFGEAF9FGGGGGGFEGDEGF@8FFGGGDFGGCFGFGDGFCFFA@A=FFGG+A>F,D56:=1DD3@C:DE7DG=DFFCFADGFGFFG8,,=,@<,:ACF6;EGFGCGDEEGFFF>A);5F2*2:;@GG=GDFDF??(CBBDBEEFFGGG<FF*/)/AFG60>,:F1>?66EB*;4((43:1(:)4<(4(,1,-48?(4(.:24))*6**
@M03364:396:000000000-C9LGT:1:1101:5527:6928 2:N:0:10
GGACTACAAGGGTTTCTAATCCTGTTTGCTCCCCACGCTTTTGAGCCTCAGCGTCAGTTACAGTCCAGAGAATCGCCTTCGCCACTGGTATTCTTCCTAATCTCTACGCATTTCACCGCTACACTAGGAATTCTCCTTTCCTCTCCTGCACTCTAGATATCCAGTTTGGAATGCAGCACCCAGGTTCAGCCCGGGTATTTCACATCCCACTTCACTATCCGCCTACGCTCCCTTTACGCCCAGTCAATCCGGATAACGCTTGCCCCCTACGTATTACCGCGGCTGCTGGCACGTAGTTAGC
+
CCCCCGGDFGGGGGGGGGGGGGGGGGGGG<EGGGFECG7CFDE7BFFGGGGGGGGGGGGEGFFGGGGGEFCFGGGGGEG=FEE:F,BCC9FFGGFGGF<?FDFFFGDFGGGCFFFGGGGGGGGGGGFGGGGGGFDFF,DGGGG9DFFDC;EEFBDF,@EFFFBGGEFEEDCFFFE623D=++68@D8:FFGGDDEGDGGGGEGFFFFD5FCG*+,3?*DFDGDFADAEFD2B5AFCE@GGD9BE*84@FG31?;;EFD77??C(2BD6(3-(.424-3439((-4?42:?1>02.)8/)::
@M03364:396:000000000-C9LGT:1:1101:12732:6932 2:N:0:10
GGACTACCGGGGTATCTAATCCTGTTCGCTACCCATGCTTTCGAGCCTCAGCGTCAGTTGCAGACCAGAGAGCCGCCTTCGCCACTGGTGTTCTTCCATATATCTACGCATTCCACCGCTACACATGGAGTTCCACTCTCCTCTTCTGCACTCAAGAAAAACAGTTTCCGATGCAGTTCCTCGGTTAAGCCGAGGGCTTTCACATTAGACTTATTTTTCCGCCTGCGCTCGCTTTACGCCCAATCAATCCGGACAACGCTTGCCACCTACGTATTACCGCGGCTGCTGGCCCGTAGTTAGC
+
CCCCCGGGGGGGGEGGGGGGGGGGGFFGGGGGGGGFGGGGGGG?FGGGGGGGGGGGGGGGG?FFGGGGDGGGGGGGGGGGGGGGGGGGFGGFGFGGGFGGGGGGGGGGGGGGFGFGGGGG>FFG,EGGFDFFGGFGGGGGGGGFDFGFFFGFGFGF9E8,3FFFFGGGDE+CDGFGGFGG,,=@CG8:FFGGGGGGGGGGG?GFGF6:1:@F=858:CGFDGFD2C6:9GFFF@@EFFGGG?68.4.6FGGF:B16FBFF:?A?:FG?7>??29><:<:BFBF0200:>:(8>;1)8*)22
@M03364:396:000000000-C9LGT:1:1101:15309:6946 2:N:0:10
GGACTACAAGGGTTTCTAATCCTGTTTGATCCCCACGCTTTCGTGCCTCAGCGTCAATAACGGATTCGTGAGATGCCTTCGCAATCGGTGTTCTGTGTAATATCTATGCATTTCACCGCTACACTACACATTCCTCCCACGGCATCCGCATTCAAGACAGGCAGTATCAATGGCAGTTCCCCGGTTGAGCCGGGACATTTCACCGCTGACTTACCCATCCGCCTACGCTCCCTTTACGCCCAGTCAATCCGGACAACGCTCGCCACCTACGTATTACCGCGGCTGCTGGCACGTAGTTAGC
+
CCCCCGGGGGGGGGGGGGGGGGGGGGGGGGGGGGGGGGGGGGGGGGGGGGFGDGGGGGGGGGGGG7FGFGGGGGGGGGGGGGG>FGGGFFFGGGGGGGGGGGGGGGGGGGGGGGGGGGGGGGGGGGGDFGGGGGGGGGFGGCEFGGGGGDGDGFGFDFFFGGFGGGGGGGGGFGFGGFGGGGGFEGECF@CGDE8EGGGFGEGEDFEFFGFGF=CBGFGGDGFF?C;>1*6:@AFCEFGGGFFF*75CADD96>>BF>0,3;C>7CD:22(,3<36:C--(49>F?7>FB:?0(.)89:CF
@M03364:396:000000000-C9LGT:1:1101:26354:6962 2:N:0:10
GGACTACTCGGGTTTCTAATCCTGTTTGCTCCCCACGCTTTCGCGCCTCAGCGTCAGTTGTCGTCCAGCAAGCCGCCTTCGCCACTGGTGTTCCTCCTAATATCTACGCATTTCACCGCTACACTAGGAATTCCGCTTGCCTCTCCGATACTCAAGGGATACAGTTTTGAGAGCAGTTCATGGGTTGAGCCCATGGATTTCACCCCCAACTTGCCTCTCCGCCTACACGCCCTTTACACCCAGTAAATCCGGCCCACGCTTGCAACCTACGTATTCCCGCGGCTGCTGGCACGTAGTTAGC
+
CCCCCGGGGGGGFGGGGGGGGGGGGGGGGGGGGGGGGGGGGGGGGGGGGGGGGGGGGGGFFGGGGGGGGGGFGGGGGGGGGGGGGGGGFFGGGGGGGGGGGGGGGGGGGGGGGGFGGGGGGGGGGGGGGCGGGGGGG8@FFFF?FGGCG5FEGFFFFGGDBF@DFGGGG+@@A@EGG?;<CGCFDCF@9FFFGCGGCCFCC6D*;AF29DF:68,*27FF>DD?<3.88C@0168>C?CFCD@E6<65AFCF(4(-549<0(;5*09:5??824:44<?>FFF3>0)443.4(.445@2C>
@M03364:396:000000000-C9LGT:1:1101:10612:6968 2:N:0:10
GGACTACCGGGGTATCTAATCCTCTTTGCTCCCCACGCTTTCGTGCCTCAGCGTCAGGTACAGGCCAGGCGGCCGCCTTCGCCGCTGGTGTTCTTCCACATCTCTACGCATTTTACCGCTACACATGGAGTTCCACCGCCCTCTCCTGTCCTCAAGCCGTGCAGTTTCCAAAGCCTGAACCGGTTGAGCCGGTCCCTTTTACTTCAGACTTGCCCAGCCGCCTGCGCACCCTTTACGCCCAATCCTTCCGGCTAACGCTTTCCACCTACGCATTTACGCGGCTGCTGGGCCGTCGCTAGCC
+
CCCC8FEG7:FFC,FEC<CFFFG,CEGGG<FGGGGCFDGGGGDFGGGGGGGGC,CFCEFCEDEFFFGCGGGGGFGGGGCEFGB:BFGGFF<FGGGGGGGGGE;F,CFDG+FGDDFFGGGGGGCGGCGF,DDGFF8FD@=@>CF59DFF@AF7=>>FGFCEDEFFF@DFGGGGAG=FF4A?;*?=EE<6A847:CC5CGGD<.<9F6A687?CC)0./6EE9D:(8*7)1>?(:326(8?:*(4:).:95<)((432:>?<()3)2;<25414,1)).*-(46(3:?)5((37-,()7)-6D
@M03364:396:000000000-C9LGT:1:1101:25192:6977 2:N:0:10
GGACTACTGGGGTTTCTAATCCTGTTTGCTCCCCACGCTTTCGCGCCTCAGCGTCAGTTACAGTCCAGAAAGCCGCCTTCGCCACTGGTGTTCCTACCGATCTCTACGCATTTCACCGCTACACCGGTAATTCCGCTTTCCTCACCTACACTCCAGCCTCCCAGTATCCAAAGCAATTCCCCCCTTAAATGCAGGACTTTCCCTCCAGACTTACCAGGCAGCCTACAACCGCTTTACACCCAATAAATCCTGATTACGCCCGGAACCTTCGTAGTTCCGTGGTTGTATGCACGGATGTCGC
+
CC8CCGGGFGGDFGGGGGGGGGG9FDGGGFCGFGFGGGCFFGGGGGD>C?CF7FGG79CEFFGG<EGGFGGGGGCG+CGF,BBFCEFC,?FGGGG9=EFEGGGFGG,D:EFG99=ADEE=ECGF8E7F+FE9AFDCC+=AFD,+6DG8FFF*816:DFCDFGFGGFGGCFFGFFEFCF7E6,3@CC8.B,,=@?:5?CFEG*,*28A2*15=E+,8C2*/(8;@4*6/)2((.;01)1ABF((,)-)-6C*).)-.??1(((*()//.)(-82,()6<:),9,((,)).)).32()0))/*
@M03364:396:000000000-C9LGT:1:1101:25362:6985 2:N:0:10
GGACTACTGGGGTTTCTAATCCTGTTTGCTCCCCACGCTTTCGTGCCTGAGCGTCAGTTATGTCCCAGGAGGCTGCCTTCGCCATCGGTGTTCTTCCACATATCCACGCATTTCCCTGCTACACGTGGAATTCCACCTCCCTCTTACACACTCTAGTCGAGCAGTCACATATGCCATTCCCGAGTTAAGCCCGGGGATTTCACATCTGTCTTACTCAACCGCCTGCGCACCCTTTACGCCCAGTACTTCCGAGTAACGCTCGCACCCTACGTATTACCGCGGCCTCTGGCCCGTACGTCGC
+
CCCCCGG<CFGGFGGGGGGGGGGGGGGGGGGGGGGGGGGGGGGDFGGGFGFGGGGGGFDGFDF<@FE<F7B,:6?CGBF=,6F,BE:F,,BFGFGDG9FFDD49,,C?:EFGGF,=?48?,:EF7EGGCFEGFGFGF8DGGGG?+8E,@0+)46DD,E6=+CA?FDCD3:EB7;D+B?FGG=DC8E9;+3,=+@E578BF;4DE+9+A*=*=23,:84=;=DB55:>5259<,3;378AFG(68+.9<6>/(,4(.@11<B(1(>?D6(34.)..))341(73((((.5)((,(,...,1)
@M03364:396:000000000-C9LGT:1:1101:22115:6991 2:N:0:10
GGACTACAGGGGTTTCTAATCCTGTTTGCTCCCCACGCTTTCGAGCCTCAGCGTCAGTTACAGTCCAGAGAATCGCCTTCGCCACTGGTGTTCTTCCTAATCTCTACGCATTTCACCGCTACACTAGGAATTCCCTTCTCCTCTCCTGCACTCTAGACTTCCAGTTTGAAATGCAGCACCCAAGTTAAGCCCGGGTATTTCACATCTCCCTTAAAAGTCCGCCTACGCTCCCTTTACGCCCAGTAAATCCGGACCACGCTCGCCCCCTACGTATTACCGCGGCTGCTGGCACGTCTGTAGC
+
CCCCCGGGGGGGGGGGGGGGGGGGGGGGGGGGGGGGGGGGGGGGGGGGGGGGGGGGGGGGGGGGGGGGGGGGGGGGGGGGGGGGGGGGFFGGGGGGGGGGGGGGGGGGGGGGGGGGGGGGGGDGGGGGGGGGGGGGAF8FGDD9DGG8FDGFFD+=;EFGGG9@FFGECGGGFD9AFBGGG?=6ED=;DDFGGGGGGGGGGEGF>F8C6CCG)<,:DEGGFGFD7>>9(9>BDEE*9(AFG?F@+76);C5;0:(/>?F(/6:>3?D;(334,42).3392399>0).5:BB?:-))*)2*
@M03364:396:000000000-C9LGT:1:1101:5473:6997 2:N:0:10
GGACTACAGGGGTTTCTAATCCTGTTTGCTCCCCACGCTTTCGCGCCTCAGCGTCAGTTATCGTCCAGCAAGCCGCCTTCGCCACTGGTGTTCCTCCTAATATCTACGCATTTCACCGCTACACTAGGAATTCCGCTTGCCTCTCCGACACTCAAGGGATACAGTTTCAGAAGCAGTTCCGGGGTTGAGCCCCGGGATTTCACTCCTGACTTGCATCGCCGCCTACACGCCCTTTACACCCAGTAAATCCGGACCACGCTTGCCACCTTCGTATTACCGCGGCTGCTGGCACGGTGTTCGG
+
CCCCCGGG8FGGFGGGGGGGGGGGGGGGGGGGGGFEGGGGGGGGGGGGGGGGGGGGGGG9FEGGGGGGCCGGGGGGGGGGGGE:FAFGCFGGGGGGGGEGFGFFGGGGGGGGGGGGGGGGGFGGFGDGGGGGGGDF>CDGGGFDFFG@8<FDGDGDA8D83D9FG,@CE,@@;@@?<FFFCEGDGGE@AA@FDECCC*2CCECEGA8>EG<C31+1;(/C9G>DDG8A<D(-9<?F<)2CG?:?9<-6@FG;2((-84-28:;(:6C:)(41((56)<3(-42>F?04>:1<BB(773)9)
@M03364:396:000000000-C9LGT:1:1101:14587:7002 2:N:0:10
GGACTACTAGGGTTTCTAATCCTGTTCGATACCCGCACCTTCGAGCTTCAGCGTCAGTTGCGCTCCCGCAAGCTGCCTTCGCAATCGGGGTTCCTCGTGATATCTAAGCATTTCACCGCTACACCACGAATTCCGCCTGCGTCGCGCGCACTCAAGAAAACCAGTTCGCGCTGCAGTGCCACGGTTGAGCCGCGGCATTTCACAACACACTTACTCTCCGGCCTACGCTCCCTTTAAACCCAATAACTCCGGATAACGCCCGGCCCTTCCGTATTACCGCGGCTGCCGGCACGGACTTGGC
+
CCCCCGGGGGGGGGGGGGGGGGGGGGGGFFFEGGCFFFGGFGGFGGGGGGFGGGGGEFGFGGGGGGGGGGGGGGGGGGGGGGEGGGGGGGFGGGGGG=FGGGGGGGGFGGGGGGGGGGGDGFFCEFFEEGGGGGFFGGGGGDE*CEG6EECAEDCA,@CF?FFGG@FGGGGGFGEGG4ECFFGGFEB=A?9DDGECDDGFCBG>DDF<(1,<.*+6>:DE0>13<08>:C>F044:6)<AE6<:)5))9<C3?B-4*-49;>8(5CC7:(4582:29<-,-((-44((4221:(2.)*)**
@M03364:396:000000000-C9LGT:1:1101:23364:7025 2:N:0:10
GGACTACAAGGGTATCTAATCCTGTTTGCTCCCCACGCTTTCGCGCCTCAGCGTCAGTTATCGTCCAGCAAGCCGCCTTCGCCACTGGTGTTCCTCCTAATATCTACGCATTTCACCGCTACACTGGGAATTCCCTTCTCCTCTCCTGCACTCTAGCCTTCCAGTTTGAAATGCAGCACTCAGGTTAAGCCCGAGTATTTCACATCTCGCTTCCCAATCCGCCTACGCTCCCTTTACGCCCAGTAAATCCGGACAACGCTCGCCCCCTACGTATTACCGCGGCTGCTGGCACGTCGTCAGC
+
CCCCCGGGFGGGFFGGGGFGGGGFGGGGGGGGGGGGGGGGGGGGGGGGGGFGGGGGGEEFGGGGGGGGGGGGGGGGGGGGGGGGGGGGEGGGGGGGGGDGGGGGGGGGGGGGGGGGGGGGGGGGGFGGGGGGGGG<AEDGGGGFGGF,DFGFDDGF,=EEFGFGGGGDGGGGFGFFF?F,@3DFFG9:CEFGC@CC7EGGFFGFGFFC);=E)*,19@FGAGFFFF=ADD>D->@>E6EEG@<F=3?EF6<B1;(:F>F<:;EB*:D((4((44:)6A?9>>>(3<7:FF?B<0()0)4CD
@M03364:396:000000000-C9LGT:1:1101:8734:7030 2:N:0:10
GGACTACTAGGGTTTCTAATCCTGTTTGCTCCCCACGCTTTCGTGCCTCAGCGTCAATGTCTGATTCGTGAGATGCCTTCGCAATCGGTGTTCTGTGTAATATCTAAGCATTTCACCGCTACACTACACATTCCTCCCACGGCATCAGAATTCTAGTACGACAGTATCAATGGCACGTTCTCCGTTGAGCGGAGACATTTCACCACTGACTTACCATACCGCCTACGCACCCTTTAAACCCAATACATCCGGATCACGCTTGCATCCTCCGTATTACCGCGGCTGCTGGCACGTAGTTAGC
+
CCCCCGGGGGGGGGGGGGGGGGGGGGGGGGGGGGGGGGGGGGGGGGGGGGGGGGGGEGGGGGGFGGGGGGGGGGGGGGGGGGGCFGGGFFFGGGGFFGGGGGGGGGGGGGGGGGGGGGGGGGGGGGGGGGGGGGGEFFGGGGG5DGGGFDFEGFFFGAFEEGEGGGGGGGGGFGFGGFGGGFFGGG=:FFEGGGEGGGGGGFFCGFFF9CEG4?@4BEGGFGFF9C@D@GFFDFE9<>GGGF?DF);<FF5((6((;;?@::A47FFF<B>?::><<C<9(4,,2<:58?.4:?0))*6:*
@M03364:396:000000000-C9LGT:1:1101:14327:7040 2:N:0:10
GGACTACCCGGGTTTCTAATCCTGTTTGCTCCCCACGCTTTCGAGCCTCAGCGTCAGTTACAGTCCAGAGAAGCGCCTTCGCCACTGGTGTTCTTCCTAATCTCTACGCATTTCACCGCTACACTAGGAATTCCCTTCTCCTCTCCTGCACTCTAGACTTCCAGTTTGAAATGCAGCACTCAGGTTAAGCCCGAGTATTTCACATCTCACTTAAAAATCCGCCTACGCTCCCTTTACGCCCAGTAAATCCGGACCACGCTCGCCACCTACGTATTACCGCGGCTGCTGGCACGTCGTTAGC
+
CCCCCGGGGGGGGGEGGGGGGGGGGGGGGGGGGGGGGGGGGGGGGGGGGGGGGGGGGGGGGGGGGGGGGGGGGGGGGGGGGGGGGGGGGGGGGGGGGGGGGGGGGGGGGGGGGGGGGGGGGGGGGGGGGGGGGGGGGGGGGGGFGGGFGFGFGFGF=FGGGGFGFGGGGGGGFGFGGFGGGDGGGGFDFFFGGGGGGGGGGFGFGFFEEGFGF+3:?@FGBGDFFBADFGFFFFFFFFGGGFFF6?));FD6?@(6FDF;@98-/AF::?<8<<B):C32(440(:0)42()-8(08)8DF
@M03364:396:000000000-C9LGT:1:1101:17178:7041 2:N:0:10
GGACTACAAGGGTTTCTAATCCTGTTTGCTCCCCACGCTTTCGAGCCTCAACGTCAGTTACCGTCCAGTAAGCCGCCTTCGCCACTGGTGTTCCTCCTAATATCTACGCATTTCACCGCTACACTAGGAATTCCGCTTACCTCTCCGGCACTCAAGCAATGCAGTTTCCAATGCAGTCCAGAGGTTGAGCCCCTGCCTTTCACATCAGACTTGCGTCGCCGTCTACCCTCCCTTTGCACCCAGTCAATCCGGATAACGCTTGCCCCCTACGTCTTCCCGCGGCTGCTGGCACGTAGTTCGC
+
CCCCCGGGCGGGGGGGGGGGGGGGGGGGGGGGGGGGGGGGGGGDEGGDGGDGGGGGGGGGGGGGGGGGGGGGGGGGGGGGGGGGGGGGEFGGGGGGGGGGGGGGGAFGGGGGGGGGGGGGGGGGCGGGGGGGGGGEG7DGGDEFGGGEEFGFG)DFF8=FGGFGFFGGGGGGFFEC=AFCE,3>DG,:ACGGGCGG*DFGGCGCGFA::C;B69*0758E(/859C).4<70(7;)96FGG7;;*.76AF:2(6(6?1>B028:FGD9(4<41:?>6@,4-4469?:7BF()(4.)0*)/9
@M03364:396:000000000-C9LGT:1:1101:4442:7051 2:N:0:10
GGACTACACGGGTATCTAATCCTGTTTGCTCCCCACGCTTTCGCGCCTCAGCGTCAGTTAAAGCCCAGTAGGCCGCCTTCGCCACTGGTGTTCCTCCGAATATCTACGCATTTCACCGCTACACTCGGAATTCCGCCTACCTCTACTTCACTCAAGAACTACAGTTTCAACTGCAGTCTACAGGTTAAGCCCGTAGTTTTCACAGCTGACTTGATGTCCCGCCTGCGCTCCCTTTACACCCAGTAATTCCGGACCACTCTTGCCCCCTACGTATTCCCGCCGCTGCTGGCACGTAGTTAGC
+
CCCCCGGGGGGGFGGGGGDGGGGFGGGGGGGGGGGGBCFGGGDGGGGGGGFFGFGGBFGGE99FGGGGFGGGGGGGGGGGGGGGG?FFGGFFGGGGGGDGGGGGGAFFGGGGGGGGG>EDCGGGG8DBCFFGGFGGGF8FGGGF+EG@DBF9,1+0,6=E,FDGGGFFFGGFFGFGFFGDGEG7EF,:1>EG>@@EDGGGG6D<CAF)*AAG:4;588CG>GFF=225(:>FF3@9<CGGGD05675?FG04(1((0.,66)<87CD2(.,4<>:)6<(4(((-16))(4,42(()0*)*:
@M03364:396:000000000-C9LGT:1:1101:5952:7076 2:N:0:10
GGACTACAGGGGTTTCTAATCCTGTTTGCTCCCCACGCTTTCGAGCCTCAGCGTCAGTTACAGTCCAGAGACCCGCCTTCGCCACTGGTGTTCTTCCTAATCTCTACGCATTTCACCGCTACACTAGGAATTCCCTTGTCCTCTCCTGCACTCTAGACTTCCAGTTTGAAATGCAGCTCCCTGGTTGAGCCCGGGGATTTCACATCTCCCTTAAATGGCCGCCTACGCTCCCTTTACGCCCAGTCAATCCGCACAACGCTCGCCCCCTCCGTATTACCTCGGCTGCTGGCCCGTCGTTCGC
+
CCCCCGG8@FEGEEGGGGGGGGEGGGCFGGGGGGGEGGGGGGG9FGGGGGGGGGGGGC9,C,CCFGGGC<8@,C>FGGGGDGGFCFGGCEF7E,@FFF,CF5;FGGGGGGGGGGGGGGGD8CFG;,9BE<EFGG,,9,+8EDEDFGFEC*A>F*3B,3=@,8=DF,:;,737<>D6,*6@+,+6DD>=FEF6+@E>*@FFFCCC96+<3>=F3+,*+1=A>C@=2B94/:;DFFEC13EGG0=E*71);CC(67-1>>0(-42(/:>6,42-,4.462).(4361(,,5((4960)05(*/
@M03364:396:000000000-C9LGT:1:1101:10489:7092 2:N:0:10
GGACTACACGGGTTTCTAATCCCGTTTGCTCCCCACGCTTTCGAGCCTCAGCGTCAGTTACAGTCCAGAGAATCGCCTTCGCCACTGGTGTTCTTCCTAATCTCTACGCATTTCACCGCTACACTAGGAATTCCATTCTCCTCTCCTGCACTCTAGACTTCCAGTTTGAAATGCAGCACCCAAGTTGAGCCTGGGTATTTCACATCTCACTTAAAAGTCCGCCTACGCTCCCTTTACGCCCAGTAAATCCGGACAACGCTCGCCCCCTACGTATTACCGCGGCTGCTGGCACGTTGTTAGC
+
CCCCCGGGGGGGFGGGGGEFF9,CFF8BFGGGGGGGGGGGGGD8FFGFD46CFFGGFFACEFFGGGCFGGF?CGFDGFE<,B@FGGFECFFCDEEGEFGGG9DDDDFGGDBFFFGCFGCDG:E=EEF85E<,AFFBEFFFFFG9+>D=BBF*A>FF,7@=;FBDCDEF8BFGFFE8CBF8@FGFFFB;6B,=DECFC89@FEGFGFFF*=8CA87186EA87=A=,:?=DFF).>:9>GCB(761*1>@FG@0:(3A6(1/::9*/>7::1.,624433941(,1:,)42(.2:(.8>277
@M03364:396:000000000-C9LGT:1:1101:14848:7106 2:N:0:10
GGACTACTCGGGTTTCTAATCCTGTTTGCTCCCCACGCTTTCGTGCCTCAGTGTCAGTTACAGTCCAGAAAGCCGCCTTCGCTACTGGTGTTCCTCCTAATATCTACGCATTTCACCGCTACACTAGGAATTCCGCTTGCCTCTCCGATACTCAAGGGATACAGTTTTGAGAGCAGTTCAGGGGTTGAGCCCCTGCATTTCACTCCCAACTTGCATCTCCGCCTACACGCCCTTTACACCCAGTCAATCCGGACAACGCTCGCCACCTACGTATTACCGCGGCTGCTGGCCCGTAGTTAGC
+
CCCCCGGGGGGGGGGGGGGGGGGGGGGGGGGGGGGGGGGGGGGGGGGGGGGGGGGGGGGGGGGGGGGGGGGFGGGGGGGGGGGGGGGGGGGGGGGGGGGFGGGGGGGGGGGGGGGGGGGGGGGGGGGGFGGGGGGGGGGGGGFFGGG=EEGFGFGF:CFFFGFGGGGGGGGFFGEGGFGGGFGGGGGEFF@FGGGGGGGGGFGAFFF5);BCCF9>FFGG>GFFFB2F2C@@BBE<EFGGGFFF*76?FGGB;@28F>FF?FEF3EG?344.8<?4<E42(466>?:>??(4;7()0*.:>
@M03364:396:000000000-C9LGT:1:1101:8032:7118 2:N:0:10
GGACTACTGGGGTTTCTAATCCTGTTTGCTCCCCACGCTTTCGTGCCTCAGTGTCAGTTACAGTCCAGCAAGCCGCCTTCGCCACTGGTGTTCCTCCTAATATCTACGCATTTCACCGCTACACTAGGAATTCCGCTTGCCTCTCCGATACTCAAGGGATGCAGTTTTGAAAGCAGTTCAGGGGTTGAGCCCCTGCATTTCACTCCCAACTTGCATCTCCGCCTACACGCCCTTTACACCCAGTAAATCCGGATAACGCTCGCCCCCTACGTATTACCGCGGCTGCTTGCACGTATTTCGC
+
CCCCCGGGGGGGFGGGGGGGGGGFGFGGGGGGGGGGGGGGGGGGGGGGGGGGGGGGGGGGGGGGGGGGGGGGGGGGGGGGGGGGGGGGEFGGGGGGGGGGFGGGGGGGGGGGGGGGGGE>EFFGGGGGFGGGGGDEECGGGGF5DFG=CEG7DECFFGGGGGFFFFGGGCFCFFEFGCGGGGGGGGGEFGEGGGGGGCCGGEGCFF52-;BCAF5*DAFGA>@D=CBF2CBBF1=ECCFGE?FF6?<CFFDBD;;EF?>0(-:,9EG9<FF3<A399E:6;>0(213)58)4:2(*)/)9*
@M03364:396:000000000-C9LGT:1:1101:22355:7139 2:N:0:10
GGACTACCGGGGTATCTAATCCTGTTTGCTCCCCACGCTTTCGAGCCTCAGCGTCAGTTACAGTCCAGAGAAGCGCCTTCGCCACTGGTGTTCTTCCTAATCTCTACGAATTTCACCGCTACACTAGGAATTCCCTTCTCCTCTCCTGCACTCTAGACTTCACGTTTGAAATGCAGCACTCCGGTTGAGCCCGAGTATTTCACATCTCACTTAACAATCCGCCTACGCGCCCTTTCCGCCCAGTCAATCCGGACAACGCTCGCCACCTACGTCTTCCCGCGGCTGCTGGCCCGTATTTCGC
+
CCCCCGGGGGGGGGGGGGGGGGGGGGGGGGGGGGGGGGGGGGGC@FGGGGGGGGGGGFGFGFGGGGGGGGFEFGGGGGGGGGGGGGGGGGGGGGGGGGFGGGGGGGGGDGGGGGGGGGGGGGGGGGGGFFGGFFGFGG7EFGF9DFGFGFGEGFGF9EFCGGBFDFGCDDGGFFECGFGGC,=:EE+3AAD59*@FGDGGGFGE9AA;*CCG*+,:8>FGFGDF(?-/()66>@@)77GFF7;E*76CFC51?>((<>BFF924/;CBBFB<(4<).;33-4>>;::B0((30((0)*-97
@M03364:396:000000000-C9LGT:1:1101:22783:7164 2:N:0:10
GGACTACAAGGGTATCTAATCCTGTTTGCTCCCCACGCTTTCGAGCCTCAGCGTCAGTTACAGTCCAGAGAATCGCCTTCGCCACTGGTGTTCTTCCTAATCTCTACGCATTTCACCGCTACACTAGGAATTCCATTCTCCTCTCCTGCACTCTAGCCTTACAGTTTCAAATGCAGTACCCGGGTTGAGCCTGGGGATTGCACATCTGACTTACCAGTCCGCCTACACTCCCTTTCCGCCCAGTAAATCCGGACAACACTCGCCCCTTACGTATTACCGCGGCGGCTGGCACGTCCTCCGC
+
CCCCCGGG@EFEFGFGGGGCFGGGGGFG@FGGGGFGGGEGGGE,BFEFDFGGG:CFGFGGF<CEDEGFFAF,<FFGGGEGGGFFC=EFFFGGG9EFFEEFG9EGFDFGGGGGGEDFCCEDGEDGGFGG?FF?FE;,4,=@=AFDF8=DG?EEADFF,6,2,?0?E;;,3=,>BDD87+,@,+++6=C=F8D+7@F+0:D,@;45=CF*>CEGE+587>,75>4A>D)***0)):=*8>=FG@D51***=CC@F013;(67,(3.*=*4).-33>72.+4039((2((((,43:1-)0*(19
@M03364:396:000000000-C9LGT:1:1101:14437:7167 2:N:0:10
GGATACCAGGGTTTCTAATCCTGTTCGCTCCCCCAGCTTTCGCGCCTCAGCGTCAGTGGTGGCCCAGAAGGCCGCCTTCGCCACCGGTGTTCTTCCCGATATCTGCGCATTCCACCGCTACACCGGGAATTCCGCCTTCCCCTACCACACTCGAGCCCGCCGGTATCGGAGGCTCGCCGGGGTTGAGCCCCGGGCTTTTACCTCCGACCTAACGGGCCGCCTACGCGCGCTTTACGCCCAATGACTCCGGCTAACGCCCGCCCCACCCGTATTACCGCGGCTGCTTGCACGTATTTACCCC
+
CCCCCGGGGGGFGGGGGGGGGGGGGGGGGGGGGGGGGGGGGGGGGGEEEFGGEGGGGGGGGGGGGGGGGGGGGGGGBCGGGGGEGGGC>FFGGGGGGGGGGGGGGGGG@@CGF,EFEGE6C<?FGGGFFDFGGGGGGDFGGGG*CGGGCBCC+:9BGGGGGG>D@FGGGGGGFCBGGFDEGG3=E?,4@GGDGCGD4FE?F<+8F:>>;D?CB5:3>BCE;5,31:2B77-(4)66?;=**4:<B<B?5D)-(3>05(((,4:9***,(-((.):>?E((,(,1)).4.3(((.(11*.9*
@M03364:396:000000000-C9LGT:1:1101:11543:7177 2:N:0:10
GGACTACCGGGGTTTCTAATCCTGTTTGCTCCCCACGCTTTCGCGCCTCAGCGTCAGTTTCAGTCCAGAAAGCCGCCTTCGCCACTGGTGTTCCTACCGATCTCTACGCATTTCACCGCTACACCGGTAATTCCGCTTTCCTCTCCTGCACTCAAGCCCGACAGTATCCAAAGCAATTCCCACCTTGAACGCAGGACTTTCACTCCAGACTTATCAGGCCGCCTACGCGCCCTTTACGCCCAATCATTCCGGACAACGCTCGCCCCCTACGTATTACCGCGGCTGCTGGCCCGTCGTTAGC
+
CCCCCGGGGGGGGGGGGGGGGGGGGGGGGGGGGGGGGGGGGGGGGGGGGGGGGGGGG9FFGGGGGGGGGGGGGGGGGGGGGGGGGGGGGGGGGGGEFGGGGGGGGGGGGGGGGGGGGGGGGGGGGGGGGGGGGGGGGFFGGGGFGGGGGFGBGD?FFGGGEGFGGGFGGGFGFGFGGFGGGGFGGGFE6,=@DGGCGGGGGEFFGFFF@F;F<FG?G@GG>GFFFCDDBGFF6:>BFFGEGB:BF)6AFGF>1>08F;B:BBE;GGG>(1:24<BAA<:69BFF;?))4:((77:3776C:
@M03364:396:000000000-C9LGT:1:1101:14965:7193 2:N:0:10
GGACTACTAGGGTATCTAATCCTGTTCGCTCCCCTAGCTTTCGCACCTCAGCGTCAGTTACGGCCCAGAAGGCTGCCTTCGCCATCGGTGTTCCTCCCAATATCTGCGCATTTCACCGCTACACTAGGAATTCCATTCTCCTCTCCTGCACTCTAGACTTCCAGTTTGAAATGCAGCACCCAAGTTGAGCCCGGGTATTTCACATCTCACTTAAAAGTCCGCCTACGCTCCCTTTACGCCCAGTAAATCCGGACCACGCTCGCCACCTACGTATTACCGCGGCTCCTGGCACGTATTTAGC
+
CCCCCGGGGGGGGFGGGGGGGGGGGGGGGGGGGGGGGGGGGGGGGGGGGGGGGGGGGGGGGGGGGGGGGGGGGGGGGGGGGGGGGGGGGGGGGGGGGGGGGGGGGGGGGGGGGGGGGGGGGGGGGGGGGGGGGGGGGGGGGGGFGGGFGFGEGEFF,@FGGGFGGGGGGGFGFGFGGFGGGGGFGGCCFGGFGGGEGGGGGFGF+;CFEGFGEA9;FFGGFGFF9?5:9D@D=EE*>@GEG71=+19<FFCFFF0,=1;:?>GFDGGB0?FF2>:):A(-(49>(324?6,48:?46*6CF
@M03364:396:000000000-C9LGT:1:1101:14665:7194 2:N:0:10
GGACTACTCGGGTATCTAATCCTGTTTGCTCCCCACGCTTTCGCGCCTCAGCGTCAGTTGTCGTCCAGCAAGCCGCCTTCGCCACTGGTGTTCCTCCTAATATCTACGCATTTCACCGCTACACTAGGAATTCCGCTTGCCTCTCCGATACTCAAGGGATACAGTTTTGAGAGCAGTTCATGGGTTGAGCCCATGGATTTCACTCCCAACTTGCATCTCCGCCTACACGCCCTTTACACCCAGTAAATCCGGACCACGCTTGCAACCTACGTATTACCGCGGCTGCTGGCACGGAGGTCGC
+
CCCCCGGGGGGGGEGGGGGGGGGGGGGGGGGGGGGGGGGGGGGGGGGGGGGGGGGGGGGGGGGGGGGGGGGGGGGGGGGGGGGGGGGGGGGGGGGGGGGGGGGGGGGGGGGGGGGGGGGGGGGGGGGGGGGGGGGGGDGGGGGFGFECEDGFGFGFAE8FGGFGGGGCGGFFFGFGGFGGGGGGGGFEFEGGGDGGGGGGGEDAGFF@FGFG:F5/=*>FBGFF@CBF@GFFFDE9E?GFGD74+7CCFCD>07(,739:3:C):CG::??BFD?AFF:9,39BF?20:?()((()))(19
@M03364:396:000000000-C9LGT:1:1101:5352:7196 2:N:0:10
GGACTACACGGGTTTCTAATCCTGTTCGATCCCCGCACTTTCGTGCATGAGCGTCATTTACGGCTTGGTCAGCTGCCTACGCAATCGGGGTTCTTCGTCATATCTATGCATTTCACCGCTACACGACGAATTCCGCCCACCTCAACCGCAATCAAGCCCGGCAGTATCAACGGCGGAATGGAGTTGAGCTCCACGCTTTGACCGCTGACTTGCAAGGCCGCCTGCGCACCCTTTAAACCCAATCAATCCGCACAACGCCTGGATCCCCCCTATTACCGCGGCCGCTTGCACCGTGTTCGGC
+
CC@@,EF<FECFGCFFGFFFFGFGGEFGGGGEGGGGGEGGGDEGGGGGGGGGGEBFEGGEGC>EGGCE@FCFGGGGFFFGGD,>:E,6@@4CF?FFEFEF@BDEG,<FFGGG9FFDGGGDG+,BC7FECFFFEE8EE+=FGGG5DD8C6@+8DEGFFFG>CG>?D>,@=::*:F4:73*<6+223+,//,5>FCE*/;E7=)?1D::0106+)*+.*45*476((/()4DB0(5<)68FEC18()..)))*((-.-896(,-2.2*0((((,).-6<*,(42(,-(44().(-,.071()1
@M03364:396:000000000-C9LGT:1:1101:3390:7204 2:N:0:10
GGACTACCGGGGTATCTAATCCTGTTTGCTCCCCCGACTTTCGCGCCTCAGCGTCAGTGCCGTTCAAGGAATCCGCCTTCGCCTCCGGTGTTCTATAGGATATCAACGCATTTCACCGCTACACCCTATATTCCGATTCCCTCTCCCAGACTCGAGTCCCGTAGTTTCAGACGCACTTTCCGGGTTGAGCCCGGAGATTTCACATCTGACACGCAAGACCGCCTACGCGCCCTTTACGCCCAGTAAATCCGAACAACGCTTGCGACCTCTGTATTACCGCGGCTGCTGGCCCAGCGTTAGC
+
CCCCCGGGGGGGGGGGGGGGGFGGGGGGGGGGGGGGGGGGGGGGGGGGGGGGGGGGGGGGGGGGGGGGGGGGGGGGGGGGGGGGGGGGGGGGGGCGFFFFFFGGGGGGGGGGGGGGGGGGGFGGGGG8FCGGGGG=CFCFGGGFGGGGGFGFGFGFGGGGGG5CGGGGGFGGFGF5;AFFGCDGEE>:FGFFG:EG)?CGGFGFGF645C@E0=*(),=:9D>6(2434<>;(4:)6?CEE?8>*6<DFFD:,721>268,(2(9CG(348>)6>4291;6;9>B0)5514-((()0.(1:
@M03364:396:000000000-C9LGT:1:1101:18316:7209 2:N:0:10
GGACTACAGGGGTATCTAATCCTGTTTGCTCCCCACGCTCTCGCGCCTCAGCGTCAGTTACTGTCCAGTAGATCGCCTTCGCCACTGGTGTTCTTCCTTATATCTACGCATTTCACCGCTACACAAGGAATTCCATCTACCTCTCCAGCACTCAAGAGATACAGTTTCAAATGCAGTTTATGGGTTAAGCCCATAGATTTCACATCTGACTTGCATCCCCGCCTACGCGCCCTTTACACCCAGTAAATCCGGATAACGCTCGGATCCTCCGTATTACCGCGGCTTCTGGCACGGGTGTCGC
+
CCCCCGGGGGGGGGGGGGGGGGGGGGGGGGGGGGGGGGGGGGGGGGGGGGGGGGGGGGGGGGGGGGGGGGGGGGGGGGGGGGGGGGGGGFGGGGGGGGGGGGGGGGGGGGGGGGGGGGGGGGGGG7FGGFGGGGGGFGGGGGGFGGFGGFGFGFFF:FCGGGFGFFGGGGGGFGFGFFGGGGGGGGFDFFFGGGGGGGGGGFGEGFFFFGFFBF9AFFGGFGF>DDAABG>BFFFCFFGFGFF;8?EEFGG9;;F);;B@FB*2*:D>FF>?(1(.:C846679(34<7708?F(0)0)//
@M03364:396:000000000-C9LGT:1:1101:20516:7217 2:N:0:10
GGACTACTGGGGTATCTAATCCTGTTTGCTCCCCACGCTTTCGAGCCTCAACGTCAGTTACAGTCCAGTAAGCCGCCTTCGCCACTGGTGTTCCTCCTAATATCTACGCATTTCACCGCTACACTAGGAATTCCACTTACCTCTCCTGCACTCTAGCTAAACAGTTTCCAAAGCAGTTCCCGGGTTGGGCCCGGGGCTTTCACTTCAGACTTGCTTTGCCGTCTACGCTCCCTTTACACCCAGTAAATCCGGATCACGCTTGCCCCCTACGTAGTACCGCGGCTGCTGGCCCGTAGTTGGC
+
CCCCCGGGGGGGGGGGGGGGGGGGGGGGGGGGGGGGGGGGGGGGGGGGGGGGGGGGGGGGGGGGGGGGGGGGGGGGGGGGGGGGGGGGGGGGGGGGGGGGGGGGGGGGGGGGGGGGGGGGGGGGGGGGGGGGGGGGGGFGGGGFGGGDFBFEGFFFGGGGGGFGGGGGGGGGFGFGGFGGGGGGGGC5@FGGGG8>DGFGGFE?FFF=<FEGEF?6:7CF@GFFFC=D9CBFFFEEFFGGGF?;:59?FGGFFF(3844<BBCBGGG6:6442(4.)<32,417(-,)53:<;B(00*)00
@M03364:396:000000000-C9LGT:1:1101:25169:7228 2:N:0:10
GGACTACCCGGGTATCTAATCCTGTTTGCTCCCCACGCTTTCGCGCCTCAGCGTCAGTTGTCGTCCAGCAAGCCGCCTTCGCCACTGGTGTTCCTCCTAATATCTACGCATTTCACCGCTACACTAGGAATTCCGCTTGCCTCTCCGATACTCAAGGCATACAGTTTTGGAAGCAGTTCCGGGGTTGAGCCCCGGGATTTCACTCCCGACTTGCCTCTCCGCCTACACGCCCTTTACCCCCATTCACTCCGGACCACGCTTGCACCCTACGTATTACCGCGGCGGCTGGCACCGCGTTAGC
+
CCCCCGGCEFGGFGGGGGFGGGGGGGGGGGGGGGGGGGGGGGGGGGGGGGGGGGGGGGGACEGGGGGGAFGGGGGGFFGGFGGGGGGGGGGGGGG9FA,CF<EFGGGGGGGGGFFGGGGGGGGG9@F,FFGGGGGGGGGGGGD6DFG++3FDFEGF,+3,,8@FGAF;F+@D@FEFFFGGE@D*>C*768<FCEEE4BFFGEGFFF)(6DFE);+/9;FFBD?F?B(.,5<>6??4<)8;C9(6*6-6@GDB(7(6;?>:6:F26CD:(.-,)..4:A:9(12(4((4(((,,((0.),9*
@M03364:396:000000000-C9LGT:1:1101:5792:7230 2:N:0:10
GGACTACACGGGTTTCTAATCCCGTTCGCTACCCTGGCTTTCGCATCTCAGCGTCAGACACGGTCCAGAAAGGCGCCTTCGCCACGGGTGTTCCTCCCAATATCTACGCATTTCACCGCTACACTGGGAATTCCCCTTTCCTCTCCTGCACTCAAGTCTCCCAGTTTCAAGTGCTTACTACGGTTAAGCCGTAGCCTTTCACTCCTGACGTAAGAGACCACCGACCCACCCTGTACGCCCAGTAACTCCGGATAACGCTAGCCGCCTACGTATTACCGCGGCTGCTTGCGCGTGGTTTCCC
+
CCCCCGFGGGGF@FFE,E<,;;CFGGGGGGBFGFCFFGGGECE@FGG9CFGFE:FC@FEGG,@FGF<FCGGAFFEEGF,CAF7FB+CEGGGGGFGG,FF=FEF<FG9+4@FG,A=FGGCC+@8F;EDFG<EG9F?FF:FFGFFFGDC880F>@58:DDDGFFB8F,EF:=E,?@C<FFGEGC+5@*83<@@D5>E:FFG7,:,1@FAC2/(4-/,.0(*,/*(((*.)/2;;(.1)/2:C*(/)1)694*),8(6<52,(1(;(<>58?<?<47494*,,-7(,-)).((,-4(-07))00
@M03364:396:000000000-C9LGT:1:1101:15223:7253 2:N:0:10
GGACTACCCGGGTTTCTAATCCTGTTCGCTCCCCCAGCTTTCGCGCCTCAGCGTCAGTGGTGGCCCAGAAGGCCGCCTTCGCCACCGGTGTTCTTCCCGATATCTGCGCATTCCACCGCTACACCGGGAATTCCGCCTTCCCCTACCACACTCGAGCCCGCCGGTATCGGAGGCTCGCCGGGGTTGAGCCCCGGGCTTTTACCTCCGACCTAACGGGCCGCCTACGCGCGCTTTACGCCCAATGCATCCGGATACCGCTCGCCCCCTCCGTCTTACCCCGGCCTCTGGCCCCTTATTAGCC
+
CCCCCGGGGGFGFGGGGG<FFGGFGGGGGGGGGGGGGGGGGGGGGGGGGGGGGGGGGGFGGGGGGGGGFGGGGGGGGGGGGGGGGGGGEGGGGGDFGGGGGDGGGGGGGGGGGGGGGGGGGGGGGEFGEGGGGGGGGEGGGGGFGGGGGFGFG);?FGGGGGFGGCGGEG>EBG?GGFGDGGG8CEA?FGGDDGGG3@ECGBGFGFD99D9+5F8;DFGG>G<6:/20359(2:))4?CE560,069<F35(423:)3-4,4CBG*)(4((((,)6?8,(-3((.4).4(4(-()19*->6
@M03364:396:000000000-C9LGT:1:1101:5233:7282 2:N:0:10
GGACTACCGGGGTATCTAATCCTGTTTGCTCCCCACGCTTTCGAGCCTCAGCGTCAGTTACAGTCCAGAGAATCGCCTTCGCCACTGGTGTTCTTCCTAATCTCTACGCATTTCACCGCTACACTAGGAATTCCATTCTCCTCTCCTGCACTCTAGACTTCCAGTTTGAAATGCAGCACCCAAGTTAAGCCCGGGTATTTCACATCTCACTTAAAAATCCGCCTACGCTCCCTTTACGCCCAGTAAATCCGGACAACGCTTGCCACCTACGTATTACCGCGGCGGCTGGCACGTCTTTCGC
+
CCCCCGGGGGGGGGGGGGGCFGGGEGGGGGGGGGGGGGGGGGGFGGGGGGGGGGGGGFGGGGGGGGGGGGGGGGGGGGGGGGGGGGGGGGGGGGGGGGFFGGGGGGGGGGCFGGGGGGDGGEGGFDFGGGGGGGG<EE9FFGGFGGGGGFGFGFCD3DEFGGFGCFGGGEFGFGFGGFGGG6=@FF9;FFGGGGGGGGGGGFGF7CBCAFEF5=,:92DCFGFFFGD42C@B::BCC(?FG6@@:?3?FF)2;B0;FFFF<:E?*@F<(4:83<:)6<40-79(46;16?02,4(0.*)17
@M03364:396:000000000-C9LGT:1:1101:3889:7285 2:N:0:10
GGACTACACGGGTTTCTAATCCTGTTCGATACCCACACTTTCGTGCCTCAGCGTCAGTGCCGCCCCGGGACGCTGCCTTCGCAATCGGAGTTCTGCGTGATATCTATGCATTTCACCGCTACACCTCGCATTCCGCGTCCCTCGAACAGACTCCAGCTCCTCAGTTTCAACGGCAAAACGAGGTTGAGCCCCGAAGTTTGACCGCTGACTTGAATCGCCGCCTGCGCACCCTTTATACCCACTAAATCCGGATACCGCTCGCTCCCTCCGTATTACCGCGGCTGCTGGCACGGGGTTCGCC
+
CCCCCFGGGG@GCFFGGGCFGGGFGGGGGGFGGGGGGGGGGGGGGGGGGGFFEGGGFGFGGGGFGGGGGGGGGGGGGGGGGGEEGGGG?FFGGGGGGGGGCFEFD,FEFFGGGGGCFEGGGFGGGGFGGGGGGGGGCFDGGGGAGGGEGFGFFEFFCFFCCFFFGFGCF,DE?C>CEA<5=*9=CF?6;CGGG5/>CFG79CF6DEB0329E)0;)22E=17:?::403961084.42CCF?:(054)9D)-(4.5<2-314*(1;9.-,-0(()6)22(-((-,:)5((.0,((0881)1
@M03364:396:000000000-C9LGT:1:1101:23964:7286 2:N:0:10
GGACTACTAGGGTATCTAATCCTGTTTGCTCCCCACGCTTTCGAGCCTCAGCGTCAGTTACAGTCCAGAGAATCGCCTTCGCCACTGGTGTTCTTCCTAATCTCTACGCATTTCACCGCTACACTAGGAATTCCCTTCTCCTCTCCTGCACTCTAGACCTCCAGTTTGAAATGCAGCACTCAGGTTAAGCCCGAGTATTTCACATCACACTTAAAAATCCGCCTACGCCCCCTTTACGCCCAGTAAATCCTGACAACCCTCGCCCCCTACGGATTACCGCGGCTGCTGGCCCGTATTTGGC
+
CCCCCGGFEED,;@EEFG9@EFAC6CFGGCFGGGGE@CFEGGDF,@FFGGF@FBECCC,@CFGEFGGEG<F@FFGGGGC@7FC4F,E@:@FEFGFGFFCDFFGCF;FFGEFEDG;EFGC?EEDGAEGGCCEGAFFF8F7,AA8<@>D8@DF5=88+AD,2@F68@,EEGD=FFGFGGFGFG?D>3,<9=D=?+C?@6;EACCGE+;+10ACCE1,04)5@>>>=@B=4)/796:;*99EFGF2;:6)9AF+.7@3);08(:2*48C51(4-((,4..<809B>B60).,(,-493)0*)0*
@M03364:396:000000000-C9LGT:1:1101:19317:7286 2:N:0:10
GGACTACCAGGGTTTCTAATCCTGTTTGCTCCCCACGCTTTCGAGCCTCAGCGTCAGTTACAGTCCAGAGAAGCGCCTTCGCCACTGGTGTTCTTCCTAATCTCTACGCATTTCACCGCTACACTAGGAATTCCCTTCTCCTCTCCTGCACTCTAGACTTCCAGTTTGAAATGCAGCACTCAGGTTAAGCCCGAGTATTTCACATCTCACTTAAAAGTCCGCCTACGCTCCCTTTACGCCCAGTAAATCCGGACCACGCTCGCCCCCTACGTCTTCCCGCGGCTGCTGGCCCGTATTTCGC
+
CCCCCGGGGGGGGGGGGGGGGGGGGGGGGGGGGGGGGGGGGGGGGGGGGGGGGGGGGGGGGGGGGGGGGGGGGGGGGGGGGGGGGGGGAFGGGGGGGGGGGGGGGGGGGGGGGGGGGGGGGGGGGGGGGGGGGGGGGGGGGGFDGGGGGFFFGDGF;FGGFGFGGGGGGGGGFGFGGFGFGGG:FG9DFFGGDEGGGGGGGFGEGFFFEGFGC=,9DFGG=GFFFD>BFGFFFFFEF=EGGF9>15>EFGG0/((/:<BDF;G6*1>4?B(.,,3).*4>BFF(-1857(,464,))*.9>
@M03364:396:000000000-C9LGT:1:1101:21650:7303 2:N:0:10
GGACTACAAGGGTATCTAATCCTGTTTGCTCCCCACGCTTTCGTGCCTCAGTGTCAGTTACAGTCCAGAAAGCCGCCTTCGCTACTGGTGTTCCTCCTAATATCTACGCATTTCACCGCTACACTAGGAATTCCACTTTCCTCTCCTGCACTCAAGTTTCCCAGTTTCAAGAGCTTACTACGGTTGAGCCGTAGCCTTTCACTCCTGACTTAAGAAACCACCTACGCACCCTTTACGCCCAGTACATCCGGATACCGCTAGCCCCCTACGTATTACCCCCGCTGCTGGCACGTAGTTCGCC
+
CCCCCGGGGGGGGGGGGGGGGGGGGGGGGGGGGGGGGGGGGGGGGGGGGGGGGGGGGFGGGGGGGGGGGGGGGGGGGGGGGGFGGGGGFGGGGGGGGGGGGGGGGGGGGGGGGGGGGGGGEGGGGGGGGGGGGGGGGGGGGGGFGGGGGFGFFBDDEFGGGGFGGGFGGGG9DGFGGFF:EEGFGG,:FG6CD6FGGGGGCC=A9AFEEGFG*B79DFGGDGFE8303:DDBFFEEDFGF7((9+98>AG)(/1)/56.1:=C@GG52?8@25:<AB+2(4>1392,5:8?B:?08=*(19
@M03364:396:000000000-C9LGT:1:1101:10097:7306 2:N:0:10
GGACTACTCGGGTTTCTAATCCTGTTTGCTCCCCGCACCTTCGCACCTCAGCGTCAGTAATCTGCTGGTAGCCTGCCTTCGCCATTGGTATTCTTCCTGATATCTACAGATTTCACCCCTACACCAGGAATTCTGATTGCCCCTCAGTGACTCCAGTTATGCAGTTCTCAACGCAATTTCGGAGTTGAGCTCCGAGATTTCACACCACACTTGCAAAACCGCCTACATGCCCTTTACGCCCACTAATTCCGCACAACGCTCGCAACTTACGTGTTCCCGCGGCGGCTGGCACGTACTTAGC
+
CCBCCGGDDEDECFGAF<@FF,CCFFGCFCFGGGFCCCFAEFCFEFGEEDFFCFF:CGGFGDGCDCBEFFGDG,=CCFGGGGEGGGGGCAF<ECFGEGEG<?EEDEGG8EDG@FAFE,BDFFGEEEGG7<EGGF8FFFD<E?E5==9@=?ADD)8;8=@,4,=DA9E,=CFFDEADC8:=8=C@@,C>FFGF+7C:+@DCE*5CGEF>);:F*4,;FFFE5?@>9B(+9*>0(8>:49=*F8(/)4;)8+0(.66()140(,*-1:C-)4(.(5:)-3-((4((,4(-13(.(4().*622
@M03364:396:000000000-C9LGT:1:1101:10548:7314 2:N:0:10
GGACTACTAGGGTTTCTAATCCTGTTTGCTCCCCACGCTTTCGCGCCTCAGCGTCAGTTGTCGTCCAGCAAGCCGCCTTCGCCACTGGTGTTCCTCCTAATATCTACGCATTTCACCGCTACACTAGGAATTCCGCTTGCCTCTCCGATACTCAAGGGATACAGTTTTGGATGCAGTTCCGGGGTTAAGCCCCGACATTTCACATCCAACTTGATCTCCCGCCTGCGCTCCCTTTACACCCAGTAATTCCGGACCACGCTTGCCACCTACGTATTACCGCGGCGGCTGGCACGTATTTAGC
+
CCCCCGGGGGGGGGGGGGGGGGGGGGGGGGGGGGGGGGGGGGGGGGGGGGGGGGGGGGGGGGGGGGGGGGGGGGGGGGGGGGGGGGGGFGGGGGGGGGGGGGGGGGGGGGGGGGGGGGGGGGGGGGGGGGGGGGGGGFGGGGGFGGGDEBGFGF8FGCCCFGFGFGFGGGGGFFEGGFGGGGGGGG<AFFGGCGECGGFGFCGF=AFEFGBGE85>CEGG@G;@:*:=@G1?@AEEFFGGG::>?A<BFGF>03(3<<FB?BF>CGG83:?32:?)5<39;;9(39991:(51:(*07):F
@M03364:396:000000000-C9LGT:1:1101:8440:7330 2:N:0:10
GGACTACTAGGGTATCTAATCCTGTTTGCTCCCCACACTTTCGAGCCTCAGCGTCAGTTAAAGCCCAGTAGGCCGCCTTCGCCACTGGTGTTCCTCCGAATATCTACGCATTTCACCGCTACACTAGGAATTCCGCTTGCCTCTCCGATACTCAAGGGATACAGTTTTGAGAGCAGTTCATGGGTTGAGCCCATGGATTTCACTCCCAACTTGCATCTCCGCCTACACGCCCTTTACACCCAGTAAATCCGGACAACGCTTGCAACCTACGTATTACCGCGGCTGCTTGCACGTATTTAGC
+
CCCCCGGGGGGGGGGGGGGGGGGGGGGGGGGGGGGGGGGGGGGDGGGGGGGGGGGGGGGGGGGGGGGGGGGGGGGGGGGGGGGGGGGGGGGGGGGGGGGGGGGGGGGGGGGGGGGGGGGGGGGGEFGGGGGGGGGGGCFGGGGFGGG6EAFFFFFFDCGGGGFDGGDFGGG?DGFGGFGFCGGGGGGEFGFGGGGGFGFGGEF5<FA:=DFG=F9>GEGG=D@>9CBF@DF=>FEFF3FEGDFFFECCFGCB161;:19:14C3CFF4:BF0<<B92C?969B09?.-5:)41(.*0/6DD
@M03364:396:000000000-C9LGT:1:1101:19103:7332 2:N:0:10
GGACTACCAGGGTATCTAATCCTGTTTGCTCCCCACGCTTTCGAGCCTCAACGTCAGTTATCGTCCAGTAAGCCGCCTTCGCCACTGGTGTTCCTCCTAATATCTACGCATTTCACCGCTACACTAGGAATTCCACTTACCTCTCCGATACTCTAGCTTGACAGTTCCAAATGCAGCTTGGGGGTTGAGCCCCCACCTTTCACATCTGACTTGCCATGCCGTCGTCGCTCCCTTTACACCCAGTAAATCCGGCCCACCCCCGCCCCCTACGTATTACCGCGGCTCGTGGCCCGTAGTCAGC
+
CCCCCGGGCFFGGCGGGGEFFFGGGGGFGGGGGGGGGGGGGGGCEGGFFG@FGGGGGGFCFGGFGGGGGAEEFGGGGGGEFGGGGGGGGGGGGGGEFGAFFEDGGGFBEEGGCFGGGGGGDGGGGEFGCGGGGGGGG,+EFGGFGGG6C>GEFECDCCDG3FFGGGGGCFGGFGBD?DD?==@FEGC=A@DFD5;@CFGGG*DCC9>E*=6:*B6*B=FGFD9(/*,0,;7(/7679)CG*11.;<6EFGG(((4<E(3((-:6):5(4?0.,642<C623(((((-.,(4(47(.)*)29
@M03364:396:000000000-C9LGT:1:1101:17898:7334 2:N:0:10
GGACTACAGGGGTATCTAATCCTGTTTGCTCCCCACGCTTTCGCGCCTCAGCGTCAGTTGTCGTCCAGCAAGCCGCCTTCGCCACTGGTGTTCCTCCTAATATCTACGCATTTCACCGCTACACGACGAATTCCGCAAACCTCAACCGCAATCAAGCCCGGCAGTATCAACGGCGGAATGGAGTTGAGCCCCACGATTTGACCGCTGACTTGCAAGGCCGCCTGCGCACCCTTTACACCCACTACATCCGGATAACGCTCGGATCCTCCGTATTACCCCGGCTGCTTGCCCGGGGTTCGCC
+
CCCCCGGGGGGGGGGGGGGGGGGGGGGGGGGGGGGGGGGGGGGGGGGGGGGGGGGGGGGGGGGGGGGGGGGGGGGGGGGGGGGGGGGGFFGGGGGGGGGGGGGGGGGGGGGGGGGGGGGGGGGGGGGGGGGGGGGGG:CFGGGDGGGGGFGFG@DFFGGGGGEGGGGGGGGGFGFGGAFGFCF?FF,6A,;>DGG5FCF++7C>C>:2<FA79*+5D?GG>D0?<*479D?0:B>9ABGGG02:)4))8D)(-8)457(:9;*-9C74?B?02:2<A63,7>(4:4),((),-((8>)4/7
@M03364:396:000000000-C9LGT:1:1101:26175:7343 2:N:0:10
GGACTACTAGGGTTTCTAATCCTGTTTGCTCCCCACGCTTTCGAGCCTCAGCGTCAGTTACAGTCCAGAGAATCGCCTTCGCCACTGGTGTTCTTCCTAATCTCTACGCATTTCACCGCTACACTAGGAATTCCATTCTCCTCTCCTGCACTCTAGACTTCCAGTTTGAAATGCAGCACCCAAGTTGAGCCCGGGTATTTCACATCTCACTTATCAGTCCGCCTACGCTCCCTTTACGCCCAGTAAATCCGGACCACGCTCGCCACCTACGTATTACCGCGGCTGCTGGCCCGTAGTTCGC
+
CCCCCGGGGGGGFGGGGGGGGGGGGGGGGGGGGGGGGGGGGGGGGGGGGGGGGGGGGCFGGGGGGGGGGGGGGGGGGGGGGGGGGGGGCFGGGGGDGGGGGGGGAFGGGGGGGGGGGGGGGGGGG@EG8FFGGGGFEDGGGGBBFEGAFFG5E>DF,=EFGGFGGGFFGGGGFGEGGFGGGFFGGECEF?@DGGGGGGGGG7CCCFFCFGFGF+,2CEGFDGF=:6<?>C@B)6>44>GGGDBB195<FGC>FF.=FFF?D9C;<EFB(:?3>454:<<>>9((,424:0,4>(9))/)9)
@M03364:396:000000000-C9LGT:1:1101:27931:7349 2:N:0:10
GGACTACTGGGGTTTCTAATCCTGTTTGCTCCCCACGCTTTCGAGCCTCAGCGTCAGTAAAAGCCCAGTTGGCCGCCTTCGCCACTGATGTTCCTCCTAATATCTACGCATTTCACCGCTACACTAGGAATTCCGCCAACCTCTACTTCACTCAAGAACAGCAGTTTTAAATGCAGTCTATGGGTTAAGCCCATAGTTTTCACATCTAACTTACCATCCCGCCTACGCTCCCTTTACACCCAGTCATTCCGGACAACGCTCGCTCCCTACGTATTACCGCGGCTGCTTGCACGGCTTTCGC
+
CCCCCFGFGGGGGGGGGGEGFGGGGGGGGGGGGGGGGGGGGGGGGGGGGGGGGGGGE<FGGGGGGGGFGGGGGGGGGGGGGGGGGGGEFFGGGGGGGGGFGGGGFGGGGGGGGGGGGGGGGGGGGFGGGGGGGGGGG@DGGGGFGGG;EFGF>5=DF8DFFGFGFBFGGFGGFGFGGFFGGFG:EEFEFCFFGGGGGGGGGFGC<AFF;CEGF5DEG2FG>GBFAEDE=C>F=>E*87<FGD;E*7?EFG6031((;9@FD@E3FEG35?::)-82:9:>41BBF:5-84)8?F,)0)67D
@M03364:396:000000000-C9LGT:1:1101:16234:7355 2:N:0:10
GGACTACTCGGGTATCTAATCCTGTTTGATCCCCACGCTTTCGTGCCTCAGCGTCAATCACTGCTTCGTGAGATGCCTTCGCAATCGGTGTTCTGAGTAATATCTATGCATTTCACCGCTACACTACTCATTCCTCCCACGGCAACAGTATTCAAGCCGGACAGTATCAAAGGCAGTTCCGGAGTTGAGCCCCGGGATTTCACCTCTGACTTGACCGACAGCCTACGCACCCTTTAAACCCAATAAATCCGGATAACGCCCGGACCTTCCGTATTACCGCGGCTGCTGGCACGGAATTAGC
+
CCCCCGGGGGGGGGGGGGGGGGGGGGGGGGGGGGGGGGGGGGGGGGGGGGGGGGGGGGGGGGGGGGGGGGGGGGGGGGGGGGGGEGGGFGGGGGGGGGGGGGGGGGGGGGGGGGGGGGGGGGGGGGGGGGGGGGGGGGGGGGGADGGGGBGFGFFFFGGG>FEFGGGGFGGGFGBDGFGGGGDFEFFEFGGGDGGGDGGGGFFFGFFFFGFG=FGFGFGE=GF@EFDB(>>F?@F3?EGGGF(59;E?FGDF1<B9F199B>2-7CF27?::1<B29E3>BBF;(-).46(4?B>0<)5CD
@M03364:396:000000000-C9LGT:1:1101:12547:7356 2:N:0:10
GGACTACTAGGGTTTCTAAGCCTGTTTGCTCCCCACGCTTTCGAGCCTCAGCGTCAGTTACAGTCCAGAGAATCGCCTTCGCCACTGGTGTTCTTCCTAATCTCTACGCATTTCACCGCTACACTAGGAATTCCCTTCTCCTCTCCTGCACTCTAGACTTCCAGTTTGAAATGCAGCACTCAGGTTCAGCCCGAGTATTTCACATCTCGCTTACCAATCCGCCTACGCTCCCTTTACACCCAGTACATCCGGACCACGCTTGCACCCTACGTAGTACCGCGGCTGCTGGCACGTCTTTAGC
+
C@CCC8FEEDFE;C@AEG<,4EE@CCFGG@FGGG8:CFE;FFD6<CFFFE<CCFF,@6,<EFFCGFFGGDFG,@FGGCC=DEGEG=AE@<EB9,@<E,<,CF;A;EEF:,8C=FFGGDED6@=FG8F<5BFFCA?<,46EFFFFF8EEFFAD,*+1,@A,@E+BF;,D,@,DFFE+,*@2@3?F>C,:C9@=CCCFF;9:E@GE9F@<)0:7)*,39@GFAGFAAE2?4CA2(.0@CFGGGD>38.98BF*.(,(6)36((6CE*CD1@D42,(-)6A:B;90(24)4(2()4(().*)2>
@M03364:396:000000000-C9LGT:1:1101:19670:7363 2:N:0:10
GGACTACCCGGGTATCTAATCCTGTTTGCTCCCCACGCTTTCGCGCCTCAGCGTCAGTTATCGTCCAGCAAGCCGCCTTCGCCACTGGTGTTCCTCCTAATATCTACGCATTTCACCGCTACACTAGGAATTCCACTTTCCTCTCCTGCACTCAAGTTTCCCAGTTTCAAGAGCTTACTACGGTTGAGCCGTAGCCTTTCACTCCTGACTTAAGAAACCACCTACGCACCCTTTACGCCCAGTAAATCCGGATAACGCTAGCCCCCTACGTATTACCGCGGCTGCTGGCACGTACTTCGCC
+
CCCCCGGGGGGGGGGGGGGGGGGGGGGGGGGGGGGGGGGGGGGGGGGGGGGGGGGGGFGGGGGGGGGGGGGGGGGGGGGGGGGGGGGG?EGGGGGGGGGGGGGGGGGGGGGGGGFGGGGGGGGGGGGGGGGGGGGGGGGGGGFFGGGFGFGFF<DDCFFFGGFGGGGGGGGGFGECDFGFGGGGGG,=FGGGGGGGGGGGAA,:9AACFGEF4=,:@BG>2CB=B1:)69>5@@4<;DGGC;@<7EEFFG)306>FA>1(48C?GE3((4(4)8444*499996(2.5:(5<:7(09*31>
@M03364:396:000000000-C9LGT:1:1101:26753:7397 2:N:0:10
GGACTACCCGGGTATCTAATCCTGTTTGCTCCCCACGCTTTCGAGCCTCAGCGTCAGTTACAGTCCAGAGAAGCGCCTTCGCCACTGGTGTTCTTCCTAATCTCTACGCATTTCACCGCTACACTAGGAATTCCATTCTCCTCTCCTGCACTCTAGACTTCCAGTTTGAAATGCAGCACCCAATTTGAGCCCGGGTATTTCACATCTCACTTAAAAGTCCGCCTACGCTCCCTTTACGCCCAGTAAATCCGACCAACGCTCGCCCCCTACGAATTACCGCGGCTGCTGGCACGTATTTCCC
+
CCCCCGGGGGGGEGGGGGGAFGGGGGGGGGGGGGGGGGGGGGGGGGGGGCFFGGGGGFGGGGGGGGGGGGGE@FFGGGGFGGGGGGGGFFGGGFGGFAAFGGGGGGGGGGGGGGGGGGGGGGGGA,=FGFGFGGGAFEDGGGGFGFFGGFGF=6FF,7=C;FFGGFG@9FCEFGEF?*=FGF+,@=D75F,=DE697DEA:*3;2;87*=:C5+3/=>FG2C=5),/52<>@DEECC@GGC;646?)9A4)((.((0(6(,1/7*:C1(.(((.--.:21;91((()5(3.44((16*)*0
@M03364:396:000000000-C9LGT:1:1101:19696:7404 2:N:0:10
GGACTACAAGGGTTTCTAATCCTGTTTGCTCCCCACGCTTTCGAGCCTCAGCGTCAGTTACAGTCCAGAAAGTCGCCTTCGCCACTGGTGTTCTTCCTAATCTCTACGCATTTCACCGCTACACTAGGAATTCCACTTTCCCCTCCTGTACTCTAGCCTTCCAGTTTGGAATGCAGCACCCAGGTTGAGCCCGGGTATTTCACATCCCACTTACAAGTCCGCCTACGCTCCCTTTACGCCCAGTCAATCCGGACAACGCTCGCCCCCTACGTATTACCGCGGCTGCTGGCACGTAGTTCGC
+
CCCCCGGGGGGGGGGGGGGGGGGGGGGGGGGGGGGGGGGGGGGGFGGGGGGGGGGGGGGGGGGGGGGGGGGGGGGGGGGGGGGGGGGGFGGGGGGGGGGGGGGGGGGGGGGGGGGGGGGGGGGGGDGGGGGGGGGGGGGGGGGFGGGGGBGEEEDF,@EFGGFGGGGGGGGGFGFGG5EGGDFFGGGEFFGGGGGEDFGGGFGFFFF@)ACF7+3*;AFGFGDFFFAB29@BFEEFEFGGF<?E*76?FGGF;@9(;:>DFFEF7?DB(8(4)6:)6C:;6BFB0().5?0<?((00*477
@M03364:396:000000000-C9LGT:1:1101:27480:7405 2:N:0:10
GGACTACAGGGGTATCTAATCCTGTTTGCTCCCCACACTTTCGTGCCTCAACGTCAGTTACGGTCCAGAAAGCCGCCTTCGCCACTGGTGTTCCTCCTAATATCTACGCATTTCACCGCTACACTAGGAATTCCGCTTGCCTCTCCGCTACTCAAGGGCTACAGTTTCAAATGCAGTTCATGGGTTGAGCCCATGGATTTCACATCTGACTTGCCGCTCCGCCTACCCGCCCTTTACACCCAGTAAATCCGGACAACGCTTGCCACCTACTTCTTTCCGCGGCTGCTGGCCCGTAGTTAGC
+
CCCCCGGGGGGGCGGGGGGGGGGGGGGGGGGGGGGGGGGGGGGGGGGGGGFGGGGGGGGGGGGGGGGGGGGGGGGGGGGGGGGGGGGGEEGGGGGGGGFGGGGGGGGGGGGGGGGGGGGGGGGGGGGGFGGGGGGGGGGGGGGFGGG+>BGFGCDFGGCF?G?DFGGGGGGGFGFGGFGFGGGCGGGEFGG?DFGGGGGGGFGFEFFFFGFGFF8)@AGGFGFFDC(2:C@B;@E9C?FFG;;46?7?FGD919((84>??FG(7CG<(())-6:)6@,1,4>09?))5((-((-)8*)0:
@M03364:396:000000000-C9LGT:1:1101:26653:7407 2:N:0:10
GGACTACTGGGGTTTCTAATCCTGTTTGCTCCCCACGCTTTCGCGCCTCAGCGTCAGTTTCAGTCCAGAAAGCCGCCTTCGCCACTGGTGTTCCTACCGATCTCTACGCATTTCACCGCTACACTAGGAATTCCACTTTCCTCTCCTGCACTCAAGTTTCCCAGTTTCAAGAGCTTACTACGGTTGAGCCGTAGCCTTTCACTCCTGGCTTAAGCAACCACCTACGCACCCCTTACGCCCCGTACATCCGGATACCGCTAGCCCCCTACGTATTTCCCCGGCTGCTGGCACGTCGTTCGCC
+
CCCCCGGFGGGGFGGGGGGGGGGGGGDGGGGGGGGGGGGGGGGG:FGGGGGGGGGGGG<@F@FAGGGGFAFGGEGGGGGGGGGGGGGGFGGGGGG,FFGGG7DFGGGFGGGGGGGGGGGGGGGGG8FGFFGGGGG9F=DGGGGFFGAFGFGFGFGF;,@:EGFGGGGGA=E>DFE6BCD,ECD<CE>5;FGG5EGG7CFFE;;AG46)<757/9,.C4D7@G5@81/25::(6@3(37EE*(/6)/.)=D32(82454-(((;:C?9(.38254)6:+2499--(,)5618<82;DF4:DD
@M03364:396:000000000-C9LGT:1:1101:19787:7412 2:N:0:10
GGACTACCGGGGTTTCTAATCCTGTTCGCTACCCATGCTTTCGAGCCTCAGCGTCAGTTGCAGACCAGAGAGCCGCCTTCGCCACTGGTGTTCTTCCATATATCTACGCATTCCACCGCTACACATGGAGTTCCACTCTCCTCTTCTGCACTCAAGAAAAACAGTTTCCGATGCAGTTCCTCGTTTAAGCCGAGGGCTTTCACATTGGCCTTACTTTTCCGCCTGCGCTCGCTTTCCGCCCATTAAATCGGGACACCGCTTGCCCCCTACGTTTTACCGCGGCTGCTGGACCGTCGTCAGC
+
CCCCCGGCGGGGGGGGGGGGGGGGGG<EGGGGGGGGGGGGGGGFGG@FGGGGGGGGGGGEGCF<FGGGEF,CF8FBGGGGFGGGB<FGCFGGGGG9FFFFGGAGGGGGDEGG,EFGGGGGGGGG@8EBFFGFGG8EAGDFGGGF?GGDFFGEGBCD,,,1@:DGGGGGFEG6@CEGGAG72@C3@F+0<DG**1@C>FGFF4,*BA+)(084*)5*49F0-?95>805(*3><<;442EGC;(.9A<4B**3;6020-(4(,8(2*/(-4(.(.4483((((((22::((..2(-)7)(/9
@M03364:396:000000000-C9LGT:1:1101:14938:7425 2:N:0:10
GGACTACCGGGGTTTCTAATCCTGTTCGATCCCCGCACTTTCGTGCATGAGAGTCATTTACGGCTTGGTCAGCTGCCTACGCAATCGGGGTTCTTCGTCATATCTATGCATTTCACCGCTACACGACGAATTCCGCCAACCTCTACTGCAATCAAGCCCGGCAGTATCAACGGCGGAATGGAGTTGAGCTCCACGCTTTGACCGCTGACTTGAAAGGCCCACTGCGCAGCCTTTACGCCCAATAGTTCCGACTTACCCTGCCCACCCATGTATTATCCCCGCTGCTGGCAACGTATTCGCC
+
@CCBCGGGGGGGFDFGFGGFFGGGGGFE6,C@FGGG7FFGGA@FFGGAF9C,:AECCFC<,C,+@F77F<,BC9AEFG9<FE=FB?D:BFGFDGGCEGC<F?>?ACFECFGG;<DGGG@DC@8,+8+CFBFFDFFEECCFEC8+=F,36@,*30+3@D6C:F?DGFDDF73>9>5C*:;<0,0?<;>36C8;CF=**3:+@>G9CA5(3:<7)02.18**(9(5517),C?(8))-2:*/13()/--)*//(,().)().(,/.CG*((.5)).))-+.(,,--(4.532),(((00*,//
@M03364:396:000000000-C9LGT:1:1101:22106:7442 2:N:0:10
GGACTACTGGGGTATCTAATCCTGTTCGATACCCACGCTTTCGTGCATCAGTGTCAGTCACGGCCTGGCAGGCTGCCTTCGCGATCGGGGTTCTGCGTGATATCTATGCATTTCACCGCTACACCACGCATTCCGCCTGCCCCGTACGTACTCAAGCTTCCCAGTTTCAACGGCAGTTCAATGGTTGAGCCCCTGACTTTCACCGCTGACTTACGAGGCCACCTACGCACCCTTTCAACCCAAGGAATCCGGATAACCCTCGCATCCCCCGTCTTGCCGCGGCTGCTGGCCCGGCGTTGGC
+
CCCCCGGGGGGGGGGGGGGGGGGGGGGGGGGGGGGGGGGGGGGGGGGGGGGGGGGGFGGGGGGGGGGGGGGGGGGGGGGGGGEECFGGGGGGGFGGGGGFGGGGGGGGGGGGGGGGGGGGGGGGGGGGGGGGGGGGG>DGDFG>CEEGFFFDGF?@EFGFGG?9BEFGG:DC?C8CFCGC;AEGGGGEFDF4CCGCFGGGGFGFC?)52CECEB*,16=:(8:@@C63()1;(55)64EGG<0.).,,9CD(142.1(.(49C>*:6(-(,--.6)6FF>(44(-())8?(3192)..(/0
@M03364:396:000000000-C9LGT:1:1101:19152:7456 2:N:0:10
GGACTACAAGGGTTTCTAAGCCTGTTCGATCCCCACGCTTTCGTGCCTCAGCGTCAGTTGGGCGCCGGTATGCTGCCTTCGCAATCGGAGTTCTGCGTGATATCTATGCATTTCACCGCTACACGACGAATTCCGCAAACCTCAACCGCCATCAAGCCCGGCAGTATCAACGGCTGAATGGAGTTGAGCTCCACGAGTTGCCCGCTGGCTTGCAAGGCCGCCTGCGCACCCTTTAAACCCCACACATCCGGATACCGCCCGGATCCTCCGTATTAGCGCGGCCGCTTGCACGGAGTTATGC
+
CCCCCGGGGGGGFGGGGGCFFEFEFFGGGGFGGGGGGGGGGGGFFGGDFEDFFGGGEFFCE+EFFFGGG@CD9FGGGGGGGGCCBFFG,CFDFFDGCEECEFFGGFACFFGGGGGGGGGGGGFGC7C:FGGGFFGGC>=FGFC?=FGCE*@878:A<F6CCGEGGCGG7=,*@*)3,;9@,9;CE,,0;,5;4?;5)=E9+.B?)))(/*/13*+/93*2,9::0/4),9:(::>44<EG*-(-),,.0/)4:02)03(((-/,98:>2(8.34))(/-,(4(-2(44(),,1,(8.1)02
@M03364:396:000000000-C9LGT:1:1101:9322:7457 2:N:0:10
GGACTACTCGGGTATCTAATCCTGTTCGATCCCCGCACTTTCGTGCATGAGCGTCATTTACGGCTTGGTCTGCTGCCTACGCAATCGGGGTTCTTCGTCATATCTATGCATTTCACCGCTACACGACGAATTCCGCAAACCTCAACCGCAATCAAGCCCGGCAGTATCAACGGCGGAATGGAGTTGAGCTCCACGATTTGCCCGCTGACTTGCAAGGCCCCCTGCTCACCCTTTACACCCAATACATCCGTATAGCGCCCGGCTCCTCCGTATTTACCCCGGTGCTCGCACGGTGTTTGCC
+
CCCCCGGGGGGGG+EFFGGFGFGGGGGGGGGGGGECFGGGGGGCFGFGG<FFGFGGGGFFGGEDGDGDGGGGGAFGGGGGGGGGGGGG@EF>?,EFCF?FGF9EF;CFCFGGDFFGGEGGDGGDB+8CFGFFGGC:8:+FGF80=8D?E*C8,)+;EFC+@F>CFDADFG:*9794:AFDCCFFE725A:ECF6**:=C++)5478)41CA+4*+-9:**(9,,(+)/6CB03?2.62CG*,4.6<94?7/(.3))),(-(2*45E7(,-4((()))+,,4(,,-8)(,(-(-(25)).*C
@M03364:396:000000000-C9LGT:1:1101:19290:7483 2:N:0:10
GGACTACTCGGGTTTCTAATCCTGTTTGCTCCCCACGCTTTCGCGCCTCAGCGTCAGTTATCGTCCAGCAAGCCGCCTTCGCCACTGGTGTTCCTCCTAATATCTACGCATTTCACCGCTACACTAGGAATTCCGCTTGCCTCTCCGACACTCAAGGGATACAGTTTTGAAAGCAGTTCCGGGGTTGAGCCCCGGGATTTCACTCCCAACTTGCATCTCCGCCTACCCGCCCTTTCCACCCAGTAAATCCGGACCACGCTTGCAACCTACGTATTGCCGCGGCTGCTGGCACGTAGTTTGC
+
CCCCCGGGGGGGFGGGGGGGGGGGGGGGGGGGGGGGGGGGGGGGGGGGGGGGGGGGGGGGGGGGGGGGGGGGGGGGGGGGGGGGGGGG?FGGGGGGGGGGGGFGGGGGGGGGGGGGGGGGGGGGG?FGGGGGGGGGGEGGGDGFGGG6CBGFGFGFFGFFGGFGGGGGGGGDAFEFGFGGGGGGGGFEFFGGGGGG9EGGGFG?CAA1@GFGFF+6D<FGFGFFFF(A;DBB11>)6AGGG0,5*6).9F50(((4@14:1:C20<F22::2)6?))<94(497(23:38()(.,00/):>
@M03364:396:000000000-C9LGT:1:1101:22544:7486 2:N:0:10
GGACTACTGGGGTATCTAATCCTGTTCGCTCCCCCAGCTTTCGCGCCTCAGCGTCAGTGGTGGCCCAGAAGGCCGCCTTCGCCACCGGTGTTCTTCCCGATATCTGCGCATTCCACCGCTACACCGGGAATTCCGCCTTCCCCTACCACACTCGAGCCCGCCGGTATCGGAGGCTCGCCGGGGTTGAGCCCCGGGCTTTTACCTCCGACCTAACGGGCCGCCTCCCCGCGCTTTACGCCCAATGACTCCGTCAACCGCCGCCCCCCCTCGTTGTACCCCGGCCGCTGGCCCCGTCTTCGGC
+
CCCCCGGGGGFGGGGGGGGGGGGFGGGGGGGGGGGGGGGGGGGGGGGGGGGGGGGGFGGGGGGGGGGGGGGGGGGGGGGGGGGGGGGGGGGGGGGGGGGGGGGGGGGGGGGGGGGGGGGDGGGGGGGGGGGGGGFGGFGGGGGFGGG<FFGDFCCBGEGGGG>DEEFGGGEGFGBFGFGGGGGG*8,5?FGGGGGG3EF?F7@5>>796DBFFF*2C>E56D0(.*40()4,:?FA<BGE*4:4*))695*((-.4:93-(4?BGE)(((-((-).668(41(41(((,.-(((-071,*9
@M03364:396:000000000-C9LGT:1:1101:28189:7505 2:N:0:10
GGACTACTGGGGTATCTAATCCTGTTTGATCCCCACGCTTTCGTGCCTCAGCGTCAATTACGGATTCGTGAGATGCCTTCGCAATCGGTGTTCTGTGTGATATCTATGCATTTCACCGCTACACCACACATTCCTCCCACGGCATCCGCATTCAAGAAACGCAGTATCAATGGCAGCTCCCCGGTTGAGCCGGGACCTTTCACCACTGACTTACCTCTCCGCCTACGCACCCTTTCAACCCAAGAAATCCGGATAACGCTCGCATCCTCCGTATTGCCTCGGCTGCTGGCACGGCTTTGGC
+
CCCCCGGGGGGGGGGGGGEGGGGGGGGGGGGGGGGGGGGGGGGGGGGGGGFGGGGGGEGGGGGDGGGGGF@FFGGGGGGFGGGGGGGGFGGGGGFGGGGGGGGGGFGGGGGGGGGGGGGGGGGGGGGGGGGGGGGGFFFGCDG>DGGGG>EAF*?C8DDGGGEGGGGGGGFFDGDGGAGGGGG7EG38@@DDGGGGGGGGGFGFGFFF=FFG*910;*<CBGFF?<?E0<>F;DF))1CEGF;(.((677D0:<0)1((34(23*:C?DF94((5).3).4(-3;64:(,.5?9(0)0)*2
@M03364:396:000000000-C9LGT:1:1101:6806:7515 2:N:0:10
GGACTACCCGGGTATCTAATCCTGTTCGATCCCCGCACTTTCGTGCCTCAGCGTCAATCGTGCCTTTGCCAGCTGCCTTCGCAATCGGCCTTCTGTGTCATATCTATGCATTTCACCGCTACTTGACACATTCCGCCGGCCTCATCCACATTCTAGTAAATCAGTTTCAACGGCACCCCCACGGTTTAGCCCCGACTTTTCACCGCTGACTTGACTTACCGCCTACGCACCCTTTAAACCCAATAAATCCGGATAACGCTTGCACCCTTCGTATTACCGCGGCTGCTGGCCCGGATTTAGC
+
CCCCCGGCCFGGGEGGGGGGGGGGGGCF6FGGGGGGCFGGGGGGGGGGGGGGGGGG,<C<FG7C6,,C@9EFGGGGGGGGGG7CG<FGCCFGG,E?C55E<FGGGGAFGGGGGFFGGGGGGGC,,9?,BFGGGFFGG@6FEGG0DFGFGF,;FD8F@,@E,CFFGGGGFFD>BGFDGD+@**3@FG*6@F?CGG5*)=EGC<@34?6-:FAF8*5<F3C<?GFF?C(:?GFFFFD)))<CGB1:)-)6@GD1:-29F6>?((;5CFD,(4(4(4()6<1;-7>>>B:B:B:1;-(.)*.2?
@M03364:396:000000000-C9LGT:1:1101:12857:7518 2:N:0:10
GGACTACCCGGGTATCTAATCCTGTTTGCTCCCCACACTTTCGTGCCTCAGTGTCAGTTACAGTCCAGAGAATCGCCTTCGCCACTGGTGTTCTTCCTAATCTCTACGCATTTCACCGCTACACTAGGAATTCCATTCTCCTCTCCTGCACTCTAGACTTCCAGTTTGAAATGCAGCACCCAAGTTGAGCCCGGGTATTTCACATCTCACTTACAAGTCCGCCTACGCTCCCTTTACGCCCAGTAAATCCGGACAACGCTCGCCACCTACGTATTCCCGCGGCTGCTGGCACGTATGTAGC
+
CCCCCGGGGGGGGCFGGGGGGGGGGGGGGGGGGGGGGGGGGGGGGEGGGGGGGGGGGFGGGGGGGGGGGGGGGGGGGGGGGGGGGGGGGGGGGGGGGGGFFGGGGGGGGGGGGGGGGGGGGGGGFGGGGGGFGGFGFGGGGGGFGGGGGFGFGFDF,=EGGGFGGGGGGGGGFGFGGFGGGFDFGGF7DFGGGGGG>GGGGEGEEF?EFGFGEFGFFCFGFGFF=>@9ADFB:EFFFFEFGFF@F7CCFGG@09;0;(.(/3=65EG4::::4<?))<43101,,2)44-(5<43*)0)0:
@M03364:396:000000000-C9LGT:1:1101:18308:7522 2:N:0:10
GGACTACCAGGGTTTCTAATCCTGTTTGCTCCCCACGCTTTCGAGCCTCAACGTCAGTTATCGTCCAGTAAGCCGCCTTCGCCACTGGTGTTCCTCCTAATATCTACGCATTTCACCGCTACACTAGGAATTCCACTTACCTCTCCGATACTCTAGCTTGACAGTTCCAAATGCAGCTTGGGGGTTGAGCCCCCACCTTTCACATCTGGCTTGCCATGCCGTCTGCGCTCCCTTTCCCCCCAGTAAATCCGGATCACGCTTGCACCCTACGTATTACCGCGGCTGCTGGCACGTCTTTAGC
+
CCCCCGGGGGGGGGGGGGEGGGGGGGGGGGGGGGGGGGGGGGGGGGGGGGGGGGGGGGGGGGGGGGGGGGGGGGGGGGGGGGGGGGGGFFFGGGGGGGGGGGGGGGGGGGGGGGGGGGGGGGGGGGGGGFGGGGGGGFGGGDDFGGG++@FDC>FFGGGFGGFGGGGGFGAEFCB8EFEGGGG>EGEEFGFGGGEEGGGGGEGFGFFF;FFG>5,*CEGG=8=BBB@E0>:?@EF);)8FF0?E*646FG7;(418::??6?5)9893(4,().8:<<:9(42070??(20)(444714CC
@M03364:396:000000000-C9LGT:1:1101:5308:7535 2:N:0:10
GGACTACTGGGGTTTCTAATCCTGTTTGCTCCCCACGCTTTCGAGCCTCAGCGTCAGTTACAGTCCAGAGAAGCGCCTTCGCCACTGGTGTTCTTCCTAATCTCTACGCATTTCACCGCTACACTAGGAATTCCCTTCTCCTCTCCTGCACTCTAGACTTCCAGTTTGAAATGCAGCACTCAGGTTAAGCCCGAGTATTTCACATCTCACTTAACAATCCGCCTACGCTCCCTTTACGCCCAGTCAATCCGGACAACGCTCGCCACCTACGTATTACCGCGGCTGCTGGCACGGCGTTAGC
+
CCCCCGGGGGGGFGGGGGGGGGGGGGGGGGGGGGGGGGGGGGGDGGGGGGGGGGGGGGGGGGGGGGGG@FFGGGGGGGGGGGGGGGGGGGGGGGGGGGGGGGGGGGGGGGGGGGGGGGGGGGGGGGGGGGGGGGGGGGGGGGGFGGGGGFGFGF8D;DAFGGFGGGGGGGGGFG<?GFGGGGGFFFFDFFDGGGG?CFGGGFGFDFFE@FE;*<,;8=FGFGFFA>=D9C@@=>E=EFGGG>=>*7)9AGGF@@6;F>B<;;C9/AC?274:)6:>BC87,2124::??F(<?(()0)(*0
@M03364:396:000000000-C9LGT:1:1101:24335:7543 2:N:0:10
GGACTACCCGGGTTTCTAATCCTGTTTGCTCCCCACGCTCTCGCGCCTCAGCGTCAGTTACTGTCCAGTAGATCGCCTTCGCCACTGGTGTTCTTCCTTATATCTACGCATTTCACCGCTACACAAGGAATTCCATCTACCTCTCCAGCACTCAAGAGATACAGTTTCAAATGCAGTTTATGGGTTAAGCCCATAGATTTCACATCTGACTTGCATCCCCGCCTACGCGCCCTTTCCACCCAGTAAATCCGGATAACGCTTGCCACCTCCGTATTACCGCGGCTGCTGGCACGTAGTTAGC
+
CCCCCGGGGGGGCFGGGGGGGGGGGGGGGGGGGGGGGGGGGGGGGGGGGGGGGGGGGGGGGGGGGGGGGGGGGGGGGGGGGGGGGGGGFGGGGGGGGGGGGGGGGGGGGGGGGFGGGGGGGGGGDGGGGGGGGGGFGGGGGGGFDGFGGFGFFDGFGG,E;F7=FFGGGGDGFGFGGFGGGGGGGG+:FFCGGFGGGFFGGEGFGFFC*=AB*9,;F@GGBGFFACDBB4>@FFF3>3EFE?<@=359FFG01(/)98><0(;7*<1,((,-4<>6<E<B9>66;:7?:B(7(,()8*67:
@M03364:396:000000000-C9LGT:1:1101:5635:7544 2:N:0:10
GGACTACTGGGGTTTCTAATCCTGTTTGCTCCCCACGCTTTCGAGCCTCAACGTCAGTTATCGTCCAGTAAGCCGCCTTCGCCACTGGTGTTCCTCCTAATATCTACGCATTTCACCGCTACACTAGGAATTCCACTTACCTCTCCGATACTCTAGCTTGACAGTTCCAAATGCAGCTTGGGGGTTGAGCCCCCACCTTTCACATCTGACTTGCCATGCCGTCTGCGCTCCCTTTACACCCAGTAAATCCGGATAACGCTTGCCCCATCCGTATTACCGCGGCTGCTGGCACTTATTTCGC
+
CCCCCCGGGGGG:CGGGGGGGGGFFGGGGGGGGGGGGGGEGGGCGGGGGGGGGGGGFGGAEGGGGGDGGGFGGGGGGGDGGGGGGGGGFGGGGGGFGGGGGFGGGFGGGGGGGGGGGGGGGGGGGGGGG9FGGGGGGGGGGGGFGGG66<FEFFDFGGF?FGFGGFGGGGGGFFF8DFDEDCDFGGF:FFGF@CEGGGGGG4D4+;8C*:>,38<58;EGB?>25C;EFG@FF<E6>EGGG@<E@5?CFGD938?9??64:<*(28*4(.43(8:2:C:2>1;B>F>?B:0)(.)/=6)95
@M03364:396:000000000-C9LGT:1:1101:23030:7563 2:N:0:10
GGACTACAGGGGTTTCTAATCCTGTTTGCTCCCCACGCTTTCGAGCCTCAGCGTCAGTTACAGTCCAGAGAATCGCCTTCGCCACTGGTGTTCCTCCTAATCTCTACGCATTTCACCGCTACACTAGGAATTCCCTTCTCCTCTCCTGCACTCTAGACTTCCAGTTTGAAATGCAGCACTCAGGTTAAGCCCGAGTATTTCACATCTCCCTTAAAAATCCGCCTACGCTCCCTTTACGCCCAGTAAATCCGGACAACGCTCGCCACCTACGTATTACCGCGGCTGCTTGCCCGTCGTCCGC
+
CCCCCGGGGGGGGGGGGGGGGGGGGGGGGGGGGGGGGGGGGGGGGGGGGGGGGGGGGGGGGGGGGGGGGGGGGGGGGGGGGGGGGGGG<FGGGGGGGGGGGGGGGGGGGGGGGGFGGGGGGGGGGGGGGGGGGGGGGGGGGGG@CFGGGFGFGFGFAFGGFGFFFFGGGGGGFGFGGFFGGFD@FGFEFFCDGGGGGGGGGFGFFA;A*7:@@+,1;CFGFGFFDDD?AG@F5>EEFDGG>>9@+96?FGD9?B>1A>FFD>C93AF:BFF:?FF4<C?B03909?0-58(4:B17>),9D
@M03364:396:000000000-C9LGT:1:1101:14357:7564 2:N:0:10
GGACTACTGGGGTATCTAATCCTGTTCGATCCCCACGCTTTCGTGCCTCAGCGTCAGTAACGACATGGAACGCTGCCTTCGCAATCGGAGTTCTGCGTGATATCTATGCATTTCACCGCTACACCTCGCATTCCGCATACTTCTCGCCCACTCAAGAACATCAGTTTCAACGGCTCGCAGAGGTTGAGCCTCTCCATTTTACCGCTGACTTGACATCCGGCCTACGCACCCTTTACACCCCGTAAATCCGGATAACGCTAGCCCCCTACGTCGTACCGCGGCTTCTGGCACGTAGTTAGCC
+
CCCCCGGGGGGGGDFGFGGGGGGGGGGGGGGGGGGGGGGGGGGGGGGGGGGGGGGGGGGGGGGGGGFGGFGGGGGGGGGGGGGGGGGG,CFGGGGGGEGFGGGGGDFGGGGGGGGGGGGGGGGFGGGGGGDGGGGGGGGGGGGFGGGCEEGBGDGF,DDFGGFGGGGF=FFG5FAGG*@CEFGFFC,6AFEGFG,2:FGGG>DDDAEBBGFG@F,8?==C9GFF@=::9DFFDEC)<AFE*-:(.4<AFGG?804<B9:(4:28DGC(428((4,1(/(--4((.6-.4(5:((.889)09
@M03364:396:000000000-C9LGT:1:1101:23420:7574 2:N:0:10
GGACTACAGGGGTTTCTAATCCTGTTCGCTCCCCACGCTTTCGCGCCTCAGCGTCAGTTACGGCCCAGTAAGTCGCCTTCGCCACAGGTGTTCCTCCCAATCTCTACGCATTTCACCGCTACACTGGGAATTCCACTTACCTCTTCCGCACTCAAGCCAACCAGTCTCCAAAGCAATTCCCACCTTGAACGCAGGACTTTCACTTCAGACTTACTCGGCCGCCTACACGCCCTTTCCGCCCAGTCATTCCGGACAACGCTTGCCCCCTACGTATTACCGCGGCTGCTGGCACGTCGTCAGC
+
CCCCCGGGGGGGFGGGGGGGGGGGGGGGGGGGGGGGGGGGGGGGGGGGGGGGGGGGGGGGGGDGGGGGFGDGGGGGGGGGGGGGG8FGGGGGGGGGGGGGGGGGGGGGGGGGGGGGGGGGGGGGGGGGGGGGGGGGGGGGGGGFGGGGGAGFFD6FGGGGGGFGGGGGGGGGFGFFGFGGGGGGGGCCF,@@DDD7FGGGGFGFGFFF<FBEE+;@G?GGFGBD(56F@<?;@@@)7<GEG?B4@<AFFGG9(7(15;>B:?G(C@DBFFF:22544<271;>3042:(68?64()8)(77
@M03364:396:000000000-C9LGT:1:1101:13198:7601 2:N:0:10
GGACTACACGGGTTTCTAATCCTGTTTGCTCCCCACGCTTTCGAGCCTCAGCGTCAGTTACAGTCCAGAGAATCGCCTTCGCCACTGGTGTTCTTCCTAATCTCTACGCATTTCACCGCTACACTAGGAATTCCATTCTCCTCTCCTGCACTCTAGACTTCCAGTTTGAAATGCAGCACCCAAGTTGAGCCCGGGTATTTCACATCTCACTTAAAAGTCCGCCTACGCTCCCTTTACGCCCAGTAACTCCGGACAACGCCCGCCACCTACGTATTACCGCGGATGCTTGCACGTAGTTAGC
+
CCCCCGGGGGGGGGGGGG9FGGGGGGGGGGFGGGGGGGGGGGGCFGGGGGGGGGGGEFFFGGGGGGGGGGCFFGGGGGGGGGGGGGGGFFFFGGGGGGGGGGDGGGGGGGGGGGGGGGGGGEGGGDGGFGGFGGG@C;9FGGEFGGGGGFFDEF8DCEFFGFB@@;:EFFCFDGF8FFGGGGD8@DBEF@GFGGEEDGFGGFGEGFF@2=AFE+39@:7EADAD2,)*)2:=D=@CEDDFG2=;AE5);DC9;@B?F96(63:>7>94(.(.5<?260(-14((-3))50),6:(00*)2:
@M03364:396:000000000-C9LGT:1:1101:19600:7619 2:N:0:10
GGACTACCCGGGTTTCTAATCCTGTTTGCTCCCCACGCTTTCGTGCCTCAGCGTCAGGTACAGGCCAGGCGGCCGCCTTCGCCGCTGGTGTTCTTCCACATCTCTACGCATTTTACCGCTACACATGGAGTTCCACCGCCCTCTCCTGTCCTCAAGCCGTGCAGTTTCCAAAGCCTGAACCGGTTGAGCCGGTCCCTTTTACTTCAGACTTGCACAGCCGCCTGCGCACCCTTTACGCCCAATCATTCCGGATAACGCTTGCCCCCTACGTATTACCGCGGCCGCTGGCACGTAGTTAGCC
+
CCCCCGGGGGGGGGGGGGGGGGGGGGGGGGGGGGGGGGGGGGGFGGGGGGGGGGGGGGGGGGGGGGGGGGGGGGGGGGGGGGGGGGGGGGGGGGGGGGGGGGGGGGGGGGGGGGGGGGGGDGGGGGGGGGGGGGGGGGGGGGGFGGGGGFGFGBCFGGGEGGFGGGGGGG?,@FFGGFCFGGGCGDFBFF?D<CEGGGGGC=B5CAFEFGFGF8CAGFGE9DBB?*4)4D?BFFAF?FGC*1,494AAFF5,:?9<@>36:BC)9>)8?2:2::-6>*4(41(2(-(-4(4?2(.09*)29
@M03364:396:000000000-C9LGT:1:1101:16989:7622 2:N:0:10
GGACTACCAGGGTTTCTAATCCTGTTTGCTCCCCACGCTTTCGCGCCTCAGCGTCAGTTATCGTCCAGCAAGCCGCCTTCGCCACTGGTGTTCCTCCTAATATCTACGCATTTCACCGCTACACTAGGAATTCCGCTTGCCTCTCCGACACTCAAGGGATACAGTTTTGAAAGCAGTTCCGGGGTTGAGCCCCGGGATTTCACTCCCAACTTGCATCTCCGCCTACACGCCCTTTACACCCAGTAAATCCGGACAACGCTTGCAACCTACGTATTTCCGCGGCTGCTGGCACGTCTTTAGC
+
CCCCCGGGGGGGGGGGGGGGGGGGGGGGGGGGGGGGGGGGGGGGGGGGGGGGGGGGGGGGGGGGGGGGGGGGGGGGGGGGGGGGGGGGGGGGGGGGGGGGGGGGGGGGGGGGGGGGGGGGGGGGGGGGGGGGGGGGGFGGGGGFGGGGGFGFGDGFFGGGGGFGFGGGGGGGFGFGGFGGGGGFGGGFFFGGGGGGGGGGGFGCGFFF2C@GFF><F4FGFDDF15(;(:;@B@?4<>GGGBBF*64>BGGFFF(8FBF?BBC<*<C:0881.6:)6A33>FF010)).1(,2.-754-0:
@M03364:396:000000000-C9LGT:1:1101:6291:7667 2:N:0:10
GGACTACCGGGGTTTCTAATCCTGTTTGCTCCCCACGCTTTCGTGCCTGAGCGTCAGTTATGTCCCAGGAGGCTGCCTTCGCCATCGGTGTTCTTCCACATATCTACGCATTTCACTGCTACACGTGGAATTCCACCTCCCTCTGACACACTCTAGTCGAGCAGTCACATATGCCATTCCCGAGTTAAGCTCGGGGATTTCACATCTGTCTTACTCAACCGCCTGCGCACCCTTTACGCCCAGTAATTCCGATTAACGCTCGCTCCCTACGTATTACCGCCGCTGCTTGCCCGTAGTTAGC
+
CCCCCGGGGGGGCGGGGGGGGGGGGGGGGGGGGGGGGGGGGGGGGGGGGFGGGGGGGFFGGGGGGGGGGGGGGGGGGGGGGGGGGGGGGGGGGGGGGGGGGGGGGGGGGGGGGGGGGGGGGGGGGGGGFGGGGFGGGFGGGGGFGFGGGFGFGDCFGGGGGGFGGGFGEGGGFGFGGFFGGECCFGGCFFFGGGGGDEGGGEGF+968>FFGEF,:8@GF=D>@2;0=9GFD7==3;<GGG016+)97FG9(:<:2=(((-98(9EC(5<?F2<?AAA<6(39>(6,.41(8,908>7)2:
@M03364:396:000000000-C9LGT:1:1101:22887:7697 2:N:0:10
GGACTACCCGGGTTTCTAATCCTGTTTGCTCCCCACGCTTTCGTGCCTCAGTGTCAGTTACAGTCCAGAAAGCCGCCTTCGCCACTGGTGTTCTTCCTAATATCTACGCATTTCACCGCTACACTAGGAATTCCGCTTTCCTCTCCTGCACTCCAGTAGTCCAGTTCGCAAGGCAACATGCGGTTGAGCCCCAAGATTAAACCTTGCGCCTAGAAAACCACCTACTGCCTCTTTACGGCCAATAAATCCGTCTCACGCTTGCCCCCCAAGTATTCACCGCGCTGCTTGCCAGGAGTTCACC
+
CCCCCGGGFGGGGEGGGGGGGGGGGGGGGGGGGGGGGGGGGGGCFGGGGGGCFGGGGGGGGGGGGGGGCFGAAFGGGGGGGGGGGGGGGGFGGGGGGGGGG<FFGGGGGGGGDEDGGGGGGGGGGGGGGGGGGGDCE==FG8FFGGGFDFGFC06;47EDGGFGDGCG>EG8DFD==?=8,@C@EGG@?F870*@42B@A2:C@C=>24*)*069ADBG,0C53>2*40*5(8@CC1(:<1(.4*)))2:*(((9)),(,((<,<C)-((..)-).6+((-,(,())512),((,7?*)2:
@M03364:396:000000000-C9LGT:1:1101:18869:7752 2:N:0:10
GGACTACTAGGGTTTCTAATCCTGTTCGATCCCCGCACTTTCGTGCATGAGCGTCATTTACGGTTTGGTCAGCTGCCTACGCAATCGGGGTTCTTCGTCATATCTATGCATTTCACCGCTACACAACGAATTCCGCCAACCTCAACCGCAATCAAGCCCGGCAGTATCAACGGCGGAATGGAGTTGAGCTCCACGATTTGACCGCTGACTTGCCAGGCCGCCTGCGCACCCTTTAAACCCAATAAATCCGGATAACCCCCGGATCCTCCGTATTACCCCGGCCGCCTGCCCGGATTTCGCC
+
CCCCCGGGFGGGFGGGGGGGGGGGGGGGFGGGGGGGGGGGGGGFGGFFGAEGGGGGGGGGGGGFGGGGGGGGGGGGGGGGGGFGGGGGEGGGGGGGGGGGGGGGGGFGGGGGGGGGGGGGGGGG@EEEDGGGGGGGGGGGGGG5?GGDGF:=EBFFFFGEEGFGGCGGGGGGDE5CC;FFF,?CGG,8F,>?FFGCGFGCF>CBGEFFFFCGF)+6C:DEBDFF?*4<>G?8?F5<D4@C*(42*6<2?)/8?F<7)4(429*-CE>8?B2(426)6+4193(-2(44:(:1;((01*,*1
@M03364:396:000000000-C9LGT:1:1101:10872:7760 2:N:0:10
GGACTACACGGGTTTCTAATCCTGTTTGCTCCCCACGCTTTCGAGCCTCAGCGTCAGTTACAGTCCAGAGAATCGCCTTCGCCACTGGTGTTCTTCCTCATCTCTACGCATTTCACCGCTACACTAGGAATTCCATTCTCCTCTCCTGCACTCTAGACTTCCAGTTTGCAATGCAGCACCCAAGTTGAGCCCGGGTATTTCACATCTCCCTTAACAGTCCGCCTACGCTCCCTTTACGCCCAGTAAATCCGGACGACGCTCGCCCCCTACGTATTACCGCGGCTGTGGGCACGTAGTGGGC
+
CCCCCGGDEFGGG,FFGGDBFFGGGGGGGGGGGGGGGGGGGGG<AFGGGGGGEGGGGFEFGGF9FGGGAEF8CFEGGGGGGGGGGFGGFGGGGFGGGF,CF<DF;,CF@EGGGGFFFGGGEGG8EEEDGGGGFFFC@4=FGGF9DEEDGFG56:FF;E;;EFBC=BEF,3>EFGFGGFG8E60@@,CDD@DFGGGCGFFGG@@*?A+:*33@8+7;23@A4;979>>*)2/53>E=E=EEGF@(;?37;9>(/3(.8;>:((:,*?33((,())().0(,-4-((.(,(4(423()80(/7
@M03364:396:000000000-C9LGT:1:1101:16430:7787 2:N:0:10
GGACTACTGGGGTATCTAATCCTGTTTGCTCCCCACGCTTTCGCGCCTCAGCGTCAGTTGTCGTCCAGCAAGCCGCCTTCGCCACTGGTGTTCCTCCTAATATCTACGCATTTCACCGCTACACTAGGAATTCCGCTTGCCTCTCCGATACTCAAGGGCTACAGTTTCAAATGCAGTTCATGGGTTGAGCCCATGGATTTCACATCTGACTTGCCGCTCCGCCTACACGCCCTTTACACCCAGTAAATCCGGACAACGCTTGCAACCTCCGTATTCCCGCGGCTGCTGGCACGTAGTTAGC
+
CCCCCGGGGGGGGFGGGGGGGGGGGGGGGGGGGGGGGGGGGGGGGGGGGGGGGGGGGGGGGGGGGGGGGGGGGGGGGGGGGGGGGGGGEGGGGGGGGGGGGGFFFGEGGGGGGGGGGGGGGGGGGGGGDFGGGGGGGEGGGGGFDGGCEFGFG=FFD?EG8FDGGGGGGCGGFC<FGFGAACFCFGGFFGGGGGGGCGGGGFGAFFAF4BBFFF<:D2?E@GFFFGFF0>;693;);)>FG(1=67<?CFDFFF60:9282:8)08C,(((-.3>)6C-,439>BB2,24283,.).*.:7
@M03364:396:000000000-C9LGT:1:1101:25603:7788 2:N:0:10
GGACTACCGGGGTTTCTAATCCTGTTTGCTCCCCACGCTTTCGAGCCTCAGCGTCAGTTACAGTCCAGAGAAGCGCCTTCGCCACTGGTGTTCTTCCTAATCTCTACGCATTTCACCGCTACACTAGGAATTCCCTTCTCCTCTCCTGCACTCTAGACTTCCAGTTTGAAATGCAGCACTCGGTTTAAGCCCGAGTATTTCACATCTCCCTTAAACATCCGCCTACGCTCCCTTTACGCCCAGTAAATCCGGACAACGCTCGCCACCTACGTCTTCCCGCGGCTGCGTGCCCGTGTTTGCC
+
CCCCCGGGGGGGFGGGGGGGGGGGGGGGGGGGGGGGGGGGGGGFGGGFGGGGGGGGG@FGE@FGGGGGEGFFCFGGGGGGGGGGGFGGEFGGGGF9?F<FGGGGGGFGGGGGG9FGGGGGGGGG9BFF<FGGGGC<A??EFDDD6EECDDFFFDGF,@AFFG9FG9E;ADFFFAD?GFG8=+;+3CDEF9DGCGGGGGGGGEGFCFC4*7>CE>,.;6E759@DD:(/(18>(8))98EGC?@@AC)9ACD(/31()-3(49C2/;/4(4:8((-)6C4(4(4>;B0(4,(,8,(0.8(**
@M03364:396:000000000-C9LGT:1:1101:7618:7807 2:N:0:10
GGACTACTGGGGTTTCTAATCCTATTTGCTCCCCACGCTTTCGTGCCTCAGCGTCAGGTACAGGCCAGGCGGCCGCCTTCGCCGCTGGTGTTCTTCCACATCTCTACGCATTTTACCGCTACACATGGAGTTCCACCGCCCTCTCCTGTCCTCAAGCCGTGCAGTTTCCAAAGCCTGCACCGGTTGAGCCGGTCCCTTTTACTTCAGCCTTGCACAGCCGCCTGCGCCCCCTTTACGCCCAATCCTTCCGGATAACGCTCGCCACCTACGTTATACCCCGGCCGCCGGCACGCTGTCACCC
+
CCCCCGGGGGGGGGGGGGEGGGGDGGGGGGGGGGGGGGGGGGGFCGFGGGGGGGGGFFFGGGGGGGGGGGEGGGGGGGGGDGGEGCGGEFGGGGGGGGGGEGGGDGGGGGGGGCDGGGGGGGGG9FGGFGGGGFGFG@DGGDG?GGG@EAGFGF2AGF>@>FFFEE:FE7EEAG@GG*,4;CDFE5<(;,4)1/=FGFFG+.2.;+14(*/+3*C;72F:9D2((*(09<9((5).(4?G*((,)6:AFG)18:)3)44(,7E(>F<(.(,((.)668:((-(((((-0,4<((,0**)2>
@M03364:396:000000000-C9LGT:1:1101:3715:7816 2:N:0:10
GGACTACCCGGGTTTCTAATCCTGTTCGCTCCCCACGCTTTCGCGCCTCAGCGTCAGTTACGGCCCAGTAAGTCGCCTTCGCCACTGGTGTTCCTCCCAATCTCTACGCATTTCACCGCTACACTAGGAATTCCCTTCTCCTCTCCTGCACTCTAGACTTCCAGTTTGAAATGCAGCCCTCAGGTTAAGCCCGGGTATTTCACATCTCCCTTAAAAATCCGCCTACGCTCCCTTTACGCCCAGGCAATCCGGTCAACGCGCGCCCCCTACGTCTTACCGCGGCTGCTGGCACGTATGTGGC
+
CCCCCGGGGGGGGGGGGGGGGGGGGGGGGGGGGGGGGGGGGGGGGGCFEGGGGGGGGGGGGGEGGGGG@CAFFEGGGGGGGGGGGGGGGGGGGGGGGDAFGGGGGGGGGGGGGGGGGGGGDFGG9ECDFGGGGFG,@D8FGGGFFF9AFFGFFE=BEEGGCFFGGGG,@A9DCFFC?*C?FGG@CEEAC,DFG*@**?DFFEGE9ABE**0<0+4*0(>6(7>D(6/:(:>?D3@<EDGGGD<()//5AF:((-4??19(4(:1/:C08:?,(42)6<39994(-42???<FF0(*)0)0*
@M03364:396:000000000-C9LGT:1:1101:28162:7826 2:N:0:10
GGACTACTGGGGTATCTAATCCTGTTTGCTCCCCACGCTTTCGAGCCTCAGCGTCAGTTACAGTCCAGAGAATCGCCTTCGCCACTGGTGTTCTTCCTAATCTCTACGCATTTCACCGCTACACTAGGAATTCCCTTCTCCTCTCCTGCACTCTAGCCTTCCAGTTTGAAATGCAGCACTCAGGTTAAGCCCGAGTATTTCACATCTCACTTCACAATCCGCCTACGCTCCCTTTACGCCCAGTCAATCCTGACCCCGCTCGCCCCCTACGTATTCCCGCGGCTGCTGGCACGTACTTCGC
+
CCCCCGGGGGGGGGGGGGGGGGGGGGGGGGGGGGGGGGGGGGGGGGGGGGGGGGGGGGGGGFGGGGGGGGFFGGGGGGGGGGGGGFGGFGGGGGGGGGFGGGGGGGGGGGGGGGGGGGGGGGGGFDGGGGGGGGGDDCGGGGGFGGG,8DGDFEGF,@DAFFFGGGG9EGGGFGFGGDFFG,=:EFBDFFED6+@CGGGGGEGFCF=77CCC5+5;9*DFFGF=)>-:9DBD=EE495EGG@9=*><CFG+.)6(,>9>1;;GB<ED;18:236:-:A271990-8,4(:(8?4()0*)1>
@M03364:396:000000000-C9LGT:1:1101:15297:7827 2:N:0:10
GGACTACAAGGGTTTCTAATCCTGTTTGCTCCCCACGCTTTCGCGCCTCAGCGTCAGTGATGGTCCAGTTGGCCGCCTTCGCCACCGGTGTTCTTGCGAATATCTACGAATTTCACCTCTACACTCGCAGTTCCACCAACCTCTACCACACTCAAGCCAAGCAGTATCGAAGGCCATTCCGTGGTTGAGCCACGGGCTTTCACCCTCGACTAACTCAGCCGCCTACGCGCCCTTTACGCCCAGTGATTCCGAGCAACGCTAGCCCCCTTCGTATTACCGCGGCTGCTCGCACGAAGTTCGC
+
CCCCCGGGGGGGGGGGGGGGGGGGGGGGGGGEFEGGGGGGGGEGGGGGGGGGGGGGGFEDFGGGGGGGGCFGGGGGGGGGGGGGGGGGCFGGGGGGGGCEGGGGGGGGGFFGGGGFGFGFGGGGGGGGCFFGGGGGD,=FFGGFGFGFGFGFGF8;EGFGGGFGFGGGGGGGFGBFFFGGG:>@DGE@FFG5CEGGGGGGGFB>48;@2C@EE)>4CEGG>GFFFED>@G@>B7?2<:GDG?<4*66<FC*(2;(:F>9B:6F:DGG03?:<(.562:4996(,(43)(39B>,(.7*)1)
@M03364:396:000000000-C9LGT:1:1101:23357:7852 2:N:0:10
GGACTACTCGGGTTTCTAATCCTGTTCGCTCCCCACGCTTTCGCGCCTCAGCGTCAGTTATCGTCCAGCAAGCCGCCTTCGCCACTGGTGTTCCTCCTAATATCTACGCATTTCACCGCTACACTAGGAATTCCGCTTGCCTCTCCGCCACTCAAGGGATACAGTTTTGAAAGCAGTTCCGGGGTTGAGCCCCGGGATTTCACTCCCAACTTGCCTCTCCGCCTACACGCCCTTTACACCCAGTAAATCCGGACCACGCTTGCAACCTACGTATTGCCGCGGCTGCTGGCACGTCGTTCGC
+
CCCCCGGGGGGGGGGGGGGGGGGGGGGGGGGGGGGGGGGGGGGGGGGGGGGGGGGGGGGGGGGGGGGGGGGGGGGGGGGGGGGGGGGGFGGGGGGGGGGGGGGGGGGGGGGGGGGGGGGGGGGGGGGGFGGGGGGGG:DGGGGFGGG+@?GFF<=;@EFGGGFGGGFGGGFGFGFGGFGGGGGCEGFBFFGGGGGGDEGGGFGEGFFD1DD7;F+4<.=E;GFFF?(.(:@;;<B):)@FG6?F6:)48F)969>BF1>?<?E)2<F>:BFF248)6<7>0399>?,.(6(58<(.051>D
@M03364:396:000000000-C9LGT:1:1101:26395:7915 2:N:0:10
GGACTACTGGGGTTTCTAATCCTGTTTGCTCCCCACGCTTTCGCGCCTCAGCGTCAGTTGTCGTCCAGCAAGCCGCCTTCGCCACTGGTGTTCCTCCTAATATCTACGCATTTCACCGCTACACTAGGAATTCCGCTTGCCTCTCCGATACTCAAGGGATACAGTTTCGAAAGCAGTTCATGGGTTGAGCCCATGGATTTCACTCCCGACTTGCATCTCCGCCTACACGCCCTTTACACCCAGTCAATCCGGATAACGCTTGCCCCCTACGTATTACCGCGGCTGCTGGCACGTATTTAGC
+
CCCCCGGGGGGGGGGGGGFGGGGGGGGGGGGGGGGGGGGGGGGGGGGGGGGGGGGGGGGGGGGGGGGGGGGGGGGGGGGGGGGGGGGGFGGGGGGGGGGGGGGGGGGGEGGGGGGGGGGGGFFGGGFGGGGGGGFGG7=FGGGFGGG+@9FFGFFF8=,@EEFGGGGGDFFE@78FGFA,5EF@DG@CF<@F@CGG7DG6CAF<CFAA2C@GF4,1=8CF9DF?(55F;G(2:@F4C)CFG@F@6>)9?C33<:(6?29?:65(9@59?<(4>>7<<940397196074((.4:?=?*6C7
@M03364:396:000000000-C9LGT:1:1101:7756:7915 2:N:0:10
GGACTACAGGGGTATCTAATCCTGTTTGCTCCCCACGCTTTCGCGCCTCAGCGTCAGTTGTCGTCCAGCAAGCCGCCTTCGCCACTGGTGTTCCTCCTAATATCTACGCATTTCACCGCTACACTAGGAATTCCGCTTGCCTCTCCGGTACTCAAGCGGAACAGTTTCAAATGCAGTTCCGGGGTTGAGCCCCGGGATTTCACACCTGACTTGCCCCTCCGCCTACACGCCCTTTACACCCAGTAAATCCGGACCACGCTTGCACCCTACGTATTACCGCGGCTGCTGGCACGTACTTCGC
+
CCCCCGGGGGGGGGGGGGGGGGGGGGGGGGGGGGGGGGGFGGGGGGGGGGGGGGGGGGGFFAFFGGGGGFEGGGGGGGGGGGGGG8FGGGGGGFGGGGGGGGGGGGGGGGGGGGGGGGGGGGGGG8FGGGGGGGGGE?DFGGGFGG6+6<F7@9D@83@C+FFFF=CFGGGABBEFGFGGC5?<BEGFFFGGDEGGDGDGGFGE*55=@GF=7F8)>(==6DFF@B(A;GF>>?B<D2FGGF??75.2=FD037(:F?FF4?F?*;D818<8<BFAFG24(4629?:?(4(54.()0/)9C
@M03364:396:000000000-C9LGT:1:1101:6644:7956 2:N:0:10
GGACTACTGGGGTTTCTAATCCTGTTTGCTCCCCACGCTTTCGTGCCTCAGTGTCAGTTACAGTCCAGAAAGCCGCCTTCGCTACTGGTGTTCCTCCTAATATCTATGCATTTCACCGCTACACTACTCATTCCTCCCACGGCGACAGTATTCAAGCCGGCCAGTATCAAAGGCATTTCCGAAGTTAAGCCCCGGGATTTCACCTCTGACTTATCCGACAGCCTACGCGCCCTTTCAACCCAATAAGTCCTGATTACGCTCCGCACCTCCGTCTTCCCGCCGCTTCTGGCACGGTTTTAGC
+
CCCCCFGFFFGDEGGGGGCEGGGFG<F<FGFGGG@C+CFGGGGFGDFFGEEFGGGFEFGCFF,EEGGGG8AEFCEGGGGCGE7,75CFGGGGGGGGFFFFEGGGGGF<FGGGGFGFGEDDGECE=EGGG9FEFGFFG+8E7++*=ECCF?=DFED+C=8C+@*?F9=EEF=DAE@+@EGGG+@*@F,;BF,3CD***BFF77F*9AF64B@F6+19/5C2(77,/2()()611@F<??FFG?0:6))-9C*5)6:20(411(*,1/1.(4(((,4).*(,49(--()6).1432,5).)*;
@M03364:396:000000000-C9LGT:1:1101:14167:7966 2:N:0:10
GGACTACCGGGGTATCTAATCCTGTTTGCTCCCCACGCTTTCGAGCCTCAGCGTCAGTTACAGTCCAGAGAAGCGCCTTCGCCACTGGTGTTCCTCCTAATATCTACGCATTTCACCGCTACACTAGGAATTCCGCTTGCCTCTCCGATACTCAAGGGATGCAGTTTTGAAAGCAGTTCAGGGGTTGAGCCCCTGCATTTCACTCCCAACTTGCATCTCCGCCTACCCGCCCTTTACACCCAGTAAATCCGGACACCGCTTGCAACCTACGTATTACCGCGGCTGCTGGCACGTCGTTAGC
+
CCCCCGGGGGGGGGGGGGGGGGGGGGGGGGGGGGGGGGGGGGGGGGGGGGGGGGGGGGGGGGGGGGGGFFGCFGGGGGGGGGGGGGGGGGGGGGGGGGGGGGGGGGGGGGGGGGGGGGG6CFGGGCFGGGGGGGGGEEGGGGGFGGG=EEGFGFGFFCDEEGFGGGGGGGGF?F@FGFG7EGGGGEFCFCFGGGGGGGGGGEGEGF>75DDFCA,*+*>C=DFF=53A19:B@FFEFEGGG;DF=?5CFGG>0;B(5,7913A):@D5481(.4566C?FF>B>04:??F:<?F()8.,9:
@M03364:396:000000000-C9LGT:1:1101:3891:7970 2:N:0:10
GGACTACAAGGGTATCTAATCCTGTTTGCTCCCCACGCTTTCGTGCCTCAGCGTCAGTTACAGTCCAAGGAATCGCCTTCTCCACTGGTGGTCTTCGTAATCTCTACGCATTGCACCGCTGCACTAGGAATTCCGTTCTCCTTTCCTCAACTCTTGACTTACAGTTTGAAATGCAGCCCCCAAGTTAAGTCCGGGTATTTCAAATCGCACTTCTTAGTTCGCCTTCGGTCCCATTACTGCCACTAATTTCGGACAATGCTCGCCACCTTCGAAACAACTCGGTGGCTGTTCCTTCTGTAGC
+
68ABCFGC9F,BCAEFF,,CFGFGGCEFFDGGGGGG:CCC<C@C@FDE,,C@@FFC:FGG96CEFEG,,:C@CE@C,7@,,6CFE<F<,6,6:,45,9AF,9>?=EGE7C??9<A<FCED++9,4EFEFG@=A,,:D4+,,6,;D9,4,5?*,*+0FDFA,C+A@E=4EA9E@7*3,0+68+06@,,*+3,+0+81+@F:,3,0+**))302*+,3+*,70*:5)6)*/3/5*9;?*912,0.(;64<++*3(((,*.()1(3:C*;()((((((.(/))(---3(.(.)).)).99*6:*
@M03364:396:000000000-C9LGT:1:1101:27647:7972 2:N:0:10
GGACTACTGGGGTATCTAATCCTATTTGCTCCCCACGCTTTCGTGCCTCAGCGTCAGTCACAGGCCAGGCGGCCGCCTTCGCCACTGGTGTTCTTCCATATCTCTACGCATTTTACCGCTACACATGGAGTTCCACCGCCCTCTCCTGTCCTCAAGCCGTGCAGTTTCCAAAGCCTGAACCGGTTGCGCCGGTCCCTTTTACTTCAGACTTGCACAGCCGCCTGCGCCCCCTTTACGCCCAATCATTCCGCATACCGCTTGCCACCTACGCACTACCGCCGCTGCTGGCCCGTAGTTCGCC
+
CCCCCGGGGGGG:CGGGGGGGGGEFGGGGGGGGGGGGGGGGGGGGGGGGGGGGGGGGGGGGDGGGGGGGGGGGGGGGGGGGGGGGGGGGGGGGGGGGGGGGGGGGGGGGGGGGGGGGGGGGGGG?FGGGGGGGGGGGGDGGGGFGGG8DDFE=D2DFGGGGGFGGGGGGGGGFGBFG5@FGGDGGG,7ACEDGGGGFGGDF7B?GFF?EGEC39CAGFGD>GF33/47(9((4>4>?F?E:1:?)4<<=F*1:?>?EB>?F:3)98*4::(,(-,58*7(4>42(,.4,(42-(-89*->C
@M03364:396:000000000-C9LGT:1:1101:26974:7972 2:N:0:10
GGACTACTGGGGTATCTAATCCTATTTGCTCCCCACGCTTTCGTGCCTCAGCGTCAGGTACAGGCCAGGCGGCCGCCTTCGCCGCTGGTGTTCTTCCACATCTCTACGCATTTCACCGCTACACTAGGAATTCCATTCTCCTCTCCTGCACTCTAGACTTCCAGTTTGAAATGCAGCACCCAAGTTGAGCCCGGGTATTTCACATCTAACTTAACAGTCCGCCTACGCTCCCTTTACGCCCAGTAAATCCGGACCACGCTCGCCCCCTACGTCTTACCCCGGCTGTCGGCCCGTATTTAGC
+
CCCCCGGGGGGGGGGGGGEGFGGGGGGGGGGGGGGGGGGFGGGFGGGCGGFGFFGEEFGGGGGGGGGGGGGGGGGGGFG<FGGGGGGGBFGEGGGGGGGGGGGFGGGGGGGGGGFGFGDGGGGGFGGGGG8FGGGFG9DGGGD+DFF,@DFE?=?DFFFGGGFGFGGGGGGGFGEGFAGFE;D<FG;5*,<?DGGGGFGC@?C*16+**;;F78,9FECG@GF;8?;3,*43;<EC4(;CF(8E65-69C36(3(45(31:;511?C(-8(4((().3(,,,((-,)(-4((4,(0)/)*2
@M03364:396:000000000-C9LGT:1:1101:20353:8027 2:N:0:10
GGACTACACGGGTTTCTAATCCTGTTTGCTCCCCACGCTTTCGAGCCTCAGCGTCAGTTACAGTCCAGAGAATCGCCTTCGCCACTGGTGTTCTTCCTAATCTCTACGCATTTCACCGCTACACTAGGAATTCCATTCTCCTCTCCTGCACTCTAGACTTCCAGTTTGAAATGCAGCACCCAAGTTGAGCCCGGGTATTTCACATCTCCCTTAACAGTCCGCCTCCGCCCCCTTTACGCCCAGTAAATCCGGACAACGCTCGCCACCTACGTATTCCCGCGGCTGCTGGCCCGTAGTTAGC
+
CCCCCGGGFGGGGGGGGGGGGGGGGGGGGGGGGGGGGGGGGGGDCGGGGGGGGGGGGGGFGGGGGGGGGCGGGGGGGGGGGGGGGGGGGGGGGGGGGGGGGFGGGGGGGGGGGGGGGGGGGGGGFGGGGGGGGGGEFFGGGFGFDGGGGFGFF6+=AE;FFGFGFGFGADGGFGFGFFG?EECAEF=CFGGGGGGEGFGGG7EEGF6**4=F)3,3;AGGFGF>)674)1>9(7B*92CFG@<=6C95AFGF(3(2A69(,484*;>..,,..)4))<01(7>>>0)5(-2312(.84)*2
@M03364:396:000000000-C9LGT:1:1101:23889:8047 2:N:0:10
GGACTACCCGGGTATCTAATCCTGTTTGCTCCCCACGCTTTCGAGCCTCAGCGTCAGTTACAGTCCAGAGAAGCGCCTTCGCCACTGGTGTTCTTCCTAATCTCTACGCATTTCACCGCTACACGTGGAATTCCACCTCCCTCTGACGCACTCTAGTCGAGCAGTCACAGATGCCCTTCCCGGGTTAAGCCCGGGGATTTCACATCTGTCTTACTAACCCGCCTGCGCACCCTTTCCGCCCAGTAATTCCGGTTAACGCTCGCACCCTACGTATTTCCGCGGCTCCTGGCACGTCGTTCGC
+
CCCCCGGFGGGGGGGGGGGGGGGGGGFGGGGGGGGGGGGGGGG@FGGGGGGGGGGGG<FGGGGAFGGGFG<F<FGGGGGGGGGGGGGGGGGGGCFGGG9FGGGGGGGGGGGGGGGGGGGGGGGGCFGGGGGGGG,8DADGGGGFG;E+B9F>FBGD=E+@6CAGGFFGG8BCFE)+@9EF,++*@>D>FG,?7*;9*=CE,*@*4611*=CG<B1*=2AF>GF;051.(:7?D;36>6EGE?64*6<AFGF(-44)939816E2DED?133.,62).2((4(4((-.)5:(,363)))(19
@M03364:396:000000000-C9LGT:1:1101:6937:8054 2:N:0:10
GGACTACAGGGGTATCTAATCCTGTTTGCTCCCCACGCTTTCGTGCCTCAGTGTCAGTTACAGTCCAGAAAGCCGCCTTCGCTACTGGTGTTCCTCCTAATATCTACGCATTTCACCGCTACACTAGGAATTCCACTTTCCTCTCCTGCACTCAAGTTTCCCAGTTTCAAGAGCTTACTACGGTTGAGCCGTAGCCTTTCACTCCTGACTTAAGAAACCACCTACGCACCCTTTACGCCCAGTAAATCCGGATAACGCTAGCCCCCTACGTATTACCCCGGCTGCTGGCCCGTACTTTGCC
+
CCCCCGGGGGGGFGGGGGGGGGGGGGGGGGGGGGGGGGGGGGGGGGGGGGGGGGGGGGGGGGGGGGGGFGGGGGGGGGGGGGGGGGGGFFGGGGGGGGGGGGGGGGGGGGFGGGFGGGGGGGGGGFGGGGGGGGGGGFFGGGGFGGGGGFFBADGFF8DFFGFGGGGGGGGDDDEGGFGCFEGGGGDBFGEGCEGGGGGGGF;=FFF@FGEDC6,:7CDCCDDEB>>35DABD34;52EG@9@*1>55AD)(6;348:6(./?=GGD(4684)():A+3(4>,(-8,5?2:F0((8**)::
@M03364:396:000000000-C9LGT:1:1101:7457:8059 2:N:0:10
GGACTACCGGGGTATCTAATCCTGTTTGCTCCCCGCACCTTCGCACCTCAGCGTCAGTTATCTGCCTGAAACCTGCCTTCGCCACTGGTGTTCCTCCTAATATCTACGCATTTCACCGCTACACTAGGAATTCCGCTTGCCTCTCCGATACTCAAGGGATACAGTTTTGAGAGCAGTTCCGGGGTTGAGCCCCGGGATTTCACTCCCAACTTGCATCTCCGCCCACACGCCCTTTACACCCAGTCAATCCGGACAACGCTTGCACCCTACGTATTCGCGCGGCTGCTGGCCCGTAGTGAGC
+
<@AB8FFGGGGGGGFGGGGFGGGGGGGGGGGGGGGDFFEGFGGGGGGFGFFGGGGGGCEGGGGGGGGGFFGGGGFGGGC<==FFGDFFGFFFF@;FEEFCGGEFFGFGGDG=E9;EFGE6?FGGEGGGF9,4CFFDEEDGGDD5D,>+60@*EECDA=EFED?@CDFGD1:,3FEGAFFGGED7>EB6AF8@DGGD):,<B8C*;86>(C@+11>.36FGFGF(6;1D0C;99:?AFFFGE:::*6))993(((((.,3:0(;)0;C8(4,.4>?)(24(1((,4:782((49(,)0))**
@M03364:396:000000000-C9LGT:1:1101:25790:8062 2:N:0:10
GGACTACAAGGGTATCTAATCCTGTTTGCTCCCCACGCTTTCGAGCCTCAGCGTCAGTTACAGTCCAGAGAATCGCCTTCGCCACTGGTGTTCTTCCTAATCTCTACGCATTTCACCGCTACACTAGGAATTCCATTCTCCTCTCCTGCACTCTAGACTTCCAGTTTGAAATGCAGCACCCAAGTTGAGCCCGGGTATTTCACATCTCACTTAAAAGTCCGCCTACGCTCCCTTTACGCCCAGTCAATCCGGACCACGCTCGCCCCCTACGTATTACCGCGGCTGCTGGCCCGTATTTCGC
+
CCCCCGGGGGGGGGGGGGFGGGGGGGGGGGGGGGGGGGGGGGGGGGGGGGGGGGGGGGGGGGGGGGGGGGGGGGGGGGGGGGGGGGGGGGGGGGGGGGGGGGGGGGGGGGGGGGGGGGGGGGGGGFGGGGGGGGGGGGGGGGGFGGGFGFGFGEGF,@FGGGFGGGGGGFGGFGFGGFGGGG6DFG<CFGGGGGGGGGGGGFGFGFFE7CEF515:FFGGFGFFD>=EDGA=B>E4CDGGGF=2*>CFFGC6<@(=FFF@FBGF*?D>?F::):?-:C09>;>69?2:2::1>>>4?6<<<
@M03364:396:000000000-C9LGT:1:1101:6758:8065 2:N:0:10
GGACTACAGGGGTATCTAATCCTGTTTGCTCCCCACGCTTTCGAGCCTCAGCGTCAGTTACAGTCCAGAGAAGCGCCTTCGCCACTGGTGTTCTTCCTAATCTCTACGCATTTCACCGCTACACTAGGAATTCCCTTCTCCTCTCCTGCACTCTAGACTTCCAGTTTGAAATGCAGCACTCAGGTTAAGCCCGAGTATTTCACATCTCACTTAAAAATCCGCCTACGCTCCCTTTACGCCCAGTAAATCCGGACAACGCTCGCCACCTACGTATTACCGCGGCTGCTGGCCCGTAGTTCGC
+
CCCCCGGGGGGGGGGGGGGGGGGGGGGGGGGGGGGGGGGGGGGGFGGGGGGGGGGGGFFDGGGGGGGGFFCFFFGGGGGGGGGGGFFFFFGEGGGGGGGGGGGGGFFGGGGGGGGGGGGGGGGGFGGGFGGGGGFEGGGGGGGFGGGGGFGFGFFF;EEGGGFGGGGFAFGFFGFFDFFFGDFFGGFDFG?FGGGCFGGGGFG@CC+8EGFG5+3*4:FFAGFFAFABAG=BBBB=EDGGGDFF=?6?FG5B;@6?F6BFF>E>5EF?BF18,<:<AF89309,(323:((40(()0/)19
@M03364:396:000000000-C9LGT:1:1101:20452:8069 2:N:0:10
GGACTACTGGGGTATCTAATCCTGTTTGCTCCCCACGCTTTCGAGCCTCAGCGTCAGTTACAGTCCAGAGAAGCGCCTTCGCCACTGGTGTTCTTCCTAATCTCTACGCATTTCACCGCTACACTAGGAATTCCGCTTTCCCCTCCTGCACTCAAGTAGTCCAGTTCGCAAGGCAAAATGAGGTTGCGCCTCAAGATTAAACCTTGCGCTTAGCTAACCACCTACGAACTCTTTACGCCCAATAATTCCGGATAACGCTTGCCCCCTACGTATTACCCCGGCTGCTGGCCCGTCTTTCCCC
+
CCCCCGGGGGGGGGGGGGGGGGGGGGGGGGGGGGGGGGGGGGGGGGGGGGGGGGGGGGGGGGGGGGGGGGGGGGGGGGGGGGGGGGGGGGGGGGGGGGGEGGGGGGGGGGGGGGGGGGGGGGGGGGGGGGGGGGGGGGGGGGGFGGGGGFGFGFFDF=EGGGFGGGGGGGGGFGDGGFFF7FGFGG,:?F>DGCGAFGGGF@GDGFFFFCACF+>A+;EFBGFFB*6)68CCCCCF@@EGF<3)1?CFFG),(1.48>6628C:FE)3::?<::6AF+-(461(,4)41(8(((.09/)07
@M03364:396:000000000-C9LGT:1:1101:26927:8074 2:N:0:10
GGACTACCAGGGTTTCTAATCCTGTTTGCTCCCCACGCTTTCGAGCCTCAGCGTCAGTTACAGTCCAGAGAAGCGCCTTCGCCACTGGTGTTCTTCCTAATCTCTACGCATTTCACCGCTACACTAGGAATTCCCTTCTCCTCTCCTTCACTCTAGACTTCCAGTTTGAAATGCAGCACTCAGGTTAAGCCCGAGTATTTCACATCTCACTTACAAATCCGCCTACGCTCCCTTTACGCCCAGTAACTCCGGCCCACGCTCGCCCCCTACGTCTTACCGCGGCTGCTGGACCGTAGTTAGC
+
CCCCCGGGGGGGFGGGGGGGGGGGGGGFGGGGGGGGGGGGGGGCFGGGGGGGGGGGGGGGGGGGGGGGGFFEFFGGGGGGGGGGGGGGEGGGGGGGGGGGGGGGGGFGGGGGGGGGGGGGGGGGGGGGGGGGGGG9EEFGGGGFGGG,>DGEFDG?CDFGGGFGFGGFGGGGFGFGGFG8,,=>EGDDFGGGGEE6CFGGGEFCGFFF5CAE7898>AFGFGFF>D=5);@BFFFFE2EGE@9@8?*9AF<;(6(:DFF<11=77CDFF??8(.3A>C?0(4;(7:):2(.((-().1)::
@M03364:396:000000000-C9LGT:1:1101:17284:8075 2:N:0:10
GGACTACTCGGGTTTCTAATCCTGTTTGCTCCCCACGCTTTCGAGCCTCAGCGTCAGTTACAGTCCAGAGAAGCGCCTTCGCCACTGGTGTTCTTCCTAATCTCTACGCATTTCACCGCTACACTAGGAATTCCCTTCTCCTCTCCTGCACTCTAGACTTCCAGTTTGAAATGCAGCACTCAGGTTAAGCCCGAGTATTTCACATCTCACTTAAAAATCCGCCTACGCTCCCTTTACGCCCAGTAAATCCGGACCACGCTCGCCCCCTACGTATTACCGCGGCGGCTGGCCCGTAGTTAGC
+
CCCCCGGGGGGGGGGGGGGGGGGGGGGGGGGGGGGGGGGGGGGGGGGGGGGGGGGGGFGGGGGGGGGGFGFGGGGGGGGGGGGGGGGGFGGGGGGGGGGGGGGGGGGGGGGGGGGGGGGGGGGGGGGGGGGGGGGGGGGGGGGFGGGGGFGFGFGF=EDFGGFGFFGGGFGGFGFGGFGFC8=>EFFEFFGGG>EFGGGGGEGFGFFFEGFG5<97C@GGFGFD@CDFFGFFDBEFFFGGGDDF@)7CFGDFDB(3A?BF?@G4/:D>0<:?)6?6<C0>FFF(279B??6(,,-)08)::
@M03364:396:000000000-C9LGT:1:1101:23657:8108 2:N:0:10
GGACTACAAGGGTATCTAATCCTGTTCGATCCCCGCACTTTCGTGCATGAGCGTCATTTACGGCTTGGTCAGCTGCCTACGCAATCGGGGTTCTTCGTCATATCTATGCATTTCACCGCTACACGACGAATTCCGCAAACCTCAACCGCAATCAAGCCCGGCAGTATCAACGGCGGAATGGAGTTGAGCTCCACGATTTGACCGCTGACTTGCAAGGCCGCCTGCGCACCCTTTACACCCAATAGATCCGGATACCGCTCGGCTCCTCCGTATTACCCCGGCTGCTGGCCCGGGGTTCGCC
+
CCCCCGGGGGGGGGGGGGGGGGGGGGGGGGGGGGGGGGGGGGDGGGGGGGGGGGGGGFGGGGGGGGGGGGGGGGGGGGGGGGGGGGGGFEGGGGGGGGGGGGGGGGGGGGGGGGGGGGGDGGGGGDGGGEGGGGGGG8=DGGEDFGGEGFFF8>;?,3DE6<AGFCAFFGGGEFACC?CFGCF<8+256,<CF=E*:CEGGEE>GB:;<>49)135C:*C1>3:684>9>B3:>A)4<;C:((5*669=G)3?F02513179*-1;61<940(54:>+2(42-43248:((47(,0.7(//
@M03364:396:000000000-C9LGT:1:1101:27624:8118 2:N:0:10
GGACTACCAGGGTTTCTAATCCTGTTCGCTCCCCGCACTTTCGCGCATGAGCGTCAGTTACGGCCTGGTGAGCTGCCTACGCCATCGGTGTTCTTCCTCATATCTACGCATTTCACCGCTACACGACGAATTCCGCCAACCTCTACCGCAATCAAGCCCGCCAGTATCAACGGCGAACTGGAGTTTGAGCCCCCGATTTTCACGCTGGATTCCACGGCCCGCCTCCGTGCGCTTTACGCCCAGTAATCCGGATCAACGCTGGCTCCCTCGTCTTATCCGCGCCTGCTGGCCGGGTCTTGGC
+
CCCCCGGG<FEGFGGGGGGGGGGGGGGG+CGGGG@F+CFGGGG,+@+@@FFGGGGG7F<6CCGG+66F6,,BC,EFGG,ABF=>,EFG,CFFG,EG<EFGGGGGG95AFGGGGFFGGGGDEGFG+++@>FGGGG8@E++@F+@+=GGC6@3)@)CFCGCC*F*<FGCE,CG8?E()*)=,4,8,<1,)),07*=8*2=E?7)C?D5),(*.+.70439E=(>((,1()-9(,4:())(;?8((.*66-93)-(2(.0,1,(-*,9CD(2(-((,)).0-(4(3((.4)(((4-3,)0*.02
@M03364:396:000000000-C9LGT:1:1101:18622:8121 2:N:0:10
GGACTACCGGGGTTTCTAATCCTGTTCGCTCCCCACGCTTTCGCGCCTCAGCGTCAGTTATCGTCCAGCAAGCCGCCTTCGCCACTGGTGTTCCTCCTAATATCTACGCATTTCACCGCTACACTAGGAATTCCGCTTGCCTCTCCGACACTCAAGGGATACAGTTTCAAAAGCAGTTCCGGGGTTGAGCCCCGGGATTTCACTCCTGACTTGCATCTCCGCCTACGCTCCCTTTACGCCCAGTCAATCCGGACCACGCTCGCCCCCTACGTATTCCCGCGGCTGCTGGCCCGTACTTAGC
+
CCCCCGGGGGGGGGGGGGGGGGGGGGGGGGGGGGGGGGGGGGGGGEGGGGGGGGGGGGGGGGGGGGGGGGGGGGGGGGGGGGGGGGGGFGGGGGGGGGGGGGGGGGGGGGGGGGGGGGGGGGGGGGGGGGGGGGGGGFFDGGFFGGDCEFGFGF6A7CCF6F@FFFFGFGGGAFEGGFGGGGGDGGFEAFGGGGGE<EGGF<9/:AFFFGFGAF+)39FFBGFFFC?F(99?B9?)6?GEEBFF*<4)@C9>1>(1>?B1?>EB5?D>BF:1<<?2)<:F09>BFF:?38(-2,()0*4CF
@M03364:396:000000000-C9LGT:1:1101:18311:8130 2:N:0:10
GGACTACTGGGGTTTCTAATCCTGTTTGCTCCCCACGCTTTCGAGCCTCAGCGTCAGTTACAGTCCAGAGAATCGCCTTCGCCACTGGTGTTCTTCCTAATCTCTACGCATTTCACCGCTACACTAGGAATTCCATCCTCCTCTCCTGCACTCTAGACTTCCAGTCTGAAACGCAGCACCCAAGTTGAGCCCGGGTATTTCACATCTCACTTACCAGTCCGCCTACGCTCCCTTTACGCCCACTAAATCCGGACAACGCCCGCCACCTACGTCTTACCGCCGCTGCTGGCACGCAGTTAGC
+
CCCCCGG9FGFGGEGGGGDGGGCFGGGGGGGGGGFGGGGGGGGCFFGGGGGGGGGGGCEEFGGGGGGFFACFCFGGGGGGGGGGGGGGGGGGG<EGGGCGGGGGGGGGGGGGGGGGGEGGGGGGC8EFGGDGGGG,,9DFGDDFFFFGFFGFG=9F;EGGGFBGF,@@D8E,<>5CEFGGG?6:DC,*3@8C>ED**DEFFAF=+@6ACDEGF8,*21DF=DFF5:>D=DFB>8@*9(;FG8(()/)5CFG08@>;FB3(-4:9);5(2:8:(.444+,,(4419(,7?B(41(-)816*:
@M03364:396:000000000-C9LGT:1:1101:25254:8131 2:N:0:10
GGACTACTCGGGTTTCTAATCCTGTTTGCTCCCCACGCTTTCGAGCCTCAGCGTCAGTTACAGTCCAGAGAAGCGCCTTCGCCACTGGTGTTCTTCCTAATCTCTACGCATTTCACCGCTACACTAGGAATTCCCTTCTCCTCTCCTGCACTCTAGACTTCCAGTTTGAAATGCAGCACTCAGGTTAAGCCCGAGTATTTCACATCTCACTTAACAGTCCGCCTACGCTCCCTTTACGCCCAGTAAATCCGGACCACGCTCGCCACCTACGTATTACCGCGGCTGCTGGCACGTTCTTCGC
+
CCCCCGGGGGGGEGGGGGGGGGGGGGGGGGGGGGGGGGGGGGGGGGGGGGGGGGGGGGGGGGGGGGGGGGGGGGGGGGGGGGGGGGGGFGGGGGGGGGGGGGGGGGGGGGGGGGGGGGGGGGGGGGGGDGGGGGGFFFFGGGGFGGGEGFGEEE?F;FFGGGFGGGGGFGGGFGFGGFG8D=F8FF<:D<DFGGGEGFGGGFGEGFFF2:EG5+,;?EGFDGFF425@9DFFFFFFFFGGG?>B+919AD36;B01:(62@BGFCGG?7?B:2<:)6<02,3;0>().31(),.().*)95
@M03364:396:000000000-C9LGT:1:1101:21631:8155 2:N:0:10
GGACTACAAGGGTTTCTAATCCTGTTTGCTCCCCACGCTTTCGAGCCTCAGCGTCAGTTACAGTCCAGAGAAGCGCCTTCGCCACCGGTGTTCTTCCTAATCTCTACGCATTTCACCGCTACACTAGGAATTCCCTTCTCCTCTCCTGCACTCTAGACTTCCAGTTTGAAATGCAGCACTCAGGTTAAGCCCGAGTATTTCACATCTCACTTAAAAATCCGCCTACGCTCCCTTTACGCCCAGTAAATCCGGACAACGCTCGCCACCTACGTATTACCGCGGCTGCTGGCACGTCGTCCGC
+
CCCCCGGGGGGGFGGGGGGGGGGGGFGGGGGGGGGGGGGGGGGGGGGGGGGGGGGGGGGGGGGEGGGGGGGGGGGGGDGGGGGCFGGG>FCGGGGGGFDGGGFGGGGGC7FFCGGGGGGGGGGGGGGGGGGGGGFGGA2CBFDFFGGGGFGFGE8D9@FFGGFCFFGGFDDFFGFGGBGFFFGGGGFEF<DFGGGFGGGGGEGE+@BCFGFG@B,:7>GG@GD956:9>:@FFFFFFFGGE;@E;6?37>9;(3;7F;9<F;89*;D0(:14244<<F?1(40(-82231(5:(-..)(//
@M03364:396:000000000-C9LGT:1:1101:15654:8160 2:N:0:10
GGACTACTGGGGTTTCTAATCCTGTTTGCTCCCCACGCTTTCGAGCCTCAACGTCAGTTACCGTCCAGTAAGCCGCCTTCGCCACTGGTGTTCCTCCTAATATCTACGCATTTCACCGCTACACTAGGAATTCCGCTTACCTCTCCGGCCCTCAAGCCCTACAGTTTCCAATGCAGTCCCGGGGTTGAGCCCCGGCCTTTCACATCCGACTTGCAAGTCCGCCTACGCTCCCTTTACACCCAGTAATTCCGGCTAACGCTTGCTCCCTACGTATTACCGCGGCTGCTGGCCCGTATTTAGC
+
CCCCCGGGGGGGGGGGGGGGGGGGGGGGGGGGGGGGGGGGGGGFFGGGGGAFGGGGG@FGGGGGGGGGGGGGGGGGGGFGGGG>FFGGFGGGGGGGGGFGGGGGGGGGGGGGGGGGGGGGGGGGFCGGGGGGGDGGGGGGGGGFGGE3@*@5DBFF,@DG8FFGGGGGG8D;AGF=<?@E>3+<EECCFGGCCE8?<EGGGEGC8F4(8?BE7++10)>C<3;@FGFEFG9FFFFFD2CFE:?B?<)-0CC;4((.<2-1--*)2<*420(.4<44)<,(4(404???F?2:>9-.</):C
@M03364:396:000000000-C9LGT:1:1101:12509:8172 2:N:0:10
GGACTACACGGGTATCTAATCCTGTTTGCTCCCCACGCTTTCGAGCCTCAGCGTCAGTTACAGTCCAGAGAAGCGCCTTCGCCACTGGTGTTCTTCCTAATCTCTACGCATTTCACCGCTACACTAGGAATTCCCTTCTCCTCTCCTGCACTCTAGACTTCCAGTTTGAAATGCAGCACCCAAGTTGAGCCCGGGTATTTCACATCTCACTTAAAAGTCCGCCTACGCTCCCTTTACGCCCAGTAAATCCGGACAACGCTCGCCACCTACGTATTCCCGCGGCTGCTGGCACGTCGTTAGC
+
CCCCCGGGGGGGGDGGGGGGGGGGGGGGGGGGGGGGGGGGGGGGGGGGGGGGGGGGGGGGGGGGGGGGGGGGGGGGGGGGGGGGGGGGFFFEFGDFGGGGGGGGGGGGGGGGGGGGGGGCGFGGGGGGGGGGGGGGGGFGGGGFGGGGGFGFGFGF,@FGGGFGGGGGGGGGFGFGGFGGGGGGGGFDFGFGGGGGDGGGGFGEFFFFFGEG8@7>DEGGFGFF=?@A@G@FFFFFFFGGG<6=;??EF<DB;BF0;40319E;3CC0:B:<<<>:4<4933((-,5::0(518()0)->F
@M03364:396:000000000-C9LGT:1:1101:16461:8174 2:N:0:10
GGACTACCGGGGTTTCTAATCCTGTTTGCTCCCCACGCTTTCGTGCCTCAGTGTCAGTTACAGTCCAGAAAGCCGCCTTCGCTACTGGTGTTCCTCCTAATATCTACGCATTTCACCGCTACACTAGGAATTCCACTTTCCTCTCCTGCACTCAAGTTTCCCAGTTTCAAGAGCTTACTTCGGTTGTGCCGTAGCCTTTCACCCCTGCCTTTAGAGACCACCTACTCACCCTTTACGCCCCGTAAATCCGTATAACGCACGCCCCCTACGGATTACGGCGGCTGCCTGCGTGGAGTTCGGC
+
CC@CCG@EFB::+7FFG<GGGAFEFAEA,BE@D@ACCCCF8CF<A:FF@FGEEFE<EFGF,6FGG@<C@FF<8@@F:C:EF@:==EG<9BFGEEEGFE9FG<EC4;594C=FEBD?5+4@=CF8EEEC<AFGDFA?,EF?BC;++8>F89F*40+38@,@D,++,8@C==@,;:DD=0E,=+8@CE+1+8+00;+EF9EF,0,1*<3):;*,/+,182*,:;B)),01(159BEE42(=*1(/.)/9?):1(,5)9),((,-29C8)((-(((()-(*--4((((,).((,--(.)8*(1/
@M03364:396:000000000-C9LGT:1:1101:4079:8186 2:N:0:10
GGACTACTAGGGTTTCTAATCCTGTTCGATACCCGCACTTTCGTGCCTCAGCGTCAGTCGGCGGCTGGCATGCTGCCTTCGCCATCGGAGTTCTGCGTGATATCTATGCATTTCACCGCTACACCTCGCATTCCGCATGCCTCGCCGCTACTCAAGCCCGCCAGTTTCAACGGCTATACGGGGTTGCGCCCCGAATTTTTCCCGCTGACTTGACAGCCGGCCTACGCCCCCTTTACACCCAATACATCCGGATACCGCTCGTTTCCTCCGTCTTTCCCCCGCCGCTGGCCCGGCTTTCTCC
+
BCCCCGGGFE@FGGGGGGGGGGGFGGGGFFAFGGGG@FGGGGEGGGGGGGCFEGGGGGGEGEE7@FFCGGGGGGFGGGGGGG,=CFGG+>FFGFGGGE7?F?EFGGGGGDGGGGGGGGGGGGGGGGGFGEFGGGGG+@CGGGF5CGGGGFGEFCD>,@DEGD>CBFGG7,?59F=*=+C=?544=E*(8CGGGC*1CFGG+7<:<>@(3:5+)9+.<:876DF04*4)-9;7:B2-5AFG*1,,))6-<C)(41,:D2,-3(*,0<:6(,4(.()--+4((((,43((-(3(4(,)07)2:
@M03364:396:000000000-C9LGT:1:1101:4771:8214 2:N:0:10
GGACTACTCGGGTTTCTAATCCTGTTTGCTCCCCACACTTTCGCGCCTCAGCGTCAGTTACAGTCCAGTAAGTCGCCTTCGCCACTGGTGTTCCTCCCAATCTCTACGCATTTCACCGCTACACTGGGAATTCCACTTACCTCTCCTGCACTCAAGCCCTACAGTATCCAAAGCAATTCCCACCTTGAACGCAGGGCTTTCACGCCAGACTTACAGGGCCGCCTACGCGCCCTTTCAGCCCAGTCATTCCGGACCACGCTTGCCCCCTACGTATTACCGCGGCCGCCGGCCCGTCTTTAGC
+
CCCCCGGG<FGGFBFGGGGGGGGGGGGGGGGGGEGG:FGFFGGDGGGGEGGFGGGGBFFDG9FCFGGG6,,EFFGGGGGGGGFEC,EFGGFGGGGGGCFCFFGGGCAFGGGGGGGGGGGGGGGF,,AEFEFFGGFGG,+CE@FF6E@==9A>F=DFG@EF,DDGG==FFGG,:F5+@?FGF8++@E:803,3+@E+;DEGGEG5*3*1)95?6F,13-8CBD@=2:543C(:9;;6).5CF;(/*)9?AG40(((4742(8(C?FG)((,(.,686>F842(((,((41;6996-))*)0*
@M03364:396:000000000-C9LGT:1:1101:25309:8236 2:N:0:10
GGACTACTGGGGTTTCTAATCCTGTTTGATTCCCGCACTTTCGAGCCTCAGCGTCAATGCCACCCCAGGAGACTGCCTTCGCAATCGGCGTTCTTCGTCATATCTAAGCATTTCACCGCTACACAACGAATTCCATCTCCCTTGTGTGTATTCAAGAACGGCAGTATCAACGGCATGACCGCGTTGGGCCCGGACATTTGACCGCTGACTTACCATTCCGCCTACTCTCCCTTTACACCCAATGCATCCGAATACCCCTTGCCTCCTCCGTCTTACCCCCGCTCGTTGCACGGACTTCGGC
+
CCCCCGGGGGGGFEGGGGGGGGGGGGGGGGGGGGGGGGGGGGGGGGGGGGGGGGGGEGGGGGGGGGGGGGGGGGGGGGGGGGG>FGGG+FGGFGGGGGGGGFGGGGEGGGGGGGGGGGGGGGGGFCFEGGGGGGGFG;DGGGCB@DD8>;FEGEDFFGFGEGFGGFDGG78CDGFGG>GGGGGCGD>AF>@5DGG5DEC,,199D:B((;<:4=+<+9F=6C;;(+)+)232<:>)6>GG881().6:6C*,(8)))-24(,+.>@*4:(((.,)6:+((-(-((((.4)5094,8/*(*1
@M03364:396:000000000-C9LGT:1:1101:8025:8240 2:N:0:10
GGACTACCGGGGTATCTAATCCTGTTTGCTCCCCACGCTTTCGTGCCTCAGTGTCAGTTACAGTCCAGAGAGCCGCCTTCGCAACTGGTGTTCCTCCTAATATCTACGCATTTCACCGCTACACTAGGAATTCCACTCTCCTCTCCTGCACTCAAGTTTCCCAGTTTCAAAGGCTTACTACGGTTGAGCCGTAGCCTTTCACCTCTGACTTAAGAAACCACCTACGCACCCTTTACGCCCAGTAATTCCGTATAACGCTAGCCCCCTACGTATTACCGCGGCTGCTTGCCCGTAGTTAGCC
+
CCCCCGGGGGEGFGGGGGFGGGGGGGGGGGGGGGGGGGGGGGGGGGGGGGGGGGGGGGGGGGGGGGGGGGGGGGGGGGGGGGGGGGGGGGGGGGGGGGGGGGGGGGGGGGGGGGGGGGGGGGGGDGGGGGGGGGGGGFGGGGGFGGGCGFGF>DFFFDFGGGFCFGGGGGGGFGEFGFGGGGGGGG>@FGGGGGGGGGGGDAF@GFFCEGFGECDAGFGFBG@E:6>65DDFFFFE>@GG>=8C1<<EFF*(64)9>928;4<(CEC,4:B><?<<B54-4>-38)).((,2-((796-*9
@M03364:396:000000000-C9LGT:1:1101:17931:8250 2:N:0:10
GGACTACTCGGGTTTCTAATCCTGTTTGCTCCCCACGCTTTCGCGCCTCAGCGTCAGTTGTCGTCCAGCAAGCCGCCTTCGCCACTGGTGTTCCTCCTAATATCTACGCATTTCACCGCTACACTAGGAATTCCGCTTTCCTCTCCTGTACTCAAGTAGCCCAGTTCAGGGGGCTAACAATGGTTGAGCCATTGCCTTTCACCCCCTGCTTAGCTAACCACCTACCCACTCTTTACGCCCCATCATTCCGTCTAACGCTTGCCCCCTACGTTTTACCCCCGCTGCTGGCACGGACTTCCCC
+
CCCCCGGGGGGGGGGGGGGGGGGGGGGGGGGGGGGGGGGGGGGGGGGGGGGGGGGGGGGGGFGGGGGGGGGGGGGGGGGGGGFGGGGGEFFGGGGGGGGGGGGGGGGGGGGGGGGGGGGGGGGGCFFGFGGGGGGGGGFGGFGDGGGGGFGFGF6@A=:EGGFGGA=DFFG>>FFFCA:F9DGGGG3:?F,=:FGGGGGG:8DDDEFDFDE,7+>*8>F6:C2((,/*62:.;?)>??GG*23(*19CCF2(6:).)424(2<8CE51:(.(.--.3+((42,(-8),,(4((((.99)*2
@M03364:396:000000000-C9LGT:1:1101:11569:8255 2:N:0:10
GGACTACTCGGGTTTCTAATCCTGTTTGCTCCCCACGCTTTCGAGCCTCAGCGTCAGTTACAGTCCAGAGAATCGCCTTCGCCACTGGTGTTCTTCCTAATCTCTACGCATTTCACCGCTACACTAGGAATTCCATTCTCCTCTCCTGCACTCTAGACTTCCAGTTTGAAATGCAGCACCCAAGTTGAGCCCGGGTATTTCACATCTCACTTAAAAGTCCGCCTACGCTCCCTTTACGCCCAGTAAATCCGGACAACGCTCGCCACCTACGTATTACCGCGGCTGCTGGCCCGTAGTTCGC
+
CCCCCGGGGGGGGGGGGGGGGGGGGGGGGGGGGGGGGGGGGGGGGGGGGGGGGGGGGFGGGGGGGGGGGGGCGGGGGGGGGGGGGGGGGGGGGGGGGGGGGGGGGGGGGGGGGGGGGGGGGGGGFFGGFFEGGGGGDFFGGFFBGGGGGFGFGECFAFGGGGFGGGGGGGGFF>DCFFGGGG8FDFCDFGGGGGGGGGGGGFG7=AFFFGFG7=,:B=FGFG==AFFF>DFF2BE4@=CFGDFF8<6?FC5@7>9?FB6(/6=9*;F:(424<<B25<164(43(44)32.3(4())*)19
@M03364:396:000000000-C9LGT:1:1101:9905:8269 2:N:0:10
GGACTACTGGGGTTTCTAATCCTGTTTGCTCCCCACGCTTTCGCGCCTCAGCGTCAGTTGTCGTCCAGCAAGCCGCCTTCGCCACTGGTGTTCCTCCTAATATCTACGCATTTCACCGCTACACTAGGAATTCCGCTTGCCTCTCCGATACTCAAGGGATGCAGTTTCAAAAGCAGTTCCGGGGTTGAGCCCCGGGATTTCACTCCTGACTTGCATCTCCGCCTACACGCCCTTTACACCCAGTAAATCCGGACCACGCTTGCAACCTACGTATTACCGCGGCTGCTGGCACGTAGTTAGC
+
CCCCCGGGGGGGGGGGGGGGGGGGGGGGGGGGGGGGGGGGGGGGGGGGGGGGGGGGGGGGGGGGGGGGGGGGGGGGGGGGGGGGGGGGGGGGGGGGGGGGGGGGGGGGGGGGGGFGGGGGGGGGGGGGGFGGGGGGGGGFGGGFGGGGGFGFGFFDDEEGGGFGGG7DGGFGACEFCFGGGGCEGGGEFD6CDGEGCGFGGCGEFFFECGA74F9CF<FG;GFFFC(;;D16:;B<FFGGG:<?=)<AFGG>?F(8F?B?:<C8*<C87044847ADC:9,21;9:7)36(.38(00/.CD
@M03364:396:000000000-C9LGT:1:1101:25340:8276 2:N:0:10
GGACTCCTGGGGTTTCTAATCCTGTTTGCTCCCCACGCTTTCGAGCCTCTGCGTCAGTTACAGTCCATAGAATCGCCTTCGCCACTGGGGTTCTTCCTAATCTCTACGCCTTTCACCGCTACCCTAGTAATTCCATTCTCCTCTCCTTCACTCAAGACTTCCAGTTTGAAATGTAGCACCCAAGTTGAGCCCGGGTATTTCACATCTCACTTACCAGTCCCCCTACGCACCCTTTCCGCCCAGTTAATCCCGACTACGCTCTCCACCTACGTCTTGCCGCGGCTGCTGGCACGTCTTCTGG
+
CCC,A,;F<FF@F@;@@FG9F,CCFGC<F@6;FGGG7@,8CC,DF,7:6,6CFCF:,<6E@FFC<@9,,6,56E<C@?:EFC@@C,:F,+8CA<E?9FB,:,EFGE9,++9B4FFDDBC?C@,4CFE55,CF<F,,4,?<9?,1=8E,@?,CC)69C89,7,56A;3,,,6@+323=2,@C?8=7,,*3:6=+@C@+,@:E73A20+1;8A<=+,*;C:,)49)4,-:)2--:>)**(/6<,1.+).)8+*,:1((0,,(/(2(+*2,((,((3:).0(,702((-3083(54:(0.*)**
@M03364:396:000000000-C9LGT:1:1101:9255:8285 2:N:0:10
GGACTACTGGGGTTTCTAATCCTGTTTGCTCCCCACGCTTTCGAGCCTCAGCGTCAGTTACAGTCCAGAGAATCGCCTTCGCCACTGGTGTTCTTCCTAATCTCTACGCATTTCACCGCTACACTAGGAATTCCATTCTCCTCTCCTGCACTCTAGACTTCCAGTTTGAAATGCAGCACCCAAGTTGAGCCCGGGTATTTCACATCTCACTTAAAAGTCCGCCTACGCTCCCTTTACGCCCAGTAAATCCGGACAACGCTCGCCACCTACGTCTTCCCGCGGCTGCTGGCACGTCGTTAGC
+
CCCCCGGGGGGGGGGGGGGGGGGGGGGGGGGGGGGGGGGGGGGFGGGGGGGGGGGGGGGGGGGGGGGGGGGGGGGGGGGGGGGGGGGGGGGGGGGGGGGGGGGGGGGGGGGGGGGGGGGGGGGGGGGGGGGGGGGGFFGGGGGFGGGGGFGFGFGFEFGGGGFGGGGGGGGGFGFGGFGGGGCFDFDFFGGGGGGGGGGGGEEEDFFEFGAF7=,:DCGGFGFFDDAE>GFFFFFFFFGGGF=B=3CEFGCBFF9;F@@(86E>*AF:08?:(3<4:C40419>>B27?0(531-)83(9C
@M03364:396:000000000-C9LGT:1:1101:5572:8344 2:N:0:10
GGACTACTCGGGTATCTAATCCTGTTCGATACCCGCACTTTCGAGCTTCAGCGTCAGTAACGCTACGGTAAGCTGCCTTCGCAATCGGGGTTCTTCGTGATATCTAAGCATTTCACCGCTACACCACGAATTCCGCCTACCTCCTGCGCACTCAAGGCCTCCAGTTCGCGCTGCAGTGCCACGGTTGAGCCGCGGCATTTCACAACACGCTTAAAAGCCGGCCTACGCTCCCTTTCAACCCAATAAATCCGGATCACGCCCGGACCCTCCGTATTACCGCCGCTGCTGGCACGGACTTAGC
+
CCCCCGGGGGGGGEGGGGGGGGGGGGGGGGDFGGGGGGGGGGGGGGGGGGGGGGGGGGGGGGGGDGDGGGGGGGGGDGGGGGGGGGGGGGGGGGGGGGGGGGGGGFGGGGGGGGGGGGGGGGGGGFGGDGGGGGGGGEDGGGFFGGGG>AGFFFFFGGGFFGFGGGGGGGGGDFFFFFGGGGGGGE:>FFFGGGEDDGGGGFGC*:A<(9;C?8+9CDG=7DF0:8:DFG96:24>A)<CG?(.054)9FD;(4(8416:BF?3DE*,3<F6<7?)6C:6(4(4((4).((.-(().*6::
@M03364:396:000000000-C9LGT:1:1101:23987:8364 2:N:0:10
GGACTACCCGGGTTTCTAATCCTGTTTGCTCCCCACGCTTTCGCGCCTCAGCGTCAGTTATCGTCCAGCAAGCCGCCTTCGCCACTGGTGTTCCTCCTAATATCTACGCATTTCACCGCTACACTAGGAATTCCGCTTGCCTCTCCGACACTCAAGGGATACAGTTTTGAAAGCAGTTCCGGGGTTGAGCCCCGGGATTTCACTCCCAACTTGCCTCTCCGCCTCCACGCCCTTTACACCCAGTAAATCCGGCCAACGCGTGCACCCTACGTATTACCGCGGCTGTTGGCCCGTCGTTAGC
+
CCCCCGGGGGGGFEGGGGEFGGGGGGGGGGGGGGGGGGGGGGGGGGGGGGGGGGGGGEGGGGGGGGGGGGGGGGGGGGGGGGGGGGGGEFGGGGGGGGGGGGGGGGGGGGGGEGEGGGGGGG?FF8FFGGGGGGGGGGGGGGF?=>C+@@GD@)+;@@FD6FFGBEGGGGGGFF5FEFGGDGGEGEGEFCGCDEGGG5EFGCF*28A@DG@?)A+);3CE>DF<6*/5;<1;>?D<A)<FG??.862-1C<>(((()-,(,,*(*29<(42(.:2)4<46>(,11(,52:),494)8)(1:
@M03364:396:000000000-C9LGT:1:1101:9305:8378 2:N:0:10
GGACTACACGGGATTCTAATCCTGTTTGCTCCCCACGCTTTCGCGCCTCAGCGTCAGTTATCGTCCAGCAAGCCGCCTTCGCCACTGGTGTTCCTCCTAATATCTACGCATTTCATCGCTACACTAGGAATTCCGCTTGCCTCTCCGCCACTCAAGGGATACTGTTTTGAAAGCAGTTCAGGGGTTAAGCCCCTGGATTTCCCTCCCATCTTGCATCTCCGCCTACACGCCCTTTCCACCCAGTTCATACTGACAACGCTTGCTACCTACTTCTTCCTGTGGCTCCTTCGCTCTATTTATC
+
@@CCCGAE<C@@,6;6F@C,AAA@CFF,<FFGGG,++CCBFGGCF:F76A,@BFG,F<E,,,:C@:C66CA@@DFG7@FFGGFCC<=<,49BFEFFG<FG,,4,4@?@FCFDEFC,CE++6@2A;,,::<97EB===60<F=@*?8@+63@8AD+0,=,@=,+6C=EGD6,3<,87EF:::99+@C**4,,3<A5?9>DG?*4>;**)***=*+1*+*>0(799(8()6)(3:(6))7;416(.+)/7+;71<..)0((,,,*)2<5))().)).64+)),4(.)(())((((-)1984*2
@M03364:396:000000000-C9LGT:1:1101:4442:8409 2:N:0:10
GGACTACCGGGGTTTCTAATCCTGTTCGATCCCCGCACTTTCGTGCATGAGCGTCATTTACGGCTTGGTCTGCTGCCTACGCAATCGGGGTTCTTCGTCATATCTATGCATTTCACCGCTACACGACGAATTCCGCCAACCTCAACCGCAATCAAGCCCGGCAGTATCAACGGCGGAATGGAGTTGAGCTCCACGATTTGACCGCTGACTTGCACGGCCGCCTGCCCACCCCTTACACCCAATACATCCGGATTACGCCCGGCTCCCCCGTATTACCCGGGCCGCCGGCCCCGGGTTCGGC
+
CCCCCGGGGGGGFFGGGGGGGGGGGGGGDGGGGGGGGGGGGGGGGGGGGGGGGGGGGGGGGGGGGGGGFGGGGGGGGGGGGG:C7FGG7FGEGGGGGGGGGGGGGG<FGGGGGGGFFEGGGEGGGGGFGGGGGGGGEFCFGGG9DFGGGFCAF@+:@;FGEE5CCDFGGGGCAGF5*:CFCGFEE7,6),>CCGDE9CC+@<GBC5;>BF<+69+(7-CC9G0<(*./(9:((4,(-3CE8,,)05>A@3)1((4))(,4(32(1A*(7--((.)..0((-,(4((,-2(((4((07)-)9
@M03364:396:000000000-C9LGT:1:1101:16982:8434 2:N:0:10
GGACTACTGGGGTTTCTAATCCTGTTTGCTCCCCACGCTTTCGAGCCTCAACGTCAGTTACAGTCCAGTAAGCCGCCTTCGCCACTGGTGTTCCTCCTAATATCTACGCATTTCACCGCTACACTAGGAATTCCACTTACCTCTCCTGCACTCTAGCTAAACAGTTTCCAAAGCAGTTCCCGGGTTGAGCCCGGGGCTTTCACTTCAGACTTGCTTTGCCGTCTACGCTCCCTTTACACCCAATGATTCCGAACAACGCTCGCACCTTACGTGTTACCGCGGCTGCTGGCACGTAATTCGC
+
CCCCCGGGGGGGGGGGGGGGGGGGGGGGGGGGGGGGGGGGGGGGGGGGGGCFGGGGGGGFGGGGGGGGGGGGGGGGGGGGGGGGGGGGFFGGGGGGGGGGGGGGGFGGGGGGGGGGGGGGGGGGGGGGGGGGGGGGGFGGGGGFGGGGGFGFGFGFFGCFGGFGGFGFFGGGDCEFGFGGGGGFGGFFFGGGGGGGGGGGGFGFGFFE7FFGBFFEG:FC>C@DD?2;>:@DDFFCF?FF@/(,))16CGF(6>28AB;<:9*3CE4:<B44(.72A944619>FF:4:<33?3()81->C
@M03364:396:000000000-C9LGT:1:1101:24147:8450 2:N:0:10
GGACTACTGGGGTTTCTAATCCTGTTTGCTCCCCACGCTTTCGAGCCTCAGCGTCAGTTACAGTCCAGAGAAGCGCCTTCGCCACTGGTGTTCTTCCTAATCTCTACGCATTTCACCGCTACACTAGGAATTCCATTCTCCTCTCCTGCACTCTAGCCTTCCAGTTTGAAATGCAGCACCCAAGTTGAGCCCGGGTATTTCACATCTACCTTATAAATACGCCTACGCTCCCTTTCCGCCCAGTCATTCCGGACCACGCTCGCCACCTACGTATTACCGCGGCTGCCGGCACGTCTTTCGC
+
CCCCCGGGGGGGFFGGGFEFF9FGGGGGGGGGGGGGGGGGGGGFGGGGGGEFGGGGGFGDGGGGGGGGGFCFGGGGGGGCFGFFGGGGEGGGGGGGFGCGGFGGGGGGGGGGGGGGGCCDEFGGGGFGGGFGGFGFC;3?FF??FGG?EDGF=D+4,@EFFGFGGGFGGFGGFFECGFGG8+6@@FC;?AFGGGGEGGGGCEE<+*+33=CF*+,3?=,5);9B=8>/4:@=B4748@CFG?;E=;)1;7*:?0.:>?>6<2:4*;C:(44.34:))<,496641(((---343-0./.95
@M03364:396:000000000-C9LGT:1:1101:27706:8452 2:N:0:10
GGACTACAAGGGTATCTAATCCTGTTTGCTCCCCACGCTTTCGAGCCTCAGCGTCAGTAATCGTCCAGTAAGCCGCCTTCGCCACTGGTGTTCCTCCTAATATCTACGCATTTCACCGCTACACTAGGAATTCCGCTTGCCTCTCCGATACTCACGGGATACAGTTTTGAAAGCAGTTCCGGGGTTGAGCCCCGGGATTTCACTCCCAACTTGCATCTCCGCCTACACGCCCTTTACACCCAGTAAATCCGGACAACGCTTGCAACCTACGTTGTCCCGCGGCTGCTGGCCCGTCCTTCGC
+
CCCCCGGGGGGGEGGGGGGGGGGCFFGEGGGGGGGGGGGGGGGGGGGCEG8FGGGGCC<FFGGFGGGGGGGGGFGGGGGAFGGGG<FF9EF:FGGAFGFCF@>,@EFCEEGEAFGGGGGGEEEGGGGEEFGGGGGDGGGFFG85?ECG6A@9,:+;+@8CFGFGFADFFGGEFF@DFC<;C6;3CGBCFC,/7>EE58CC9?@88?A((72A*1,)1)>2(:;01B()//(,.83)9?<??:0,*6<4/*)((4(4)4(44:C3?C9,8?((,(-).<9(,1(-7:0)3(((--,))*)*9
@M03364:396:000000000-C9LGT:1:1101:14750:8459 2:N:0:10
GGACTACCGGGGTTTCTAATCCTGTTTGCTCCCCACGCTTTCGCGCCTCAGCGTCAGTTATCGTCCAGCAAGCCGCCTTCGCCACTGGTGTTCCTCCTAATATCTACGCATTTCACCGCTACACTAGGAATTCCGCTTGCCTCTCCGACACTCAAGGGATACAGTTTTGAAAGCAGTTCCGGGGTTGAGCCCCGGGATTTCACTCCCAACTTGCATCTCCGCCTACCCGCCCTTTACACCCAGTAAATCCGGACAACGCTTGCAACCTACGTATTACCGCGGCTGCTGGCACGTAGTTAGC
+
CCCCCGGGGGGGGGGGGGGGGGGGGGGGGGGGGGGGGGGGGGGGGGGGGGGGGGGGGGGGGGGGGGGGGGGGGGGGGGGGGGGGGGGGGGGGGGGGGGGGGGGGGGGGGGGGGGGGGGGGGGGGGGGGGGGGGGGGGGGGGGGFGEGECBGFGFFD<CFGFGFDDCGGGEGCCFFGGFFGGGGGGGGFFFGGGGGGDGGGGFB3?FF@FGFGFF+9:<FGFGFFFG3>0969><BAFFGGG??B99>BFFG28916F>FBF?F7>CF55(44):?AFF3;>9>>><:226:?:1()./<>:
@M03364:396:000000000-C9LGT:1:1101:17149:8469 2:N:0:10
GGACTACCAGGGTATCTAATCCTGTTTGCTCCCCACGCTTTCGAGCCTCAGCGTCAGTTACAGTCCAGAGAATCGCCTTCGCCACTGGTGTTCTTCCTAATCTCTACGCATTTCACCGCTACACTAGGAATTCCATTCTCCTCTCCTGCACTCTAGACTTCCAGTTTGAAATGCAGCACCCAAGTTGAGCCCGGGTATTTCACATCTCACTTAAAAGTCCGCCTACGCTCCCTTTACGCCCAGTAAATCCGGCCAACGCTCGCCCCCTACGTATTACCGCGGCTGCTGGCACGTAGTTAGC
+
CCCCCGGGGGEGGGGGGGGGGGGGGGGGGGGGGGGGGGGGGGGFFEGGGGGGGGGGGEFGGGGGGGCGGGFGGGEGGGGGGGGGGDGGFGGGGGGGGGFGGGFFGGGGGGGGGGFGGGGGGFGG;EFGGGGGGGGGGFGGGGGFGGGGGFCDGFGDCFGFGGFGGGCF9FCGFGEGGFFDE6DEFG9;;B==8CE?+DFGGE;*?:+57CAF*=58C6DB@GFAA>>:>DBFFBE482CCE2BB+9??FGG602(6>D@D<3:,1:C9??B:2<:4:E03;>>>F?0?:?04(..089)22
@M03364:396:000000000-C9LGT:1:1101:21118:8480 2:N:0:10
GGACTACAAGGGTTTCTAATCCTGTTTGCTCCCCACGCTTTCGTGCCTCAGTGTCAGTTACAGTCCAGAAAGCCGCCTTCGCTACTGGTGTTCCTCCTAATATCTACGCATTTCACCGCTACACTAGGAATTCCACTTTCCTCTCCTGCACTCAAGTTTCCCAGTTTCAAGAGCTTACTACGGTTGAGCCGTAGCCTTTCACTCCTGACTTAAGAAACCACCTACGCACCCTTTACGCCCAGTAAATCCGGATAACGCTAGCCCCCTACGTATTACCGCGGCTGCTTGCACGTAGTTAGCC
+
CCCCCGGGGGGGGGGGGGGGGGGGGGGGGGGGGGGGGGGGGGGGGGGFGGGGGGGGGGGGGGGGGGGGGGGGGGGGGGGGGGGGGGGGFGGGGGGGGGGGGGGGGGGGGGFGGGGGGGGGGGGGGGGGGGGGGGGGGGGFGGGFGGGGGFGFFDFFFFFDFGFGGGGGGGGFFGFGGFGGGGGGGGBDFFEGGEGGDGGGGA@CGFFEFGFF@@5:*8FGDGFE5*:@@CDBFFFFFFGFC(841@CCFG)677E@BB?(.4?@DGD;DFFB47>>>/--32-41,).8)3::(.79*)02
@M03364:396:000000000-C9LGT:1:1101:16697:8503 2:N:0:10
GGACTACACGGGTTTCTAATCCTGTTCGATCCCCGCACTTTCGTGCATGAGCGTCATTTACGGCTTGGTCTGCTGCCTACGCAATCGGGGTTCTTCGTCATATCTATGCATTTCACCGCTACACTAGGAATTCCACTTTCCTCTCCTGCACTCAAGTTTCCCAGTTTCAAGAGCTTACTACGGTTGAGCCGTAGCCTTTCACTCCTGACTTAAGAAACCACCTACGCACCCTTTACGCCCAGTAAATCCGGATAACGCTTGCCACCTACGTCTTACCCCGGCTGCTTGCACGGAGTTCCCC
+
CCCCCGGGGGGGGGGGGGCGGGGGGGGGGGGGGGGGGGGGGGGGGGGFGGGGGGGGGGGGGGGGGGGGGGGGGGGGGGFGGGFGGGGGGGGGGGGGGGGGGGGGGGGGGGGGGGGGGGGGGGGGGGGGGGGGGGGGGCFGGGGFGGGFGFGFGFGFFFGGGGFGGGGGGGGFDGBGFFG7FGGFGG<=FGCCCGGGGGGA;7,:?8?*:?E=CAD9FBGDBGD=5*5)5D@2>E<E;DGG*444@)9?FD9(6@<E)(,8??E<FFC2?68(.4)),+41(6,4<>)5:>?((((8;9)*2
@M03364:396:000000000-C9LGT:1:1101:13454:8503 2:N:0:10
GGACTACTAGGGTTTCTAATCCTGTTCGATACCCACGCTTTCGTGCATCAGTGTCAGTCACGGCCTGGCAGGCTGCCTTCGCGATCGGGGTTCTGCGTGATATCTATGCATTTCACCGCTACACCACGCATTCCGCCTGCCCCGTACGTACTCAAGCCGAACAGTTTCAACGGCAATTCAATGGTTGAGCCACTGACTTTCACCGCTGACTTAATCGGCCACCTACGCACCCTTTAAACCCAATGAATCCGGATAACGCTCGCATCCTCCGTATTACCGCGGCTGCTGGCCCGGCGTTCGC
+
CCCCCGGGGGGGGGGGGGGGGGGGGGGGGGFGGGGGGGGGGGGGGGGGGGGGGGGGGGGGGGGGGGGGGGGGGGGGGGGGGGGDFGGGGGGGGGGGGGGGGGGGGFGGGGGGGGGGGGGGGGGGGGGGGGGGGGGFEEGGFGGFDEGGEDFDFFGFGGGGGD5DEEGGGGGGAF@CGFG:FEFGGGG@FCDFFEGCGGGGGFGFGFDB9FEGE6>?7;EGFG?@EB183DB?/42.:<?FGF:74)4./9>12((6@:4:81:(*2><A:1,(,464@49-49(433551(((-()0.(9)
@M03364:396:000000000-C9LGT:1:1101:4994:8521 2:N:0:10
GGACTACTAGGGTTTCTAATCCTGTTTGCTCCCCACGCTTTCGCGCCTCAGCGTCAGTTGTCGTCCAGCAGGCCGCCTTCGCCACTGGTGTTCCTCCTAATATCTACGCATTTCACCGCTACACTCGGAATTCCGCCTACCTCTACTTCACTCAAGAATATCAGTTTTGGATGCAGTTCCGGGGTTAAGCCCCGACATTTCACATCCAACTTGATCTCCCGCCTGCGCTCCCTTTACACCCAGTAAATCCGGACAACGCTCGCCACCTACGTATTACCGCGGCTGCTGGCACGTCGTTAGC
+
CCCCCGGGGGGGEFGGGGGGGGGGGGGGGGGGGGGGGGGGGGGGGGGGGGGGGGGGGGGGGGGGGGGGGGGGGGGGGGGGGGGGGGGGFGGGGGGGGGGGGFGGGGGGGGGGDGGGGGGGGGGGGGGGGGGGGGGGGGGGGGGFGGG8EFGFGDGF:FGGGGFGGGGGGG8EFGFGGFGGGEGGGG::FEGGGGGGGGGGGFGFFAA=EGBGC8=948FGFGFFFCBFBG@FFFFFFEGGGF??8<)6FGG>FF9?F>>?F;C4*CD:8B??))846<1932>;>B)44?1<?B(08)(9:
@M03364:396:000000000-C9LGT:1:1101:24757:8522 2:N:0:10
GGACTACCCGGGTATCTAATCCTGTTTGCTCCCCACGCTTTCGCGCCTCAGCGTCAGTTGTCGTCCAGCAAGCCGCCTTCGCCACTGGTGTTCCTCCTAATATCTACGCATTTCACCGCTACACTAGGAATTCCGCTTGCCTCTCCGCTACTCAAGGGATGCAGTTTTGAAAGCAGTTCCGGGGTTGAGCCCCGGGATTTCACTCCCAACTTGCATCTCCGCCTACACGCCCTTTACACCCAGTCAATCCGGACAACGCTTGTCACCTACGTATTACCGCGGCTGCTGGCCAGTAGTTAGC
+
CCCCCGGGGGGGCFGGGGFGGGGGGGGGGGGGGGGGGGGGGGGGGGGGGGGGGGGGGGGGGGGGGGGGGGGGGGGGGGGGGGGGGGGGGGGGGGGGGGGGGGGGGGGGGGGGGGGGGGGGGGGGGFGGFGGGGGGGGGGGFGDFGGG+@@GD:D?FDGGGGGFGGFGGC>EAFGFGGFFGD>DGGGGFFF?FDGGGDEFGGCG4:AFD@C@7;@E<FFG79DDFFGFF69;BFFBAF<GFG?BB7<))9C566720@>9:(2;77A6<>F?4.6>)<F:9>096(144>6?(,5:47*);:
@M03364:396:000000000-C9LGT:1:1101:19331:8550 2:N:0:10
GGACTACTGGGGTATCTAATCCTGTTCGATCCCCGCACTTTCGTGCATGAGCGTCATTTACGGCTTGGTCAGCTGCCTACGCAATCGGGGTTCTTCGTCATATCTATGCATTTCACCGCTACACGACGAATTCCGCAAACCTCCACCGCAATCAAGCCCGGCAGTATCAACGGCGGAATGGAGTTGAGCTCCACGATTTGACCGCTGACTTGCAAGGGCGCCTGCGCACCCTTTAAACCCCATAAATCCGGATAACGCTCGGATCCTCCGGCTTACCCCGGCTGCCTGCCCGGAGTTCGCC
+
CCCCCGGGGGGGGGGGGGGGGGGGGGGGGGGGGGGGGGGGGGGGGGGGGGGGGGGGGGGGGGGGGGGGFFGFGGGGGGGGGGGGGGGGGGGGGGGGGGGGGGGGGFGGGGGGGGGGGGGGGGGGGGGGGGGGGGGGGCCGGGG*=DFGGFC5DECA@DFGGGFGCGGFGGGGFFBGGFGGGFG<EG86A8<CFFGEGEG7@CB6<5>>?><FA6+57(;>0C:B:12.4CB6??)6<AGG*4:(9<)6?CD6?8A?:9(1;1*(9;*3:0(((4),4+4(4;(2:()443269,40)*-)1
@M03364:396:000000000-C9LGT:1:1101:25286:8555 2:N:0:10
GGACTACAGGGTATCTAATCCTGTTTGCTCCCCACGCTTTCGAGCCTCAGCGTCAGTTACAGTCCAGAGAAGCGCCTTCGCCACTGGTGTTCTTCCTAATCTCTACGCATTTCACCGCTACACTAGGAATTCCCTTCCCCTCTCCTGCACTCTAGACTTCCAGTTTGAAATGCAGCACTCCGGTTACGCCCGAGTATTTCACATCTCACTTAAGAATCCGCCTACTCTCCCTTTACGCCCAGTAAATCCGCACACCGCTCGCCACCTACGTATTTCCCCGGCTGCGTGCACGGATTTCTCC
+
CCCCCGGGGGGG<FGGGGGFGCFFFFFGFGGGGGGGEEGGGGGGGGGF@FFGGGEG<ACFFFGGGGGFGGGGGGGGGGGGGGGGGGGG<=FGGGGGGGFGGFFFCGDGEGGGGCGGGGEDGCF,EECFEGGGGGGGGEFGGG?FFGEG8@CD9;?+FFFGGFFCFFC;D9FGC,*=8:=8,@DEGG,:@<?DDGF7FGGGGC@0C<FFEGFG7+,*;4DE2DA@>2>+7;@=4796>=:F*5@<39)?AD*(.:/6:4(429:8DG*:?::542)66+443;(41(-2((.(((()10.*2
@M03364:396:000000000-C9LGT:1:1101:16213:8571 2:N:0:10
GGACTACAGGGGTATCTAATCCTGTTCGCTCCCCACGCTTTCGCGCCTCAGCGTCAGTTACGGCCCAGTAAGTCGCCTTCGCCACTGGTGTTCCTCCCAATCTCTACGCATTTCACCGCTACACTGGGAATTCCACTTACCTCTTCCGCACTCAAGCCAACCAGTCTCCAAAGCAATTCCCACCTTGAACGCAGGACTTTCACTTCAGACTTAATCGGCCGCCTACACGCCCTTTACGCCCAGTCATTCCGGACAACGCTCGCCCCCTCCGTCTTGCCGCGGCTGCTGGCACGTAGTTAGC
+
CCCCCGGGGGGGGGGGGGGGGGGGGGGGGGGGGGGGGGGGGGGGGGGGGGGGGGGGGFGCFCEGGGGGGGGEGGGGGGGGGGGGGGGGFGGGGGGFGGFGGGGGGGGGGGGGGGGGGGGGGGGGFGGGDFFFGGGGCF8FGGGF8CB+@?FBGFFDGFGGGGFGGGFGGGF96AC6@5@FGE>F>F,9A,,<;EG**DGGG4;2:A6=?FEG*+,8?(:E@D971E;A;C;F>;@341CEE(8?F2<9@F*9?>7(57(((,:39EGF081-(.4).27>(990;B7??B:2((())*)::
@M03364:396:000000000-C9LGT:1:1101:12401:8619 2:N:0:10
GGACTACTGGGGTATCTAATCCTGTTTGCTCCCCACGCTTTCGAGCCTCAGTGTCAGTTACAGTCCAGCAAGCCGCCTTCGCCACTGGTGTTCCTCCTAATATCTACGCATTTCACCGCTACACTAGGAATTCCGCTTGCCTCTCCGATACTCAAGGGCTACAGTTTCAAATGCAGTTCCGGGGTTAAGCCCCGGGATTTCACATCTGACTTGCTCCTCCGCCTACACGCCCTTTACACCCAGTAAATCCGGACAACGCTTGCAACCTACGTATTACCGCGGCTGCTGGCACGTATTTGGC
+
CCCCCGGGGGGGGFGGGG9FGGGGGGGGGGGGGGGGGGGGGGGGGEGGGGGGGGGGGGGGGFGGGGGGGGGGGGGGGGGGGGGGGGGGFGGGGGGGGGGGGGGFGGGGGGGGGGGGGGGDEEGGFEGGGGGGGGGGGGFFGGFFGGGEGFGEF<+9FEGCGGFGGGGGGGFGFGECFCGGGGGEBE<AFADFDCCG@EFFGEGFGFFCFGEGEAE>FEGF@G@F=C@F2>?BB1;>E?GFCD=E6965FCD6?F>?F>B?:6C<>GGB:?::2:?<<<83;F9((-)),(()-.(0)*)22
@M03364:396:000000000-C9LGT:1:1101:3869:8623 2:N:0:10
GGACTACAGGGGTTTCTAATCCTGTTCGATCCCCGCACTTTCGTGCATGAGCGTCATTTACGGCTTGGTCAGCTGCCTACGCAATCGGGGTTCTTCGTCATATCTATGCATTTCACCGCTACACGACGAATTCCGCCAACCTCAACCGCAATCAAGCCCGGCAGTATCAACGGCGGGATGGAGTTGAGCTCCACGATTTGACCGCTGCCTTGCCAGGCCGCCTGCGCGCCCTTTAAACCCAATCAATCCGGATACCGCTCGGCTCCGCCGTATTACCCGGGCTGCTTGCCCGGGGTGCGCC
+
CCCCCGGGGGGGBFFGGGDGGGGGGGGGEGGGGGGGGGGGGGGGGGGFEGFGGGGGFGGFGGGGGGGGGGGGGGGGGGGGGGGCGFGGGGCGGGGGGGFGGEFFGGGGGGGGGGGDGGGGGFGGGCGE7CFGGGGGG@6AF?D*=8F8C57>F)+*@DFEGG*CDCFFGCCEEDFG*:85:8C<CFB6A,C<**;>CFC9?4@9D>@(,*.60)34F:E:4<:?</9)3>908)6)).;E83<(),.<FDD?:(),73(330*-9E338-((44).)0(-44(3())58(,(7(-05.-1*
@M03364:396:000000000-C9LGT:1:1101:3945:8665 2:N:0:10
GGACTACAGGGGTATCTAATCCTGTTTGCTCCCCACGCTTTCGTGCCTGAGCGTCAGTTATGTCCCAGGAGGCTGCCTTCGCCATCGGTGTTCTTCCACATATCTACGCATTTCACTGCTACACGTGGAATTCCACCTCCCTCTGACACACTCTAGTCGAGCAGTCACATATGCCATTCCCGAGTTAAGCTCGGGGATTTCACATCTGTCTTACTCAACCGCCTGCGCCCCCTTTACGCCCAGTAATTCCGATTAACTCTCTCACCCTACCGATTACCGCCGCTGCTGGCACGTATGTAGC
+
@CCCCGGGGGDGFEFGGG9FGGGGGGGGGGGGGGGGGGGGGGEGGGGGFCCFGGGGGGG<FGGGGGFGF<FGCGGGGGGGDGGGGGFGGCFGGGGGGCGGGFGGGFGGG8FGGGGGGGGGGGGGGFGGGFGGGGFGGFGGGGGFGGGEFFGFFDFFGGG>EGFGGG3EGGGGFGEDFFDGGGGFGG9;BF=DGGGGGGGFGCFEGFFF;C?FEFD:BBFGBDB29:@E(96>@1;4675FGF;/+9??FG;03334626)5)0)2;F?:?((((-,)3,-(--66;)),4(.48,*./-2*
@M03364:396:000000000-C9LGT:1:1101:25166:8676 2:N:0:10
GGACTACCGGGGTATCTAATCCTATTTGCTCCCCACGCTTTCGTGCCTCAGCGTCAGGTACAGGCCAGGCGGCCGCCTTCGCCGCTGGTGTTCTTCCACATCTCTCCGCATTTTACCGCTACACATGGAGTTCCACCGCCCTCTCCTGTCCTCAAGCCGTGCAGTTTCCAAAGCATTAACCGGTTGAGCCGGTCCCTTTTACTTCCGACTTGCTCGGCCGCCTGCGCACCCTTTACGCCCACTCACTCCGGATAACGCTTCCCCCCTACGTTTTACCCCTGCATCGTGCCCGATGTTGTGC
+
CCCCCF8E@:FFFC<FDFFFCA<,C,EEFFFGGEGGDG@GGGGFF7F9@AF8:8B?F6EEEF9,C,BC<C@C@FD@FFGFDCBE:C>CGFD+,F>5F9B?AFGCF,9>CEEGGEF?,>8@ECDE,6AFGGGD97C9@+=CFG?*0@,,@;DCC>C>9D8CE<F7FGFF,B;>A@)2,=559ED4BC8(;8*:CEE5F;BGFAE?>8379GF7)+3()-;52),(,*-7,)-(4,-6(,*1;302),-4793((())893((.*(//1(.-3((-..-+4(((.).-4?,,1(((48/*(12
@M03364:396:000000000-C9LGT:1:1101:7730:8682 2:N:0:10
GGACTACAAGGGTTTCTAATCCTGTTCGATACCCGCACTTTCGAGCTTCAGCGTCAGTTACGCTACAGCAAGCTGCCTTCGCAATCGGGGTTCTTCGTGATATCTAAGCATTTCACCGCTACACCACGAATTCCGCCTGCTTCCCGCGCACTCACGACTGCCAGTTCGCGCTGCAAGTCAACGGTTGAGCCGTTACATTTCACAACACGCTTAACAGACCGCCTACGCTCCCTTTAAACCCAAGAAATCCGGATAACGCCCGGACCTTCCGTCTTACCGCGGCTGCTGGCACGGAATTAGC
+
CCCCCGGGGGGGFFGGGGGGGGGGGGGGGGGGGGGGGGGGGGGGGGGFGGGGGGGGGGGGGGGGEGGGGGGGGGGGGGGGGGECFGGGGGGGGGGGGGGGGGGGGGGGGGGGGGGGGGGGGGGGGGGGCGGGGGGGGGGGFGA?F7E=E@GFFF+@=EGGGGFGFFGGGGGEDG@FGFG75DDFGGG@FFGGDE5:8CGGGEGEGFADFGDD?6CEF@GGFGFFFGBE(7;?0<B<9:FGGFF().:6@GD1:036F:9>>92,CE5A?F04(4?<AG:727>9FF>4?B7??;3)0)4CC
@M03364:396:000000000-C9LGT:1:1101:18587:8695 2:N:0:10
GGACTACTAGGGTATCTAATCCTGTTTGCTCCCCACGCTTTCGTGCCTGAGCGTCAGTTATGTCCCAGGAGGCTGCCTTCGCCATCGGTGTTCTTCCACATATCTACGCATTTCACTGCTACACGTGGAATTCCACCTCCCTCTGACACACTCTAGTCGAGCAGTCACATATGCCATTCCCGAGTTAAGCTCGGGGATTTCACATCTGTCTTACTCAACCGCCTGCGCACCCTTTACGCCCAGTAATTCCGATTAACGCTCGCACCCTACGTATTCACGCGGCGTCTGGCACGTACGTAGC
+
CCCCCGGGCGGGGGGGGGGGGGGGGGGGGGGGGGGGGGGGGGGGGGGGFFFGGGGGGFGGGGGGGGGGGGGGGGGGGGGGGGGGGGGGGGGGGGGGGGGGGGGGDGGGGGGGGGGGGGGGGGGGGGGGGGGGGGGGGGGGGGGFG;FCEBGDA=FFGGG>CFFGFFFFGFGGFFEFEFGGGGGEFGGFFF3=CCGGCGGFFEGEGFFE;=EG5;,1C2EC=DFA>:9>BD>=5:@47;8BF(6;19?EFGG@?;<)@3(6-6?3DGG?(:34))5)6C833611((-(4>0<?B())).1/
@M03364:396:000000000-C9LGT:1:1101:21433:8708 2:N:0:10
GGACTACCGGGGTATCTAATCCTGTTTGCTCCCCACGCTTTCGTGCCTCAGTGTCAGTTACAGTCCAGAAAGCCGCCTTCGCTACTGGTGTTCCTCCTAATATCGACGCATTTCACCGCTACACTAGGAATTCCACTTTCCTCTCCTGCACTCAAGTTTCCCAGTTTCAAGAGCTTACTACGGTTGAGCCGTAGCCTTTCACTCCTGCCTTACGAAACCACCTACGCACCCTTTACGCCCAGTAAATCCGGATACCGCTAGCCCCCTCAGTATTACCCCGGCTGCTGGCACGGAGTGTGCC
+
CCCCCGGGGGGGGGGGGGGGGGGGGGGGGGGGGGGGGGGGGGGGGGGGGGGFGFGGGGGFGGGGGGGGFGGGGGGGGGGGGGGGGGGGFFGGGFGGGGGFGGGG,@FGGGGGGGFGGGGGGGGGGGGGGGGGGGGGGGGGGGFBGGGGGFGBGD=FED:EGGDGGG8FG@=,;=DG8;DFGG>FEGF<AF+CDEGGGGFC,;=:995):2*<)31-CBC>><333*/)8DDFFE;E@DG7*/6)367CAC)/(6).21((-(;?<:1(((.4)..66+4(6>>6(2.2((56(((00*)0:
@M03364:396:000000000-C9LGT:1:1101:7913:8710 2:N:0:10
GGATACCGGGGTTTCTAATCCTGTTTGCTCCCCACGCTTTCGAGCCTCAGTGTCAGTTACAGTCCAGAAAGCCGCCTTCGCTACTGGTGTTCCTCCTAATATCTACGCATTTCACCGCTACACTAGGAATTCCACTTTCCTCTCCTGCACTCAAGTCTCCCAGTTTCAAGAGCTTACTACGGTTAAGCCGTAGCCTTTCACTCCTGACTTAAGAGACCACCTACGCACCCTTTACGCCCAGTAAATCCGGATAACGCTAGCCCCCTACGTATTACCTCGGCTCGTGTCACGTAGTTCCCCG
+
CCCCCGFGGGGCGGGGGCEAFEF@FFGGDFFGGFGGFGGGCGFGGGDC,A,CFEFG6FFGGGFFGGGFGGGGGGCFFG@EGFEFGGG<=FGCEFGGGGGCFGGDGGGGGGGGFFGFGGGGGFF9EFGF<F@FG9EFE,D<;D;:F9DEGFED,)+?,,@EF?BGFF=AECGGFF)+6;DFG+=@CEGAF7@D:EGCFFFGGEGFFF>@A<*,;+2:9/,A97><4B56>D>:6*9-88/*4/)939C;>G*1<))(0(/4;(?<7*1,,(..().))0-(((,(-4(.)-44(((***,*/
@M03364:396:000000000-C9LGT:1:1101:4725:8722 2:N:0:10
GGACTACCCGGGTTTCTAATCCTGTTTGCTCCCCACGCTTTCGTGCCTCAGCGTCAGTTAATGTCCAGCAGGCCGCCTTCGCCACTGGTGTTCCTCCTAATATCTACGCATTTCACCGCTACACTAGGAATTCCGCCTGCCTCTCCATCACTCACGGTCAACAGTTTCAAATGCAGCCCCGGAGTTGAGCCCCGGTATTTCACATCTGACTTGCTGATCCGCCTACTCACCCTTTACACCCAGTAAATCCGGATAACGCTTGCTCCCTACGTATTACCGCGGCTGCTGGCACGTATTTCGC
+
CCCCCGGGGGGG:FGGGGFGGFFGGGGGGGGGGGFFGGGEFFGDEFFGGGGGCFEE@CEDFFGGGDFGFGFFGECGGGGGGGGGGGGGGGGGGGGFGGGGGGGGGGGGGGECGGGGGEGGGCFGGGGGFGGGGGDGEFGFGGGFGGGGGFGFFF=DDGGGFDFGGGFGFGGGFGE?F?CEGC6@CFG*@8DFDEG?DGGGG?EE>FF?<CEG*8>B=>FGBFFF;?@F<D7;68=>EFGGGF?@+.9C78<B6;?BF:18468:F?C:7:837A?BF?:;,129>:27?B7<134/94)99
@M03364:396:000000000-C9LGT:1:1101:25446:8725 2:N:0:10
GGACTACTAGGGTATCTAATCCTGTTCGATCCCCGCACTTTCGTGCATGAGCGTCATTTACGGCTTGGTCTGCTGCCTACGCAATCGGGGTTCTTCGTCATATCTATGCATTTCACCGCTACACGACGAATTCCGCACACCTCCACCGCAATCAAGCCCGGCAGTATCAACGGCGGAATGGAGTTGAGCTCCACGATTTGGCCGCTGACTTGCCCGGCCGCCTACGCACCCTTTACACCCAATCAATCCGTATACCGCTTGCCTCCTCCGTATTACCGCGGCTGCTGGCACGGAATTCGCC
+
CCCCCGGGFGGGEFGGFGF@FFGGGGGGFFGGGGGGGGGGGGGGGGGGG<CFGGEEEFFGGGGGGGEGFGGGGGGGGGFFGGGCFGGG7FFCGGGGGFGCFGFFDFGFGGGGGGGGGGDGEF?EEGCC@FGFGGGEE+8FFGG5DF>3+0+:@)=DCFGECFFDFGGGGGGGFGF4*)CCF,;@8E,68:CGFGGCFGG7+/C@GFF01:<F:)+4C9?5;D??8*,.4<<61:45>ACEG(4().6AFG13<0-<E>>0023)9C<4:B(,48)64*4,4639?::BF:7:B3()96:*9
@M03364:396:000000000-C9LGT:1:1101:10724:8726 2:N:0:10
GGACTACTCGGGTTTCTAATCCTGTTCGCTCCCCACGCTTTCGCGCCTCAGCGTCAGTTACGGCCCAGTAAGTCGCCTTCGCCACTGGTGTTCTTCCTAATCTCTACGCATTTCACCGCTACACTAGGAATTCCCTTCTCCTCTCCTGCACTCTAGACTTCCAGTTTGAAATGCAGCACTCAGGTTAAGCCCGAGTATTTCACATCTCACTTAACAATCCGCCTACGCTCCCTTTACGCCCAGTAAATCCGGACAACGCTCGCCACCTACGTATTACCGCGGCTGCTGGCACGTAGTTCGC
+
CCCCCGGGGGGGGGEGGGGGGFGGGGGGGGGGGGGGGGGGGGGGGGGGGGGGGGGGGFGGGGGGGGGGGGGGGGGGGGGGGGGGGGGGGGGGGGGGGGGGGGGGGGGGGGGGGGFGGGGGGGGGGGGGGGGGGGGFGGGGGGGFGGGGGFGFGFDFFGFGFGFGGGGGGFGGFGFGGFGGGGGGGGDCFF@DGEGGGGGGGEFECFACFGFG=C9:DEGG>G@@@B@DFG@FFFFFFFGGGFFF6?CEFFGF?B>FF442:9>9*;D<>FFF2)564@:69>B64:,4?F?F?14)0*)97
@M03364:396:000000000-C9LGT:1:1101:28640:8736 2:N:0:10
GGACTACACGGGTTTCTAATCCTGTTTGCTCCCCACACTTTCGCGCCTCAGCGTCAGTTACAGTCCAGTAAGCCGCCTTCGCCACTGGTGTTCCTCCCGATCTCTACGCATTTCACCGCTACACTAGGAATTCCGCTTGCCTCTCCGATACTCAAGGGCTACAGTTTCAAATGCAGTTCATGGGTTGAGCCCATGGATTTCACATCTGACTTGCAGCTCCGCCTACACGCCCTTTACACCCAGTAAATCCGGACAACGCTTGCAACCTACGTATTTCCGCGGCTGCTGGCACGTGTTTAGC
+
CCCCCGGGGGGGFGGGGGGGGGGGGGGGGGGGGGGGGGGGGGGGGGGGGGFGGGGGG<FGGGGFGGGGGGGGGGGGGGGEGGGGGFGGGGGGGGGGGGGG7FDFFGFFGGGGCFEGFEGGG>EECGGGGGGGGGGGGFDFGFCFGGG8BAFEGFFF8CGGGFFFF9CFFGGGFA8CFCFFFGG7@EFCFF<@FGGGGGGGG?FE2?FFFGF:>+,7;@8F=?@2(4(;99?((6@EFFFBFD@@@E?EFGG>06;:F>0(-8C<FFG(..(.5:>)6<(47B199:>70213?6(/854**
@M03364:396:000000000-C9LGT:1:1101:16488:8743 2:N:0:10
GGACTACCAGGGTATCTAATCCTGTTTGCTCCCCACGCTCTCGCGCCTCAGCGTCAGTTACTGTCCAGTAGATCGCCTTCGCCACTGGTGTTCTTCCTTATATCTACGCATTTCACCGCTACACAAGGAATTCCATCTACCTCTCCAGCACTCAAGAGATACAGTTTCAAATGCAGTTTATGGGTTAAGCCCATAGATTTCACATCTGACTTGCATCCCCGCCTACGCGCCCTTTACACCCAGTAAATCCGGATAACGCTTGCCACCTACGTATTACCGCGGCTGCTGGCACGTATTTAGC
+
CCCCCGGGGGGGGGGGGGGGGGGGGGGGGGGGGGGGGGGGGGGGGGGGGGGGGGGGGGGFGGGGGGGGGGGGGGGGGGGGGGGGGGGGGGGGGGGGGGGGGGGGGGGGGGGGGGGGGGGGGGGGGGGGGGGGGGGGGGGGGGGFGGGFGFGFGFDFEFGGGGFDGGGGGGGGFGC8FFGGAGGGGGGFFFGGGGGGCFFFFFGEFFFC;DBFFF,7CEGGBGBFFD>@@DFFFFF=E?EEGD;;+5)9AFDB12;@F;:D6(;=:CF23:1.)5:)5<8949>19:5)5:7<?0(*9/607
@M03364:396:000000000-C9LGT:1:1101:23262:8761 2:N:0:10
GGACTACAGGGGTTTCTAATCCTGTTTGCTCCCCACGCTTTCGCGCCTCAGCGTCAGTTGTCGTCCAGCAAGCCGCCTTCGCCACTGGTGTTCCTCCTAATATCTACGCATTTCACCGCTACACTAGGAATTCCACTTTCCTCTCCTGCACTCAAGTCTCCCAGTTTCAAGAGCTTACTACGGTTAAGCCGTAGCCTTTCACTCCTGACTTAAGAGACCACCTACGCACCCTTTACGCCCAGTACATCCGTATAACGCTAGCCCCCTATGTATTACCGCGGCTGCTGGCACGTAGTTCCCC
+
CCCCCGGGGGGGFGGGGGGGGGGGGGGGGGGGGGGGGGGGGGGGGGGGGGGGGGGGGGGGGGGGGGGGGGGGGGGGGGGGGGGGGGGGGGGGGGGGGGGGGGGGFGGGGGGGGGGGGGGGGGGGGGGGGGGGGGGGGCGGGGGFGGGGGFGFFFGFDGGGGGFGGGGGGGGFFGFGGFGGGEDGGG,;FFGDGGGGGGGG7A@CCFF=EGFGF6,.;<;C<?>@76::@DFF@ECC@DE<<344+.95AD*(,6);:6124:F:GEC(,55)).666*--4944::)5??2:3:(070)29
@M03364:396:000000000-C9LGT:1:1101:27622:8792 2:N:0:10
GGACTACCCGGGTATCTAATCCTGTTTGATACCCGCACTTTCGAGCCTCAGCGTCAGTAGTACCCCGGACACCTGCCTTCGCGATCGGCGTTCTTCGTCATATCTAAGCATTTCACCGCTACACGACGAATTCCAGCATCCCTTTGTGCACTCAAGACAATCAGTATCAAAGGCGGGGTCCGGTTGGGCCGCACGATTTTACCGCTGGATTACTCTTCCGCCTACCATCCCTTTAACCCCCATTAATCCGGATACCGGTCGCCTCCTCCGTATTACCCCCGCTGCTTGCACGGAGTTTGGC
+
CCCCCGGGCFGGGCGGGGGGGGGGGGGG<E6FFG@FGGGGGGG6@FGGGGGGGGGGGGD<C<,CFG@FGGG8FGGGGGGGGGEGBDGG7CFGGGGG+A7FGGGGGG<FGGGGGGGGGGGGGGGG7E:FGGGGGGG,D,DGGG,+AE=@9DGFG@DC,,5@BFFGGGGG7,,7;F5*=)=**=D<C=*.AF*87:C5CFGG72F:GBD((0-A<?F2*6E>,>66:*)*,9:))5.))-;E*7:)7:BDFG)((4).)((--2/2<F*.((-.(.-6<+,(47(40)-.3)5(4--85*-*9
@M03364:396:000000000-C9LGT:1:1101:20147:8796 2:N:0:10
GGACTACTGGGGTATCTAATCCTGTTTGATCCCCGCACCTTCGCACCTGAGCGTCAATCATGTGCTGGTGACCTGCCTTCGCCACCGGTGTTCTACCTAATATCTACAGATTTCACCCCTACACTAGGTATTCCGGTCACCCCTCACTGATTCAAGTCCAGCAGTATCCAAAGCAGCTACGGAGTTAAGCTCCGTAATTTCACTCCAAACTTACCAGACCGCCTGCGTGCCCTTTACGCCCAATAATTCCGAATAACGCTAGGGTCTTACGTGTTACCGCGGCTGCTGGCCCGTATTTTGC
+
CCCCCGGGGGGGGDGGGGGGGGGGGGGGGGGGGGGGGGGGGGGGGGGGGGGGGGGGGGGGGGGGGGGGGGGGGGGGGGGGGGGGGGGGCGGGGGGGGGGGGGGGGGGFGGGGGGGGGGGFFFGGGGGFGGGGGGGGGEGGGGGFGGGGGDFFGCEFFGGGGGFGGGGGGGGFDFEGFFFGGEGGGG<EFC<DGEGFGGGGGFGEGFFEEGEC6AFFGFGGAGBD96(/8?DDEFFFFFGGG??DAEC?FG467327;?60,4*4287<A2(,(.8:<94399B(-(5)4((-6347?*):7
@M03364:396:000000000-C9LGT:1:1101:15830:8820 2:N:0:10
GGACTACTGGGGTTTCTAATCCTGTTTGCTCCCCACGCTTTCGCGCCTCAGCGTCAGTTGTCGTCCAGCAAGCCGCCTTCGCCACTGGTGTTCCTCCTAATATCTACGCATTTCACCGCTACACTAGGAATTCCGCTTGCCTCTCCGATACTCAAGGGATGCAGTTTTGAAAGCAGTCCCGGGGTTGAGCCCGCGGATTTCACATCTGGCTTGTCGGCCCGGCTACACGCCCTTTACACCCAGTAAATCCGGACCACGCTTGCCCCCTACGTATTGCCGCGGGTGCTGGCCCGTAGTTGGC
+
CCCCCGGGGGGGGGGGGGGGGGGGGGGGGGGGGGGGGGGGGGGGGGGGGGGGGGGGGGGFGGGGGGGGGGGGGGGGGGGGGGGGGGGGFGGGGGGGGGGGGGGGGGGGGGGGGGGGGGGGGGGGGGGGFGFFGGGGGCGGGGF9DECE=@>D99D;@C8DCFFGGGGGFEFFFFEGGFGGGGGGGE:;6<FGD5:ECGGGDCCE76A6);=F6;04D(=52C0902)0(18BF::<<AGGGF0,9:<AFFC2(((,7((-((2(*194:3,.))5)5<3-,4(-46)40(44>(,.7*)**
@M03364:396:000000000-C9LGT:1:1101:5740:8833 2:N:0:10
GGACTACTAGGGTATCTAATCCTGTTTGCTCCCCACGCTTTCGAGCCTCAGTGTCAGTTACAGTCCAGTGAGCCGCCTTCGCCACTGGTGTTCTTCCTAATCTCTACGCATTTCACCGCTACACTAGGAATTCCCTTCTCCTCTCCTGCACTCTAGACTTCCAGTTTGAAATGCAGCACTCAGGTTAAGCCCGAGTATTTCACATCTCACTTAAAAATCCGCCTACGCTCCCTTTACGCCCAGTCAATCCGGACAACGCTCGCCACCTACGTCTTCCCGCGGCTGCTGGCCCGTAGTTAGC
+
CCCCCGGGFGGGFGGFGGGGGEFCFGGGFGGGDGGGGGGGGGGGGGGGGGGGGGGGGGGGGGGGGGGGFFGGGGGGGGGGGGGGGGGGFGGGGFGGFGDFGF;FGGGGGGGGGGGGGGGGGGGG,9CFFGGGGGGGGCFFGGGFFGGGFFGFFFGF=FGFGGFGGGGG8D9DFGE=DFGE8,=DDF98DA6=DEGEDGGGGFC<FFAA@FEGF9D7C@FF)@=DD@A9=DAF@EF4:@EGG25528*8BDC>;6(6A>607:86<EG@(2-.(.4).243492230.).1(492-7<1)::
@M03364:396:000000000-C9LGT:1:1101:15404:8845 2:N:0:10
GGACTACACGGGTTTCTAATCCTGTTTGCTCCCCACGCTTTCGAGCCTCAGCGTCAGTTACAGTCCAGAGAATCGCCTTCGCCACTGGTGTTCTTCCTAATCTCTACGCATTTCACCGCTACACTAGGAATTCCCTTCTCCTCTCCTGCACTCTAGCCTTCCAGTTTGAAATGCAGCACTCAGGTTAAGCCCGAGTATTTCACATCTCACTTAACAATCCGCCTACGCTCCCTTTACGCCCAATAAATCCGGATAACGCTCGCATCCTCCGTATTACCGCGGCTGCTGGCACGGAGTTAGC
+
CCCCCGGGGGGGGGGGGGEGGGGGGGFGGGGGGGGGGGGGGGGDCFGGGGGGGGGGGGFGGGGFGGGGGGGGGFGGGGGGGGGGGGGGFGGGGGGGGGFGGGGGGGGGGGGGFGGGGGGGGGGGGGGGGGGGGGGFCGGGGGGFGGGGGFGEGFGF,DDAGGFGGFGFCFGADFEGGFGGGGFGFGFDFF=FGGGGCGGGGFGF9AC@EFEF5B,;8>FFAGFFADDBFGFFFFFFFFGGGF>F4=)6FGGF@;;@A39??FGFCCC>F?1-41?2AC44(7>>FF?F:?18:B9)0))02
@M03364:396:000000000-C9LGT:1:1101:9566:8845 2:N:0:10
GGACTACCGGGGTATCTAATCCTGTTCGCTCCCCACGCTTTCGCGCCTCAGCGTCAGTTACGGCCCAGTAAGTCGCCTTCGCCACTGGTGTTCCTCCCAATCTCTACGCATTTCACCGCTACACTAGGAATTCCACTTTCCTCTCCTGCACTCAAGTCTCCCAGTTTCAAGAGCTTACTACGGTTAAGCCGTAGCCTTTCACTCCTGACTTAAGAGACCACCTACGCCCCCTTTACGCCCAGTACATCCGTATAACGCTAGCCCCCTACGTATTACCCCGGCTGCTTGCACGTAGTTCGCC
+
CCCCCGGGGGGGGGGGGGGGGFGGGGGGGGGGGGGGGGGGGGGGGGGGGGGGGGGGGGGGGGGGGGGGGGGGGGGGGGGGGGFGGGGGEFGGGGGGGGGGGGGGGGGGGGGGGGGGGGGGEGGGGGGGGGGGGGGGGDGGGGGFGGGGGFGDFDFFFFGGGGFGGGGGCFGFFGFCFFGGGGGFGG,;FF>DCCGGGGGG?:6ADFF;BFFG=BC>DBCCDGBE>*6).:99@E3>D<EFF:3)+16?5D112?)6>;36>?GFGG5113?<):4<>+((40,7?F)5:28:(..0@=?)9
@M03364:396:000000000-C9LGT:1:1101:27510:8853 2:N:0:10
GGACTACAGGGGTATCTAATCCTGTTCGATCCCCGCACTTTCGTGCATGAGCGTCATTTACGGCTTGGTCAGCTGCCTACGCAATCGGGGTTCTTCGTCATATCTATGCATTTCACCGCTACACAACGAATTCCGCCAACCTCAACCGCAATCAAGCCCGGCAGTATCAACGGCGGAATGGAGTTGAGCTCCACGATTTGACCGCTGACTTGCAAGGCCACCTACGCACCCTTTACACCCCATGAATCAGGATAACGCTCGCCTCCTCCGTATTACCCCCGCCGCTTGCCCGGAGTTCGCC
+
CCCCCGGGGGGGGGGGGGGGGGGGGGGGGGGGGGGGGGGGGGGGGGGGGGGGGGGGGGGGGGGGGGGGGGGGGGGGGGGGGGG@FGGGGGFGGGGGGGGGGGGGGFGGGGGGFGGGGGGGGGGGFGGGGGGGGGGGG@DGGFF*AFGGGDDDGFCF:FGGGGBGGFEGGGGGDGFG*?FGFGGFGGF=F9CCGGG5*;CCC9B>CDE03FFGF*+.C:F::GFB:1756C?:BF29AFGG*8:(95<A6C*4:B))770:>6*(1;9.32(..4)54+((-,(-(((-187(((,)0*-/1
@M03364:396:000000000-C9LGT:1:1101:4380:8862 2:N:0:10
GGACTACTCGGGTTTCTAATCCTGTTTGCTCCCCGCACCTTCGCACCTCAGCGTCAGTCGTCTGCTGGAAACCTGCCTTAGCCATCGGTGTTCTTCCTGATATCTACAGATTTCACCCCTACACCAGGAATTCCGGTTCGCCCTCAGCGACGCCAGTCCGCCAGTTCCAAGCGCAGTTCAGGGGTTGAGCCCCTGGCTTTCACGCCGGGCTTTACGTACCGCCTACATTCTGTTTACGCCCAATGATTCCGAACTACCCTCGCAACTTACGTGTTACCGCGCCGGCTGGGACGTAGTCAGC
+
-BCCC,F<,BF+;BCA,@<@,,C,;C<EEFC9CC+@C+@EE,F74C+,C,C6CF:=@F<FGCA<@<DC8EEF8F,:@,9,96EAFB?E,6B,,EFE<E?FF9,5=49?5,CFAFDF?8CGGF?FEFGGGGFFB<186+6+@880@@,,633)88D*@,=66@<+8,7,5,@+*<)9*+,,75;:B*55384;?7C5CFG,,9,8*))((16/(11,*)*:(2(((0(167)).6-6),/2:2(.9)))9**(4(.))((,-(:(9**.))4:,.()-3((-(,,(,1(((4(3,4).*40*
@M03364:396:000000000-C9LGT:1:1101:6775:8886 2:N:0:10
GGACTACTCGGGTTTCTAATCCTGTTTGCTCCCCACGCTTTCGTACCTCAGCGTCAGTATTCGTCCAGAAAGCCGCCTTCGCCACTGGTGTTCCTCCTAATATCTACGCATTTCACCGCTACACTAGGAATTCCGCTTTCCTCTCCGATACTCAAGTCCTCCAGTTCACAGGGCCAACTATGGTTAAGCCTTAGCCTTTTACCCTTCGCTTAAAAAACCGCCTACTTACTCTTTACGCCCAATAATTCCGTATCACGCTCGCCCCCTACGTATTACCCCCGCTGCCAGCCCGTCTTTCACC
+
CCCCCGGCFGGGFEGGGGGGGGGFGGGGGGGGGGGGGGGGGGGGGGGGGGGGGGGG:FCGDFGGGGGGGGFGGGGGGGGGFGGGGFGGFDFFGGGGGGFDGGGGGGCDGGGFGGGGGGGGEGGGFCFEG9FGGGD:>CDFGGGFGGCE+<FEFE8DFFFGFGFGGGEEFGD?BG>D=:@6C:CGGA,;C@:8777CFG,@,8DEGFF55?@*9=,*3)**(755:,9184>C?E)),:8C*/34*19?F<>(,(7?.6,((-2(1?<(2(4).84:><:(41,4(())4(42,-(.//)2:
@M03364:396:000000000-C9LGT:1:1101:24067:8888 2:N:0:10
GGACTACCAGGGTTTCTAATCCTGTTTGCTCCCCACGCTTTCGCGCCTCAGCGTCAGTTGTCGTCCAGCAAGCCGCCTTCGCCACTGGTGTTCCTCCTAATATCTACGCATTTCACCGCTACACTAGGAATTCCGCTTGCCTCTCCGATACTCTAGCTAGACAGTTTCAAATGCAGTTCCGGGGTTGGGCCCCGGGCTTTCACATCTGACTTGCCTTGCCGCCTACGCTCCCTTTACCCCCAGTAAATCCGGATCACGCTTGCCCCCTCCGTATTCACGCGGCTGCTGGCACGTATTTCGC
+
CCCCCGGGGGGGFFGGGGGGGGGGGGGGGGGGGGGGGGGGGGGGGGGGGGGGGGGGGGGGGGGGGGGGGGFGGGGGGGGGGGGGGGGGGGGGGGDGGGGGGGGGGGGGGGGGGGGGGGGGGGGGGFGGGGGGGGGGG?FGGGGFGFE8B>F7>CFFGGGGFGFGGGGGFGGGFGFGGFGDEGGDEG78AEDDDEGGGEGFGCFCGFACFGEGEFC;D@FG9D@FD<;><D9D@22):23:E1:4*5).9C)96:0:FBFB::8(9CC;(4444?B)4@::>>99>?::?F72(,(/01.0/
@M03364:396:000000000-C9LGT:1:1101:5523:8891 2:N:0:10
GGACTACTGGGGTTTCTAATCCTGTTTGCTCCCCACGCTTTCGTGCCTCAGTGTCAGTTACAGTCCAGAAAGCCGCCTTCGCTACTGGTGTTCCTCCTAATATCTACGCATTTCACCGCTACACTAGGAATTCCACTTTCCTCTCCTGCACTCAAGTTTCCCAGTTTCAAGAGCTTACTACGGTTGAGCCGTAGCCTTTCACTCCTGACTTAAGAAACCACCTACGCACCCTTTACGCCCAGTAAATCCGTATACCGCGAGCCCCCTACGTATTACCGCGGCCGCTGGCACGTAGTTCACC
+
CCCCCGGGGGGG+FGGGG9AFGGGGGGGGGGGGGFGGGGGGGGGGGGGGGGGFFGGGEGGGGGGGGGGGGGGGGGGGGGGGGGGGFGDCFGGGFGGGGGGGGGGGGGGEGGCFGFGGGGGGGGGGGGGGGGGGGGFGCFGGGF?FGGG8DGFA5=?FFGGGGFGGGGGGGGFFGFFEFGGGDGFGG8DFB@?DGFGFEEGGC3AGFF7@:0@=8CCGC3@>DFEE*55:?95BFFFFFGG77@4+1*09D1((5)7A,(.,6=4DEC:?F1).(.46/4-36(49090?<FF?3(8**)2*
@M03364:396:000000000-C9LGT:1:1101:26348:8916 2:N:0:10
GGACTACCAGGGTTTCTAATCCTGTTTGCTCCCCACGCTTTCGTGCCTCAGCGTCAGTTATCGTCCAGCAAGCCGCCTTCGCCACTGGTGTTCCTCCTAATCTCTACGCATTTCACCGCTACACTAGGAATTCCGCTTTCCTCTCCTACACTCAAGCGATACAGTTTCGAATGCAATTCCGGGGTTGAGCCCCGGGATTTCACACCCGACTTGCTCGCCCGCCTCCACGCCCTTTACCCCCAGTAATTCCGGCCCACGCTTCCACCCTCCTTCTTCCCGCGGCTGTGTGCCGGGGTTTAGC
+
CCCCCGGCFGGGF<FFGGGGGGFEGGGGGGFGGGGGGGGGGGG<<FFGCGGGGGGGGE<EE,CFFGGGDFGGGGGGGGGGGGGGGFGGFGGGGGGGG<?FG,EGGGGGGGGGGGGGGGGGGGGGG8FFFGGGGGGGGG?FGFGFFG,,6;FFG<6D,++1+@=DFGG9CFD,;F76@+,6,+3+@E*=AEF5CC>E7EFE,/@*0)/-(:9=;+,**(3:2D>?(2()(/20483)))<CC9::*)569:9(((((0(-24(0-*27,-(().>92>EBB>((4((.)..5((-(.))(:*
@M03364:396:000000000-C9LGT:1:1101:4966:8918 2:N:0:10
GGACTACTGGGGTTTCTAATCCTGTTTGCTACCCACGCTTTCGTGCCTCAGCGTCAGTTAAAGCCCAGCAGGCCGCCTTCGCCACTGGTGTTCCTCCCTATCTCTACGCATTTCACCGCTACACTAGGAATTCCGCTTGCCTCTCCGATACTCAAGGGATACAGTTTTGAGAGCAGTTCATGGGTTGAGCCCATGGATTTCACTCCCAACTTGCACCTCCGCCTACACGCCCTTTCCACCCAGTAAATCCGGCCCACGCTTGCCACCGACGTATTACCGCAGCTTCTGGCCCGTAGTTCGC
+
CCCCCGGGGGGGGGGGGGGGGGGGGGGGGGAGGGGGGGGGGGGGFEGGGGGGGGGGGGGGG9FGGGGGGGGGGGGGGGGGGGGGGGGGGGGGGGGGGGGGGGGGGGGGGGGGGGGGGGGGGGGG9EFFFGGGGGGGG:?FGFGFGGD8>9FEGFGF3388DGFGGGFFF6@,@D5CEFG7CCFCGG:5AFFGC6D63@FGFCGFGFF@BGBFEF,*3(=C=GD@>G(28D;(6@@9).>FE@D;=CC5FC312(44@FF?02C(2C5((-34124)5@?9,,11)92<AB((((().*)17
@M03364:396:000000000-C9LGT:1:1101:6885:8948 2:N:0:10
GGACTACTGGGGTATCTAAGCCTGTTTGCTCCCCACGCTTTCGAGCCTCAGCGTCAGTTACAGTCCAGAGAATCGCCTTCGCCACTGGGGTTCTTCCTAATCTCTACGCATTTCACCGCTACACTAGGAATTCCATTCTCCTCTCCTGCACTCTAGACTTCCAGTTTGAAATGCAGCACCCAAGTTGAGCCCGGGTATTTCACATCTCACTTAAAAGTCCGCCTACGCTCCCTTTACGCCCAGTACATCCGGACCACGCTCGCCCCCTACGTATTACCGCGGCTGCTGGCACGTATTCAGC
+
CCCCCGFGGGGG+CFG9EF9FF8CF,CFF@EF<-ECGGGGGFG8FGG,EFF8@@FFGCFF<FFG<FGF@FAFFGG?C7FFGC@FGCFF,@==FD;BFFC<,EC<DGEFG,BBFADEGG8DGCFGDFGGGGGGGGGFDEFGGGGD=>DFF5FEFDGFEDDEFGFGAFGGG8EGFGFGGFGGGGD:EFC7DDGDGGDGCGGGF*EE9C8AEGFGF9<:CCD?AGFF9?=@5C@F>>F==(=FGF6;=)96;FD0(797>;>?FFC4*:C9?1(,,)529C09296(-4)),3.43:,09*.:C
@M03364:396:000000000-C9LGT:1:1101:23395:8958 2:N:0:10
GGACTACAGGGGTATCTAATCCTGTTTGCTCCCCACACTTTCGCTCCTCAACGTCAGTTACAGTCCAGTAAGCCGCCTTCGCCACTGGTGTTCCTCCTAATATCTACGCATTTCACCGCTACACTAGGAATTCCGCTTACCTCTCCTGCACTCTAGCTACACAGTTTCAGATGCAGTCTTGGGGTTGAGCCCCGAGTTTTCACATCTGACTTGCCTTGCCGTCTACTCGCCCTTTACACCCAGTAAATCCGGATAACGCTTGCACCCTACGTATTCCCGCGGCTGCTTGCACGTCGTTAGC
+
CCCCCGGGGGGGGGFGGGGGGGGGGGGGGGGGGGGGGGGGGGGGGGGGGGGGGGGGGGGGGGGGGGGGGGGGGGGGGGGGGGGGGGGGGGGGGGGGGGGGGGGGGGGGGGGGGGGGGGGGGGGGGFGGGGGGGGGGGGGGGGGFGGGGGFGFFDFFGGGGGGFGGGGGGGEFFGFGGFFFAFGGGGEEFGFGGGGGDEFGGFGFFFFCEGFGFB,:=6EF>DBFFFE6@C>F@BE*9?GCG;@F656CFF3736;3A1;DF@GEGGG:?B1,4<?)6<11436;(3)).:)24,(085(>:
@M03364:396:000000000-C9LGT:1:1101:23231:8960 2:N:0:10
GGACTACCAGGGTTTCTAATCCTGTTTGCTCCCCACGCTTTCGCGCCTCAGCGTCAGTTATCGTCCAGCAAGCCGCCTTAGCTACTGGTGTTCCTCCTAATATCTACGCATTTAACCGCTACACAAGGAATTCCACTTTCCTCTCCTGCACTCAAGTTTCCCAGTCTCAAGGGCTTACTACGTGTGCGCCGTAGCCTTTAACGCCTGCTTCAAGCAACCCCCCACTCATCCTTTACGCCCAGTCTATCCGTTTTCCGCTCGGTTCCTCCGTTTTTCCGCTGGTGCATGCCAGTATTTTTGC
+
8C@,A@@8,;B@C,@CF<FGD@,6CFG,CFG-9BF:FBE@FG7@+66,,;,;@88,,<,C@CFFC@CC,CF<F,@F@F@,56,4C,BE,:C,EA,,CF,,:F>F;EF44B==;,4A?8+=@4@?,+9,9=F8,,@<,46?9+410,@,4;4*6)6:,,@E;:06F=E,,,3,*>D+,0,6680,@;,)*8+<*@DF+DE,@0*)*35))+/21+,0*(4*-)(0(*(2)+))7?33(6C:B3;)+./66*2)/(.83(-,(,*(1<*:<2,)(-((.*,(-(..),)-))),.))/1*49*
@M03364:396:000000000-C9LGT:1:1101:24504:8979 2:N:0:10
GGACTACTCGGGTTTCTAATCCTGTTCGCTCCCCACGCTTTCGCGCCTCAGCGTCAGTTACGGCCCAGTAAGTCGCCTTCGCCACTGGTGTTCCTCCCAATCTCTACGCATTTCACCGCTACACTGGGAATTCCACTTACCTCTCCTGCACTCAAGCCCGACAGTATCCAAAGCAATTCCCACCTTGAAGGCAGGACTTTCACTCCAGACTTACCGGGCCGCCTACGCGCCCTTTACGCCCAGTAAATCCGGACAACGCTCGCCACCTACGTATTACCGCGGCCGGCTGCCCGTAGTTCGC
+
CCCCCGGGGGGGEFGGGGGGGGGGGFGGGGGGGGGGGGGGGGGGGGGGGGGGGGGGGFDGGGGGGGGGFGGGGGGGGGGGGGGGGGGGFFEGGGGGGGGGGGGGGGGGGGGGGGGGGGGGEGGGFFFGEEEFGGGGGFGGGGGBGGADFFGFGFGFGFFGEGDGCE7EFGGFFG<DFFFGCCFGGCF@*3@F>EG>CFGGDEF4DFFFEG@GEFG28@=E>D@;(2(:7C>F>B)4:?EEE??50)657DD;199<F(-,39:;3;D<:::,560).<<690((((((-41133())/)//
@M03364:396:000000000-C9LGT:1:1101:8223:8983 2:N:0:10
GGACTACCAGGGTATCTAATCCTGTTTGATACCCACGCTTTCGTGCATCAGCGTCAATCGCGGATTCGTCAGATGCCTTCGCAATCGGTGTTCTGTGTGATATCTATGCATTTCACCGCTACACCACACATTCCTCCAACGGCATCCGCATTCAAGCCCACCAGTATCAACGGCAGTCTCCTCGTTGAGCGAGGATATTTCACCGCTGACTTAACGGGCCGCCTACGCGCCCTTTACGCCCAGTAAATCCGGACCACGCTCGCCACCTACGTATTACCGCGGCTGCTGGCACGTAGTTTGC
+
CCCCCGGGGGGGFGGGGGGGFGGGGGGGGFGGGGGGGGGGGGGGGGGGGGGGGGGGCEGGGGGDGEFGGGGGGGGGGGGGGGGGGGGGCFGGGGFFGGGFGFFGGFGFFGGGGGGGGGGGGGGGGGGGGGGGGGGGGGCGGGGBGGGGGFGFG;FFFGGGGGFGGGGFGGGGFGAGGFCGGEFCFGB=CFGDGG:9+DFGGEGFGFF>=FFGE6A(>;GGFGFF6B6B;DFF>:?5ABGGGF?37:4<FGGF?B(4F?F6<>C>3CF205:1<)5:>F:1296;>?0376(),.()0*)0*
@M03364:396:000000000-C9LGT:1:1101:26251:8988 2:N:0:10
GGACTACCCGGGTTTCTAATCCTGTTTGCTCCCCACGCTTTCGAGCCTCAGCGTCAGTTACAGTCCAGAAAGCCGCCTTCGCTACTGGTGTTCCTCCTAATATCTACGCATTTCACCGCTACACTAGGAATTCCACTTTCCTCTCCTGCACTCAAGTTTCCCAGTTTCAAGAGCTTACTACGGTTGAGCCGTAGCCTTTCACTCCTGACTTAAGCAACCACCTACGCACCCTTTACGCCCAGTAAATCCGGATACCGCTAGCCCCCCACGTATTTCCCCCGCCGCCTGCCCGTAGTTCGCC
+
CCCCCGGGGGGGCGGGGGGGGGG9FFGGGGGGGGGGGGGGGGGFGGGGGGGGGGGG7CFGGGGGGGGGFGGGGGGGGGGGGGGGGFFGFFFGGGGG8FFFFGGGGGGGGGGGGGGGGGGGGGGGGGGGGGGGGGGGGDGGGGFDFGGGGFGFA)0;7@EFGGFGGGGGGGGC?FFGGFGGGGGGGG,:A>EGGGGGGGGGCE==FFF58>EG;+,:;)::BDDFF*6)6CDDFFCCDFGGE2@639??FD)6;;)/53.2.5;:DG),401(62).6+,(49(41,(-(3:?1((01187<
@M03364:396:000000000-C9LGT:1:1101:17329:9003 2:N:0:10
GGACTACTAGGGTTTCTAATCCTGTTCGATCCCCGCACTTTCGTGCATGAGCGTCATTTACGGCTTGGTCTGCTGCCTACGCAATCGGGGTTCTTCGTCATATCTATGCATTTCACCGCTACACGACGAATTCCGCCAACCTCAACCGCAATCAAGCCCGGCAGTATCAACGGCGGAATGGAGTTGAGCTCCACGATTTGACCGCTGACTTGCACGGCCGCCTGCGCCACCTTTAAACCCAATACATCCGGATAACGCTCGCATCCCCCGTATTACCCCGGCGGCTTGCACGGAGTTCGGC
+
CCCCCGGGGGGGGGGGGGGGGGGGGGGGGGGGGGGGGGGGGGGGGGGDFFGGGGGGGGGGGGGGGGGGGGGGGGGGGGGGGGFGGGGGGGGGGGGGGGGFGGGGGGGGGGGGGGGGGGGGGGGGGDGGGGGGGGGGECCGGGFFGGGGGFGDGFGFGGFGGGFGGFFFGGGGBF9D?)AFG6FCFG<64,><CFDCCFF77)C>DE>>FGAF9?+4D>GC9D:?:89.(1(4:A.:AAFEC3:>)549FG32:?A?>;(:B9*4CCG<FF3(386)4+47-3,(4-34?24-4((80*-)1
@M03364:396:000000000-C9LGT:1:1101:5178:9004 2:N:0:10
GGACTACCCGGGTTTCTAATCCTGTTTGCTCCCCACGCTTTCGCGCCTCAGTGTCAGTTGCTGTCCAGCAGGCCGCCTTCGCCACTGGTGTTCCTCCCAATATCTACGCATTTCACCGCTACACCAGGAATTCCGCTTCCTTCTCCCGCTCTCAAGGAGGACAGTTCCGGATCCGTCACGGGGGTGAGCCCCGAACTTTCAAATCCGGCTTGTCCTTCCGCCTGCCCTCCCTTTACGCCCAGTAAATCCGGATAACGCTAGCCCCCTACGGATTACCCCTGCTGCTGGCACGTCATTTGCC
+
CCCCCGGGGGGGFFGGGGGFGGGGGGGGGGGGGGGGGGGGGGGGGGGGGGGGGGGGFFGFGGGGGGGGGGGGGGGGGGGGGGGGGGGGFGGGGCEGGGGGGGGGGGFDGGGGGGGGGGGGGGGGGGGGGGGGFGGGGFDGGFGBGFFCE>GDF==D,,@CEGFGGGGGCCE8@FBFGBGEDE9@BE88ACCDD=CEFGCGG)?<FFD9@7451?C<DAGGBGB:B*8).9<?)45A::EG*832@22<?D9:0(6<)-(2,.;4DG)(86(((-)-6+((,.(.2).(-(4((((.0*)2:
@M03364:396:000000000-C9LGT:1:1101:13489:9019 2:N:0:10
GGACTACTCGGGTTTCTAATCCTGTTTGCTCCCCACGCTTTCGAGCCTCAGCGTCAGTTACAGTCCAGAGAATCGCCTTCGCCACTGGTGTTCTTCCTAATCTCTACGCATTTCACCGCTACACTAGGAATTCCATTCTCCTCTCCTGCACTCTAGACTTCCAGTTTGAAATGCAGCACCCAAGTTAAGCCCGGGTATTTCACATCTCACTTAAAAGTCCGCCTACGCTCCCTTTACGCCCAGTAAATCCGGACAACGCTCGCCACCTACGTATTCCCGCGGCTGCTTGCCCGTCTTTAGC
+
CCCCCGGGGGGGGGEGGGGGGGGGGFGGGGGGGGGGGGGGGGGGGGGGGGGGGGGGGGGGGGGGGGGGGGGGGGGGGGGGGGGGGGGGGGGGGGGGGGGGGGGGGGGGGGGGGGGGGGGGGGGGGGGGGFFGGGGFGGFGGGFFGGGGGFGFGEFFAFGGGGFGGGGGGGGGFGFGGFGGGGGGGGGDFFDFGGGGGGGGGFGFGFFC;@AFFBEEGFGGFGFFDDDEDGAB@EEFF@GEGFD5=?3CFGG@<;08A;B;?6B67EF?BFF:7>7A4C32691(9?0)4:2:BF-))/.?C
@M03364:396:000000000-C9LGT:1:1101:23869:9038 2:N:0:10
GGACTACTGGGGTTTCTAATCCTGTTTGCTCCCCACGCTTTCGAGCCTCAGCGTCAGTTACAGTCCAGAGAAGCGCCTTCGCCACTGGTGTTCTTCCTAATCTCTACGCATTTCACCGCTACACTAGGAATTCCCTTCTCCTCTCCTGCACTCTAGACTTCCAGTTTGAAATGCAGCACTCAGGTTAAGCCCGGGTATTTCACATCTCACTTAACAGTCCGCCTACGCTCCCTTTCCGCCCAGTAAATCCGGACAACGCTCGCCACCTCCGTATTCCCGCGGCTTCTGGCCCGTCTTCCGC
+
CCCCCGGGGGGGFGGGGGDFGGGFGGGGGGGGGGGGGGGGGG7CDFGGGGGGGGGGGGGGGGGGGGGGGGGFGGGGGGGGGGGGGGGGFFFGGGGGGGGGGGGGGGGGGGGGGGGGGGGGGGGGGFGGFGGCGGFFCFFGGGG7DFGGGFGEGB=D,@DGGGFGFGFFFAFCDFEGGFGGGGGGGGC>F>@FGGGGGGGGGFGF9AC@;CEG*1,3CAGF4C>A9?=:=DFF95:*06EFGFFFC33);63,(6((=79(;(/4*;9:0,78(.84<C204((((.))5)(4,(4))*)9*
@M03364:396:000000000-C9LGT:1:1101:6352:9044 2:N:0:10
GGACTACTGGGGTTTCTAATCCTATTTGCTCCCCACGCTTTCGTGCCTCAGCGTCAGGTACAGGCCAGGCGGCCGCCTTCGCCGCTGGTGTTCTTCCACATCTCTACGCATTTTACCGCTACACATGGAGTTCCACCGCCCTCTCCTGTCCTCAAGCCGTGCAGTTTCCAAAGCCTGAACCGGTTGCGCCGGTCCCTTTTACTTCAGACTTGCACAGCCGCCTACGCGCCCGTTCCGCCCAGTACATCCGCCCCCCGCCCGCCACCTACGTATTACCCCGGCCGCCGGCCCGTAGTTAGCC
+
CCCCCGGGGGGG@FGGGGGGGGG9FGGGGGGGGGGGGGGGGGGGGGGGGGGGGGGGFGGGGGGFGGGGGGGEGGGGGGGGGGGGGGGGFGGGGGGGGGGGGGGGGGGGGGGDGGGGGGGGGGGG9EGGFGFGGGGGG7DGGGGFGGGFFAEEFEFFFFGGGGFGG=EFGGGCCGFGGF8FC>>CEG,8?CGG3>EGCFFGE7?)@6C)6;<?C*C;50CE;G:64/,0-9>(38(43(;E*.56*))-7<*((((-)-(-(-1(98*4(-.264))4+--9B(41((,-(294-37**-**
@M03364:396:000000000-C9LGT:1:1101:10345:9048 2:N:0:10
GGACTACAAGGGTATCTAATCCTGTTCGCTCCCCCAGCTTTCGCGCCTCAGCGTCAGTGGTGGCCCAGAAGGCCGCCTTCGCCACCGGTGTTCTTCCCGATATCTGCGCATTCCACCGCTACACCGGGAATTCCGCCTTCCCCTACCACACTCGAGCCCGCCGGTATCGGAGGCTCGCCGGGGTTGAGCCCCGGGCTTTTACCTCCGACCTAACGGGCCGCCTACGCGCGCTTTACGCCCCATGAATCCGGATAACGCTTGCCCCCTACGTTTTTACCCCGCTGCTTGGCCGTAGTTTGCC
+
CCCCCGGGGGGGGFGGGGGGGGGGGGGGGGGGGGGDGGGFGGGGDGGGGGGGGGGGGGGGGGGGGGGGFFGGGGGGGGGGGGGGGGGGGGGGGGGFGGGGGGGGGGGGGGGGGGFGGGGGGFGGGGGGGFFGGGGGGE>FGGFFGGG?FFGFG=FF@EGGGGDGGEGFC5:EDGFCEFGG>E<1:E2.9CFGGGG5);CF+3+)28767D;60>*-9;EGFG:<?*7)(1--4:)),4:C*40:*6:AF77(,(.47((,-408GG38:22((4((.+((-3(41).5((.(,((0**.*:
@M03364:396:000000000-C9LGT:1:1101:15865:9094 2:N:0:10
GGACTACACGGGTTTCTAATCCTGTTTGCTCCCCACGCTTTCGAGCCTCAACGTCAGTTACAGTCCAGTAAGCCGCCTTCGCCACCGGTGTTCCTCCTAATATCTACGCATTTCACCGCTACACTAGGAATTCCACTTACCTCTCCTGCACTCTAGCCAAACAGTTTCCAATGCAGTCCAGGAGTTGAGCCCCTGCCTTTCACATCAGACTTGCTTCGCCGTCTACGCTCCCTTTACACCCAGTAAATCCGGATCACGCTTGCCCCCTACGTATTACCGCGGCTGCTGGCACGTAGTTGGC
+
CCCCCGGGGGGGGGGGGGGGGGGGGGGGGGGGGGGGGGGGGGGFGGGGGGGGGGGGGEGGGGGGGGGGGGGGGGGGGGGGGGGGGGGGFGGGGGGGGGFGGGGGGGGGGGGGGGGGGGGGGGGGGFFGFGGGGGGGGFFGGGGFGGGGGFGFGFFDFFCE,FFGDGGGGGGGFA9FFFF=DFCFGFFEFFGGGFGGGGGGG*3;9AFF@GF7*=A*B=GGBC@B=>@DDGFFFFEFFFGGGF0@C)95@FGF@?68F;?@<:A2>CC>BB?334:)6<14,29B>B0336.5?2:4>*)07
@M03364:396:000000000-C9LGT:1:1101:4804:9097 2:N:0:10
GGACTACCGGGGTTTCTAATCCTGTTCGCTCCCCCAGCTTTCGCGCCTCAGCGTCAGTGGTGGCCCAGAAGGCCGCCTTCGCCACCGGTGTTCTTCCCGATATCTGCGCATTCCACCGCTACACCGGGAATTCCGCCTTCCCCTACCACACTCGAGCCCGCCGGTATCGGAGGCTCGCCGGGGTTGAGCCCCGGGCTTTTACCTCCGACCTACCGGGCCGCCTACGCGCGCTTTACGCCCAATGAATCCGGATAACGCCCGCCCCCTACGTCTTACCCCGGCGGCTGGCCCGTATTTACCC
+
CCCCCGGGGGGGFGGGGGFGGGGFGGGGGGGGGGGGGGGGGGGGGGGGGGGGGGGGGGGGGGGGGGGGGGGGGGGGGGGGGGGGGGGGGGGGGGGGGGDGGGGGGGGGGGGGGGGGGGGGGGGGGGGGGGGGGGGGGGGGGGGFGGGFGFGFF9>DGGGGGGBGEEGGGGGEFGFGGFGG=CC:8?8:FGGDDCCEGGCGC5C):>;>;GF?(0/-79E56D(,3/37>C9-41):6?EG?1::*)6:6)),2<)<>1(3,0:93*),4481?1)6:01(-7((432:?011(((061)29
@M03364:396:000000000-C9LGT:1:1101:14426:9109 2:N:0:10
GGACTACAGGGGTTTCTAATCCTGTTTGCTCACACGCTTTCGCGCCTCAGCGTCAGTTGTCGTCCAGCAAGCCGCCTTCGCCACTGGTGTTCCTTCTAATATCTACGCATTTCACCGCTACACTAGGAATTTCGCTTGCCTCTCCGATACTCCAGGGATACAGTTTTGAGAGCGGTTCAGGGGTTGAGGCCCTGCATTTTAATCCCACCTTGCCTCTCCGCCTACCACCCCTTTACACCCAGTAAATCCGGACAACGCTTGCCACCTACGTCTTACCCCCGCTGGTTGCACGTAGTTCGGC
+
CCCCCGFDGFC@86FFEFCFGAA<FFGCEFG-E-B@CFGG,@,6@FF>FFGGGFDGFGAFCFG@FG<CC@CFGE+@@FECFFFGFDDF8BF95C,?ED?E,C;<D,,68BFFE9,C+BEC>CABDFE85<F,5FEE6+=E,+=D?E6+B996,8+;C=8@E=DFGGG8+;,@?+0=@0<C7@C>8:,0*84;?CEDFGG,,)21+8A(8?BG2)50258=;D?6(*))(26,=E9353FE*/.)+146:DC,,((()-,31:+.9;5(8?:((-).,0((-(,-(,)((..(,..09*(//
@M03364:396:000000000-C9LGT:1:1101:8786:9125 2:N:0:10
GGACTACCCGGGTATCTAATCCTGTTTGCTCCCCACGCTTTCGAGCCTCAGCGTCAGTTACAGTCCAGAGAATCGCCTTCGCCACTGGTGTTCTTCCTAATCTCTACGCATTTCACCGCTACACTAGGAATTCCATTCTCCTCTCCTGCACTCTAGACTTCCAGTTTGAAATGCAGCACCCAAGTTGAGCCCGGGTATTTCACATCTCACTTAAAAATCCGCCTACGCTCCCTTTACGCCCAGTAAATCCGGACAACGCTCGCCACCTACGTATTACCGCGGCTGCTGGCACGTAGTTAGC
+
CCCCCGGGGGGGGGGGGGGGGEGGGGGGGGGGGGGGGGGGGGGFGGGGGGGGGGGGGGGGGGGGGGGGFGGGGGGGGEGFGDGGGGGG<FFGGGGGGGGGGGGGGGGGGGGGGGGGGGGGGGGGFFGGGGGGGGGGG9FGGGGFFGG,@DGFFE8DCEFGGGFGGGGGGGGGFCEGGFGGC8DFGGEFFFFGGGGGDFGGGFGECF;A5CEGC+,:;@?E=>A==4<@@7@>=4>8>9EF@?DFF?CEFFGF(6(6F06;?1:35C4(8?B?2)45<944-1>03::>7B?DF?18>4<CC
@M03364:396:000000000-C9LGT:1:1101:13070:9158 2:N:0:10
GGACTACTGGGGTTTCTAATCCTGTTCGCTCCCCTAGCTTTCGCACCTCAGCGTCAGTTACGGCCCAGAAGACTGCCTTCGCCATCGGTGTTCTTCCCGATATCTGCGCATTCCACCGCTACACCGGGAATTCCGTCTTCCCCTACCGAACTCGAGCCCGCCAGTTCAGGATCCGGCTGAAGGTTGCGCCCCCAGATTGGAGATCCTGCTTGACGGGCCGCCTACGCGCGCTTTACGCCCAATGAATCCGCATACCGCCCGCCCCCCACGTATTACCCCGGCTGCTCGCCCGTGGTTCGCC
+
CCCCCGGGGGGGGGGGGGGGGGGGGGGGGGGGGGGGGGGGGGGGGGGGGGGGGGGGGGGGGGGGGGGGGGGGGGGGGGGGGGGGGGGGGGGGGGGGGGGEGGGGGGGGGGGGGGGGGGGGGFFFGGGGGGGGGGGDFFGGGFGFGGGGGDGD>=FEGGGGGEDG>FGAFGGGAFFGGFGEFG;FFG:5?FEDDGGF=FF6+68=FFFFF*;F@FE;G>GGFD???/376C622?BFFF?E*33(9:>AFG3220)354(,3721CC),(--(.42:A+2(4122::)43131,(,07*,)9
@M03364:396:000000000-C9LGT:1:1101:4870:9181 2:N:0:10
GGACTACAGGGGTTTCTAATCCTGTTTGCTCCCCACGCTTTCGAGCCTCAGCGTCAGTAATCGTCCAGTAAGCCGCCTTCGCCACTGGTGTTCCTCCTAATATCTACGCATTTCACCGCTACACTAGGAATTCCACTTACCCCTCCGACACTCTAGTCCGACAGTTTCCAATGCAGTACCGGGGTTGAGCCCCGGGCTTTCACATCAGACTTGCCGTACCGCCTGCGCTCCCTTTCCACCCAGTCAATCCGGATCACGCTTGCACCCTACGTATTACCGCGGCTGCTGGCACGTATTTCGC
+
CCCCCGGGGGGGGGGGGGEGGGGEGGGGGGGGGGGGGGGGGGGGGGGGGGGGGGGGGGGGGG@GGGGGGGGGGGGGGGG?FGGGGGGGEFFGGFGGGGGGGGGGGGGGGGGGGGGGGG@>CFFGFGGGGAFGGGGGGGGGGGGF>GE8EAGEDDDFGGGGEGFDFFGGGGGGFGFGGFFGEEDGGG*:;CDDDGGCDGGGGFGE+4+5.87=;FF(/6CG099@;8>F>GB0(<?)65FGGF<F*-66=DC>3((,<-(3:284DF*1(,,.)68).341,49((4))4:7<:1(*9*)9<
@M03364:396:000000000-C9LGT:1:1101:26617:9208 2:N:0:10
GGACTACAGGGGTATCTAATCCTGTTCGATCCCCGCACTTTCGTGCATGAGCGTCATTTACGGCTTGGTCTGCTGCCTACGCAATCGGGGTTCTTCGTCATATCTATGCATTTCACCGCTACACGACGAATTCCGCCAACCTCCACCGCAATCAAGCCCGGCAGTATCAACGGCGGAATGGAGTTGAGCTCCACGATTTGACCGCTGACTTGCCCGGCCGCCTGCGCACCCTTTACACCCAATACATCCGGATACCGCTTGCCTCCTCCGTATTACCGCGGCTGCTGGCACGGAGTGACGC
+
CCCCCGGGGFEGGGGGGGFGGGGGGGGGGGGGGGGGGGGGGGGGGGGGGFGGGGGGGGGGGGGGGGGEGGGGGGGGGGGGGGGGGGGGGGGGGGGGGGGGGGFF8@EGGAFGGGGGGDGGGGGGC+@FGGGFGGGGE6@FGGE*=FGGGFEDGC?CGFGGDGFGGAFGGGGGFGFG=DGGG+8>EG96F,>FCFG=:CF++9FBG=D6?G<EB)+(90:EBGFFF*1)474(4:A9AFFGEB:?)8<4:D9<1<28D3422?@9FE944-81(.-6>*44114,(..::0<6;(-7)/)*1
@M03364:396:000000000-C9LGT:1:1101:19255:9212 2:N:0:10
GGACTACTAGGGTTTCTAATCCTGTTCGATCCCCGCACTTTCGTGCATGAGCGTCATTTACGGCTTGGTCTGCTGCCTACGCAATCGGGGTTCTTCGTCATATCTATGCATTTCACCGCTACACGACGAATTCCGCAAACCTCAACCGCAATCAAGCCCGGCAGTATCAACGGCGGAATGGAGTTGAGCTCCACGATTTGACCGCTGACTTGCAAGGCCGCCTGCGCACCCTTTACACCCAATAAATCCGGATAAAGCTCGGAGCCTCCGTATTCTCGCCGCCGCTTGCCCGGAGTTCGCC
+
CCCCCGGGGGGGGGGGGGGGGGGGGGGGGGGGGGGGGGGGGGGGGGGGGGGGGGGGGGGGGGGGGGGGGGGGGGGGGGGGGGFGGGGGGGGGGGGGGGGGGGGGGGGGGGGGGGGGGGGGGGGGGGGGFGGGGGGGGCDGGGFFFGGDGBGAF=FFGGGGGGFGGGGGFGGGFGFG=4EGFCFFFG?=F9EFGGGCFGC9CCCBGFF>:FFGB924D3EGFGFFF:>56D::1>4)6<FG8,4)1:AFFCD0::)-*)-429*-9A7444???>)).*--49((43(41(4(946B?*,1/
@M03364:396:000000000-C9LGT:1:1101:5000:9223 2:N:0:10
GGACTACAGGGGTTTCTAATCCTGTTTGCTCCCCACGCTTTCGCGCCTCAGCGTCAGTTGTCGTCCAGCAGGCCGCCTTCGCCACTGGTGTTCCTCCTAATATCTACGCATTTCACCGCTACACGAGGAATTCCGCCTGCCTCGCCGATACTCAAGTGATTCAGTTTCAAAAGCAGTTTCGGGGTTGAGCGCCGAGATTTCACTTCTGGCTTGCCTCTCCGCCTACACGCCCTTTACACCCAATAAATCCGGACAACGCTGGCCACCTCCGTATTACCGCGGCTGCTGGCACGTATTTAGC
+
CCCCCGGAFGGGGGGGGGGGGGGGGGCFCGFGGGCGCGGGGGGGGGGGEGGGGGGGGGGGGF@FGGGGG<CFGCFGGGGGGGEGE=FGCFFGGEFG<FFCFGGGGD<FGGGGGGGGGGGGGGGG>+44CEFGGGGGG>DF@FE5866+@:EEDE6A,,3,7FFGGG,,,,,,3FC3@F,@E*@GGGG=FF*:DGG=GGGGGFGC+;31);3C0)+.*/57:DFF6C(7,>?BF72<<<GGG:(,/8>AFGDF1736F613(-/,0;<8(43,.4>2>F89>FF09?:FBFFFF,(*/*)::
@M03364:396:000000000-C9LGT:1:1101:19657:9229 2:N:0:10
GGACTACAGGGGTATCTAATCCTGTTTGCTCCCCACGCTTTCGTGCCTCAGTGTCAGTTACAGTCCAGAAAGCCGCCTTCGCTACTGGTGTTCCTCCTAATATCTACGCATTTCACCGCTACACTAGGAATTCCATTCTCCTCTCCTGCACTCTAGACTTCCAGTTTGAAATGCAGCACCCAAGTTGAGCCCGGGTATTTCACATCTCACTTAAAAGTCCGCCTACGCTCCCTTTACGCCCAGTAAATCCGGACAACGCTCGCCACCTACGTATTACCGCGGCTGCTGGCACGTCGGTAGC
+
CCCCCGFGGGGGGD8EFAEEFD@EFGGGGGGGGGGGGEGGGFEG@;FGGGEDFD@,EFGGFGGGGGGFCGGGG<FFCFGG@GDGGGGCCFGGFEECEFGGGGGGGGGGGGGGGGGGGGDCE>AFGGGFFCFFFGGGGCFGC88DCFGFEFGDEDDFEFGGFFFFGCFGFFCGFAEGGFGGDDCFDFFFF=DD8C>;DFGGGFGFGFFE=7=FE=,:C=,E9G=A>:=?4DFD=@@;CDEFG>DEB<@EFDDBDF6=F>9;1,*.*2C:,434<A?))2-4,3413<7?B?BBF((0))4DC
@M03364:396:000000000-C9LGT:1:1101:21711:9233 2:N:0:10
GGACTACCCGGGTTTCTAATCCTGTTCGATCCCCGCACTTTCGTGCATGAGCGTCATTTACGGCTTGGTCTGCTGCCTACGCAATCGGGGTTCTTCGTCATATCTATGCATTTCACCGCTACACAACGAATTCCGCAAACCTCAACCGCAATCAAGCCCGGCAGTATCAACGGCGGAATGGAGTTGAGCTCCACGATTTGACCGCTGACTTGCAAGGCCGCCTGCGCCCCCTTTACACCCAATCAATCCGTATAACGCTCGGATCCCGCGTATTCACCCCGCTGCTTGCACCGGGTTGCCC
+
CCCCCGGGGGGGGGGGGGGGGGGGGGGGGGGGGGGGGGGGGGGGGGGGGGGGGGGGGGGGGGGGGGGGGGGGGGGGGGGGGGGEGGGGGGGGGGGGGGGGGGGGGGGGGGGGGGGFGGGDGGGGGGGGGGGGGGGGG7CFGGF*AEGCGFDAFFGFGGG>>FBGFGAFGGCGFFAD*8CEGCGCGG@;A,AC<6EEGGG+9)?1DEFF?GFCAF+5C<FEBG:::1-)-<>>:8A.5>GEE:7(98<BFD*,804))4,4(-*-9C*(-7(4-4))6+.,49,,62)50)5(4(-0))(0*
@M03364:396:000000000-C9LGT:1:1101:5055:9243 2:N:0:10
GGACTACTGGGGTTTCTAATCCGTTTTGCTCCCCACGCTTTCGAGCCTCAGCGTCAGTTACCGTCCAGTAAGCCGCCTTCGCCACTGGTGTTCCTCCTAATATCTACGCATTTCACCGCTACACTAGGAATTCCGCTTACCTCTCCGTTACTCTAGCCTGACAGTTCCAAATGCAGTTCCGGGGTTGGGCCCCGGGCTTTCACATCTGGCTTTCCATGCCGCCTGCGCGCCCTTGGCACCCGGTAAATCCGGGCCACGCTCGCCCCCAACTGTGTCCCGCGGCTGCTGGCTGGTATGTAGC
+
CC,CCG8FFFF>CF,EF9FFGG7,CF@FFFGGCGDGFGG,DFC<EFEF@ECFGGGGGFGGG@FCFGGGFGFG@FECGCGCFGG7FFGGGF6FFFA?FFE?<FFGG=?FFEGGGGGGGCGGCFGFG,CF,9B@FGC@+@DGG8DDF8C+6:CDC;FB>@FGGG5DGGGGG:,@DDE8,BFA@:C>EC*)@,3;CE877:84<9B*42=@4<(/(+59+9E+,770(2()(),,(.((..CEE((2.45-/>7((-((03((-(*-*25-(,(())-.)2(,,(-,,405,(((,.<0;*)2*
@M03364:396:000000000-C9LGT:1:1101:21032:9246 2:N:0:10
GGACTACAAGGGTATCTAATCCTGTTTGCTCCCCACGCTTTCGCGCCTCAGCGTCAGTTGTCGTCCAGCAAGCCGCCTTCGCCACTGGTGTTCCTCCTAATATCTACGCATTTCACCGCTACACTAGGAATTCCGCTTGCCTCTCCGATACTCAAGGGATGCAGTTTTGAAAGCAGTTCCGGGGTTGAGCCCCGGGATTTCACTCCCAACTTGCATCTCCGCCTACACGCCCTTTACACCCAGTAAATCCGGACCACGCTTGCAACCTACGTATTCCCGCGGCTGCTGGCACGTACTTCGC
+
CCCCCGGGGGGGGGGGGGGGGGGGGGGGGGGGGGGGGGGGGGGGGGGGGGGGGGGGGGGGGGGGGGGGGGGGGGGGGGGGGGGGGGGGGGGGGGGGGGGGGGGGGGGGGGGGGGGGGGGGGGGGFGGGGFGGGGGGGGGGGGGFGGGCEFGFGFGF8EFEGGFGGGGGGGGGC@CGGFGGGDG@EGDEFFGGGGGG)CGGGFGFFF;5@DDFEFC5DCGGFGFF@FFFFGFFFFFFFFGGGFF??4<>FGD>BF0<FFFF6::32<F4:?BF74846C:>BFFFFFB:BF7>383).74CC
@M03364:396:000000000-C9LGT:1:1101:27699:9259 2:N:0:10
GGACTACAGGGGTTTCTAATCCTGTTTGCTCCCCACGCTTTCGCGCCTCAGCGTCAGTTATCGTCCAGCAAGCCGCCTTCGCCACTGGTGTTCCTCCTAATATCTACGCATTTCACCGCTACACTAGGAATTCCGCTTGCCTCTCCGCCACTCAAGAACGACAGTTTCAAATGCAGTTCACGGGTTGAGCCCATGGATTTCACATCTGACTTGCCATCCCGCCTACGCGCCCTTTACACCCAGTCAATCCGGATCACGCTTGCCCCCTACGTCTTACCGCGGCTGCCTGCCCGTCGTTCGC
+
CCCCCGGGGGGGGGGGGGGGGGGGGGGGGGGGGGGGGGGGGGGGGGGGGGGGGGGGGGGFFGGGGGGGGGGGGEGGGGGGGGGGCFGGCGGGGGGGGGDGGGGGGGGGGGGGGGGGGGGGGGGGGGGGGGGGGGGGGGGGGGF?FGG+@@FEADFB,@FGEGFGFGGGGG9EFGFGFFGFFFGEGGGEFGGGFGGGGGGGCEGEFFF6*10C=CF;FEGGFGBF;<6A(::7(6EFFFGGG0:7*6<AFGGB<:9<FB?<<?E?GFG>(2-...3.:C6>>FF91?,28<B((((00),1/
@M03364:396:000000000-C9LGT:1:1101:26856:9260 2:N:0:10
GGACTACAAGGGTATCTAATCCTGTTTGCTCCCCACGCTTTCGCGCCTCAGCGTCAGTTATCGTCCAGCAAGCCGCCTTCGCCACTGGTGTTCCTCCTAATATCTACGCATTTCACCGCTACACTAGGAATTCCGCTTGCCTCTCCGATACTCAAGGGCTACAGTTTCAAATGCAGTTCATGGGTTGAGCCCATGGATTTCACATCTGACTTGCCGCTCCGCCTACACGCCCTTTACACCCAGTAAATCCGGACAACGCTTGCAACCTACGTCTTCCCGCGGCGGCTGGCCCGTCGTTAGC
+
CCCCCGGGCGGGGGGGGGGGGGGCGFGGGGGGGGGGGGGGGGGGGGGGGCFGGGGGEFGGGGGEGGGGGGDGGGDGGGGGGGGGGGGG?FFGGGGFGGFGGAEF=EEGGGGGGFFFGE7CEFGGFDDF8FFGGGCEE:8FGGG5DCEG6@GC:9=D8=>FGGFGGGGGGGFDADAFGCCCFEF?ECF9AEFFC6FGGGGFFCGFCFB;EGBC*+,:C>?E5D@FD8(8;3=>1;E;C?GGF1;;CF3?F<56<>0(<((-(-;)2:C:B?:((,-).2-4706((,(((1.49>()0)(12
@M03364:396:000000000-C9LGT:1:1101:5935:9279 2:N:0:10
GGACTACAGGGGTATCTAATCCTGTTTGCTCCCCACGCTTTCGAGCCTCAGCGTCAGTTACAGTCCAGAGAAGCGCCTTCGCCACTGGTGTTCTTCCTAATCTCTACGCATTTCACCGCTACACTAGGAATTCCCTTCTCCTCTCCTGCACTCTAGACTTCCAGTTTGAAATGCAGCACTCAGGTTAAGCCCGAGTATTTCACATCTCACTTAAAAATCCGCCTACGCTCCCTTTACGCCCAGTAAATCCGGACAACGCTCGCCACCTACGTATTACCGCGGCTGCTGGCACGTAGTTCGC
+
CCCCCGGGGGGGGGGGGGGGGGGGGGGGGGGGGGGGGGGGGGGEGGGGGGDGGGGGGGGGGGGGGGGGGGFFGGGGGGGGGGGGGFFGFGGGGGFGGGCFGGGGGFGGGGGGGGGGGGGGGGGGFGGGGGGGGGGGGCFGGGGDGGG8DDGFEEGF,@FFGGFGGGGFGFEFFDEFCBF8D?DFEGGFFGGFCCDC?FGGGFG7;ABEFGFE51,3A@GGBG=DADAB);=DF4@EEFGGE?BE8?CCFGD>;99=F9@@DFGF38>32.8<?5>:<C:9;>;((4,32::B6(2.)*)19
@M03364:396:000000000-C9LGT:1:1101:24388:9289 2:N:0:10
GGACTACACGGGTTTCTAATCCTGTTTGCTCCCCACGCTTTCGAGCCTCAGCGTCAGTTACAGTCCAGAGAAGCGCCTTCGCCACTGGTGTTCTTCCTAATCTCTACGCATTTCACCGCTACACTAGGAATTCCCTTCTCCTCTCCTGCACTCTAGACTTCCAGTTTGAAATGCAGCACTCAGGTTAAGCCCGAGTATTTCACATCTCACTTACCAATCCGCCTACGCTCCCTTTACGCCCAGTAAATCCGGACAACGCTCGCCACCTACGTATTACCGAGGCTGCTGGCACGTAGTTCGC
+
CCCCCGGGEEGGGGGGGGFDGGGGGFFFGFFGGGFGGGGGGFCCEFGCGGGGFGGGGEEGGAGGGGGGFGFF@EFBF@CGGGGGGGGGEFGGGGGFFFGGFGGGGGGGGGGFGGGGGGGGGGGADFGGGGGG9FEFF:DFDDB@FFD,,:E648FD==D=DC@DGGGDGGGGFG<+DFG8?@=,3@C:FA@DDEGGFGGGG5;=9985;DCGE+,:C5DG4C=A>>2:5D>B:E=*92CFD@FF+97<FGC(4@11A023?(:-**145??2)4:):<?((442(22::::?1.2)7*)19
@M03364:396:000000000-C9LGT:1:1101:9650:9300 2:N:0:10
GGACTACTGGGGTATCTAATCCTGTTTGCTCCCCACGCTTTCGAGCCTCAGCGTCAGTTACAGTCCAGAGAAGCGCCTTCGCCACTGGTGTTCTTCCTAATCTCTACGCATTTTACCGCTACACATGGAGTTCCACCGCCCTCTCCTGTCCTCAAGCCGTGCAGTTTCCAAAGCCTGAACCGGTTGAGCCGGTCCCTTTTACTTCAGACTTGCACAGCCGCCTGCGCACCCTTTACGCCCAATCATTCCGGCTAACCCTTGCCACCTACGGATTACCGCCGCTGCTGGCCCGTAGTTAGCC
+
CCCCCGGFGGGGGFGGGGGGGGGGGGGGGGGGGGGGGGGGGGGGGGGGGGGGGFGGGFGGGGGGGGGGGGGFGGGGGGGGGGGGGGGGGGGGGGGGGGGGGGGGGGGGGGGGGGGGGGGGGGGGFGGGGGGGGGGGFGGGGGEFGGGGGFGFFEFFGGGC8FFGFGGGGGGFDGFGGFFGFGG<C>,=FGGG7?EGFGGG77,:89FCED?:@8ABGFC5@G616*.)6D?=FF<<0;EG<;:0)65>90)((-8?)..(,53)9C0(,(((-44<F*,(-3(,(,33:(,((((09/-:C
@M03364:396:000000000-C9LGT:1:1101:18549:9304 2:N:0:10
GGACTACTCGGGTATCTAATCCTGTTTGCTCCCCACGCTTTCGTGCCTCAGCGTCAGTTGTCGTCCAGCAAGCCGCCTTCGCCACTGGTGTTCCTCCTAATATCTACGCATTTCACCGCTACACTAGGAATTCCGCTTGCCTCTCCGATACTCAAGGGATACAGTTTTGAAAGCAGTTCCGGGGTTGAGCCCCGGGATTTCACATCTGACTTGCTCCTCCGCCTACACGCCCTTTACACCCCGTAAATCCGGACAACGCTCGCCACCTACGTATTACCCCGGCTGCTGGCCCGTAGTTAGC
+
CCCCCGGGGGGGGGGGGGGGGGGGGGGGGGGGGGGGGGGGGGGGGGGGGGGGGGGGGGGGGGGGGGGGGGGGGGGGGGGGGGGGGGGGFGGGGGGGGGFFGGGGGGGGGGGGGGGGGGGGGGGGGGGFGGGGGGGGGGGGGGGFGGG6BBGFGFFF@E8DFGFGGGGGGGGGFGFGFFGGGGGDG5<@CFGGGGGG9C8FGEGFCFFFFGFGEF;@F.AFBG@FFE;F?DDF>;FFF?FGC2948(35=FC14904>>F(43:3*;D??B0284>)6<(-46993??FF?0(2(()09)**
@M03364:396:000000000-C9LGT:1:1101:24133:9304 2:N:0:10
GGACTACTGGGGTATCTAATCCTGTTTGATTCCCGCACTTTCGAGCCTCAGCGTCAATCGCACCCCAGAAGGCTGCCTTCGCAATCGGCGTTCTTCGTCATATCTAAGCATTTCACCGCTACACGACGAATTCCACCTTCCTTGTGTGTATTCAAGACCGCCAGTTTCAACGGCATGCCAAGGTTGGGCCATGACATTTAACCGCTGACTTAACCGCCCGCCTACGCTCCCTTTAAACCCAATAAATCCGTATAACGCTCGCCTCTTCCGTATTACCGCGGCTGCTTGCACGGAATTCGCC
+
CCCCCGGGGGGGGGGGGGGGGGGGGGGGGGGGGGGGGGGGGGGGGGGGGGGGGGGGEGGGGEGGGGGGGGGGGGGGGGGGGGGGGGGG7FFGGGGGGGGGGGGGGGGGGGGGGGGGGGGGGGGGGGGGGGGGGGGGGFGGGGGFFGGFGFGFGE+9CDGGGGFGGGGGFGGGFG5DGFGG7EFCCF@>FF*;DGF,CFE1C@GFGAEFFFCFCF+6<@GG;DDD@/47:D?8AFA)6<FG867806:AFD*48D<A>73:20*4C6:4><?(.82.6*,,43(-82<8<)8?660)6*455
@M03364:396:000000000-C9LGT:1:1101:20817:9338 2:N:0:10
GGACTACTCGGGTTTCTAATCCTGTTTGCTCCCCACGCTTTCGTGCCTCAGCGTCAGTAACAGTCCAGCAGGCCGCCTTCGCCACTGGTGTTCCTCCTAATATCTACGCATTTCACCGCTACACTAGGAATTCCGCCTGCCTCTCCTGTACTCCAGCCAGACAGTTTCAAATGCAGCCCCGGAGTTGAGCCCCGGTCTTTCACATCTGACTTGCCTCGCCGCCTACGCGCCCTTTACACCCAGTAAATCCGGATAACGCTTGCTCCCTACGTATTACCGCGGCTGCTGGCCCGTATTTAGC
+
CCCCCGGG@FGGGGGGGGGGGGGGGGGGGGGGGGGGGGGGGGGFGGGGGGGGGGGGGGGGGGGGGGGG?FFGGGGGGGGGGGGGGGGGFGGGGGGGGGFGGDEGGGGGGGGGGGGGGGGGGGGGFGGGCFGGGGFEEF?FGGGFGGFD>FGFG5FF=D?F?FFGGFGGFGGGFFEGF?=EGEDCEGCEFGFFCCC*@EGGGFG?FFCEFGFG*=C8*6CG@GF6;<;>2<;F@@EFF2:FE?2?79):FGG7(4(6?69?04*.:A<4)244)629A@(--1>>BB>0:B0<9(()00):>
@M03364:396:000000000-C9LGT:1:1101:29004:9339 2:N:0:10
GGACTACTAGGGTATCTAATCCTGTTTGATACCCACGCTTTCGTGCCTCAGCGTCAGTTGTATGCTGGTAAGCTGCCTTCGCAATCGGGGTTCTGTGACATATCTAAGCATTTCACCGCTACACGTCACATTCCGCCTACCTCGTTTACACTCAAGAACGCCAGTTTCAACGGCAATTTTACGGTTGAGCCGCAAACTTTCACCGCTGACTTAACATCCCGCCTACGCACCCTTTCAACCCAATAAATCCGGATAACGCTCGCATCCTCCGTATTACCGCGGCTGCTGGCCCGGCGGTCGC
+
CCCCCGGGGGGGGGGGGGGGGGGGGGGGGGGGGGGGGGGGGGGGGGGGGGGGGGGGGGGGGCGGGGGGGGGGGGGGGGGGGGGGGGGGFDGGGGGGGGGGGGGGGGGGGGGGGGGGGGGGGGGGGEGGGGGGGGGGGGGGGGGFGGGGGDFDFD?FFGGGEGEGFFGGGGGGEGFCCF8FCGGFGG@CFGFCC*CCGGGGGFGFGFB25FFGEFG4736C2?@28<;D(76<;;E)1<FGGD7@6;EFFGG9?6:-?6>?:;>>7CF?8?9234>9<<0216;>90),5:3(,120).-7)
@M03364:396:000000000-C9LGT:1:1101:11528:9346 2:N:0:10
GGACTACTAGGGTTTCTAATCCTGTTTGCTCCCCGCACTTTCGTGCATGAGCGTCATTTACGGCTTGGTCTGCTGCCTACGCAATCGGGGTTCTTCGTCATATCTATGCATTTCACCGCTACACAACGAATTCCGCAAACCTCAACCGCAATCAAGCCCGGCAGTATCAACGGCGGAATGGAGTTGAGCTCCACGATTTGACCGCTGACTTGCAAGGCCGCCTGCGCACCCTTTACACCCAATAAATCCGGATAACGCTCGGATCCTCCGTATTACCGCGGCTGCTGGCACGGAGTTCGCC
+
CCCCCGGGGGGGGGGGGGGGGGGGGGGGGGGGGGGGGGGGGGGGGGGGGGGGGGGGGGGGGGGGGGGGGGGGGGGGGGGGGGGGGGGGGGGGGGGGGGDGGGGGGGFGGGGGGGGGGGGGGGGGGFGGGGGGGGFGGFGGGFGFGGGGGFGDFEGFCCEGGGFGGFGGFGGGBFBGEBGGFEGFCF@>F<F<CFGEDCGGG<?>GED91C?<C977F:8C>GBFF:;31C?4:?9)6<FC5:??*:<AFG13:<<>F9416>*4DC:)49,2(8<<<5,-793968)201>B>4>@5*479
@M03364:396:000000000-C9LGT:1:1101:11691:9352 2:N:0:10
GGACTACACGGGTTTCTAATCCTGTTTGCTCCCCACACTTTCGAGCCTCAGCGTCAGTTAGAGCCCAGCAAGCCGCCTTCGCCACTGGTGTTCCTCCGAATATCTACGCATTTTACCGCTACACATGGAGTTCCACCGCCCTCTCCTGTCCTCAAGCCGTGCAGTTTCCAAAGCCTGAACCGGTTGAGCCGGTCCCTTTTACTTCAGACTTGCACAGCCGCCTGCGCCCCCTTTACGCCCCATCATTCCGGACAACCCTTTCCACCTACGCATTACCCGCGCCTCTTGCCCGTAGTTAGGC
+
CCCCCGGGGGGGGGGGGGGGGGGGGGGGGGGGGGGGGGGGGGGFFGGGGGGGGGGGGGGGGGGGGGGGGGGGGGGGGGGGGGGGGGGGFGGGGGGGGGGGGGGGGGGGGGGGGGGGGGGGGFGGFGGGGGGGGGGGGGGGGGGFGGGGGFGEGFGFGGGGEGFG9EFGGFGCFF=CFACFGGGEGEFEFFCDDGGFGFGGD>45C8+*7D?966FBC=FGBG<?D16),>@6;E4)(4?E*3:(*.:<?*)8>>0()-(42)+.CF*,8<((,3).)+(,-34,(,..),,14,,74*.*0
@M03364:396:000000000-C9LGT:1:1101:3340:9354 2:N:0:10
GGACTACTGGGGTTTCTAATCCTGTTTGCTCCCCACGCTTTCGAGCCTCAGCGTCAGTTACAGTCCAGAGAAGCGCCTTCGCCACTGGTGTTCTTCCTAATCTCTACGCATTTCACCGCTACACTAGGAATTCCCTTATCCTCTCCTGCACTCTAGACTTCCAGTTTGAAATGCAGCACCCAAGTTAAGCCCTGGTATTTCACATCTCACTTAAAAATCCGCCTACGCTCCCTTTCCGCCCAGTAAATCCGGACAACGCTTGCCACCTACGTATTCCCGCGGCGGCTGCACCGTCCTTAGC
+
CCCCCCFGGGGGGGGGGGGGGGGCGGGFGGGGFGGGGGGFGGGGGGGGGGCGDGGGF,C@FFFFGGGGGG8FFG>FGGGGDFFBFEGGGFAFGAFGFGFGCFGGGGFCGGGGGGGFGCEDGFGGGGFGDGGGGGGGF,BFGGC9DFGEGFG<FEFBAEGF9FFGGGGECGGGFGFGG?FCCF8>EAAEFGFG+@+1+@FFGFG<?A4:0=*;=13328DCAGF=)4:?AD@DBB=*8>ECF?9.B589AFC((63351970(86+BD@;B:?2<B24+(,((((-111(((,3:())*.::
@M03364:396:000000000-C9LGT:1:1101:14038:9355 2:N:0:10
GGACTACTCGGGTATCTAATCCTGTTTGCTCCCCACGCTTTCGTGCCTCAGTGTCAGTTACAGTCCAGAAAGCCGCCTTCGCTACTGGTGTTCCTCCTAATATCTACGCATTTCACCGCTACACTAGGAATTCCACTTTCCTCTCCTGTACTCAAGTTTCCCAGTTTCAAGAGCTTACTACGGGTGGGCCGTAGCCTTTTCCCCTCGACTTTAGCAACCCCCTCCGCACCCTTTTAGCCCCGTAAATCCCGACCACGCCCGCCACCTACGTATTATCCCGGCTGCTGGCCCGGTGTTTCGC
+
CCCCCGG9;FFGGEGGGGGGGGGFGGGGGGGGGGG+FGGGGGGCFGGGGGG@FFGGGGG<FGGEGGGGGGGGCGGGGGGGGG,CFGGGFGGGGGGGGFGGGGFFGGGGGGGGGGGGGGGGGGGGFCFFGGGGGGGGGGDGGGEFGGD@FFGEF*AFAEFDDGFGGGGG;EC,;F6+=:FGCED+C++00@@=+1+@8FF,,*30**010/0,*+,1+0:*/1((-*0)(:>,5=).(.5?<((,0,)/)*:29,9(77(,((:0CF*((-...3)).05(462,-),8?((-31,7.).*1
@M03364:396:000000000-C9LGT:1:1101:9602:9358 2:N:0:10
GGGCCCCTCGCGGGGTTTAACCCCTTTTTTCCCCCCCCCCCCCCGCCCCCCCGCCCCTTTCAATCCCCAGAAACGCCCTTCCCCCCCGCGGTTTTCCTTATATCTCCCCCTTCTCCCCCCCCACCCTGAAAATCCCTCTCCCCTCCCCCCCCCCCGCCATCCCCCTTGTAATTCCGCCCCCCCCGTTAACCCCACAATTTTACACTCCCCCTACAAAACCCCCCCCCCCCCCCCTTCCCCCCCCGCATCCCGGCAAACCCCCTGCCCCCCCCTCTCTCCCCCCGGCTCCGCGCGGCTTTGC
+
A9,6,6@,,6+6+++8+8;5,;6,,CF9,8,6CF7@:F6+++++8>C+>C:+3++>++,:,,,,,@@+@+,8,,*5***,,8>,>>1**4*1**3,,,,2,,+2++,2***,+2+00/:):EEE***0,0,+0<C6+*00:2;)*;**/):(83)0:**/32)**/6:A7@+*+.**0/>E5)***,-)39<55*/9C02+)<)2*0..7(*,)+.96*/.9-(,*-)4C>91,21((2;C1(()-(()21((((,04((((*(9C7,,-((4((1)0,3((,((--((-1((-()))(**
@M03364:396:000000000-C9LGT:1:1101:18332:9361 2:N:0:10
GGACTACTGGGGTTTCTAATCCTGTTTGCTCCCCACGCTTTCGAGCCTCAGCGTCAGTTACAGTCCAGAGAATCGCCTTCGCCACTGGTGTTCTTCCTAATCTCTACGCATTTCACCGCTACACTAGGAATTCCATTCTCCTCTCCTGCACTCTAGACTTCCAGTTTGAAATGCAGCACCCAAGTTGAGCCCGGGTATTTCACATCTCACTTAAAAGTCCGCCTACGCTCCCTTTACGCCCAGTAAATCCGGACCACTCTCGCCCCCTACGTCTTACCGCGGCTGCTGGCCCGGATGTAGC
+
CCCCCGGGGGGGGGGGGGGGGGGGGGGGGGGGGGGGGGGGGGGGGGGGGGGGGGGGGGGGGGGGGGGGGGGGGGGGGGGGGGGGGGGGFGGGGGGGGGGGGGGGGGGGGGGGGGGGGGGGGGGGG@FGGGGGGGGGGGGGGGGFDFGGGFGEGFDDCE;DFGFGGGGGGGGGFFCGGFGGGGGDEFC7DGGGGGGEGGGGGEFF7A>7<CEG5+79C@FGADDA>D>DFGFF@=EFC@CGG@FE6?CEFGC;@@9;>1;)//=3/:D>:<(,(48):3(-(491(3,47<4((,())/)22
@M03364:396:000000000-C9LGT:1:1101:16827:9363 2:N:0:10
GGACTACTCGGGTTTCTAATCCTGTTTGCTCCCCACGCTTTCGAGCCTCAACGTCAGTTACAGTCCAGTAAGCCGCCTTCGCCACTGGTGTTCCTCCTAATATCTACGCATTTCACCGCTACACTAGGAATTCCGCTTACCTCTCCTGCACTCCAGCTCCACAGTTTCAAAAGCAGTTCCGGGGTTGAGCCCCTGCATTTCACTCCCAACTTGCATCTCCGCCTACGCTCCCTTTACACCCAGTAATTCCGGACAACGCTCGCTCCCTACGTATTACCGCGGCTGCTGGCCCGTCGTTGGC
+
CCCCCGGGGGGGGGGGGGGGGGGGGGGGGGGGGGGGGGGGGGGGGGGGGGDGGGGGGGGGGGGGGGGGGGGGGGGGGGGGGGGGGGGGGGGGGGGGGGGGGGGGGGGGGGGGGGGGGGGGGGGGGGGGGGGGGGGGGGGGGGGFGGGGGFGFGFGFGGGGGGFGGEGGGGGGFGFGGFGGCEGGGDFCFGGGGCGGGGGGGEGFGFFFFGFGFF6*26DFFGFFFE=?(:@DFFFFFEEGGF@;+7<CFGGBDF@DFBF::BC0CEG:)013<<?46344(2(-4:23??28;>(08:(*9
@M03364:396:000000000-C9LGT:1:1101:27940:9377 2:N:0:10
GGACTACTAGGGTTTCTAATCCTGTTTGCTCCCCACACTTTCGAGCCTCAGCGTCAGTTAGAGCCCAGCAGGCCGCCTTCGCCACTGGTGTTCCTCCGAATATCTACGCATTTCACCGCTACACTCGGAATTCCGCCTGCCTCTACTCCACTCACGAATAACAGTTTCAACGGCAGCTCATGGGTTAAGCCCATGCATTTCACCGCTGACTTGCTATCCCGCCTGCGCTCCCTTTACACCCAGTAATTCCGGATAACGCTCGCCACCTACGTCTTACCGCGGCTGCTGGCCCGTAGTTCGC
+
CCCCCGGGGGGGGGGGGGGCFGGGGGGGGFGGGGGGGGGGGGGGGGGGGGGGGGGGGFDCGFGEGGGGGGGGGGGGGGGGFGGGGGGGEFGGGGGFFGGGGGGGGGGGGGGGGGGGGGGGGGGGAFGGFGGGGGGGEGGGGGGFFGG8DFGECD+*@8@FGGFGCF8EGGFGEGFGGCCFAE97FG*6BCFCGGGFGGGGGED*@*@A)9>GE6<CGEGG=D>DB:35.9(=8E@FECGGG@F;17<CAFC9<B04?8;?:0EB9AF8?FF1(2:4.340229>FFB0:B(33((08@)>7
@M03364:396:000000000-C9LGT:1:1101:16118:9378 2:N:0:10
GGACTACCCGGGTTTCTAATCCTGTTCGATCCCCGCACTTTCGTGCATGAGCGTCATTTACGGCTTGGTCAGCTGCCTACGCAATCGGGGTTCTTCGTCATATCTAAGCATTTCACCGCTACACCACGAATTCCGCCTGCCTCTACCGCACTCAAGCGGGACAGTATCAACTGCAATTTTACGGTTGAGCCGCAAACTTTCACAACTGACTTAACCCGCCGCCTACGCTCCCTTTAAACCCAATAAATCCGGATCACGCTCGGATCCTCCGTCTTACCGCGGCTGCTGGCACGGGGTTAGC
+
CCCCCG8FFGGGGGGGGGGGGGGGGGGGGGGGGGGGGGGGGGGGGGGGGGGGGGGGGGGGGGGGECEGGGGGGGGGGGFGGG7FFGGGFGEGGAFFGF@FGGGGGGGGGGGGGGGFGGGGGGGFGFFGDFGGGGGGGB?FGGGFGGDCGBGFGFD5DEGGGGFGF@CEGGGGFGFFFAGGCGGGGGG2AFD5CECEFGGGG4E?FF44<CEFEA77C6EGFG61:;:@?D9B1A>>)-<FG<??;3)6BGG>0:0:F?FBFB*7*:<<BFF:(44.6C0;9>>;6082:?(4<1(.).277
@M03364:396:000000000-C9LGT:1:1101:26608:9407 2:N:0:10
GGACTACCAGGGTATCTAATCCTGTTTGCTCCCCACGCTTTCGAGCCTCAGCGTCAGTTACAGTCCAGAGAATCGCCTTCGCCACTGGTGTTCTTCCTAATCTCTACGCATTTCACCGCTACACTAGGAATTCCATTCTCCTCTCCTGCACTCTAGACTTCCAGTTTGAAATGCAGCACCCCACTTGAGCCCGGGTATTTCACATCTCCCTTGACAGTCCGCCTATGCTCCCTTTACGCCCAGCAAATCCTGACCACGCTCGCCACCTACGTTTTACCCCGGCTGCTGGCCCGTACTTAGC
+
CCCCCGFF,FFFGGGG@F9EFGG,FCGGGCGGGGFGGGGGGGGGGDDFGFCGGGGG7FGGGGEFDGGG,,<@CGGGEGGGGGGDCGGGGGGGGGGGGGGCFGGFEAFGGGGGGGGGGGED8CFFGGGGFEFFFGFFGGGGCFGFFFG,DFF=A9FF,@=8EGFFGAC;EFGGFGFDD5?EE@=+@E<898=?D+;C+:EFG<DCCF>C57CG50:=F=F,8CAA=,:A6C3::B5*/(8FF@9(28(1=C+)).5@A?F01:C@8C53(52(((().3(-729B>6)5(-(31-())*)2:
@M03364:396:000000000-C9LGT:1:1101:5166:9439 2:N:0:10
GGACTACTCGGGTTTCTAATCCTGTTTGCTCCCCACGCTTTCGAGCCTCAGCGTCAGTTACAGTCCAGAGAATCGCCTTCGCCCCTGGTGTTCTTCCTAATCTCTACGCATTTCACCGCTACCCTAGGAATTCCATTCTCCTCTCCTGCACTCTAGCCTTCCAGTTTGAAATGCAGCACCCAAGTTAAGCCCGGGTATTTCACACTCCACTTAAAAGTCCGCCTACGCTCCCTTTCCGCCCAGTAAATCCGGACACCGCCCGCCCCCTACGTCTTACCGCGCCTCTTGGCACGCATTTAGC
+
CCCCCGGGGGGGGC;E<FEAFF@<FFG<EEGGGGF@@:FG@F:CEFG=CAC@F:,,,C@C<CC<FEEFECF8CF4FCF:9?F,,8,B@6AFEEFDGF<EF<?=9,CEDE8FGEC,FF8@C>F,:>EF,B9F@F9FG;E9FECD+68,64::0A9+=,6E,E8<@FFA,AFEF9=9=DFGGGG+,76:;;FGGGGGEGFG7:;=;***3);AFEF9C8BG?-9):)40?2C>BFFE*85E=:(,/;7))70:1(((()(.(((2():5((,((,4()50((-((,(().),).((-..*-*:
@M03364:396:000000000-C9LGT:1:1101:16183:9441 2:N:0:10
GGACTACCAGGGTTTCTAATCCTGTTTGCTCCCCACGCTTTCGAGCCTCAGCGTCAGTTACAGTCCAGAGAATCGCCTTCGCCACTGGTGTTCTTCCTAATCTCTACGCATTTCACCGCTACACTAGGAATTCCCTTCTCCTCTCCTGCACTCTAGACTTCCAGTTTGAAATGCAGCACTCAGGTTAAGCCCGAGTATTTCACATCTCACTTAACAATCCGCCTACGCTCCCTTTACGCCCAGTAAATCCGGACCACGCTCGCCACCTACGTATTCCCGCGGCTGCTGCCCCGTGTTTAGC
+
CCCCCGGGGGGGGGGGGGGGGGGEGGGGGGGGGGGGGGGGGGGGGGGGGGGGGGGGGGGGGGGGGGGGGGGGGGGGGGGGGGGGGGGGFGGGGGFGGGGGGGGGGGGGGGGGFGGGGGGGGGGGAFGGGGGFGGGFDEGFGDDFGGGGGFGE:DDFCDGGGGFGFFFGGGGGFGFGGFGGG@DFDFDDFEDFGEGFFGGGGFGFGAAECFEFFF7>DCGGFGFFFF=D=D2>F456>DGGE=B>=7*/BGGFF>(=FFF@F>B(/2>:2:<<2<>))2(4409;>?42)((-38(085507
@M03364:396:000000000-C9LGT:1:1101:14847:9465 2:N:0:10
GGACTACTGGGGTTTCTAATCCTATTTGCTCCCCACGCTTTCGTGCCTCAGCGTCAGGTACAGGCCAGGCGGCCGCCTTCGCCGCTGGTGTTCTTCCACATCTCTACGCATTTTACCGCTACACATGGAGTTCCACCGCCCTCTCCTGTCCTCAAGCCGTGCAGTTTCCAAAGCCTGAACCGGTTGAGCCGGTCCCTTTTACTTCAGACTTGCACAGCCGCCTGCGCACCCTTTACGCCCACTCATTCCGGATAACGCTTGCCACCCACGTATTACCGCCGCTGCTTGCACGTAGTTCGCC
+
CCCCCGFGGGGGGGGGGGGGGGGGGGGGGGGGGGGGGGGGGDGGGGGGGGGGGGGGGGGGGGGGGGGGGGGGGGGGGGGGGGGGGGGGEGFGGGGGGFGGGGGGGGGGGGGGGGGGGGGGGGGGGGGGFGGGGGAFFFDFGGG;FGGDDFFEGFGFGGGGCD?FFFFGGGG99FDCFFGGGGGFGG8;AFCDDGGG*CCG:7<37+AEFGFFC6C3CDG57D1:4*4)3C<3??22(-?EG01206:>FG)(-3685(,2,8<4CE*4?1:34?554*4,79,((2).4,3:(.379*()1
@M03364:396:000000000-C9LGT:1:1101:9680:9477 2:N:0:10
GGACTACTCGGGTTTCTAATCCTGTTTGCTCCCCACGCTTTCGAGCCTCAGCGTCAGTTACAGTCCAGAGAAGCGCCTTCGCCACTGGTGTTCTTCCTAATCTCTACGCATTTCACCGCTACACTAGGAATTCCCTTCTCCTCTCCTGCACTCTAGACTTCCAGTTTGAAATGCAGCACTCAGGTTAAGCCCGAGTATTTCACATCTCACTTAACAATCCACCTACGCTCCCTTTACGCCCAGTAAATCCGGACAACGCTCGCCACCTACGTTTTGCCGCGGCTGCTGGCCCGTATTTCGC
+
CCCCCGGGGGGGGGGGGGGGGGGGGGGFGGGGGGGGGGGGGGGGGGGFFFFGGGGGG,FEGGGFGGCFFGGFEGGGGGGGGGFGGFGG?FFGGGGGGFGGGGGGGGFEGEGGEGGGGGGGGGGGCFFDGDGGGFGED4=EFFEDGGGDFDF8EDCFCDCGGGFFE>FGFGGFFGFFGFGGGGGCDEBDFDFC6CC9+ECFGFGAF6<>==ACEA,*@*@:6C@2467*)C2>B47>:=GGD>>@FE*9BFD6;>;(.:@((.=61;C((53.(.4(,039,-31,()),(41;,,))*)21
@M03364:396:000000000-C9LGT:1:1101:28409:9480 2:N:0:10
GGACTACTAGGGTATCTAATCCTGTTTGCTCCCCACGCTTTCGTGTCTCAGCGTCAGTAACAGCCCAGCAATTCGCCTTCGCCACTGATGTTCCTCATAATATCTACGCATTCCACCGCTACACTAGGAATTCCAATTGCCTCTACTGCACTCTAGTCTGCCAGTATCTGAAACAAACTGTGGTTGCGCCACAGCCTTTCATCTCAGGCTTAACCAACCGCCTACCCCCGCCTTCCGCCCAATCATTCCGGGCCACCCTCGCCACCTACGTCTTTACCGCGCTGCTTGCCCGTACTTGCGC
+
CCCCCGGGFGGGGGGGGGGGGGGGGGGGGGGGGGGGGGGGGGGFGFGGFGCGGGGGGGGGGGGGGGGGFGGCFGGGGGGGGGGGGGG9EFCFGGGG<FFGGGGGGDGGGGGGFFGGGGGGGGGGGG9FGGGFGGG9EEADFGGFFG99BDGDFEGFEEGGFGFGGACFDDA,:FD8,;DF=ED3DE,03>+=D88EFGGF,0@7DCC):C@?*A,>F)@4)3<):,5*-)8(85.5628F*(,3)/7?:C5(((6()/(4((2(9E*(3(.((-)).+((42(4()).-2::4((0=1))/
@M03364:396:000000000-C9LGT:1:1101:10259:9489 2:N:0:10
GGACTACTGGTGTTTCTAATCCTGTTCGATACCCACGCTTTCGTGCATCAGTGTCAGTCACTGCCTGGCAGGCTGCCTTCGCGATCGGGGTTCGTCGTGATATCGAAGCATTTCACCGCTACACCACGAATTCCGCCTGCCTTGGCCGCACTCAAGCAGGCCAGTATCAACTTCACTTTTAGTGTTACTCCGCAAACTTTCACGACTGACTTAACCTGCCTCCTACGCTCCCTTTAAACCCCATCAATCCGGAAAACGCTCGTCCCCTCCGACTTACCGCGGCTGCACGCACGGACTTGGC
+
@9,6@CC<@8,CEF,FC@,AE,C,CFG@FGGGFD,B@:F@@@:C@@89FDGEAFE9@C<FG,6;,6,,6,,4@,4,C=F<,66++A@F86@F@+6B7889,,4,=7:?:E,E4E;EFC@C=:=<FF+4+>F=,?=+68+,3?,*63,+6<F)@)=3,,,+55*+8=;ECAB;+@A*2B9,=,577,,*+,3/348792,=,*,(22/();*,6=>>+7EC);(6<E(3(12(/)))))5C@((().3)191(2((.?>>((42(*29:??0(-(-<98,(,,(-(((((31(,,,)0627*
@M03364:396:000000000-C9LGT:1:1101:19661:9508 2:N:0:10
GGACTACAGGGGTATCTAATCCTGTTTGCTCCCCACGCTTTCGCGCCTCAGTGTCAGTTACAGACCAGGAAGCCGCCTTCGCCACTGGTGTTCCTCCATATCTCTACGCATTTCACCGCTACACATGGAATTCCACTTCCCTCTTCTGCACTCAAGTCGACCAGTTTCCAATGACCCTCCACGGTTAAGCCGTGGGCTTTCACATCAGACTTCATCAACCACCTGCGCGCCCTTTCCGCCCCATAATTCCGGATAACGCTCGCCCCCTACGTTTTCCCGCGGCTGCTGGCCCGTAGTTAGC
+
CCCCCGGGGGGGGDGGGGGGGGGGGGGGGGGGGGGGGGGGGGGGGGGGGGGGGGGGGGGGGGGGGGGGGGGGGGGGGGGGGGGGGGGGGGGGGGGGGGGGGGGGGGGGGGGGGGGGGGGGGGGGGGGGGGGGGGGGGGGGGGGFGGGGGFGEFF6DFEEGGGFGFGGGGGGGFADDGFGG8DD7DG:>BCFDCGDGGGGGG@GFGFFE3CED69=:B>GGFGFF2894>D0338@.)4CG@(;D);CEF7*486(6??4(47C>*:C;43(((,-)5<:B999190),5<(49(-))/):0
@M03364:396:000000000-C9LGT:1:1101:26075:9529 2:N:0:10
GGACTACTGGGGTATCTAATCCTGTTTGCTCCCCACGCTTTCGCGCCTCAGCGTCAGTTATCGTCCAGCAAGCCGCCTTCGCCACTGGTGTTCCTCCTAATATCTACGCATTTCACCGCTACACTAGGAATTCCGCTTGCCTCTCCGACACTCAAGGGATACAGTTTTGAAAGCAGTTCCGGGGTTAAGCCCCGGGATTTCACTCCCAGCTTGCATCTCCGCCTACACGCCCTTTACACCCAGTGAATCCGGACACCGCTTGCAACCTACGTATTTCCGCGGCTGCTGGCCCGTTTTACGC
+
CCCCCGGGGGGGGGGGGGGFGGGGGGGGGGGGGGGGGGGGGGGGGGGGGG8FFGGGCFGGGGGGGGGGGGFGGGGGGGGGGGGGGGGGFGGGGGGGGG9FGGGGGGGGGGGGGGGGGGGGGGGGGFGGFGGGGGGGG:DGGF?D?DG>EDGDEDGBF=EFBDFGE;FFGGGFA5::FFGGG*?FE5*1B9>C?ECG<EGGGEGEF8)8);)?;>9);>C?:GFFFD1A;D@97DE<AAGGGF:>*))6@F)314(,)(19318)*<CBFF?(5<:44<,,(40(-472??(29-()0*)11
@M03364:396:000000000-C9LGT:1:1101:4229:9534 2:N:0:10
GGACTACTGGGGTTTCTAATCCTGTTTGCTCCCCGCACCTTCGCACCTCAGCGTCAGTCATCTGCTGGCAGGCTGCCTTCGCCATTGGTATTCTTCCAGATATCTACAGATTTCACCCCTACACCTGGAATTCTGATTCCACTTCAGTAACTCTAGTCATCCAGTTCTCAATGCAGTCCAGGAGTTAAGCCCCTGCCTTTCACACCACTCTTAGATAACCGCCTACATGCCCTTTACGCCCAATAATTCCGAACAACTCTCGCCACTTACGTCTTCCCGCGGCTTCTGGCTCGTCTTTAGC
+
CCCCCCGF<FFGGGGGCDFFGEFCFEGGGGGGGGGGGG@EGGGGEGGGGGFGGGGGGFGGGGFFGFGDGGGCEEFEGGGGGGGGFFGGFE9FFFDGFGFGGGGG,CEGGFFA;?=F?ECGGGGEFFGFFGGGGFEEGGGGGG;DD,E=FFGB=*?F,@=EFGFCC,@=EFFGFDE8EFGGF?F=DGF>F98D+A8DD9EFG*@CC??0)=CGF?,*?*@15D58>>)+**0:))0:;>E*<5556>49BC209>3:A).13:*35B276733((6))5((-((2((.:)4()(((00*)**
@M03364:396:000000000-C9LGT:1:1101:18834:9543 2:N:0:10
GGACTACTAGGGTTTCTAATCCTGTTTGCTCCCCACGCTTTCGAGCCTCAGCGTCAGTTACAGTCCAGAGAAGCGCCTTCGCCACTGGTGTTCTTCCTAATCTCTACGCATTTCACCGCTACACTAGGAATTCCATTCTCCTCTCCTGCACTCTAGACTTCCAGTTTGAAATGCAGCACCCAAGTTGAGCCCGGGTATTTCACATCTCACTTAAAAGTCCGCCTACGCTCCCTTTACGCCCAGTAAATCCGGACAACGCTCGCCACCTACGTATTACCGCGGCTGCTGGCACGTATTTCGC
+
CCCCCGGGGGGGGGGGGGGGGGGGGGGGGGGGGGGGGGGGGGG@FGGGGGGGGGGGGGGGGGGGGGGGGGGGGGGGGGGGGGGGGGGGGGGGGGGGGGGGGGGGGGGGGGGGGGGGGGGGGGGGGGFGGGGGGGGGGGGGGGGFGGGGGFGFFEDF@DFGGGFGGGGGGGGGFGEFFFGGGGGGGGGFFGFGGGGGDGGFGFGFDFFFFGFG*=@ACCFA=DF45?>@@GFDDFE=EDEGGFFF+7C?FGGFFF>@FBF7D;EF5CF?(4?<DFF26::9B6>1407?0:1?<3,/?@4CD
@M03364:396:000000000-C9LGT:1:1101:9244:9548 2:N:0:10
GGACTACAAGGATTTCTAATCCTGTTTGCTCCCCACGCTTTCGCGCCTCAGCGTCAGTTTCAGTCCAGAAAGCCGCCTTCGCCACTGGTGTTCCTACCGATCTCTACGCATTTCACCGCTACACCGGTAATTCCGCTTTCCTCTCCTGCACTCGAGCCTAGCAGTTTCCAAAGCAATTCCCACCTTAAACCCGGACTTTCCCCCCCAGCTTTCCCGGGCCCCCAACCCCCCTTTACCCCCAATCCATCCCTCCACCCCCCCCCCCCCCCCTCTTTCCCCGCGCGGCTGCCCGCGCTTACCC
+
CCCCCGGGGGG8FFGGGGGGGGGGGGGGGGGGGGGGGGGGGGGGGGGGGGGGGGGGGFGGGGGGGGGGGGGGGGGGGGGGGGGGGGGFGGGGGGGGGGDGGGGGGGGGGGGGGGGGGGGGGGGGGGCGGGGGGGGGGGGGGGGFFGGFGFGFGFFEGGGGGGFGGGGGGGAFFGE0AFGGGGGGGG9CF96**44=*?D,,*,(:5)(6*7+/A+(2,=*,/(((2(),>7(4?-63(;E*((3))6)7**(,.,.0,(301?>GGC(3(-(4<)..3(((-(((((-3,.((-()0))02
@M03364:396:000000000-C9LGT:1:1101:10837:9558 2:N:0:10
GGACTACTAGGGTATCTAATCCTGTTTGCTCCCCACGCTTTCGTGCCTCAGTGTCAGTTACAGTCCAGAAAGCCGCCTTCGCTACTGGTGTTCCTCCTAATATCTACGCATTTCACCGCTACACTGGGAATTCCACTTACCTCTCCTGCACTCAAGCCCGACAGTATCCAAAGCAATTCCCACCTTGAACGCAGGACTTTCACTCCAGACTTACCGAGCCGCCTACACGCCCTTTACACCCAGTAAATCCGGACAACGCTTGCAACCTACGTATTACCGCGGCTGCTGGCACGTAGTTCGC
+
CCCCCGGGGGGGGGGGGGGGGGGGGGGGGGGGGGGGGGGGGGGGGGGGGGGGGGGGGFGGGGGGGGGGGGGGGGGGGGGGGGGGGGGGFGGGGGGGGGGGGGGGGGGGGGGGGGGGGGGGGGGGGGGGGFGGGGGGGFFGGGGFGGGGGFGBFFGFGGGGGGFGGGGGGGGFFGFGGFGGGGGGGGGBB3@CGGGEGFGGGFGFFFFFEGFCECC8;@EGAGB?5<BF=:>B>;E<CFEGGDFF6C6?FGD989(:A:BFFFF2>EG:B?33397AFF13-79>0::??F(4::(008-D<
@M03364:396:000000000-C9LGT:1:1101:22893:9562 2:N:0:10
GGACTACCGGGGTATCTAATCCTGTTTGCTCCCCACGCTTTCGAGCCTCAGCGTCAGTTACAGTCCAGAGAATCGCCTTCGCCACTGGTGTTCTTCCTAATCTCTACGCATTTCACCGCTACACTAGGAATTCCATCCTCCTCTCCTGCACTCTAGACTTCCAGTTTGAAATGCAGCACCCAAGTTAAGCCCGGGTATTTCACATCTCACTTAAAAGTCCGCCTACGCTCCCTTTACGCCCAGTAAATCCGGACAACGCTCGCCACCTACGTATTACCGCGGCTGCTGGCACGTATTTAGC
+
CCCCCGGGGGGGGDGGGGGGGGGGGGGGGGGGGGGGGGGGGGGDFGGGGGGGGGGGGGCF9@EEFEFGGGFF@FFGGGGGGGGGGGGGFGGGGGGGGC<FGGGGGGGGCEGGGGGGGGGGGGGGGGGGGGGGGGGF,ADGGGGFGGGGGFGFGDFFCDGEAFFFFEG9FFGDFGF?D*@FE8+@FG,CFGGFDEGG*DFGGFG@;A88>FEF*12:8>FF2C=AAB@4(:@BFEB4>9EGG@;@FF<<FFD6;B>FF@@:<1?(*2C<>BB?26?49C<B01>B9?:BFF:DF4.*9/6CC
@M03364:396:000000000-C9LGT:1:1101:14225:9571 2:N:0:10
GGACTACACGGGTTTCTAATCCTGTTTGCTCCCCACGCTTTCGAGCCTCAGCGTCAGTTACAGTCCAGAGAATCGCCTTCGCCACTGGTGTTCTTCCTAATCTCTACGCATTTCACCGCTACACTAGGAATTCCATTCTCCTCTCCTGCACTCTAGACTTCCAGTTTGAAATGCAGCACCCAAGTTGAGCCCGGGTATTTCACATCTCACTTAAAAGTCCGCCTACGCTCCCTTTACGCCCAGTCAATCCGGACAACGCTCGCCCCCTCCGTATTACCGCGGCTGCTGGCCCGTCGTTAGC
+
CCCCCGGGGGGGGGGGGGGGGGGGGGGGGGGGGGGGGGGGGGGGGGGGGGGGGGGGGFGGGGGGGGGGFGGGGGGGGGGGGGGGGGGGFGGGGGGGGGGGGGGGGGGGGGGGGGGGGGGGGGGGGGGGGGGGGGGGGGGGGGGDGGGGGFGFGEDFAEGGGGFGGGGGGFGGFGFGGFGGGGFFGGFFFGGGGGGGGGGGGEGEDF>A;DFGCF,9CEGGFGFF=EA5>DFFFFFEFFGGGF<;*7?EFGGFFF90ABB((,:>*:D0,3;:((5)6C:B9;>09,.)53(4>B(.8)(9>
@M03364:396:000000000-C9LGT:1:1101:23432:9600 2:N:0:10
GGACTACTCGGGTTTCTAATCCTGTTTGCTCCCCACGCTTTCGAGCCTCAGCGTCAGTAAAAGCCCAGCAAGCCGCCTTCGCCACTGGTGTTCCTCCTAATATCTACGCATTTCACCGCTACACTAGGAATTCCGCTTGCCTCTACTTCACTCACGAACAACAGTTTCAAAAGCAGGTTATGAGTTGAGCCCATAATTTTCACTTCTGACTTGCCGTCCCGCCTACGCTCCCTTTACACCCAGTAAATCCGGATAACGCTTGCCCCCTACGTATTCCCGCGGCTGCTGCAGCGTCTTTACC
+
CCCCCGGGGGGGFGGGGGGGGGGGGGGGGGGGGGGGGGGGGGGFGGGGGGGGGGGGGDGGFGGGGGGGGGGGGGGGGGGGGGGGGGGGFGGGGGGGGGGGGGGDGGGGGGGGGGGGGGGGGGGGGGGGGGGGGGGGGCFGGGGFGGGFGFGFFF6;:+CECFFGGFDGGCGFBEDGFAGGAF+EFECCFEEFFGG6FCFGGEG<+;FFACAF3C<ADBGCAD2>>8>?DD9B@)5;EFGGG<=E+75CFCD6?FD@F6;::BF:GFG6(4435<2).<(9>09>62:?)((.4(-)7*6*2
@M03364:396:000000000-C9LGT:1:1101:19174:9608 2:N:0:10
GGACTACTCGGGTATCTAATCCTGTTTGCTCCCCACGCTTTCGAGCCTCAGCGTCAGTTACAGTCCAGAGAAGCGCCTTCGCCACTGGTGTTCTTCCTAATCTCTACGCATTTCACCGCTACACTAGGAATTCCCTTCTCCTCTCCTGCACTCTAGACTTCCAGTTTGAAATGCAGCACTCAGGTTAAGCCCGAGTATTTCACATCTCACTTAAAAATCCGCCTACGCTCCCTTTACGCCCAATAAATCCGGATAACGCTCGCACCCTACGTCTTACCGCGGCTGCTGGCACGTAGTTCGC
+
CCCCCGGGGGGGGGGGGGGGGGGGGGGGGGGGGGGGGGGGGGGFGGGGGGGGGGGGGGGGGGGGGGGGGGGGGGGGGGGGGGGGGGGGGGGGGGGGGGGGGGGGGGGGGGGGGGGGGGGGGGGGGGGGGGGGGGGGGGGGGGGFGGGGGFGEGFDF@EFGGGFGGGGGFGGFFGFGGFGGGGGGFGB>DDEGGGGGGGGGGFGFGFFFFGFG;=7:DDGFFGFFDD=DFGFFFFF4@@GGGFFF);CCCGGFFD09F?FF@>E9DGG<7604((8:AF:B>>F>BF:??B,8??()0/)75
@M03364:396:000000000-C9LGT:1:1101:12744:9632 2:N:0:10
GGACTACACGGGTATCTAATCCTGTTCGATCCCCGCACTTTCGTGCATGAGCGTCATTTACGGCTTGGTCTGCTGCCTACGCAATCGGGGTTCTTCGTCATATCTATGCATTTCACCGCTACACGACGAATTCCGCAAACCTCAACCGCAATCAAGCCCGGCAGTATCAACGGCGGAATGGAGTTGAGCTCCACGATTTGACCGCTGACTTGCCAGGCCGCCTGCGCACCCTTTACACCCAATAAATCCGGATAACGCTCGGTTCCTCCGTATTACCGCGGCTGCTGGCCCGGAGTTAGCC
+
CCCCCGGGGGGGGEGGGGGGGFGGGGGGGGGGGGGGGGGGGGGGGGGGGGGGGGGGGGGGGGGGGGGGGGGGGGGGGGEFGGEGGGGGCGGGGGGGGGGGGGGGGGGGGGGGGGGGGGGGGFGGGGGGGGGGGGGGECCGGGD9DGGGGFGFGFC?CDFGGGEGBCCGFGDEDGADG3EGGCF:CG?@F:A<6CC5>EGGG7F0DE:97FB7:)2,><EG>G?B6/30(18:?FF<A<FC*472=)).?5963:ADD>2:;9*,9<*6:(4(3?5AF5,,4>0,())4:(:9B;>5)*.:<
@M03364:396:000000000-C9LGT:1:1101:10267:9640 2:N:0:10
GGACTACACGGGTATCTAATCCTGTTTGCTCCCCACGCTTTCGCGCCTCAGCGTCAGTTGTCGTCCAGCAAGCCGCCTTCGCCACTGGTGTTCCTCCTAATATCTACGCATTTCACCGCTACACTAGGAATTCCGCTTGCCTCTCCGATACTCAAGCGATACAGTTTCGAAAGCAGTTCATGGGTTGAGCCCATGGATTTCACTCCCGACTTGCCTCTCCGCCTACACGCCCTTTACACCCAGTAAATCCGGACCACGCTTGCCACCTACGTATTACCGCGGCTGCTGGCCCGTAGTTAGC
+
CCCCCGGGGGGGGEGGGGGGGGGGGGGGGGGGGGGGGGGGGGGGGGGGGGGGGGGGGGDDGGGGGGGGFFGGGGGGGGGGGGGGGGGGGGGGGGGGGFDGG<FGGGGGGGGGGGGGGGGGGGGGAEFBEGGGGGGGGCDGGGFFFGCCEBGFGFGF,63=8FFGGEGGG9DE9FCC@6<@2EFGGGFFFFGG77EGFGGGGFG4DAA@DGFE==@><(AFFDFFFG3A?GFF0=EFF5FGG@::4444BFC>:>6<FFFF<(/(*39(.8,.).4:>F?>9;93;?)42((4;;,)0*)**
@M03364:396:000000000-C9LGT:1:1101:25583:9652 2:N:0:10
GGACTACACGGGTTTCTAATCCTGTTCGATACCCGCACTTTCGTGCCTCAGCGTCAGTCGGCGGCTGGCATGCTGCCTTCGCAATCGGCGTTCTGCGTGATATCTATGCATTTCACCGCTACACCTCGCATTCCGCATGCCTCGCCGCTACTCAAGACCGCCAGTTTCAACGGCTTTACGGGGTTGAGCCCCGAATTTTTACCGCTGACTTGACCGCCGGCCTACGCACCCTTTACGCCCAGTAAATCCGGATAACGCTAGCCCCCTACGTCTTTCCCGGGCTGCTTGCCCGTGGTTCGCC
+
CCCCCGGGGGGGGGGGGGGGGGGGGGGGGGFGGGGGGGGGGGGGGGGGGGGGGGGGGFGGGGGGGGGGGGGGGGGGGGGGGGEGGGGG+@CGGGGGGGGGGGGGGGGCEEFGGGGGGGGGDGFGGGGGGG>GGGGGGD7FGGG5DG>8:?F@GFGFCGGGGGFDGGGGFGGGFG5DDAGGG5C1BE83AC@>CE8:CFGGDAGFGEE0:F<F)/+(/3:=(96:8*,049820:)5,8EG*8?9*6<AFG)((-)5)--,448?GG)4<2343:4:A6((-,,,03-)((5:1((.8*,)/
@M03364:396:000000000-C9LGT:1:1101:2414:9653 2:N:0:10
GGACTACTAGGGTTTCTAATCCTGTTTGCTCCCCACGCTTTCGTGCCTCAGTGTCAGTTACAGTCCAGAAAGCCGCCTTCGCTACTGGTGTTCCTCCTAATATCTACGCATTTCACCGCTACACTAGGAATTCCACTTTCCTCTCCTGCACTCAAGTCTCCCAGTTTCAAGAGCTTACTACGGTTACGCCGTAGCCTTTCACTCCTGACTTACGAGACCACCTACGCACCCTTTACGCCCAGTACATCCGTATACCGCTAGCCCCCTACGTATTACCGCGGCTGCTGGCGCGTAGTTCGCC
+
CCCCCGGGGGGGCAFGGGGGGCFGG9FGGGGGGGEGGGGGGGGGGGGGGGGGGGGGFFGGGGGGGGGGGGGGGGGGGEGGGGGGGGGGEFGEFFGF=FGGGGGGGGGGGGGGCFFFGGGGGGGGGGGGCFGGGGGGGGGFFFDDGGFFFFCDGFGFGGDFDFFGGGCGGGGGBGD+EFGGG>DFGG,:ACEDGGGEGFGGG=@CDFFFFGFG***1<=84>DDFB*:54929BE:;@9CFC7;)+9)6)>*6;@)7;1,39(56D55::6(.)4454*3(41490.),1((-,427F/(9*
@M03364:396:000000000-C9LGT:1:1101:21602:9670 2:N:0:10
GGACTACTGGGGTTTCTAATCCTGTTTGCTCCCCACGCTTTCGCGCCTCAGCGTCAGTTATCGTCCAGCAAGCCGCCTTCGCCACTGGTGTTCCTCCTAATATCTACGCATTTCACCGCTACACTAGGAATTCCGCTTGCCTCTCCGACACTCAAGGGATACAGTTTTGAAAGCAGTTCCGGGGTTGAGCCCCGGTATTTCACATCCAACTTGCAGTCCCGCCTGCGCTCCCTTTACACCCAGTAATTCCGGACAACGCTTGCCCCCTACGTATTCCCGCGGCTGCTGGCACGTATTTAGC
+
CCCCCGGGGGGGGGGGGGGGGGGGGGGGGGGGGGGGGGGGGGGGGGGGGGGGGGGGGGGGGGGGGGGGGGGGGGGGGGGGGGGGGGGGGGGGGGGGGGGGGGGGGGGGGGGGGGGGGGGGGGGGFGGGDFGFGGGGGGGGGGFFGGGDGFGFFDFF:E?FCFFGGGGGGGGGFCCGGFAFCEDFGGC<FGGGGGGEGFFGGEGEFFFFFGFGEA9;F@FG9DFFF8>A0CBF@AF><9GGG:1:4<AFFGCBB>(4F;>:20;?*;G9(4:?<:?)6<(419(49::?BF(<??,*)*-;C
@M03364:396:000000000-C9LGT:1:1101:15143:9683 2:N:0:10
GGACTACAGGGGTATCTAATCCTGTTTGATCCCCACGCTTTCGTGCCTCAGCGTCAGTGTCTGCTCAGTGAGCTGCCTTCGCAATCGGTGTTCTGAGTAATATCTATGCATTTCACCGCTACACTAGGAATTCCACCCACCGCAACAGTACTCAAGCCTGCCAGTATCAAAGGCAATTCCAGAGTTGAGCTGCGGCCTTTCACCGCTGACTTGACACACCGCCTACGAACCCTTTACACCCAATACATCCGGATCACGCTTGCACCCTCCGTATTACCGCCGCTTCTGGCACGGGTTTAGC
+
CCCCCGG,6CFGGFEGGGGGGGGGGGGG,EGGGGGCGGGGGGGAEGGGGGGGGGGG,E,6C@FG,,,:CFFFCFGGGGGGGG:FFGGGFFGGGF9,,9,?FFGGG,,CFGGGGGFGGGGGGGGGAE=,,:EFGG8,9@+@++B*=EG84?,;F7DF:EGGGGFGGFFG,E=,:DD0,;DF,,+6@DDEFG7+=CCCDGGFGEG@*@?ABG;,:4D6*:E*:?952C=)0:(4;@E3))>FF<@FF)/<FGG;@4(3A@B6<(2)2;C-,-3,8.54<?:((-30(,-68:(.:1()0.2D7
@M03364:396:000000000-C9LGT:1:1101:5881:9685 2:N:0:10
GGACTACCCGGGTTTCTAATCCTGTTTGCTCCCCACGCTTTCGCGCCTCAGCGTCAGTTGTCGTCCAGCAAGCCGCCTTCGCCACTGGTGTTCCTCCTAATATCTACGCATTTCACCGCTACACTAGGAATTCCCTTCTCCTCTCCTGCACTCTAGACTTCCAGTTTGAAATGCAGCACTCAGGTTAAGCCCGAGTATTTCACATCTCACTTAAAAATCCGCCTACGCTCCCTTTCCGCCCAGTAAATCCGGACAACGCTCGCCACCTCCGTATTCCCGCGGCTGCTGGCACGTATTTAGC
+
CCCCCFGGGGGGGGFGGGGGGFFFGGGGGGGFGGGGEEGGGGGGFGGGGGGGGGGEGGGGGGGGGDGGCEAFGGGGGGGGGGGGGGGGFGGGGGFGFGGGGGGGGGEFGGGGGGGGGGGGGFCGGGGFGGGGGGGAEBDFGGGDFGGGGFGDA=DDCF9EFGFGEEGGGFGGFGEGFFGFDCCFF?3:<<DFGEECGGGGGEGF9A387CEF4321;>?F@C=>@:95(?@DF7;)7;=FG<648?<<@C<>;66(<;>?09C675C1(434::2)6<40(-,,4::??<(5:1(19*)::
@M03364:396:000000000-C9LGT:1:1101:27055:9702 2:N:0:10
GGACTACTGGGGTATCTAATCCTGTTTGCTCCCCACGCTTTCGCGCCTCAGCGTCAGTTATCGTCCAGCAAGCCGCCTTCGCCACTGGTGTTCTTCCTAATCTCTACGCATTTCACCGCTACACTAGGAATTCCATTCTCCTCTCCTGCACTCTAGACTTCCAGTTTGAAATGCAGCACCCAAGTTGAGCCCGGGTATTTCACATCTCACTTAAAAGTCCGCCTACGCTCCCTTTACGCCCAGTAAATCCGGACACCGCTCGCGACCTACGTCTTCACGCGGCTGCTGGCACGTCGTTAGC
+
CCCCCGGGGGGGGGGGGG9,CFGGGCFGDGGGGGGGGGGGGGGGGGGDFG<EGE@FFFCFFGG<FFGGGGGGGGGGGGGDGGGGGDFG<FFGGGGGAFFFGGG?FGFGDGCE,EFFGGCDGFDFDGFFGGFGGFGCG9DGGG,+=FA?FFFDFECDFGAD,CDDCEEDFEGFF,:DEBDD@=D55ECEF3@?CEGE5FFGC<=ECFB:5C8@64268>GFDGDF@:@A22:B2BF=E1=FG13.+)167F3>7@B().--23*()274?:(..,,..<4(47-,14).42(),,-.)04C*
@M03364:396:000000000-C9LGT:1:1101:10811:9702 2:N:0:10
GGACTACAGGGGTTTCTAATCCTATTTGCTCCCCCCGCTTTCGTGCCTCAGCGTCAGGTCCAGGCCAGGCGGCCGCCTTCGCCGCTGGCGTTCCTCCACATCTCTACGCATTTTACCGCTACACCTGGAGTTCCCCCGCCCTCTCCTGTCCTCACGCCGTGCAGTTTCCAAACCCTCACCCGGTTCAGCCGGTCCCTTTTCCCTCAGCCTTGCCCAGCCGCCTGCGCCCCCTTTACGCCCCCTCATTCCGCCTACCCCTTGCCCCCCACGTATTACCCCCGCCGCTCGCCCGTCCTTCCCC
+
-86AA,CEE<;7@+8CFFA@FF,,,6,,C@FGGG+@+@+@6FBC4CF9F@,F:FE:,,C,CC<6CF8@,C:+CCEFG:BF,BF7FB++4+84B,4CF,BF,E,F;@FBFCBC,<,:F8C>=F8F3D8<==D,CF,@E@DFG>F5?C9,73@ADE76FFCC*=/+7?=FG7,2)<8**037C*)=**,):F*5)=8C:+<++50->>@4:<2640<2*:F*7C((4*1)-/7-(5.618EG*-(8.-6<@F*(((,4)-(.(.@)>C349(-()..:A+491>(499((-(3(-(,)19109
@M03364:396:000000000-C9LGT:1:1101:16332:9703 2:N:0:10
GGACTACCCGGGTTTCTAATCCTGTTTGCTCCCCACGCTTTCGTGCCTGAGCGTCAGTTATGTCCCAGGAGGCTGCCTTCGCCATCGGTGTTCTTCCACATATCTACGCATTTCACTGCTACACGTGGAATTCCACCTCCCTCTGACACACTCTAGTCGAGCAGTCACATATGCCATTCCCGAGTTAAGCTCGGGGATTTCACATCTGTCTTACTCAACCGCCTGCGCACCCTTTACGCCCAGTAATTCCGATTAACGCCCGCACCCTACGTATTACCGCGGCTGCTGGCCCGGTGTTAGC
+
CCCCCGGGGGGGGGGGGGGGGGGGGGGGGGGGGGGGGGGGGGGGGGGGGFGGGGGGGEGGGGGGGGGGGGGGGGGGGGGGGGGGGGGGGGGGGGGGGGGGGGGGGGGGGGGGGGGGGGGGGGGGGGGDGGGGGGGGGDFGGGGFGGGGGFGFGFD9=ACEGGFGGGGGGFGGFGFGGFGGGEDEGGACAF9CDEGEDEGGEEGFCF6>EGEG?9,:=BGGFGB5>;@D>GFFDFE4C;EGGFFF:77<FGC6;14AF?4(-4:(1?G:??::>>?2<F(1(-7;21)421(((((00).::
@M03364:396:000000000-C9LGT:1:1101:10317:9718 2:N:0:10
GGACTACACGGGTTTCTAATCCTATTTGCTCCCCACGCTTTCGTGCCTCAGCGTCAGGTACAGGCCAGGCGGCCGCCTTCGCCGCTGGTGTTCTTCCACATCTCTACGCATTTTACCGCTACACATGGAGTTCCACCGCCCTCTCCTGTCCTCAAGCCGTGCAGTTTCCAAAGCCTGAACCGGTTGAGCCGGTCCCTTTTCCTTCAGACTTGCACAGCCGCCTGCGCACCCTTTACGCCCCATCATTCCCGATAACGCCCGCCTCCCCCCTATTTCCCCGGCGGCTGGCCCGGTGTTCCGC
+
CCCCCGGGCGEGGFGGGGGGGGG,EFFGGGGGGGGGGGGGGGGC@FGGGGGGGGGGGFCFGFGFGGFGFGD>FGGGGGGGGGGEGFEGEFFGGCFGGGFGG8DFECGGGGGGCFFGGGGGDGGG@FGGGGGGGGGA==CEG8FFFG9<3*@EFAFFGF8;:FFGGEFGCFG;AGBCGFE=*CGCEE,7/CC5//8=*?FG+7?7C*:75*/9>AGAF<F*17(,4/7<7D?2::):(4EC83,,94>)9*1(4222),(,,31(1;*4((,())).)+4,42,((,-21(,(-(-0.1)*1
@M03364:396:000000000-C9LGT:1:1101:13046:9718 2:N:0:10
GGACTACTAGGGTATCTAATCCTGTTTGCTCCCCACGCTTTCGTGCCTGAGCGTCAGTTATGTCCCAGGAGGCTGCCTTCGCCATCGGTGTTCTTCCACATATCTACGCATTTCACTGCTACACGTGGAATTCCACCTCCCTCTGACACACTCTAGTCGAGCAGTCACATATGCCATTCCCGAGTTAAGCTCGGGGATTTCACATCTGTCTTACTCAACCGCCTGCGCACCCTTTACGCCCAGTAATTCCGATTAACGCTCGCCCCCTACGTATTACCGCGGCTGCTGGCCCGTACTTGGC
+
CCCCCGGGFGGGGGGGGGCGGGGGGGGGGGGGGGGGGGGGGGGGGGGGFBFGGGGGGGGGGGGGGGGGGGGGGGGGGGGGGGGGGGGGFGGGGGGGFCGGGGFGGGGGGGGGGGGGFGGFFFFFGFGGGGGGGGGFGEDGGGGFGGGDGFGFGFGFGGECEEAGGGGGCFGGFGFDFFGGE@DFFG<D@F3CDGGG?CFGGEGFFF6A;CEG5B,*=>GGFGFFFF>5@GBF9BEEEDGGGFDEA5?EFC47?D1CF;14:9:(9EG><:2:<AF2<F3,36((4<>B:0:0(-())7-20
@M03364:396:000000000-C9LGT:1:1101:11470:9720 2:N:0:10
GGACTACTGGGGTTTCTAATCCTGTTTGCTCCCCACGCTTTCGAGCCTCAGTGTCAGTTACAGTCCAGAAAGCCGCCTTCGCTACTGGTGTTCCTCCTAATATCTACGCATTTCACCGCTACACTAGGAATTCCACTTTCCTCTCCTGCACTCACGTCTCCCAGTTTCAAGAGCTTACTACGGTTAAGCCGTAGCCTTTCACTCCTGCCTTAGGAGACCACCTACGCACCCTTTACGCCCCGTAAATCCGGATAACGCCAGCCCCCTCCGTATTACCCGGGCCGCTTGCACGTAGTTTGCC
+
CCCCCGGGGGGGGGGGGGGGGGGGGGGGGGGGGGGGGGGGGGGFGGGGGGGFGFGGGGGGGGGGGGGGC<FFGGGGGGGGGGEGGGGGGGFGGGGGGGGGGGGGGGGGGGGGGGGGGGGGGGDFFEFGGFGGGGGGFEFGGGGFGGGGGFGFGF+;FFGGGGFGGGGGGGG9;FEDAFG8=>8FG=:;FGG:CEGGGGGG,;8:9**):?EG*9=:GFGG=777>>:37C@93>665@GC*.;1>DECAG)(36;EB1(.((28GE)((-4.735<4+(-,(,,3--8()5:(((8=/)*0
@M03364:396:000000000-C9LGT:1:1101:23428:9739 2:N:0:10
GGACTACTAGGGTATCTAATCCTGTTTGCTCCCCACGCTTTCGCGCCTCAGCGTCAGTTGTCGTCCAGCAAGCCGCCTTCGCCACTGGTGTTCCTCCTAATATCTACGCATTTCACCGCTACACTAGGAATTCCGCTTGCCTCTCCGATACTCAAGGGATACAGTTTTGAGAGCAGTTCAGGGGTTGAGCCCCTGCATTTCACTCCCAACTTGCATCTCCGCCTACACGCCCTTTACACCCAGTAAATCCGGATCACGCTTGGATCCTCCGTATTTCCGCGGCTGCTGGCCCGTCGTTAGC
+
CCCCCGGGGGGGGGGGGGGGGGGGGGGGGGGGGGGGGGGGGGGGGGGGGGGGGGGGGGGGGGGFGGGGFGFFGGGGGGGGGGGGGGGGGGGGGGGGGGGGGGGGCFGGGGGGGGGGGGGGGGGGGGGGGGGGGGGGGGFGGGGFGGGDGFGBFEGFCG,=>FDGFGFDGGGGFGFGGFGGGGGGGGGFFFFGGGGGGGGGGFGFGFF@)@:CEFC*=*4C2D?5=B158CFFF14;CCCEGDFE8C<?F6861,4:F(13::24*0>4AF;1218)5<84400,96534?21;3()0)(/2
@M03364:396:000000000-C9LGT:1:1101:18427:9750 2:N:0:10
GGACTACAGGGGTATCTAATCCTGTTCGATCCCCGCACTTTCGTGCATGAGCGTCATTTACGGCTTGGTCAGCTGCCTACGCAATCGGGGTTCTTCGTCATATCTATGCATTTCACCGCTACACGACGAATTCCACCTTCCTTGTGCACATTCAAGTCGGACAGTATCCACGGCAGGCCAAGGTTGGGCCATGACATTTTACCGCAGACTTAACCGACCGCCTACGCTCCCTTTAAACCCAATAAATCCGTATAACGCTCGCTTCTTCCGTATTACCGCGGCCGCTGGCACGGAATTCCGC
+
CCCCCGGGGFFGGGGGGGGGGGGGGGGGGGGGGGGGGGGGGGGGGGGGGGGGGGGGGGGGGGDGGGGGGGGGGGGGGGGGGGGGGGGGGGGGGGGGGGGGGGGGGGGGGGGGGGGGGGGGGGGGGGGGGGGGGGGGGGGGGGGBGGGGGFGFGDGFGGGGGGFGGGGGFGGGE78CCDGGGGG,DFG>@F:9FFGGGGGGGEFFG64(8CC7;BC67;GGFG1;72404DB8AD254>FG8(()*6.:FD/2,4:>563:((*(1326<<4..74>A*2-9>17;1(9:(4,2,(.)*)*/
@M03364:396:000000000-C9LGT:1:1101:22450:9753 2:N:0:10
GGACTACCAGGGTATCTAATCCTATTTGCTCCCCTCGCTTTCGCGCCTCAGCGTCAGTTGTCGTCCAGCAAGCCGCCTTCGCCACTGGTGTTCCTCCTAATATCTACGCATTTCACCGCTACACTAGGAATTCCGCTTGCCTCGCCGATACTCACGGGATACAGTTTTGAAAGCAGTTCAGGGGTTGAGCCCCTGCATTTCACTCCCAACTTGCATCTCCGCCTACACGCCCTTTCCACCCAGTAAATCCGGACAACGCTTGCACCCTACGTATTGCCGCGGCCGCTGGCACGTCGTCAGC
+
[truncated: 54,804,180 more chars]
